# Supplementary material for: Examination of unique volatile organic compound signatures in nasopharyngeal test swab viral transport media using an electronic nose
Source: PLoS One. 2025 Sep 19;20(9):e0332399. doi: 10.1371/journal.pone.0332399 (PMC12448360; doi:10.1371/journal.pone.0332399)
Supplement: S1 — (CSV) [file pone.0332399.s001.csv]

Sensigent +++ PCNose+ Sensor Values +++ Sensor Resistances (in kOhms) for Cyranose 320 unit +++ Serial Number: B200107009 +++ Firmware version: 40.51
5/11/2023	4:12 PM	Heater ON: Temperature set at 42.0 degrees celsius	Sensor values are not filtered
Time				Ambient Temp [C]	Therm1 [volts]	Battery Raw Reading	Flag	S1	S2	S3	S4	S5	S6	S7	S8	S9	S10	S11	S12	S13	S14	S15	S16	S17	S18	S19	S20	S21	S22	S23	S24	S25	S26	S27	S28	S29	S30	S31	S32
1564.100000	0	0	0	27.1	1.212769	4095.000000	0	1.98305083	0.65295353	2.13699923	0.92656729	0.59821531	0.17330742	2.36920651	0.90307574	0.75134949	1.17723168	1.14497775	0.18114951	0.58533898	0.22607012	0.81392078	0.35682723	2.25277796	1.40174610	1.32607655	1.64287999	1.70084473	1.10774254	2.13868732	4.03630069	0.87029636	2.87721287	0.55006435	2.63863560	1.89176920	8.57620900	0.83802993	1.30740056
1564.700000	0	0	0	27.1	1.213989	4095.000000	0	1.98313334	0.65297630	2.13699872	0.92661266	0.59823913	0.17330313	2.36898370	0.90309169	0.75138781	1.17725427	1.14502056	0.18115537	0.58532191	0.22607044	0.81389340	0.35682474	2.25286713	1.40173027	1.32607554	1.64296968	1.70085422	1.10772413	2.13878015	4.03616494	0.87030531	2.87731478	0.55007175	2.63851133	1.89168389	8.57790682	0.83805349	1.30741891
1565.200000	0	0	0	27.1	1.213379	4095.000000	0	1.98315752	0.65296370	2.13703389	0.92658294	0.59825869	0.17330650	2.36891810	0.90309639	0.75138662	1.17729666	1.14501661	0.18115907	0.58534109	0.22606852	0.81388354	0.35683292	2.25278064	1.40177214	1.32609915	1.64292003	1.70088392	1.10777015	2.13877148	4.03627543	0.87032681	2.87708793	0.55009168	2.63847963	1.89173381	8.57634392	0.83802442	1.30743092
1565.800000	0	0	0	27.1	1.212769	4095.000000	0	1.98315705	0.65297409	2.13690189	0.92656968	0.59824827	0.17330650	2.36898426	0.90311966	0.75136463	1.17729543	1.14501965	0.18115352	0.58532928	0.22606356	0.81389242	0.35681604	2.25271457	1.40173872	1.32610454	1.64287959	1.70086330	1.10771879	2.13881840	4.03634173	0.87032553	2.87715075	0.55007894	2.63850372	1.89165395	8.57493520	0.83806426	1.30741724
1566.400000	0	0	0	27.0	1.212769	4095.000000	0	1.98315705	0.65297453	2.13691259	0.92656411	0.59826486	0.17331109	2.36892545	0.90312907	0.75134831	1.17727779	1.14501145	0.18115306	0.58532633	0.22607348	0.81388477	0.35682403	2.25286551	1.40177179	1.32607486	1.64289641	1.70085298	1.10780577	2.13886737	4.03668269	0.87032527	2.87721985	0.55006455	2.63854874	1.89169660	8.57720691	0.83804397	1.30739088
1566.900000	0	0	0	27.0	1.212769	4095.000000	0	1.98312528	0.65296967	2.13688711	0.92659674	0.59828571	0.17330420	2.36903572	0.90319468	0.75133601	1.17728367	1.14497411	0.18115059	0.58533814	0.22606468	0.81391190	0.35682421	2.25284671	1.40175701	1.32615445	1.64296647	1.70094828	1.10775708	2.13890512	4.03654167	0.87035138	2.87727080	0.55007647	2.63848407	1.89177737	8.57829918	0.83802267	1.30745628
1567.400000	0	0	0	27.1	1.212769	4095.000000	0	1.98311295	0.65296834	2.13695336	0.92660709	0.59827167	0.17330880	2.36901649	0.90317612	0.75135706	1.17728459	1.14488304	0.18114967	0.58533350	0.22606852	0.81390302	0.35682154	2.25290903	1.40177073	1.32615142	1.64288640	1.70098417	1.10775411	2.13886482	4.03647011	0.87033858	2.87756957	0.55008716	2.63873452	1.89159224	8.57720691	0.83796604	1.30745762
1568.000000	0	0	0	27.1	1.214600	4095.000000	0	1.98306742	0.65296746	2.13695999	0.92657154	0.59831549	0.17331109	2.36904194	0.90316383	0.75136770	1.17727964	1.14490581	0.18114442	0.58534045	0.22606868	0.81387861	0.35681906	2.25281287	1.40175033	1.32615243	1.64279352	1.70095034	1.10775590	2.13876128	4.03637961	0.87036366	2.87738807	0.55012599	2.63848280	1.89169161	8.57897411	0.83802918	1.30741357
1568.600000	0	0	0	27.1	1.212158	4095.000000	0	1.98306932	0.65298138	2.13705529	0.92659329	0.59829400	0.17331247	2.36888134	0.90315677	0.75135398	1.17725179	1.14491461	0.18114720	0.58534404	0.22607364	0.81390055	0.35682208	2.25278816	1.40167996	1.32615074	1.64287038	1.70085010	1.10768732	2.13884595	4.03632489	0.87032758	2.87742576	0.55009928	2.63867174	1.89159905	8.57796959	0.83804447	1.30743993
1569.100000	0	0	0	27.1	1.212158	4095.000000	0	1.98309540	0.65297962	2.13684125	0.92656729	0.59831208	0.17331370	2.36901819	0.90317690	0.75136486	1.17727098	1.14486726	0.18115183	0.58535500	0.22607252	0.81392374	0.35682510	2.25282523	1.40170459	1.32608330	1.64283675	1.70089795	1.10777400	2.13890767	4.03622598	0.87033781	2.87739575	0.55009332	2.63874339	1.89157500	8.57743916	0.83806000	1.30744527
1569.700000	0	0	0	27.1	1.211548	4095.000000	0	1.98310583	0.65295994	2.13701197	0.92659727	0.59832761	0.17331921	2.36901027	0.90311730	0.75138473	1.17730471	1.14489002	0.18115738	0.58534361	0.22607428	0.81391905	0.35682634	2.25277688	1.40176827	1.32614906	1.64293404	1.70084927	1.10776569	2.13895154	4.03631121	0.87032425	2.87752908	0.55007709	2.63868189	1.89178871	8.57815479	0.83805324	1.30745461
1570.200000	0	0	0	27.1	1.213989	4095.000000	0	1.98308544	0.65297541	2.13698802	0.92657233	0.59832017	0.17331201	2.36902498	0.90310528	0.75136250	1.17730811	1.14498443	0.18115691	0.58534530	0.22606868	0.81391708	0.35682474	2.25278279	1.40182527	1.32612309	1.64286798	1.70083855	1.10775560	2.13871996	4.03660692	0.87032809	2.87718914	0.55009517	2.63857917	1.89181730	8.58041529	0.83809158	1.30734984
1570.800000	0	0	0	27.1	1.213379	4095.000000	0	1.98315705	0.65297099	2.13709250	0.92660046	0.59834037	0.17332167	2.36899670	0.90312541	0.75141146	1.17728521	1.14500568	0.18115383	0.58534994	0.22607284	0.81391683	0.35682510	2.25280750	1.40183125	1.32616120	1.64290402	1.70096148	1.10777074	2.13887655	4.03662165	0.87032732	2.87733153	0.55009455	2.63857981	1.89179098	8.57979042	0.83808506	1.30743359
1571.400000	0	0	0	27.1	1.213379	4095.000000	0	1.98318598	0.65298205	2.13692432	0.92660868	0.59832357	0.17331814	2.36901310	0.90312332	0.75140578	1.17728676	1.14491552	0.18114998	0.58534024	0.22606452	0.81392324	0.35682794	2.25274734	1.40185799	1.32614906	1.64308659	1.70099077	1.10779063	2.13881534	4.03674584	0.87037953	2.87737062	0.55009476	2.63858741	1.89176602	8.57844358	0.83812616	1.30746796
1571.900000	0	0	0	27.1	1.212769	4095.000000	0	1.98317270	0.65297895	2.13694878	0.92659144	0.59834144	0.17331201	2.36907644	0.90315102	0.75137716	1.17728986	1.14497502	0.18115275	0.58534994	0.22606996	0.81390771	0.35683078	2.25264260	1.40181928	1.32609915	1.64295366	1.70090867	1.10773897	2.13882350	4.03682161	0.87035061	2.87743484	0.55008983	2.63865653	1.89166801	8.57867901	0.83807579	1.30746429
1572.500000	0	0	0	27.1	1.213379	4095.000000	0	1.98318408	0.65299244	2.13701860	0.92656092	0.59835696	0.17331829	2.36893393	0.90314919	0.75140413	1.17725551	1.14491340	0.18115460	0.58532697	0.22606724	0.81390968	0.35682634	2.25263562	1.40182843	1.32616794	1.64306457	1.70096932	1.10775886	2.13886380	4.03671005	0.87031990	2.87747742	0.55009537	2.63857093	1.89171883	8.58065710	0.83809032	1.30747397
1573.000000	0	0	0	27.1	1.212769	4095.000000	0	1.98320400	0.65298227	2.13693655	0.92657498	0.59835611	0.17331600	2.36892828	0.90320958	0.75138308	1.17724839	1.14485754	0.18115661	0.58531812	0.22607572	0.81388452	0.35682119	2.25274358	1.40180380	1.32618683	1.64295406	1.70087237	1.10777816	2.13904489	4.03685740	0.87036673	2.87761843	0.55010400	2.63861278	1.89171157	8.57895841	0.83810085	1.30741958
1573.600000	0	0	0	27.1	1.213379	4095.000000	0	1.98322486	0.65298956	2.13698853	0.92656490	0.59834909	0.17332948	2.36902780	0.90316827	0.75139396	1.17722828	1.14491188	0.18114936	0.58531622	0.22607444	0.81388526	0.35682208	2.25269524	1.40179395	1.32622157	1.64292524	1.70091692	1.10775768	2.13903928	4.03661534	0.87035496	2.87761773	0.55011284	2.63859756	1.89176693	8.58048124	0.83812691	1.30742291
1574.100000	0	0	0	27.1	1.212158	4095.000000	0	1.98317649	0.65297232	2.13703797	0.92658241	0.59835228	0.17332458	2.36894241	0.90317768	0.75138994	1.17726541	1.14498625	0.18115368	0.58532423	0.22606964	0.81391609	0.35682421	2.25263024	1.40177214	1.32619324	1.64296287	1.70088887	1.10772502	2.13898061	4.03659008	0.87035803	2.87746625	0.55010462	2.63879222	1.89178281	8.58019862	0.83811062	1.30741857
1574.700000	0	0	0	27.1	1.213989	4095.000000	0	1.98325379	0.65299067	2.13712053	0.92659966	0.59835930	0.17333040	2.36908435	0.90314762	0.75139869	1.17727376	1.14494072	0.18115614	0.58532992	0.22607572	0.81389242	0.35682972	2.25267536	1.40174012	1.32617739	1.64297448	1.70095323	1.10771582	2.13901785	4.03664691	0.87030454	2.87737900	0.55010010	2.63875227	1.89176194	8.57782835	0.83811287	1.30737953
1575.200000	0	0	0	27.1	1.212158	4095.000000	0	1.98322581	0.65298713	2.13709607	0.92657896	0.59836164	0.17333193	2.36908718	0.90312750	0.75142636	1.17721033	1.14500052	0.18115368	0.58532465	0.22607076	0.81387935	0.35683505	2.25277312	1.40171303	1.32625226	1.64297809	1.70093838	1.10773215	2.13899541	4.03630384	0.87032143	2.87759330	0.55009743	2.63873895	1.89186722	8.57901178	0.83809984	1.30740323
1575.800000	0	0	0	27.1	1.212769	4095.000000	0	1.98322818	0.65301189	2.13701809	0.92660417	0.59839185	0.17332902	2.36902271	0.90309535	0.75141856	1.17726634	1.14502967	0.18115429	0.58530463	0.22607492	0.81390277	0.35682634	2.25271726	1.40176405	1.32612511	1.64300211	1.70090414	1.10771819	2.13899745	4.03669637	0.87029303	2.87748929	0.55009476	2.63877003	1.89186812	8.57871668	0.83812490	1.30747931
1576.400000	0	0	0	27.1	1.210327	4095.000000	0	1.98313855	0.65301897	2.13707670	0.92657498	0.59840078	0.17332687	2.36925515	0.90311652	0.75140129	1.17731090	1.14496683	0.18115691	0.58531769	0.22607636	0.81390549	0.35682297	2.25280428	1.40183934	1.32609948	1.64305296	1.70097715	1.10774491	2.13896786	4.03700685	0.87033525	2.87734200	0.55012989	2.63871106	1.89187175	8.57869785	0.83811463	1.30748231
1576.900000	0	0	0	27.1	1.212769	4095.000000	0	1.98331307	0.65301499	2.13707517	0.92658905	0.59841419	0.17333484	2.36916353	0.90312750	0.75141430	1.17728800	1.14502845	0.18115784	0.58531032	0.22606772	0.81389464	0.35682492	2.25269470	1.40182949	1.32626878	1.64300972	1.70095364	1.10782210	2.13910661	4.03687108	0.87034267	2.87752698	0.55011777	2.63876178	1.89186359	8.58055974	0.83811488	1.30744260
1577.500000	0	0	0	27.1	1.211548	4095.000000	0	1.98320162	0.65300659	2.13710626	0.92659356	0.59843886	0.17333423	2.36909793	0.90316984	0.75141572	1.17730935	1.14500781	0.18114735	0.58533287	0.22607300	0.81391905	0.35682172	2.25271995	1.40183371	1.32628261	1.64300812	1.70103408	1.10776540	2.13902652	4.03705000	0.87032758	2.87729733	0.55010688	2.63870979	1.89175740	8.57950156	0.83813919	1.30745662
1578.000000	0	0	0	27.1	1.210938	4095.000000	0	1.98312480	0.65300703	2.13713123	0.92660205	0.59843652	0.17332948	2.36916579	0.90317795	0.75137929	1.17726665	1.14503392	0.18115244	0.58532381	0.22607924	0.81390746	0.35682741	2.25277527	1.40185939	1.32621381	1.64313064	1.70088929	1.10774847	2.13904285	4.03672584	0.87038285	2.87742158	0.55010298	2.63873452	1.89192439	8.57931632	0.83814796	1.30741824
1578.600000	0	0	0	27.1	1.212158	4095.000000	0	1.98319451	0.65300769	2.13700331	0.92656968	0.59841419	0.17333484	2.36903629	0.90318683	0.75135517	1.17723663	1.14498443	0.18115075	0.58532107	0.22607412	0.81392990	0.35682119	2.25271511	1.40183406	1.32627789	1.64307618	1.70092311	1.10773185	2.13897500	4.03677741	0.87035496	2.87753047	0.55012167	2.63882139	1.89204329	8.57993485	0.83814595	1.30745928
1579.100000	0	0	0	27.1	1.212769	4095.000000	0	1.98331923	0.65300040	2.13697630	0.92666202	0.59843184	0.17333637	2.36919407	0.90318370	0.75140153	1.17725891	1.14502147	0.18115352	0.58532402	0.22606996	0.81391782	0.35682705	2.25270974	1.40177742	1.32621954	1.64319591	1.70090826	1.10780785	2.13889696	4.03655219	0.87032732	2.87757166	0.55009332	2.63875798	1.89204556	8.58148936	0.83813242	1.30740856
1579.700000	0	0	0	27.1	1.213379	4095.000000	0	1.98328082	0.65302339	2.13712053	0.92661797	0.59843227	0.17333699	2.36898143	0.90315128	0.75142565	1.17729109	1.14498716	0.18115938	0.58532001	0.22607924	0.81392201	0.35683363	2.25273069	1.40184075	1.32620234	1.64296567	1.70092311	1.10773660	2.13895664	4.03634173	0.87033090	2.87747742	0.55008818	2.63878651	1.89201062	8.57952039	0.83814144	1.30740957
1580.300000	0	0	0	27.1	1.213379	4095.000000	0	1.98316701	0.65301300	2.13707313	0.92661452	0.59841823	0.17333484	2.36900631	0.90313142	0.75141430	1.17726139	1.14500447	0.18115799	0.58534593	0.22607604	0.81393286	0.35683078	2.25262756	1.40186010	1.32617165	1.64305857	1.70095405	1.10770661	2.13888879	4.03683845	0.87034293	2.87761494	0.55010811	2.63869520	1.89194663	8.58017664	0.83813793	1.30741490
1580.800000	0	0	0	27.1	1.214600	4095.000000	0	1.98325426	0.65301587	2.13721125	0.92661452	0.59839887	0.17334066	2.36903855	0.90305248	0.75141761	1.17727686	1.14499293	0.18115383	0.58532907	0.22607588	0.81394889	0.35682652	2.25271619	1.40189106	1.32613590	1.64313585	1.70089341	1.10771908	2.13896684	4.03676162	0.87032476	2.87746835	0.55009270	2.63864511	1.89192712	8.58089577	0.83810761	1.30744227
1581.400000	0	0	0	27.0	1.213379	4095.000000	0	1.98334627	0.65301764	2.13716131	0.92660842	0.59841801	0.17333484	2.36885590	0.90307470	0.75143464	1.17728614	1.14503149	0.18116000	0.58532275	0.22607684	0.81394396	0.35683700	2.25278172	1.40182703	1.32625529	1.64310782	1.70087072	1.10770661	2.13906682	4.03681530	0.87033679	2.87765194	0.55010236	2.63868379	1.89191532	8.57961773	0.83812014	1.30745762
1581.900000	0	0	0	27.0	1.212769	4095.000000	0	1.98329078	0.65302913	2.13718883	0.92660815	0.59843865	0.17333959	2.36876599	0.90305222	0.75141122	1.17727748	1.14505274	0.18116015	0.58531812	0.22607828	0.81393508	0.35683274	2.25259587	1.40188156	1.32614906	1.64320992	1.70104522	1.10771819	2.13913518	4.03673742	0.87037006	2.87758004	0.55010257	2.63862229	1.89190216	8.58067594	0.83811313	1.30749299
1582.500000	0	0	0	27.0	1.212769	4095.000000	0	1.98332350	0.65303687	2.13716029	0.92659011	0.59841844	0.17333668	2.36891301	0.90308725	0.75139301	1.17726015	1.14491825	0.18115799	0.58532128	0.22607444	0.81393878	0.35683114	2.25278601	1.40185588	1.32626170	1.64305096	1.70099324	1.10774996	2.13898622	4.03709000	0.87037722	2.87759889	0.55011058	2.63856966	1.89198520	8.58030224	0.83813543	1.30746162
1583.000000	0	0	0	27.0	1.214600	4095.000000	0	1.98330643	0.65304129	2.13716640	0.92658507	0.59843865	0.17333821	2.36907361	0.90311234	0.75140082	1.17727748	1.14497016	0.18115568	0.58534635	0.22607252	0.81394889	0.35683345	2.25260393	1.40186326	1.32621887	1.64316027	1.70107740	1.10774788	2.13916987	4.03694159	0.87035982	2.87769104	0.55012496	2.63863560	1.89198566	8.58017350	0.83819757	1.30745461
1583.600000	0	0	0	27.1	1.212158	4095.000000	0	1.98332872	0.65301786	2.13701350	0.92662009	0.59845205	0.17334219	2.36894920	0.90313639	0.75138852	1.17725891	1.14492736	0.18115738	0.58534867	0.22607220	0.81391708	0.35683700	2.25281878	1.40187452	1.32631938	1.64313144	1.70105182	1.10775352	2.13911018	4.03665217	0.87037236	2.87794446	0.55013318	2.63879412	1.89200835	8.57938853	0.83815347	1.30750600
1584.100000	0	0	0	27.1	1.210938	4095.000000	0	1.98331212	0.65301388	2.13702421	0.92657605	0.59844035	0.17334373	2.36904024	0.90315703	0.75138308	1.17727624	1.14486331	0.18115846	0.58533329	0.22607140	0.81393878	0.35682812	2.25279300	1.40188332	1.32625833	1.64303454	1.70088640	1.10772086	2.13911120	4.03655009	0.87032374	2.87774828	0.55013585	2.63876495	1.89196433	8.57968680	0.83815322	1.30744026
1584.700000	0	0	0	27.1	1.211548	4095.000000	0	1.98339274	0.65302317	2.13708180	0.92662460	0.59843524	0.17334710	2.36917314	0.90314397	0.75140531	1.17721218	1.14500417	0.18116262	0.58533245	0.22607668	0.81391757	0.35683114	2.25287572	1.40184321	1.32632275	1.64311342	1.70087609	1.10778558	2.13903672	4.03618389	0.87033960	2.87777272	0.55013133	2.63883470	1.89195253	8.58063825	0.83810461	1.30745828
1585.300000	0	0	0	27.0	1.212769	4095.000000	0	1.98323909	0.65301521	2.13711391	0.92661134	0.59842291	0.17335077	2.36900066	0.90311469	0.75139254	1.17723354	1.14499354	0.18115799	0.58534024	0.22607668	0.81392892	0.35683327	2.25274412	1.40184849	1.32631668	1.64317389	1.70086041	1.10776421	2.13896633	4.03658061	0.87036673	2.87747463	0.55009394	2.63890255	1.89212952	8.58071362	0.83814746	1.30750634
1585.800000	0	0	0	27.0	1.212769	4095.000000	0	1.98333726	0.65302516	2.13715009	0.92659197	0.59843269	0.17335414	2.36914260	0.90308881	0.75141643	1.17723849	1.14499566	0.18115676	0.58533898	0.22606291	0.81400241	0.35683878	2.25255075	1.40185764	1.32632882	1.64313224	1.70093013	1.10773690	2.13893674	4.03624597	0.87037006	2.87747742	0.55012804	2.63889938	1.89202423	8.58044669	0.83817327	1.30749799
1586.400000	0	0	0	27.0	1.212158	4095.000000	0	1.98327086	0.65301941	2.13724235	0.92654527	0.59845014	0.17335614	2.36890679	0.90306189	0.75141643	1.17723880	1.14498049	0.18115769	0.58533982	0.22607332	0.81391017	0.35683700	2.25263991	1.40192273	1.32626204	1.64318470	1.70085670	1.10780399	2.13910100	4.03655219	0.87034958	2.87778109	0.55010257	2.63878715	1.89195162	8.58009500	0.83814395	1.30749899
1586.900000	0	0	0	27.0	1.212158	4095.000000	0	1.98335385	0.65302339	2.13729739	0.92661744	0.59844950	0.17335384	2.36888869	0.90308176	0.75145309	1.17727717	1.14499840	0.18115537	0.58535162	0.22607284	0.81392571	0.35684233	2.25263239	1.40193223	1.32624754	1.64317709	1.70095281	1.10780488	2.13883320	4.03677320	0.87035931	2.87759889	0.55012804	2.63883344	1.89185814	8.58099627	0.83816775	1.30746429
1587.500000	0	0	0	27.0	1.212769	4095.000000	0	1.98336571	0.65303599	2.13726936	0.92656968	0.59845992	0.17335690	2.36912790	0.90312018	0.75145971	1.17730069	1.14503301	0.18115738	0.58533371	0.22607588	0.81394347	0.35683292	2.25264260	1.40191217	1.32619897	1.64327400	1.70092435	1.10773630	2.13903162	4.03690160	0.87037671	2.87762960	0.55011962	2.63880744	1.89209957	8.58199193	0.83816901	1.30743192
1588.000000	0	0	0	27.0	1.212769	4095.000000	0	1.98331022	0.65302317	2.13722400	0.92656994	0.59848056	0.17335215	2.36874450	0.90311103	0.75146823	1.17728800	1.14497259	0.18115198	0.58531727	0.22606900	0.81395703	0.35683132	2.25263132	1.40195052	1.32624619	1.64313544	1.70098829	1.10775144	2.13915202	4.03684371	0.87039437	2.87768824	0.55010935	2.63870535	1.89196660	8.58105908	0.83817477	1.30744794
1588.600000	0	0	0	27.1	1.211548	4095.000000	0	1.98325663	0.65302294	2.13721737	0.92663734	0.59847481	0.17335782	2.36904590	0.90312253	0.75142896	1.17725829	1.14504667	0.18115460	0.58532381	0.22607940	0.81395358	0.35684464	2.25279407	1.40192941	1.32623472	1.64313104	1.70081916	1.10777044	2.13900867	4.03675320	0.87038388	2.87773083	0.55011839	2.63886387	1.89204874	8.58256993	0.83817051	1.30742792
1589.200000	0	0	0	27.1	1.212158	4095.000000	0	1.98335243	0.65301388	2.13733409	0.92663548	0.59850566	0.17335123	2.36888021	0.90316592	0.75142139	1.17728676	1.14507217	0.18115568	0.58532254	0.22607236	0.81390450	0.35683096	2.25276668	1.40194877	1.32628497	1.64317629	1.70092641	1.10782002	2.13899438	4.03694475	0.87037057	2.87764566	0.55011037	2.63885056	1.89195071	8.58204533	0.83812816	1.30748164
1589.700000	0	0	0	27.1	1.211548	4095.000000	0	1.98335006	0.65302228	2.13730759	0.92664079	0.59849502	0.17336058	2.36901027	0.90317533	0.75142352	1.17730100	1.14506276	0.18116108	0.58533814	0.22608100	0.81391856	0.35683523	2.25275271	1.40189458	1.32628733	1.64318390	1.70096065	1.10774491	2.13894746	4.03654483	0.87034242	2.87750813	0.55012250	2.63889875	1.89205827	8.57959575	0.83813768	1.30744894
1590.300000	128	0	0	27.0	1.213989	4095.000000	1	1.98342784	0.65303378	2.13720820	0.92663177	0.59848545	0.17336548	2.36918049	0.90311260	0.75142423	1.17727902	1.14509828	0.18115136	0.58534066	0.22607540	0.81392990	0.35684162	2.25263615	1.40198149	1.32629644	1.64323796	1.70094663	1.10779449	2.13892348	4.03671005	0.87042457	2.87764496	0.55013955	2.63875988	1.89208232	8.57835568	0.83811313	1.30748364
1590.800000	128	0	0	27.0	1.213379	4095.000000	1	1.98311010	0.65299155	2.13719494	0.92659303	0.59819276	0.17335062	2.36905608	0.90310241	0.75135162	1.17723446	1.14500234	0.18115106	0.58532275	0.22606756	0.81388206	0.35683256	2.25238641	1.40125397	1.32606306	1.64218988	1.70039351	1.10744598	2.13555640	4.03553682	0.86992867	2.87524670	0.54995464	2.63457661	1.89004381	8.57287455	0.83547878	1.30665160
1591.400000	128	0	0	27.0	1.212769	4095.000000	1	1.98164013	0.65263192	2.13561854	0.92619507	0.59535922	0.17307918	2.36844315	0.90289175	0.75075642	1.17674067	1.14435159	0.18109415	0.58520053	0.22600674	0.81328192	0.35668526	2.25093735	1.39964976	1.32559639	1.64070003	1.69992094	1.10725009	2.13171251	4.03483520	0.86976775	2.87501237	0.54990328	2.63381777	1.88978404	8.57281810	0.83453026	1.30656955
1591.900000	128	0	0	27.0	1.213379	4095.000000	1	1.98135441	0.65255213	2.13538935	0.92614307	0.59487833	0.17297304	2.36850364	0.90292415	0.75058005	1.17669860	1.14420260	0.18108321	0.58514195	0.22598865	0.81319367	0.35666056	2.25075649	1.39932263	1.32549997	1.64031455	1.69992754	1.10719964	2.13031738	4.03468479	0.86971096	2.87538898	0.54985254	2.63354695	1.88953019	8.57470620	0.83406009	1.30643982
1592.500000	128	0	0	27.1	1.211548	4095.000000	1	1.98113742	0.65251987	2.13530584	0.92611390	0.59477627	0.17291545	2.36824246	0.90291344	0.75058904	1.17664663	1.14415071	0.18108074	0.58514764	0.22598833	0.81315645	0.35664990	2.25062394	1.39925868	1.32557515	1.64000750	1.69990651	1.10714711	2.12991299	4.03481942	0.86969408	2.87533040	0.54983117	2.63353556	1.88917576	8.57629058	0.83376222	1.30641247
1593.100000	128	0	0	27.1	1.212158	4095.000000	1	1.98123312	0.65251766	2.13539648	0.92615899	0.59471708	0.17288038	2.36823793	0.90294689	0.75053656	1.17661755	1.14408851	0.18107395	0.58514237	0.22597921	0.81313771	0.35664315	2.25047744	1.39916663	1.32557920	1.64004788	1.69993826	1.10713910	2.12971692	4.03469742	0.86969383	2.87538550	0.54986199	2.63369248	1.88923966	8.57358957	0.83350563	1.30646783
1593.600000	128	0	0	27.1	1.212769	4095.000000	1	1.98113884	0.65251766	2.13539190	0.92614069	0.59470244	0.17285527	2.36838548	0.90295342	0.75048834	1.17668808	1.14407243	0.18106948	0.58513225	0.22598305	0.81312391	0.35664190	2.25049676	1.39922601	1.32557886	1.63991076	1.69979973	1.10714533	2.12947922	4.03454597	0.86971096	2.87530040	0.54982706	2.63332171	1.88907606	8.57456504	0.83332227	1.30639213
1594.200000	128	0	0	27.1	1.212158	4095.000000	1	1.98112178	0.65249092	2.13538783	0.92614971	0.59463009	0.17283398	2.36829955	0.90295395	0.75044886	1.17668189	1.14409094	0.18106594	0.58514974	0.22597665	0.81311947	0.35663551	2.25030735	1.39908127	1.32553166	1.63974207	1.69988878	1.10715809	2.12930959	4.03440820	0.86969536	2.87516161	0.54981823	2.63340649	1.88893196	8.57455877	0.83312045	1.30632710
1594.700000	128	0	0	27.1	1.210938	4095.000000	1	1.98106067	0.65247103	2.13520603	0.92610514	0.59456687	0.17280917	2.36829277	0.90298766	0.75037133	1.17657455	1.14402904	0.18106146	0.58513078	0.22597377	0.81308891	0.35663338	2.25025852	1.39899450	1.32545716	1.63959218	1.69983353	1.10711328	2.12892823	4.03449864	0.86965750	2.87564149	0.54979153	2.63329640	1.88893241	8.57561285	0.83299682	1.30633510
1595.300000	128	0	0	27.0	1.212158	4095.000000	1	1.98093750	0.65250020	2.13529463	0.92612212	0.59459042	0.17280182	2.36815427	0.90299394	0.75038764	1.17657208	1.14402298	0.18105699	0.58514005	0.22597473	0.81310025	0.35662947	2.25022203	1.39896288	1.32549087	1.63960897	1.69980261	1.10710438	2.12890437	4.03438611	0.86965597	2.87557243	0.54980755	2.63312749	1.88888937	8.57578227	0.83285722	1.30627574
1595.800000	128	0	0	27.0	1.212158	4095.000000	1	1.98089155	0.65247479	2.13513779	0.92606774	0.59455266	0.17278023	2.36816840	0.90298008	0.75034604	1.17656651	1.14400265	0.18105699	0.58512888	0.22597441	0.81311380	0.35661863	2.25029876	1.39895199	1.32540390	1.63958818	1.69984673	1.10715898	2.12887847	4.03434615	0.86966594	2.87559126	0.54979584	2.63311800	1.88880418	8.57625606	0.83273212	1.30627841
1596.400000	128	0	0	27.0	1.212158	4095.000000	1	1.98088492	0.65243899	2.13495448	0.92606376	0.59450769	0.17276109	2.36826903	0.90295421	0.75035455	1.17653713	1.14408123	0.18105314	0.58512699	0.22596705	0.81307535	0.35662005	2.25039695	1.39895831	1.32544738	1.63949746	1.69970903	1.10710111	2.12867336	4.03392132	0.86963960	2.87571752	0.54974366	2.63310851	1.88868366	8.57562226	0.83260753	1.30624606
1596.900000	128	0	0	27.0	1.211548	4095.000000	1	1.98078403	0.65243125	2.13511640	0.92601230	0.59447863	0.17275083	2.36824189	0.90287789	0.75032004	1.17658136	1.14401964	0.18105406	0.58511708	0.22596577	0.81309236	0.35662112	2.25035081	1.39887120	1.32548413	1.63952663	1.69973294	1.10710171	2.12834389	4.03392974	0.86964215	2.87524461	0.54973750	2.63299971	1.88859168	8.57501363	0.83246746	1.30623339
1597.500000	128	0	0	27.1	1.211548	4095.000000	1	1.98078024	0.65243810	2.13498096	0.92606297	0.59445211	0.17273552	2.36827298	0.90284653	0.75027135	1.17661322	1.14395077	0.18105098	0.58513731	0.22596545	0.81306426	0.35662023	2.25023867	1.39883572	1.32546121	1.63936797	1.69976015	1.10712070	2.12839059	4.03399598	0.86961120	2.87558359	0.54971285	2.63285864	1.88847706	8.57487246	0.83237759	1.30621505
1598.100000	128	0	0	27.1	1.213379	4095.000000	1	1.98071061	0.65243324	2.13515103	0.92604069	0.59442242	0.17271852	2.36832217	0.90288730	0.75026686	1.17658569	1.14404846	0.18105206	0.58510296	0.22595936	0.81303518	0.35662165	2.25027408	1.39884731	1.32544030	1.63945150	1.69974819	1.10711981	2.12839922	4.03421260	0.86956695	2.87522508	0.54974366	2.63289596	1.88854004	8.57550618	0.83230345	1.30619705
1598.600000	128	0	0	27.1	1.212769	4095.000000	1	1.98059220	0.65242573	2.13511488	0.92604652	0.59444745	0.17271347	2.36828994	0.90288286	0.75026379	1.17659157	1.14402662	0.18104728	0.58511287	0.22596241	0.81304750	0.35661970	2.25036798	1.39891511	1.32545581	1.63932281	1.69976839	1.10712129	2.12819009	4.03416948	0.86958588	2.87551035	0.54972970	2.63308384	1.88839280	8.57326341	0.83226650	1.30620372
1599.200000	128	0	0	27.1	1.213379	4095.000000	1	1.98064667	0.65242175	2.13502119	0.92603458	0.59448839	0.17270398	2.36814579	0.90290377	0.75024086	1.17659621	1.14403966	0.18104682	0.58509664	0.22596321	0.81302532	0.35661934	2.25036100	1.39889895	1.32543087	1.63944870	1.69975603	1.10712396	2.12835556	4.03404540	0.86958716	2.87516928	0.54970813	2.63296555	1.88843856	8.57374011	0.83221084	1.30619271
1599.800000	128	0	0	27.0	1.210938	4095.000000	1	1.98063482	0.65240451	2.13498962	0.92603803	0.59447672	0.17269632	2.36824246	0.90293722	0.75021510	1.17657239	1.14394561	0.18104666	0.58511476	0.22595712	0.81303345	0.35661863	2.25026120	1.39889368	1.32541671	1.63936917	1.69970573	1.10706046	2.12822612	4.03361641	0.86961683	2.87515673	0.54969375	2.63298073	1.88840413	8.57390007	0.83213521	1.30612235
1600.300000	128	0	0	27.1	1.212158	4095.000000	1	1.98061730	0.65240363	2.13501864	0.92603299	0.59444448	0.17268392	2.36831029	0.90296074	0.75019714	1.17655754	1.14399446	0.18103803	0.58511160	0.22595376	0.81302532	0.35661739	2.25021774	1.39880657	1.32544469	1.63931402	1.69983766	1.10707530	2.12804695	4.03359328	0.86962144	2.87508699	0.54968019	2.63283714	1.88826958	8.57339512	0.83204286	1.30617871
1600.800000	128	0	0	27.1	1.210938	4095.000000	1	1.98063672	0.65239346	2.13508687	0.92597835	0.59445487	0.17267489	2.36814522	0.90291736	0.75016335	1.17654641	1.14396017	0.18104312	0.58509706	0.22596049	0.81302433	0.35661792	2.25025423	1.39875810	1.32541704	1.63922770	1.69966656	1.10704325	2.12803223	4.03324529	0.86958972	2.87495518	0.54968184	2.63281500	1.88824739	8.57354566	0.83199494	1.30619905
1601.400000	128	0	0	27.1	1.213989	4095.000000	3	1.98057325	0.65239545	2.13495448	0.92599533	0.59439060	0.17266631	2.36833856	0.90292180	0.75019549	1.17653558	1.14398626	0.18103309	0.58509643	0.22595552	0.81302236	0.35660833	2.25021291	1.39885293	1.32543356	1.63930803	1.69970655	1.10708271	2.12793174	4.03363218	0.86972913	2.87613261	0.54975209	2.63533506	1.88975548	8.57952353	0.83376597	1.30692946
1602.000000	128	0	0	27.1	1.213379	4095.000000	3	1.98212353	0.65277868	2.13632864	0.92640093	0.59720114	0.17290075	2.36896277	0.90307522	0.75081269	1.17696403	1.14459013	0.18109184	0.58525173	0.22601842	0.81355903	0.35675171	2.25163733	1.40073596	1.32600169	1.64122999	1.70065705	1.10759143	2.13565266	4.03515391	0.87023340	2.87815323	0.54990718	2.63930399	1.89110681	8.57842788	0.83599317	1.30729945
1602.500000	128	0	0	27.1	1.212158	4095.000000	3	1.98285026	0.65292103	2.13688558	0.92660205	0.59893119	0.17312222	2.36925119	0.90309587	0.75114775	1.17726974	1.14507703	0.18113394	0.58531306	0.22605363	0.81393656	0.35684145	2.25256096	1.40159448	1.32619155	1.64210024	1.70100809	1.10770454	2.13889492	4.03583140	0.87036699	2.87839344	0.54998093	2.64008231	1.89139805	8.58094602	0.83714819	1.30749232
1603.100000	128	0	0	27.1	1.213989	4095.000000	3	1.98313523	0.65299001	2.13723419	0.92664981	0.59972686	0.17323143	2.36936543	0.90315703	0.75129604	1.17740219	1.14523217	0.18115213	0.58535816	0.22607492	0.81409613	0.35687734	2.25294448	1.40204236	1.32634838	1.64261097	1.70118797	1.10779805	2.14104039	4.03592294	0.87043941	2.87867487	0.54998278	2.64104177	1.89185451	8.57903062	0.83810786	1.30770457
1603.700000	128	0	0	27.1	1.214600	4095.000000	3	1.98343970	0.65307180	2.13755329	0.92669121	0.60041306	0.17332810	2.36947799	0.90316462	0.75143866	1.17757086	1.14537822	0.18116725	0.58539778	0.22608260	0.81421848	0.35690862	2.25319536	1.40231685	1.32640032	1.64295366	1.70124326	1.10792156	2.14256248	4.03610181	0.87049648	2.87883760	0.55002203	2.64153814	1.89216628	8.57745799	0.83902577	1.30778099
1604.200000	128	0	0	27.1	1.211548	4095.000000	3	1.98357629	0.65310718	2.13756501	0.92677055	0.60101690	0.17340562	2.36954982	0.90319206	0.75151530	1.17765010	1.14546415	0.18117850	0.58538977	0.22609317	0.81436130	0.35692195	2.25338878	1.40262200	1.32650691	1.64332005	1.70144791	1.10797590	2.14394913	4.03621545	0.87059272	2.87916170	0.55004545	2.64195334	1.89250625	8.57801981	0.83978442	1.30788179
1604.800000	128	0	0	27.1	1.213379	4095.000000	3	1.98386896	0.65316776	2.13773987	0.92678886	0.60152036	0.17346491	2.36952097	0.90325532	0.75161820	1.17774698	1.14553794	0.18118637	0.58542433	0.22610517	0.81443137	0.35693865	2.25386327	1.40289129	1.32659529	1.64362402	1.70145410	1.10803439	2.14508548	4.03667743	0.87059425	2.87910721	0.55005202	2.64227019	1.89269282	8.58167154	0.84048046	1.30801597
1605.400000	128	0	0	27.0	1.213989	4095.000000	3	1.98394154	0.65318611	2.13796267	0.92678700	0.60194681	0.17352329	2.36961770	0.90327806	0.75166741	1.17779217	1.14558805	0.18120025	0.58543192	0.22610741	0.81454732	0.35696122	2.25387402	1.40305712	1.32657876	1.64395248	1.70154075	1.10802222	2.14625415	4.03669742	0.87073964	2.87962835	0.55010318	2.64266012	1.89304967	8.58442374	0.84113262	1.30803633
1605.900000	128	0	0	27.0	1.215210	4095.000000	3	1.98399894	0.65322016	2.13801213	0.92684433	0.60233841	0.17357861	2.36965843	0.90331728	0.75176298	1.17784108	1.14571439	0.18120349	0.58544625	0.22611733	0.81457915	0.35696922	2.25416801	1.40317718	1.32664184	1.64415759	1.70164351	1.10806824	2.14694573	4.03689107	0.87076933	2.87974503	0.55010729	2.64302724	1.89323902	8.58439860	0.84175216	1.30804935
1606.400000	128	0	0	27.0	1.212158	4095.000000	3	1.98412656	0.65323674	2.13804935	0.92687086	0.60265180	0.17362641	2.36963806	0.90333427	0.75182710	1.17791506	1.14569586	0.18120873	0.58546754	0.22612230	0.81464922	0.35697206	2.25430614	1.40339338	1.32668739	1.64423531	1.70171036	1.10812377	2.14760270	4.03707211	0.87081080	2.87951657	0.55012065	2.64334931	1.89347470	8.58605184	0.84229958	1.30813547
1607.000000	128	0	0	27.0	1.213379	4095.000000	3	1.98424090	0.65326924	2.13808708	0.92688254	0.60293432	0.17366319	2.36988527	0.90332669	0.75188223	1.17797574	1.14578030	0.18121289	0.58545827	0.22612950	0.81471165	0.35698504	2.25449590	1.40347120	1.32669649	1.64440920	1.70181023	1.10816950	2.14848426	4.03714158	0.87079903	2.87963883	0.55014407	2.64364791	1.89348878	8.58468144	0.84284921	1.30819156
1607.500000	128	0	0	27.0	1.212769	4095.000000	3	1.98433959	0.65329069	2.13811564	0.92691120	0.60320089	0.17370702	2.36976930	0.90326735	0.75192127	1.17796738	1.14594340	0.18121829	0.58546185	0.22613798	0.81477013	0.35699339	2.25463244	1.40365821	1.32668739	1.64450056	1.70184985	1.10816950	2.14920268	4.03685740	0.87078444	2.87986940	0.55014551	2.64399485	1.89371496	8.58465629	0.84335201	1.30824531
1608.100000	128	0	0	27.0	1.213379	4095.000000	3	1.98447909	0.65331059	2.13835327	0.92691253	0.60348310	0.17374303	2.36982078	0.90326813	0.75196646	1.17802961	1.14592244	0.18122646	0.58548419	0.22613638	0.81482294	0.35700014	2.25470341	1.40383819	1.32676363	1.64476825	1.70199555	1.10822414	2.14992236	4.03713737	0.87079186	2.87967866	0.55014366	2.64421027	1.89358415	8.58594182	0.84384367	1.30830306
1608.700000	128	0	0	27.1	1.213379	4095.000000	3	1.98442737	0.65332474	2.13830278	0.92692049	0.60369105	0.17376633	2.36974724	0.90328198	0.75203958	1.17805035	1.14602481	0.18123649	0.58548145	0.22614086	0.81485131	0.35701631	2.25475502	1.40392872	1.32676970	1.64490171	1.70192208	1.10821404	2.15043305	4.03705737	0.87086456	2.87983446	0.55014099	2.64448674	1.89375992	8.58691009	0.84431132	1.30836583
1609.200000	128	0	0	27.1	1.213379	4095.000000	3	1.98447434	0.65333359	2.13849096	0.92693827	0.60387768	0.17380357	2.36977552	0.90328930	0.75202017	1.17810298	1.14608435	0.18123957	0.58550906	0.22613958	0.81487007	0.35702040	2.25487223	1.40402805	1.32671741	1.64507726	1.70204879	1.10826482	2.15101566	4.03703843	0.87088376	2.87974433	0.55016585	2.64474734	1.89390573	8.58739744	0.84476981	1.30838719
1609.800000	128	0	0	27.1	1.210938	4095.000000	3	1.98449759	0.65335968	2.13844659	0.92695367	0.60407864	0.17383024	2.36973932	0.90329924	0.75211601	1.17810577	1.14616819	0.18123664	0.58550337	0.22614470	0.81490536	0.35702947	2.25504375	1.40416438	1.32685776	1.64525764	1.70206242	1.10832511	2.15161691	4.03737420	0.87093855	2.88020550	0.55016893	2.64500798	1.89396705	8.58700127	0.84518136	1.30843227
1610.400000	128	0	0	27.1	1.210327	4095.000000	3	1.98444967	0.65336875	2.13859704	0.92698100	0.60427686	0.17385277	2.36968501	0.90334185	0.75212145	1.17810360	1.14612080	0.18124219	0.58551222	0.22614695	0.81495003	0.35704173	2.25492546	1.40425598	1.32685168	1.64549256	1.70205292	1.10833580	2.15202895	4.03750263	0.87093189	2.88029356	0.55015188	2.64507727	1.89418283	8.58710188	0.84566328	1.30840322
1610.900000	128	0	0	27.1	1.211548	4095.000000	3	1.98460673	0.65337295	2.13865162	0.92697729	0.60442832	0.17386901	2.36978231	0.90340381	0.75212784	1.17813208	1.14599565	0.18124466	0.58550147	0.22614967	0.81498260	0.35704830	2.25501525	1.40420595	1.32685371	1.64542360	1.70214992	1.10837381	2.15234509	4.03704264	0.87094136	2.88068144	0.55018537	2.64519616	1.89405018	8.58551747	0.84606675	1.30846799
1611.400000	128	0	0	27.1	1.212769	4095.000000	3	1.98458158	0.65338622	2.13871741	0.92698817	0.60459817	0.17389982	2.36986547	0.90339257	0.75217044	1.17812558	1.14605276	0.18124821	0.58550548	0.22614967	0.81499864	0.35705595	2.25497062	1.40432010	1.32685742	1.64548494	1.70208058	1.10836847	2.15268899	4.03730262	0.87100204	2.88064020	0.55019318	2.64544857	1.89420418	8.58743832	0.84648293	1.30841557
1612.000000	128	0	0	27.1	1.212769	4095.000000	3	1.98458111	0.65337980	2.13872251	0.92700834	0.60473299	0.17391990	2.36985189	0.90339466	0.75222179	1.17812372	1.14616151	0.18125299	0.58552023	0.22615975	0.81501666	0.35706003	2.25499105	1.40432574	1.32683481	1.64552784	1.70210534	1.10836817	2.15303654	4.03760685	0.87096722	2.88062552	0.55019647	2.64555031	1.89415784	8.58618387	0.84692242	1.30843828
1612.600000	128	0	0	27.1	1.213989	4095.000000	3	1.98470591	0.65340545	2.13876230	0.92702612	0.60483278	0.17394504	2.36962109	0.90336799	0.75225777	1.17818007	1.14619128	0.18125037	0.58552824	0.22615543	0.81503616	0.35706803	2.25509859	1.40433878	1.32679500	1.64573312	1.70225518	1.10840113	2.15348480	4.03744157	0.87100997	2.87996443	0.55021373	2.64589306	1.89446724	8.58457144	0.84729925	1.30848569
1613.100000	128	0	0	27.1	1.212769	4095.000000	3	1.98478754	0.65342226	2.13883524	0.92699958	0.60495609	0.17396420	2.36997295	0.90333270	0.75227670	1.17817202	1.14618460	0.18125654	0.58551854	0.22615687	0.81508330	0.35706874	2.25520721	1.40450085	1.32685978	1.64573593	1.70225188	1.10838361	2.15398091	4.03727631	0.87098847	2.88023835	0.55022297	2.64594839	1.89452086	8.58761440	0.84763810	1.30848535
1613.700000	128	0	0	27.1	1.212769	4095.000000	3	1.98483832	0.65343088	2.13887451	0.92698074	0.60506637	0.17397876	2.37003292	0.90333113	0.75231409	1.17826584	1.14624323	0.18125453	0.58554700	0.22615559	0.81509391	0.35707905	2.25536800	1.40453539	1.32681390	1.64582775	1.70230101	1.10839341	2.15426086	4.03744052	0.87100767	2.88019502	0.55020879	2.64596620	1.89456993	8.58631276	0.84808725	1.30856081
1614.200000	128	0	0	27.1	1.213379	4095.000000	3	1.98496029	0.65341585	2.13880514	0.92704497	0.60519910	0.17399255	2.36989036	0.90331309	0.75230415	1.17824695	1.14616303	0.18125962	0.58553583	0.22615863	0.81511464	0.35708083	2.25539274	1.40459599	1.32678556	1.64594604	1.70233362	1.10842816	2.15461996	4.03785635	0.87103762	2.88048784	0.55019996	2.64611184	1.89445316	8.58567149	0.84848683	1.30861691
1614.800000	128	0	0	27.1	1.213379	4095.000000	3	1.98487581	0.65343088	2.13891175	0.92704576	0.60528396	0.17400896	2.36987225	0.90333479	0.75232096	1.17826088	1.14626511	0.18125978	0.58553773	0.22616151	0.81513982	0.35709416	2.25541049	1.40462736	1.32687564	1.64604670	1.70235632	1.10838836	2.15474893	4.03762369	0.87104607	2.88058499	0.55020879	2.64620661	1.89462037	8.58666487	0.84884613	1.30855647
1615.400000	128	0	0	27.1	1.213379	4095.000000	3	1.98501677	0.65345410	2.13874495	0.92701604	0.60542078	0.17402030	2.36989205	0.90333923	0.75239149	1.17828782	1.14626146	0.18126456	0.58552782	0.22616775	0.81517166	0.35709683	2.25548148	1.40476585	1.32694480	1.64614335	1.70241412	1.10841450	2.15508550	4.03801112	0.87105913	2.88064300	0.55023900	2.64644386	1.89469034	8.58688180	0.84920956	1.30861057
1615.900000	128	0	0	27.1	1.213379	4095.000000	3	1.98511502	0.65345764	2.13889390	0.92702506	0.60553837	0.17403609	2.36986773	0.90339361	0.75234889	1.17826274	1.14623959	0.18126857	0.58553646	0.22616535	0.81520868	0.35708350	2.25548148	1.40482823	1.32696134	1.64631460	1.70242238	1.10845816	2.15521295	4.03811851	0.87107142	2.88073316	0.55022832	2.64648903	1.89485757	8.58751064	0.84957585	1.30865230
1616.500000	128	0	0	27.1	1.213379	4095.000000	3	1.98517625	0.65345831	2.13877046	0.92707576	0.60564891	0.17405034	2.36987848	0.90344302	0.75238841	1.17830733	1.14623199	0.18127196	0.58554805	0.22616503	0.81520449	0.35708865	2.25560356	1.40482999	1.32695459	1.64620591	1.70245706	1.10850360	2.15566525	4.03783003	0.87107449	2.88089392	0.55023982	2.64661816	1.89480713	8.58762698	0.84995283	1.30867501
1617.000000	128	0	0	27.1	1.213379	4095.000000	3	1.98511265	0.65346494	2.13858072	0.92702188	0.60574085	0.17406705	2.36973592	0.90341322	0.75242392	1.17833922	1.14627483	0.18126918	0.58554426	0.22616727	0.81523583	0.35710038	2.25560141	1.40489836	1.32699440	1.64629495	1.70238687	1.10847687	2.15575675	4.03820275	0.87108755	2.88117494	0.55025051	2.64664679	1.89479441	8.58614929	0.85033319	1.30868202
1617.600000	128	0	0	27.1	1.211548	4095.000000	6	1.98518907	0.65347224	2.13888063	0.92704948	0.60586082	0.17408330	2.36977269	0.90344904	0.75243883	1.17829835	1.14633802	0.18127751	0.58555859	0.22616727	0.81525805	0.35711087	2.25491201	1.40382833	1.32650084	1.64425695	1.70080142	1.10760064	2.14474380	4.03419682	0.86972529	2.87345837	0.54973791	2.63418609	1.88915356	8.57000913	0.84190639	1.30638046
1618.100000	128	0	0	27.1	1.214600	4095.000000	6	1.98041933	0.65235347	2.13441534	0.92588977	0.59537175	0.17327341	2.36778743	0.90289410	0.75037700	1.17681863	1.14412978	0.18108012	0.58511792	0.22596865	0.81332950	0.35663640	2.25092179	1.39928609	1.32534389	1.64012344	1.69990816	1.10717679	2.13350538	4.03310548	0.86952066	2.87376784	0.54964384	2.63304968	1.88844173	8.57333554	0.83884350	1.30614403
1618.700000	128	0	0	27.2	1.212158	4095.000000	6	1.98016787	0.65232916	2.13428911	0.92583964	0.59456094	0.17303690	2.36812374	0.90286091	0.75023047	1.17664787	1.14382183	0.18106470	0.58507663	0.22595152	0.81316064	0.35661366	2.25029715	1.39903208	1.32533850	1.63964094	1.69987023	1.10708479	2.13160168	4.03289840	0.86946183	2.87416449	0.54963090	2.63290861	1.88828045	8.57325713	0.83759451	1.30615103
1619.200000	131	0	0	27.2	1.212769	4095.000000	6	1.97997752	0.65232275	2.13430641	0.92587067	0.59448202	0.17292954	2.36802765	0.90287633	0.75017989	1.17660549	1.14378664	0.18105005	0.58508000	0.22594848	0.81311775	0.35661188	2.25026174	1.39897166	1.32526805	1.63942832	1.69979808	1.10711209	2.13058668	4.03287843	0.86948076	2.87426140	0.54957524	2.63319518	1.88827683	8.57428587	0.83688852	1.30610902
1619.800000	131	0	0	27.1	1.212769	4095.000000	6	1.98014845	0.65231613	2.13435782	0.92588393	0.59443642	0.17285894	2.36804461	0.90281648	0.75016287	1.17661167	1.14391224	0.18104728	0.58508168	0.22594352	0.81307239	0.35660051	2.25007717	1.39890071	1.32517064	1.63915378	1.69981127	1.10711298	2.13011670	4.03263037	0.86943600	2.87475365	0.54956723	2.63298579	1.88801819	8.57710335	0.83622516	1.30600432
1620.400000	131	0	0	27.1	1.213379	4095.000000	6	1.97994437	0.65231900	2.13442654	0.92587279	0.59433460	0.17280443	2.36798525	0.90284915	0.75010521	1.17655661	1.14375904	0.18103957	0.58506946	0.22594128	0.81305933	0.35659500	2.25028374	1.39884029	1.32522086	1.63907786	1.69967976	1.10706016	2.12966054	4.03288053	0.86940070	2.87457305	0.54955449	2.63284789	1.88785514	8.57464974	0.83571919	1.30602599
1620.900000	131	0	0	27.1	1.212769	4095.000000	6	1.97981701	0.65229469	2.13424330	0.92587624	0.59426164	0.17275772	2.36808078	0.90284105	0.75005511	1.17654610	1.14373264	0.18103957	0.58506356	0.22593584	0.81298219	0.35659109	2.25015282	1.39885329	1.32520131	1.63894560	1.69965791	1.10709429	2.12952645	4.03250845	0.86939738	2.87462047	0.54953519	2.63272328	1.88769482	8.57335122	0.83533170	1.30600432
1621.500000	131	0	0	27.2	1.215210	4095.000000	6	1.97980423	0.65231060	2.13427384	0.92581789	0.59421053	0.17272496	2.36797678	0.90286796	0.75001754	1.17651300	1.14367895	0.18103541	0.58506082	0.22593344	0.81300461	0.35658256	2.25016677	1.39874721	1.32521243	1.63883453	1.69970738	1.10703850	2.12923951	4.03257151	0.86941221	2.87466370	0.54950582	2.63274732	1.88769889	8.57432351	0.83501157	1.30599332
1622.000000	131	0	0	27.2	1.213379	4095.000000	6	1.97978529	0.65226530	2.13436597	0.92582108	0.59423280	0.17269785	2.36810622	0.90290664	0.75001399	1.17648300	1.14376419	0.18102708	0.58505071	0.22592720	0.81300560	0.35658523	2.25021828	1.39871033	1.32525018	1.63874464	1.69969501	1.10701506	2.12892823	4.03263247	0.86939329	2.87474947	0.54948015	2.63292569	1.88757164	8.57431096	0.83477652	1.30599232
1622.600000	131	0	0	27.2	1.214600	4095.000000	6	1.97983216	0.65226199	2.13436851	0.92582611	0.59422156	0.17266830	2.36807796	0.90292389	0.74997099	1.17650032	1.14365499	0.18102785	0.58504966	0.22593200	0.81298859	0.35658150	2.25014102	1.39868258	1.32528052	1.63868152	1.69961915	1.10701506	2.12859517	4.03230981	0.86938485	2.87488196	0.54949883	2.63285738	1.88749647	8.57459327	0.83453476	1.30598032
1623.100000	131	0	0	27.2	1.212158	4095.000000	6	1.97980328	0.65227657	2.13428096	0.92586510	0.59418508	0.17265789	2.36820571	0.90288469	0.74993436	1.17645516	1.14364892	0.18102322	0.58504186	0.22592784	0.81299352	0.35658416	2.25005357	1.39860180	1.32526805	1.63853890	1.69963606	1.10696698	2.12860025	4.03212170	0.86941093	2.87459746	0.54949062	2.63290102	1.88735792	8.57361152	0.83433178	1.30596865
1623.700000	131	0	0	27.2	1.212158	4095.000000	6	1.97973700	0.65225912	2.13430540	0.92583593	0.59417150	0.17263707	2.36826507	0.90285594	0.74994145	1.17650001	1.14365620	0.18102137	0.58503406	0.22592144	0.81298292	0.35657919	2.25004123	1.39853191	1.32526232	1.63839031	1.69968965	1.10701506	2.12828551	4.03193780	0.86938127	2.87480316	0.54948097	2.63290292	1.88730585	8.57443643	0.83414032	1.30592364
1624.300000	131	0	0	27.2	1.212158	4095.000000	6	1.97970007	0.65226641	2.13442451	0.92583778	0.59417681	0.17263186	2.36839792	0.90281125	0.74990364	1.17643846	1.14370322	0.18102184	0.58506103	0.22592544	0.81296838	0.35658434	2.24997363	1.39850592	1.32526164	1.63836993	1.69961544	1.10699280	2.12838044	4.03189787	0.86934316	2.87446498	0.54950068	2.63298769	1.88722888	8.57311601	0.83396488	1.30590563
1624.800000	131	0	0	27.2	1.213379	4095.000000	6	1.97985062	0.65224873	2.13410638	0.92582585	0.59416663	0.17260614	2.36820062	0.90280890	0.74987482	1.17647124	1.14362405	0.18101351	0.58503638	0.22591423	0.81293955	0.35658701	2.24997148	1.39857511	1.32527243	1.63843544	1.69965461	1.10703049	2.12820176	4.03197458	0.86934828	2.87463930	0.54947316	2.63292190	1.88712972	8.57473443	0.83382419	1.30583762
1625.400000	131	0	0	27.2	1.212769	4095.000000	6	1.97956799	0.65225580	2.13433848	0.92582214	0.59416217	0.17259037	2.36823906	0.90279531	0.74989514	1.17650218	1.14363800	0.18101336	0.58503154	0.22591535	0.81293610	0.35658025	2.24996558	1.39856387	1.32525423	1.63844663	1.69970367	1.10703434	2.12811192	4.03200506	0.86934393	2.87458142	0.54947275	2.63295416	1.88710980	8.57549049	0.83373449	1.30580428
1625.900000	131	0	0	27.2	1.212769	4095.000000	6	1.97970196	0.65224277	2.13436241	0.92576750	0.59415687	0.17257889	2.36820062	0.90281073	0.74984717	1.17649104	1.14365954	0.18101058	0.58502500	0.22591471	0.81294152	0.35657670	2.24983791	1.39853367	1.32528625	1.63838391	1.69971315	1.10700348	2.12809111	4.03200295	0.86931963	2.87464208	0.54944113	2.63287003	1.88696131	8.57514539	0.83360631	1.30578695
1626.500000	131	0	0	27.1	1.213989	4095.000000	6	1.97959166	0.65223349	2.13430896	0.92579668	0.59418783	0.17256664	2.36843523	0.90280759	0.74985001	1.17648949	1.14366743	0.18100966	0.58501173	0.22591776	0.81294595	0.35657528	2.24984756	1.39857722	1.32521681	1.63831362	1.69968264	1.10702663	2.12798656	4.03193780	0.86930557	2.87471600	0.54944708	2.63280741	1.88679789	8.57361780	0.83346316	1.30584629
1627.000000	131	0	0	27.1	1.213379	4095.000000	6	1.97952159	0.65221161	2.13409162	0.92581630	0.59417193	0.17255623	2.36829051	0.90286875	0.74981078	1.17646228	1.14359250	0.18100858	0.58500773	0.22591551	0.81291737	0.35656924	2.24986741	1.39853823	1.32528086	1.63808916	1.69962905	1.10697470	2.12781705	4.03201136	0.86930966	2.87463163	0.54942757	2.63272708	1.88677526	8.57484109	0.83335300	1.30586629
1627.600000	131	0	0	27.2	1.212769	4095.000000	6	1.97949556	0.65222332	2.13414761	0.92577175	0.59415623	0.17254015	2.36823624	0.90285803	0.74976093	1.17645052	1.14361313	0.18100303	0.58501510	0.22591439	0.81290332	0.35657564	2.24973652	1.39851506	1.32524209	1.63799131	1.69962987	1.10698805	2.12782770	4.03177703	0.86928664	2.87480874	0.54939595	2.63257591	1.88666346	8.57429214	0.83321536	1.30585696
1628.100000	131	0	0	27.2	1.210327	4095.000000	7	1.97961580	0.65221073	2.13414710	0.92577599	0.59414712	0.17253433	2.36817123	0.90289410	0.74979117	1.17643135	1.14358401	0.18100811	0.58502838	0.22591023	0.81291170	0.35656089	2.25003211	1.39875845	1.32536850	1.63866314	1.70086247	1.10766565	2.13515714	4.03490988	0.87060244	2.88121409	0.54984658	2.64449564	1.89217491	8.58707359	0.84024356	1.30799861
1628.700000	131	0	0	27.2	1.212158	4095.000000	7	1.98383907	0.65326681	2.13838489	0.92692129	0.60360137	0.17330374	2.36999502	0.90341217	0.75168468	1.17786708	1.14571044	0.18118406	0.58543698	0.22611942	0.81475508	0.35701365	2.25451471	1.40426091	1.32692321	1.64429381	1.70218253	1.10829986	2.15001362	4.03638803	0.87086379	2.88195592	0.54997662	2.64660289	1.89308100	8.58451173	0.84426553	1.30831975
1629.300000	131	0	0	27.1	1.213379	4095.000000	7	1.98429783	0.65337494	2.13859092	0.92694889	0.60551827	0.17360573	2.37023830	0.90341740	0.75195581	1.17812558	1.14610744	0.18121906	0.58551686	0.22613302	0.81503739	0.35707621	2.25526583	1.40485783	1.32709057	1.64519471	1.70232990	1.10846529	2.15356953	4.03635856	0.87093752	2.88182936	0.54997888	2.64713731	1.89334391	8.58773075	0.84656306	1.30844095
1629.800000	131	0	0	27.1	1.213379	4095.000000	7	1.98453413	0.65339196	2.13875465	0.92700967	0.60626462	0.17375882	2.37020548	0.90338525	0.75207058	1.17830547	1.14612384	0.18123186	0.58553878	0.22614599	0.81514253	0.35709718	2.25555462	1.40513627	1.32710271	1.64555270	1.70250040	1.10847954	2.15554291	4.03649537	0.87097567	2.88136509	0.55004483	2.64738802	1.89350150	8.58565577	0.84810465	1.30850338
1630.400000	131	0	0	27.2	1.212769	4095.000000	7	1.98449095	0.65339771	2.13885207	0.92697729	0.60655343	0.17385369	2.37016984	0.90335649	0.75213281	1.17832869	1.14632070	0.18124065	0.58555522	0.22614551	0.81521461	0.35711726	2.25575900	1.40529983	1.32710777	1.64582935	1.70245829	1.10853003	2.15626161	4.03643117	0.87094648	2.88122807	0.55004380	2.64716340	1.89355599	8.58661771	0.84892991	1.30845664
1630.900000	131	0	0	27.2	1.210327	4095.000000	7	1.98452084	0.65337206	2.13865570	0.92696986	0.60630484	0.17388495	2.36996277	0.90335021	0.75208832	1.17835594	1.14616971	0.18123757	0.58552381	0.22614503	0.81520572	0.35709771	2.25586174	1.40509750	1.32706998	1.64560642	1.70238151	1.10853152	2.15576600	4.03567254	0.87089170	2.88083870	0.54998730	2.64618880	1.89301607	8.58273015	0.84889382	1.30834246
1631.500000	131	0	0	27.2	1.212158	4095.000000	7	1.98414174	0.65327941	2.13824363	0.92683451	0.60538893	0.17386442	2.36983661	0.90331728	0.75191370	1.17828070	1.14606035	0.18122955	0.58548145	0.22612422	0.81506355	0.35705364	2.25547986	1.40461256	1.32697854	1.64516985	1.70211855	1.10837738	2.15402457	4.03540848	0.87072249	2.87963604	0.54996635	2.64514021	1.89248537	8.58427918	0.84840231	1.30808307
1632.000000	131	0	0	27.2	1.213379	4095.000000	7	1.98378879	0.65319805	2.13775619	0.92671535	0.60436722	0.17380740	2.36956000	0.90330839	0.75174145	1.17810855	1.14578576	0.18121258	0.58544162	0.22611077	0.81490511	0.35702449	2.25500557	1.40422392	1.32685809	1.64463320	1.70204425	1.10828680	2.15215468	4.03537376	0.87064084	2.87907019	0.54990780	2.64413211	1.89208232	8.58012012	0.84768879	1.30790415
1632.600000	131	0	0	27.2	1.212158	4095.000000	7	1.98336002	0.65311138	2.13740852	0.92661081	0.60337870	0.17373598	2.36950966	0.90329662	0.75156947	1.17800824	1.14552975	0.18119439	0.58538724	0.22609188	0.81473386	0.35697384	2.25453353	1.40372407	1.32665399	1.64399854	1.70180487	1.10820276	2.15035920	4.03482889	0.87053001	2.87839414	0.54988027	2.64313205	1.89166892	8.57927550	0.84694560	1.30772492
1633.200000	131	0	0	27.2	1.213989	4095.000000	7	1.98293323	0.65303466	2.13697885	0.92655217	0.60253595	0.17367269	2.36941521	0.90326682	0.75143204	1.17786120	1.14542285	0.18118359	0.58536553	0.22607700	0.81459987	0.35693652	2.25431206	1.40334690	1.32650253	1.64355713	1.70155313	1.10808932	2.14864411	4.03433458	0.87040000	2.87794097	0.54983980	2.64241053	1.89111861	8.57774988	0.84612570	1.30760311
1633.700000	131	0	0	27.2	1.214600	4095.000000	7	1.98262363	0.65295861	2.13667971	0.92645559	0.60178411	0.17361078	2.36934564	0.90320199	0.75128208	1.17770767	1.14516203	0.18117079	0.58533139	0.22606179	0.81448219	0.35690418	2.25388101	1.40291207	1.32642562	1.64312063	1.70145245	1.10796580	2.14709165	4.03380987	0.87031017	2.87772873	0.54978988	2.64154957	1.89080654	8.57789426	0.84541424	1.30739955
1634.300000	131	0	0	27.2	1.214600	4095.000000	7	1.98241362	0.65290468	2.13637959	0.92644471	0.60113795	0.17354520	2.36921612	0.90317455	0.75116312	1.17762472	1.14504424	0.18116154	0.58530041	0.22605555	0.81435070	0.35687148	2.25358007	1.40251253	1.32631128	1.64276709	1.70132577	1.10791176	2.14588517	4.03386770	0.87025644	2.87693020	0.54975599	2.64111539	1.89060971	8.57641610	0.84468424	1.30731380
1634.800000	131	0	0	27.2	1.212158	4095.000000	7	1.98216145	0.65284079	2.13618854	0.92639350	0.60054918	0.17348667	2.36917258	0.90314318	0.75101272	1.17752258	1.14490581	0.18114350	0.58529283	0.22604723	0.81427694	0.35685069	2.25325500	1.40218312	1.32622528	1.64245405	1.70116404	1.10785862	2.14467628	4.03347973	0.87020782	2.87663151	0.54974490	2.64060958	1.89030271	8.57596739	0.84398478	1.30720169
1635.400000	131	0	0	27.2	1.213379	4095.000000	7	1.98198134	0.65278354	2.13618294	0.92635106	0.60006608	0.17343657	2.36909114	0.90306372	0.75089710	1.17745233	1.14490793	0.18113995	0.58524752	0.22603619	0.81418370	0.35682368	2.25305998	1.40195475	1.32614096	1.64210144	1.70106090	1.10780488	2.14349568	4.03349340	0.87009497	2.87640612	0.54970587	2.64009754	1.88998260	8.57508892	0.84343097	1.30706757
1635.900000	131	0	0	27.2	1.213379	4095.000000	7	1.98179177	0.65275017	2.13614116	0.92625714	0.59967448	0.17338295	2.36889887	0.90302608	0.75085194	1.17741086	1.14479896	0.18113116	0.58523951	0.22602530	0.81409786	0.35680377	2.25274680	1.40177953	1.32608633	1.64186973	1.70095900	1.10777400	2.14249759	4.03320429	0.87000593	2.87650870	0.54968677	2.63975433	1.88974278	8.57302820	0.84282759	1.30704689
1636.500000	131	0	0	27.2	1.213989	4095.000000	7	1.98165434	0.65271370	2.13589257	0.92621788	0.59932173	0.17333300	2.36896277	0.90297538	0.75077155	1.17736413	1.14468908	0.18112222	0.58521865	0.22602162	0.81402263	0.35678121	2.25256149	1.40160433	1.32609139	1.64167486	1.70090496	1.10775590	2.14200613	4.03319378	0.86997293	2.87647869	0.54965719	2.63927355	1.88960271	8.57366798	0.84234732	1.30694180
1637.100000	131	0	0	27.2	1.213989	4095.000000	7	1.98154583	0.65268872	2.13579375	0.92621443	0.59899525	0.17328827	2.36882593	0.90300727	0.75070511	1.17731461	1.14465296	0.18111667	0.58521233	0.22601330	0.81398638	0.35677410	2.25235311	1.40144040	1.32602023	1.64148282	1.70079853	1.10773066	2.14117417	4.03327157	0.86993890	2.87629239	0.54963131	2.63900148	1.88945540	8.57384048	0.84189534	1.30689777
1637.600000	131	0	0	27.2	1.212158	4095.000000	7	1.98148091	0.65265711	2.13577694	0.92616244	0.59876139	0.17325120	2.36863312	0.90298740	0.75065901	1.17728336	1.14456676	0.18110865	0.58521191	0.22600866	0.81393952	0.35677001	2.25219468	1.40134331	1.32599460	1.64123519	1.70067520	1.10764101	2.14046656	4.03282587	0.86992739	2.87591215	0.54963234	2.63860770	1.88920930	8.57339826	0.84149773	1.30675367
1638.200000	131	0	0	27.2	1.212158	4095.000000	7	1.98129281	0.65261888	2.13578356	0.92617623	0.59852544	0.17321167	2.36881688	0.90301354	0.75056091	1.17722271	1.14454582	0.18109786	0.58519673	0.22599874	0.81386603	0.35675260	2.25224516	1.40121634	1.32597269	1.64099479	1.70060467	1.10767218	2.14008324	4.03279644	0.86989464	2.87609564	0.54960502	2.63836805	1.88900084	8.57208123	0.84110375	1.30672898
1638.700000	0	0	0	27.2	1.212769	4095.000000	0	1.98120469	0.65259788	2.13569748	0.92613034	0.59832655	0.17318625	2.36867326	0.90303210	0.75050583	1.17711936	1.14437193	0.18109184	0.58518472	0.22599826	0.81381991	0.35675029	2.25207225	1.40112138	1.32589142	1.64094519	1.70054652	1.10760064	2.13944027	4.03254734	0.86984885	2.87608866	0.54961200	2.63803142	1.88861162	8.57073004	0.84051158	1.30650552
1639.300000	0	0	0	27.2	1.212158	4095.000000	0	1.98077882	0.65253070	2.13548102	0.92609533	0.59796265	0.17314719	2.36871963	0.90305640	0.75046115	1.17712926	1.14435159	0.18109323	0.58518240	0.22599281	0.81379402	0.35673874	2.25203573	1.40122900	1.32589108	1.64092239	1.70059395	1.10759351	2.13880616	4.03263562	0.86975573	2.87563242	0.54957031	2.63718215	1.88818488	8.56823547	0.83944681	1.30637045
1639.800000	0	0	0	27.2	1.210327	4095.000000	0	1.98077076	0.65251169	2.13543672	0.92608870	0.59773088	0.17311150	2.36851947	0.90303053	0.75044862	1.17713235	1.14439985	0.18108907	0.58518767	0.22599729	0.81381597	0.35673963	2.25207332	1.40125433	1.32580206	1.64094999	1.70051600	1.10760628	2.13830635	4.03235501	0.86980357	2.87563381	0.54954299	2.63715744	1.88825735	8.56726741	0.83924843	1.30641347
1640.400000	0	0	0	27.2	1.212769	4095.000000	0	1.98083329	0.65252628	2.13539037	0.92608710	0.59767156	0.17309633	2.36870606	0.90301929	0.75041979	1.17709955	1.14433157	0.18109230	0.58518030	0.22599057	0.81380117	0.35675331	2.25221187	1.40121106	1.32583747	1.64088240	1.70048795	1.10752553	2.13818346	4.03196407	0.86981252	2.87590378	0.54954710	2.63739951	1.88828498	8.56887154	0.83916618	1.30640413
1640.900000	0	0	0	27.2	1.213379	4095.000000	0	1.98085034	0.65251567	2.13556760	0.92613061	0.59767071	0.17308163	2.36848725	0.90298845	0.75048857	1.17705995	1.14436313	0.18109153	0.58518809	0.22599185	0.81382263	0.35675313	2.25199117	1.40124166	1.32585129	1.64098359	1.70045331	1.10757154	2.13808046	4.03199034	0.86981841	2.87591913	0.54953991	2.63741028	1.88831941	8.57043540	0.83906889	1.30645282
1641.500000	0	0	0	27.2	1.212158	4095.000000	0	1.98085697	0.65252915	2.13554570	0.92612610	0.59768368	0.17307382	2.36871228	0.90295133	0.75048668	1.17706768	1.14432155	0.18108984	0.58519041	0.22599313	0.81380684	0.35675118	2.25210876	1.40124237	1.32583342	1.64093199	1.70049867	1.10757451	2.13790965	4.03143240	0.86979257	2.87597075	0.54955840	2.63754020	1.88840095	8.56978034	0.83907792	1.30641080
1642.100000	0	0	0	27.2	1.213379	4095.000000	0	1.98094887	0.65254970	2.13565979	0.92608206	0.59771578	0.17306478	2.36856301	0.90294454	0.75046352	1.17709151	1.14440652	0.18108829	0.58518535	0.22599281	0.81380487	0.35674620	2.25211682	1.40126101	1.32580409	1.64095599	1.70048878	1.10757154	2.13801417	4.03208912	0.86977696	2.87597215	0.54953293	2.63761309	1.88856224	8.56933845	0.83899242	1.30646950
1642.600000	0	0	0	27.2	1.214600	4095.000000	0	1.98093655	0.65255015	2.13558339	0.92611018	0.59776065	0.17306141	2.36883498	0.90298427	0.75046493	1.17710203	1.14444840	0.18108814	0.58518114	0.22599793	0.81382238	0.35675793	2.25220811	1.40126277	1.32583140	1.64091079	1.70046650	1.10756175	2.13802284	4.03200926	0.86976187	2.87607122	0.54952697	2.63771006	1.88851331	8.57052316	0.83899016	1.30649351
1643.200000	0	0	0	27.2	1.212158	4095.000000	0	1.98098914	0.65256849	2.13559409	0.92613512	0.59777957	0.17305299	2.36886325	0.90295761	0.75046092	1.17715123	1.14440227	0.18108891	0.58517398	0.22599089	0.81380832	0.35674727	2.25216354	1.40132608	1.32583342	1.64094159	1.70037907	1.10759826	2.13806210	4.03199980	0.86977133	2.87627774	0.54954402	2.63783999	1.88842678	8.57131938	0.83895005	1.30644582
1643.800000	0	0	0	27.2	1.213989	4095.000000	0	1.98109715	0.65257136	2.13556404	0.92611947	0.59784059	0.17306126	2.36878635	0.90303131	0.75043019	1.17711410	1.14443110	0.18108382	0.58517924	0.22599297	0.81382608	0.35675349	2.25216945	1.40134296	1.32582061	1.64106518	1.70046362	1.10757986	2.13791882	4.03220367	0.86981201	2.87609005	0.54951527	2.63777724	1.88838555	8.57234775	0.83889740	1.30640413
1644.300000	0	0	0	27.2	1.212158	4095.000000	0	1.98113457	0.65257004	2.13552890	0.92610992	0.59784719	0.17305145	2.36871114	0.90300334	0.75045217	1.17706737	1.14446570	0.18108490	0.58517355	0.22599281	0.81382312	0.35674478	2.25221187	1.40136829	1.32583612	1.64104478	1.70046815	1.10761251	2.13798562	4.03213221	0.86979768	2.87633146	0.54954094	2.63794458	1.88853686	8.57384675	0.83893676	1.30654754
1644.800000	0	0	0	27.2	1.211548	4095.000000	0	1.98116252	0.65257600	2.13567303	0.92610753	0.59785356	0.17304900	2.36888587	0.90299603	0.75046848	1.17705345	1.14437617	0.18108490	0.58517545	0.22598641	0.81383594	0.35675278	2.25228115	1.40128352	1.32585905	1.64099319	1.70057044	1.10753503	2.13810136	4.03191784	0.86981968	2.87639845	0.54953847	2.63773795	1.88862793	8.57244495	0.83890116	1.30647917
1645.400000	0	0	0	27.2	1.212158	4095.000000	0	1.98108625	0.65258750	2.13559103	0.92611947	0.59787270	0.17305054	2.36887060	0.90303445	0.75044792	1.17702963	1.14443535	0.18108768	0.58519631	0.22599457	0.81381251	0.35674371	2.25216730	1.40131201	1.32582668	1.64108198	1.70054734	1.10759618	2.13797899	4.03186320	0.86983631	2.87616750	0.54955326	2.63773034	1.88856450	8.57304388	0.83889740	1.30649184
1646.000000	0	0	0	27.2	1.213379	4095.000000	0	1.98119521	0.65258639	2.13569086	0.92617597	0.59789631	0.17305559	2.36871906	0.90299211	0.75049188	1.17707913	1.14434704	0.18108598	0.58518767	0.22600066	0.81381079	0.35674958	2.25233807	1.40129724	1.32582870	1.64103838	1.70051806	1.10755492	2.13787855	4.03200401	0.86985269	2.87619610	0.54953087	2.63777344	1.88866780	8.57298117	0.83886807	1.30651219
1646.500000	0	0	0	27.2	1.212158	4095.000000	0	1.98125491	0.65260385	2.13561395	0.92616801	0.59792608	0.17305406	2.36877108	0.90295107	0.75043515	1.17708594	1.14433339	0.18108429	0.58518746	0.22599633	0.81381424	0.35674514	2.25230961	1.40125925	1.32593526	1.64105918	1.70048465	1.10760153	2.13794636	4.03205445	0.86981738	2.87622052	0.54951732	2.63787802	1.88874392	8.57213140	0.83886456	1.30656722
1647.100000	0	0	0	27.2	1.213989	4095.000000	0	1.98122459	0.65260717	2.13546269	0.92618684	0.59794606	0.17304854	2.36874677	0.90292520	0.75048668	1.17709801	1.14440106	0.18108783	0.58517250	0.22599569	0.81383249	0.35675189	2.25230639	1.40130357	1.32582027	1.64109758	1.70057250	1.10759529	2.13803814	4.03215743	0.86977799	2.87620029	0.54953662	2.63794078	1.88881777	8.57347353	0.83887408	1.30655454
1647.700000	0	0	0	27.2	1.213379	4095.000000	0	1.98133830	0.65261623	2.13564808	0.92617464	0.59796839	0.17305115	2.36876825	0.90296283	0.75049637	1.17712864	1.14441987	0.18108907	0.58518599	0.22600258	0.81381523	0.35675722	2.25234291	1.40135176	1.32590491	1.64105878	1.70052754	1.10765466	2.13817632	4.03192519	0.86980075	2.87622541	0.54952348	2.63799592	1.88886852	8.57340140	0.83888185	1.30652953
1648.200000	0	0	0	27.2	1.212158	4095.000000	0	1.98134209	0.65259457	2.13559969	0.92617782	0.59799710	0.17304793	2.36877278	0.90295682	0.75048266	1.17712152	1.14439590	0.18108706	0.58518578	0.22599201	0.81380388	0.35675722	2.25236761	1.40131447	1.32594976	1.64107718	1.70065169	1.10758550	2.13814827	4.03219106	0.86982787	2.87614866	0.54952800	2.63787739	1.88879829	8.57584189	0.83883121	1.30656021
1648.800000	0	0	0	27.2	1.213379	4095.000000	0	1.98125586	0.65260960	2.13562821	0.92619162	0.59802666	0.17305099	2.36876147	0.90299002	0.75047439	1.17712183	1.14442564	0.18108768	0.58519568	0.22598833	0.81382164	0.35674602	2.25232142	1.40137356	1.32589816	1.64108318	1.70060591	1.10761340	2.13815643	4.03263142	0.86983887	2.87631053	0.54951793	2.63790591	1.88867278	8.57545284	0.83883046	1.30654120
1649.400000	0	0	0	27.2	1.212769	4095.000000	0	1.98131271	0.65259059	2.13577490	0.92616854	0.59806324	0.17304226	2.36874677	0.90294872	0.75044697	1.17708377	1.14443141	0.18108351	0.58519589	0.22599329	0.81379969	0.35674816	2.25236492	1.40137814	1.32590862	1.64117558	1.70059106	1.10761726	2.13819315	4.03246956	0.86984706	2.87631611	0.54953108	2.63785521	1.88863699	8.57377775	0.83882269	1.30654487
1649.900000	0	0	0	27.2	1.212769	4095.000000	0	1.98129471	0.65260164	2.13577083	0.92618605	0.59805962	0.17304793	2.36887908	0.90298061	0.75042711	1.17713421	1.14428028	0.18108567	0.58518177	0.22599089	0.81382904	0.35674443	2.25237191	1.40144638	1.32587557	1.64126599	1.70052012	1.10762884	2.13819366	4.03231822	0.86988262	2.87648358	0.54952410	2.63791415	1.88883137	8.57380598	0.83883648	1.30660190
1650.400000	0	0	0	27.2	1.212158	4095.000000	0	1.98130418	0.65261380	2.13577847	0.92619692	0.59808047	0.17304977	2.36894355	0.90300387	0.75047628	1.17706181	1.14427816	0.18108182	0.58518219	0.22599874	0.81381671	0.35674176	2.25233324	1.40138095	1.32593424	1.64117518	1.70059147	1.10762112	2.13801978	4.03218896	0.86987750	2.87684994	0.54951054	2.63786535	1.88870948	8.57508892	0.83885027	1.30658556
1651.000000	0	0	0	27.2	1.215210	4095.000000	0	1.98137999	0.65263435	2.13584520	0.92620196	0.59809982	0.17305513	2.36878804	0.90300648	0.75049708	1.17709801	1.14433733	0.18108860	0.58517777	0.22599457	0.81381424	0.35674283	2.25240091	1.40133558	1.32598786	1.64096399	1.70054404	1.10765496	2.13806312	4.03215323	0.86987111	2.87657569	0.54952204	2.63778358	1.88872942	8.57633765	0.83884024	1.30658823
1651.500000	128	0	0	27.2	1.213379	4095.000000	1	1.98141174	0.65263833	2.13585742	0.92621921	0.59812810	0.17305406	2.36897917	0.90295813	0.75049212	1.17703612	1.14430516	0.18108752	0.58518261	0.22600002	0.81382164	0.35674745	2.25230155	1.40137849	1.32591502	1.64111318	1.70047517	1.10761488	2.13809269	4.03233399	0.86985755	2.87652824	0.54954628	2.63794078	1.88888166	8.57359898	0.83881943	1.30660557
1652.100000	128	0	0	27.2	1.213989	4095.000000	1	1.98129234	0.65262286	2.13582329	0.92619745	0.59801624	0.17305283	2.36895938	0.90291840	0.75046990	1.17706799	1.14425995	0.18108506	0.58517208	0.22599313	0.81375900	0.35672843	2.25217267	1.40110133	1.32581656	1.64080881	1.70039598	1.10747478	2.13738354	4.03183903	0.86959023	2.87511907	0.54944790	2.63511028	1.88738056	8.56894047	0.83683719	1.30587529
1652.700000	128	0	0	27.2	1.210938	4095.000000	1	1.97983784	0.65228961	2.13443876	0.92584123	0.59544710	0.17282158	2.36827355	0.90278695	0.74986253	1.17667199	1.14374387	0.18103016	0.58505829	0.22593344	0.81324889	0.35660708	2.25078171	1.39931384	1.32529063	1.63874064	1.69970284	1.10713079	2.13155338	4.03061196	0.86933600	2.87402506	0.54936042	2.63321732	1.88663041	8.56986182	0.83539548	1.30564694
1653.200000	128	0	0	27.2	1.213989	4095.000000	1	1.97965367	0.65222178	2.13414913	0.92576724	0.59476206	0.17268468	2.36829673	0.90274305	0.74972525	1.17650248	1.14352820	0.18100873	0.58500878	0.22591135	0.81308127	0.35657386	2.25051930	1.39887225	1.32523906	1.63836794	1.69963070	1.10708806	2.12998716	4.03073485	0.86932193	2.87419935	0.54932181	2.63301046	1.88648422	8.57181786	0.83482678	1.30563760
1653.800000	128	0	0	27.2	1.212158	4095.000000	1	1.97943591	0.65220167	2.13413183	0.92580092	0.59461546	0.17262849	2.36812601	0.90274096	0.74967848	1.17650094	1.14344054	0.18100626	0.58499382	0.22590639	0.81302803	0.35656888	2.25032344	1.39885574	1.32520738	1.63819060	1.69964430	1.10714118	2.12940659	4.03060355	0.86925800	2.87427743	0.54930210	2.63281500	1.88627151	8.57260173	0.83448226	1.30560127
1654.400000	128	0	0	27.2	1.213379	4095.000000	1	1.97952159	0.65219327	2.13415066	0.92575186	0.59450048	0.17258654	2.36802878	0.90274148	0.74960240	1.17648795	1.14345268	0.18099871	0.58500520	0.22589919	0.81301521	0.35655058	2.25002889	1.39879076	1.32523839	1.63807358	1.69957381	1.10703138	2.12916537	4.03031261	0.86930071	2.87420423	0.54928896	2.63296428	1.88626834	8.56873680	0.83417756	1.30559827
1654.900000	128	0	0	27.2	1.213379	4095.000000	1	1.97940183	0.65217206	2.13413590	0.92572534	0.59445296	0.17255883	2.36814975	0.90276500	0.74962721	1.17646784	1.14347937	0.18099100	0.58500330	0.22590255	0.81298317	0.35655041	2.25014799	1.39871454	1.32517468	1.63795417	1.69954866	1.10704532	2.12894550	4.03023174	0.86929073	2.87425512	0.54926781	2.63306486	1.88613847	8.57076452	0.83399712	1.30557660
1655.400000	128	0	0	27.2	1.212158	4095.000000	1	1.97937296	0.65218267	2.13401579	0.92577626	0.59440354	0.17253173	2.36810452	0.90281988	0.74953933	1.17643846	1.14345237	0.18098915	0.58498139	0.22589583	0.81296321	0.35655005	2.25007771	1.39863095	1.32519861	1.63788549	1.69958040	1.10707203	2.12857893	4.03001645	0.86924854	2.87438759	0.54927068	2.63279602	1.88610860	8.57041346	0.83378146	1.30558360
1656.000000	128	0	0	27.2	1.212769	4095.000000	1	1.97937390	0.65216853	2.13400408	0.92577387	0.59437342	0.17251244	2.36803104	0.90281753	0.74954618	1.17640629	1.14344904	0.18098622	0.58499656	0.22589775	0.81292895	0.35654703	2.24992749	1.39858881	1.32520299	1.63783597	1.69946828	1.10702040	2.12857283	4.03015613	0.86926184	2.87422584	0.54925282	2.63278970	1.88592082	8.57043540	0.83364929	1.30550494
1656.600000	128	0	0	27.2	1.212769	4095.000000	1	1.97931426	0.65216433	2.13401579	0.92569988	0.59434097	0.17249315	2.36821928	0.90282693	0.74951098	1.17641990	1.14339171	0.18098776	0.58496917	0.22589567	0.81293388	0.35654881	2.24995593	1.39855474	1.32521209	1.63763632	1.69949590	1.10699755	2.12831394	4.02972137	0.86925391	2.87441408	0.54923783	2.63281626	1.88587150	8.56935726	0.83349064	1.30551627
1657.100000	128	0	0	27.2	1.213379	4095.000000	1	1.97931331	0.65216411	2.13417611	0.92570996	0.59434500	0.17248657	2.36798525	0.90274592	0.74950106	1.17642671	1.14340748	0.18097697	0.58497423	0.22589423	0.81291170	0.35654241	2.24997256	1.39854034	1.32511671	1.63759480	1.69952310	1.10702188	2.12801092	4.02938641	0.86923422	2.87430253	0.54923618	2.63271506	1.88592670	8.56839839	0.83333176	1.30549360
1657.700000	128	0	0	27.2	1.212769	4095.000000	1	1.97931142	0.65215792	2.13420512	0.92571155	0.59431869	0.17246682	2.36796999	0.90273468	0.74949610	1.17643753	1.14340779	0.18098298	0.58497823	0.22589583	0.81291983	0.35655005	2.25002674	1.39851857	1.32517198	1.63760078	1.69952063	1.10696817	2.12784902	4.02962056	0.86919586	2.87414637	0.54921298	2.63270620	1.88584661	8.56862086	0.83323235	1.30549427
1658.200000	128	0	0	27.2	1.212158	4095.000000	1	1.97939047	0.65215549	2.13427027	0.92574045	0.59434330	0.17246177	2.36814070	0.90274827	0.74948334	1.17639763	1.14340324	0.18097990	0.58496032	0.22589439	0.81295433	0.35654650	2.25001494	1.39851611	1.32521277	1.63751854	1.69945261	1.10698686	2.12819212	4.02936332	0.86917719	2.87393514	0.54923105	2.63283714	1.88573169	8.56725174	0.83315017	1.30543794
1658.800000	128	0	0	27.2	1.211548	4095.000000	1	1.97920208	0.65215947	2.13413336	0.92574735	0.59433269	0.17244860	2.36811470	0.90274409	0.74947012	1.17644186	1.14333288	0.18098298	0.58497507	0.22589039	0.81292303	0.35654383	2.24996558	1.39851927	1.32518041	1.63746344	1.69953630	1.10703939	2.12802411	4.02935492	0.86914395	2.87395047	0.54922879	2.63274858	1.88568057	8.56858326	0.83301655	1.30544527
1659.400000	128	0	0	27.2	1.213379	4095.000000	1	1.97923521	0.65213450	2.13406770	0.92573674	0.59430364	0.17243804	2.36817066	0.90275167	0.74943539	1.17645052	1.14344145	0.18097589	0.58495779	0.22588991	0.81292131	0.35653513	2.24996827	1.39848731	1.32516794	1.63743390	1.69932566	1.10702989	2.12790129	4.02943051	0.86913193	2.87414567	0.54921052	2.63246397	1.88569188	8.56900628	0.83293189	1.30546227
1659.900000	128	0	0	27.2	1.213379	4095.000000	1	1.97910600	0.65213031	2.13399390	0.92570147	0.59431233	0.17242503	2.36811809	0.90272789	0.74941390	1.17643939	1.14335896	0.18097496	0.58496159	0.22589023	0.81290135	0.35653051	2.24991355	1.39849363	1.32512210	1.63752892	1.69952558	1.10699992	2.12800990	4.02971402	0.86913372	2.87414637	0.54921401	2.63250381	1.88552766	8.56896241	0.83286247	1.30548060
1660.500000	128	0	0	27.2	1.213989	4095.000000	1	1.97909890	0.65212301	2.13389568	0.92571553	0.59428349	0.17241339	2.36809605	0.90277362	0.74938791	1.17640908	1.14333864	0.18097558	0.58495611	0.22588703	0.81290258	0.35652696	2.24988082	1.39845957	1.32514165	1.63733289	1.69947570	1.10700022	2.12787795	4.02947566	0.86911557	2.87415473	0.54919553	2.63242159	1.88549056	8.56759321	0.83276683	1.30547094
1661.000000	128	0	0	27.2	1.213989	4095.000000	1	1.97906341	0.65213340	2.13392469	0.92575796	0.59429982	0.17241018	2.36820345	0.90279662	0.74937445	1.17636361	1.14329648	0.18097142	0.58496875	0.22588879	0.81290529	0.35653371	2.24983147	1.39847713	1.32515884	1.63729217	1.69947529	1.10700319	2.12777492	4.02898221	0.86913347	2.87431996	0.54919245	2.63270684	1.88539737	8.56763393	0.83269841	1.30540228
1661.600000	128	0	0	27.2	1.211548	4095.000000	1	1.97903690	0.65214356	2.13393487	0.92573542	0.59434330	0.17240375	2.36826846	0.90280812	0.74935248	1.17638371	1.14328648	0.18097250	0.58496264	0.22589231	0.81292722	0.35653015	2.24980626	1.39842129	1.32519018	1.63726862	1.69949548	1.10696698	2.12767241	4.02905570	0.86916108	2.87456120	0.54920559	2.63254366	1.88531821	8.56646865	0.83262001	1.30538428
1662.100000	128	0	0	27.2	1.213379	4095.000000	1	1.97910032	0.65212058	2.13400103	0.92575637	0.59431594	0.17239992	2.36800052	0.90279427	0.74937020	1.17634722	1.14335229	0.18097250	0.58494726	0.22588751	0.81292032	0.35653246	2.24989477	1.39832191	1.32517535	1.63713848	1.69948848	1.10694592	2.12768561	4.02891082	0.86913014	2.87413451	0.54918608	2.63253037	1.88529469	8.56619929	0.83255085	1.30544460
1662.700000	128	0	0	27.2	1.212158	4095.000000	3	1.97905394	0.65213185	2.13411809	0.92574390	0.59427055	0.17239196	2.36795699	0.90277493	0.74935910	1.17633949	1.14334137	0.18097188	0.58495590	0.22588815	0.81291465	0.35652962	2.24978587	1.39841988	1.32512412	1.63733529	1.69951280	1.10699013	2.12796016	4.02916593	0.86936337	2.87539247	0.54931257	2.63587650	1.88735973	8.57353939	0.83503183	1.30636878
1663.200000	128	0	0	27.2	1.212769	4095.000000	3	1.98107204	0.65262595	2.13590632	0.92628022	0.59802007	0.17270750	2.36896334	0.90295970	0.75013428	1.17695104	1.14414586	0.18104327	0.58513605	0.22596865	0.81361007	0.35671333	2.25171733	1.40088259	1.32584017	1.63971769	1.70064551	1.10760717	2.13734378	4.03129162	0.86988773	2.87772315	0.54946988	2.64017748	1.88883952	8.57407571	0.83770924	1.30678636
1663.800000	128	0	0	27.2	1.213989	4095.000000	3	1.98166856	0.65275127	2.13654315	0.92641552	0.59988933	0.17295818	2.36923592	0.90302608	0.75048550	1.17732730	1.14457374	0.18108197	0.58523214	0.22601426	0.81400512	0.35681035	2.25267429	1.40179712	1.32613321	1.64074162	1.70089630	1.10769801	2.14103324	4.03176442	0.87002154	2.87770011	0.54951855	2.64083423	1.88910507	8.57571639	0.83899593	1.30691278
1664.400000	128	0	0	27.2	1.211548	4095.000000	3	1.98192304	0.65281537	2.13655640	0.92646487	0.60054066	0.17307320	2.36928229	0.90303706	0.75065949	1.17744892	1.14469545	0.18110063	0.58525426	0.22602226	0.81413609	0.35683736	2.25290473	1.40205433	1.32612950	1.64124799	1.70113970	1.10783724	2.14280060	4.03166145	0.87010316	2.87803314	0.54956374	2.64141816	1.88947580	8.57552814	0.84002827	1.30705456
1664.900000	128	0	0	27.2	1.213379	4095.000000	3	1.98230128	0.65285870	2.13666544	0.92649910	0.60107465	0.17315760	2.36927720	0.90310685	0.75076280	1.17750834	1.14488183	0.18110726	0.58527407	0.22602498	0.81425671	0.35684642	2.25329422	1.40236260	1.32620875	1.64161405	1.70121396	1.10784080	2.14402838	4.03221418	0.87012593	2.87787884	0.54960255	2.64210637	1.88976772	8.57713473	0.84085797	1.30718234
1665.500000	128	0	0	27.1	1.213379	4095.000000	3	1.98247430	0.65290379	2.13669703	0.92652643	0.60154616	0.17322883	2.36923083	0.90310763	0.75084248	1.17758695	1.14495134	0.18112006	0.58527829	0.22603795	0.81434009	0.35687397	2.25355589	1.40259138	1.32624922	1.64207382	1.70133361	1.10792126	2.14526095	4.03269764	0.87020091	2.87808480	0.54960872	2.64244228	1.88987198	8.57548735	0.84164867	1.30725241
1666.000000	128	0	0	27.1	1.212158	4095.000000	3	1.98264307	0.65294447	2.13683666	0.92655827	0.60200482	0.17329133	2.36935073	0.90316540	0.75089639	1.17763369	1.14512287	0.18113286	0.58527133	0.22604243	0.81444099	0.35688196	2.25392669	1.40274555	1.32627890	1.64232036	1.70133939	1.10794858	2.14624545	4.03247482	0.87022522	2.87827054	0.54964158	2.64272109	1.89021474	8.57941051	0.84236868	1.30726675
1666.600000	128	0	0	27.2	1.210327	4095.000000	3	1.98278388	0.65297586	2.13685195	0.92658480	0.60240539	0.17334526	2.36957075	0.90316383	0.75094959	1.17769312	1.14517721	0.18113425	0.58531158	0.22604883	0.81452610	0.35689476	2.25413468	1.40295326	1.32625293	1.64253971	1.70147391	1.10799490	2.14716589	4.03237392	0.87028202	2.87867348	0.54966499	2.64301326	1.89034488	8.57887365	0.84303020	1.30736118
1667.100000	128	0	0	27.2	1.213379	4095.000000	3	1.98287776	0.65298536	2.13703083	0.92661850	0.60276980	0.17340210	2.36956283	0.90325140	0.75102431	1.17768259	1.14522883	0.18114735	0.58533497	0.22606067	0.81459223	0.35689902	2.25414274	1.40305148	1.32638886	1.64271225	1.70144874	1.10796818	2.14806418	4.03282272	0.87030506	2.87902619	0.54967013	2.64328514	1.89058794	8.57711276	0.84367440	1.30747096
1667.700000	128	0	0	27.2	1.212769	4095.000000	3	1.98288250	0.65301300	2.13723929	0.92660709	0.60308948	0.17344132	2.36958942	0.90319860	0.75107350	1.17773800	1.14525889	0.18115136	0.58533666	0.22606628	0.81466032	0.35691733	2.25431797	1.40321168	1.32647352	1.64279031	1.70154736	1.10807032	2.14864770	4.03271866	0.87035240	2.87904365	0.54969498	2.64359962	1.89075982	8.57672362	0.84431032	1.30751701
1668.300000	128	0	0	27.2	1.213379	4095.000000	3	1.98303233	0.65304063	2.13738507	0.92664610	0.60334732	0.17348223	2.36952889	0.90317873	0.75118843	1.17781848	1.14527377	0.18115645	0.58535837	0.22606468	0.81471831	0.35693048	2.25449751	1.40337929	1.32646273	1.64299010	1.70158904	1.10808457	2.14931543	4.03267031	0.87038336	2.87878243	0.54971860	2.64383408	1.89087593	8.57832429	0.84486293	1.30756040
1668.800000	128	0	0	27.2	1.212158	4095.000000	3	1.98309303	0.65305058	2.13736162	0.92665247	0.60361376	0.17352237	2.36948930	0.90319206	0.75122225	1.17780084	1.14546446	0.18116463	0.58536279	0.22606916	0.81474866	0.35693776	2.25458030	1.40353213	1.32648634	1.64310782	1.70164928	1.10810892	2.15002592	4.03275965	0.87039539	2.87917637	0.54972497	2.64412512	1.89091403	8.57945760	0.84543111	1.30762914
1669.400000	128	0	0	27.2	1.210327	4095.000000	3	1.98321680	0.65306097	2.13758897	0.92666016	0.60385611	0.17355899	2.36939598	0.90317167	0.75129675	1.17790794	1.14552732	0.18116740	0.58535752	0.22607428	0.81480393	0.35694860	2.25464803	1.40355925	1.32648330	1.64330843	1.70180776	1.10810239	2.15071049	4.03278908	0.87043045	2.87921129	0.54970566	2.64448865	1.89126740	8.57920643	0.84595013	1.30768554
1669.900000	128	0	0	27.2	1.213379	4095.000000	3	1.98321111	0.65308971	2.13750894	0.92670660	0.60406070	0.17359040	2.36967822	0.90316880	0.75130242	1.17793890	1.14552975	0.18117141	0.58537986	0.22608484	0.81482688	0.35696460	2.25462062	1.40367512	1.32655582	1.64341776	1.70177598	1.10815673	2.15125983	4.03289419	0.87044811	2.87907369	0.54972949	2.64468378	1.89124381	8.57769652	0.84646051	1.30773260
1670.500000	128	0	0	27.2	1.212158	4095.000000	3	1.98332872	0.65311359	2.13744369	0.92669147	0.60429352	0.17361891	2.36947573	0.90315913	0.75135091	1.17797233	1.14553734	0.18118051	0.58537628	0.22608660	0.81484317	0.35696193	2.25478083	1.40383819	1.32657303	1.64361361	1.70176814	1.10817870	2.15178059	4.03332204	0.87051901	2.87917357	0.54973278	2.64484206	1.89133227	8.57804492	0.84699299	1.30771691
1671.000000	128	0	0	27.2	1.213379	4095.000000	3	1.98337188	0.65313238	2.13752627	0.92670978	0.60448258	0.17364205	2.36921612	0.90321454	0.75139396	1.17799431	1.14546355	0.18118066	0.58538239	0.22608068	0.81490314	0.35697082	2.25491900	1.40392625	1.32657640	1.64362482	1.70195345	1.10825235	2.15246673	4.03347553	0.87051414	2.87898987	0.54974798	2.64516183	1.89158770	8.57941051	0.84749111	1.30768421
1671.600000	128	0	0	27.2	1.212158	4095.000000	3	1.98335765	0.65313194	2.13764046	0.92672332	0.60468321	0.17367101	2.36935808	0.90326159	0.75141524	1.17800051	1.14544259	0.18118313	0.58538850	0.22608980	0.81491967	0.35698201	2.25505342	1.40397979	1.32663915	1.64377703	1.70197739	1.10822740	2.15277934	4.03338406	0.87052054	2.87946767	0.54976626	2.64525973	1.89156229	8.57753645	0.84796190	1.30772893
1672.100000	128	0	0	27.2	1.213379	4095.000000	3	1.98348618	0.65315692	2.13756960	0.92672942	0.60484625	0.17369614	2.36947629	0.90323807	0.75139608	1.17803735	1.14553066	0.18118344	0.58540115	0.22608852	0.81496631	0.35699374	2.25511580	1.40403122	1.32662397	1.64393605	1.70201371	1.10824284	2.15312485	4.03364269	0.87053334	2.87952216	0.54975948	2.64537164	1.89174606	8.57948272	0.84842830	1.30781203
1672.700000	128	0	0	27.2	1.212158	4095.000000	3	1.98358198	0.65316621	2.13780768	0.92673287	0.60499071	0.17372495	2.36940446	0.90327623	0.75146184	1.17808533	1.14561842	0.18118822	0.58540410	0.22609269	0.81501395	0.35698983	2.25520130	1.40404461	1.32669784	1.64404101	1.70192703	1.10824819	2.15335642	4.03341875	0.87056533	2.87956757	0.54977057	2.64551152	1.89180550	8.57788171	0.84886455	1.30782638
1673.300000	128	0	0	27.2	1.211548	4095.000000	3	1.98362847	0.65317019	2.13770367	0.92675144	0.60513904	0.17375100	2.36943500	0.90324303	0.75146728	1.17806583	1.14567886	0.18119608	0.58541906	0.22609172	0.81504628	0.35700281	2.25513032	1.40416579	1.32670156	1.64408307	1.70201784	1.10825443	2.15391465	4.03334727	0.87054230	2.87955150	0.54977324	2.64579131	1.89172428	8.57795704	0.84931860	1.30780002
1673.800000	128	0	0	27.2	1.212158	4095.000000	3	1.98358246	0.65317328	2.13774038	0.92676657	0.60527862	0.17376893	2.36946894	0.90324303	0.75154345	1.17806830	1.14575387	0.18119315	0.58540789	0.22610069	0.81508577	0.35700636	2.25520452	1.40423801	1.32669042	1.64417321	1.70206902	1.10832481	2.15418226	4.03360274	0.87056789	2.87966049	0.54976749	2.64577987	1.89182910	8.57676442	0.84973213	1.30775963
1674.400000	128	0	0	27.2	1.212769	4095.000000	3	1.98364459	0.65320357	2.13797134	0.92677029	0.60541693	0.17379637	2.36952720	0.90319389	0.75156190	1.17809710	1.14583314	0.18120302	0.58543276	0.22610021	0.81511366	0.35702040	2.25533412	1.40427430	1.32667659	1.64415478	1.70201041	1.10825740	2.15452594	4.03346501	0.87060731	2.87972058	0.54974633	2.64598909	1.89192893	8.57521754	0.85016093	1.30790348
1674.900000	128	0	0	27.2	1.212769	4095.000000	3	1.98364554	0.65322126	2.13785815	0.92678329	0.60554435	0.17381047	2.36968954	0.90317063	0.75158011	1.17815159	1.14581614	0.18120534	0.58542855	0.22611045	0.81513241	0.35702111	2.25542339	1.40441312	1.32672247	1.64432466	1.70210493	1.10835510	2.15499043	4.03344188	0.87058785	2.87950190	0.54978208	2.64620661	1.89208005	8.57682090	0.85056408	1.30788446
1675.500000	128	0	0	27.2	1.213379	4095.000000	3	1.98365360	0.65324558	2.13782144	0.92677347	0.60564655	0.17382641	2.36966691	0.90316880	0.75160921	1.17815592	1.14579548	0.18121089	0.58541106	0.22610645	0.81514451	0.35702076	2.25526475	1.40444765	1.32669211	1.64448213	1.70212474	1.10829689	2.15542778	4.03367213	0.87059067	2.87941248	0.54979584	2.64611057	1.89223255	8.57883284	0.85099589	1.30788813
1676.000000	128	0	0	27.2	1.213989	4095.000000	3	1.98376744	0.65322303	2.13785356	0.92677719	0.60580885	0.17384296	2.36959734	0.90320278	0.75161252	1.17818348	1.14586990	0.18121089	0.58542497	0.22610645	0.81515759	0.35702751	2.25543630	1.40447725	1.32673091	1.64446570	1.70218006	1.10831234	2.15554548	4.03360484	0.87063444	2.87967796	0.54978125	2.64648712	1.89208459	8.57854717	0.85145513	1.30793786
1676.600000	128	0	0	27.2	1.212769	4095.000000	3	1.98382769	0.65322900	2.13795197	0.92678276	0.60592497	0.17386273	2.36944688	0.90323728	0.75160377	1.17821754	1.14572624	0.18120703	0.58543740	0.22611189	0.81518104	0.35702911	2.25555623	1.40456675	1.32680850	1.64451258	1.70228408	1.10836876	2.15588013	4.03367739	0.87068384	2.87992530	0.54979029	2.64667796	1.89222392	8.57931632	0.85185988	1.30795956
1677.200000	128	0	0	27.2	1.213379	4095.000000	3	1.98386089	0.65325200	2.13797236	0.92680983	0.60601137	0.17387530	2.36963637	0.90323519	0.75160069	1.17821165	1.14578607	0.18121659	0.58544267	0.22611061	0.81520868	0.35702929	2.25556806	1.40454525	1.32677780	1.64475302	1.70222299	1.10834560	2.15628577	4.03394761	0.87073606	2.87974014	0.54981042	2.64670659	1.89228520	8.57847811	0.85225842	1.30801898
1677.700000	128	0	0	27.2	1.212158	4095.000000	3	1.98386991	0.65328782	2.13782297	0.92682044	0.60610634	0.17389492	2.36959224	0.90329192	0.75164895	1.17821258	1.14583071	0.18121120	0.58543824	0.22610709	0.81522349	0.35703018	2.25569930	1.40465731	1.32681457	1.64480512	1.70234765	1.10835985	2.15663853	4.03368685	0.87071148	2.87995954	0.54981577	2.64676130	1.89215721	8.57661693	0.85268337	1.30800262
1678.300000	128	0	0	27.2	1.214600	4095.000000	3	1.98391639	0.65328162	2.13805088	0.92679178	0.60620195	0.17390840	2.36980437	0.90331283	0.75164612	1.17825810	1.14585714	0.18122153	0.58545026	0.22611653	0.81524349	0.35703675	2.25567671	1.40473413	1.32674845	1.64480993	1.70233899	1.10842014	2.15668995	4.03379410	0.87070892	2.87984704	0.54982213	2.64703741	1.89217082	8.57893330	0.85305784	1.30805569
1678.800000	128	0	0	27.2	1.213989	4095.000000	6	1.98393869	0.65328981	2.13782144	0.92682787	0.60630997	0.17392327	2.36969293	0.90328800	0.75164777	1.17825593	1.14585441	0.18121906	0.58545257	0.22611509	0.81526397	0.35705062	2.25485610	1.40362687	1.32624889	1.64261337	1.70055105	1.10754572	2.14505990	4.02930137	0.86928255	2.87255737	0.54930066	2.63386460	1.88628961	8.56338125	0.84365176	1.30567660
1679.400000	128	0	0	27.2	1.212769	4095.000000	6	1.97911547	0.65212633	2.13344432	0.92558002	0.59522763	0.17305498	2.36764105	0.90274200	0.74950437	1.17668282	1.14343599	0.18102215	0.58499509	0.22590239	0.81325283	0.35653975	2.25058315	1.39883607	1.32506952	1.63827887	1.69972263	1.10706788	2.13337054	4.02857910	0.86908897	2.87277684	0.54920888	2.63281879	1.88570817	8.56487463	0.84021094	1.30548460
1679.900000	128	0	0	27.2	1.212769	4095.000000	6	1.97879602	0.65208700	2.13333645	0.92555509	0.59447969	0.17281882	2.36753197	0.90268765	0.74934989	1.17645021	1.14319246	0.18099809	0.58494094	0.22589167	0.81308817	0.35652536	2.25017321	1.39856317	1.32503076	1.63778645	1.69965585	1.10695244	2.13095512	4.02839016	0.86901815	2.87297473	0.54918855	2.63268533	1.88533178	8.56591742	0.83867303	1.30535895
1680.500000	131	0	0	27.2	1.213379	4095.000000	6	1.97878229	0.65209849	2.13334561	0.92557657	0.59427946	0.17269693	2.36765631	0.90264140	0.74934611	1.17642238	1.14319701	0.18100010	0.58493841	0.22588351	0.81302680	0.35652376	2.24988189	1.39852032	1.32505065	1.63767625	1.69955856	1.10698924	2.13010349	4.02824532	0.86903835	2.87322142	0.54919594	2.63267331	1.88517392	8.56757754	0.83775308	1.30533428
1681.100000	131	0	0	27.2	1.215820	4095.000000	6	1.97880075	0.65205497	2.13338326	0.92556862	0.59419420	0.17262528	2.36766535	0.90264532	0.74928092	1.17637072	1.14315183	0.18098653	0.58493251	0.22588191	0.81299944	0.35651736	2.24983308	1.39843674	1.32501020	1.63756725	1.69965420	1.10693939	2.12959502	4.02818654	0.86899590	2.87343816	0.54916904	2.63264422	1.88521689	8.56629639	0.83709685	1.30533928
1681.600000	131	0	0	27.2	1.212158	4095.000000	6	1.97867913	0.65206248	2.13330542	0.92559222	0.59414860	0.17256664	2.36767778	0.90265995	0.74926556	1.17638526	1.14324311	0.18097913	0.58493630	0.22587983	0.81299081	0.35651541	2.24979124	1.39838652	1.32502874	1.63744028	1.69957133	1.10690704	2.12907244	4.02838807	0.86897570	2.87330366	0.54913496	2.63280172	1.88511603	8.56622435	0.83657733	1.30528496
1682.200000	131	0	0	27.2	1.212769	4095.000000	6	1.97872693	0.65206204	2.13342498	0.92561423	0.59411424	0.17252163	2.36774447	0.90270568	0.74923557	1.17637567	1.14315911	0.18097789	0.58491840	0.22587903	0.81297824	0.35651292	2.24964050	1.39839811	1.32499739	1.63727820	1.69953630	1.10690823	2.12864442	4.02810888	0.86897391	2.87349810	0.54911258	2.63270241	1.88491024	8.56537878	0.83618211	1.30520730
1682.700000	131	0	0	27.2	1.212769	4095.000000	6	1.97876242	0.65203398	2.13337054	0.92565135	0.59405677	0.17248749	2.36781908	0.90273259	0.74918408	1.17636145	1.14312848	0.18096864	0.58489922	0.22586911	0.81295014	0.35650777	2.24968663	1.39833244	1.32492628	1.63715405	1.69954743	1.10692277	2.12856319	4.02823797	0.86897647	2.87341656	0.54912038	2.63263916	1.88493376	8.56564809	0.83579000	1.30525729
1683.300000	131	0	0	27.3	1.213379	4095.000000	6	1.97869759	0.65203266	2.13325047	0.92558532	0.59406886	0.17245825	2.36775578	0.90278303	0.74916353	1.17634042	1.14307117	0.18096510	0.58490512	0.22586767	0.81293708	0.35650617	2.24960778	1.39834017	1.32492729	1.63707182	1.69946333	1.10685156	2.12819871	4.02816555	0.86894886	2.87382430	0.54909389	2.63267901	1.88482839	8.56712644	0.83549779	1.30525263
1683.800000	131	0	0	27.3	1.212769	4095.000000	6	1.97860768	0.65203354	2.13332017	0.92561104	0.59403896	0.17243574	2.36763935	0.90274488	0.74913212	1.17633052	1.14305510	0.18096155	0.58493230	0.22586591	0.81295113	0.35650084	2.24957989	1.39824360	1.32498492	1.63694449	1.69937965	1.10686906	2.12809009	4.02802702	0.86891050	2.87386473	0.54907172	2.63255378	1.88472619	8.56828873	0.83524916	1.30518464
1684.400000	131	0	0	27.2	1.213379	4095.000000	6	1.97857030	0.65201852	2.13341531	0.92558638	0.59402221	0.17242304	2.36776539	0.90273338	0.74910851	1.17633454	1.14303569	0.18096047	0.58492535	0.22586943	0.81291564	0.35649693	2.24946940	1.39816074	1.32490977	1.63685509	1.69942417	1.10685660	2.12814897	4.02769854	0.86893633	2.87394281	0.54906536	2.63268533	1.88472031	8.56774985	0.83501657	1.30522563
1684.900000	131	0	0	27.2	1.212158	4095.000000	6	1.97844775	0.65201896	2.13330491	0.92559964	0.59400206	0.17240008	2.36766365	0.90272397	0.74907804	1.17629959	1.14311180	0.18095862	0.58490618	0.22586783	0.81292599	0.35649818	2.24948871	1.39812843	1.32496437	1.63685110	1.69947776	1.10683168	2.12794545	4.02758311	0.86891178	2.87372393	0.54906638	2.63261892	1.88466062	8.56706379	0.83477752	1.30521330
1685.500000	131	0	0	27.2	1.212158	4095.000000	6	1.97857314	0.65201321	2.13337156	0.92562245	0.59398298	0.17237910	2.36769643	0.90270045	0.74906931	1.17633763	1.14307814	0.18095538	0.58490259	0.22586478	0.81293560	0.35649800	2.24948817	1.39813159	1.32490269	1.63686826	1.69942541	1.10684147	2.12771910	4.02752959	0.86891076	2.87371905	0.54905078	2.63253670	1.88451004	8.56800362	0.83458226	1.30516065
1686.100000	131	0	0	27.2	1.212769	4095.000000	6	1.97853245	0.65200283	2.13317924	0.92560627	0.59398256	0.17236885	2.36795530	0.90265472	0.74903955	1.17630887	1.14307541	0.18095215	0.58491776	0.22586799	0.81292993	0.35649480	2.24962226	1.39823096	1.32497650	1.63663319	1.69943036	1.10687886	2.12755722	4.02727671	0.86890079	2.87380479	0.54905263	2.63257591	1.88461721	8.56699174	0.83440702	1.30514698
1686.600000	131	0	0	27.3	1.212158	4095.000000	6	1.97844018	0.65199797	2.13316144	0.92563014	0.59396199	0.17235063	2.36778969	0.90265498	0.74905466	1.17631382	1.14312575	0.18095384	0.58491545	0.22586014	0.81290258	0.35649445	2.24951767	1.39812071	1.32493572	1.63665275	1.69944478	1.10686788	2.12761812	4.02739213	0.86890130	2.87381942	0.54902532	2.63245511	1.88448246	8.56587984	0.83426004	1.30515598
1687.200000	131	0	0	27.3	1.213379	4095.000000	6	1.97839334	0.65198936	2.13312582	0.92554634	0.59397704	0.17233655	2.36761448	0.90269183	0.74899657	1.17630856	1.14311938	0.18095122	0.58490786	0.22585598	0.81289592	0.35649622	2.24956487	1.39813686	1.32487539	1.63669625	1.69943819	1.10687618	2.12750293	4.02718858	0.86892124	2.87401600	0.54900664	2.63255061	1.88433190	8.56502493	0.83413607	1.30513165
1687.800000	131	0	0	27.3	1.214600	4095.000000	6	1.97844492	0.65197941	2.13307902	0.92557445	0.59397492	0.17232400	2.36774391	0.90270777	0.74900366	1.17629588	1.14315456	0.18095060	0.58490807	0.22585694	0.81287966	0.35649889	2.24950480	1.39811615	1.32495527	1.63646041	1.69948477	1.10685571	2.12758260	4.02729980	0.86888954	2.87375390	0.54898426	2.63248927	1.88434366	8.56632458	0.83398662	1.30513932
1688.300000	131	0	0	27.3	1.212158	4095.000000	6	1.97838057	0.65197897	2.13313396	0.92556384	0.59397980	0.17230609	2.36788634	0.90270463	0.74896091	1.17629835	1.14319580	0.18094845	0.58490512	0.22585566	0.81289321	0.35649427	2.24955468	1.39806523	1.32495864	1.63636544	1.69940274	1.10689310	2.12751206	4.02693992	0.86887292	2.87377203	0.54897790	2.63252848	1.88419898	8.56572639	0.83382294	1.30510833
1688.800000	131	0	0	27.3	1.211548	4095.000000	6	1.97833515	0.65195666	2.13300933	0.92558055	0.59393188	0.17230119	2.36768174	0.90273573	0.74892927	1.17627021	1.14308117	0.18094228	0.58487963	0.22585054	0.81284466	0.35649089	2.24943132	1.39805856	1.32494482	1.63637422	1.69944107	1.10688331	2.12715132	4.02698714	0.86887446	2.87394978	0.54896763	2.63242223	1.88406924	8.56695415	0.83367702	1.30508067
1689.400000	131	0	0	27.2	1.213379	4095.000000	7	1.97819700	0.65195136	2.13331559	0.92561529	0.59393739	0.17229476	2.36783321	0.90271195	0.74890802	1.17625939	1.14308330	0.18093827	0.58489080	0.22585438	0.81285945	0.35648841	2.24958257	1.39830541	1.32510693	1.63707741	1.70072841	1.10754602	2.13516223	4.03050587	0.87019272	2.88096592	0.54944790	2.64503531	1.88985158	8.57855658	0.84147086	1.30744894
1690.000000	131	0	0	27.2	1.213379	4095.000000	7	1.98268574	0.65306650	2.13760477	0.92679709	0.60403913	0.17311885	2.36998031	0.90327493	0.75095030	1.17776834	1.14527316	0.18112715	0.58536532	0.22605523	0.81478099	0.35696104	2.25464427	1.40418764	1.32666816	1.64298890	1.70208429	1.10826720	2.15057202	4.03184954	0.87050314	2.88145179	0.54955531	2.64703678	1.89083012	8.57695271	0.84601234	1.30772659
1690.500000	131	0	0	27.2	1.212158	4095.000000	7	1.98325616	0.65316201	2.13796573	0.92687856	0.60594550	0.17343335	2.36989658	0.90326813	0.75119907	1.17800484	1.14565851	0.18116463	0.58539567	0.22608468	0.81505294	0.35701756	2.25553902	1.40480532	1.32668233	1.64381828	1.70243022	1.10832689	2.15427113	4.03213957	0.87058862	2.88106309	0.54961180	2.64756620	1.89111044	8.57714101	0.84854157	1.30785242
1691.100000	131	0	0	27.2	1.214600	4095.000000	7	1.98345962	0.65319495	2.13805190	0.92688360	0.60673295	0.17359347	2.36993618	0.90326186	0.75133270	1.17818162	1.14579548	0.18117989	0.58542349	0.22609717	0.81519042	0.35703018	2.25573802	1.40508375	1.32680276	1.64430222	1.70244839	1.10840232	2.15606777	4.03223205	0.87060705	2.88061224	0.54965719	2.64773294	1.89147972	8.57907143	0.85032107	1.30793953
1691.700000	131	0	0	27.3	1.213379	4095.000000	7	1.98347479	0.65320844	2.13793616	0.92686370	0.60705354	0.17368603	2.36987225	0.90322474	0.75143700	1.17823178	1.14585623	0.18119146	0.58543150	0.22610373	0.81527113	0.35705044	2.25570844	1.40525118	1.32683009	1.64448814	1.70244839	1.10845162	2.15698877	4.03230246	0.87056533	2.88043612	0.54962576	2.64741792	1.89132275	8.57683346	0.85129437	1.30789981
1692.200000	131	0	0	27.3	1.213379	4095.000000	7	1.98340839	0.65316311	2.13790914	0.92681142	0.60678131	0.17373139	2.36978910	0.90319624	0.75139443	1.17826088	1.14578121	0.18119022	0.58542412	0.22609317	0.81524077	0.35703000	2.25565358	1.40498858	1.32675688	1.64435511	1.70231958	1.10838688	2.15649968	4.03194621	0.87049904	2.87940619	0.54962083	2.64647694	1.89093354	8.57513284	0.85137626	1.30773827
1692.800000	131	0	0	27.2	1.212769	4095.000000	7	1.98317649	0.65309435	2.13751403	0.92671774	0.60589033	0.17370871	2.36961204	0.90316331	0.75125418	1.17815654	1.14560354	0.18118097	0.58539356	0.22608020	0.81509120	0.35700316	2.25532498	1.40464075	1.32663139	1.64377302	1.70218955	1.10830640	2.15493802	4.03133785	0.87040640	2.87899196	0.54958797	2.64549944	1.89047910	8.57282124	0.85094106	1.30760345
1693.400000	131	0	0	27.2	1.213379	4095.000000	7	1.98281659	0.65298249	2.13712563	0.92659674	0.60487595	0.17365630	2.36944688	0.90311547	0.75109194	1.17803673	1.14547751	0.18116956	0.58535921	0.22606275	0.81495447	0.35695749	2.25494212	1.40410520	1.32642394	1.64333246	1.70189278	1.10816118	2.15300112	4.03097751	0.87024901	2.87839274	0.54955634	2.64464373	1.89002885	8.57182100	0.85023544	1.30737319
1693.900000	131	0	0	27.2	1.214600	4095.000000	7	1.98222638	0.65291816	2.13682545	0.92648079	0.60390480	0.17359439	2.36937844	0.90307052	0.75095716	1.17789216	1.14524158	0.18114920	0.58531032	0.22604451	0.81483577	0.35691306	2.25463083	1.40365117	1.32636727	1.64286438	1.70177144	1.10809615	2.15133884	4.03091238	0.87017839	2.87802546	0.54950007	2.64359518	1.88960181	8.57221292	0.84937540	1.30718101
1694.400000	131	0	0	27.2	1.212769	4095.000000	7	1.98196475	0.65282178	2.13646162	0.92640942	0.60302822	0.17352115	2.36925571	0.90312828	0.75076611	1.17775255	1.14495468	0.18112977	0.58527576	0.22603042	0.81467883	0.35687592	2.25419112	1.40322999	1.32627418	1.64235158	1.70159646	1.10804597	2.14949944	4.03053003	0.87006555	2.87742018	0.54945961	2.64281445	1.88906836	8.56854879	0.84855949	1.30704389
1695.000000	131	0	0	27.2	1.212769	4095.000000	7	1.98174533	0.65276055	2.13626904	0.92638369	0.60222941	0.17345419	2.36902158	0.90308777	0.75061268	1.17763338	1.14479623	0.18112083	0.58526606	0.22602626	0.81452931	0.35684162	2.25379233	1.40279132	1.32613489	1.64191855	1.70151476	1.10793670	2.14798222	4.02980433	0.86995963	2.87718495	0.54943969	2.64213240	1.88871447	8.57078647	0.84770972	1.30692246
1695.500000	131	0	0	27.2	1.213379	4095.000000	7	1.98141316	0.65270066	2.13601075	0.92629402	0.60156897	0.17339459	2.36887060	0.90306607	0.75049661	1.17749813	1.14469758	0.18110510	0.58522729	0.22600482	0.81439979	0.35681906	2.25352096	1.40244883	1.32606340	1.64136880	1.70129524	1.10783279	2.14678293	4.02956176	0.86986369	2.87670478	0.54938095	2.64146704	1.88821794	8.56727680	0.84697988	1.30669296
1696.100000	131	0	0	27.2	1.210938	4095.000000	7	1.98115115	0.65264341	2.13576777	0.92623406	0.60100901	0.17333453	2.36882254	0.90301249	0.75036802	1.17742385	1.14457162	0.18108999	0.58519737	0.22599617	0.81432035	0.35679915	2.25322438	1.40224611	1.32601517	1.64115438	1.70116156	1.10777757	2.14557508	4.02901370	0.86981406	2.87613610	0.54936309	2.64098338	1.88812055	8.56483706	0.84623427	1.30664893
1696.700000	131	0	0	27.3	1.210938	4095.000000	7	1.98095077	0.65259744	2.13563229	0.92619348	0.60054833	0.17328566	2.36876769	0.90296022	0.75027655	1.17735670	1.14449028	0.18108459	0.58519947	0.22598913	0.81421132	0.35676912	2.25304333	1.40198078	1.32597538	1.64082480	1.70107286	1.10772947	2.14441035	4.02896226	0.86975113	2.87563242	0.54932736	2.64056643	1.88782072	8.56749296	0.84556658	1.30662458
1697.200000	131	0	0	27.3	1.212769	4095.000000	7	1.98081197	0.65256517	2.13539139	0.92617491	0.60009547	0.17323756	2.36879709	0.90290534	0.75019951	1.17732823	1.14438103	0.18107503	0.58516512	0.22598081	0.81411636	0.35675935	2.25273767	1.40175701	1.32591570	1.64057326	1.70088434	1.10765110	2.14336022	4.02875755	0.86970636	2.87577193	0.54930518	2.64023077	1.88764455	8.56826993	0.84498400	1.30650585
1697.800000	131	0	0	27.2	1.212769	4095.000000	7	1.98053915	0.65253180	2.13519228	0.92608763	0.59975369	0.17318931	2.36856866	0.90291082	0.75014988	1.17723508	1.14429363	0.18106995	0.58514911	0.22597281	0.81406185	0.35673430	2.25252068	1.40153819	1.32588467	1.64030535	1.70085670	1.10761429	2.14257526	4.02851717	0.86966108	2.87571822	0.54929861	2.63966806	1.88732033	8.56406997	0.84438907	1.30645016
1698.400000	131	0	0	27.2	1.213379	4095.000000	7	1.98048279	0.65247921	2.13526357	0.92607066	0.59942327	0.17314045	2.36873207	0.90288208	0.75005582	1.17718403	1.14427452	0.18105776	0.58512994	0.22596225	0.81400808	0.35672381	2.25244495	1.40137919	1.32577138	1.64018420	1.70075935	1.10760153	2.14194279	4.02809943	0.86963934	2.87526274	0.54925097	2.63928560	1.88713516	8.56598319	0.84390152	1.30637912
1698.900000	131	0	0	27.2	1.212769	4095.000000	7	1.98034356	0.65248562	2.13522334	0.92608923	0.59912954	0.17310292	2.36864782	0.90290899	0.75001612	1.17716422	1.14413099	0.18105221	0.58511287	0.22595264	0.81395974	0.35671244	2.25221080	1.40120192	1.32575351	1.63987518	1.70062199	1.10753770	2.14113127	4.02854551	0.86956619	2.87512883	0.54923393	2.63910548	1.88697761	8.56549464	0.84341487	1.30628075
1699.400000	131	0	0	27.2	1.213379	4095.000000	7	1.98018776	0.65243810	2.13498351	0.92605076	0.59888480	0.17305804	2.36864329	0.90294323	0.74993223	1.17712926	1.14406606	0.18105113	0.58508484	0.22595264	0.81389365	0.35669254	2.25208084	1.40106581	1.32570057	1.63978684	1.70061168	1.10749170	2.14035477	4.02841745	0.86952245	2.87490637	0.54922037	2.63887148	1.88672999	8.56487776	0.84300280	1.30618671
1700.000000	0	0	0	27.2	1.210938	4095.000000	0	1.98008263	0.65241512	2.13495245	0.92601814	0.59867862	0.17302572	2.36850138	0.90292180	0.74986300	1.17706150	1.14397292	0.18104404	0.58507684	0.22594336	0.81383298	0.35668757	2.25200566	1.40096699	1.32568169	1.63953503	1.70057621	1.10755166	2.13979031	4.02807005	0.86953677	2.87496355	0.54918506	2.63865970	1.88652586	8.56599259	0.84222118	1.30599899
1700.600000	0	0	0	27.3	1.212769	4095.000000	0	1.97962622	0.65230729	2.13469941	0.92596403	0.59822147	0.17298927	2.36864103	0.90287476	0.74979826	1.17703396	1.14399415	0.18103679	0.58508843	0.22593856	0.81382904	0.35668686	2.25187196	1.40111505	1.32566045	1.63965213	1.70050239	1.10746468	2.13912345	4.02784021	0.86945441	2.87455353	0.54914728	2.63735388	1.88595294	8.56251734	0.84093503	1.30582162
1701.100000	0	0	0	27.3	1.212769	4095.000000	0	1.97959166	0.65228232	2.13446472	0.92593989	0.59792735	0.17294088	2.36841714	0.90286535	0.74977912	1.17701323	1.14392923	0.18103402	0.58507199	0.22594256	0.81386134	0.35668348	2.25184297	1.40107003	1.32552054	1.63964014	1.70044300	1.10741630	2.13862255	4.02757786	0.86945058	2.87462117	0.54913598	2.63726706	1.88597285	8.56285851	0.84069781	1.30591063
1701.700000	0	0	0	27.3	1.214600	4095.000000	0	1.97972848	0.65232739	2.13451868	0.92589958	0.59786122	0.17292219	2.36846746	0.90287424	0.74979377	1.17696403	1.14398839	0.18103371	0.58508611	0.22594736	0.81383668	0.35669077	2.25189720	1.40098492	1.32563550	1.63964374	1.70045949	1.10744064	2.13836398	4.02749287	0.86946592	2.87466998	0.54914933	2.63742359	1.88586381	8.56290859	0.84058788	1.30586529
1702.200000	0	0	0	27.3	1.210327	4095.000000	0	1.97966977	0.65232364	2.13458232	0.92593671	0.59784952	0.17291040	2.36839792	0.90285045	0.74978456	1.17694887	1.14398293	0.18103001	0.58508295	0.22594864	0.81382682	0.35669290	2.25191868	1.40104752	1.32555864	1.63946588	1.70049496	1.10746647	2.13824261	4.02740158	0.86941810	2.87450124	0.54915015	2.63755731	1.88599864	8.56390091	0.84051108	1.30591063
1702.800000	0	0	0	27.3	1.213379	4095.000000	0	1.97969960	0.65235877	2.13451003	0.92592822	0.59786675	0.17290795	2.36846124	0.90283242	0.74974510	1.17698229	1.14402267	0.18104034	0.58506841	0.22594448	0.81383348	0.35669041	2.25194714	1.40101904	1.32553976	1.63945709	1.70040712	1.10743649	2.13820691	4.02766181	0.86943446	2.87499633	0.54914338	2.63765872	1.88597557	8.56552596	0.84041119	1.30587096
1703.400000	0	0	0	27.3	1.212158	4095.000000	0	1.97988613	0.65234596	2.13454006	0.92593088	0.59789375	0.17289922	2.36852909	0.90282537	0.74976046	1.17699343	1.14410065	0.18103587	0.58508021	0.22594480	0.81381251	0.35668348	2.25182257	1.40106476	1.32558190	1.63950225	1.70047104	1.10747685	2.13812329	4.02775836	0.86944163	2.87492799	0.54913598	2.63763590	1.88610951	8.56483706	0.84037681	1.30596598
1703.900000	0	0	0	27.3	1.212158	4095.000000	0	1.97993585	0.65234971	2.13459148	0.92595554	0.59793564	0.17289325	2.36841262	0.90281151	0.74978149	1.17698755	1.14403451	0.18103356	0.58508864	0.22593872	0.81382879	0.35669290	2.25174203	1.40101235	1.32552492	1.63954262	1.70042774	1.10743352	2.13819519	4.02765866	0.86942065	2.87469020	0.54914461	2.63775696	1.88618417	8.56405431	0.84031784	1.30595264
1704.500000	0	0	0	27.3	1.212769	4095.000000	0	1.97999362	0.65235546	2.13476101	0.92592584	0.59794883	0.17288605	2.36863425	0.90277258	0.74978290	1.17697332	1.14398384	0.18103171	0.58507115	0.22594384	0.81381498	0.35670214	2.25192995	1.40102888	1.32553335	1.63955621	1.70037247	1.10745608	2.13820386	4.02790318	0.86944930	2.87493705	0.54914748	2.63765935	1.88608281	8.56376629	0.84025962	1.30593297
1705.000000	0	0	0	27.3	1.213379	4095.000000	0	1.98000829	0.65236805	2.13466988	0.92592372	0.59799157	0.17287916	2.36844145	0.90283582	0.74978810	1.17701663	1.14396958	0.18102739	0.58506883	0.22593888	0.81379796	0.35668526	2.25187572	1.40109957	1.32561325	1.63959418	1.70040423	1.10747240	2.13799480	4.02791577	0.86945313	2.87506328	0.54914830	2.63767837	1.88612896	8.56349707	0.84028672	1.30593397
1705.600000	0	0	0	27.3	1.212769	4095.000000	0	1.98000309	0.65238308	2.13503290	0.92597703	0.59801326	0.17287701	2.36836513	0.90278434	0.74977582	1.17693959	1.14398960	0.18103294	0.58506967	0.22593808	0.81379969	0.35669503	2.25179035	1.40105350	1.32557617	1.63960457	1.70044093	1.10748368	2.13792290	4.02786120	0.86945186	2.87505909	0.54914584	2.63789007	1.88614118	8.56435800	0.84021972	1.30594297
1706.100000	0	0	0	27.3	1.213989	4095.000000	0	1.98014277	0.65235656	2.13485978	0.92595607	0.59801284	0.17287334	2.36832951	0.90284261	0.74976613	1.17694052	1.14402662	0.18103186	0.58507136	0.22594000	0.81381769	0.35668490	2.25188485	1.40108973	1.32565270	1.63939115	1.70029865	1.10749555	2.13811870	4.02766181	0.86947053	2.87528018	0.54912716	2.63779499	1.88617286	8.56443941	0.84017932	1.30594431
1706.700000	0	0	0	27.3	1.212158	4095.000000	0	1.98009258	0.65240562	2.13484502	0.92596403	0.59806260	0.17288100	2.36825602	0.90288338	0.74980559	1.17695382	1.14400659	0.18102831	0.58507452	0.22594448	0.81381325	0.35668775	2.25178820	1.40105034	1.32551649	1.63941313	1.70039557	1.10746854	2.13835888	4.02729875	0.86946388	2.87524810	0.54913701	2.63795789	1.88612851	8.56424216	0.84016577	1.30591030
1707.200000	0	0	0	27.3	1.212158	4095.000000	0	1.98010584	0.65239501	2.13499878	0.92596244	0.59807196	0.17287824	2.36844315	0.90287424	0.74977960	1.17692629	1.14393347	0.18103171	0.58506356	0.22594080	0.81380734	0.35668970	2.25188055	1.40113439	1.32549391	1.63949346	1.70039103	1.10740473	2.13848739	4.02763768	0.86942602	2.87511698	0.54911915	2.63793761	1.88620408	8.56345325	0.84018334	1.30592597
1707.800000	0	0	0	27.3	1.212158	4095.000000	0	1.98026305	0.65240341	2.13485520	0.92599347	0.59811322	0.17288620	2.36839057	0.90280472	0.74979046	1.17695321	1.14396624	0.18102816	0.58508632	0.22594272	0.81381819	0.35668899	2.25201748	1.40107566	1.32543559	1.63943111	1.70046650	1.10742372	2.13840937	4.02724524	0.86941349	2.87522996	0.54912469	2.63802762	1.88626110	8.56385082	0.84013391	1.30596831
1708.400000	0	0	0	27.3	1.213379	4095.000000	0	1.98018634	0.65240982	2.13493768	0.92601814	0.59809557	0.17288176	2.36822210	0.90279453	0.74984244	1.17694176	1.14408882	0.18103880	0.58507726	0.22594688	0.81379254	0.35668686	2.25191277	1.40110098	1.32548986	1.63956700	1.70036175	1.10737089	2.13852666	4.02741102	0.86941784	2.87499563	0.54912592	2.63809164	1.88610000	8.56292737	0.84013943	1.30599332
1708.900000	0	0	0	27.3	1.212769	4095.000000	0	1.98018113	0.65239567	2.13506650	0.92599374	0.59813066	0.17287211	2.36834987	0.90276108	0.74979779	1.17695382	1.14399628	0.18103340	0.58507431	0.22594464	0.81379747	0.35668775	2.25212326	1.40111610	1.32552222	1.63946469	1.70037247	1.10739256	2.13838132	4.02763558	0.86939789	2.87504096	0.54914214	2.63789958	1.88624572	8.56412945	0.84015398	1.30593231
1709.500000	0	0	0	27.3	1.212158	4095.000000	0	1.98025121	0.65242529	2.13509043	0.92602106	0.59815086	0.17287824	2.36846350	0.90281125	0.74980370	1.17698012	1.14403390	0.18102770	0.58507789	0.22594176	0.81380561	0.35668490	2.25213454	1.40113615	1.32552256	1.63952943	1.70044382	1.10745340	2.13851442	4.02791892	0.86943625	2.87506188	0.54913270	2.63809925	1.88622807	8.56441436	0.84007720	1.30598132
1710.000000	0	0	0	27.3	1.211548	4095.000000	0	1.98021096	0.65239744	2.13506447	0.92601894	0.59818298	0.17287671	2.36824472	0.90280446	0.74977369	1.17698012	1.14398475	0.18103309	0.58506714	0.22594160	0.81378983	0.35668615	2.25206688	1.40111118	1.32553470	1.63962096	1.70055188	1.10744450	2.13854349	4.02825687	0.86946183	2.87531156	0.54913434	2.63796613	1.88624707	8.56299310	0.84011835	1.30597598
1710.600000	128	0	0	27.3	1.212769	4095.000000	1	1.98018349	0.65242020	2.13499624	0.92602875	0.59819978	0.17287227	2.36831708	0.90284183	0.74975053	1.17698662	1.14397868	0.18102939	0.58508042	0.22594752	0.81383076	0.35668934	2.25197720	1.40111856	1.32560347	1.63954302	1.70051806	1.10748932	2.13849045	4.02763453	0.86946439	2.87550826	0.54912161	2.63798515	1.88630274	8.56253299	0.84008222	1.30597732
1711.100000	128	0	0	27.3	1.213989	4095.000000	1	1.98013709	0.65238993	2.13490917	0.92600382	0.59792118	0.17284792	2.36843410	0.90284261	0.74969572	1.17690432	1.14381758	0.18101829	0.58505071	0.22593136	0.81367615	0.35665861	2.25161156	1.40052956	1.32544165	1.63874783	1.70008010	1.10719697	2.13551515	4.02677731	0.86900894	2.87325905	0.54897564	2.63382473	1.88435044	8.56046456	0.83736657	1.30516365
1711.700000	128	0	0	27.3	1.213379	4095.000000	1	1.97859018	0.65201542	2.13346213	0.92557763	0.59503302	0.17256358	2.36774504	0.90270280	0.74905514	1.17637660	1.14321218	0.18095939	0.58492619	0.22586911	0.81309458	0.35651559	2.25008254	1.39862568	1.32491078	1.63684831	1.69965832	1.10691238	2.13071931	4.02576512	0.86886525	2.87325766	0.54893992	2.63316735	1.88404754	8.55929770	0.83621665	1.30505434
1712.300000	128	0	0	27.3	1.212769	4095.000000	1	1.97844113	0.65198913	2.13328099	0.92556172	0.59455754	0.17246544	2.36755288	0.90267301	0.74896162	1.17630701	1.14295655	0.18094243	0.58490049	0.22585710	0.81298933	0.35649231	2.24977782	1.39832893	1.32488281	1.63651348	1.69955526	1.10684592	2.12964784	4.02563507	0.86880338	2.87305975	0.54890584	2.63299781	1.88370943	8.55945410	0.83559435	1.30501769
1712.800000	128	0	0	27.3	1.213379	4095.000000	1	1.97842410	0.65195710	2.13340005	0.92555403	0.59439145	0.17239916	2.36780269	0.90264584	0.74891747	1.17624392	1.14296383	0.18094151	0.58490281	0.22584830	0.81296296	0.35648468	2.24956648	1.39822394	1.32482350	1.63631117	1.69947034	1.10684622	2.12887035	4.02550399	0.86881335	2.87300191	0.54891405	2.63276946	1.88363756	8.56111849	0.83521490	1.30501335
1713.400000	128	0	0	27.3	1.213379	4095.000000	1	1.97830014	0.65194296	2.13333442	0.92552062	0.59431912	0.17236563	2.36742630	0.90263173	0.74888110	1.17625568	1.14292350	0.18093426	0.58489564	0.22583950	0.81293733	0.35647402	2.24942166	1.39814037	1.32478137	1.63624414	1.69943984	1.10682426	2.12847993	4.02519570	0.86884505	2.87313919	0.54890071	2.63279982	1.88355531	8.56286477	0.83492430	1.30494371
1713.900000	128	0	0	27.3	1.212158	4095.000000	1	1.97821498	0.65197433	2.13328150	0.92555668	0.59428306	0.17233701	2.36781456	0.90262493	0.74888370	1.17625846	1.14284467	0.18093056	0.58488700	0.22584846	0.81293018	0.35647135	2.24941415	1.39813827	1.32482282	1.63599638	1.69943448	1.10679073	2.12823171	4.02495350	0.86877015	2.87319703	0.54888059	2.63271063	1.88342470	8.56094326	0.83467751	1.30495038
1714.500000	128	0	0	27.2	1.213989	4095.000000	1	1.97818423	0.65192993	2.13331407	0.92555377	0.59423492	0.17231007	2.36760544	0.90259698	0.74888512	1.17624794	1.14290743	0.18093534	0.58487942	0.22584574	0.81289814	0.35646300	2.24947101	1.39801924	1.32479047	1.63605623	1.69944107	1.10682693	2.12817993	4.02523555	0.86878370	2.87297473	0.54885452	2.63278337	1.88336550	8.56032377	0.83450126	1.30493005
1715.000000	128	0	0	27.2	1.213379	4095.000000	1	1.97813361	0.65193324	2.13324538	0.92551081	0.59422240	0.17228803	2.36761674	0.90259436	0.74882490	1.17626835	1.14297747	0.18092686	0.58486678	0.22583982	0.81289863	0.35646460	2.24941791	1.39813405	1.32474060	1.63599678	1.69941634	1.10681476	2.12817080	4.02491995	0.86875915	2.87276709	0.54884261	2.63268723	1.88342334	8.56222002	0.83431803	1.30489839
1715.600000	128	0	0	27.2	1.214600	4095.000000	1	1.97801582	0.65193324	2.13315686	0.92555801	0.59422431	0.17226874	2.36751332	0.90261501	0.74883789	1.17627485	1.14298445	0.18092331	0.58487162	0.22584126	0.81287990	0.35646833	2.24951713	1.39810842	1.32479350	1.63611926	1.69938831	1.10686194	2.12801650	4.02491575	0.86880645	2.87304720	0.54885370	2.63270114	1.88338177	8.56089320	0.83416606	1.30493105
1716.100000	128	0	0	27.2	1.212158	4095.000000	1	1.97808772	0.65193457	2.13318637	0.92553918	0.59419929	0.17225497	2.36754836	0.90260220	0.74883104	1.17624949	1.14288499	0.18091329	0.58488005	0.22583982	0.81289371	0.35646584	2.24936052	1.39815617	1.32481676	1.63597644	1.69937182	1.10679578	2.12778304	4.02504052	0.86878319	2.87308414	0.54882578	2.63261070	1.88328415	8.56101210	0.83400986	1.30491972
1716.700000	128	0	0	27.3	1.210327	4095.000000	1	1.97811516	0.65192154	2.13312837	0.92551585	0.59416578	0.17224548	2.36763257	0.90264479	0.74880224	1.17625475	1.14294109	0.18091853	0.58487563	0.22583998	0.81287867	0.35646425	2.24943990	1.39810807	1.32480968	1.63595130	1.69934379	1.10681061	2.12768561	4.02499963	0.86876938	2.87323257	0.54882845	2.63253101	1.88307675	8.56164732	0.83388042	1.30493805
1717.300000	128	0	0	27.3	1.213379	4095.000000	1	1.97818943	0.65193059	2.13308614	0.92549676	0.59415263	0.17222910	2.36755401	0.90268321	0.74875242	1.17622166	1.14286074	0.18092054	0.58487015	0.22583294	0.81287177	0.35646336	2.24948334	1.39804943	1.32484911	1.63584838	1.69933926	1.10678628	2.12751156	4.02440520	0.86872464	2.87317891	0.54884898	2.63224768	1.88325840	8.56100897	0.83376122	1.30489506
1717.800000	128	0	0	27.3	1.213379	4095.000000	1	1.97807542	0.65194451	2.13301187	0.92551903	0.59418805	0.17221915	2.36763709	0.90266204	0.74879209	1.17619692	1.14283588	0.18091653	0.58486910	0.22583230	0.81284713	0.35646353	2.24937822	1.39801011	1.32479620	1.63593934	1.69932689	1.10674830	2.12750800	4.02447648	0.86874407	2.87305975	0.54882167	2.63241717	1.88299451	8.56230452	0.83364204	1.30482442
1718.400000	128	0	0	27.3	1.213379	4095.000000	1	1.97804420	0.65194827	2.13300933	0.92548907	0.59417150	0.17221624	2.36785130	0.90263722	0.74872621	1.17618671	1.14290015	0.18090913	0.58486193	0.22583438	0.81284244	0.35646567	2.24930099	1.39803750	1.32480732	1.63567606	1.69916368	1.10681892	2.12740449	4.02446390	0.86872924	2.87295383	0.54881285	2.63247219	1.88312103	8.56044892	0.83360032	1.30482809
1718.900000	128	0	0	27.3	1.213379	4095.000000	1	1.97800352	0.65192220	2.13302866	0.92548429	0.59411912	0.17220920	2.36767552	0.90262467	0.74870898	1.17619011	1.14282102	0.18091221	0.58486151	0.22583374	0.81284146	0.35646300	2.24941737	1.39798202	1.32476890	1.63574507	1.69925971	1.10679103	2.12722184	4.02431819	0.86871339	2.87290226	0.54880710	2.63247472	1.88297147	8.56338125	0.83348465	1.30486674
1719.500000	128	0	0	27.3	1.213989	4095.000000	1	1.97790844	0.65193037	2.13300933	0.92547740	0.59411743	0.17219589	2.36764839	0.90258574	0.74871134	1.17620063	1.14288105	0.18091268	0.58487605	0.22582574	0.81281903	0.35645554	2.24930689	1.39796447	1.32477430	1.63566450	1.69934173	1.10680379	2.12725583	4.02430352	0.86867709	2.87291550	0.54880094	2.63221859	1.88281289	8.56024243	0.83339996	1.30484508
1720.000000	128	0	0	27.3	1.211548	4095.000000	1	1.97787817	0.65192706	2.13293811	0.92550259	0.59412994	0.17219313	2.36762353	0.90256196	0.74874132	1.17621331	1.14291501	0.18091298	0.58484339	0.22583294	0.81282396	0.35646194	2.24922805	1.39791602	1.32477767	1.63565373	1.69927826	1.10677797	2.12726953	4.02443665	0.86869627	2.87281168	0.54878678	2.63231914	1.88295204	8.56124052	0.83329404	1.30481243
1720.600000	128	0	0	27.3	1.213379	4095.000000	1	1.97795101	0.65191425	2.13295947	0.92547342	0.59412230	0.17217431	2.36765631	0.90255935	0.74875620	1.17621083	1.14291835	0.18090805	0.58485098	0.22582766	0.81284910	0.35646727	2.24927149	1.39796833	1.32472779	1.63573869	1.69931659	1.10676907	2.12734919	4.02440310	0.86870854	2.87284861	0.54878267	2.63229891	1.88269904	8.55922889	0.83319613	1.30478777
1721.200000	128	0	0	27.3	1.213379	4095.000000	1	1.97789851	0.65189812	2.13304595	0.92549729	0.59411849	0.17217201	2.36770830	0.90254393	0.74870709	1.17623310	1.14294745	0.18090898	0.58483413	0.22583038	0.81281829	0.35646140	2.24921035	1.39794235	1.32473824	1.63553965	1.69935657	1.10675691	2.12736999	4.02449745	0.86870061	2.87276848	0.54877549	2.63222175	1.88266335	8.56078369	0.83310521	1.30474779
1721.700000	128	0	0	27.3	1.212158	4095.000000	3	1.97783559	0.65189657	2.13288114	0.92544532	0.59408498	0.17215961	2.36756588	0.90258914	0.74867238	1.17623403	1.14284194	0.18089988	0.58483497	0.22582478	0.81281336	0.35645288	2.24929026	1.39810842	1.32471465	1.63559789	1.69936234	1.10679162	2.12755215	4.02465470	0.86897928	2.87426209	0.54890892	2.63616658	1.88502014	8.56794096	0.83599793	1.30595264
1722.300000	128	0	0	27.3	1.213379	4095.000000	3	1.98013898	0.65248053	2.13519482	0.92608127	0.59832165	0.17251734	2.36847481	0.90292807	0.74959343	1.17686163	1.14378664	0.18098915	0.58503596	0.22592160	0.81360563	0.35665452	2.25134798	1.40071310	1.32553200	1.63859283	1.70066407	1.10747596	2.13799174	4.02723160	0.86957795	2.87677108	0.54912387	2.64066099	1.88627332	8.57115637	0.83898565	1.30632009
1722.800000	128	0	0	27.3	1.212158	4095.000000	3	1.98072955	0.65259589	2.13568373	0.92619958	0.60026863	0.17278253	2.36886325	0.90301798	0.74988592	1.17718000	1.14418652	0.18102739	0.58512087	0.22596049	0.81400907	0.35675171	2.25233002	1.40159764	1.32578790	1.63936358	1.70094580	1.10763566	2.14164144	4.02727986	0.86970175	2.87700767	0.54914995	2.64120869	1.88676259	8.56691030	0.84038961	1.30647017
1723.400000	128	0	0	27.3	1.213379	4095.000000	3	1.98100193	0.65261313	2.13575045	0.92625900	0.60085238	0.17289937	2.36887625	0.90301223	0.75000360	1.17728893	1.14442837	0.18104034	0.58513562	0.22596977	0.81414448	0.35677197	2.25275432	1.40184215	1.32584860	1.63973327	1.70098210	1.10774046	2.14314402	4.02730714	0.86974806	2.87690019	0.54916596	2.64152544	1.88697037	8.56644046	0.84136438	1.30657756
1723.900000	128	0	0	27.3	1.213379	4095.000000	3	1.98106399	0.65265358	2.13597509	0.92627439	0.60130293	0.17298238	2.36885307	0.90300857	0.75012979	1.17732420	1.14450606	0.18105005	0.58514553	0.22597473	0.81426978	0.35678867	2.25292944	1.40206453	1.32591367	1.64009185	1.70108318	1.10771552	2.14429376	4.02756317	0.86979538	2.87729104	0.54920210	2.64189684	1.88734388	8.56845479	0.84224706	1.30663092
1724.500000	128	0	0	27.2	1.212769	4095.000000	3	1.98118337	0.65269402	2.13605914	0.92632320	0.60171268	0.17305528	2.36877673	0.90296832	0.75019123	1.17744521	1.14462989	0.18105992	0.58517376	0.22598353	0.81433318	0.35679862	2.25318354	1.40225385	1.32597134	1.64020060	1.70113062	1.10775115	2.14538424	4.02763663	0.86984655	2.87729035	0.54922715	2.64243911	1.88753315	8.56844226	0.84304226	1.30670197
1725.100000	128	0	0	27.2	1.210327	4095.000000	3	1.98141079	0.65271480	2.13609531	0.92630940	0.60205899	0.17311609	2.36876599	0.90293435	0.75025930	1.17747987	1.14473673	0.18106455	0.58519631	0.22599441	0.81437142	0.35681763	2.25318731	1.40246924	1.32594267	1.64046729	1.70123624	1.10780518	2.14629101	4.02782342	0.86987520	2.87731129	0.54921175	2.64288305	1.88776411	8.56773105	0.84378255	1.30678969
1725.600000	128	0	0	27.2	1.212158	4095.000000	3	1.98149134	0.65274685	2.13610703	0.92631391	0.60239152	0.17316266	2.36876712	0.90294820	0.75033020	1.17749751	1.14473704	0.18107997	0.58521633	0.22600498	0.81445480	0.35683452	2.25343822	1.40259631	1.32607959	1.64078961	1.70131670	1.10785387	2.14711059	4.02819494	0.86989132	2.87720100	0.54927253	2.64285066	1.88794436	8.56718596	0.84442757	1.30691245
1726.200000	128	0	0	27.2	1.212769	4095.000000	3	1.98152119	0.65276564	2.13626547	0.92637918	0.60272904	0.17321106	2.36895599	0.90295160	0.75036330	1.17758448	1.14473795	0.18108089	0.58522118	0.22600674	0.81452586	0.35683576	2.25346992	1.40272831	1.32605901	1.64093039	1.70136126	1.10786188	2.14778605	4.02848253	0.86991716	2.87718914	0.54925487	2.64313395	1.88810017	8.56781564	0.84502931	1.30692779
1726.700000	128	0	0	27.2	1.213379	4095.000000	3	1.98162070	0.65277824	2.13621860	0.92637944	0.60298746	0.17324737	2.36899670	0.90297329	0.75043728	1.17761852	1.14479046	0.18108907	0.58523003	0.22600658	0.81456262	0.35685282	2.25355589	1.40288883	1.32610252	1.64116918	1.70150568	1.10791147	2.14837308	4.02853607	0.86999365	2.87733711	0.54928711	2.64344206	1.88823063	8.57108740	0.84560309	1.30699451
1727.300000	128	0	0	27.3	1.212158	4095.000000	3	1.98167898	0.65279238	2.13626496	0.92638395	0.60325297	0.17327724	2.36900631	0.90301249	0.75050323	1.17764669	1.14483933	0.18109122	0.58521507	0.22600594	0.81463911	0.35685566	2.25368324	1.40300571	1.32618008	1.64128479	1.70151971	1.10793967	2.14907660	4.02861899	0.86998061	2.87710608	0.54929573	2.64356913	1.88837876	8.56966438	0.84618112	1.30700786
1727.800000	128	0	0	27.3	1.211548	4095.000000	3	1.98174059	0.65281670	2.13644991	0.92640332	0.60347370	0.17331263	2.36883102	0.90303863	0.75052923	1.17769281	1.14488881	0.18109493	0.58522539	0.22600658	0.81465712	0.35686863	2.25374558	1.40304338	1.32615614	1.64156163	1.70155850	1.10798837	2.14948765	4.02869247	0.86997191	2.87759819	0.54925775	2.64389508	1.88861388	8.57163289	0.84670241	1.30700452
1728.400000	128	0	0	27.3	1.212158	4095.000000	3	1.98178466	0.65282731	2.13636686	0.92639005	0.60366949	0.17334679	2.36882593	0.90311495	0.75055760	1.17773429	1.14492463	0.18110217	0.58523340	0.22601410	0.81469709	0.35687201	2.25379395	1.40311838	1.32615580	1.64170887	1.70165094	1.10794294	2.14992236	4.02866728	0.87005071	2.87739156	0.54931647	2.64404759	1.88858353	8.56973960	0.84721152	1.30705023
1728.900000	128	0	0	27.3	1.210938	4095.000000	3	1.98189082	0.65284477	2.13643207	0.92642455	0.60384458	0.17337958	2.36884515	0.90311051	0.75059353	1.17773150	1.14494952	0.18110865	0.58526037	0.22602018	0.81472226	0.35688356	2.25397237	1.40324056	1.32623472	1.64170127	1.70165052	1.10797204	2.15055151	4.02876595	0.87008320	2.87782996	0.54933804	2.64420456	1.88867052	8.57071437	0.84766080	1.30704122
1729.500000	128	0	0	27.2	1.213379	4095.000000	3	1.98190314	0.65284919	2.13647283	0.92643038	0.60400026	0.17340807	2.36911715	0.90310737	0.75061244	1.17774667	1.14499445	0.18110988	0.58526648	0.22602674	0.81476717	0.35688836	2.25398957	1.40320605	1.32626373	1.64180651	1.70158285	1.10799698	2.15101720	4.02882579	0.87009702	2.87772873	0.54933783	2.64432785	1.88899178	8.56804121	0.84808548	1.30709093
1730.100000	128	0	0	27.2	1.212158	4095.000000	3	1.98192257	0.65287793	2.13665933	0.92640571	0.60414400	0.17343825	2.36904364	0.90307731	0.75063325	1.17780084	1.14500629	0.18111821	0.58528081	0.22602658	0.81481307	0.35689618	2.25405245	1.40333704	1.32623506	1.64190575	1.70168684	1.10804716	2.15125830	4.02888248	0.87007681	2.87769941	0.54934522	2.64455157	1.88889571	8.56904702	0.84851761	1.30709293
1730.600000	128	0	0	27.2	1.212158	4095.000000	3	1.98208987	0.65290092	2.13668328	0.92640120	0.60429459	0.17345802	2.36906682	0.90301877	0.75070299	1.17784820	1.14504242	0.18112006	0.58526986	0.22602722	0.81483774	0.35689867	2.25423519	1.40334302	1.32626811	1.64212505	1.70173677	1.10804241	2.15180932	4.02887093	0.87009497	2.87772105	0.54937541	2.64478167	1.88906292	8.56923817	0.84892209	1.30715332
1731.200000	128	0	0	27.2	1.213989	4095.000000	3	1.98224439	0.65288677	2.13659359	0.92641420	0.60444156	0.17348514	2.36900745	0.90298923	0.75071528	1.17785903	1.14512196	0.18111435	0.58527365	0.22603202	0.81487451	0.35691466	2.25432173	1.40342331	1.32632039	1.64220229	1.70167735	1.10807032	2.15210336	4.02877225	0.87008116	2.87779506	0.54937582	2.64489418	1.88899676	8.57070183	0.84936000	1.30717901
1731.800000	128	0	0	27.3	1.212158	4095.000000	3	1.98215576	0.65289163	2.13666442	0.92642826	0.60456548	0.17349586	2.36901367	0.90301694	0.75076044	1.17787544	1.14516325	0.18112314	0.58528714	0.22603667	0.81488660	0.35691537	2.25427389	1.40354868	1.32637941	1.64230715	1.70179249	1.10806557	2.15255399	4.02895386	0.87013694	2.87759749	0.54937069	2.64508871	1.88907516	8.56873993	0.84976269	1.30716266
1732.300000	128	0	0	27.3	1.212158	4095.000000	3	1.98212827	0.65292722	2.13677500	0.92645638	0.60468940	0.17351548	2.36905212	0.90303706	0.75078644	1.17790578	1.14513441	0.18112700	0.58530652	0.22603699	0.81492584	0.35692035	2.25444967	1.40368005	1.32641685	1.64234958	1.70178506	1.10811545	2.15303551	4.02933182	0.87017276	2.87762053	0.54939204	2.64503531	1.88919706	8.56897808	0.85014957	1.30724473
1732.800000	128	0	0	27.3	1.211548	4095.000000	3	1.98214533	0.65292302	2.13676022	0.92649432	0.60481077	0.17353708	2.36904590	0.90302059	0.75077888	1.17786522	1.14511771	0.18112962	0.58529346	0.22603603	0.81492880	0.35692408	2.25446687	1.40367089	1.32644316	1.64256253	1.70194685	1.10812109	2.15300060	4.02927302	0.87015920	2.87820351	0.54938506	2.64526864	1.88941053	8.56675682	0.85057318	1.30722538
1733.400000	128	0	0	27.3	1.212158	4095.000000	3	1.98218988	0.65292214	2.13689578	0.92641526	0.60493557	0.17355302	2.36899896	0.90310868	0.75082782	1.17788132	1.14515414	0.18112684	0.58530652	0.22604483	0.81495891	0.35692923	2.25458621	1.40378395	1.32641044	1.64254251	1.70184697	1.10813208	2.15349507	4.02944521	0.87020986	2.87831453	0.54937438	2.64539453	1.88959727	8.57013136	0.85089482	1.30725875
1734.000000	128	0	0	27.3	1.213989	4095.000000	3	1.98213775	0.65293098	2.13677245	0.92652059	0.60502854	0.17356727	2.36912733	0.90311364	0.75079850	1.17787358	1.14515961	0.18113055	0.58530969	0.22603747	0.81497397	0.35693403	2.25464642	1.40384347	1.32645362	1.64242483	1.70179827	1.10813950	2.15385815	4.02913548	0.87022650	2.87848073	0.54942285	2.64543776	1.88974732	8.57055764	0.85124963	1.30730212
1734.500000	128	0	0	27.3	1.211548	4095.000000	3	1.98216334	0.65295287	2.13685297	0.92646169	0.60509843	0.17358688	2.36910415	0.90313508	0.75080370	1.17785098	1.14512894	0.18113687	0.58529177	0.22604243	0.81497545	0.35693101	2.25494374	1.40388504	1.32644552	1.64260456	1.70186430	1.10815405	2.15393725	4.02924467	0.87021524	2.87809249	0.54939204	2.64569974	1.88950889	8.57083035	0.85163310	1.30728043
1735.100000	128	0	0	27.3	1.210938	4095.000000	3	1.98223965	0.65294424	2.13669143	0.92650839	0.60519761	0.17360190	2.36922913	0.90313403	0.75081836	1.17789773	1.14521092	0.18113733	0.58531959	0.22603939	0.81501197	0.35694114	2.25470126	1.40383784	1.32644249	1.64273146	1.70192745	1.10813119	2.15449512	4.02931607	0.87023213	2.87833758	0.54939204	2.64568130	1.88967569	8.57150435	0.85200199	1.30726742
1735.700000	128	0	0	27.3	1.213379	4095.000000	3	1.98221169	0.65295662	2.13670366	0.92651024	0.60529572	0.17361492	2.36901197	0.90311417	0.75087014	1.17791971	1.14525767	0.18113949	0.58530737	0.22604403	0.81500185	0.35694843	2.25490018	1.40386109	1.32654604	1.64268182	1.70199761	1.10815049	2.15454187	4.02932762	0.87024364	2.87857431	0.54940621	2.64569465	1.88982166	8.57230698	0.85234467	1.30731380
1736.200000	128	0	0	27.3	1.213379	4095.000000	3	1.98247335	0.65296348	2.13668277	0.92650573	0.60535536	0.17362779	2.36904194	0.90307522	0.75085383	1.17788565	1.14526587	0.18113641	0.58530547	0.22604339	0.81503616	0.35694469	2.25483889	1.40396465	1.32649038	1.64274307	1.70200669	1.10815970	2.15482292	4.02932762	0.87027895	2.87857571	0.54939471	2.64595984	1.88987153	8.57244181	0.85265201	1.30727943
1736.800000	128	0	0	27.3	1.212769	4095.000000	3	1.98253071	0.65298205	2.13669347	0.92652616	0.60547444	0.17364802	2.36894355	0.90303889	0.75090206	1.17793054	1.14528895	0.18114242	0.58532802	0.22604851	0.81506627	0.35695162	2.25474373	1.40396183	1.32642967	1.64281393	1.70193240	1.10812674	2.15510143	4.02928247	0.87026462	2.87810505	0.54940580	2.64604951	1.88983889	8.57258919	0.85301988	1.30729578
1737.400000	128	0	0	27.3	1.212158	4095.000000	3	1.98237854	0.65297431	2.13679182	0.92652616	0.60552682	0.17365584	2.36907870	0.90306477	0.75094533	1.17795871	1.14528409	0.18114581	0.58531664	0.22604627	0.81505862	0.35695162	2.25487653	1.40402664	1.32646003	1.64291883	1.70197863	1.10818256	2.15523248	4.02958276	0.87024441	2.87802127	0.54941628	2.64619516	1.88978676	8.57190879	0.85335140	1.30737086
1737.900000	128	0	0	27.3	1.213379	4095.000000	6	1.98244870	0.65299929	2.13673627	0.92648132	0.60565425	0.17366932	2.36902498	0.90308672	0.75094912	1.17800577	1.14523126	0.18114936	0.58528903	0.22604707	0.81508873	0.35695305	2.25400408	1.40300430	1.32592109	1.64078841	1.70037866	1.10727859	2.14380444	4.02565605	0.86890795	2.87101671	0.54892986	2.63352480	1.88400052	8.55440778	0.84402578	1.30503701
1738.400000	128	0	0	27.3	1.212158	4095.000000	6	1.97797797	0.65186918	2.13249966	0.92533449	0.59505339	0.17282587	2.36704997	0.90253897	0.74891628	1.17648269	1.14297444	0.18095477	0.58487542	0.22584686	0.81311553	0.35647526	2.25025476	1.39856422	1.32483192	1.63687225	1.69953300	1.10691238	2.13274176	4.02491680	0.86875174	2.87135095	0.54882660	2.63259868	1.88340075	8.55754632	0.84059265	1.30484675
1739.000000	128	0	0	27.3	1.213379	4095.000000	6	1.97758397	0.65182920	2.13252662	0.92531885	0.59434606	0.17258777	2.36702002	0.90255935	0.74872975	1.17629341	1.14275523	0.18092871	0.58481179	0.22583342	0.81296469	0.35645785	2.24983630	1.39822218	1.32480665	1.63632314	1.69942747	1.10687975	2.13040274	4.02479204	0.86872848	2.87208017	0.54881490	2.63253227	1.88309753	8.55685531	0.83910425	1.30478611
1739.500000	131	0	0	27.3	1.213379	4095.000000	6	1.97739196	0.65181241	2.13246457	0.92530427	0.59421604	0.17247019	2.36714715	0.90257163	0.74867758	1.17624949	1.14277554	0.18092393	0.58480253	0.22582478	0.81293117	0.35645003	2.24959223	1.39814353	1.32474700	1.63615916	1.69939697	1.10679014	2.12967019	4.02446076	0.86869218	2.87237902	0.54879622	2.63240452	1.88324800	8.56269262	0.83823166	1.30475579
1740.100000	131	0	0	27.3	1.212158	4095.000000	6	1.97748654	0.65180888	2.13234353	0.92533157	0.59411827	0.17240773	2.36721891	0.90260900	0.74861879	1.17617960	1.14262639	0.18092100	0.58481179	0.22582414	0.81291958	0.35644204	2.24930957	1.39806769	1.32480092	1.63589745	1.69934503	1.10679845	2.12902776	4.02408758	0.86872924	2.87242360	0.54875824	2.63238175	1.88295747	8.56238589	0.83751360	1.30470681
1740.700000	131	0	0	27.3	1.212158	4095.000000	6	1.97734278	0.65179364	2.13248237	0.92537506	0.59405677	0.17235079	2.36711494	0.90258443	0.74862469	1.17620465	1.14266913	0.18091406	0.58479599	0.22582206	0.81288335	0.35643493	2.24906395	1.39801432	1.32470387	1.63588468	1.69937059	1.10683850	2.12869316	4.02410226	0.86863134	2.87266675	0.54874696	2.63243867	1.88283954	8.56230139	0.83697265	1.30463718
1741.200000	131	0	0	27.3	1.212158	4095.000000	6	1.97740709	0.65178834	2.13242642	0.92536047	0.59401797	0.17230992	2.36720422	0.90259489	0.74854797	1.17615579	1.14264336	0.18090928	0.58482781	0.22581358	0.81284368	0.35643920	2.24915619	1.39792515	1.32473521	1.63553726	1.69929103	1.10677679	2.12852207	4.02420079	0.86862776	2.87283676	0.54874511	2.63255061	1.88277178	8.55908500	0.83654053	1.30460153
1741.800000	131	0	0	27.3	1.211548	4095.000000	6	1.97728083	0.65178723	2.13247474	0.92534165	0.59397132	0.17228313	2.36713585	0.90257503	0.74855316	1.17616847	1.14272067	0.18090620	0.58481959	0.22581470	0.81284392	0.35644382	2.24926720	1.39791040	1.32469982	1.63544832	1.69931741	1.10677293	2.12816877	4.02435069	0.86859836	2.87278242	0.54875599	2.63238428	1.88269588	8.55991707	0.83619613	1.30457088
1742.400000	131	0	0	27.3	1.213379	4095.000000	6	1.97739054	0.65180490	2.13241930	0.92537956	0.59395266	0.17224961	2.36716749	0.90250265	0.74856284	1.17614032	1.14279040	0.18090743	0.58481601	0.22581662	0.81284540	0.35644080	2.24925111	1.39783914	1.32476924	1.63547584	1.69936811	1.10675335	2.12791144	4.02401841	0.86858430	2.87287230	0.54872663	2.63252784	1.88243659	8.56222002	0.83592211	1.30458987
1742.900000	131	0	0	27.3	1.209717	4095.000000	6	1.97727847	0.65177398	2.13250017	0.92539680	0.59395054	0.17222757	2.36721891	0.90256013	0.74854277	1.17619413	1.14275250	0.18090158	0.58481727	0.22580846	0.81282519	0.35644204	2.24910792	1.39786441	1.32464389	1.63534184	1.69922591	1.10675898	2.12771656	4.02399535	0.86857919	2.87285488	0.54873012	2.63241717	1.88244743	8.56189767	0.83568317	1.30458521
1743.400000	131	0	0	27.3	1.213379	4095.000000	6	1.97720990	0.65179231	2.13239489	0.92532839	0.59391194	0.17220706	2.36704319	0.90253400	0.74853427	1.17624671	1.14270915	0.18090111	0.58482528	0.22580734	0.81284244	0.35642463	2.24901086	1.39786757	1.32470454	1.63532389	1.69931618	1.10670528	2.12747046	4.02404671	0.86857152	2.87279496	0.54870775	2.63243298	1.88250886	8.56034880	0.83540649	1.30455489
1744.000000	131	0	0	27.3	1.212769	4095.000000	6	1.97735507	0.65178392	2.13226877	0.92536551	0.59391131	0.17219083	2.36721383	0.90258914	0.74850689	1.17618022	1.14276857	0.18089973	0.58480400	0.22580174	0.81282988	0.35643689	2.24908701	1.39785564	1.32467522	1.63535380	1.69931082	1.10668006	2.12723909	4.02391359	0.86860910	2.87297613	0.54870837	2.63242918	1.88239864	8.55834688	0.83522415	1.30460486
1744.600000	131	0	0	27.3	1.213379	4095.000000	6	1.97733663	0.65179033	2.13227844	0.92536047	0.59391703	0.17217033	2.36713020	0.90255700	0.74848682	1.17613352	1.14279131	0.18088816	0.58480906	0.22580542	0.81281583	0.35642428	2.24920284	1.39782334	1.32459301	1.63524972	1.69924034	1.10673792	2.12740906	4.02397543	0.86856079	2.87321515	0.54865911	2.63226476	1.88232818	8.55718673	0.83504233	1.30458321
1745.100000	131	0	0	27.3	1.212158	4095.000000	6	1.97722929	0.65177133	2.13221995	0.92535623	0.59391131	0.17215992	2.36718331	0.90258208	0.74845944	1.17617434	1.14267429	0.18088755	0.58479915	0.22580430	0.81279242	0.35642108	2.24903392	1.39788197	1.32465534	1.63516039	1.69924199	1.10675394	2.12718886	4.02392722	0.86858660	2.87312943	0.54867347	2.63235772	1.88221933	8.55894425	0.83485028	1.30457921
1745.700000	131	0	0	27.3	1.212158	4095.000000	6	1.97708885	0.65177067	2.13237964	0.92535597	0.59385851	0.17214446	2.36721100	0.90259462	0.74843230	1.17609332	1.14274371	0.18088770	0.58481959	0.22580030	0.81281139	0.35642730	2.24899745	1.39785493	1.32464355	1.63500807	1.69923251	1.10665574	2.12710261	4.02374066	0.86858814	2.87297055	0.54867573	2.63230080	1.88227850	8.55872844	0.83466226	1.30452791
1746.200000	131	0	0	27.3	1.212158	4095.000000	6	1.97700563	0.65177155	2.13240201	0.92539017	0.59387526	0.17213711	2.36738674	0.90262493	0.74842498	1.17610476	1.14274614	0.18088492	0.58479452	0.22580062	0.81279661	0.35641681	2.24905001	1.39776717	1.32460008	1.63489085	1.69910639	1.10665811	2.12704985	4.02349437	0.86858456	2.87303884	0.54865746	2.63235772	1.88218229	8.56034880	0.83451976	1.30450392
1746.800000	131	0	0	27.3	1.213379	4095.000000	6	1.97699381	0.65174527	2.13223826	0.92537346	0.59389477	0.17212548	2.36717145	0.90258861	0.74840586	1.17609116	1.14274310	0.18087968	0.58479262	0.22580126	0.81279390	0.35641753	2.24910363	1.39777349	1.32462940	1.63487649	1.69913730	1.10669638	2.12698745	4.02363690	0.86854903	2.87265770	0.54861929	2.63223314	1.88204771	8.55882853	0.83439652	1.30452424
1747.400000	131	0	0	27.3	1.214600	4095.000000	6	1.97705102	0.65175101	2.13207859	0.92533290	0.59385109	0.17211370	2.36696917	0.90254472	0.74839972	1.17611651	1.14267823	0.18088323	0.58482212	0.22579918	0.81280030	0.35641522	2.24888431	1.39769837	1.32461895	1.63474652	1.69922426	1.10670588	2.12680331	4.02313389	0.86859836	2.87297334	0.54863755	2.63213828	1.88204906	8.55869404	0.83422705	1.30451525
1747.900000	131	0	0	27.3	1.213379	4095.000000	6	1.97690445	0.65175808	2.13235777	0.92534483	0.59386933	0.17210467	2.36717088	0.90251467	0.74839051	1.17615146	1.14265640	0.18087814	0.58480990	0.22579293	0.81278872	0.35642250	2.24895563	1.39778016	1.32460581	1.63471383	1.69918964	1.10668511	2.12666230	4.02282584	0.86855056	2.87276082	0.54863653	2.63227993	1.88204771	8.55693973	0.83411683	1.30446628
1748.500000	131	0	0	27.3	1.212769	4095.000000	7	1.97688838	0.65174239	2.13227132	0.92539361	0.59387463	0.17209763	2.36718614	0.90251807	0.74839807	1.17620403	1.14264973	0.18087506	0.58479831	0.22579598	0.81276925	0.35642960	2.24918515	1.39812703	1.32477362	1.63556000	1.70056013	1.10740740	2.13452479	4.02706268	0.86983938	2.87966399	0.54913947	2.64459225	1.88749602	8.56919743	0.84175065	1.30673132
1749.000000	131	0	0	27.3	1.213989	4095.000000	7	1.98133545	0.65280542	2.13653958	0.92653014	0.60361333	0.17290443	2.36909623	0.90307418	0.75034935	1.17765040	1.14480442	0.18106717	0.58522940	0.22599377	0.81463417	0.35688374	2.25406589	1.40376493	1.32627620	1.64119038	1.70178712	1.10801895	2.14938155	4.02831249	0.87008372	2.87995674	0.54920538	2.64615064	1.88828227	8.56949828	0.84608917	1.30699752
1749.600000	131	0	0	27.3	1.214600	4095.000000	7	1.98185101	0.65289561	2.13686061	0.92654580	0.60528354	0.17318594	2.36904307	0.90311286	0.75058218	1.17789835	1.14509555	0.18109292	0.58527007	0.22601906	0.81489549	0.35693065	2.25468137	1.40425704	1.32640269	1.64194576	1.70195964	1.10810565	2.15256990	4.02822958	0.87013080	2.87951657	0.54922099	2.64651320	1.88858036	8.57167991	0.84841921	1.30704022
1750.100000	131	0	0	27.3	1.213379	4095.000000	7	1.98196949	0.65291285	2.13678010	0.92650494	0.60585098	0.17332825	2.36925684	0.90315468	0.75065263	1.17796336	1.14523035	0.18110186	0.58530484	0.22602002	0.81498902	0.35693456	2.25497761	1.40442580	1.32642124	1.64220949	1.70196707	1.10817514	2.15382272	4.02869037	0.87010854	2.87927556	0.54925631	2.64650493	1.88853097	8.57093380	0.84981268	1.30710394
1750.700000	131	0	0	27.3	1.211548	4095.000000	7	1.98188229	0.65289318	2.13672149	0.92650069	0.60577293	0.17339536	2.36903911	0.90314736	0.75064436	1.17798038	1.14517600	0.18110479	0.58527997	0.22602258	0.81495126	0.35692994	2.25486524	1.40426021	1.32629206	1.64221270	1.70185935	1.10809110	2.15359315	4.02822328	0.87007681	2.87854707	0.54922838	2.64556493	1.88835067	8.56943560	0.85005006	1.30693747
1751.200000	131	0	0	27.3	1.214600	4095.000000	7	1.98139752	0.65280587	2.13634597	0.92638316	0.60489753	0.17338279	2.36888134	0.90313273	0.75043941	1.17784727	1.14503817	0.18109200	0.58526670	0.22600866	0.81482392	0.35689458	2.25459105	1.40382375	1.32626406	1.64168367	1.70165176	1.10803469	2.15188988	4.02757471	0.86993506	2.87806944	0.54917438	2.64460115	1.88775143	8.56952962	0.84961271	1.30676067
1751.800000	131	0	0	27.3	1.212158	4095.000000	7	1.98104693	0.65271215	2.13595879	0.92628367	0.60380572	0.17333821	2.36888191	0.90306633	0.75025717	1.17772376	1.14477801	0.18108074	0.58522392	0.22599329	0.81466082	0.35684767	2.25411856	1.40328915	1.32611938	1.64114998	1.70152053	1.10791800	2.15021153	4.02685285	0.86980075	2.87715843	0.54914974	2.64349416	1.88736244	8.56633710	0.84880828	1.30659957
1752.400000	131	0	0	27.3	1.213379	4095.000000	7	1.98063577	0.65261667	2.13571633	0.92615209	0.60279818	0.17326789	2.36881688	0.90299211	0.75007165	1.17758231	1.14460440	0.18106547	0.58518198	0.22597937	0.81450587	0.35680644	2.25367733	1.40274731	1.32589816	1.64044730	1.70134888	1.10782299	2.14824859	4.02654757	0.86970534	2.87648358	0.54909697	2.64246324	1.88678612	8.56523473	0.84796619	1.30637445
1752.900000	131	0	0	27.3	1.212769	4095.000000	7	1.98034971	0.65253755	2.13528292	0.92607198	0.60191738	0.17320524	2.36872019	0.90292441	0.74994570	1.17745078	1.14445386	0.18104682	0.58513499	0.22596161	0.81437043	0.35677996	2.25320342	1.40236929	1.32581859	1.64015742	1.70114671	1.10777074	2.14670869	4.02624233	0.86960046	2.87610540	0.54904462	2.64174446	1.88638872	8.56142201	0.84715229	1.30615803
1753.500000	131	0	0	27.3	1.212158	4095.000000	7	1.98004239	0.65247899	2.13509705	0.92601628	0.60120019	0.17314075	2.36842449	0.90287215	0.74979472	1.17737619	1.14421838	0.18103109	0.58512699	0.22594496	0.81425523	0.35674478	2.25286551	1.40200436	1.32577543	1.63964374	1.70095859	1.10760776	2.14524304	4.02565919	0.86949252	2.87569101	0.54901649	2.64107731	1.88603575	8.55932585	0.84637409	1.30614069
1754.000000	131	0	0	27.3	1.213379	4095.000000	7	1.97986814	0.65241159	2.13487506	0.92596270	0.60063185	0.17307765	2.36834591	0.90279766	0.74966855	1.17726170	1.14410368	0.18102615	0.58507915	0.22594128	0.81414275	0.35671831	2.25257331	1.40176440	1.32571136	1.63938036	1.70086866	1.10757065	2.14395475	4.02566024	0.86938920	2.87523066	0.54899986	2.64047252	1.88570455	8.56221689	0.84568191	1.30595764
1754.600000	131	0	0	27.3	1.213379	4095.000000	7	1.97954905	0.65236164	2.13468362	0.92588711	0.60012614	0.17302434	2.36844937	0.90276291	0.74959059	1.17717753	1.14400295	0.18101212	0.58507115	0.22592560	0.81404779	0.35668615	2.25245945	1.40150794	1.32546930	1.63917735	1.70066902	1.10754542	2.14278987	4.02538654	0.86935211	2.87489800	0.54897071	2.63991102	1.88547156	8.55720237	0.84500288	1.30582195
1755.100000	131	0	0	27.3	1.213379	4095.000000	7	1.97940325	0.65231038	2.13431405	0.92584548	0.59969641	0.17297151	2.36817575	0.90277388	0.74948618	1.17715463	1.14392195	0.18100796	0.58503659	0.22591279	0.81396517	0.35667282	2.25223442	1.40127332	1.32542513	1.63882774	1.70074079	1.10744094	2.14192798	4.02554908	0.86930071	2.87484500	0.54895552	2.63948094	1.88531369	8.56088069	0.84439712	1.30577961
1755.700000	131	0	0	27.3	1.211548	4095.000000	7	1.97937248	0.65227790	2.13418273	0.92582532	0.59933983	0.17293261	2.36801691	0.90276866	0.74941650	1.17708594	1.14376571	0.18099655	0.58503364	0.22590863	0.81390524	0.35666749	2.25205614	1.40113228	1.32532872	1.63853690	1.70059436	1.10744925	2.14102915	4.02532677	0.86928409	2.87480804	0.54893992	2.63934141	1.88505949	8.55928206	0.84387083	1.30573628
1756.300000	131	0	0	27.3	1.213989	4095.000000	7	1.97920634	0.65225514	2.13397405	0.92577069	0.59906611	0.17288054	2.36798639	0.90280969	0.74934469	1.17699652	1.14375631	0.18098314	0.58500752	0.22590479	0.81385518	0.35664493	2.25184619	1.40096277	1.32538536	1.63840908	1.70054693	1.10740443	2.14041041	4.02515062	0.86922706	2.87478015	0.54890974	2.63895075	1.88480126	8.55892861	0.84339199	1.30570061
1756.800000	131	0	0	27.3	1.212158	4095.000000	7	1.97907098	0.65225713	2.13412012	0.92575318	0.59878990	0.17284562	2.36791460	0.90279845	0.74930997	1.17694485	1.14363679	0.18097712	0.58501257	0.22589439	0.81379944	0.35663160	2.25168351	1.40081789	1.32532165	1.63820178	1.70042196	1.10739731	2.13979031	4.02466833	0.86920481	2.87473482	0.54889947	2.63878715	1.88471986	8.55823117	0.84293140	1.30567460
1757.400000	131	0	0	27.3	1.212158	4095.000000	7	1.97886416	0.65220211	2.13400866	0.92576459	0.59853480	0.17281928	2.36793099	0.90279218	0.74929036	1.17691422	1.14352699	0.18097574	0.58499403	0.22589103	0.81375728	0.35662982	2.25170230	1.40063153	1.32518816	1.63800090	1.70041866	1.10738336	2.13918824	4.02454148	0.86916390	2.87469020	0.54889455	2.63839277	1.88458239	8.55692722	0.84249734	1.30555460
1757.900000	131	0	0	27.3	1.212158	4095.000000	7	1.97881542	0.65217737	2.13383054	0.92573621	0.59833378	0.17279049	2.36806043	0.90278277	0.74920132	1.17685049	1.14353821	0.18097188	0.58500351	0.22588591	0.81370377	0.35662432	2.25138663	1.40039702	1.32527479	1.63787391	1.70033247	1.10733349	2.13868477	4.02457922	0.86914216	2.87442384	0.54890153	2.63807009	1.88450191	8.55523287	0.84212370	1.30547660
1758.500000	131	0	0	27.3	1.213989	4095.000000	7	1.97874112	0.65216897	2.13372367	0.92567416	0.59814576	0.17275987	2.36792195	0.90275350	0.74914015	1.17682389	1.14345055	0.18096618	0.58497338	0.22588463	0.81368231	0.35661028	2.25130825	1.40036433	1.32523299	1.63771179	1.70023102	1.10735664	2.13820233	4.02398591	0.86909613	2.87406480	0.54888079	2.63778929	1.88431879	8.55605185	0.84173784	1.30542994
1759.000000	0	0	0	27.3	1.212769	4095.000000	0	1.97854806	0.65214489	2.13369110	0.92566116	0.59791651	0.17272832	2.36780325	0.90270411	0.74911111	1.17684152	1.14340324	0.18096371	0.58496938	0.22587903	0.81364853	0.35660424	2.25124759	1.40029402	1.32510862	1.63754050	1.70020257	1.10725306	2.13774548	4.02400164	0.86906749	2.87421538	0.54883830	2.63759344	1.88391102	8.55683655	0.84111228	1.30523063
1759.600000	0	0	0	27.3	1.214600	4095.000000	0	1.97815348	0.65206778	2.13340514	0.92562430	0.59752827	0.17269632	2.36791008	0.90267484	0.74908513	1.17672891	1.14344782	0.18096201	0.58496116	0.22587839	0.81361919	0.35660317	2.25125779	1.40048140	1.32505469	1.63760278	1.70015185	1.10730114	2.13686877	4.02349961	0.86894758	2.87354271	0.54878678	2.63655299	1.88356118	8.55643324	0.83996630	1.30498170
1760.100000	0	0	0	27.3	1.212158	4095.000000	0	1.97818849	0.65204724	2.13333086	0.92557790	0.59731591	0.17265207	2.36775860	0.90269052	0.74906931	1.17673077	1.14340172	0.18095800	0.58497507	0.22586895	0.81365223	0.35659891	2.25120089	1.40045644	1.32499739	1.63767265	1.70016051	1.10723436	2.13659410	4.02386433	0.86894042	2.87357547	0.54880156	2.63669173	1.88370536	8.55763075	0.83982682	1.30508633
1760.700000	0	0	0	27.3	1.210327	4095.000000	0	1.97820031	0.65204193	2.13350995	0.92559513	0.59728849	0.17263691	2.36775126	0.90269131	0.74907592	1.17677098	1.14351000	0.18096278	0.58496285	0.22586735	0.81362831	0.35659962	2.25119875	1.40050460	1.32507795	1.63763912	1.70014608	1.10728185	2.13644124	4.02353734	0.86896215	2.87387310	0.54878472	2.63678804	1.88366965	8.55608311	0.83968759	1.30507267
1761.300000	0	0	0	27.3	1.210327	4095.000000	0	1.97838625	0.65204812	2.13344483	0.92558400	0.59728275	0.17262114	2.36763935	0.90269340	0.74908773	1.17672953	1.14338352	0.18095199	0.58495421	0.22586959	0.81363842	0.35660797	2.25113863	1.40046628	1.32501357	1.63762594	1.70011515	1.10728541	2.13622522	4.02368092	0.86896726	2.87386961	0.54878411	2.63689448	1.88374694	8.55606748	0.83966652	1.30520097
1761.800000	0	0	0	27.3	1.213989	4095.000000	0	1.97830960	0.65207794	2.13357101	0.92560256	0.59730783	0.17261349	2.36785525	0.90272293	0.74906246	1.17673077	1.14337018	0.18095137	0.58495632	0.22586911	0.81362560	0.35659820	2.25123954	1.40052042	1.32503615	1.63761236	1.70013041	1.10725217	2.13643003	4.02395342	0.86897928	2.87369814	0.54879684	2.63694327	1.88367327	8.55768391	0.83962965	1.30521264
1762.400000	0	0	0	27.3	1.212769	4095.000000	0	1.97846479	0.65206314	2.13363106	0.92560017	0.59732760	0.17261762	2.36784621	0.90274827	0.74903483	1.17670540	1.14333834	0.18095014	0.58495505	0.22587487	0.81359083	0.35659926	2.25139092	1.40048175	1.32506109	1.63749139	1.70010113	1.10724416	2.13633934	4.02379935	0.86896854	2.87408293	0.54878021	2.63714856	1.88384005	8.55681779	0.83956870	1.30519131
1762.900000	0	0	0	27.3	1.213989	4095.000000	0	1.97855374	0.65209960	2.13371706	0.92561316	0.59735970	0.17260905	2.36770604	0.90276735	0.74900838	1.17668406	1.14338625	0.18094629	0.58495484	0.22587679	0.81360316	0.35659926	2.25130772	1.40043253	1.32512951	1.63750376	1.70013206	1.10724772	2.13626343	4.02367254	0.86899053	2.87401112	0.54876009	2.63696671	1.88390921	8.55743688	0.83952706	1.30526029
1763.500000	0	0	0	27.3	1.213379	4095.000000	0	1.97847094	0.65210225	2.13356389	0.92562032	0.59739222	0.17260537	2.36790612	0.90272946	0.74900861	1.17666797	1.14347027	0.18095014	0.58496664	0.22587727	0.81359552	0.35659820	2.25109515	1.40043218	1.32509210	1.63754249	1.70008010	1.10727591	2.13627515	4.02353525	0.86898440	2.87377481	0.54879437	2.63696164	1.88384548	8.55699288	0.83948668	1.30526496
1764.000000	0	0	0	27.3	1.213379	4095.000000	0	1.97851163	0.65211904	2.13369060	0.92565427	0.59742474	0.17260445	2.36781456	0.90268164	0.74902467	1.17666673	1.14349423	0.18095600	0.58497086	0.22587311	0.81363251	0.35659909	2.25112038	1.40039491	1.32506345	1.63754928	1.70009907	1.10730084	2.13636533	4.02358031	0.86900843	2.87402228	0.54875742	2.63703704	1.88386537	8.55718048	0.83952029	1.30528129
1764.600000	0	0	0	27.3	1.213379	4095.000000	0	1.97856226	0.65211992	2.13384581	0.92565533	0.59738095	0.17260782	2.36785130	0.90265080	0.74905632	1.17670045	1.14341143	0.18095461	0.58496496	0.22587807	0.81365124	0.35661294	2.25099371	1.40040827	1.32508806	1.63764670	1.70016381	1.10727354	2.13634800	4.02338748	0.86901175	2.87388913	0.54877713	2.63712829	1.88384186	8.55765577	0.83948066	1.30529296
1765.200000	0	0	0	27.3	1.212158	4095.000000	0	1.97851967	0.65212810	2.13377507	0.92562908	0.59745663	0.17260522	2.36788747	0.90264819	0.74903294	1.17669922	1.14337534	0.18095215	0.58494810	0.22587503	0.81363324	0.35661348	2.25111770	1.40046593	1.32512783	1.63755128	1.70018566	1.10727710	2.13629757	4.02309303	0.86901482	2.87394211	0.54877118	2.63698889	1.88388028	8.55617064	0.83948167	1.30522863
1765.700000	0	0	0	27.3	1.215210	4095.000000	0	1.97857409	0.65212434	2.13364683	0.92567363	0.59748065	0.17259971	2.36777612	0.90263826	0.74906883	1.17671468	1.14338989	0.18095600	0.58496053	0.22587519	0.81361623	0.35660300	2.25124706	1.40044483	1.32502705	1.63773854	1.70016463	1.10730975	2.13631336	4.02323449	0.86898209	2.87373578	0.54877241	2.63712385	1.88397114	8.55512035	0.83945583	1.30523763
1766.300000	0	0	0	27.3	1.212158	4095.000000	0	1.97854854	0.65213627	2.13377710	0.92573091	0.59752763	0.17260752	2.36763426	0.90264897	0.74909410	1.17672365	1.14347209	0.18094798	0.58494283	0.22587135	0.81362018	0.35660477	2.25136998	1.40053308	1.32508165	1.63774852	1.70010979	1.10727028	2.13633272	4.02325964	0.86899820	2.87370790	0.54878452	2.63712892	1.88399103	8.55599245	0.83944881	1.30521264
1766.800000	0	0	0	27.3	1.212158	4095.000000	0	1.97851731	0.65214069	2.13378525	0.92566037	0.59754676	0.17260384	2.36764048	0.90267301	0.74912740	1.17671406	1.14344813	0.18095631	0.58495484	0.22587423	0.81363522	0.35660051	2.25129376	1.40048984	1.32513154	1.63763552	1.70013082	1.10728838	2.13635972	4.02330784	0.86902198	2.87393793	0.54877631	2.63717708	1.88385316	8.55767766	0.83944956	1.30522563
1767.400000	0	0	0	27.3	1.212769	4095.000000	0	1.97859585	0.65214422	2.13384173	0.92565825	0.59757780	0.17260507	2.36774956	0.90267902	0.74911158	1.17677532	1.14338261	0.18094397	0.58495843	0.22588111	0.81364064	0.35659980	2.25118425	1.40046487	1.32510592	1.63776889	1.70011309	1.10725929	2.13615390	4.02370293	0.86901917	2.87392817	0.54878678	2.63723981	1.88397476	8.55808731	0.83949822	1.30523397
1767.900000	0	0	0	27.3	1.212769	4095.000000	0	1.97868718	0.65213472	2.13386820	0.92568529	0.59762840	0.17259542	2.36792760	0.90270019	0.74907143	1.17670478	1.14337837	0.18094675	0.58497022	0.22587535	0.81364582	0.35660122	2.25132543	1.40049476	1.32512648	1.63768144	1.70005165	1.10731301	2.13629858	4.02387796	0.86900587	2.87405156	0.54878349	2.63722207	1.88392323	8.55791531	0.83943527	1.30528596
1768.500000	0	0	0	27.3	1.213379	4095.000000	0	1.97872977	0.65215571	2.13364683	0.92568079	0.59764690	0.17259971	2.36784508	0.90271796	0.74907710	1.17668560	1.14342841	0.18094875	0.58496243	0.22587295	0.81362733	0.35660531	2.25133885	1.40053343	1.32515682	1.63774573	1.70010896	1.10731984	2.13624305	4.02361699	0.86902965	2.87414149	0.54878924	2.63727974	1.88404663	8.55723676	0.83942774	1.30524796
1769.100000	128	0	0	27.3	1.212158	4095.000000	1	1.97865547	0.65216411	2.13377049	0.92571340	0.59764243	0.17260246	2.36790782	0.90271273	0.74907970	1.17664817	1.14336199	0.18094706	0.58494599	0.22587439	0.81360020	0.35659198	2.25091857	1.40024199	1.32514805	1.63756565	1.70011061	1.10722457	2.13605812	4.02332251	0.86897570	2.87376784	0.54875866	2.63652829	1.88314001	8.55456091	0.83827777	1.30476145
1769.600000	128	0	0	27.3	1.213379	4095.000000	1	1.97761897	0.65188708	2.13278245	0.92538778	0.59570971	0.17244967	2.36736131	0.90255360	0.74861407	1.17638959	1.14300719	0.18090790	0.58486741	0.22582910	0.81320082	0.35650564	2.25007234	1.39871841	1.32463951	1.63571675	1.69938378	1.10686105	2.13068425	4.02174894	0.86851682	2.87221809	0.54862052	2.63302121	1.88198132	8.55426402	0.83629198	1.30442597
1770.200000	128	0	0	27.3	1.212158	4095.000000	1	1.97713424	0.65177950	2.13237455	0.92526450	0.59453930	0.17227410	2.36708161	0.90251728	0.74838367	1.17614156	1.14269611	0.18088169	0.58478462	0.22580062	0.81292353	0.35643707	2.24932619	1.39817197	1.32459065	1.63512091	1.69926713	1.10677352	2.12880638	4.02150281	0.86849254	2.87212962	0.54861949	2.63281437	1.88187520	8.55120547	0.83561862	1.30440532
1770.700000	128	0	0	27.3	1.213379	4095.000000	1	1.97707230	0.65176846	2.13236489	0.92528094	0.59436833	0.17220966	2.36706522	0.90248227	0.74835440	1.17612424	1.14260789	0.18087290	0.58480126	0.22579870	0.81289124	0.35642481	2.24911865	1.39801397	1.32447980	1.63500528	1.69923828	1.10674890	2.12833424	4.02151747	0.86845701	2.87225571	0.54859466	2.63283461	1.88164220	8.55078697	0.83521565	1.30438600
1771.300000	128	0	0	27.3	1.211548	4095.000000	1	1.97696213	0.65174770	2.13244779	0.92528014	0.59428221	0.17216956	2.36699347	0.90243550	0.74832773	1.17610785	1.14261153	0.18087752	0.58479305	0.22578493	0.81285625	0.35641575	2.24910524	1.39795288	1.32455898	1.63495942	1.69922674	1.10672427	2.12789825	4.02169971	0.86841560	2.87250930	0.54856223	2.63268343	1.88163136	8.55304227	0.83489804	1.30437700
1771.800000	128	0	0	27.3	1.210938	4095.000000	1	1.97694180	0.65172274	2.13230386	0.92528438	0.59424870	0.17213283	2.36690815	0.90243707	0.74831168	1.17608373	1.14264882	0.18087074	0.58479368	0.22578541	0.81285970	0.35641362	2.24887466	1.39792164	1.32444846	1.63479037	1.69921808	1.10675958	2.12755164	4.02160126	0.86843682	2.87222227	0.54854438	2.63254049	1.88162459	8.55222375	0.83460151	1.30426808
1772.400000	128	0	0	27.3	1.213989	4095.000000	1	1.97683070	0.65170220	2.13219605	0.92528067	0.59417320	0.17211385	2.36687369	0.90246241	0.74829161	1.17606116	1.14253029	0.18086673	0.58479094	0.22578445	0.81281065	0.35641255	2.24896260	1.39795113	1.32442252	1.63475051	1.69922550	1.10672546	2.12732991	4.02175103	0.86844858	2.87234558	0.54854294	2.63254872	1.88145347	8.55482656	0.83440877	1.30419847
1772.900000	128	0	0	27.3	1.212158	4095.000000	1	1.97694180	0.65170330	2.13223826	0.92527192	0.59413969	0.17208630	2.36709969	0.90252277	0.74824394	1.17607446	1.14248816	0.18086041	0.58478462	0.22578269	0.81281410	0.35641077	2.24902158	1.39788934	1.32444071	1.63461376	1.69922632	1.10674741	2.12702499	4.02157089	0.86839439	2.87254970	0.54852796	2.63266066	1.88142773	8.55563922	0.83417881	1.30422478
1773.500000	128	0	0	27.3	1.213989	4095.000000	1	1.97690020	0.65171434	2.13214571	0.92521757	0.59413036	0.17206534	2.36690137	0.90253322	0.74823096	1.17606611	1.14253878	0.18085687	0.58478757	0.22577389	0.81281287	0.35641131	2.24885214	1.39785599	1.32445385	1.63458187	1.69917934	1.10672249	2.12686215	4.02114675	0.86842327	2.87232119	0.54852919	2.63248610	1.88141284	8.55496720	0.83403910	1.30418981
1774.100000	128	0	0	27.3	1.213379	4095.000000	1	1.97688128	0.65170639	2.13220572	0.92525867	0.59411849	0.17205769	2.36697878	0.90255752	0.74819225	1.17604446	1.14249786	0.18085748	0.58477914	0.22577821	0.81279414	0.35640420	2.24890897	1.39779947	1.32445789	1.63453364	1.69921520	1.10669312	2.12667752	4.02113627	0.86843017	2.87280541	0.54853329	2.63252279	1.88144128	8.55435152	0.83388566	1.30418248
1774.600000	128	0	0	27.3	1.213989	4095.000000	1	1.97688790	0.65169115	2.13218588	0.92528253	0.59411700	0.17204514	2.36712737	0.90249899	0.74813631	1.17603611	1.14249422	0.18085887	0.58477914	0.22578077	0.81282100	0.35639852	2.24903285	1.39774014	1.32445453	1.63443318	1.69909773	1.10669104	2.12677237	4.02091428	0.86843120	2.87251417	0.54853719	2.63244183	1.88123496	8.55558608	0.83374148	1.30418015
1775.200000	128	0	0	27.3	1.213379	4095.000000	1	1.97688554	0.65170021	2.13209283	0.92525654	0.59406526	0.17203091	2.36703754	0.90249533	0.74818422	1.17601354	1.14245542	0.18085440	0.58478378	0.22577629	0.81277147	0.35639532	2.24884034	1.39768643	1.32442319	1.63436741	1.69916697	1.10664031	2.12654260	4.02070487	0.86841305	2.87239922	0.54854007	2.63257338	1.88128868	8.55317037	0.83362156	1.30417482
1775.800000	128	0	0	27.3	1.213989	4095.000000	1	1.97679335	0.65169027	2.13219046	0.92527139	0.59403387	0.17202188	2.36704488	0.90245222	0.74814127	1.17602776	1.14244360	0.18085085	0.58477345	0.22577869	0.81277295	0.35639958	2.24886232	1.39772118	1.32454988	1.63441006	1.69918016	1.10665158	2.12655781	4.02060645	0.86839362	2.87186075	0.54850312	2.63253227	1.88116860	8.55385778	0.83346391	1.30416083
1776.300000	128	0	0	27.3	1.214600	4095.000000	1	1.97680044	0.65170418	2.13206028	0.92524992	0.59402433	0.17201040	2.36707596	0.90244021	0.74815378	1.17601787	1.14248209	0.18085255	0.58478230	0.22576845	0.81278231	0.35639532	2.24877439	1.39768397	1.32447205	1.63433234	1.69911916	1.10665841	2.12638487	4.02061377	0.86838008	2.87202026	0.54850784	2.63256326	1.88122277	8.55441715	0.83337673	1.30414851
1776.800000	128	0	0	27.3	1.213989	4095.000000	1	1.97680659	0.65167945	2.13207198	0.92522924	0.59402433	0.17200673	2.36711099	0.90244517	0.74813749	1.17604013	1.14251968	0.18085054	0.58478293	0.22577341	0.81277270	0.35639639	2.24885482	1.39775102	1.32446295	1.63425302	1.69915131	1.10664209	2.12627735	4.02044312	0.86835222	2.87211082	0.54853740	2.63238175	1.88109908	8.55528601	0.83330404	1.30411320
1777.400000	128	0	0	27.3	1.211548	4095.000000	1	1.97679524	0.65168784	2.13202571	0.92520538	0.59400440	0.17199403	2.36697200	0.90243785	0.74812923	1.17605157	1.14252271	0.18085224	0.58477746	0.22577533	0.81279685	0.35639745	2.24881138	1.39774681	1.32446901	1.63428451	1.69916491	1.10663942	2.12624794	4.02048709	0.86832181	2.87228009	0.54850538	2.63249875	1.88091221	8.55411715	0.83319039	1.30414817
1778.000000	128	0	0	27.3	1.213989	4095.000000	1	1.97659952	0.65167657	2.13206333	0.92528041	0.59402475	0.17198928	2.36707031	0.90243994	0.74814292	1.17602436	1.14244117	0.18084623	0.58475787	0.22577229	0.81280449	0.35639408	2.24884892	1.39777244	1.32447878	1.63433752	1.69913895	1.10669015	2.12631741	4.02072371	0.86833816	2.87201330	0.54848568	2.63265687	1.88089190	8.55272672	0.83316516	1.30415117
1778.500000	128	0	0	27.3	1.212158	4095.000000	1	1.97664254	0.65168585	2.13209232	0.92527245	0.59408731	0.17197811	2.36686747	0.90243968	0.74809666	1.17608590	1.14249907	0.18085116	0.58477366	0.22577149	0.81277689	0.35639266	2.24903714	1.39779525	1.32452090	1.63428690	1.69920984	1.10666760	2.12637878	4.02049861	0.86835324	2.87242778	0.54847583	2.63258287	1.88081201	8.55552981	0.83308648	1.30418315
1779.100000	128	0	0	27.3	1.213379	4095.000000	1	1.97658770	0.65168607	2.13223724	0.92519636	0.59405571	0.17196939	2.36707652	0.90247495	0.74807802	1.17603426	1.14249392	0.18084669	0.58474544	0.22577341	0.81276901	0.35639230	2.24889557	1.39772189	1.32458020	1.63419363	1.69912823	1.10668392	2.12642087	4.02037611	0.86831593	2.87244590	0.54847193	2.63233179	1.88078493	8.55604247	0.83296985	1.30409022
1779.700000	128	0	0	27.3	1.212769	4095.000000	1	1.97658345	0.65167150	2.13215130	0.92520962	0.59403006	0.17196097	2.36694544	0.90255752	0.74801855	1.17603457	1.14245875	0.18083698	0.58475597	0.22576893	0.81276457	0.35638431	2.24877600	1.39770504	1.32451888	1.63413982	1.69914266	1.10663052	2.12625504	4.02005577	0.86832232	2.87245356	0.54848383	2.63254113	1.88075153	8.55484219	0.83292490	1.30403993
1780.200000	128	0	0	27.3	1.211548	4095.000000	3	1.97666050	0.65165868	2.13209690	0.92524196	0.59401966	0.17195944	2.36693245	0.90256719	0.74800132	1.17600395	1.14246663	0.18083636	0.58473933	0.22576669	0.81275471	0.35638715	2.24878136	1.39784967	1.32448047	1.63412588	1.69912370	1.10666167	2.12650963	4.02047348	0.86859887	2.87361798	0.54861046	2.63604814	1.88281515	8.56304944	0.83560636	1.30512366
1780.800000	128	0	0	27.3	1.213379	4095.000000	3	1.97884429	0.65218377	2.13415728	0.92578421	0.59797265	0.17228910	2.36787447	0.90279557	0.74888630	1.17662219	1.14336047	0.18091776	0.58494916	0.22585854	0.81348925	0.35658363	2.25073610	1.40026625	1.32525423	1.63669226	1.70045743	1.10726523	2.13645296	4.02287194	0.86920123	2.87599378	0.54879088	2.64033229	1.88416553	8.56570446	0.83848178	1.30555893
1781.400000	128	0	0	27.3	1.214600	4095.000000	3	1.97935024	0.65231436	2.13454414	0.92591815	0.59984312	0.17254765	2.36807852	0.90284862	0.74921384	1.17697177	1.14379817	0.18095939	0.58503322	0.22589919	0.81390277	0.35666998	2.25169263	1.40116147	1.32548885	1.63758641	1.70065499	1.10735813	2.13998627	4.02290861	0.86930327	2.87619401	0.54883461	2.64088373	1.88470267	8.56132188	0.83989556	1.30565794
1781.900000	128	0	0	27.3	1.212158	4095.000000	3	1.97961911	0.65237247	2.13486844	0.92594308	0.60049209	0.17266953	2.36827864	0.90279897	0.74936689	1.17707511	1.14391375	0.18097204	0.58507073	0.22590607	0.81404409	0.35670871	2.25197237	1.40148648	1.32552290	1.63792782	1.70074367	1.10746439	2.14172571	4.02304168	0.86933907	2.87630006	0.54885862	2.64132041	1.88495366	8.56128433	0.84097194	1.30583295
1782.400000	128	0	0	27.3	1.212158	4095.000000	3	1.97996047	0.65242860	2.13498300	0.92599374	0.60102819	0.17275726	2.36818762	0.90282197	0.74946893	1.17714937	1.14407425	0.18098684	0.58505682	0.22591583	0.81413708	0.35672381	2.25234129	1.40174786	1.32556234	1.63831401	1.70096560	1.10753296	2.14306174	4.02348389	0.86941682	2.87627355	0.54888613	2.64188858	1.88518297	8.56089946	0.84195236	1.30592564
1783.000000	128	0	0	27.3	1.213379	4095.000000	3	1.98012762	0.65246506	2.13506192	0.92602159	0.60151631	0.17283383	2.36831990	0.90279923	0.74956224	1.17725984	1.14415375	0.18099994	0.58510591	0.22592432	0.81423476	0.35673607	2.25267268	1.40199204	1.32564427	1.63873105	1.70099696	1.10759648	2.14417155	4.02405090	0.86950787	2.87644031	0.54891364	2.64235020	1.88546704	8.56591742	0.84281980	1.30603833
1783.500000	128	0	0	27.3	1.211548	4095.000000	3	1.98023274	0.65248650	2.13519737	0.92600859	0.60196281	0.17289447	2.36822154	0.90280289	0.74964162	1.17733844	1.14424660	0.18100565	0.58512319	0.22593536	0.81432430	0.35674620	2.25271780	1.40214969	1.32562235	1.63907586	1.70109432	1.10762290	2.14532182	4.02402155	0.86954803	2.87653172	0.54894094	2.64277126	1.88578101	8.56175685	0.84360071	1.30611635
1784.100000	128	0	0	27.3	1.212769	4095.000000	3	1.98038192	0.65251302	2.13533588	0.92605421	0.60237232	0.17295267	2.36832725	0.90286352	0.74965887	1.17741828	1.14430668	0.18101043	0.58513921	0.22593968	0.81439560	0.35676575	2.25303419	1.40230594	1.32566146	1.63927326	1.70110999	1.10773125	2.14604432	4.02441883	0.86959125	2.87689670	0.54896948	2.64315746	1.88590634	8.56103087	0.84435737	1.30614636
1784.700000	128	0	0	27.3	1.211548	4095.000000	3	1.98060404	0.65253821	2.13526561	0.92613591	0.60274654	0.17300122	2.36843863	0.90285464	0.74976164	1.17745325	1.14435129	0.18102153	0.58515543	0.22595392	0.81447281	0.35677979	2.25305085	1.40245763	1.32576565	1.63948187	1.70120241	1.10774996	2.14703789	4.02422071	0.86965546	2.87680737	0.54898405	2.64338552	1.88606199	8.56456465	0.84506304	1.30624240
1785.200000	128	0	0	27.3	1.212769	4095.000000	3	1.98064998	0.65257976	2.13531297	0.92607358	0.60303826	0.17304364	2.36860032	0.90294219	0.74980299	1.17740962	1.14440591	0.18102276	0.58514764	0.22595536	0.81451747	0.35678974	2.25311155	1.40258434	1.32577677	1.63960937	1.70127998	1.10775500	2.14783112	4.02441568	0.86966518	2.87674666	0.54896537	2.64387538	1.88622399	8.56554162	0.84571918	1.30628541
1785.800000	128	0	0	27.3	1.212158	4095.000000	3	1.98069356	0.65261424	2.13553959	0.92612344	0.60333174	0.17309112	2.36844428	0.90295212	0.74985119	1.17747677	1.14450485	0.18103248	0.58516576	0.22595792	0.81458458	0.35680520	2.25325607	1.40280399	1.32577779	1.63985039	1.70129813	1.10777549	2.14842380	4.02441463	0.86967541	2.87697068	0.54898631	2.64397705	1.88644258	8.56683199	0.84637233	1.30632576
1786.400000	128	0	0	27.3	1.213989	4095.000000	3	1.98077834	0.65259744	2.13547593	0.92613724	0.60360906	0.17313401	2.36839736	0.90291840	0.74990601	1.17751825	1.14454795	0.18103417	0.58516091	0.22596065	0.81462800	0.35681586	2.25349517	1.40281666	1.32575688	1.63998551	1.70137694	1.10779360	2.14908736	4.02424796	0.86972734	2.87712213	0.54899637	2.64435963	1.88673135	8.56476191	0.84697030	1.30640213
1786.900000	128	0	0	27.3	1.213379	4095.000000	3	1.98074850	0.65265203	2.13563280	0.92614652	0.60385675	0.17317690	2.36860654	0.90293591	0.74995468	1.17759315	1.14458346	0.18104234	0.58517208	0.22596865	0.81467834	0.35682030	2.25353171	1.40289587	1.32585433	1.64023218	1.70147143	1.10778588	2.14982341	4.02439157	0.86972120	2.87701884	0.54899699	2.64455602	1.88669605	8.56528170	0.84758011	1.30636311
1787.400000	128	0	0	27.3	1.213379	4095.000000	3	1.98089297	0.65265115	2.13571887	0.92615528	0.60407181	0.17321075	2.36857149	0.90287659	0.75000596	1.17762998	1.14461168	0.18105005	0.58519589	0.22597089	0.81470153	0.35682528	2.25369292	1.40309549	1.32587928	1.64039052	1.70145946	1.10781557	2.15019768	4.02435803	0.86978003	2.87682552	0.54901526	2.64476451	1.88684588	8.56545393	0.84811197	1.30645182
1788.000000	128	0	0	27.3	1.210327	4095.000000	3	1.98093040	0.65267259	2.13568984	0.92617995	0.60428455	0.17323603	2.36881405	0.90288260	0.75005346	1.17766248	1.14476951	0.18105190	0.58520116	0.22597249	0.81475212	0.35684340	2.25376654	1.40320323	1.32588704	1.64047969	1.70146813	1.10787495	2.15100438	4.02421966	0.86974627	2.87706979	0.54904072	2.64495712	1.88692736	8.56571386	0.84865789	1.30653186
1788.600000	128	0	0	27.3	1.212158	4095.000000	3	1.98102798	0.65268054	2.13581616	0.92622876	0.60449967	0.17326560	2.36860880	0.90289410	0.75007874	1.17770240	1.14476405	0.18105977	0.58518177	0.22597505	0.81482294	0.35684660	2.25374665	1.40326450	1.32584286	1.64069563	1.70159935	1.10786990	2.15149942	4.02454986	0.86975010	2.87725056	0.54904195	2.64516564	1.88711569	8.56603957	0.84918760	1.30654254
1789.100000	128	0	0	27.3	1.212158	4095.000000	3	1.98107772	0.65270485	2.13577032	0.92624945	0.60468064	0.17329256	2.36867948	0.90292546	0.75008820	1.17772469	1.14472763	0.18105792	0.58521212	0.22597713	0.81482392	0.35685726	2.25391379	1.40335817	1.32587861	1.64086240	1.70157954	1.10790345	2.15192888	4.02493253	0.86976827	2.87741599	0.54906515	2.64540724	1.88719945	8.56437053	0.84969855	1.30654454
1789.700000	128	0	0	27.3	1.213379	4095.000000	3	1.98134067	0.65271325	2.13596286	0.92619241	0.60484048	0.17331646	2.36873320	0.90291762	0.75010048	1.17774605	1.14477983	0.18106254	0.58520811	0.22598305	0.81483330	0.35686046	2.25400408	1.40347614	1.32593829	1.64097319	1.70163360	1.10794205	2.15238307	4.02512964	0.86979538	2.87725265	0.54906782	2.64549117	1.88736516	8.56562930	0.85021953	1.30657956
1790.200000	128	0	0	27.3	1.212158	4095.000000	3	1.98131934	0.65273359	2.13590123	0.92623990	0.60498088	0.17334357	2.36866139	0.90296362	0.75018438	1.17771571	1.14477073	0.18107025	0.58522623	0.22598641	0.81490783	0.35686437	2.25405621	1.40352121	1.32594301	1.64104398	1.70163690	1.10793700	2.15273981	4.02497237	0.86980638	2.87737062	0.54904914	2.64577987	1.88734116	8.56539130	0.85069192	1.30665460
1790.800000	128	0	0	27.3	1.211548	4095.000000	3	1.98131745	0.65274729	2.13597407	0.92625422	0.60514695	0.17336793	2.36878126	0.90296283	0.75016831	1.17772995	1.14473005	0.18106979	0.58522328	0.22598961	0.81492239	0.35687414	2.25421154	1.40356347	1.32596999	1.64106318	1.70166868	1.10798837	2.15313204	4.02531838	0.86983120	2.87749487	0.54905324	2.64573281	1.88745980	8.56810701	0.85118594	1.30667929
1791.400000	128	0	0	27.3	1.213379	4095.000000	3	1.98142500	0.65275392	2.13615644	0.92628181	0.60528396	0.17339122	2.36873602	0.90300021	0.75023897	1.17781105	1.14483447	0.18107272	0.58521844	0.22599217	0.81493374	0.35688392	2.25418198	1.40362827	1.32593053	1.64131239	1.70171531	1.10798362	2.15340109	4.02553545	0.86986727	2.87775038	0.54909246	2.64594712	1.88750689	8.56653443	0.85164751	1.30668429
1791.900000	128	0	0	27.3	1.211548	4095.000000	3	1.98143495	0.65275834	2.13611059	0.92629030	0.60540753	0.17341589	2.36893902	0.90296205	0.75027159	1.17780486	1.14482688	0.18107488	0.58522729	0.22598945	0.81495916	0.35688552	2.25425777	1.40367265	1.32598179	1.64132839	1.70169963	1.10799282	2.15385559	4.02504472	0.86987980	2.87765822	0.54909225	2.64600372	1.88769074	8.56873993	0.85212969	1.30668662
1792.500000	128	0	0	27.3	1.215820	4095.000000	3	1.98153209	0.65277890	2.13619873	0.92626855	0.60550159	0.17343550	2.36878295	0.90297250	0.75029357	1.17778474	1.14486695	0.18108058	0.58523782	0.22599313	0.81497298	0.35689831	2.25427121	1.40378712	1.32605294	1.64130639	1.70165878	1.10796550	2.15416120	4.02530056	0.86990564	2.87763798	0.54907829	2.64619707	1.88772607	8.56614292	0.85259989	1.30673199
1793.000000	128	0	0	27.3	1.212769	4095.000000	3	1.98152024	0.65278619	2.13605965	0.92631922	0.60563415	0.17345664	2.36892206	0.90293539	0.75033210	1.17784665	1.14497897	0.18108228	0.58524646	0.22600034	0.81500704	0.35690240	2.25439430	1.40389913	1.32601855	1.64149242	1.70176112	1.10803112	2.15466209	4.02490632	0.86989336	2.87769173	0.54908938	2.64656663	1.88778403	8.56736452	0.85302469	1.30675033
1793.600000	128	0	0	27.3	1.212769	4095.000000	3	1.98153398	0.65281206	2.13623949	0.92629216	0.60574833	0.17347257	2.36873998	0.90293487	0.75037582	1.17788596	1.14500204	0.18108829	0.58522413	0.22600130	0.81503986	0.35690471	2.25454159	1.40390018	1.32599730	1.64162525	1.70173017	1.10799757	2.15490565	4.02524289	0.86994248	2.87776015	0.54909246	2.64654564	1.88772878	8.56533181	0.85348630	1.30678902
1794.100000	128	0	0	27.3	1.212769	4095.000000	3	1.98171168	0.65282311	2.13617377	0.92629455	0.60588220	0.17349065	2.36867496	0.90291684	0.75041742	1.17787544	1.14501540	0.18108429	0.58524373	0.22600098	0.81504726	0.35690275	2.25446902	1.40403721	1.32608161	1.64156804	1.70178754	1.10802726	2.15519753	4.02533831	0.86992099	2.87759470	0.54908712	2.64676193	1.88785242	8.56587045	0.85395388	1.30676434
1794.700000	128	0	0	27.3	1.213989	4095.000000	3	1.98161549	0.65284831	2.13620382	0.92631232	0.60601223	0.17350858	2.36879822	0.90296728	0.75042428	1.17793983	1.14506336	0.18109230	0.58525342	0.22600130	0.81510304	0.35691413	2.25437065	1.40401925	1.32607385	1.64175049	1.70184614	1.10810506	2.15555885	4.02533936	0.86994990	2.87783555	0.54910005	2.64682619	1.88800641	8.56795976	0.85442768	1.30675133
1795.200000	128	0	0	27.3	1.212158	4095.000000	3	1.98154867	0.65282488	2.13632100	0.92627624	0.60615275	0.17352421	2.36869249	0.90296466	0.75044792	1.17798069	1.14504333	0.18109554	0.58527133	0.22600562	0.81512846	0.35691857	2.25462922	1.40409428	1.32608633	1.64185012	1.70200050	1.10809615	2.15594079	4.02562773	0.86997805	2.87790746	0.54909759	2.64677020	1.88799011	8.56683512	0.85482764	1.30680337
1795.800000	128	0	0	27.3	1.212769	4095.000000	3	1.98160459	0.65284389	2.13638826	0.92631975	0.60624858	0.17353938	2.36874507	0.90295682	0.75043231	1.17793054	1.14494679	0.18109462	0.58524288	0.22600642	0.81514204	0.35691448	2.25464750	1.40416262	1.32613624	1.64188134	1.70189608	1.10805696	2.15637884	4.02537606	0.86999493	2.87806805	0.54914071	2.64698779	1.88802996	8.56805061	0.85530881	1.30683005
1796.400000	128	0	0	27.3	1.212769	4095.000000	6	1.98165956	0.65286201	2.13641118	0.92632081	0.60636431	0.17355041	2.36875129	0.90301014	0.75042215	1.17794107	1.14490034	0.18110063	0.58524836	0.22600642	0.81517067	0.35691484	2.25381007	1.40296558	1.32552661	1.63959258	1.70009577	1.10720795	2.14408769	4.02112999	0.86855031	2.87040684	0.54861498	2.63344572	1.88199623	8.55096498	0.84500162	1.30435868
1796.900000	128	0	0	27.3	1.213379	4095.000000	6	1.97678909	0.65167083	2.13175369	0.92505242	0.59498103	0.17266478	2.36653925	0.90247626	0.74824346	1.17632897	1.14250240	0.18089078	0.58477914	0.22579069	0.81308817	0.35640793	2.24961046	1.39828960	1.32432380	1.63532628	1.69919253	1.10671834	2.13229573	4.02032272	0.86829012	2.87111698	0.54852508	2.63247472	1.88139839	8.55216440	0.84125063	1.30413618
1797.500000	128	0	0	27.4	1.213379	4095.000000	6	1.97645865	0.65160899	2.13166116	0.92507601	0.59420014	0.17241584	2.36675900	0.90242819	0.74808557	1.17606611	1.14233327	0.18086966	0.58475112	0.22577757	0.81294916	0.35638893	2.24907896	1.39792620	1.32427394	1.63482386	1.69907960	1.10656644	2.12982409	4.02051012	0.86832002	2.87162743	0.54847029	2.63237859	1.88122593	8.55462029	0.83956669	1.30415317
1798.000000	131	0	0	27.4	1.215210	4095.000000	6	1.97647283	0.65159331	2.13161947	0.92506488	0.59400228	0.17229446	2.36687877	0.90244700	0.74801029	1.17603859	1.14232660	0.18086010	0.58472458	0.22576877	0.81289568	0.35638448	2.24872559	1.39781070	1.32425070	1.63456393	1.69904210	1.10659373	2.12879165	4.02002437	0.86831261	2.87185100	0.54846803	2.63241717	1.88106794	8.55373904	0.83858254	1.30406991
1798.600000	131	0	0	27.4	1.213379	4095.000000	6	1.97649363	0.65160215	2.13172725	0.92508582	0.59394778	0.17222298	2.36690589	0.90243733	0.74800840	1.17605003	1.14227932	0.18085008	0.58472564	0.22576461	0.81283456	0.35638946	2.24877385	1.39780087	1.32426417	1.63458107	1.69899140	1.10660501	2.12852410	4.01995946	0.86827734	2.87178414	0.54848568	2.63269482	1.88100203	8.55111802	0.83796980	1.30404459
1799.100000	131	0	0	27.4	1.210938	4095.000000	6	1.97640997	0.65162843	2.13180656	0.92507177	0.59400016	0.17218410	2.36680533	0.90240154	0.74801784	1.17604879	1.14231751	0.18085070	0.58471047	0.22577149	0.81286191	0.35639319	2.24879155	1.39777384	1.32422341	1.63443478	1.69903756	1.10659729	2.12835912	4.01960986	0.86828296	2.87189976	0.54844074	2.63266762	1.88090679	8.55249866	0.83745499	1.30401962
1799.700000	131	0	0	27.3	1.212158	4095.000000	6	1.97638775	0.65160833	2.13162100	0.92506276	0.59397280	0.17213635	2.36689233	0.90238403	0.74798480	1.17610754	1.14232872	0.18084299	0.58470373	0.22575981	0.81283505	0.35638750	2.24876956	1.39780122	1.32425036	1.63439133	1.69909073	1.10659314	2.12807487	4.01937018	0.86826251	2.87158564	0.54845284	2.63250824	1.88079080	8.55341720	0.83695362	1.30400796
1800.300000	131	0	0	27.3	1.213379	4095.000000	6	1.97635703	0.65161275	2.13168099	0.92508476	0.59386996	0.17210176	2.36682567	0.90244804	0.74793619	1.17604910	1.14229235	0.18084422	0.58470689	0.22576077	0.81281435	0.35637916	2.24866769	1.39769380	1.32426148	1.63430523	1.69900913	1.10656377	2.12759680	4.01961928	0.86824488	2.87184055	0.54842309	2.63248231	1.88074476	8.55390153	0.83649898	1.30392470
1800.800000	131	0	0	27.4	1.212158	4095.000000	6	1.97632016	0.65159221	2.13166218	0.92505454	0.59381420	0.17206626	2.36678273	0.90242871	0.74789089	1.17601880	1.14228992	0.18083451	0.58469551	0.22575677	0.81279587	0.35636832	2.24865214	1.39774190	1.32422543	1.63410595	1.69895761	1.10661064	2.12718531	4.01963602	0.86823926	2.87198752	0.54843048	2.63232989	1.88055837	8.55499533	0.83615558	1.30392470
1801.400000	131	0	0	27.4	1.212158	4095.000000	6	1.97626391	0.65158183	2.13163676	0.92504818	0.59378875	0.17203320	2.36698838	0.90244857	0.74787744	1.17600272	1.14235448	0.18083482	0.58470204	0.22575677	0.81276925	0.35635962	2.24850309	1.39770118	1.32419848	1.63409479	1.69894360	1.10660975	2.12700521	4.01939425	0.86819914	2.87202305	0.54840339	2.63224009	1.88051053	8.55506097	0.83583178	1.30389107
1801.900000	131	0	0	27.4	1.212769	4095.000000	6	1.97633481	0.65157123	2.13169980	0.92505374	0.59376204	0.17201346	2.36693301	0.90244360	0.74780924	1.17602034	1.14222900	0.18082665	0.58468056	0.22575389	0.81275250	0.35636423	2.24847200	1.39765414	1.32427664	1.63386524	1.69895349	1.10657000	2.12697984	4.01934715	0.86824156	2.87226198	0.54841426	2.63212627	1.88035124	8.55572674	0.83555858	1.30386210
1802.500000	131	0	0	27.4	1.212769	4095.000000	6	1.97618640	0.65156615	2.13151322	0.92509086	0.59374974	0.17199754	2.36709178	0.90248096	0.74783803	1.17595170	1.14223719	0.18082727	0.58469151	0.22574525	0.81274954	0.35636192	2.24848218	1.39763062	1.32422375	1.63378116	1.69898069	1.10657919	2.12691643	4.01922471	0.86817409	2.87206136	0.54840072	2.63221543	1.88031785	8.55597369	0.83533995	1.30387275
1803.000000	131	0	0	27.4	1.212158	4095.000000	6	1.97611267	0.65156990	2.13157067	0.92507628	0.59374529	0.17198102	2.36705618	0.90247914	0.74781514	1.17600797	1.14219021	0.18082326	0.58470057	0.22575005	0.81275496	0.35636796	2.24861407	1.39759166	1.32415267	1.63389513	1.69895431	1.10652372	2.12682005	4.01886262	0.86821089	2.87192762	0.54838574	2.63240578	1.88022760	8.55566110	0.83514912	1.30389606
1803.600000	131	0	0	27.4	1.212158	4095.000000	6	1.97608904	0.65156858	2.13155897	0.92508158	0.59373511	0.17196694	2.36694601	0.90244752	0.74785313	1.17595819	1.14226962	0.18083266	0.58469004	0.22574541	0.81273007	0.35636246	2.24847897	1.39761517	1.32415267	1.63371661	1.69898893	1.10654211	2.12665266	4.01901331	0.86820144	2.87174722	0.54839538	2.63227108	1.88019421	8.55438590	0.83498106	1.30386709
1804.100000	131	0	0	27.4	1.214600	4095.000000	6	1.97615568	0.65156593	2.13156558	0.92502459	0.59375420	0.17195317	2.36691493	0.90240467	0.74781444	1.17598169	1.14222658	0.18082557	0.58470099	0.22575085	0.81274313	0.35636796	2.24843929	1.39752848	1.32423318	1.63373215	1.69905075	1.10653203	2.12674599	4.01910331	0.86819786	2.87169220	0.54837692	2.63229195	1.87998893	8.55382653	0.83480253	1.30382979
1804.700000	131	0	0	27.4	1.213379	4095.000000	6	1.97606919	0.65156504	2.13152339	0.92502565	0.59378197	0.17194276	2.36695674	0.90235921	0.74780570	1.17597396	1.14221627	0.18082680	0.58469930	0.22574957	0.81273180	0.35636299	2.24839855	1.39761833	1.32422678	1.63371302	1.69895349	1.10654983	2.12676527	4.01929587	0.86815850	2.87167270	0.54837548	2.63222175	1.87997178	8.55518599	0.83464951	1.30375853
1805.300000	131	0	0	27.4	1.213379	4095.000000	6	1.97610274	0.65156460	2.13158083	0.92502644	0.59371243	0.17193389	2.36688951	0.90237802	0.74777999	1.17595695	1.14223658	0.18082480	0.58469004	0.22574701	0.81271627	0.35636406	2.24832135	1.39756568	1.32417018	1.63361102	1.69891970	1.10655991	2.12641529	4.01888146	0.86816080	2.87158286	0.54836419	2.63219962	1.87993569	8.55482969	0.83449251	1.30380282
1805.800000	131	0	0	27.4	1.213379	4095.000000	6	1.97594868	0.65156328	2.13139935	0.92500709	0.59371031	0.17191583	2.36691041	0.90240049	0.74779131	1.17597427	1.14216657	0.18081586	0.58469762	0.22573853	0.81270025	0.35636370	2.24850952	1.39755305	1.32415772	1.63354647	1.69893165	1.10655250	2.12619368	4.01864812	0.86816361	2.87147770	0.54834819	2.63227045	1.87986982	8.55333596	0.83432178	1.30374754
1806.400000	131	0	0	27.4	1.213989	4095.000000	6	1.97607817	0.65154870	2.13148526	0.92503439	0.59374572	0.17190665	2.36707031	0.90239710	0.74772713	1.17600148	1.14223113	0.18082110	0.58466918	0.22573789	0.81267536	0.35635731	2.24848433	1.39757551	1.32418164	1.63356400	1.69884387	1.10651512	2.12622765	4.01878938	0.86813780	2.87142129	0.54833095	2.63209718	1.87992576	8.55280795	0.83414832	1.30373622
1806.900000	131	0	0	27.4	1.213989	4095.000000	7	1.97598412	0.65154141	2.13159558	0.92507548	0.59372112	0.17189303	2.36694544	0.90240624	0.74775663	1.17596654	1.14208111	0.18081586	0.58467634	0.22574013	0.81268695	0.35634967	2.24848969	1.39791567	1.32432515	1.63421754	1.70023845	1.10730886	2.13426162	4.02245600	0.86953856	2.87901571	0.54881962	2.64543967	1.88569866	8.57031942	0.84241944	1.30614136
1807.500000	131	0	0	27.4	1.212769	4095.000000	7	1.98061067	0.65266573	2.13587066	0.92628287	0.60413631	0.17274532	2.36893959	0.90302086	0.74982472	1.17745851	1.14449028	0.18100827	0.58514110	0.22595520	0.81467562	0.35684376	2.25358867	1.40381494	1.32596594	1.64018341	1.70167281	1.10800974	2.15041612	4.02406662	0.86985985	2.87971429	0.54893745	2.64701196	1.88654532	8.56803808	0.84734917	1.30647417
1808.000000	131	0	0	27.4	1.213989	4095.000000	7	1.98110662	0.65277161	2.13635718	0.92631524	0.60601587	0.17306034	2.36900518	0.90309300	0.75009079	1.17773645	1.14480199	0.18104419	0.58518704	0.22597569	0.81495940	0.35688196	2.25443085	1.40434336	1.32606981	1.64098839	1.70178300	1.10806765	2.15400556	4.02393246	0.86992304	2.87920221	0.54898282	2.64740583	1.88699074	8.56730813	0.85007734	1.30658156
1808.600000	131	0	0	27.4	1.213379	4095.000000	7	1.98117721	0.65280366	2.13636940	0.92632718	0.60670685	0.17322316	2.36889605	0.90307731	0.75017776	1.17785872	1.14487302	0.18105715	0.58521844	0.22598993	0.81506997	0.35689973	2.25468459	1.40457697	1.32620268	1.64148162	1.70188163	1.10808368	2.15566371	4.02395657	0.86990411	2.87905692	0.54901403	2.64755411	1.88702605	8.56936666	0.85187885	1.30664093
1809.200000	131	0	0	27.4	1.213989	4095.000000	7	1.98124070	0.65281250	2.13635718	0.92631975	0.60688125	0.17330619	2.36901593	0.90305118	0.75019832	1.17791011	1.14498777	0.18106609	0.58519673	0.22598801	0.81509687	0.35690631	2.25470878	1.40455864	1.32614636	1.64156003	1.70177763	1.10806646	2.15598346	4.02380249	0.86988134	2.87888719	0.54899186	2.64715576	1.88694637	8.56713271	0.85268717	1.30655588
1809.700000	131	0	0	27.3	1.212769	4095.000000	7	1.98102561	0.65274530	2.13608461	0.92623565	0.60628388	0.17333239	2.36887512	0.90296963	0.75011372	1.17782839	1.14484874	0.18105591	0.58518156	0.22598241	0.81500827	0.35688925	2.25426691	1.40427924	1.32609004	1.64125999	1.70159894	1.10804389	2.15495960	4.02351114	0.86977415	2.87759539	0.54894074	2.64606032	1.88643715	8.56739898	0.85255082	1.30635678
1810.300000	131	0	0	27.3	1.213379	4095.000000	7	1.98060925	0.65264430	2.13559001	0.92612557	0.60477402	0.17327678	2.36852230	0.90288861	0.74971250	1.17773057	1.14439469	0.18103325	0.58509411	0.22595664	0.81460037	0.35679862	2.25004391	1.39863095	1.32462232	1.63515082	1.69929145	1.10691535	2.13519380	4.01920482	0.86852091	2.87093385	0.54850887	2.63501278	1.88378355	8.56047082	0.84637384	1.30575794
1810.800000	131	0	0	27.3	1.213379	4095.000000	7	1.98080013	0.65270353	2.13588289	0.92622823	0.60534489	0.17329302	2.36863821	0.90294872	0.74995208	1.17774450	1.14467967	0.18105252	0.58515859	0.22596369	0.81488389	0.35685086	2.25341511	1.40323457	1.32587759	1.64015102	1.70134434	1.10784526	2.14964861	4.02293166	0.86960788	2.87723241	0.54890522	2.64494631	1.88588869	8.56545080	0.85057520	1.30615703
1811.400000	131	0	0	27.3	1.213989	4095.000000	7	1.98019391	0.65256208	2.13541074	0.92602795	0.60409616	0.17322960	2.36848781	0.90284784	0.74975195	1.17760893	1.14440440	0.18103386	0.58511202	0.22594832	0.81472596	0.35680608	2.25348765	1.40318105	1.32574036	1.64014023	1.70125935	1.10788890	2.15088589	4.02332880	0.86959432	2.87722404	0.54889434	2.64483507	1.88605656	8.56324352	0.85112554	1.30619238
1811.900000	131	0	0	27.3	1.213379	4095.000000	7	1.98026447	0.65258462	2.13554163	0.92600090	0.60419676	0.17323557	2.36863651	0.90285829	0.74984032	1.17759934	1.14439378	0.18104034	0.58511434	0.22594336	0.81475187	0.35681923	2.25362037	1.40308634	1.32581892	1.63967572	1.70124532	1.10756976	2.15148608	4.02300186	0.86962527	2.87725475	0.54887730	2.64521714	1.88630907	8.56408562	0.85170970	1.30624673
1812.500000	131	0	0	27.4	1.211548	4095.000000	7	1.98041601	0.65262750	2.13554265	0.92606827	0.60465992	0.17326958	2.36877278	0.90291187	0.74987292	1.17763957	1.14444688	0.18104250	0.58512277	0.22595120	0.81482417	0.35683061	2.25390573	1.40348776	1.32591536	1.64060965	1.70152714	1.10799104	2.15277010	4.02358555	0.86972478	2.87751651	0.54889906	2.64556748	1.88651319	8.56514392	0.85257055	1.30635178
1813.100000	131	0	0	27.4	1.213989	4095.000000	7	1.98060167	0.65267391	2.13552584	0.92611522	0.60517538	0.17331661	2.36862068	0.90293226	0.74993861	1.17768724	1.14453156	0.18105098	0.58514995	0.22596321	0.81491868	0.35685300	2.25413683	1.40372759	1.32594369	1.64077121	1.70167157	1.10798866	2.15382272	4.02358765	0.86978924	2.87778528	0.54892349	2.64624350	1.88661729	8.56653443	0.85340278	1.30640313
1813.600000	131	0	0	27.4	1.212158	4095.000000	7	1.98090955	0.65270839	2.13575555	0.92614864	0.60563843	0.17336288	2.36884120	0.90300152	0.75002746	1.17776245	1.14460713	0.18105838	0.58516470	0.22596865	0.81497520	0.35687361	2.25439054	1.40391639	1.32603743	1.64111478	1.70175906	1.10804152	2.15487944	4.02371760	0.86982096	2.87827263	0.54894402	2.64666714	1.88681102	8.56575144	0.85423672	1.30646683
1814.200000	131	0	0	27.4	1.212158	4095.000000	7	1.98103177	0.65274663	2.13596337	0.92618154	0.60604624	0.17341068	2.36898200	0.90298871	0.75009198	1.17782498	1.14466753	0.18106840	0.58518851	0.22597921	0.81506824	0.35688534	2.25440129	1.40408089	1.32596493	1.64138480	1.70177639	1.10805844	2.15590891	4.02403622	0.86989080	2.87801219	0.54895634	2.64690762	1.88706498	8.56328108	0.85509849	1.30658356
1814.700000	131	0	0	27.4	1.213379	4095.000000	7	1.98132550	0.65277868	2.13601329	0.92622425	0.60645309	0.17345756	2.36875468	0.90298897	0.75017516	1.17785841	1.14483083	0.18107195	0.58520558	0.22598817	0.81514426	0.35688765	2.25459427	1.40427853	1.32608498	1.64147642	1.70182922	1.10807923	2.15659224	4.02409911	0.86992995	2.87810715	0.54898775	2.64708768	1.88733890	8.56446446	0.85594781	1.30661625
1815.300000	131	0	0	27.4	1.213379	4095.000000	7	1.98139989	0.65280940	2.13614269	0.92628102	0.60674579	0.17349801	2.36900518	0.90296074	0.75022219	1.17785594	1.14481231	0.18108274	0.58521191	0.22599249	0.81517808	0.35690542	2.25469158	1.40434336	1.32614670	1.64165446	1.70193199	1.10809526	2.15734369	4.02400897	0.86992688	2.87808411	0.54897051	2.64744274	1.88753904	8.56822607	0.85675448	1.30660324
1815.800000	131	0	0	27.4	1.213989	4095.000000	7	1.98152640	0.65280719	2.13615186	0.92625953	0.60701437	0.17353141	2.36897239	0.90292154	0.75025315	1.17791228	1.14499688	0.18107904	0.58522539	0.22599489	0.81522719	0.35691466	2.25489911	1.40474188	1.32621246	1.64215827	1.70191837	1.10817662	2.15817053	4.02414628	0.86995988	2.87860224	0.54897625	2.64766230	1.88749964	8.56701054	0.85749000	1.30662692
1816.400000	131	0	0	27.3	1.213379	4095.000000	7	1.98154488	0.65281913	2.13633527	0.92629481	0.60721043	0.17356037	2.36879200	0.90291422	0.75031862	1.17795964	1.14500417	0.18108937	0.58522539	0.22599217	0.81526916	0.35691910	2.25495987	1.40476056	1.32614130	1.64224992	1.70205705	1.10819889	2.15872587	4.02402050	0.86993046	2.87847444	0.54904585	2.64794743	1.88763006	8.56496230	0.85819922	1.30667728
1816.900000	131	0	0	27.3	1.212158	4095.000000	7	1.98156857	0.65282488	2.13632508	0.92627014	0.60734529	0.17358428	2.36871849	0.90294767	0.75034320	1.17798410	1.14501236	0.18109169	0.58523909	0.22599585	0.81530001	0.35692390	2.25507816	1.40486382	1.32616558	1.64244564	1.70213795	1.10818019	2.15884736	4.02420708	0.86995476	2.87851285	0.54902655	2.64764511	1.88745617	8.56652503	0.85861541	1.30670363
1817.500000	0	0	0	27.4	1.212158	4095.000000	0	1.98142548	0.65279680	2.13627362	0.92621417	0.60707280	0.17357968	2.36891414	0.90294219	0.75030042	1.17798069	1.14491916	0.18108120	0.58521422	0.22599345	0.81525459	0.35690986	2.25479104	1.40467070	1.32606137	1.64227593	1.70199183	1.10824403	2.15796418	4.02394713	0.86987136	2.87802196	0.54895182	2.64684209	1.88666798	8.56078056	0.85721239	1.30599532
1818.100000	0	0	0	27.4	1.212769	4095.000000	0	1.98011010	0.65253070	2.13514390	0.92598631	0.60532672	0.17349969	2.36857940	0.90291448	0.75008607	1.17785532	1.14482992	0.18108043	0.58519547	0.22597873	0.81517339	0.35689724	2.25431098	1.40496920	1.32598179	1.64226313	1.70154282	1.10820424	2.15535634	4.02347761	0.86962323	2.87612424	0.54885903	2.64356150	1.88529424	8.55774020	0.85297788	1.30553993
1818.600000	0	0	0	27.4	1.212158	4095.000000	0	1.97977345	0.65243921	2.13479919	0.92590833	0.60415532	0.17341114	2.36842845	0.90285934	0.74998493	1.17780796	1.14466601	0.18107118	0.58519989	0.22597633	0.81514056	0.35689422	2.25410243	1.40467422	1.32577509	1.64198738	1.70151022	1.10811397	2.15359366	4.02323134	0.86956312	2.87614587	0.54879807	2.64328959	1.88529198	8.55868153	0.85222529	1.30558093
1819.200000	0	0	0	27.4	1.212158	4095.000000	0	1.97971853	0.65244959	2.13488320	0.92591788	0.60386017	0.17337575	2.36830860	0.90287554	0.74992396	1.17768569	1.14461745	0.18106794	0.58517503	0.22596769	0.81510082	0.35686970	2.25387617	1.40443637	1.32585096	1.64167166	1.70136497	1.10804656	2.15234098	4.02309826	0.86950250	2.87610052	0.54880012	2.64318668	1.88521825	8.55912566	0.85174863	1.30555993
1819.800000	0	0	0	27.4	1.212769	4095.000000	0	1.97976351	0.65245932	2.13477425	0.92593486	0.60366308	0.17334311	2.36838322	0.90287188	0.74986678	1.17764514	1.14452488	0.18106239	0.58516871	0.22596449	0.81501592	0.35685779	2.25364294	1.40426479	1.32570159	1.64151762	1.70122221	1.10802904	2.15147017	4.02252515	0.86951887	2.87609145	0.54879150	2.64312760	1.88504683	8.55698037	0.85144931	1.30562960
1820.300000	0	0	0	27.4	1.213379	4095.000000	0	1.97986057	0.65245512	2.13482821	0.92585953	0.60348801	0.17332488	2.36823228	0.90284601	0.74982874	1.17758665	1.14454370	0.18105776	0.58516660	0.22596433	0.81496681	0.35684642	2.25359995	1.40413796	1.32574036	1.64127679	1.70114630	1.10794591	2.15088846	4.02273678	0.86942858	2.87620657	0.54878986	2.64296689	1.88506085	8.55557358	0.85118468	1.30563860
1820.800000	0	0	0	27.4	1.213989	4095.000000	0	1.97988945	0.65243744	2.13475439	0.92590038	0.60334925	0.17330926	2.36799882	0.90281962	0.74978078	1.17755477	1.14436343	0.18104620	0.58516239	0.22596097	0.81494731	0.35684002	2.25354138	1.40398014	1.32576767	1.64105718	1.70108689	1.10792008	2.15042382	4.02229886	0.86940889	2.87618494	0.54875968	2.64276174	1.88499482	8.55922263	0.85092665	1.30563894
1821.400000	0	0	0	27.4	1.212158	4095.000000	0	1.97986767	0.65244319	2.13471264	0.92590939	0.60322480	0.17329608	2.36793947	0.90276840	0.74977298	1.17756777	1.14447754	0.18105298	0.58515185	0.22595360	0.81487895	0.35682812	2.25341457	1.40387200	1.32567124	1.64089959	1.70109844	1.10793997	2.14985212	4.02229886	0.86941784	2.87612773	0.54877508	2.64289575	1.88507668	8.55908500	0.85074801	1.30566294
1822.000000	0	0	0	27.4	1.212769	4095.000000	0	1.97987004	0.65245401	2.13456399	0.92593936	0.60309865	0.17328214	2.36841488	0.90273887	0.74974416	1.17751515	1.14430486	0.18105098	0.58513815	0.22595408	0.81483281	0.35682528	2.25331894	1.40377021	1.32558291	1.64086720	1.70101016	1.10786040	2.14932004	4.02210926	0.86938868	2.87597285	0.54878842	2.64273887	1.88492517	8.55798724	0.85055145	1.30563327
1822.500000	0	0	0	27.4	1.212769	4095.000000	0	1.97993443	0.65243899	2.13460268	0.92592822	0.60302011	0.17327157	2.36821419	0.90275533	0.74974888	1.17750184	1.14432550	0.18104358	0.58512867	0.22595040	0.81481775	0.35681959	2.25313519	1.40367335	1.32564292	1.64072082	1.70096024	1.10787821	2.14912119	4.02234810	0.86937104	2.87583053	0.54879088	2.64259089	1.88505090	8.55741812	0.85034582	1.30564960
1823.100000	0	0	0	27.4	1.213989	4095.000000	0	1.97993727	0.65244164	2.13467802	0.92589931	0.60296932	0.17325564	2.36816784	0.90277754	0.74974605	1.17748761	1.14424933	0.18103941	0.58511898	0.22594816	0.81478197	0.35681479	2.25334365	1.40358848	1.32554515	1.64060245	1.70099035	1.10787762	2.14887828	4.02213964	0.86934188	2.87570915	0.54878965	2.64257946	1.88491431	8.55723364	0.85021852	1.30559827
1823.700000	0	0	0	27.4	1.212158	4095.000000	0	1.97993538	0.65243368	2.13464188	0.92593194	0.60284832	0.17323848	2.36815483	0.90276683	0.74971864	1.17746625	1.14423294	0.18104281	0.58511245	0.22594320	0.81474915	0.35680608	2.25323566	1.40349762	1.32557010	1.64055366	1.70098994	1.10786129	2.14868818	4.02215325	0.86933907	2.87560870	0.54877713	2.64249055	1.88492879	8.55720862	0.85007607	1.30558327
1824.200000	0	0	0	27.4	1.213379	4095.000000	0	1.97987288	0.65246197	2.13463017	0.92591470	0.60279412	0.17323128	2.36814466	0.90277859	0.74965769	1.17743561	1.14416862	0.18103263	0.58510402	0.22594384	0.81471189	0.35679720	2.25317925	1.40344550	1.32560921	1.64055006	1.70094786	1.10784169	2.14832441	4.02226534	0.86936055	2.87558987	0.54878247	2.64232734	1.88493512	8.55869716	0.84988566	1.30561893
1824.800000	0	0	0	27.4	1.213379	4095.000000	0	1.97994958	0.65245446	2.13460624	0.92588101	0.60273309	0.17322469	2.36792873	0.90281779	0.74961374	1.17743778	1.14415193	0.18103649	0.58510760	0.22594032	0.81469413	0.35678121	2.25304386	1.40344761	1.32555830	1.64030015	1.70105471	1.10780844	2.14801808	4.02201813	0.86935672	2.87582286	0.54879909	2.64225305	1.88467373	8.55815924	0.84977203	1.30560127
1825.400000	0	0	0	27.4	1.213379	4095.000000	0	1.97990791	0.65245136	2.13447592	0.92592849	0.60263943	0.17321382	2.36812770	0.90279845	0.74956484	1.17739136	1.14412614	0.18102523	0.58511329	0.22592832	0.81467143	0.35678654	2.25293642	1.40339549	1.32552964	1.64037652	1.70108070	1.10779538	2.14762933	4.02222973	0.86934418	2.87590378	0.54876810	2.64223781	1.88469996	8.55895051	0.84968012	1.30559393
1825.900000	0	0	0	27.4	1.212769	4095.000000	0	1.97993159	0.65245622	2.13470093	0.92589958	0.60260145	0.17320876	2.36814014	0.90280812	0.74959603	1.17739569	1.14415223	0.18102924	0.58512677	0.22593616	0.81466699	0.35678636	2.25303903	1.40323739	1.32550200	1.64049248	1.70094621	1.10768316	2.14755917	4.02204431	0.86933012	2.87582983	0.54874675	2.64223908	1.88468594	8.55872218	0.84956120	1.30552360
1826.400000	0	0	0	27.4	1.213379	4095.000000	0	1.97992733	0.65245401	2.13459861	0.92587147	0.60251974	0.17320386	2.36811922	0.90282014	0.74958091	1.17733194	1.14413403	0.18102091	0.58510676	0.22593632	0.81462356	0.35677961	2.25284080	1.40315922	1.32545278	1.64043850	1.70090496	1.10771493	2.14741629	4.02195528	0.86933779	2.87585285	0.54877426	2.64229369	1.88474428	8.56003282	0.84944735	1.30558060
1827.000000	0	0	0	27.4	1.212769	4095.000000	0	1.97995479	0.65245821	2.13466784	0.92586855	0.60246576	0.17319345	2.36801408	0.90277493	0.74956343	1.17734958	1.14417984	0.18102338	0.58510613	0.22593520	0.81461320	0.35677090	2.25287518	1.40319267	1.32545514	1.64023258	1.70085917	1.10773244	2.14717459	4.02189138	0.86931580	2.87576217	0.54873094	2.64206954	1.88470720	8.55852202	0.84932668	1.30556493
1827.500000	0	0	0	27.4	1.212158	4095.000000	0	1.97989087	0.65243987	2.13455381	0.92589507	0.60238576	0.17318303	2.36811809	0.90279035	0.74955327	1.17735051	1.14413129	0.18102107	0.58509896	0.22593616	0.81458655	0.35676504	2.25288485	1.40320781	1.32542817	1.64029455	1.70085917	1.10770572	2.14705069	4.02173637	0.86929253	2.87574961	0.54874490	2.64203144	1.88468685	8.55839067	0.84927720	1.30557160
1828.100000	0	0	0	27.4	1.212158	4095.000000	0	1.97992685	0.65246992	2.13455992	0.92586590	0.60234267	0.17318242	2.36803387	0.90277232	0.74956035	1.17737898	1.14409337	0.18102446	0.58509538	0.22592784	0.81458359	0.35676895	2.25258352	1.40310042	1.32542581	1.64024218	1.70093301	1.10778440	2.14690067	4.02194795	0.86931324	2.87561428	0.54875086	2.64193874	1.88480261	8.55803415	0.84914418	1.30553460
1828.700000	0	0	0	27.4	1.211548	4095.000000	0	1.97987193	0.65245667	2.13451563	0.92585237	0.60229041	0.17317476	2.36811583	0.90277127	0.74954925	1.17733596	1.14407729	0.18102122	0.58509285	0.22592928	0.81457347	0.35677676	2.25269577	1.40308317	1.32542817	1.64015862	1.70087402	1.10775738	2.14692883	4.02180445	0.86932142	2.87548245	0.54878000	2.64188731	1.88462037	8.56131249	0.84907023	1.30556927
1829.200000	0	0	0	27.4	1.212158	4095.000000	0	1.97984352	0.65244517	2.13468617	0.92581285	0.60225074	0.17316710	2.36805309	0.90275272	0.74957736	1.17735515	1.14404027	0.18101968	0.58508042	0.22592304	0.81454239	0.35675900	2.25273767	1.40309408	1.32541468	1.64010784	1.70082370	1.10769444	2.14672866	4.02194585	0.86928255	2.87559196	0.54875393	2.64189557	1.88485191	8.55971686	0.84896979	1.30557060
1829.800000	0	0	0	27.4	1.211548	4095.000000	0	1.97986293	0.65245689	2.13442553	0.92583672	0.60220658	0.17316143	2.36810905	0.90283660	0.74954453	1.17728583	1.14407850	0.18101814	0.58507389	0.22592384	0.81454041	0.35675740	2.25253625	1.40306416	1.32546761	1.64007786	1.70075522	1.10774046	2.14671484	4.02217630	0.86929790	2.87539526	0.54875804	2.64186001	1.88475558	8.55952292	0.84889786	1.30549860
1830.400000	0	0	0	27.4	1.213989	4095.000000	0	1.97980091	0.65246153	2.13429267	0.92583805	0.60213940	0.17315607	2.36812374	0.90282406	0.74953130	1.17730966	1.14392619	0.18101166	0.58507789	0.22592432	0.81454609	0.35675011	2.25242561	1.40295783	1.32540053	1.64005707	1.70076760	1.10767812	2.14651059	4.02251362	0.86930506	2.87570427	0.54874839	2.64188477	1.88473659	8.55996713	0.84885017	1.30552593
1830.900000	0	0	0	27.4	1.212158	4095.000000	0	1.97993869	0.65246352	2.13441687	0.92580675	0.60209439	0.17315025	2.36802878	0.90282171	0.74952917	1.17726386	1.14393529	0.18101228	0.58507410	0.22592576	0.81452314	0.35674549	2.25246965	1.40299198	1.32538569	1.64006427	1.70078740	1.10770780	2.14646452	4.02231667	0.86931298	2.87593308	0.54877795	2.64184858	1.88462444	8.55896302	0.84876614	1.30547294
1831.400000	0	0	0	27.4	1.213989	4095.000000	0	1.97991786	0.65243656	2.13437055	0.92582718	0.60206517	0.17314856	2.36808644	0.90283268	0.74949775	1.17725520	1.14394136	0.18101197	0.58507642	0.22592192	0.81452314	0.35674034	2.25245623	1.40291523	1.32545109	1.63993274	1.70078822	1.10770394	2.14629817	4.02227477	0.86931759	2.87580960	0.54877672	2.64189176	1.88478091	8.55952292	0.84869321	1.30548927
1832.000000	0	0	0	27.4	1.211548	4095.000000	0	1.97987051	0.65245114	2.13429369	0.92579164	0.60201783	0.17314473	2.36815597	0.90279531	0.74952279	1.17726510	1.14399355	0.18101336	0.58506904	0.22592384	0.81450489	0.35674265	2.25243528	1.40287862	1.32541974	1.63996512	1.70081256	1.10771790	2.14612518	4.02193119	0.86928767	2.87566241	0.54874819	2.64196604	1.88467418	8.56129372	0.84862534	1.30547160
1832.600000	0	0	0	27.4	1.212158	4095.000000	0	1.97990034	0.65243899	2.13445912	0.92580941	0.60198968	0.17314075	2.36811640	0.90278773	0.74946492	1.17720723	1.14389768	0.18101058	0.58506293	0.22591727	0.81447257	0.35673430	2.25261091	1.40293354	1.32541300	1.63994034	1.70075234	1.10771641	2.14607605	4.02184006	0.86927923	2.87582914	0.54874511	2.64196668	1.88472709	8.55902557	0.84854384	1.30549494
1833.100000	0	0	0	27.4	1.213379	4095.000000	0	1.97983547	0.65243523	2.13427944	0.92579959	0.60192399	0.17313539	2.36823398	0.90273416	0.74951169	1.17727005	1.14387007	0.18101613	0.58505808	0.22592688	0.81449748	0.35674336	2.25251853	1.40295642	1.32546626	1.63981482	1.70080101	1.10769385	2.14606888	4.02202651	0.86926823	2.87579007	0.54875127	2.64206890	1.88475739	8.55832499	0.84848430	1.30544494
1833.700000	0	0	0	27.4	1.211548	4095.000000	0	1.97982080	0.65243236	2.13435681	0.92578633	0.60189051	0.17313478	2.36813844	0.90273024	0.74953059	1.17729666	1.14391436	0.18100580	0.58507220	0.22592320	0.81447602	0.35674602	2.25257707	1.40286630	1.32539513	1.63996192	1.70083277	1.10768435	2.14601413	4.02212288	0.86926107	2.87576914	0.54875681	2.64187081	1.88467961	8.55859395	0.84845882	1.30547794
1834.200000	0	0	0	27.4	1.213379	4095.000000	0	1.97985299	0.65241910	2.13438175	0.92585396	0.60186343	0.17312206	2.36777556	0.90274958	0.74953626	1.17727872	1.14394136	0.18100534	0.58505240	0.22592496	0.81445604	0.35673643	2.25235311	1.40285257	1.32548818	1.63998631	1.70070861	1.10769949	2.14602692	4.02214802	0.86924777	2.87566102	0.54873936	2.64167780	1.88484060	8.55928519	0.84838440	1.30544994
1834.800000	0	0	0	27.4	1.212769	4095.000000	0	1.97987477	0.65241512	2.13439295	0.92581895	0.60184125	0.17312559	2.36771621	0.90277676	0.74955657	1.17727593	1.14390860	0.18100750	0.58508337	0.22591663	0.81446739	0.35673856	2.25242561	1.40283145	1.32541266	1.63988597	1.70077791	1.10770008	2.14581915	4.02199927	0.86921581	2.87584239	0.54870098	2.64169494	1.88486276	8.55863148	0.84833950	1.30546394
1835.400000	0	0	0	27.3	1.213379	4095.000000	0	1.97991170	0.65241645	2.13451105	0.92576432	0.60177579	0.17311502	2.36796999	0.90279322	0.74951949	1.17727376	1.14383943	0.18100534	0.58505050	0.22592016	0.81443013	0.35673412	2.25242669	1.40283919	1.32541131	1.63988077	1.70077502	1.10769890	2.14572551	4.02217316	0.86926567	2.87568195	0.54874613	2.64184287	1.88483879	8.55829059	0.84829737	1.30550127
1835.900000	0	0	0	27.3	1.214600	4095.000000	0	1.97977771	0.65244451	2.13454159	0.92578315	0.60173272	0.17310767	2.36799882	0.90279296	0.74952894	1.17724344	1.14386673	0.18100411	0.58506504	0.22591952	0.81443852	0.35673430	2.25236922	1.40280434	1.32540221	1.63992835	1.70066778	1.10766980	2.14564415	4.02202232	0.86928383	2.87583472	0.54872951	2.64162384	1.88481301	8.55801539	0.84821639	1.30551027
1836.500000	0	0	0	27.4	1.212158	4095.000000	0	1.97997468	0.65243611	2.13456195	0.92576193	0.60172675	0.17310200	2.36806835	0.90282458	0.74948358	1.17723199	1.14390101	0.18100256	0.58505893	0.22591183	0.81441558	0.35672346	2.25229565	1.40275717	1.32544502	1.63993114	1.70061663	1.10765140	2.14562318	4.02206317	0.86928664	2.87576356	0.54872376	2.64162003	1.88482839	8.55865338	0.84818562	1.30551360
1837.000000	0	0	0	27.4	1.213379	4095.000000	0	1.97973794	0.65243766	2.13451003	0.92580675	0.60168283	0.17310491	2.36797565	0.90280211	0.74950437	1.17721311	1.14379999	0.18100318	0.58504797	0.22591439	0.81441385	0.35672861	2.25232250	1.40278463	1.32539109	1.63972048	1.70064221	1.10764338	2.14547275	4.02207993	0.86928613	2.87582425	0.54873177	2.64168923	1.88481573	8.55673338	0.84816771	1.30546160
1837.600000	0	0	0	27.4	1.211548	4095.000000	0	1.97977393	0.65242993	2.13433339	0.92583858	0.60163187	0.17310338	2.36796378	0.90279348	0.74947956	1.17721992	1.14379362	0.18100241	0.58505534	0.22591663	0.81440004	0.35672488	2.25230746	1.40275119	1.32538873	1.63980243	1.70070201	1.10769415	2.14566411	4.02197937	0.86927488	2.87584379	0.54874018	2.64155782	1.88480261	8.55614250	0.84812483	1.30547760
1838.100000	0	0	0	27.4	1.211548	4095.000000	0	1.97981748	0.65242838	2.13441076	0.92582293	0.60161609	0.17309924	2.36803895	0.90276343	0.74945098	1.17721373	1.14377390	0.18100395	0.58503722	0.22591631	0.81440842	0.35672755	2.25246912	1.40271282	1.32535873	1.63960657	1.70068221	1.10769266	2.14550959	4.02196156	0.86926081	2.87555499	0.54871904	2.64182065	1.88493195	8.55779961	0.84807136	1.30548760
1838.700000	0	0	0	27.4	1.212769	4095.000000	0	1.97976635	0.65243037	2.13433492	0.92578607	0.60157750	0.17309832	2.36798639	0.90275376	0.74943020	1.17723663	1.14389191	0.18101212	0.58505134	0.22591744	0.81441360	0.35672257	2.25248791	1.40273112	1.32539210	1.63971649	1.70066448	1.10767693	2.14540624	4.02156670	0.86924138	2.87537503	0.54873587	2.64180668	1.88484603	8.55860646	0.84798409	1.30548660
1839.200000	0	0	0	27.4	1.213379	4095.000000	0	1.97990602	0.65243192	2.13431965	0.92582373	0.60154978	0.17309158	2.36794060	0.90272528	0.74948925	1.17721590	1.14381334	0.18100395	0.58505598	0.22591519	0.81440768	0.35673092	2.25228329	1.40267621	1.32537389	1.63971209	1.70068469	1.10768227	2.14531415	4.02181178	0.86925340	2.87541758	0.54870919	2.64166701	1.88486095	8.55870029	0.84794374	1.30551660
1839.800000	0	0	0	27.4	1.213989	4095.000000	0	1.97985773	0.65242374	2.13461439	0.92580622	0.60152633	0.17309128	2.36791630	0.90274827	0.74947791	1.17722920	1.14387492	0.18100102	0.58502922	0.22590831	0.81441434	0.35672612	2.25237674	1.40273605	1.32530614	1.63975846	1.70074904	1.10763893	2.14528601	4.02182540	0.86925979	2.87529622	0.54870939	2.64162702	1.88494145	8.55918197	0.84791827	1.30549860
1840.400000	0	0	0	27.3	1.212158	4095.000000	0	1.97983263	0.65240297	2.13451614	0.92582187	0.60150885	0.17308255	2.36780495	0.90273077	0.74943988	1.17724746	1.14379847	0.18100688	0.58503449	0.22591551	0.81437808	0.35672737	2.25242346	1.40268888	1.32534558	1.63973647	1.70081297	1.10764605	2.14506809	4.02215325	0.86926951	2.87567636	0.54871760	2.64165114	1.88481256	8.55903496	0.84787666	1.30547527
1840.900000	0	0	0	27.3	1.212769	4095.000000	0	1.97984494	0.65242109	2.13465206	0.92583513	0.60150693	0.17307596	2.36792704	0.90272711	0.74944531	1.17721126	1.14383730	0.18100164	0.58502690	0.22591023	0.81439411	0.35672630	2.25239339	1.40267163	1.32538569	1.63966532	1.70068263	1.10767693	2.14522872	4.02216687	0.86930940	2.87563591	0.54873567	2.64161749	1.88484512	8.55781212	0.84786506	1.30550594
1841.500000	0	0	0	27.4	1.213379	4095.000000	0	1.97973842	0.65241313	2.13446829	0.92582240	0.60148220	0.17307336	2.36797565	0.90278303	0.74940374	1.17722828	1.14381121	0.18099331	0.58505303	0.22590719	0.81437537	0.35671919	2.25219039	1.40259877	1.32541300	1.63974846	1.70071026	1.10765852	2.14521797	4.02215116	0.86929892	2.87556197	0.54872787	2.64160353	1.88478678	8.55744626	0.84782319	1.30552060
1842.000000	0	0	0	27.4	1.212158	4095.000000	0	1.97980281	0.65241932	2.13450443	0.92583725	0.60145428	0.17307596	2.36777047	0.90277310	0.74936854	1.17721311	1.14390010	0.18099609	0.58503765	0.22591183	0.81436969	0.35670889	2.25228383	1.40264770	1.32538670	1.63962456	1.70067768	1.10759826	2.14510236	4.02197204	0.86931503	2.87596168	0.54870221	2.64168034	1.88471669	8.55733995	0.84777427	1.30552993
1842.600000	0	0	0	27.4	1.212769	4095.000000	0	1.97978245	0.65242993	2.13441280	0.92588208	0.60143338	0.17307520	2.36778460	0.90282014	0.74940964	1.17722797	1.14380818	0.18099485	0.58503111	0.22591055	0.81435144	0.35672239	2.25232948	1.40260194	1.32543019	1.63958019	1.70060880	1.10761577	2.14483177	4.02202441	0.86929048	2.87583123	0.54871370	2.64153497	1.88483382	8.55833124	0.84773216	1.30549560
1843.100000	0	0	0	27.4	1.213379	4095.000000	0	1.97973179	0.65240032	2.13441789	0.92583407	0.60141910	0.17306708	2.36796886	0.90279374	0.74937705	1.17717969	1.14382547	0.18099316	0.58504186	0.22590991	0.81433368	0.35671688	2.25232357	1.40251465	1.32528827	1.63950745	1.70062035	1.10764309	2.14487934	4.02201917	0.86927590	2.87575938	0.54871555	2.64173494	1.88461450	8.55735871	0.84768223	1.30551227
1843.700000	0	0	0	27.4	1.211548	4095.000000	0	1.97970291	0.65239877	2.13444945	0.92577016	0.60138414	0.17306937	2.36796943	0.90277859	0.74936335	1.17717660	1.14382608	0.18100287	0.58504565	0.22590911	0.81435119	0.35671671	2.25247986	1.40249810	1.32529805	1.63956820	1.70063684	1.10763121	2.14472487	4.02187882	0.86927181	2.87578868	0.54873259	2.64173811	1.88476146	8.55792470	0.84766080	1.30550027
1844.300000	0	0	0	27.4	1.213989	4095.000000	0	1.97971853	0.65240518	2.13454414	0.92578607	0.60136943	0.17307397	2.36779478	0.90275611	0.74937492	1.17721590	1.14375540	0.18100118	0.58504481	0.22591327	0.81434774	0.35671013	2.25236761	1.40252169	1.32529973	1.63956620	1.70064757	1.10764991	2.14476067	4.02193642	0.86929380	2.87569171	0.54870200	2.64148355	1.88483336	8.55676777	0.84765424	1.30551493
1844.800000	0	0	0	27.4	1.212769	4095.000000	0	1.97982979	0.65240761	2.13448101	0.92578023	0.60135963	0.17306677	2.36782699	0.90273521	0.74940398	1.17719486	1.14382305	0.18099902	0.58504966	0.22590959	0.81433491	0.35671866	2.25225859	1.40254738	1.32533850	1.63959538	1.70064097	1.10762973	2.14472231	4.02182435	0.86927309	2.87539666	0.54871370	2.64162384	1.88463575	8.55601433	0.84757961	1.30552160
1845.400000	0	0	0	27.3	1.212769	4095.000000	0	1.97984305	0.65238573	2.13445403	0.92580065	0.60132659	0.17305911	2.36805930	0.90273939	0.74941933	1.17722828	1.14384307	0.18099593	0.58503701	0.22590863	0.81434404	0.35671493	2.25215011	1.40250655	1.32531322	1.63957460	1.70063561	1.10761785	2.14479494	4.02240362	0.86925979	2.87573426	0.54870672	2.64159083	1.88471036	8.55649577	0.84759776	1.30548927
1845.900000	0	0	0	27.3	1.213379	4095.000000	0	1.97979570	0.65241357	2.13439498	0.92581895	0.60129355	0.17306309	2.36795756	0.90277467	0.74940091	1.17724684	1.14390344	0.18099840	0.58503680	0.22590991	0.81431345	0.35671209	2.25221831	1.40248825	1.32529063	1.63955661	1.70059271	1.10760628	2.14481642	4.02222239	0.86923908	2.87574403	0.54872602	2.64153433	1.88476372	8.55688032	0.84756347	1.30548294
1846.500000	0	0	0	27.3	1.213379	4095.000000	0	1.97978481	0.65239877	2.13441076	0.92584044	0.60126307	0.17305268	2.36795869	0.90273390	0.74938413	1.17725148	1.14372688	0.18099532	0.58501932	0.22590623	0.81430950	0.35670391	2.25240413	1.40259173	1.32528052	1.63951185	1.70071398	1.10759114	2.14456786	4.02214906	0.86927309	2.87572380	0.54871883	2.64159908	1.88487994	8.55782463	0.84753977	1.30546760
1847.000000	0	0	0	27.3	1.212769	4095.000000	0	1.97975073	0.65240761	2.13456093	0.92579986	0.60125560	0.17305314	2.36799430	0.90275063	0.74934729	1.17725025	1.14371384	0.18098684	0.58502564	0.22590879	0.81428878	0.35670658	2.25218770	1.40258469	1.32527310	1.63957619	1.70063726	1.10760628	2.14465685	4.02243191	0.86927002	2.87598820	0.54872397	2.64153941	1.88486185	8.55829059	0.84750371	1.30549127
1847.600000	0	0	0	27.4	1.210938	4095.000000	0	1.97983879	0.65240849	2.13452225	0.92581100	0.60127607	0.17305436	2.36791743	0.90278773	0.74936595	1.17721992	1.14376025	0.18099054	0.58503027	0.22591423	0.81430605	0.35670356	2.25214958	1.40257378	1.32541064	1.63962216	1.70072222	1.10759500	2.14467680	4.02227267	0.86926746	2.87579844	0.54872273	2.64143022	1.88480533	8.55753069	0.84748178	1.30551693
1848.100000	0	0	0	27.4	1.213379	4095.000000	0	1.97983074	0.65239590	2.13444792	0.92581259	0.60123216	0.17305130	2.36788860	0.90279453	0.74936666	1.17724622	1.14366591	0.18098653	0.58502774	0.22591519	0.81428977	0.35670836	2.25221831	1.40253717	1.32533783	1.63959658	1.70066118	1.10759381	2.14473664	4.02192909	0.86933012	2.87543223	0.54869195	2.64136484	1.88487000	8.55763700	0.84744799	1.30547160
1848.700000	0	0	0	27.3	1.212158	4095.000000	0	1.97981464	0.65240275	2.13452835	0.92582214	0.60123727	0.17305436	2.36788521	0.90278016	0.74938791	1.17719145	1.14372688	0.18100071	0.58503807	0.22591183	0.81431542	0.35671653	2.25217374	1.40246959	1.32525355	1.63959458	1.70067520	1.10759321	2.14455047	4.02224963	0.86934572	2.87594564	0.54872889	2.64144609	1.88476734	8.55982322	0.84739328	1.30551227
1849.300000	0	0	0	27.3	1.213379	4095.000000	0	1.97978529	0.65241866	2.13447083	0.92584468	0.60121106	0.17305069	2.36800673	0.90279244	0.74936973	1.17717908	1.14363285	0.18099177	0.58502227	0.22590847	0.81429988	0.35670391	2.25219093	1.40248543	1.32526333	1.63964734	1.70058034	1.10756234	2.14450189	4.02216897	0.86929329	2.87557034	0.54871473	2.64135722	1.88491929	8.55699288	0.84734816	1.30548260
1849.800000	0	0	0	27.3	1.211548	4095.000000	0	1.97970954	0.65240473	2.13438277	0.92583142	0.60119720	0.17304717	2.36804969	0.90276709	0.74939783	1.17718279	1.14370929	0.18099439	0.58502585	0.22590975	0.81429125	0.35669450	2.25228437	1.40242736	1.32527951	1.63964974	1.70058941	1.10760331	2.14423495	4.02184320	0.86929099	2.87573915	0.54873731	2.64127217	1.88497537	8.55817175	0.84731337	1.30553393
1850.400000	0	0	0	27.3	1.210327	4095.000000	0	1.97971664	0.65240584	2.13459606	0.92579296	0.60118100	0.17304824	2.36795925	0.90269157	0.74939902	1.17720754	1.14362769	0.18098807	0.58502880	0.22591375	0.81427792	0.35670374	2.25221885	1.40247171	1.32523636	1.63969210	1.70063066	1.10766832	2.14432904	4.02177407	0.86930608	2.87566102	0.54873916	2.64146260	1.88485869	8.55774020	0.84726673	1.30548660
1850.900000	0	0	0	27.3	1.213379	4095.000000	0	1.97969486	0.65240142	2.13458435	0.92584044	0.60116438	0.17304916	2.36781456	0.90271221	0.74937256	1.17719207	1.14369988	0.18099532	0.58501447	0.22590975	0.81427521	0.35670747	2.25226987	1.40252063	1.32522018	1.63956740	1.70064468	1.10762023	2.14434898	4.02178560	0.86927974	2.87594424	0.54874080	2.64132929	1.88483653	8.55682404	0.84727959	1.30548594
1851.500000	128	0	0	27.3	1.213379	4095.000000	1	1.97975735	0.65239700	2.13449730	0.92583328	0.60113326	0.17304288	2.36796265	0.90271901	0.74938839	1.17716360	1.14376783	0.18099038	0.58501658	0.22591167	0.81428163	0.35670569	2.25230692	1.40234852	1.32524850	1.63926607	1.70068098	1.10756472	2.14417564	4.02183063	0.86930148	2.87569101	0.54874059	2.64104494	1.88403940	8.55612062	0.84608464	1.30492472
1852.000000	128	0	0	27.3	1.212769	4095.000000	1	1.97805177	0.65198229	2.13314516	0.92541085	0.59800454	0.17283077	2.36718388	0.90260664	0.74864665	1.17675892	1.14314213	0.18094243	0.58488448	0.22584398	0.81374741	0.35658203	2.25070121	1.40007959	1.32454112	1.63661484	1.69950290	1.10690645	2.13524676	4.01917133	0.86842455	2.87152157	0.54843232	2.63373551	1.88133473	8.54856695	0.84118158	1.30403327
1852.600000	128	0	0	27.3	1.212769	4095.000000	1	1.97679240	0.65166862	2.13166472	0.92503651	0.59468377	0.17243789	2.36642176	0.90246581	0.74799377	1.17614651	1.14218021	0.18086134	0.58473575	0.22577165	0.81301891	0.35639230	2.24918407	1.39852103	1.32422139	1.63514285	1.69918140	1.10669490	2.13056280	4.01897773	0.86827120	2.87201817	0.54838923	2.63303829	1.88095780	8.55451403	0.83955867	1.30396100
1853.200000	128	0	0	27.3	1.211548	4095.000000	1	1.97656407	0.65164367	2.13134750	0.92503386	0.59422368	0.17229384	2.36657484	0.90248488	0.74786163	1.17606116	1.14215930	0.18084299	0.58469867	0.22575629	0.81289740	0.35637436	2.24887090	1.39823237	1.32418871	1.63471303	1.69901737	1.10659788	2.12930451	4.01839073	0.86824820	2.87186424	0.54836419	2.63301299	1.88085985	8.55387653	0.83868556	1.30397066
1853.700000	128	0	0	27.3	1.212769	4095.000000	1	1.97660897	0.65163395	2.13144764	0.92498986	0.59404448	0.17221731	2.36645960	0.90246006	0.74781727	1.17601632	1.14205868	0.18083405	0.58468751	0.22575357	0.81280844	0.35637436	2.24874382	1.39811790	1.32415671	1.63456872	1.69906559	1.10661569	2.12869011	4.01834678	0.86827887	2.87219232	0.54833772	2.63309333	1.88087068	8.55493595	0.83815798	1.30389240
1854.300000	128	0	0	27.3	1.212158	4095.000000	1	1.97672101	0.65163483	2.13156812	0.92500312	0.59404448	0.17217737	2.36663189	0.90245902	0.74781444	1.17600797	1.14204565	0.18083744	0.58469341	0.22575885	0.81280622	0.35636921	2.24878350	1.39802486	1.32417894	1.63438375	1.69901984	1.10665366	2.12857233	4.01847757	0.86822060	2.87225641	0.54832992	2.63299591	1.88069376	8.55387028	0.83768394	1.30388507
1854.800000	128	0	0	27.3	1.213989	4095.000000	1	1.97654705	0.65160303	2.13160930	0.92502485	0.59393039	0.17213512	2.36658218	0.90241486	0.74779674	1.17597829	1.14203747	0.18082588	0.58468014	0.22574845	0.81279119	0.35636281	2.24864571	1.39791743	1.32411629	1.63422033	1.69900294	1.10659937	2.12785714	4.01798062	0.86820118	2.87244381	0.54828847	2.63286244	1.88041441	8.55298603	0.83723283	1.30382546
1855.400000	128	0	0	27.3	1.213379	4095.000000	1	1.97659101	0.65159088	2.13149543	0.92501610	0.59387187	0.17209901	2.36679968	0.90242714	0.74774507	1.17593902	1.14206686	0.18082711	0.58468940	0.22575021	0.81279168	0.35636317	2.24865965	1.39795920	1.32418939	1.63409040	1.69895473	1.10659907	2.12765719	4.01771387	0.86814675	2.87195130	0.54829053	2.63264612	1.88034312	8.55274546	0.83684295	1.30375420
1855.900000	128	0	0	27.3	1.212769	4095.000000	1	1.97651538	0.65157741	2.13155389	0.92500418	0.59378388	0.17206717	2.36650423	0.90236914	0.74773138	1.17594088	1.14200686	0.18082357	0.58466602	0.22573949	0.81274264	0.35635073	2.24843715	1.39784054	1.32413414	1.63396009	1.69896833	1.10658720	2.12731519	4.01763123	0.86815569	2.87230308	0.54827431	2.63276882	1.88016624	8.55119298	0.83651725	1.30372324
1856.500000	128	0	0	27.3	1.212769	4095.000000	1	1.97642415	0.65156328	2.13150204	0.92496044	0.59374105	0.17203932	2.36656806	0.90234275	0.74771628	1.17592634	1.14195353	0.18081401	0.58466097	0.22574301	0.81273697	0.35635500	2.24842643	1.39786968	1.32411932	1.63396447	1.69888137	1.10652876	2.12714066	4.01761450	0.86816080	2.87219301	0.54824189	2.63279855	1.88010984	8.55154592	0.83631376	1.30373389
1857.100000	128	0	0	27.3	1.213379	4095.000000	1	1.97633623	0.65158094	2.13158795	0.92497528	0.59373872	0.17201606	2.36646130	0.90234171	0.74773964	1.17593098	1.14198747	0.18082064	0.58465696	0.22573805	0.81273549	0.35635553	2.24848647	1.39793252	1.32414526	1.63385966	1.69896379	1.10656436	2.12694636	4.01757475	0.86815825	2.87190742	0.54825133	2.63275491	1.88014233	8.55109928	0.83610153	1.30366663
1857.600000	128	0	0	27.3	1.213379	4095.000000	1	1.97639531	0.65155908	2.13164692	0.92493897	0.59374041	0.17199265	2.36656693	0.90238220	0.74767995	1.17592696	1.14204323	0.18081802	0.58465444	0.22573805	0.81273155	0.35635038	2.24849130	1.39782966	1.32411595	1.63377877	1.69893701	1.10653885	2.12684491	4.01759253	0.86815518	2.87185866	0.54824805	2.63269672	1.88012247	8.54935057	0.83595364	1.30367595
1858.200000	128	0	0	27.3	1.212158	4095.000000	1	1.97639673	0.65156791	2.13160574	0.92496176	0.59383180	0.17198928	2.36673471	0.90236470	0.74771416	1.17591645	1.14206596	0.18081740	0.58465760	0.22573405	0.81272810	0.35634754	2.24871862	1.39796342	1.32417658	1.63381663	1.69892217	1.10663942	2.12729997	4.01777349	0.86823338	2.87212614	0.54825687	2.63310282	1.88017120	8.55041534	0.83605148	1.30371391
1858.700000	128	0	0	27.3	1.212158	4095.000000	1	1.97652247	0.65159265	2.13167031	0.92498854	0.59400249	0.17199754	2.36658953	0.90244517	0.74771675	1.17594459	1.14205929	0.18080954	0.58467361	0.22574333	0.81278502	0.35635962	2.24870951	1.39804417	1.32416479	1.63380786	1.69893577	1.10663705	2.12730200	4.01752873	0.86814394	2.87249745	0.54824005	2.63275238	1.87995734	8.54767733	0.83573320	1.30362867
1859.300000	128	0	0	27.3	1.212158	4095.000000	1	1.97627336	0.65156615	2.13161947	0.92492095	0.59382225	0.17197459	2.36646469	0.90245275	0.74764220	1.17593624	1.14196080	0.18081077	0.58464138	0.22573277	0.81271356	0.35635535	2.24855670	1.39784546	1.32407418	1.63367995	1.69894690	1.10655457	2.12685810	4.01730176	0.86814113	2.87216724	0.54823615	2.63250318	1.87988561	8.54957849	0.83547002	1.30365198
1859.800000	128	0	0	27.3	1.212158	4095.000000	1	1.97636506	0.65154760	2.13150204	0.92493711	0.59372981	0.17194796	2.36654716	0.90242975	0.74758534	1.17588367	1.14197232	0.18080615	0.58466539	0.22573309	0.81271183	0.35633723	2.24853526	1.39776155	1.32410685	1.63349946	1.69888220	1.10653321	2.12646398	4.01739694	0.86808082	2.87224526	0.54822610	2.63253480	1.87993163	8.55084006	0.83530694	1.30357773
1860.400000	128	0	0	27.3	1.213989	4095.000000	1	1.97623839	0.65155157	2.13133073	0.92493579	0.59371307	0.17194123	2.36639238	0.90242975	0.74757708	1.17588522	1.14200413	0.18080322	0.58462958	0.22573213	0.81271282	0.35633972	2.24845323	1.39777700	1.32409641	1.63345563	1.69886407	1.10653677	2.12656593	4.01735824	0.86812835	2.87216445	0.54820968	2.63250634	1.87980441	8.54957537	0.83510810	1.30355209
1860.900000	128	0	0	27.3	1.212158	4095.000000	1	1.97614906	0.65154450	2.13141765	0.92495143	0.59374784	0.17192930	2.36663585	0.90237045	0.74758392	1.17587532	1.14198989	0.18080322	0.58464117	0.22573469	0.81267044	0.35633937	2.24852025	1.39767555	1.32411426	1.63343969	1.69884223	1.10653084	2.12638892	4.01737602	0.86811097	2.87223830	0.54823676	2.63239630	1.87964472	8.55020924	0.83497706	1.30354210
1861.500000	128	0	0	27.3	1.213379	4095.000000	1	1.97612307	0.65152507	2.13127939	0.92494772	0.59370861	0.17191170	2.36645000	0.90233204	0.74757638	1.17588924	1.14198716	0.18080522	0.58462642	0.22572637	0.81266206	0.35633919	2.24827043	1.39762816	1.32408395	1.63338193	1.69883563	1.10648278	2.12621041	4.01712187	0.86805833	2.87211291	0.54819429	2.63241653	1.87959420	8.55192075	0.83489829	1.30353012
1862.100000	128	0	0	27.3	1.212158	4095.000000	1	1.97625966	0.65152507	2.13132768	0.92493526	0.59374805	0.17190864	2.36661664	0.90233831	0.74758322	1.17587223	1.14200686	0.18080522	0.58463569	0.22572445	0.81264259	0.35634612	2.24847468	1.39774716	1.32411561	1.63339109	1.69882986	1.10647388	2.12648072	4.01755592	0.86810407	2.87208226	0.54817829	2.63233369	1.87952112	8.55234871	0.83480203	1.30353278
1862.600000	128	0	0	27.3	1.212769	4095.000000	3	1.97627006	0.65155047	2.13137546	0.92491220	0.59377413	0.17189915	2.36653982	0.90232185	0.74757779	1.17589078	1.14194898	0.18080106	0.58465717	0.22572941	0.81265442	0.35634043	2.24832510	1.39784791	1.32406003	1.63341778	1.69884181	1.10663378	2.12724822	4.01767517	0.86869780	2.87490079	0.54845572	2.63983046	1.88373293	8.56760887	0.84026840	1.30545027
1863.200000	128	0	0	27.3	1.212158	4095.000000	3	1.97999219	0.65246440	2.13503646	0.92594042	0.60131529	0.17248994	2.36811187	0.90281491	0.74916755	1.17699869	1.14348392	0.18093580	0.58497697	0.22588287	0.81403053	0.35668153	2.25196056	1.40253436	1.32539345	1.63853650	1.70100727	1.10764101	2.14429785	4.02166515	0.86949610	2.87836900	0.54868148	2.64473654	1.88524313	8.56720789	0.84491025	1.30584162
1863.800000	128	0	0	27.3	1.210327	4095.000000	3	1.98052636	0.65257622	2.13535880	0.92599957	0.60362999	0.17282832	2.36825150	0.90286248	0.74943941	1.17739693	1.14415041	0.18098375	0.58507494	0.22592640	0.81448688	0.35678227	2.25312713	1.40342789	1.32560988	1.63945390	1.70119663	1.10782121	2.14829880	4.02198880	0.86951963	2.87801289	0.54867922	2.64477849	1.88549825	8.56544767	0.84692519	1.30594397
1864.300000	128	0	0	27.3	1.212158	4095.000000	3	1.98055052	0.65258219	2.13541533	0.92599506	0.60408057	0.17296431	2.36814409	0.90292232	0.74954854	1.17748173	1.14418106	0.18100133	0.58507410	0.22593232	0.81461690	0.35679169	2.25339469	1.40367441	1.32561797	1.63970450	1.70122716	1.10780340	2.14962349	4.02222134	0.86959176	2.87788721	0.54872376	2.64511605	1.88570636	8.56803181	0.84828879	1.30594031
1864.800000	128	0	0	27.3	1.212158	4095.000000	3	1.98069735	0.65259855	2.13529107	0.92602132	0.60432813	0.17304517	2.36802087	0.90290717	0.74959154	1.17751732	1.14419137	0.18100333	0.58508400	0.22593696	0.81464897	0.35679631	2.25352526	1.40376528	1.32562640	1.63991315	1.70137116	1.10788118	2.15051407	4.02195004	0.86957795	2.87818814	0.54875270	2.64523176	1.88571993	8.56268636	0.84929715	1.30601032
1865.400000	128	0	0	27.3	1.212769	4095.000000	3	1.98050600	0.65260849	2.13546473	0.92602318	0.60452125	0.17310154	2.36827524	0.90292624	0.74964162	1.17750896	1.14432580	0.18100765	0.58510802	0.22594416	0.81469586	0.35680342	2.25364240	1.40377726	1.32570833	1.64007946	1.70132165	1.10790434	2.15116750	4.02181911	0.86962527	2.87791933	0.54876543	2.64536973	1.88583937	8.56403240	0.85018821	1.30607267
1866.000000	128	0	0	27.3	1.211548	4095.000000	3	1.98064477	0.65262551	2.13549477	0.92606615	0.60472188	0.17315454	2.36827129	0.90292546	0.74969667	1.17758510	1.14444355	0.18101089	0.58510402	0.22594320	0.81474767	0.35681586	2.25373322	1.40383396	1.32571035	1.64025817	1.70143553	1.10790048	2.15184011	4.02209564	0.86960327	2.87793260	0.54876050	2.64547718	1.88613349	8.56332803	0.85099286	1.30610702
1866.500000	128	0	0	27.3	1.213379	4095.000000	3	1.98069024	0.65263280	2.13560733	0.92600116	0.60489134	0.17319712	2.36832443	0.90291030	0.74974014	1.17759036	1.14441077	0.18101428	0.58510191	0.22594688	0.81479999	0.35682918	2.25374021	1.40391533	1.32574339	1.64048528	1.70141903	1.10801331	2.15245749	4.02202651	0.86964855	2.87798566	0.54878616	2.64570737	1.88612353	8.56438305	0.85172411	1.30609201
1867.100000	128	0	0	27.3	1.213379	4095.000000	3	1.98078924	0.65264584	2.13565266	0.92602318	0.60509929	0.17323710	2.36820006	0.90287058	0.74977841	1.17762750	1.14447845	0.18102091	0.58512382	0.22595376	0.81484564	0.35683807	2.25392185	1.40402876	1.32575014	1.64061085	1.70147226	1.10803914	2.15290717	4.02235648	0.86967029	2.87770639	0.54881100	2.64605396	1.88629142	8.56529110	0.85244357	1.30623239
1867.700000	128	0	0	27.3	1.213379	4095.000000	3	1.98075087	0.65267082	2.13558288	0.92602716	0.60530256	0.17326498	2.36819045	0.90288521	0.74984693	1.17763307	1.14452549	0.18102955	0.58511666	0.22595392	0.81487180	0.35684305	2.25405406	1.40418869	1.32579734	1.64083680	1.70149165	1.10804181	2.15336464	4.02250315	0.86969817	2.87763379	0.54876810	2.64621106	1.88633170	8.56448011	0.85312160	1.30627474
1868.200000	128	0	0	27.3	1.210938	4095.000000	3	1.98088303	0.65269756	2.13583348	0.92607756	0.60545755	0.17329654	2.36808304	0.90288443	0.74986891	1.17768043	1.14457405	0.18103618	0.58512530	0.22595744	0.81489376	0.35685015	2.25410781	1.40428910	1.32574845	1.64084520	1.70162081	1.10807091	2.15403125	4.02257125	0.86971352	2.87773292	0.54878144	2.64652210	1.88636157	8.56317465	0.85375260	1.30622039
1868.800000	128	0	0	27.3	1.210938	4095.000000	3	1.98103082	0.65268717	2.13579171	0.92603644	0.60566494	0.17332243	2.36816331	0.90286849	0.74989963	1.17771386	1.14458285	0.18104265	0.58513162	0.22596305	0.81492239	0.35685015	2.25418359	1.40434582	1.32578217	1.64099798	1.70178588	1.10808635	2.15442062	4.02241724	0.86972503	2.87786627	0.54879642	2.64671040	1.88666934	8.56398231	0.85439095	1.30627574
1869.400000	128	0	0	27.3	1.211548	4095.000000	3	1.98103746	0.65272143	2.13594402	0.92610037	0.60582810	0.17334725	2.36817462	0.90288809	0.74992184	1.17775069	1.14462746	0.18103941	0.58511540	0.22596577	0.81495299	0.35684767	2.25430776	1.40435639	1.32575789	1.64117318	1.70172563	1.10811694	2.15482086	4.02291385	0.86974345	2.87826705	0.54882824	2.64686436	1.88668111	8.56315587	0.85499511	1.30629375
1869.900000	128	0	0	27.3	1.210327	4095.000000	3	1.98104314	0.65272983	2.13591141	0.92607570	0.60597502	0.17337222	2.36829503	0.90288155	0.74995208	1.17776307	1.14464932	0.18104605	0.58513562	0.22596641	0.81500284	0.35685104	2.25443623	1.40448288	1.32585028	1.64123279	1.70171903	1.10815019	2.15539129	4.02288032	0.86978694	2.87835014	0.54881593	2.64691271	1.88677073	8.56465858	0.85558937	1.30634477
1870.400000	128	0	0	27.3	1.211548	4095.000000	3	1.98121227	0.65273425	2.13581107	0.92612344	0.60608473	0.17339352	2.36834591	0.90293513	0.74996721	1.17779155	1.14460561	0.18104944	0.58514553	0.22596801	0.81504480	0.35686188	2.25454213	1.40451072	1.32588704	1.64142641	1.70172811	1.10815435	2.15580096	4.02306054	0.86982429	2.87841509	0.54881079	2.64717867	1.88682822	8.56505311	0.85612503	1.30637879
1871.000000	128	0	0	27.3	1.213379	4095.000000	3	1.98110188	0.65273094	2.13591345	0.92611204	0.60622377	0.17342401	2.36827468	0.90293513	0.75000147	1.17777514	1.14464689	0.18104851	0.58513710	0.22597505	0.81503665	0.35686668	2.25458944	1.40457873	1.32591873	1.64140280	1.70177639	1.10811189	2.15608628	4.02292747	0.86983248	2.87848283	0.54882927	2.64718121	1.88685538	8.56419207	0.85663780	1.30637845
1871.500000	128	0	0	27.3	1.212769	4095.000000	3	1.98120327	0.65274862	2.13574994	0.92612981	0.60633928	0.17344040	2.36826224	0.90295316	0.75005866	1.17780703	1.14470668	0.18105483	0.58516534	0.22597217	0.81508478	0.35686686	2.25454804	1.40462172	1.32597336	1.64151882	1.70172893	1.10814574	2.15647603	4.02287927	0.86988339	2.87837389	0.54880977	2.64724357	1.88702152	8.56664092	0.85720199	1.30643948
1872.100000	128	0	0	27.3	1.213989	4095.000000	3	1.98117058	0.65274994	2.13589257	0.92613220	0.60646079	0.17346553	2.36853644	0.90295735	0.75007000	1.17782560	1.14476223	0.18105175	0.58516597	0.22597793	0.81511045	0.35687219	2.25469319	1.40471545	1.32595110	1.64159324	1.70180446	1.10815910	2.15662156	4.02290232	0.86983427	2.87812879	0.54884528	2.64728684	1.88708083	8.56437992	0.85772629	1.30644682
1872.700000	128	0	0	27.3	1.213379	4095.000000	3	1.98121511	0.65277271	2.13586099	0.92619692	0.60652562	0.17348161	2.36839849	0.90288678	0.75010190	1.17783674	1.14479683	0.18105699	0.58515649	0.22597745	0.81511440	0.35688321	2.25467653	1.40478065	1.32586883	1.64177810	1.70175039	1.10819949	2.15711067	4.02300291	0.86985857	2.87838436	0.54882701	2.64747074	1.88707766	8.56372560	0.85822715	1.30644649
1873.200000	128	0	0	27.3	1.212158	4095.000000	3	1.98123027	0.65279703	2.13597713	0.92618525	0.60665528	0.17349540	2.36835043	0.90290664	0.75011372	1.17788875	1.14488942	0.18105977	0.58517229	0.22597761	0.81514747	0.35689014	2.25470663	1.40483704	1.32593660	1.64168927	1.70172109	1.10820572	2.15746716	4.02304063	0.86983222	2.87848283	0.54883912	2.64760311	1.88727642	8.56463666	0.85874519	1.30653653
1873.800000	128	0	0	27.4	1.213379	4095.000000	3	1.98111941	0.65280034	2.13587678	0.92619056	0.60675414	0.17351502	2.36837926	0.90293199	0.75011466	1.17791104	1.14481019	0.18106177	0.58518072	0.22598097	0.81517684	0.35689920	2.25480448	1.40490787	1.32594773	1.64188254	1.70182674	1.10822384	2.15773726	4.02336967	0.86989362	2.87846886	0.54885575	2.64774312	1.88729634	8.56532867	0.85921412	1.30648817
1874.400000	128	0	0	27.3	1.213379	4095.000000	3	1.98136625	0.65280233	2.13578152	0.92618950	0.60681727	0.17352605	2.36824980	0.90290978	0.75017540	1.17790361	1.14481960	0.18106023	0.58517419	0.22597633	0.81519634	0.35689600	2.25480610	1.40494277	1.32588467	1.64192855	1.70190186	1.10825354	2.15793587	4.02334661	0.86990692	2.87847235	0.54883727	2.64776667	1.88726419	8.56554788	0.85971725	1.30649384
1874.900000	128	0	0	27.3	1.211548	4095.000000	3	1.98135298	0.65279172	2.13609990	0.92620939	0.60688831	0.17353647	2.36813505	0.90292494	0.75018273	1.17794478	1.14475221	0.18106578	0.58517440	0.22597649	0.81520868	0.35690044	2.25485879	1.40495722	1.32594841	1.64202580	1.70192002	1.10823809	2.15802387	4.02325125	0.86990206	2.87872306	0.54883810	2.64786978	1.88752047	8.56621182	0.86016029	1.30652786
1875.400000	128	0	0	27.3	1.210327	4095.000000	3	1.98143543	0.65278266	2.13603163	0.92615740	0.60697242	0.17354980	2.36827977	0.90292964	0.75017020	1.17793549	1.14479744	0.18106794	0.58518978	0.22597761	0.81523040	0.35689849	2.25485556	1.40502383	1.32594571	1.64210784	1.70192126	1.10823928	2.15841602	4.02342102	0.86992355	2.87899685	0.54887484	2.64796589	1.88744712	8.56665345	0.86066297	1.30656789
1876.000000	128	0	0	27.3	1.214600	4095.000000	3	1.98139989	0.65281979	2.13599903	0.92620966	0.60704819	0.17356252	2.36813279	0.90298845	0.75017611	1.17797171	1.14473188	0.18106347	0.58517018	0.22598209	0.81523707	0.35690009	2.25491148	1.40500832	1.32603709	1.64213745	1.70193364	1.10826779	2.15866513	4.02325754	0.86992227	2.87888161	0.54887546	2.64812247	1.88745708	8.56687898	0.86114317	1.30658156
1876.600000	128	0	0	27.4	1.213379	4095.000000	3	1.98137383	0.65280985	2.13612588	0.92619427	0.60713958	0.17357309	2.36839509	0.90295264	0.75017185	1.17793240	1.14479805	0.18106763	0.58518514	0.22597857	0.81528767	0.35690329	2.25501901	1.40501643	1.32604384	1.64224872	1.70189278	1.10824849	2.15884376	4.02345455	0.86991895	2.87880827	0.54888736	2.64819886	1.88757889	8.56717969	0.86163243	1.30661825
1877.100000	128	0	0	27.4	1.214600	4095.000000	3	1.98148565	0.65281847	2.13610295	0.92622106	0.60719802	0.17359485	2.36833460	0.90298740	0.75020376	1.17793271	1.14484813	0.18106594	0.58517355	0.22598161	0.81529261	0.35689831	2.25483190	1.40510419	1.32591941	1.64223391	1.70182179	1.10826601	2.15901210	4.02323134	0.86992790	2.87888091	0.54888367	2.64828479	1.88758251	8.57078020	0.86209969	1.30657922
1877.700000	128	0	0	27.4	1.212158	4095.000000	3	1.98142358	0.65282421	2.13599801	0.92624600	0.60728150	0.17360466	2.36832273	0.90294611	0.75025126	1.17792899	1.14482263	0.18107041	0.58518662	0.22598625	0.81529853	0.35691466	2.25503353	1.40510384	1.32600674	1.64226233	1.70188370	1.10829274	2.15931946	4.02314542	0.86992918	2.87892631	0.54889640	2.64824151	1.88760832	8.56909402	0.86265316	1.30655421
1878.200000	128	0	0	27.4	1.212158	4095.000000	3	1.98145912	0.65283062	2.13612078	0.92625184	0.60733673	0.17361967	2.36839679	0.90290429	0.75026261	1.17795593	1.14487059	0.18107303	0.58518620	0.22598337	0.81531433	0.35692106	2.25505773	1.40521452	1.32603136	1.64238040	1.70180735	1.10829897	2.15946776	4.02321248	0.86990053	2.87890046	0.54889537	2.64834591	1.88762915	8.56850493	0.86310699	1.30661158
1878.800000	128	0	0	27.4	1.212158	4095.000000	6	1.98139421	0.65283018	2.13603928	0.92623884	0.60740523	0.17362105	2.36850930	0.90287476	0.75031248	1.17800917	1.14485299	0.18108182	0.58518788	0.22597729	0.81531137	0.35691484	2.25398097	1.40343529	1.32542817	1.63943751	1.69998733	1.10718777	2.14593020	4.01886158	0.86836781	2.87036785	0.54832746	2.63383296	1.88085037	8.55514223	0.85018467	1.30391671
1879.400000	128	0	0	27.4	1.211548	4095.000000	6	1.97619254	0.65156703	2.13105371	0.92482632	0.59470392	0.17265406	2.36634607	0.90223643	0.74788098	1.17630423	1.14214869	0.18085424	0.58467129	0.22575661	0.81308127	0.35637063	2.24931386	1.39822570	1.32403881	1.63475848	1.69897245	1.10673110	2.13275804	4.01748375	0.86814470	2.87073195	0.54822548	2.63249812	1.88011841	8.55545480	0.84523095	1.30369859
1879.900000	128	0	0	27.4	1.212158	4095.000000	6	1.97581778	0.65151071	2.13095816	0.92484647	0.59384515	0.17237038	2.36631613	0.90232029	0.74771605	1.17603178	1.14189353	0.18082834	0.58464390	0.22573021	0.81289617	0.35633581	2.24889289	1.39785002	1.32396471	1.63427454	1.69890692	1.10661776	2.13011365	4.01765948	0.86810331	2.87127923	0.54820250	2.63248421	1.87990501	8.55438278	0.84299727	1.30362701
1880.500000	131	0	0	27.4	1.212769	4095.000000	6	1.97560041	0.65150608	2.13084941	0.92484620	0.59363823	0.17224287	2.36625739	0.90229103	0.74759926	1.17596190	1.14176748	0.18081509	0.58462031	0.22572797	0.81280425	0.35633528	2.24850792	1.39776822	1.32389397	1.63394494	1.69883852	1.10662162	2.12891046	4.01758626	0.86811251	2.87181827	0.54816516	2.63238238	1.87984456	8.55587679	0.84166550	1.30356974
1881.000000	131	0	0	27.4	1.212769	4095.000000	6	1.97573130	0.65150431	2.13085906	0.92489338	0.59353435	0.17215364	2.36618509	0.90232107	0.74754547	1.17593438	1.14177081	0.18080553	0.58460346	0.22572445	0.81274954	0.35631876	2.24857601	1.39769696	1.32391519	1.63380826	1.69879113	1.10652817	2.12830988	4.01747015	0.86809079	2.87214774	0.54814505	2.63244689	1.87956533	8.55689908	0.84074049	1.30353344
1881.600000	131	0	0	27.4	1.213379	4095.000000	6	1.97549458	0.65148664	2.13095207	0.92493208	0.59348390	0.17209380	2.36620204	0.90235948	0.74752117	1.17589419	1.14172536	0.18080229	0.58461884	0.22572349	0.81271282	0.35632018	2.24829348	1.39768784	1.32398222	1.63371023	1.69880267	1.10658068	2.12777442	4.01738334	0.86804607	2.87191230	0.54813725	2.63257528	1.87951932	8.55762137	0.83998913	1.30351080
1882.100000	131	0	0	27.4	1.212158	4095.000000	6	1.97544213	0.65150078	2.13112080	0.92491352	0.59345762	0.17204376	2.36649067	0.90237254	0.74749310	1.17588275	1.14164113	0.18079643	0.58459799	0.22572029	0.81270296	0.35631219	2.24831278	1.39760008	1.32394450	1.63344448	1.69875816	1.10654182	2.12749989	4.01701311	0.86806165	2.87211291	0.54810668	2.63231029	1.87944219	8.55480468	0.83936806	1.30355875
1882.700000	131	0	0	27.4	1.211548	4095.000000	6	1.97548182	0.65147317	2.13115892	0.92489205	0.59343070	0.17200764	2.36644153	0.90235791	0.74745300	1.17588275	1.14174930	0.18079227	0.58460599	0.22571421	0.81266551	0.35631201	2.24814338	1.39753163	1.32391688	1.63335205	1.69881832	1.10652224	2.12733295	4.01755906	0.86804556	2.87209271	0.54811981	2.63250824	1.87935379	8.55447965	0.83891946	1.30348317
1883.200000	131	0	0	27.4	1.212769	4095.000000	6	1.97550119	0.65150298	2.13111216	0.92488755	0.59346716	0.17198882	2.36651665	0.90233413	0.74747918	1.17590934	1.14176808	0.18079243	0.58460452	0.22571645	0.81267364	0.35631166	2.24833368	1.39753795	1.32393607	1.63336280	1.69881750	1.10651037	2.12734056	4.01731013	0.86803431	2.87196593	0.54809807	2.63251646	1.87942234	8.55279233	0.83851336	1.30345121
1883.800000	131	0	0	27.4	1.212158	4095.000000	6	1.97542843	0.65149283	2.13113453	0.92489391	0.59343960	0.17196526	2.36653643	0.90227901	0.74744097	1.17590686	1.14179929	0.18079165	0.58459988	0.22571117	0.81267586	0.35631983	2.24818198	1.39755901	1.32396369	1.63317796	1.69877959	1.10651304	2.12709957	4.01696605	0.86800774	2.87197777	0.54809601	2.63234887	1.87919594	8.55264237	0.83815623	1.30342191
1884.400000	131	0	0	27.4	1.211548	4095.000000	6	1.97535614	0.65146257	2.13108218	0.92493261	0.59340632	0.17193037	2.36633533	0.90226255	0.74743129	1.17583389	1.14173173	0.18078934	0.58457629	0.22571373	0.81267660	0.35631556	2.24812998	1.39743862	1.32390374	1.63306403	1.69874086	1.10651274	2.12684643	4.01690957	0.86800263	2.87171170	0.54808740	2.63219899	1.87913280	8.55417027	0.83777262	1.30335300
1884.900000	131	0	0	27.4	1.215210	4095.000000	6	1.97530701	0.65146213	2.13108523	0.92492572	0.59338385	0.17191552	2.36656411	0.90227091	0.74742233	1.17588336	1.14170294	0.18078657	0.58458893	0.22571357	0.81264801	0.35631112	2.24804100	1.39741124	1.32395393	1.63294414	1.69875033	1.10653796	2.12672063	4.01670043	0.86799266	2.87170195	0.54807468	2.63225717	1.87918782	8.55351094	0.83745499	1.30338829
1885.500000	131	0	0	27.4	1.212769	4095.000000	6	1.97529803	0.65146986	2.13115232	0.92494162	0.59337326	0.17188813	2.36626643	0.90227535	0.74733883	1.17590470	1.14172415	0.18078765	0.58459525	0.22570925	0.81262978	0.35630633	2.24807316	1.39742388	1.32401153	1.63287006	1.69871531	1.10649524	2.12660194	4.01682487	0.86799573	2.87185240	0.54808617	2.63232041	1.87902547	8.55534852	0.83718450	1.30334101
1886.000000	131	0	0	27.4	1.213379	4095.000000	6	1.97537457	0.65146500	2.13117011	0.92487907	0.59334019	0.17186824	2.36606705	0.90228502	0.74736147	1.17582833	1.14182050	0.18078117	0.58457713	0.22570269	0.81263692	0.35630242	2.24802492	1.39747126	1.32392631	1.63286209	1.69868482	1.10651215	2.12626721	4.01679141	0.86797631	2.87181478	0.54805437	2.63206936	1.87890868	8.55443903	0.83695062	1.30336498
1886.600000	131	0	0	27.4	1.212158	4095.000000	6	1.97530040	0.65145992	2.13116248	0.92487668	0.59336351	0.17184881	2.36635793	0.90226804	0.74728788	1.17581472	1.14171112	0.18077793	0.58459082	0.22570381	0.81262091	0.35629993	2.24803510	1.39739229	1.32394146	1.63278522	1.69870707	1.10647210	2.12598425	4.01677363	0.86794897	2.87181896	0.54806442	2.63210793	1.87898083	8.55509535	0.83672653	1.30336132
1887.100000	131	0	0	27.4	1.212769	4095.000000	6	1.97532449	0.65142790	2.13102678	0.92484382	0.59337368	0.17184238	2.36627942	0.90233910	0.74729590	1.17579432	1.14166234	0.18077439	0.58458451	0.22570125	0.81260612	0.35629780	2.24812569	1.39737123	1.32393709	1.63260282	1.69860035	1.10644540	2.12601721	4.01681441	0.86795791	2.87190812	0.54804575	2.63210287	1.87881128	8.55377029	0.83650524	1.30330639
1887.700000	131	0	0	27.4	1.213379	4095.000000	6	1.97525552	0.65142967	2.13112792	0.92482765	0.59334634	0.17182586	2.36642910	0.90230827	0.74726641	1.17582369	1.14179748	0.18076853	0.58460093	0.22570525	0.81262485	0.35630366	2.24785287	1.39728384	1.32393271	1.63263906	1.69868935	1.10646024	2.12596447	4.01642124	0.86795050	2.87204952	0.54802585	2.63206809	1.87871975	8.55402340	0.83628172	1.30329907
1888.300000	131	0	0	27.4	1.213379	4095.000000	6	1.97520308	0.65142901	2.13111064	0.92486926	0.59335694	0.17181438	2.36636075	0.90230069	0.74727207	1.17575443	1.14182444	0.18076822	0.58460072	0.22570317	0.81261696	0.35629904	2.24798793	1.39730139	1.32390105	1.63247738	1.69870871	1.10644837	2.12601163	4.01621527	0.86796175	2.87175906	0.54801210	2.63200296	1.87857728	8.55368904	0.83603321	1.30326977
1888.800000	131	0	0	27.4	1.212769	4095.000000	6	1.97518985	0.65141642	2.13117875	0.92484329	0.59329632	0.17180673	2.36623988	0.90230513	0.74725179	1.17579215	1.14168113	0.18076159	0.58458324	0.22569677	0.81262165	0.35629904	2.24784751	1.39736913	1.32382493	1.63237943	1.69870748	1.10645134	2.12598323	4.01645993	0.86796788	2.87185936	0.54800759	2.63190748	1.87866474	8.55390778	0.83591210	1.30318855
1889.400000	131	0	0	27.4	1.212769	4095.000000	7	1.97530559	0.65140361	2.13112843	0.92482632	0.59332981	0.17179098	2.36637713	0.90226725	0.74724165	1.17578597	1.14173294	0.18076113	0.58457945	0.22570029	0.81259947	0.35629158	2.24806030	1.39768257	1.32405565	1.63311741	1.70016958	1.10726493	2.13470399	4.02016988	0.86944546	2.87957526	0.54855300	2.64662007	1.88511377	8.57217216	0.84575595	1.30584529
1889.900000	131	0	0	27.4	1.214600	4095.000000	7	1.98038949	0.65266308	2.13613556	0.92622770	0.60512515	0.17274318	2.36873998	0.90287659	0.74959461	1.17746254	1.14435220	0.18098853	0.58508590	0.22593696	0.81476815	0.35684891	2.25373215	1.40433420	1.32586309	1.63982481	1.70172150	1.10798154	2.15232250	4.02163687	0.86974089	2.88024953	0.54867450	2.64812502	1.88607647	8.57508892	0.85208822	1.30617270
1890.500000	131	0	0	27.4	1.212158	4095.000000	7	1.98093608	0.65276188	2.13619007	0.92623221	0.60705718	0.17307274	2.36861276	0.90291370	0.74982142	1.17776183	1.14473127	0.18101721	0.58514595	0.22595568	0.81503542	0.35688623	2.25452493	1.40488638	1.32602664	1.64069403	1.70186967	1.10808635	2.15625544	4.02193014	0.86986471	2.87991202	0.54870488	2.64860310	1.88664761	8.57313483	0.85559038	1.30629208
1891.000000	131	0	0	27.4	1.214600	4095.000000	7	1.98107014	0.65279946	2.13628228	0.92629004	0.60772854	0.17323971	2.36866421	0.90290690	0.74993200	1.17787451	1.14487909	0.18103201	0.58516934	0.22597073	0.81515290	0.35689831	2.25461578	1.40504427	1.32601045	1.64118278	1.70193488	1.10819355	2.15781032	4.02229048	0.86986752	2.87960320	0.54874264	2.64874445	1.88672592	8.57408512	0.85805984	1.30629242
1891.600000	131	0	0	27.4	1.211548	4095.000000	7	1.98111136	0.65281648	2.13625732	0.92624627	0.60805321	0.17333729	2.36864782	0.90292494	0.74998186	1.17796893	1.14494011	0.18103880	0.58516112	0.22596913	0.81524990	0.35691093	2.25501256	1.40525330	1.32605767	1.64132279	1.70193942	1.10821315	2.15875522	4.02242981	0.86989387	2.87936148	0.54874634	2.64880175	1.88682279	8.57173321	0.85973911	1.30631976
1892.100000	131	0	0	27.4	1.212158	4095.000000	7	1.98107772	0.65281294	2.13615899	0.92623804	0.60803885	0.17339520	2.36863594	0.90293408	0.74997453	1.17798565	1.14486088	0.18103726	0.58514848	0.22596817	0.81524694	0.35690027	2.25491040	1.40522686	1.32592952	1.64141961	1.70195634	1.10822740	2.15892097	4.02242038	0.86980817	2.87901781	0.54870508	2.64822177	1.88656569	8.57159840	0.86045089	1.30629375
1892.700000	131	0	0	27.4	1.213989	4095.000000	7	1.98077313	0.65274243	2.13577796	0.92614705	0.60740973	0.17340256	2.36854492	0.90292206	0.74987151	1.17788658	1.14472611	0.18103217	0.58514637	0.22595376	0.81517067	0.35687361	2.25448568	1.40483668	1.32592615	1.64111798	1.70187462	1.10810387	2.15770176	4.02176465	0.86973168	2.87832920	0.54866957	2.64711504	1.88614073	8.56933845	0.86012089	1.30612836
1893.300000	131	0	0	27.4	1.211548	4095.000000	7	1.98029431	0.65265026	2.13544385	0.92598605	0.60630890	0.17336502	2.36835552	0.90289044	0.74968296	1.17774233	1.14457283	0.18101629	0.58510044	0.22594160	0.81501913	0.35682972	2.25413468	1.40422921	1.32576464	1.64052927	1.70156881	1.10801717	2.15576035	4.02100433	0.86958997	2.87756189	0.54865295	2.64593376	1.88543492	8.56632771	0.85922429	1.30587829
1893.800000	131	0	0	27.4	1.213379	4095.000000	7	1.97991218	0.65253202	2.13481498	0.92590462	0.60518713	0.17329761	2.36830408	0.90283634	0.74946823	1.17759779	1.14419107	0.18100133	0.58505703	0.22592192	0.81483108	0.35678707	2.25374612	1.40378747	1.32564596	1.63982641	1.70133155	1.10787584	2.15392903	4.02033738	0.86946413	2.87689810	0.54859917	2.64507091	1.88499708	8.56504372	0.85808218	1.30573694
1894.400000	131	0	0	27.4	1.213379	4095.000000	7	1.97960160	0.65244274	2.13460217	0.92584388	0.60417070	0.17322194	2.36809887	0.90279583	0.74926698	1.17744706	1.14399264	0.18098822	0.58502606	0.22591151	0.81469931	0.35675846	2.25339201	1.40332154	1.32546694	1.63930083	1.70114424	1.10778618	2.15205101	4.02003902	0.86934879	2.87631681	0.54855197	2.64413783	1.88444403	8.56497170	0.85681865	1.30550893
1894.900000	131	0	0	27.4	1.213989	4095.000000	7	1.97912541	0.65237314	2.13438633	0.92574231	0.60323419	0.17315454	2.36795078	0.90270672	0.74910898	1.17734308	1.14381849	0.18097157	0.58499108	0.22589551	0.81455201	0.35672062	2.25299337	1.40290502	1.32542446	1.63892243	1.70103780	1.10770602	2.15039613	4.01978780	0.86925442	2.87584379	0.54851852	2.64338933	1.88409410	8.56385082	0.85566515	1.30539461
1895.500000	131	0	0	27.4	1.212158	4095.000000	7	1.97885091	0.65230375	2.13402444	0.92564021	0.60247259	0.17308653	2.36781230	0.90266779	0.74899893	1.17725736	1.14370747	0.18096972	0.58497760	0.22588191	0.81441385	0.35669183	2.25268772	1.40252450	1.32519827	1.63842266	1.70091651	1.10760271	2.14887726	4.01977419	0.86919126	2.87543293	0.54849717	2.64260804	1.88374559	8.56173181	0.85450594	1.30528829
1896.000000	131	0	0	27.4	1.212158	4095.000000	7	1.97867156	0.65224785	2.13380967	0.92561502	0.60185917	0.17302649	2.36786599	0.90264767	0.74886646	1.17716608	1.14358886	0.18095137	0.58493715	0.22587007	0.81430358	0.35667851	2.25227685	1.40231579	1.32510390	1.63808876	1.70078575	1.10754483	2.14744087	4.01930006	0.86911020	2.87501097	0.54846803	2.64222257	1.88332618	8.56075553	0.85353617	1.30514632
1896.600000	131	0	0	27.4	1.213989	4095.000000	7	1.97832521	0.65220675	2.13369721	0.92552990	0.60132616	0.17296339	2.36776991	0.90259541	0.74877202	1.17705933	1.14357157	0.18093842	0.58491207	0.22586751	0.81418740	0.35666482	2.25213776	1.40195897	1.32498627	1.63781960	1.70061663	1.10748991	2.14633912	4.01937855	0.86901457	2.87497959	0.54842678	2.64152925	1.88314453	8.56031126	0.85261532	1.30502635
1897.200000	131	0	0	27.4	1.212769	4095.000000	7	1.97823154	0.65216168	2.13341633	0.92554236	0.60085174	0.17291009	2.36773600	0.90258940	0.74867026	1.17703148	1.14335926	0.18092655	0.58489248	0.22585390	0.81410970	0.35663284	2.25183169	1.40174857	1.32495931	1.63748061	1.70058281	1.10738840	2.14540982	4.01898506	0.86898235	2.87498168	0.54841242	2.64110460	1.88284271	8.55829684	0.85177493	1.30494404
1897.700000	131	0	0	27.4	1.212158	4095.000000	7	1.97803474	0.65212964	2.13326217	0.92548350	0.60045992	0.17286216	2.36754328	0.90258496	0.74857960	1.17692907	1.14322673	0.18092054	0.58488616	0.22584478	0.81405149	0.35660495	2.25163036	1.40159623	1.32497111	1.63719237	1.70045826	1.10743292	2.14448603	4.01903424	0.86891281	2.87462535	0.54836317	2.64059372	1.88276726	8.56047082	0.85105958	1.30484542
1898.300000	131	0	0	27.4	1.212158	4095.000000	7	1.97791885	0.65207971	2.13316245	0.92545619	0.60013999	0.17281852	2.36776086	0.90260560	0.74852365	1.17688298	1.14313667	0.18091360	0.58485688	0.22584254	0.81397183	0.35659376	2.25156110	1.40139150	1.32486427	1.63707262	1.70039804	1.10736110	2.14360456	4.01870776	0.86891587	2.87459118	0.54834203	2.64027709	1.88251744	8.55696787	0.85032738	1.30478511
1898.800000	131	0	0	27.4	1.212158	4095.000000	7	1.97776654	0.65204945	2.13306172	0.92549808	0.59982481	0.17277227	2.36753593	0.90261579	0.74843489	1.17679945	1.14298596	0.18090450	0.58483918	0.22583198	0.81392670	0.35657155	2.25149292	1.40120860	1.32484911	1.63680999	1.70024834	1.10729521	2.14311029	4.01876008	0.86885196	2.87427883	0.54830715	2.63985266	1.88235844	8.55715234	0.84970613	1.30473213
1899.400000	131	0	0	27.4	1.210938	4095.000000	7	1.97769370	0.65203729	2.13297117	0.92538434	0.59954270	0.17274210	2.36728107	0.90262258	0.74836408	1.17679976	1.14292138	0.18090050	0.58482970	0.22582574	0.81388403	0.35656089	2.25122934	1.40113931	1.32473184	1.63662960	1.70020381	1.10725781	2.14219003	4.01825995	0.86885733	2.87448520	0.54829668	2.63957989	1.88221075	8.55713983	0.84915504	1.30470148
1899.900000	0	0	0	27.4	1.212769	4095.000000	0	1.97759343	0.65199444	2.13284553	0.92535888	0.59930470	0.17270566	2.36732062	0.90257581	0.74833740	1.17674562	1.14294382	0.18089094	0.58483370	0.22582190	0.81385912	0.35655485	2.25107207	1.40092936	1.32463816	1.63649153	1.70013288	1.10723852	2.14174103	4.01810406	0.86876478	2.87430323	0.54827370	2.63954374	1.88177585	8.55308913	0.84811853	1.30436335
1900.500000	0	0	0	27.4	1.212158	4095.000000	0	1.97697064	0.65185394	2.13256985	0.92524859	0.59871607	0.17266294	2.36754780	0.90253557	0.74830507	1.17669488	1.14287378	0.18089171	0.58480590	0.22582078	0.81382657	0.35655307	2.25085846	1.40101833	1.32466478	1.63658970	1.69996217	1.10721418	2.14064778	4.01780278	0.86868860	2.87336847	0.54821953	2.63783556	1.88124941	8.55146783	0.84613250	1.30418514
1901.100000	0	0	0	27.4	1.212158	4095.000000	0	1.97691296	0.65185924	2.13244880	0.92527669	0.59826848	0.17261134	2.36749524	0.90250370	0.74826069	1.17668653	1.14291744	0.18088477	0.58481580	0.22581806	0.81383594	0.35655449	2.25093735	1.40101095	1.32466208	1.63647836	1.69997784	1.10721329	2.14003526	4.01765529	0.86864463	2.87324511	0.54820701	2.63804600	1.88124896	8.54974710	0.84579927	1.30418381
1901.600000	0	0	0	27.4	1.212769	4095.000000	0	1.97703873	0.65185968	2.13248389	0.92525204	0.59822020	0.17258501	2.36746303	0.90250187	0.74825243	1.17668035	1.14281374	0.18088570	0.58481959	0.22582062	0.81382854	0.35656551	2.25095185	1.40103416	1.32465737	1.63648634	1.69994280	1.10719578	2.13973621	4.01723273	0.86862060	2.87330017	0.54820640	2.63823428	1.88125121	8.55251428	0.84556683	1.30422012
1902.200000	0	0	0	27.4	1.212769	4095.000000	0	1.97702596	0.65187515	2.13252356	0.92523958	0.59824381	0.17257031	2.36750937	0.90247522	0.74824228	1.17664817	1.14292653	0.18088724	0.58482865	0.22581406	0.81379007	0.35654668	2.25097224	1.40101728	1.32462097	1.63647278	1.69990321	1.10721478	2.13932292	4.01735615	0.86858635	2.87362286	0.54823122	2.63819688	1.88131261	8.55181767	0.84541600	1.30427041
1902.700000	0	0	0	27.4	1.212158	4095.000000	0	1.97718957	0.65188553	2.13254747	0.92526821	0.59824296	0.17255990	2.36725508	0.90250396	0.74824559	1.17664477	1.14288681	0.18089001	0.58481833	0.22581374	0.81379944	0.35654810	2.25086597	1.40098422	1.32462704	1.63654460	1.69998444	1.10725276	2.13936935	4.01748584	0.86860194	2.87330505	0.54821399	2.63821843	1.88127017	8.55034352	0.84526343	1.30421845
1903.300000	0	0	0	27.4	1.212769	4095.000000	0	1.97714086	0.65190409	2.13261206	0.92529101	0.59826976	0.17254903	2.36723756	0.90252225	0.74823143	1.17665405	1.14283194	0.18089001	0.58481601	0.22581438	0.81380808	0.35654721	2.25096258	1.40102853	1.32466242	1.63642369	1.69991352	1.10723941	2.13932649	4.01751095	0.86862086	2.87353156	0.54824702	2.63835410	1.88131893	8.55022485	0.84516827	1.30429106
1903.800000	0	0	0	27.4	1.212158	4095.000000	0	1.97716167	0.65190850	2.13267920	0.92528597	0.59831910	0.17254092	2.36718444	0.90248201	0.74821089	1.17664787	1.14276766	0.18088169	0.58481116	0.22581534	0.81378736	0.35654952	2.25100766	1.40107144	1.32468230	1.63652904	1.69997784	1.10724030	2.13922701	4.01787601	0.86857817	2.87375739	0.54821173	2.63831099	1.88145302	8.55165524	0.84508419	1.30428107
1904.400000	0	0	0	27.4	1.212769	4095.000000	0	1.97722409	0.65190342	2.13274227	0.92527325	0.59833633	0.17253311	2.36743308	0.90257111	0.74821113	1.17663333	1.14275068	0.18088061	0.58482275	0.22581950	0.81377380	0.35654668	2.25092286	1.40095011	1.32462974	1.63641931	1.69991764	1.10725128	2.13896429	4.01777977	0.86859990	2.87387589	0.54820845	2.63841179	1.88151307	8.55198947	0.84506380	1.30434503
1904.900000	0	0	0	27.4	1.212158	4095.000000	0	1.97729407	0.65192838	2.13263088	0.92526582	0.59838143	0.17254367	2.36729520	0.90257895	0.74825361	1.17661848	1.14280980	0.18088015	0.58482654	0.22581598	0.81378859	0.35654419	2.25077796	1.40094272	1.32469746	1.63648515	1.69997001	1.10718065	2.13913314	4.01738543	0.86863594	2.87410384	0.54823164	2.63844412	1.88143586	8.55250178	0.84495732	1.30428773
1905.500000	0	0	0	27.4	1.213379	4095.000000	0	1.97725908	0.65191822	2.13278296	0.92533608	0.59841504	0.17253418	2.36746246	0.90258234	0.74826848	1.17668499	1.14279828	0.18088107	0.58482043	0.22581966	0.81379920	0.35654454	2.25080479	1.40095995	1.32466276	1.63634908	1.69988466	1.10719400	2.13906529	4.01742622	0.86866891	2.87397627	0.54822404	2.63848597	1.88140832	8.55307351	0.84490321	1.30430472
1906.100000	0	0	0	27.4	1.212769	4095.000000	0	1.97727799	0.65193899	2.13275855	0.92531010	0.59842057	0.17253939	2.36753254	0.90254942	0.74829586	1.17666952	1.14279373	0.18087768	0.58482064	0.22581454	0.81376492	0.35655734	2.25081606	1.40097895	1.32460446	1.63644564	1.69995558	1.10720053	2.13910610	4.01760404	0.86863313	2.87387589	0.54823020	2.63867111	1.88150313	8.55291730	0.84487753	1.30433204
1906.600000	0	0	0	27.4	1.213379	4095.000000	0	1.97727705	0.65196130	2.13281654	0.92533873	0.59846077	0.17254153	2.36747377	0.90250082	0.74825928	1.17658012	1.14280980	0.18087645	0.58482991	0.22581822	0.81379550	0.35657031	2.25071570	1.40098176	1.32473049	1.63650709	1.69993084	1.10723407	2.13912804	4.01757684	0.86866201	2.87407317	0.54824477	2.63856712	1.88133563	8.55309226	0.84485463	1.30438167
1907.200000	0	0	0	27.4	1.212158	4095.000000	0	1.97734940	0.65195335	2.13277381	0.92532256	0.59850204	0.17253862	2.36731102	0.90247678	0.74829209	1.17661631	1.14289894	0.18088338	0.58482022	0.22581006	0.81378021	0.35655130	2.25085792	1.40098070	1.32472644	1.63636783	1.69993537	1.10719222	2.13914691	4.01745028	0.86863313	2.87385776	0.54822774	2.63860327	1.88140335	8.55255177	0.84481687	1.30434869
1907.800000	0	0	0	27.4	1.213379	4095.000000	0	1.97740804	0.65195357	2.13279161	0.92534059	0.59852821	0.17254015	2.36748168	0.90252120	0.74829586	1.17662374	1.14292411	0.18088369	0.58481685	0.22581710	0.81375900	0.35654881	2.25098834	1.40105350	1.32470420	1.63651308	1.69988054	1.10721656	2.13919844	4.01767621	0.86861242	2.87403064	0.54825010	2.63877573	1.88150223	8.55192387	0.84473760	1.30435735
1908.300000	0	0	0	27.4	1.213379	4095.000000	0	1.97738250	0.65194252	2.13273159	0.92535809	0.59854033	0.17253311	2.36742856	0.90253035	0.74826423	1.17662838	1.14288105	0.18088107	0.58481517	0.22581534	0.81379377	0.35654295	2.25092233	1.40106089	1.32465939	1.63641851	1.69993950	1.10721507	2.13908213	4.01775885	0.86866661	2.87406201	0.54823430	2.63871486	1.88143496	8.55257364	0.84475672	1.30430405
1908.800000	0	0	0	27.4	1.212158	4095.000000	0	1.97745344	0.65198052	2.13286995	0.92536578	0.59855267	0.17253097	2.36737487	0.90248828	0.74829067	1.17666024	1.14294169	0.18088092	0.58481790	0.22581710	0.81374223	0.35655254	2.25094755	1.40109641	1.32481103	1.63644923	1.70000753	1.10728868	2.13897755	4.01813231	0.86864540	2.87398882	0.54825154	2.63887529	1.88154196	8.55354218	0.84473357	1.30438000
1909.400000	0	0	0	27.4	1.211548	4095.000000	0	1.97741466	0.65196395	2.13285316	0.92531699	0.59858076	0.17252790	2.36713811	0.90252512	0.74828784	1.17665498	1.14288257	0.18088677	0.58482022	0.22581630	0.81376098	0.35654366	2.25095131	1.40111575	1.32473723	1.63644644	1.69991558	1.10722309	2.13920915	4.01800782	0.86866738	2.87428440	0.54821235	2.63897865	1.88169367	8.55429215	0.84472375	1.30436435
1910.000000	0	0	0	27.4	1.214600	4095.000000	0	1.97750310	0.65196395	2.13288063	0.92537718	0.59861948	0.17252714	2.36731441	0.90255543	0.74822859	1.17662869	1.14285467	0.18087814	0.58483370	0.22581518	0.81376344	0.35654206	2.25092125	1.40104541	1.32479452	1.63639696	1.70002114	1.10728304	2.13906478	4.01811453	0.86867582	2.87411011	0.54830345	2.63896787	1.88159524	8.55468592	0.84468198	1.30433803
1910.500000	0	0	0	27.4	1.212769	4095.000000	0	1.97747709	0.65197610	2.13279568	0.92533529	0.59867160	0.17252714	2.36727146	0.90258835	0.74826235	1.17662745	1.14295958	0.18087953	0.58483707	0.22581358	0.81375432	0.35654419	2.25090247	1.40111048	1.32479923	1.63645163	1.70004381	1.10721567	2.13903213	4.01816370	0.86867147	2.87433112	0.54825605	2.63900465	1.88170180	8.55378279	0.84467644	1.30435102
1911.100000	0	0	0	27.4	1.213379	4095.000000	0	1.97752060	0.65197897	2.13279568	0.92532786	0.59869032	0.17253265	2.36730198	0.90258679	0.74828973	1.17660332	1.14285558	0.18087814	0.58484761	0.22581966	0.81375506	0.35653513	2.25093145	1.40104471	1.32475172	1.63638698	1.69992218	1.10729253	2.13910202	4.01800677	0.86869448	2.87458072	0.54824025	2.63895645	1.88165890	8.55185203	0.84466008	1.30442830
1911.700000	128	0	0	27.4	1.212769	4095.000000	1	1.97758255	0.65196528	2.13297117	0.92536206	0.59868947	0.17253893	2.36726355	0.90251441	0.74823638	1.17659311	1.14277009	0.18088015	0.58481622	0.22581918	0.81372127	0.35652998	2.25079191	1.40075705	1.32473723	1.63604506	1.69990074	1.10716225	2.13862663	4.01771910	0.86857076	2.87397906	0.54819881	2.63765999	1.88046405	8.54833595	0.84289018	1.30371724
1912.200000	128	0	0	27.4	1.213989	4095.000000	1	1.97598412	0.65157918	2.13161947	0.92493552	0.59587659	0.17231252	2.36646412	0.90234223	0.74763229	1.17620001	1.14223113	0.18082834	0.58468140	0.22575517	0.81319096	0.35640509	2.24932298	1.39867415	1.32416547	1.63380547	1.69898193	1.10667917	2.13144307	4.01553366	0.86799547	2.87109888	0.54799713	2.63311231	1.87893664	8.54806438	0.83992340	1.30333668
1912.800000	128	0	0	27.5	1.212158	4095.000000	1	1.97531599	0.65144689	2.13101458	0.92478047	0.59427140	0.17207605	2.36629015	0.90223852	0.74732043	1.17586296	1.14176081	0.18078641	0.58461168	0.22571293	0.81278897	0.35631645	2.24846020	1.39787073	1.32399334	1.63296525	1.69879319	1.10653292	2.12862106	4.01520231	0.86795408	2.87123257	0.54797846	2.63263790	1.87867015	8.55003749	0.83889038	1.30325013
1913.400000	128	0	0	27.4	1.214600	4095.000000	1	1.97531315	0.65143696	2.13087126	0.92479372	0.59399570	0.17198408	2.36634098	0.90224949	0.74724212	1.17580669	1.14177717	0.18077346	0.58456787	0.22570701	0.81269730	0.35629940	2.24820395	1.39768959	1.32392664	1.63279398	1.69874580	1.10652906	2.12785003	4.01491281	0.86791729	2.87149232	0.54795589	2.63261892	1.87878287	8.55128355	0.83826574	1.30320685
1913.900000	128	0	0	27.4	1.212158	4095.000000	1	1.97529756	0.65144667	2.13105625	0.92481678	0.59397725	0.17193909	2.36611167	0.90227588	0.74725627	1.17581874	1.14175657	0.18076807	0.58458535	0.22570477	0.81268276	0.35630864	2.24819377	1.39770293	1.32395864	1.63281788	1.69888096	1.10654182	2.12785054	4.01535805	0.86795255	2.87172563	0.54798051	2.63310282	1.87880632	8.54927876	0.83804096	1.30322416
1914.400000	128	0	0	27.4	1.210938	4095.000000	1	1.97540906	0.65145352	2.13095461	0.92483268	0.59412591	0.17193236	2.36618848	0.90229390	0.74729141	1.17584997	1.14175930	0.18077362	0.58458956	0.22570621	0.81271183	0.35631485	2.24824148	1.39780859	1.32396976	1.63276650	1.69881503	1.10654745	2.12770844	4.01515005	0.86798730	2.87161977	0.54794584	2.63298452	1.87860072	8.55029980	0.83766139	1.30318422
1915.000000	128	0	0	27.4	1.212158	4095.000000	1	1.97527252	0.65141819	2.13104660	0.92483560	0.59395923	0.17189502	2.36616307	0.90226569	0.74719613	1.17580514	1.14166234	0.18076622	0.58457798	0.22570253	0.81267512	0.35630437	2.24806673	1.39766291	1.32394247	1.63268048	1.69877959	1.10650177	2.12711327	4.01511870	0.86793364	2.87154246	0.54793907	2.63262904	1.87855789	8.55183953	0.83725162	1.30317656
1915.500000	128	0	0	27.4	1.213379	4095.000000	1	1.97538260	0.65140825	2.13087939	0.92479001	0.59382819	0.17186075	2.36624553	0.90225236	0.74716499	1.17576556	1.14169688	0.18076406	0.58457608	0.22569501	0.81265023	0.35629283	2.24784858	1.39754252	1.32390071	1.63243876	1.69869759	1.10648070	2.12673534	4.01472992	0.86787232	2.87160375	0.54788881	2.63264359	1.87841994	8.55094937	0.83692984	1.30312563
1916.100000	128	0	0	27.4	1.212769	4095.000000	1	1.97510860	0.65141112	2.13087380	0.92478816	0.59372112	0.17183275	2.36610263	0.90231558	0.74711028	1.17572754	1.14160296	0.18075759	0.58454975	0.22568829	0.81266871	0.35629070	2.24795470	1.39748039	1.32392631	1.63230656	1.69860117	1.10647507	2.12666636	4.01451152	0.86787615	2.87165250	0.54787096	2.63265371	1.87838342	8.55103994	0.83666044	1.30306971
1916.700000	128	0	0	27.4	1.212769	4095.000000	1	1.97506466	0.65139654	2.13079554	0.92476510	0.59366473	0.17181025	2.36629015	0.90227770	0.74712419	1.17567560	1.14164053	0.18075096	0.58455123	0.22568605	0.81261450	0.35627560	2.24782232	1.39747688	1.32388521	1.63229700	1.69854431	1.10647447	2.12621700	4.01481144	0.86782582	2.87152087	0.54787855	2.63253037	1.87819950	8.55207069	0.83639760	1.30312463
1917.200000	128	0	0	27.4	1.213379	4095.000000	1	1.97505144	0.65139014	2.13093834	0.92475821	0.59365476	0.17179159	2.36633703	0.90230409	0.74707490	1.17568580	1.14167901	0.18075481	0.58457229	0.22568797	0.81261228	0.35628235	2.24776872	1.39744775	1.32395729	1.63214610	1.69854060	1.10644748	2.12612877	4.01447704	0.86784064	2.87162464	0.54787917	2.63258160	1.87819770	8.55441090	0.83615058	1.30309368
1917.800000	128	0	0	27.4	1.215210	4095.000000	1	1.97511143	0.65137976	2.13085855	0.92474761	0.59361385	0.17177277	2.36634663	0.90227823	0.74707325	1.17572104	1.14166295	0.18075019	0.58457566	0.22568397	0.81260391	0.35628110	2.24788342	1.39732947	1.32388858	1.63219905	1.69861724	1.10639468	2.12601467	4.01415103	0.86782096	2.87154177	0.54788758	2.63245764	1.87808546	8.55307351	0.83597466	1.30305673
1918.400000	128	0	0	27.4	1.212769	4095.000000	1	1.97500798	0.65138837	2.13090023	0.92476695	0.59359435	0.17175624	2.36622689	0.90222049	0.74705132	1.17574516	1.14164568	0.18074541	0.58455207	0.22568653	0.81257729	0.35628146	2.24769155	1.39731262	1.32392361	1.63200357	1.69856244	1.10643710	2.12582909	4.01414999	0.86782352	2.87157589	0.54786584	2.63242539	1.87812693	8.55343907	0.83576398	1.30304009
1918.900000	128	0	0	27.4	1.212769	4095.000000	1	1.97505427	0.65136740	2.13083111	0.92475927	0.59358756	0.17174538	2.36628563	0.90220142	0.74703151	1.17571610	1.14164386	0.18074633	0.58455396	0.22568349	0.81257039	0.35627933	2.24788020	1.39735825	1.32388353	1.63194027	1.69864773	1.10643443	2.12562578	4.01397759	0.86779848	2.87141641	0.54787404	2.63246523	1.87801559	8.55213316	0.83561462	1.30296719
1919.400000	128	0	0	27.4	1.213379	4095.000000	1	1.97490359	0.65138042	2.13085855	0.92477676	0.59359731	0.17172718	2.36641554	0.90218679	0.74703363	1.17577793	1.14165113	0.18074125	0.58454701	0.22568909	0.81259085	0.35627116	2.24792040	1.39731824	1.32385591	1.63188374	1.69854390	1.10639616	2.12556545	4.01416461	0.86780155	2.87140040	0.54783404	2.63232167	1.87805571	8.55287980	0.83547803	1.30300048
1920.000000	128	0	0	27.4	1.212158	4095.000000	1	1.97479401	0.65136408	2.13072693	0.92473966	0.59357484	0.17171203	2.36618283	0.90219150	0.74700109	1.17577731	1.14155267	0.18074649	0.58454470	0.22568733	0.81258469	0.35627471	2.24783250	1.39736386	1.32381583	1.63191241	1.69862177	1.10640832	2.12547369	4.01418551	0.86780844	2.87133285	0.54782543	2.63233622	1.87788669	8.55123670	0.83531869	1.30297751
1920.600000	128	0	0	27.4	1.210938	4095.000000	1	1.97484785	0.65136894	2.13084331	0.92473701	0.59358799	0.17170622	2.36618057	0.90218915	0.74700509	1.17576031	1.14157751	0.18074063	0.58455333	0.22568285	0.81258000	0.35627062	2.24786841	1.39736070	1.32387073	1.63194107	1.69850229	1.10641485	2.12555582	4.01392431	0.86778264	2.87153689	0.54783199	2.63227551	1.87776591	8.55163962	0.83518038	1.30293457
1921.100000	128	0	0	27.4	1.210327	4095.000000	1	1.97485588	0.65134973	2.13081332	0.92480247	0.59358247	0.17169673	2.36623818	0.90220351	0.74698316	1.17573558	1.14164295	0.18073755	0.58455291	0.22567853	0.81257360	0.35627205	2.24775103	1.39734877	1.32389060	1.63201432	1.69859788	1.10642138	2.12531959	4.01376864	0.86780078	2.87124928	0.54782850	2.63216294	1.87788263	8.55110865	0.83506384	1.30299315
1921.700000	128	0	0	27.4	1.212158	4095.000000	1	1.97484124	0.65135746	2.13073201	0.92474337	0.59359922	0.17169061	2.36633364	0.90223643	0.74694354	1.17569600	1.14160811	0.18073631	0.58455375	0.22567741	0.81256966	0.35627311	2.24787109	1.39734526	1.32383739	1.63183160	1.69852742	1.10641544	2.12524355	4.01346256	0.86778443	2.87129176	0.54783404	2.63225843	1.87774833	8.55225499	0.83498106	1.30296153
1922.200000	128	0	0	27.4	1.212769	4095.000000	1	1.97475670	0.65135348	2.13067764	0.92475741	0.59363166	0.17168434	2.36644435	0.90226752	0.74696147	1.17568333	1.14156873	0.18073708	0.58455312	0.22567453	0.81258715	0.35626050	2.24787270	1.39735298	1.32381347	1.63184035	1.69856903	1.10636917	2.12537332	4.01339571	0.86781023	2.87114205	0.54782686	2.63213765	1.87775104	8.55329222	0.83489379	1.30294988
1922.800000	128	0	0	27.4	1.211548	4095.000000	3	1.97482896	0.65133891	2.13062682	0.92473489	0.59362190	0.17167990	2.36622406	0.90227614	0.74696170	1.17568271	1.14152874	0.18073354	0.58454048	0.22567357	0.81257754	0.35625446	2.24768887	1.39739299	1.32390576	1.63183677	1.69863372	1.10648634	2.12571603	4.01361090	0.86821626	2.87290157	0.54799938	2.63731649	1.88069150	8.55960112	0.83880740	1.30433603
1923.400000	128	0	0	27.4	1.213379	4095.000000	3	1.97758586	0.65205320	2.13344737	0.92549013	0.59903164	0.17212579	2.36765461	0.90258156	0.74814363	1.17648547	1.14265003	0.18083621	0.58479621	0.22580062	0.81358097	0.35651665	2.25033686	1.40070537	1.32482282	1.63546068	1.70026608	1.10724119	2.13882095	4.01652999	0.86886806	2.87603564	0.54824518	2.64228035	1.88215384	8.56331551	0.84280497	1.30476212
1923.900000	128	0	0	27.4	1.212158	4095.000000	3	1.97828121	0.65220233	2.13415015	0.92563464	0.60126285	0.17243085	2.36769982	0.90261971	0.74850854	1.17687895	1.14330103	0.18088693	0.58489986	0.22583374	0.81404335	0.35663071	2.25135334	1.40166448	1.32508570	1.63648036	1.70051105	1.10739879	2.14311284	4.01685310	0.86898030	2.87580681	0.54828745	2.64278651	1.88263173	8.55922889	0.84470639	1.30486108
1924.500000	128	0	0	27.4	1.213989	4095.000000	3	1.97843971	0.65225050	2.13423617	0.92563040	0.60190800	0.17255944	2.36770604	0.90263695	0.74862375	1.17703117	1.14334592	0.18090173	0.58491861	0.22585326	0.81416717	0.35665274	2.25171304	1.40187206	1.32514300	1.63675970	1.70066159	1.10740146	2.14470748	4.01716370	0.86902965	2.87605587	0.54828252	2.64311172	1.88289060	8.55910690	0.84606474	1.30494438
1925.000000	128	0	0	27.4	1.214600	4095.000000	3	1.97858402	0.65224785	2.13423922	0.92565162	0.60232049	0.17265085	2.36772582	0.90264349	0.74872739	1.17714194	1.14349999	0.18091268	0.58493251	0.22585806	0.81425794	0.35666216	2.25190579	1.40210218	1.32516558	1.63711294	1.70073254	1.10745073	2.14579971	4.01728293	0.86909127	2.87588006	0.54832459	2.64341220	1.88305009	8.56167861	0.84713968	1.30505101
1925.600000	128	0	0	27.4	1.214600	4095.000000	3	1.97865973	0.65227679	2.13440720	0.92567919	0.60270578	0.17271960	2.36795756	0.90263330	0.74877414	1.17719362	1.14356611	0.18091931	0.58492745	0.22586430	0.81433244	0.35667566	2.25219307	1.40233761	1.32516929	1.63736683	1.70079276	1.10744925	2.14691655	4.01755174	0.86913168	2.87602657	0.54835619	2.64374322	1.88308579	8.56061161	0.84810491	1.30518997
1926.100000	128	0	0	27.4	1.213989	4095.000000	3	1.97874728	0.65230132	2.13462202	0.92571553	0.60297594	0.17277625	2.36793721	0.90263826	0.74884804	1.17725891	1.14361374	0.18092254	0.58493694	0.22586911	0.81438449	0.35668934	2.25226074	1.40248297	1.32530951	1.63740914	1.70088764	1.10751485	2.14770973	4.01774525	0.86915699	2.87608657	0.54836255	2.64382391	1.88332257	8.56341255	0.84897181	1.30520964
1926.700000	128	0	0	27.4	1.213379	4095.000000	3	1.97890486	0.65231458	2.13464799	0.92572879	0.60328777	0.17282556	2.36794795	0.90269340	0.74888960	1.17731337	1.14370019	0.18092809	0.58494599	0.22587791	0.81445382	0.35668899	2.25244602	1.40257730	1.32528153	1.63772696	1.70094168	1.10758728	2.14847401	4.01765634	0.86915904	2.87617587	0.54837938	2.64430433	1.88357248	8.56428912	0.84979753	1.30521864
1927.200000	128	0	0	27.4	1.212158	4095.000000	3	1.97898484	0.65234596	2.13466173	0.92572746	0.60356209	0.17286660	2.36785808	0.90267615	0.74895147	1.17731925	1.14377542	0.18092840	0.58493946	0.22588367	0.81450637	0.35670374	2.25256257	1.40265614	1.32532097	1.63793580	1.70098582	1.10762171	2.14904585	4.01771492	0.86923626	2.87606564	0.54839518	2.64451979	1.88359869	8.56212300	0.85053907	1.30526429
1927.800000	128	0	0	27.4	1.213379	4095.000000	3	1.97908423	0.65236628	2.13476050	0.92574549	0.60383540	0.17291117	2.36790443	0.90270594	0.74897296	1.17732142	1.14383306	0.18093688	0.58496432	0.22588543	0.81453967	0.35670551	2.25278601	1.40273077	1.32534389	1.63795497	1.70093425	1.10764932	2.14967321	4.01800991	0.86923141	2.87659662	0.54839662	2.64456555	1.88381971	8.56186012	0.85127339	1.30533828
1928.400000	128	0	0	27.4	1.211548	4095.000000	3	1.97919120	0.65237358	2.13494837	0.92576485	0.60402696	0.17294532	2.36802313	0.90273939	0.74899138	1.17734061	1.14383639	0.18094644	0.58498202	0.22588559	0.81460037	0.35672275	2.25281448	1.40278991	1.32536378	1.63807438	1.70099035	1.10761370	2.15010796	4.01773374	0.86931989	2.87643334	0.54842493	2.64484714	1.88391012	8.56225131	0.85196684	1.30533428
1928.900000	128	0	0	27.4	1.212158	4095.000000	3	1.97933272	0.65238396	2.13493564	0.92579243	0.60424610	0.17298269	2.36796660	0.90272084	0.74906742	1.17740343	1.14386430	0.18095091	0.58497865	0.22588975	0.81461764	0.35674283	2.25298853	1.40292439	1.32542581	1.63828805	1.70103945	1.10767693	2.15061510	4.01764483	0.86925877	2.87645497	0.54843109	2.64499590	1.88393001	8.56102462	0.85262089	1.30540627
1929.500000	128	0	0	27.4	1.213379	4095.000000	3	1.97936728	0.65239567	2.13492750	0.92579906	0.60442554	0.17301194	2.36785808	0.90272449	0.74911795	1.17741766	1.14389980	0.18095800	0.58497423	0.22589839	0.81468697	0.35674443	2.25314594	1.40305817	1.32543323	1.63843105	1.70116404	1.10769682	2.15107157	4.01757161	0.86932296	2.87647311	0.54842370	2.64527563	1.88417819	8.56231704	0.85322992	1.30541194
1930.000000	128	0	0	27.4	1.212769	4095.000000	3	1.97945769	0.65242065	2.13481752	0.92584601	0.60461889	0.17304334	2.36792308	0.90267249	0.74912835	1.17740838	1.14389798	0.18095754	0.58499445	0.22589343	0.81471732	0.35675580	2.25319590	1.40315816	1.32536614	1.63847539	1.70114754	1.10772650	2.15166462	4.01779337	0.86935544	2.87635030	0.54846311	2.64533222	1.88421300	8.56265506	0.85382982	1.30548494
1930.600000	128	0	0	27.4	1.213379	4095.000000	3	1.97944585	0.65242860	2.13498452	0.92585582	0.60479902	0.17306999	2.36816162	0.90269732	0.74920770	1.17750556	1.14395714	0.18096433	0.58500520	0.22590095	0.81476001	0.35676255	2.25318032	1.40326767	1.32542446	1.63867912	1.70123129	1.10774699	2.15213210	4.01775257	0.86934725	2.87668734	0.54846885	2.64549562	1.88431065	8.56334369	0.85444642	1.30544694
1931.100000	128	0	0	27.4	1.210938	4095.000000	3	1.97946384	0.65244429	2.13504359	0.92582611	0.60498858	0.17309143	2.36809492	0.90268556	0.74919731	1.17758448	1.14406333	0.18096541	0.58500667	0.22590239	0.81478790	0.35676717	2.25335279	1.40334232	1.32544907	1.63879298	1.70124697	1.10773511	2.15257760	4.01839596	0.86935723	2.87659174	0.54844156	2.64568766	1.88449286	8.56180066	0.85500879	1.30548894
1931.700000	128	0	0	27.4	1.212769	4095.000000	3	1.97947946	0.65246462	2.13499776	0.92584309	0.60518585	0.17311655	2.36807683	0.90268294	0.74922258	1.17762007	1.14406970	0.18097080	0.58501447	0.22590399	0.81480048	0.35677126	2.25342263	1.40345923	1.32541806	1.63879737	1.70133238	1.10777965	2.15301087	4.01840851	0.86939431	2.87670688	0.54847337	2.64583010	1.88449286	8.56264880	0.85558911	1.30559427
1932.300000	128	0	0	27.4	1.212158	4095.000000	3	1.97957367	0.65248318	2.13493615	0.92588154	0.60533078	0.17313202	2.36814862	0.90268425	0.74927359	1.17760676	1.14401023	0.18097450	0.58502016	0.22590447	0.81483009	0.35678067	2.25341780	1.40353319	1.32540828	1.63896118	1.70140087	1.10781201	2.15347915	4.01842630	0.86943319	2.87681574	0.54845346	2.64603552	1.88472981	8.56171616	0.85610525	1.30564860
1932.800000	128	0	0	27.4	1.211548	4095.000000	3	1.97965651	0.65247567	2.13502984	0.92586775	0.60550202	0.17315592	2.36811809	0.90277179	0.74930406	1.17763617	1.14414009	0.18097820	0.58502142	0.22590735	0.81485600	0.35678441	2.25344413	1.40358566	1.32556369	1.63901672	1.70137240	1.10783130	2.15383966	4.01861254	0.86942654	2.87707328	0.54846803	2.64613983	1.88465338	8.56044266	0.85665885	1.30567194
1933.400000	128	0	0	27.4	1.213989	4095.000000	3	1.97972469	0.65249070	2.13501202	0.92585131	0.60566965	0.17318180	2.36804404	0.90279949	0.74933760	1.17762688	1.14413615	0.18097527	0.58502016	0.22590863	0.81490881	0.35679542	2.25349517	1.40360538	1.32557448	1.63913420	1.70136539	1.10782685	2.15399015	4.01852779	0.86944674	2.87735945	0.54849307	2.64641905	1.88471443	8.55844070	0.85719057	1.30572661
1933.900000	128	0	0	27.4	1.211548	4095.000000	3	1.97976114	0.65252031	2.13512862	0.92584229	0.60579923	0.17320310	2.36799147	0.90278146	0.74930855	1.17762255	1.14410884	0.18097728	0.58503533	0.22591215	0.81492757	0.35679631	2.25353010	1.40366068	1.32551885	1.63927366	1.70132866	1.10786099	2.15455009	4.01822961	0.86946439	2.87745648	0.54851215	2.64646549	1.88493467	8.55982635	0.85768289	1.30570561
1934.500000	128	0	0	27.4	1.212158	4095.000000	3	1.97978671	0.65252539	2.13525033	0.92586749	0.60592326	0.17322623	2.36810339	0.90280472	0.74937776	1.17760707	1.14409913	0.18098499	0.58504544	0.22591695	0.81494632	0.35680040	2.25368916	1.40365011	1.32552492	1.63922131	1.70135590	1.10783724	2.15494573	4.01827355	0.86948152	2.87702721	0.54850415	2.64662452	1.88486050	8.56090572	0.85820430	1.30573361
1935.000000	128	0	0	27.4	1.213379	4095.000000	3	1.97982316	0.65252827	2.13523862	0.92589056	0.60600175	0.17325074	2.36825885	0.90274279	0.74942618	1.17764019	1.14417256	0.18098869	0.58504860	0.22592320	0.81497594	0.35680626	2.25354138	1.40368568	1.32552930	1.63935239	1.70138519	1.10783605	2.15522477	4.01821914	0.86948664	2.87737900	0.54849697	2.64649984	1.88502557	8.56257994	0.85874392	1.30577628
1935.600000	128	0	0	27.4	1.211548	4095.000000	3	1.97980328	0.65254926	2.13529565	0.92588950	0.60611553	0.17326759	2.36817575	0.90268164	0.74942075	1.17765567	1.14423203	0.18099655	0.58505008	0.22592304	0.81499470	0.35681266	2.25367465	1.40377514	1.32555088	1.63959138	1.70139386	1.10784199	2.15562413	4.01863556	0.86945467	2.87738458	0.54848999	2.64682555	1.88511422	8.56022366	0.85922200	1.30579895
1936.100000	128	0	0	27.4	1.213379	4095.000000	3	1.97989939	0.65254661	2.13546371	0.92590807	0.60621179	0.17328107	2.36810226	0.90273678	0.74948004	1.17771633	1.14427876	0.18099686	0.58505829	0.22592048	0.81501789	0.35682012	2.25372462	1.40387412	1.32558695	1.63963655	1.70137322	1.10793670	2.15586265	4.01876636	0.86952807	2.87728337	0.54850784	2.64693752	1.88518161	8.56198530	0.85974038	1.30584429
1936.700000	128	0	0	27.4	1.212158	4095.000000	3	1.97993017	0.65257866	2.13531908	0.92592292	0.60633329	0.17329286	2.36811187	0.90271091	0.74950957	1.17775441	1.14425752	0.18099732	0.58505492	0.22592272	0.81501098	0.35681106	2.25391486	1.40393823	1.32568776	1.63967012	1.70141903	1.10793373	2.15623436	4.01903006	0.86952910	2.87749766	0.54851174	2.64702914	1.88525308	8.56171616	0.86022487	1.30584296
1937.300000	128	0	0	27.5	1.213379	4095.000000	3	1.97998272	0.65255921	2.13528547	0.92594599	0.60643469	0.17330972	2.36822493	0.90273233	0.74951429	1.17775564	1.14423598	0.18100303	0.58507241	0.22592096	0.81505097	0.35682563	2.25402396	1.40397768	1.32559302	1.63976205	1.70145905	1.10789068	2.15659636	4.01927075	0.86954828	2.87770290	0.54851831	2.64715131	1.88528429	8.56047707	0.86066704	1.30588363
1937.800000	128	0	0	27.5	1.213989	4095.000000	3	1.98001540	0.65258241	2.13539292	0.92591443	0.60654958	0.17332304	2.36816897	0.90276892	0.74952161	1.17775162	1.14426936	0.18100349	0.58506124	0.22592576	0.81507688	0.35682741	2.25409598	1.40407314	1.32554077	1.63987438	1.70148422	1.10793730	2.15678252	4.01898506	0.86950915	2.87766520	0.54851092	2.64730657	1.88533857	8.55998903	0.86120931	1.30591197
1938.400000	128	0	0	27.4	1.212769	4095.000000	3	1.98011625	0.65258506	2.13504053	0.92591496	0.60663025	0.17333882	2.36826789	0.90278172	0.74952232	1.17779867	1.14432428	0.18099948	0.58506504	0.22593136	0.81507960	0.35682616	2.25414651	1.40413197	1.32560111	1.63997592	1.70147349	1.10790434	2.15701397	4.01893378	0.86956081	2.87798007	0.54852775	2.64736765	1.88543537	8.56194774	0.86162301	1.30592397
1938.900000	128	0	0	27.4	1.213379	4095.000000	6	1.98010536	0.65257490	2.13514186	0.92593353	0.60676612	0.17335368	2.36836343	0.90283085	0.74952421	1.17779619	1.14426784	0.18100518	0.58507241	0.22592400	0.81512698	0.35683203	2.25327327	1.40283039	1.32500649	1.63763592	1.69965667	1.10697559	2.14431319	4.01471843	0.86808695	2.86987923	0.54799261	2.63333626	1.87903314	8.54754312	0.84939181	1.30335333
1939.500000	128	0	0	27.5	1.213989	4095.000000	6	1.97501554	0.65134244	2.13053638	0.92459098	0.59469926	0.17241783	2.36616645	0.90223146	0.74721688	1.17606240	1.14165901	0.18079258	0.58457355	0.22569885	0.81294497	0.35629531	2.24872613	1.39790198	1.32382526	1.63316601	1.69869141	1.10650355	2.13153305	4.01331110	0.86784805	2.87058992	0.54789250	2.63223377	1.87829642	8.54943799	0.84476352	1.30315892
1940.000000	128	0	0	27.5	1.213989	4095.000000	6	1.97479826	0.65131374	2.13040477	0.92462994	0.59388459	0.17216084	2.36632573	0.90223303	0.74707891	1.17577824	1.14147905	0.18076668	0.58455417	0.22567837	0.81278428	0.35626672	2.24812248	1.39751654	1.32375925	1.63261915	1.69857480	1.10641604	2.12900795	4.01306981	0.86782812	2.87090809	0.54787568	2.63234381	1.87790111	8.54699695	0.84266899	1.30308535
1940.600000	131	0	0	27.4	1.209717	4095.000000	6	1.97457156	0.65128547	2.13032856	0.92461404	0.59366049	0.17203443	2.36621446	0.90214630	0.74703009	1.17572537	1.14141968	0.18075897	0.58453985	0.22568125	0.81268695	0.35626796	2.24797936	1.39746073	1.32377137	1.63237624	1.69856491	1.10645490	2.12797590	4.01276902	0.86780155	2.87106336	0.54784327	2.63235140	1.87785018	8.54934432	0.84139201	1.30305673
1941.200000	131	0	0	27.4	1.212158	4095.000000	6	1.97456636	0.65129541	2.13046422	0.92466386	0.59356233	0.17195699	2.36634324	0.90215519	0.74702302	1.17574207	1.14137181	0.18074895	0.58451837	0.22567421	0.81266181	0.35627045	2.24785019	1.39742739	1.32371109	1.63214451	1.69847715	1.10642019	2.12753185	4.01283273	0.86777217	2.87140179	0.54781209	2.63237985	1.87781098	8.54788646	0.84047167	1.30302011
1941.700000	131	0	0	27.4	1.212158	4095.000000	6	1.97457250	0.65128172	2.13054247	0.92466439	0.59352799	0.17189854	2.36622971	0.90216563	0.74697963	1.17571455	1.14144088	0.18073955	0.58452953	0.22566989	0.81265417	0.35626547	2.24775211	1.39742844	1.32375622	1.63198606	1.69840135	1.10638370	2.12716045	4.01282542	0.86772260	2.87122630	0.54783794	2.63245322	1.87753968	8.54964406	0.83982456	1.30300680
1942.300000	131	0	0	27.5	1.215210	4095.000000	6	1.97453472	0.65127951	2.13049674	0.92464743	0.59349429	0.17185264	2.36601622	0.90214866	0.74694685	1.17574083	1.14136333	0.18074232	0.58452574	0.22567069	0.81263076	0.35625890	2.24769369	1.39742072	1.32376834	1.63191838	1.69845944	1.10637451	2.12676375	4.01276484	0.86775249	2.87145471	0.54783753	2.63240895	1.87757213	8.54883543	0.83922185	1.30297052
1942.800000	131	0	0	27.5	1.213989	4095.000000	6	1.97448325	0.65125721	2.13052621	0.92458754	0.59348030	0.17181744	2.36602413	0.90213455	0.74694685	1.17572877	1.14132941	0.18073755	0.58452721	0.22566349	0.81262066	0.35626068	2.24779659	1.39737299	1.32379461	1.63188136	1.69834738	1.10635315	2.12667092	4.01288077	0.86773410	2.87148605	0.54784348	2.63224389	1.87735809	8.54537436	0.83880013	1.30299315
1943.400000	131	0	0	27.5	1.212158	4095.000000	6	1.97456589	0.65127775	2.13050945	0.92462570	0.59344765	0.17179052	2.36592022	0.90215440	0.74691006	1.17574238	1.14140938	0.18073755	0.58451100	0.22566125	0.81261450	0.35625624	2.24759562	1.39734982	1.32374409	1.63182523	1.69844584	1.10636739	2.12646297	4.01254344	0.86772030	2.87163300	0.54782645	2.63233875	1.87742162	8.54592661	0.83844719	1.30291427
1943.900000	131	0	0	27.5	1.213379	4095.000000	6	1.97453000	0.65129210	2.13051300	0.92465935	0.59347627	0.17176634	2.36625400	0.90215728	0.74686431	1.17572537	1.14137151	0.18072876	0.58450973	0.22566077	0.81260144	0.35625588	2.24767493	1.39735895	1.32381448	1.63178224	1.69844955	1.10636116	2.12633415	4.01284213	0.86775045	2.87169777	0.54782686	2.63228499	1.87726798	8.54585797	0.83812966	1.30293091
1944.500000	131	0	0	27.5	1.213989	4095.000000	6	1.97449600	0.65127664	2.13049928	0.92466678	0.59351188	0.17175686	2.36619413	0.90218079	0.74686691	1.17576185	1.14138302	0.18072660	0.58450973	0.22566205	0.81261302	0.35625464	2.24760258	1.39736141	1.32381011	1.63180214	1.69845285	1.10637718	2.12641022	4.01231162	0.86773154	2.87143661	0.54780676	2.63211615	1.87711119	8.54502183	0.83778014	1.30288598
1945.100000	131	0	0	27.5	1.212769	4095.000000	6	1.97439635	0.65125920	2.13047032	0.92464743	0.59347458	0.17172595	2.36618170	0.90218653	0.74684804	1.17572599	1.14133122	0.18072706	0.58450384	0.22566221	0.81258419	0.35625055	2.24754631	1.39733263	1.32371109	1.63159675	1.69835438	1.10631400	2.12610392	4.01230222	0.86776195	2.87142268	0.54778235	2.63226729	1.87709812	8.54692205	0.83747402	1.30288665
1945.600000	131	0	0	27.5	1.212158	4095.000000	6	1.97441477	0.65124750	2.13059786	0.92460980	0.59340547	0.17171126	2.36619808	0.90216146	0.74685347	1.17567900	1.14135424	0.18072136	0.58451079	0.22566285	0.81257631	0.35624824	2.24753452	1.39725717	1.32376430	1.63147456	1.69838693	1.10626683	2.12588639	4.01228865	0.86769297	2.87157589	0.54777353	2.63234254	1.87702784	8.54668799	0.83725487	1.30287999
1946.200000	131	0	0	27.5	1.210327	4095.000000	6	1.97431183	0.65123911	2.13055365	0.92461775	0.59340590	0.17169673	2.36629354	0.90215492	0.74681715	1.17570311	1.14134788	0.18072213	0.58450573	0.22566701	0.81257803	0.35624771	2.24743753	1.39727928	1.32378249	1.63155535	1.69842030	1.10632764	2.12566026	4.01215499	0.86772209	2.87158007	0.54778132	2.63215219	1.87703955	8.54822045	0.83700520	1.30286768
1946.700000	131	0	0	27.5	1.213989	4095.000000	6	1.97428208	0.65125721	2.13041443	0.92460291	0.59343600	0.17168342	2.36635341	0.90214657	0.74680890	1.17569075	1.14141422	0.18072521	0.58450194	0.22565549	0.81254920	0.35625002	2.24746218	1.39720523	1.32377912	1.63142720	1.69844584	1.10631073	2.12566431	4.01198479	0.86767585	2.87135792	0.54775281	2.63225843	1.87702334	8.54604206	0.83680064	1.30284704
1947.300000	131	0	0	27.5	1.212769	4095.000000	6	1.97427547	0.65122431	2.13053129	0.92463312	0.59338936	0.17166736	2.36624214	0.90213324	0.74681692	1.17568364	1.14137242	0.18071936	0.58449836	0.22565421	0.81256596	0.35624629	2.24756078	1.39718909	1.32379057	1.63138143	1.69846768	1.10638252	2.12556545	4.01191380	0.86767355	2.87115528	0.54772943	2.63231851	1.87684900	8.54683155	0.83661338	1.30285103
1947.800000	131	0	0	27.5	1.213989	4095.000000	6	1.97427594	0.65121283	2.13044339	0.92462172	0.59341416	0.17165282	2.36626530	0.90210686	0.74678131	1.17569477	1.14141846	0.18071535	0.58447351	0.22565309	0.81256916	0.35624984	2.24747236	1.39715821	1.32369694	1.63127716	1.69845449	1.10631370	2.12559587	4.01178642	0.86769041	2.87124093	0.54773743	2.63211615	1.87691296	8.54743700	0.83634454	1.30286734
1948.400000	131	0	0	27.5	1.212769	4095.000000	6	1.97421833	0.65120952	2.13052113	0.92457853	0.59340717	0.17164334	2.36615685	0.90210164	0.74675797	1.17571455	1.14143452	0.18071304	0.58449415	0.22565437	0.81255980	0.35625197	2.24750076	1.39722383	1.32370469	1.63123816	1.69837374	1.10628789	2.12549144	4.01194512	0.86766436	2.87135722	0.54773230	2.63219709	1.87687017	8.54756497	0.83621765	1.30279346
1948.900000	131	0	0	27.5	1.212769	4095.000000	6	1.97406204	0.65122895	2.13044949	0.92461404	0.59340802	0.17162636	2.36603430	0.90212854	0.74672732	1.17568673	1.14136394	0.18071396	0.58446993	0.22565005	0.81254058	0.35624611	2.24760044	1.39714873	1.32376599	1.63127318	1.69851341	1.10629946	2.12526028	4.01174466	0.86766129	2.87123884	0.54769005	2.63205418	1.87669404	8.54690020	0.83607976	1.30282940
1949.500000	131	0	0	27.5	1.213379	4095.000000	7	1.97413806	0.65123756	2.13046016	0.92464239	0.59344723	0.17161534	2.36615290	0.90216302	0.74670421	1.17564406	1.14134304	0.18071427	0.58448635	0.22565837	0.81255586	0.35624771	2.24767011	1.39756498	1.32386332	1.63199402	1.69989126	1.10705393	2.13404073	4.01588176	0.86915827	2.87884878	0.54823266	2.64617672	1.88292855	8.56391030	0.84549532	1.30532628
1950.100000	131	0	0	27.5	1.213379	4095.000000	7	1.97910837	0.65244606	2.13501253	0.92591364	0.60464368	0.17252545	2.36835100	0.90276944	0.74887543	1.17731554	1.14380333	0.18091591	0.58497191	0.22587727	0.81465490	0.35676984	2.25300841	1.40389243	1.32561258	1.63823653	1.70130886	1.10779152	2.15081563	4.01713024	0.86941221	2.87945230	0.54831515	2.64783286	1.88401635	8.56099020	0.85149532	1.30559627
1950.600000	131	0	0	27.5	1.212769	4095.000000	7	1.97953911	0.65252296	2.13545556	0.92597278	0.60655258	0.17284669	2.36841432	0.90283451	0.74915787	1.17757736	1.14422718	0.18094444	0.58502711	0.22590559	0.81494484	0.35680626	2.25376009	1.40438247	1.32574238	1.63908025	1.70157088	1.10792809	2.15441908	4.01717207	0.86951298	2.87865532	0.54839107	2.64819504	1.88431246	8.56120610	0.85487730	1.30577528
1951.200000	131	0	0	27.5	1.212158	4095.000000	7	1.97976824	0.65254794	2.13544232	0.92596774	0.60716484	0.17300688	2.36840979	0.90284000	0.74924998	1.17772779	1.14430183	0.18096186	0.58504481	0.22591583	0.81505837	0.35682528	2.25405245	1.40462665	1.32579633	1.63941553	1.70161008	1.10797085	2.15618088	4.01735928	0.86950966	2.87873144	0.54840441	2.64823196	1.88434185	8.56329047	0.85706473	1.30576328
1951.800000	131	0	0	27.5	1.213379	4095.000000	7	1.97970433	0.65254948	2.13538884	0.92590091	0.60717126	0.17309817	2.36836626	0.90277728	0.74925612	1.17770179	1.14434583	0.18097018	0.58504692	0.22591039	0.81506281	0.35681568	2.25388692	1.40443814	1.32568439	1.63936997	1.70143718	1.10788890	2.15610273	4.01736870	0.86938536	2.87782019	0.54838040	2.64720794	1.88412213	8.56120923	0.85772883	1.30560527
1952.300000	131	0	0	27.5	1.211548	4095.000000	7	1.97937343	0.65244385	2.13493412	0.92577599	0.60630313	0.17309694	2.36809548	0.90268739	0.74912669	1.17757891	1.14418864	0.18095924	0.58500983	0.22590607	0.81490511	0.35678672	2.25354353	1.40393294	1.32550200	1.63906747	1.70132908	1.10783991	2.15459684	4.01684578	0.86931989	2.87699790	0.54833916	2.64614873	1.88343961	8.56002344	0.85745397	1.30541994
1952.800000	131	0	0	27.5	1.212769	4095.000000	7	1.97890486	0.65235723	2.13448152	0.92568848	0.60522711	0.17305360	2.36784112	0.90265420	0.74893234	1.17747832	1.14398111	0.18094305	0.58497654	0.22588607	0.81478000	0.35674905	2.25324479	1.40347543	1.32537592	1.63851613	1.70108854	1.10771968	2.15299239	4.01669729	0.86917233	2.87655754	0.54829053	2.64506138	1.88312419	8.55869716	0.85662359	1.30529062
1953.400000	131	0	0	27.5	1.211548	4095.000000	7	1.97854380	0.65226972	2.13421988	0.92555801	0.60422389	0.17300091	2.36761674	0.90256353	0.74875643	1.17738146	1.14380788	0.18093750	0.58493820	0.22586943	0.81462677	0.35671067	2.25275003	1.40306028	1.32521311	1.63806040	1.70089836	1.10758906	2.15111518	4.01608980	0.86907670	2.87593238	0.54825708	2.64433738	1.88269904	8.55727741	0.85561522	1.30506234
1954.000000	131	0	0	27.5	1.213379	4095.000000	7	1.97821403	0.65216742	2.13380611	0.92545751	0.60326962	0.17293950	2.36735792	0.90251833	0.74858715	1.17724901	1.14367804	0.18091699	0.58489038	0.22585790	0.81444987	0.35667851	2.25246213	1.40265403	1.32514165	1.63753291	1.70077090	1.10750802	2.14955992	4.01568105	0.86898465	2.87529064	0.54822568	2.64337789	1.88225682	8.55471405	0.85455812	1.30495804
1954.500000	131	0	0	27.5	1.213989	4095.000000	7	1.97802717	0.65210048	2.13361681	0.92536472	0.60248901	0.17286400	2.36735396	0.90251362	0.74847573	1.17709863	1.14343721	0.18090096	0.58485582	0.22583870	0.81432751	0.35663711	2.25208997	1.40229855	1.32499942	1.63717521	1.70057704	1.10743975	2.14806213	4.01556920	0.86886627	2.87509815	0.54817234	2.64273442	1.88182462	8.55447653	0.85355642	1.30477878
1955.100000	131	0	0	27.5	1.212158	4095.000000	7	1.97781762	0.65204569	2.13347943	0.92530798	0.60179797	0.17280152	2.36715902	0.90252773	0.74836313	1.17702839	1.14325979	0.18089032	0.58484634	0.22582206	0.81423254	0.35661987	2.25172431	1.40190830	1.32494246	1.63671381	1.70042073	1.10740116	2.14637955	4.01520127	0.86879520	2.87456469	0.54814484	2.64196668	1.88149817	8.55357031	0.85258471	1.30468216
1955.700000	131	0	0	27.5	1.211548	4095.000000	7	1.97745108	0.65198670	2.13329422	0.92529393	0.60126349	0.17275190	2.36700251	0.90249246	0.74824748	1.17693124	1.14310270	0.18087706	0.58481222	0.22581646	0.81414275	0.35658896	2.25156003	1.40163353	1.32493572	1.63635067	1.70030773	1.10730559	2.14524560	4.01505703	0.86875455	2.87446010	0.54810935	2.64143276	1.88138123	8.55373279	0.85172234	1.30455456
1956.200000	131	0	0	27.5	1.212158	4095.000000	7	1.97723165	0.65194606	2.13296863	0.92522553	0.60076906	0.17269448	2.36706522	0.90246581	0.74811436	1.17682512	1.14301113	0.18086827	0.58479347	0.22580622	0.81405889	0.35656515	2.25139629	1.40137286	1.32475037	1.63598162	1.70016958	1.10723763	2.14409076	4.01468917	0.86865358	2.87418889	0.54810586	2.64105573	1.88123045	8.55260800	0.85092969	1.30447128
1956.800000	131	0	0	27.5	1.214600	4095.000000	7	1.97703022	0.65189967	2.13281654	0.92519292	0.60031464	0.17264748	2.36699460	0.90248201	0.74801902	1.17672644	1.14294594	0.18085532	0.58478336	0.22579966	0.81396591	0.35654383	2.25113273	1.40115022	1.32473049	1.63566250	1.70010402	1.10721923	2.14309240	4.01437045	0.86862546	2.87417634	0.54807119	2.64059435	1.88086346	8.55107742	0.85018745	1.30434836
1957.400000	131	0	0	27.5	1.212769	4095.000000	7	1.97697443	0.65186234	2.13283993	0.92516747	0.59996194	0.17260461	2.36711890	0.90242270	0.74796711	1.17669303	1.14281829	0.18085178	0.58478967	0.22578589	0.81389118	0.35652163	2.25088529	1.40094729	1.32470791	1.63544314	1.69998320	1.10717293	2.14213231	4.01433911	0.86857178	2.87383964	0.54807488	2.64022443	1.88073303	8.54955976	0.84946906	1.30426575
1957.900000	131	0	0	27.5	1.213989	4095.000000	7	1.97682124	0.65184378	2.13268225	0.92508927	0.59961828	0.17257016	2.36707596	0.90236104	0.74791047	1.17667323	1.14276766	0.18084253	0.58475197	0.22578653	0.81385666	0.35651221	2.25067277	1.40079116	1.32466208	1.63514923	1.69993125	1.10709518	2.14159598	4.01400685	0.86855235	2.87389540	0.54807221	2.63993830	1.88054934	8.55006560	0.84887868	1.30417016
1958.400000	131	0	0	27.5	1.213379	4095.000000	7	1.97676356	0.65182147	2.13247271	0.92510756	0.59931790	0.17253035	2.36703245	0.90231924	0.74783237	1.17660394	1.14265943	0.18083883	0.58475808	0.22577757	0.81379772	0.35650031	2.25056866	1.40061078	1.32454011	1.63510935	1.69985951	1.10705660	2.14081472	4.01377387	0.86855286	2.87369814	0.54803959	2.63975560	1.88029077	8.54847330	0.84832133	1.30417349
1959.000000	131	0	0	27.5	1.212158	4095.000000	7	1.97654232	0.65181153	2.13230742	0.92507840	0.59908484	0.17250035	2.36686465	0.90232603	0.74780594	1.17658693	1.14265913	0.18083574	0.58474291	0.22577821	0.81374618	0.35650137	2.25041359	1.40048316	1.32452427	1.63498773	1.69989291	1.10708598	2.14020624	4.01360045	0.86846340	2.87348137	0.54802872	2.63953549	1.87995013	8.54744324	0.84777931	1.30413485
1959.500000	131	0	0	27.5	1.213379	4095.000000	7	1.97652199	0.65177376	2.13232471	0.92510517	0.59884352	0.17246269	2.36666579	0.90231872	0.74772949	1.17655940	1.14253241	0.18082850	0.58472100	0.22576589	0.81371536	0.35649214	2.25035564	1.40036468	1.32441780	1.63480114	1.69991929	1.10706758	2.13959895	4.01384909	0.86844014	2.87299285	0.54799836	2.63925388	1.87987839	8.54764612	0.84732244	1.30409588
1960.100000	0	0	0	27.5	1.212769	4095.000000	0	1.97648607	0.65176029	2.13235624	0.92505560	0.59869969	0.17243069	2.36668726	0.90235320	0.74768396	1.17655569	1.14251332	0.18082002	0.58471974	0.22576285	0.81363941	0.35647117	2.25016731	1.40025605	1.32447744	1.63465841	1.69985910	1.10704236	2.13917599	4.01371327	0.86843145	2.87320679	0.54800082	2.63926847	1.87961314	8.54845145	0.84645194	1.30380215
1960.700000	0	0	0	27.5	1.210327	4095.000000	0	1.97588157	0.65163682	2.13202164	0.92495911	0.59815809	0.17238661	2.36666466	0.90233466	0.74764715	1.17648516	1.14249877	0.18082249	0.58469846	0.22576157	0.81361796	0.35647046	2.25012492	1.40045116	1.32440837	1.63463768	1.69964925	1.10702544	2.13802029	4.01362134	0.86831772	2.87269532	0.54792020	2.63760295	1.87893709	8.54671920	0.84466914	1.30357773
1961.200000	0	0	0	27.5	1.212158	4095.000000	0	1.97569728	0.65162335	2.13175470	0.92494825	0.59784059	0.17233900	2.36663754	0.90231898	0.74759454	1.17647836	1.14238419	0.18081617	0.58469446	0.22575933	0.81360982	0.35646460	2.25013619	1.40045608	1.32435952	1.63453204	1.69971686	1.10699072	2.13726681	4.01351688	0.86834685	2.87285418	0.54793845	2.63761689	1.87907913	8.54806750	0.84433623	1.30367262
1961.800000	0	0	0	27.5	1.212158	4095.000000	0	1.97568547	0.65163837	2.13185842	0.92494957	0.59780679	0.17232002	2.36651722	0.90236261	0.74758204	1.17646166	1.14234812	0.18081586	0.58471173	0.22575389	0.81362560	0.35646194	2.25012278	1.40040019	1.32438782	1.63458466	1.69964966	1.10699636	2.13721890	4.01330169	0.86832027	2.87283676	0.54792553	2.63777471	1.87916752	8.54832659	0.84418376	1.30369893
1962.400000	0	0	0	27.5	1.212158	4095.000000	0	1.97575587	0.65164764	2.13178013	0.92497555	0.59778680	0.17230333	2.36662003	0.90235895	0.74755396	1.17641897	1.14237691	0.18081832	0.58470331	0.22576093	0.81361278	0.35645945	2.25011366	1.40028418	1.32430359	1.63457948	1.69962122	1.10698034	2.13721227	4.01325782	0.86830698	2.87312177	0.54794502	2.63777724	1.87923337	8.54824855	0.84407232	1.30375653
1962.900000	0	0	0	27.5	1.210938	4095.000000	0	1.97590095	0.65167657	2.13190673	0.92496362	0.59779509	0.17229813	2.36665731	0.90235425	0.74755066	1.17640165	1.14231175	0.18081524	0.58468898	0.22576925	0.81360168	0.35645447	2.25022901	1.40034288	1.32433357	1.63452287	1.69966656	1.10705066	2.13701554	4.01347823	0.86831465	2.87347162	0.54792963	2.63774492	1.87923066	8.54874177	0.84392566	1.30366130
1963.400000	0	0	0	27.5	1.212158	4095.000000	0	1.97593592	0.65169159	2.13167031	0.92501743	0.59780338	0.17229293	2.36668613	0.90231846	0.74757921	1.17643753	1.14236297	0.18082187	0.58468835	0.22575917	0.81359774	0.35645838	2.25008254	1.40030667	1.32437535	1.63448142	1.69954454	1.10701624	2.13697222	4.01340093	0.86832181	2.87311619	0.54793845	2.63793127	1.87938175	8.54821109	0.84388693	1.30369227
1964.000000	0	0	0	27.5	1.212158	4095.000000	0	1.97597750	0.65167282	2.13184368	0.92497528	0.59783464	0.17229446	2.36665731	0.90231245	0.74753155	1.17640536	1.14237964	0.18081370	0.58470478	0.22575517	0.81360094	0.35645554	2.24994466	1.40028875	1.32432515	1.63450932	1.69943530	1.10698835	2.13715417	4.01318157	0.86833254	2.87291620	0.54793722	2.63790021	1.87941197	8.54685027	0.84377601	1.30375520
1964.600000	0	0	0	27.5	1.212769	4095.000000	0	1.97598885	0.65169667	2.13197232	0.92501955	0.59785356	0.17228879	2.36668556	0.90225994	0.74759171	1.17641959	1.14241723	0.18081555	0.58471131	0.22575789	0.81359799	0.35645927	2.25008951	1.40025922	1.32435143	1.63457988	1.69944396	1.10698983	2.13711492	4.01336750	0.86832487	2.87289948	0.54795938	2.63815187	1.87937093	8.54729343	0.84374180	1.30375121
1965.100000	0	0	0	27.5	1.212158	4095.000000	0	1.97609140	0.65168585	2.13209028	0.92505666	0.59786824	0.17227823	2.36674770	0.90228868	0.74758888	1.17639670	1.14241207	0.18081092	0.58470689	0.22576381	0.81358418	0.35646034	2.25021881	1.40039491	1.32438782	1.63450334	1.69953300	1.10698330	2.13708078	4.01332781	0.86831261	2.87285209	0.54791322	2.63821906	1.87943182	8.54699695	0.84369225	1.30368228
1965.700000	0	0	0	27.5	1.213379	4095.000000	0	1.97596285	0.65169955	2.13207554	0.92504606	0.59793798	0.17227946	2.36662794	0.90227379	0.74760870	1.17644093	1.14242420	0.18081324	0.58471847	0.22575901	0.81361426	0.35646371	2.25013887	1.40039421	1.32428607	1.63462213	1.69961792	1.10704681	2.13715315	4.01354717	0.86831874	2.87290575	0.54794707	2.63818356	1.87943542	8.54745885	0.84363592	1.30377052
1966.200000	0	0	0	27.5	1.211548	4095.000000	0	1.97611172	0.65170330	2.13195554	0.92503201	0.59793905	0.17227701	2.36667991	0.90229390	0.74759171	1.17641093	1.14243844	0.18080568	0.58469383	0.22576109	0.81359478	0.35645234	2.25000636	1.40038683	1.32435480	1.63453364	1.69959112	1.10704058	2.13712818	4.01370387	0.86830801	2.87289669	0.54794625	2.63817786	1.87944896	8.54817987	0.84363340	1.30376519
1966.800000	0	0	0	27.5	1.212158	4095.000000	0	1.97606021	0.65170220	2.13197537	0.92502353	0.59798455	0.17228083	2.36682623	0.90231820	0.74759171	1.17644434	1.14243753	0.18080969	0.58470689	0.22576125	0.81357555	0.35645074	2.25011580	1.40041882	1.32430527	1.63455516	1.69961957	1.10702722	2.13720055	4.01354613	0.86830775	2.87326602	0.54792697	2.63816962	1.87956127	8.54672232	0.84358084	1.30382313
1967.400000	0	0	0	27.5	1.212158	4095.000000	0	1.97614103	0.65173157	2.13186249	0.92503360	0.59800412	0.17227930	2.36648107	0.90235320	0.74758180	1.17643165	1.14242905	0.18081247	0.58469046	0.22575677	0.81357407	0.35645430	2.25018126	1.40033831	1.32433694	1.63452247	1.69965914	1.10701060	2.13717507	4.01383968	0.86829702	2.87305835	0.54791999	2.63839340	1.87940430	8.54760867	0.84358411	1.30381814
1967.900000	0	0	0	27.5	1.213379	4095.000000	0	1.97629511	0.65172517	2.13191486	0.92503890	0.59799816	0.17227655	2.36657371	0.90238064	0.74754288	1.17639949	1.14238934	0.18081247	0.58471005	0.22575533	0.81358911	0.35645057	2.25007234	1.40038823	1.32439321	1.63454599	1.69960720	1.10703256	2.13725050	4.01359314	0.86835759	2.87312664	0.54794010	2.63829197	1.87958653	8.54606702	0.84351093	1.30379017
1968.500000	0	0	0	27.5	1.213989	4095.000000	0	1.97629180	0.65170705	2.13203842	0.92505931	0.59807324	0.17227716	2.36657653	0.90239631	0.74755915	1.17641712	1.14233963	0.18080907	0.58470352	0.22576189	0.81357678	0.35644577	2.25022203	1.40039315	1.32442757	1.63452208	1.69968470	1.10702930	2.13725305	4.01373730	0.86836347	2.87329599	0.54793333	2.63824506	1.87953556	8.54644459	0.84349132	1.30379716
1969.000000	0	0	0	27.5	1.213379	4095.000000	0	1.97631165	0.65172252	2.13194435	0.92504632	0.59806473	0.17228221	2.36678951	0.90233622	0.74762309	1.17635186	1.14243723	0.18081015	0.58469425	0.22575645	0.81358393	0.35645625	2.25021291	1.40033866	1.32447912	1.63446866	1.69956474	1.10700081	2.13712053	4.01379267	0.86833816	2.87331481	0.54795958	2.63835346	1.87952112	8.54596717	0.84358789	1.30382447
1969.600000	0	0	0	27.5	1.213989	4095.000000	0	1.97639768	0.65172715	2.13188893	0.92506965	0.59809812	0.17227456	2.36693471	0.90234902	0.74764574	1.17637536	1.14250938	0.18081015	0.58470099	0.22576349	0.81359651	0.35645536	2.25026335	1.40033585	1.32447878	1.63449776	1.69959524	1.10696847	2.13719902	4.01396819	0.86834736	2.87331411	0.54794728	2.63853859	1.87953556	8.54663806	0.84343223	1.30376386
1970.100000	0	0	0	27.5	1.213379	4095.000000	0	1.97630125	0.65173665	2.13208774	0.92506965	0.59810556	0.17227747	2.36676691	0.90231663	0.74763724	1.17637103	1.14252362	0.18081077	0.58469720	0.22575965	0.81357974	0.35646460	2.25010454	1.40036714	1.32438916	1.63456313	1.69960184	1.10698954	2.13732135	4.01370910	0.86833075	2.87335314	0.54795528	2.63845490	1.87952158	8.54521525	0.84343751	1.30371591
1970.700000	0	0	0	27.5	1.212158	4095.000000	0	1.97651774	0.65172318	2.13222962	0.92503811	0.59816639	0.17227440	2.36663020	0.90228006	0.74765423	1.17639918	1.14254939	0.18081216	0.58470204	0.22576557	0.81355952	0.35646762	2.25031593	1.40036855	1.32436592	1.63442122	1.69965131	1.10695838	2.13729485	4.01381148	0.86830264	2.87357686	0.54794789	2.63863370	1.87949181	8.54550852	0.84341689	1.30377485
1971.200000	0	0	0	27.5	1.213379	4095.000000	0	1.97647000	0.65174549	2.13212385	0.92506594	0.59814725	0.17227792	2.36656354	0.90228972	0.74766296	1.17641959	1.14252574	0.18081139	0.58467824	0.22575581	0.81355927	0.35645998	2.25036207	1.40034429	1.32441073	1.63466918	1.69962864	1.10697707	2.13734633	4.01377178	0.86834123	2.87361450	0.54795897	2.63851830	1.87962126	8.54547108	0.84338847	1.30378018
1971.800000	0	0	0	27.5	1.212158	4095.000000	0	1.97655981	0.65175587	2.13216046	0.92502326	0.59818744	0.17227425	2.36669912	0.90232682	0.74763512	1.17645547	1.14249967	0.18080907	0.58467171	0.22575933	0.81358048	0.35645536	2.25022257	1.40041284	1.32432313	1.63463011	1.69963771	1.10695333	2.13726834	4.01422312	0.86835248	2.87363123	0.54797251	2.63852464	1.87959510	8.54477226	0.84339250	1.30378351
1972.400000	128	0	0	27.5	1.212158	4095.000000	1	1.97648985	0.65175587	2.13202622	0.92504659	0.59822254	0.17227762	2.36657597	0.90229782	0.74762804	1.17641310	1.14249513	0.18081231	0.58468667	0.22576173	0.81354300	0.35645145	2.25021774	1.40032777	1.32438344	1.63443518	1.69966945	1.10694621	2.13707466	4.01423044	0.86833305	2.87332177	0.54795630	2.63840989	1.87940972	8.54572692	0.84294850	1.30355975
1972.900000	128	0	0	27.5	1.211548	4095.000000	1	1.97578990	0.65157631	2.13144815	0.92490186	0.59691637	0.17218272	2.36624496	0.90230017	0.74724589	1.17624640	1.14216475	0.18078487	0.58461315	0.22572429	0.81326072	0.35638555	2.24923449	1.39895621	1.32403106	1.63283023	1.69886159	1.10650651	2.13152491	4.01182087	0.86776322	2.87102019	0.54776225	2.63332551	1.87720580	8.54374603	0.83949371	1.30285436
1973.500000	128	0	0	27.5	1.212158	4095.000000	1	1.97469057	0.65131462	2.13030468	0.92454726	0.59442708	0.17189533	2.36573104	0.90215545	0.74675773	1.17575598	1.14149117	0.18072583	0.58448151	0.22566749	0.81271578	0.35625162	2.24815464	1.39753163	1.32373904	1.63163814	1.69857727	1.10631251	2.12834186	4.01172482	0.86771187	2.87121586	0.54773148	2.63307562	1.87683233	8.54322207	0.83838202	1.30274753
1974.000000	128	0	0	27.5	1.212769	4095.000000	1	1.97460556	0.65126163	2.13021221	0.92455097	0.59406823	0.17179863	2.36563222	0.90212802	0.74671199	1.17567436	1.14144997	0.18071411	0.58447161	0.22566109	0.81264407	0.35623794	2.24770012	1.39730280	1.32369391	1.63147655	1.69849240	1.10632823	2.12716958	4.01151811	0.86767713	2.87122700	0.54767364	2.63284283	1.87688188	8.54209012	0.83773630	1.30276783
1974.600000	128	0	0	27.5	1.211548	4095.000000	1	1.97438691	0.65125169	2.13038140	0.92454885	0.59392721	0.17174232	2.36574911	0.90212671	0.74665163	1.17561253	1.14142089	0.18071242	0.58443307	0.22565533	0.81258074	0.35623226	2.24763635	1.39734491	1.32367404	1.63124293	1.69849981	1.10628196	2.12676933	4.01099931	0.86766844	2.87103830	0.54766133	2.63276819	1.87673008	8.54126080	0.83724060	1.30267299
1975.100000	128	0	0	27.5	1.213989	4095.000000	1	1.97441949	0.65123513	2.13032856	0.92458913	0.59384049	0.17170866	2.36579654	0.90212619	0.74662806	1.17564128	1.14135485	0.18070502	0.58446466	0.22564861	0.81256473	0.35623386	2.24753667	1.39735333	1.32360198	1.63126681	1.69844873	1.10622887	2.12651622	4.01075925	0.86768556	2.87110445	0.54768882	2.63286876	1.87660801	8.54169727	0.83700520	1.30272224
1975.700000	128	0	0	27.5	1.212769	4095.000000	1	1.97441666	0.65124816	2.13032856	0.92460874	0.59385724	0.17168587	2.36589029	0.90211208	0.74665305	1.17564654	1.14141604	0.18070440	0.58444149	0.22564893	0.81258666	0.35623741	2.24755596	1.39726033	1.32366461	1.63112674	1.69850393	1.10626654	2.12648478	4.01024267	0.86765158	2.87116433	0.54767056	2.63294720	1.87656657	8.54315970	0.83681091	1.30276450
1976.300000	128	0	0	27.5	1.212769	4095.000000	1	1.97443649	0.65123822	2.13033771	0.92459072	0.59387802	0.17167470	2.36580388	0.90210738	0.74661533	1.17565859	1.14135000	0.18070610	0.58446614	0.22565229	0.81256226	0.35623137	2.24761545	1.39718979	1.32362723	1.63108774	1.69862301	1.10629679	2.12616731	4.01042529	0.86761148	2.87129037	0.54767897	2.63282132	1.87653279	8.54373043	0.83645117	1.30274054
1976.800000	128	0	0	27.5	1.213379	4095.000000	1	1.97428349	0.65123381	2.13008876	0.92456289	0.59378027	0.17164823	2.36576944	0.90211182	0.74657973	1.17563634	1.14140392	0.18070255	0.58445708	0.22564573	0.81253146	0.35622604	2.24760044	1.39721366	1.32362993	1.63102447	1.69853937	1.10629917	2.12607653	4.01068724	0.86763447	2.87109400	0.54763611	2.63267774	1.87655937	8.54410472	0.83620964	1.30266234
1977.400000	128	0	0	27.5	1.210938	4095.000000	1	1.97412437	0.65123005	2.13023152	0.92452261	0.59374466	0.17162988	2.36567852	0.90211888	0.74654130	1.17563695	1.14132183	0.18069901	0.58445097	0.22564813	0.81251200	0.35622587	2.24737644	1.39712698	1.32361140	1.63102805	1.69849116	1.10624963	2.12581692	4.01063401	0.86762885	2.87129942	0.54765046	2.63283271	1.87639813	8.54346221	0.83598817	1.30268230
1977.900000	128	0	0	27.5	1.212769	4095.000000	1	1.97401058	0.65124131	2.13022796	0.92453798	0.59370671	0.17161305	2.36597048	0.90212959	0.74649792	1.17558749	1.14131184	0.18069408	0.58444444	0.22564605	0.81249697	0.35621983	2.24746486	1.39714593	1.32363599	1.63093773	1.69846850	1.10627781	2.12550614	4.01058079	0.86762067	2.87138159	0.54765539	2.63273593	1.87644812	8.54228656	0.83576047	1.30271292
1978.500000	128	0	0	27.5	1.212769	4095.000000	1	1.97408140	0.65124374	2.13027826	0.92455918	0.59370459	0.17159285	2.36577960	0.90215858	0.74650758	1.17560017	1.14126186	0.18069392	0.58444507	0.22564221	0.81249746	0.35621912	2.24743217	1.39710557	1.32358648	1.63089277	1.69841206	1.10628878	2.12542351	4.01080935	0.86762910	2.87105919	0.54763693	2.63238112	1.87640894	8.54428251	0.83561687	1.30267665
1979.000000	128	0	0	27.5	1.214600	4095.000000	1	1.97408376	0.65121747	2.13024981	0.92453083	0.59369971	0.17158169	2.36566836	0.90217347	0.74648212	1.17562984	1.14132335	0.18068637	0.58443286	0.22564029	0.81251791	0.35621343	2.24741342	1.39716207	1.32364205	1.63086372	1.69851877	1.10624459	2.12539765	4.01089285	0.86766947	2.87139065	0.54765621	2.63283208	1.87631661	8.54546796	0.83565464	1.30269495
1979.600000	128	0	0	27.5	1.211548	4095.000000	1	1.97420322	0.65125412	2.13053434	0.92457800	0.59388798	0.17159041	2.36574007	0.90220299	0.74654342	1.17566601	1.14139665	0.18069469	0.58445834	0.22564493	0.81253762	0.35622924	2.24743539	1.39718207	1.32370132	1.63089078	1.69861559	1.10627217	2.12577890	4.01088241	0.86765695	2.87141572	0.54763365	2.63271190	1.87628374	8.54255472	0.83550955	1.30259412
1980.100000	128	0	0	27.5	1.213989	4095.000000	1	1.97400586	0.65124176	2.13032348	0.92455574	0.59377752	0.17157404	2.36584454	0.90216590	0.74650169	1.17559707	1.14144785	0.18069377	0.58445139	0.22564685	0.81250633	0.35621379	2.24738502	1.39708487	1.32357975	1.63073084	1.69853278	1.10621285	2.12540120	4.01026041	0.86764264	2.87137950	0.54762154	2.63266256	1.87626617	8.54245494	0.83528418	1.30258946
1980.700000	128	0	0	27.5	1.213989	4095.000000	1	1.97396478	0.65121261	2.13025895	0.92452341	0.59374826	0.17155828	2.36588069	0.90215205	0.74650688	1.17558749	1.14142998	0.18069176	0.58443497	0.22563917	0.81250116	0.35621024	2.24733893	1.39704486	1.32362959	1.63064849	1.69844337	1.10621849	2.12532466	4.00984198	0.86764443	2.87115319	0.54759365	2.63245258	1.87622834	8.54577060	0.83515762	1.30260277
1981.300000	128	0	0	27.5	1.215210	4095.000000	1	1.97396478	0.65121018	2.13013601	0.92452023	0.59368169	0.17155507	2.36584680	0.90207604	0.74647128	1.17560264	1.14147814	0.18068174	0.58445497	0.22563517	0.81249253	0.35621006	2.24751255	1.39702311	1.32370536	1.63064490	1.69842442	1.10622531	2.12509707	4.00960409	0.86761761	2.87122700	0.54757581	2.63250634	1.87624095	8.54291333	0.83503383	1.30259012
1981.800000	128	0	0	27.5	1.210327	4095.000000	1	1.97397281	0.65119760	2.13019646	0.92453242	0.59366897	0.17154084	2.36574290	0.90208779	0.74646987	1.17555225	1.14142361	0.18068729	0.58444297	0.22563885	0.81247479	0.35621112	2.24728696	1.39708451	1.32361545	1.63048220	1.69846109	1.10622887	2.12503878	4.00964791	0.86760662	2.87113299	0.54756822	2.63238302	1.87619097	8.54279795	0.83486129	1.30254653
1982.400000	128	0	0	27.5	1.212769	4095.000000	1	1.97396714	0.65118015	2.13014972	0.92449320	0.59367088	0.17152494	2.36575419	0.90208727	0.74647953	1.17560295	1.14141574	0.18068729	0.58444571	0.22563325	0.81248243	0.35620793	2.24727410	1.39700872	1.32354237	1.63055142	1.69856079	1.10614226	2.12487102	4.00987432	0.86755247	2.87114065	0.54758668	2.63243298	1.87607254	8.54451022	0.83472577	1.30253389
1982.900000	128	0	0	27.5	1.212158	4095.000000	1	1.97392323	0.65118788	2.13004761	0.92449797	0.59364756	0.17151086	2.36579824	0.90205645	0.74648095	1.17560233	1.14133789	0.18068005	0.58445224	0.22563197	0.81245977	0.35620420	2.24730089	1.39705469	1.32356325	1.63048260	1.69845573	1.10621760	2.12497188	4.00995988	0.86756549	2.87089278	0.54758258	2.63231282	1.87592664	8.54139174	0.83459951	1.30249662
1983.500000	128	0	0	27.4	1.213989	4095.000000	3	1.97378868	0.65119362	2.13023863	0.92443941	0.59365561	0.17150597	2.36581518	0.90208309	0.74640127	1.17560697	1.14131759	0.18068421	0.58442443	0.22563405	0.81247011	0.35619549	2.24736090	1.39721190	1.32354506	1.63070975	1.69837168	1.10631133	2.12508237	4.01027815	0.86796839	2.87275315	0.54774994	2.63713209	1.87870622	8.54901026	0.83821887	1.30385777
1984.000000	128	0	0	27.4	1.212769	4095.000000	3	1.97658439	0.65183450	2.13265987	0.92516667	0.59867118	0.17191981	2.36686295	0.90242035	0.74753556	1.17633856	1.14242086	0.18077023	0.58466518	0.22573837	0.81343551	0.35643671	2.24987599	1.40024621	1.32449496	1.63390469	1.70001784	1.10702366	2.13739016	4.01330796	0.86863492	2.87575240	0.54794543	2.64182065	1.88030882	8.55404527	0.84196417	1.30434369
1984.600000	128	0	0	27.5	1.214600	4095.000000	3	1.97715221	0.65196616	2.13324691	0.92528014	0.60085430	0.17220981	2.36716919	0.90253035	0.74786564	1.17669550	1.14279828	0.18082372	0.58475829	0.22578557	0.81388304	0.35653815	2.25086329	1.40114424	1.32475071	1.63483941	1.70034855	1.10717709	2.14154389	4.01341242	0.86873742	2.87572519	0.54795979	2.64222765	1.88064547	8.54701879	0.84378783	1.30447061
1985.200000	128	0	0	27.5	1.215210	4095.000000	3	1.97733569	0.65203906	2.13353285	0.92532389	0.60150501	0.17234283	2.36739409	0.90251232	0.74798929	1.17683966	1.14292562	0.18083605	0.58478567	0.22579694	0.81400932	0.35657048	2.25116386	1.40135809	1.32486495	1.63509898	1.70036588	1.10720854	2.14315986	4.01363910	0.86878395	2.87595959	0.54800923	2.64253500	1.88085444	8.54859193	0.84512447	1.30456255
1985.700000	128	0	0	27.5	1.212158	4095.000000	3	1.97751019	0.65206381	2.13351403	0.92538460	0.60193359	0.17243375	2.36709686	0.90255177	0.74809596	1.17690278	1.14317700	0.18084561	0.58480295	0.22580558	0.81410551	0.35658292	2.25138233	1.40151814	1.32499706	1.63545032	1.70056178	1.10733468	2.14436688	4.01341764	0.86887803	2.87586192	0.54803139	2.64300119	1.88105124	8.55058710	0.84622596	1.30457855
1986.300000	128	0	0	27.4	1.212158	4095.000000	3	1.97781857	0.65208943	2.13369110	0.92539494	0.60235419	0.17250708	2.36727259	0.90254472	0.74816109	1.17693155	1.14325827	0.18085347	0.58481474	0.22581550	0.81418740	0.35659003	2.25160620	1.40170600	1.32492022	1.63565692	1.70055023	1.10738336	2.14550857	4.01345420	0.86889133	2.87597285	0.54804247	2.64334549	1.88133563	8.55186765	0.84720926	1.30466050
1986.800000	128	0	0	27.4	1.211548	4095.000000	3	1.97779302	0.65212257	2.13374301	0.92543180	0.60270280	0.17257108	2.36746303	0.90254942	0.74824512	1.17697270	1.14334228	0.18086164	0.58483876	0.22582270	0.81423870	0.35660459	2.25192351	1.40190619	1.32503042	1.63588907	1.70065293	1.10740146	2.14624955	4.01372477	0.86892533	2.87568822	0.54806955	2.64378579	1.88157492	8.54942862	0.84809583	1.30472614
1987.400000	128	0	0	27.4	1.212158	4095.000000	3	1.97780958	0.65212898	2.13395064	0.92547793	0.60303335	0.17262191	2.36747546	0.90251049	0.74830224	1.17706552	1.14340233	0.18087043	0.58484845	0.22582814	0.81429643	0.35662343	2.25206366	1.40202266	1.32499672	1.63617591	1.70069253	1.10737356	2.14712902	4.01390759	0.86893761	2.87559684	0.54807693	2.64387856	1.88172618	8.55128668	0.84894102	1.30480843
1987.900000	128	0	0	27.4	1.212158	4095.000000	3	1.97789614	0.65217007	2.13382901	0.92550789	0.60331552	0.17266401	2.36745003	0.90250474	0.74834331	1.17713359	1.14347694	0.18088061	0.58484634	0.22583678	0.81433392	0.35663213	2.25218019	1.40214441	1.32500110	1.63638379	1.70076471	1.10745162	2.14794585	4.01409670	0.86898107	2.87579077	0.54811202	2.64425095	1.88182688	8.55417965	0.84968593	1.30484008
1988.500000	128	0	0	27.5	1.212158	4095.000000	3	1.97804136	0.65219416	2.13386972	0.92555218	0.60357661	0.17270367	2.36749637	0.90248802	0.74841955	1.17713359	1.14348270	0.18088770	0.58484908	0.22583758	0.81443581	0.35664812	2.25229242	1.40224048	1.32506244	1.63659369	1.70081462	1.10747863	2.14857750	4.01412386	0.86898261	2.87599727	0.54811612	2.64454331	1.88213216	8.55460154	0.85043651	1.30486507
1989.100000	128	0	0	27.5	1.211548	4095.000000	3	1.97811705	0.65220322	2.13403411	0.92551399	0.60381554	0.17274210	2.36762466	0.90254733	0.74843725	1.17717815	1.14358067	0.18089232	0.58487099	0.22583518	0.81442939	0.35665452	2.25225107	1.40236155	1.32514738	1.63681438	1.70079730	1.10752168	2.14901562	4.01436314	0.86905343	2.87595122	0.54813007	2.64460687	1.88206397	8.55356093	0.85111543	1.30487774
1989.600000	128	0	0	27.5	1.212769	4095.000000	3	1.97826276	0.65222907	2.13414099	0.92555111	0.60402888	0.17277931	2.36758171	0.90253348	0.74850831	1.17718712	1.14360373	0.18089017	0.58486699	0.22584574	0.81448416	0.35665683	2.25238533	1.40243017	1.32516187	1.63687545	1.70099118	1.10747418	2.14957223	4.01451779	0.86905957	2.87603773	0.54811756	2.64485159	1.88207390	8.55446403	0.85175976	1.30496270
1990.200000	128	0	0	27.5	1.212158	4095.000000	3	1.97825519	0.65224056	2.13407228	0.92558028	0.60424439	0.17280489	2.36760318	0.90260272	0.74855363	1.17719548	1.14357339	0.18089710	0.58489964	0.22584350	0.81453597	0.35666482	2.25238157	1.40254456	1.32517266	1.63694769	1.70091032	1.10755225	2.15017461	4.01483756	0.86907465	2.87626936	0.54815880	2.64518471	1.88229114	8.55697725	0.85242535	1.30499036
1990.700000	128	0	0	27.5	1.212769	4095.000000	3	1.97832332	0.65224652	2.13402393	0.92561529	0.60441593	0.17283705	2.36771734	0.90258914	0.74854820	1.17719733	1.14366955	0.18089772	0.58490407	0.22584974	0.81455596	0.35667016	2.25258942	1.40261003	1.32522996	1.63707262	1.70091280	1.10760717	2.15058894	4.01461393	0.86908693	2.87638170	0.54815264	2.64519425	1.88237651	8.55580802	0.85309402	1.30505568
1991.300000	128	0	0	27.4	1.211548	4095.000000	3	1.97843498	0.65226177	2.13407330	0.92563358	0.60461141	0.17286660	2.36769474	0.90259985	0.74856709	1.17727469	1.14371778	0.18090389	0.58490028	0.22584846	0.81462208	0.35667851	2.25280696	1.40270226	1.32530513	1.63716842	1.70090744	1.10755759	2.15108645	4.01421790	0.86910917	2.87651916	0.54815285	2.64562216	1.88260192	8.55750567	0.85363286	1.30508000
1991.800000	128	0	0	27.4	1.213379	4095.000000	3	1.97854759	0.65229933	2.13416389	0.92561025	0.60480586	0.17289738	2.36784564	0.90265080	0.74862634	1.17731554	1.14374266	0.18090959	0.58491797	0.22585422	0.81462825	0.35669308	2.25277635	1.40278287	1.32525389	1.63721393	1.70107039	1.10757095	2.15166719	4.01446136	0.86910687	2.87616610	0.54820763	2.64566795	1.88274557	8.55542667	0.85424077	1.30513199
1992.400000	128	0	0	27.4	1.213379	4095.000000	3	1.97854239	0.65232165	2.13412674	0.92563889	0.60495438	0.17292311	2.36787560	0.90257424	0.74866199	1.17732297	1.14382760	0.18091422	0.58491481	0.22585694	0.81467562	0.35670374	2.25285316	1.40285222	1.32523400	1.63743509	1.70100727	1.10759559	2.15201355	4.01498597	0.86912554	2.87637124	0.54819901	2.64580276	1.88279753	8.55557045	0.85483727	1.30513299
1992.900000	128	0	0	27.4	1.212158	4095.000000	3	1.97856983	0.65232673	2.13423261	0.92565665	0.60509266	0.17294348	2.36778969	0.90256693	0.74868206	1.17733504	1.14383791	0.18091746	0.58494178	0.22586350	0.81468031	0.35670267	2.25292514	1.40289200	1.32529030	1.63760637	1.70117724	1.10758253	2.15250471	4.01491281	0.86914651	2.87626518	0.54816598	2.64605587	1.88297012	8.55216440	0.85535671	1.30512466
1993.500000	128	0	0	27.5	1.214600	4095.000000	3	1.97863986	0.65233292	2.13441585	0.92564737	0.60527114	0.17296630	2.36788069	0.90258731	0.74877343	1.17736908	1.14385824	0.18091915	0.58494199	0.22586623	0.81471461	0.35672133	2.25301539	1.40298529	1.32527850	1.63768104	1.70118302	1.10762735	2.15305810	4.01501941	0.86915290	2.87680528	0.54818403	2.64622060	1.88302343	8.55346095	0.85586846	1.30519297
1994.100000	128	0	0	27.5	1.212158	4095.000000	3	1.97864743	0.65233999	2.13444283	0.92566143	0.60540261	0.17298621	2.36787560	0.90257868	0.74879846	1.17741364	1.14394470	0.18092409	0.58492345	0.22586815	0.81474669	0.35672222	2.25303849	1.40310711	1.32522625	1.63781001	1.70122675	1.10766001	2.15330507	4.01494939	0.86921862	2.87667059	0.54820455	2.64622760	1.88317254	8.55251116	0.85639078	1.30521030
1994.600000	128	0	0	27.5	1.212769	4095.000000	3	1.97873261	0.65235148	2.13433848	0.92564817	0.60552041	0.17300551	2.36778065	0.90259253	0.74882042	1.17748420	1.14399961	0.18093010	0.58493736	0.22587087	0.81477728	0.35673128	2.25304977	1.40311521	1.32528086	1.63783517	1.70126347	1.10769118	2.15349455	4.01502150	0.86924266	2.87690787	0.54821255	2.64639361	1.88330539	8.55286731	0.85694092	1.30519597
1995.200000	128	0	0	27.5	1.212158	4095.000000	3	1.97871179	0.65236187	2.13436495	0.92562881	0.60564185	0.17302833	2.36784621	0.90262598	0.74878807	1.17748606	1.14388948	0.18093179	0.58494305	0.22587167	0.81479258	0.35673572	2.25339093	1.40328704	1.32528625	1.63794019	1.70127296	1.10772799	2.15372770	4.01535700	0.86924368	2.87660709	0.54819327	2.64655264	1.88329229	8.55487657	0.85746539	1.30522963
1995.800000	128	0	0	27.5	1.212769	4095.000000	3	1.97882299	0.65236540	2.13439600	0.92568158	0.60578041	0.17304900	2.36764105	0.90260272	0.74882089	1.17749720	1.14384883	0.18093164	0.58493672	0.22587439	0.81481257	0.35673057	2.25335923	1.40327682	1.32535603	1.63790465	1.70125563	1.10767841	2.15414374	4.01579081	0.86925647	2.87694904	0.54822281	2.64673394	1.88348706	8.55490157	0.85797454	1.30527896
1996.300000	128	0	0	27.5	1.212769	4095.000000	3	1.97887978	0.65236872	2.13434866	0.92568026	0.60587600	0.17305957	2.36778573	0.90265263	0.74882963	1.17747523	1.14379847	0.18093395	0.58493125	0.22587999	0.81485181	0.35673394	2.25330067	1.40333176	1.32524782	1.63807638	1.70131216	1.10772086	2.15439134	4.01553888	0.86925468	2.87716820	0.54824230	2.64678674	1.88357971	8.55303602	0.85848133	1.30534961
1996.800000	128	0	0	27.5	1.212158	4095.000000	3	1.97889256	0.65238661	2.13446421	0.92566965	0.60598421	0.17307933	2.36765348	0.90265342	0.74885229	1.17747677	1.14388402	0.18093380	0.58494262	0.22587631	0.81487846	0.35673270	2.25338019	1.40337753	1.32533884	1.63805721	1.70134764	1.10775916	2.15473248	4.01582113	0.86930250	2.87722962	0.54822445	2.64686181	1.88365157	8.55164587	0.85895449	1.30536928
1997.400000	128	0	0	27.5	1.213379	4095.000000	3	1.97903501	0.65240915	2.13450188	0.92561953	0.60610869	0.17310813	2.36764387	0.90265106	0.74887898	1.17746966	1.14392073	0.18093272	0.58495084	0.22587743	0.81486489	0.35673821	2.25336461	1.40343000	1.32533783	1.63811991	1.70136662	1.10771760	2.15512661	4.01562669	0.86930838	2.87715912	0.54823164	2.64698970	1.88366242	8.55412027	0.85942450	1.30533395
1998.000000	128	0	0	27.5	1.212158	4095.000000	3	1.97910174	0.65240540	2.13444131	0.92566594	0.60621414	0.17312191	2.36771791	0.90261788	0.74890283	1.17752041	1.14393742	0.18094182	0.58496074	0.22588079	0.81490338	0.35674212	2.25334311	1.40341803	1.32536311	1.63804123	1.70134806	1.10774699	2.15555833	4.01541867	0.86929099	2.87736643	0.54823287	2.64702151	1.88365474	8.55322973	0.85991652	1.30542927
1998.500000	128	0	0	27.5	1.211548	4095.000000	3	1.97916611	0.65244407	2.13456246	0.92566567	0.60628366	0.17313968	2.36771961	0.90260769	0.74894533	1.17754053	1.14400841	0.18094012	0.58494389	0.22588095	0.81492559	0.35673963	2.25340813	1.40342049	1.32537794	1.63823094	1.70134599	1.10771255	2.15566833	4.01570927	0.86929150	2.87706560	0.54823574	2.64727793	1.88392639	8.55567048	0.86041606	1.30547360
1999.100000	128	0	0	27.5	1.212158	4095.000000	3	1.97918078	0.65245114	2.13454617	0.92569166	0.60640752	0.17315285	2.36768796	0.90260011	0.74896021	1.17751453	1.14407880	0.18094166	0.58494368	0.22588047	0.81495348	0.35674407	2.25337643	1.40346134	1.32537794	1.63837513	1.70142439	1.10776154	2.15608988	4.01541345	0.86934188	2.87709840	0.54820435	2.64758529	1.88395577	8.55483906	0.86092060	1.30547727
1999.700000	128	0	0	27.5	1.211548	4095.000000	6	1.97917084	0.65243479	2.13447083	0.92572083	0.60656884	0.17317108	2.36773882	0.90259201	0.74896800	1.17759748	1.14403208	0.18094968	0.58496159	0.22588559	0.81498705	0.35675633	2.25276077	1.40256463	1.32485315	1.63629082	1.69950126	1.10679637	2.14360609	4.01162355	0.86783246	2.86938653	0.54769333	2.63372981	1.87775104	8.54137615	0.84901118	1.30292492
2000.200000	128	0	0	27.5	1.212769	4095.000000	6	1.97413287	0.65122255	2.12987896	0.92436813	0.59477075	0.17226568	2.36551139	0.90199898	0.74675467	1.17591676	1.14156570	0.18073755	0.58445750	0.22566253	0.81283554	0.35624292	2.24835620	1.39758218	1.32364306	1.63186424	1.69851176	1.10641485	2.13138156	4.01037206	0.86761965	2.86968715	0.54758463	2.63279286	1.87701613	8.54088672	0.84451790	1.30273855
2000.800000	128	0	0	27.5	1.213379	4095.000000	6	1.97384769	0.65116028	2.12985356	0.92437264	0.59395244	0.17200076	2.36568982	0.90202641	0.74656582	1.17569353	1.14125671	0.18071504	0.58443096	0.22564381	0.81266304	0.35620828	2.24764653	1.39729157	1.32348209	1.63136989	1.69847839	1.10634307	2.12870229	4.01042320	0.86759666	2.87026274	0.54755735	2.63246207	1.87672737	8.53815355	0.84251669	1.30264570
2001.400000	128	0	0	27.5	1.215210	4095.000000	6	1.97369049	0.65114284	2.12979819	0.92441053	0.59374126	0.17187390	2.36571240	0.90207969	0.74653776	1.17562057	1.14123338	0.18070379	0.58442085	0.22563821	0.81259627	0.35620810	2.24752220	1.39717189	1.32352250	1.63112514	1.69855214	1.10625467	2.12764095	4.01041694	0.86759334	2.87066650	0.54756596	2.63261892	1.87653324	8.54013550	0.84129031	1.30260011
2001.900000	131	0	0	27.5	1.214600	4095.000000	6	1.97373628	0.65115675	2.12966460	0.92439569	0.59365392	0.17180077	2.36557011	0.90207081	0.74646067	1.17560264	1.14115130	0.18068914	0.58441348	0.22563325	0.81256276	0.35619887	2.24744342	1.39709609	1.32348378	1.63088004	1.69845532	1.10624874	2.12694180	4.01033345	0.86758542	2.87083429	0.54753787	2.63260184	1.87632067	8.54207142	0.84035222	1.30253189
2002.400000	131	0	0	27.5	1.210938	4095.000000	6	1.97366075	0.65116028	2.12982663	0.92443437	0.59356700	0.17174569	2.36552098	0.90211365	0.74641635	1.17555503	1.14109769	0.18068991	0.58441770	0.22563597	0.81255068	0.35619052	2.24736144	1.39705785	1.32346963	1.63071254	1.69842730	1.10626505	2.12653144	4.00996093	0.86755170	2.87103969	0.54752536	2.63261829	1.87623510	8.54418270	0.83966978	1.30257814
2003.000000	131	0	0	27.5	1.212158	4095.000000	6	1.97376177	0.65115344	2.12984086	0.92436124	0.59354432	0.17170239	2.36557237	0.90212358	0.74637534	1.17555503	1.14116584	0.18068328	0.58440443	0.22562717	0.81252555	0.35619017	2.24721301	1.39694626	1.32348108	1.63050845	1.69836674	1.10627099	2.12606690	4.01004440	0.86752948	2.87101323	0.54748844	2.63258287	1.87605858	8.54305990	0.83908369	1.30253322
2003.500000	131	0	0	27.5	1.212158	4095.000000	6	1.97369238	0.65116271	2.12984086	0.92442033	0.59348369	0.17167195	2.36582647	0.90206768	0.74634257	1.17555163	1.14114161	0.18068128	0.58440864	0.22562397	0.81251791	0.35619283	2.24729178	1.39697995	1.32347637	1.63040185	1.69828352	1.10622205	2.12584887	4.00956445	0.86753816	2.87083220	0.54749070	2.63253164	1.87603471	8.54411719	0.83860961	1.30248298
2004.100000	131	0	0	27.5	1.211548	4095.000000	6	1.97366264	0.65115675	2.13009638	0.92444418	0.59345762	0.17163982	2.36546509	0.90202301	0.74634116	1.17549815	1.14116584	0.18068483	0.58440043	0.22562301	0.81247701	0.35619070	2.24719479	1.39699363	1.32343630	1.63039548	1.69835191	1.10617874	2.12543365	4.00959366	0.86751568	2.87084473	0.54747757	2.63234128	1.87601445	8.54123898	0.83822339	1.30250660
2004.700000	131	0	0	27.5	1.213379	4095.000000	6	1.97359608	0.65114130	2.12993991	0.92438986	0.59343769	0.17161458	2.36569320	0.90198044	0.74629496	1.17550464	1.14114403	0.18067650	0.58440274	0.22562221	0.81248342	0.35618839	2.24714818	1.39693117	1.32347367	1.63031394	1.69832925	1.10621908	2.12553909	4.00955506	0.86750828	2.87089695	0.54746342	2.63240515	1.87594375	8.54112052	0.83784578	1.30245070
2005.200000	131	0	0	27.5	1.213989	4095.000000	6	1.97357861	0.65114372	2.12984645	0.92440258	0.59341692	0.17159301	2.36572257	0.90200525	0.74631452	1.17552319	1.14114100	0.18067018	0.58439284	0.22562653	0.81248046	0.35619674	2.24717765	1.39694135	1.32338814	1.63028809	1.69832637	1.10622650	2.12540374	4.00967608	0.86750879	2.87097981	0.54746896	2.63227740	1.87589152	8.54219925	0.83751285	1.30241343
2005.800000	131	0	0	27.5	1.212769	4095.000000	6	1.97352669	0.65115123	2.12989877	0.92437158	0.59340484	0.17157695	2.36566441	0.90199977	0.74628129	1.17554638	1.14116644	0.18067388	0.58439116	0.22561917	0.81247701	0.35619532	2.24702763	1.39688415	1.32340868	1.63022803	1.69836386	1.10627692	2.12542858	4.00953002	0.86752130	2.87071941	0.54745399	2.63240642	1.87584245	8.54101141	0.83729219	1.30238382
2006.400000	131	0	0	27.5	1.213379	4095.000000	6	1.97353188	0.65112893	2.12986575	0.92438747	0.59341904	0.17155721	2.36563900	0.90205331	0.74625017	1.17554236	1.14118250	0.18066895	0.58438695	0.22561949	0.81248637	0.35619887	2.24704477	1.39683679	1.32341811	1.63021729	1.69827734	1.10622650	2.12528258	4.00940587	0.86749806	2.87062195	0.54743759	2.63249116	1.87585685	8.54163804	0.83702198	1.30240611
2006.900000	131	0	0	27.5	1.212769	4095.000000	6	1.97353093	0.65112430	2.12975958	0.92437158	0.59341565	0.17153121	2.36590384	0.90205828	0.74619926	1.17556956	1.14110223	0.18066617	0.58438505	0.22561773	0.81247406	0.35618537	2.24700405	1.39689573	1.32344775	1.63016558	1.69829464	1.10623450	2.12515941	4.00938605	0.86748375	2.87100418	0.54741749	2.63235582	1.87578392	8.54097712	0.83683068	1.30235487
2007.400000	131	0	0	27.5	1.212158	4095.000000	6	1.97343700	0.65112959	2.12983832	0.92438111	0.59341946	0.17151729	2.36581461	0.90207760	0.74617051	1.17552134	1.14111495	0.18066355	0.58438653	0.22561325	0.81245656	0.35618377	2.24698477	1.39690450	1.32343899	1.63000729	1.69831401	1.10623688	2.12485227	4.00972408	0.86747328	2.87087328	0.54741421	2.63216864	1.87556871	8.54093036	0.83663341	1.30234722
2008.000000	131	0	0	27.5	1.212769	4095.000000	6	1.97357908	0.65112032	2.12986524	0.92445213	0.59341098	0.17150337	2.36592361	0.90209380	0.74618394	1.17549228	1.14117947	0.18066294	0.58438905	0.22561517	0.81245361	0.35618306	2.24707156	1.39688310	1.32339959	1.62992338	1.69845655	1.10622561	2.12489991	4.00963122	0.86750112	2.87152227	0.54741851	2.63208327	1.87562454	8.54265763	0.83637658	1.30234922
2008.600000	131	0	0	27.6	1.212158	4095.000000	6	1.97346343	0.65113357	2.12976314	0.92440867	0.59339954	0.17149220	2.36573612	0.90212018	0.74613774	1.17548702	1.14110647	0.18065754	0.58438653	0.22561261	0.81245508	0.35618075	2.24696494	1.39685222	1.32345347	1.62982515	1.69832431	1.10621938	2.12468604	4.00917950	0.86746357	2.87090740	0.54739801	2.63211678	1.87552685	8.54220549	0.83620839	1.30236119
2009.100000	131	0	0	27.6	1.213379	4095.000000	6	1.97334166	0.65111237	2.12982917	0.92440682	0.59338025	0.17148532	2.36579598	0.90206219	0.74616414	1.17547775	1.14112434	0.18066278	0.58438168	0.22560749	0.81244474	0.35617596	2.24689851	1.39674521	1.32342518	1.62986770	1.69837951	1.10626001	2.12460648	4.00930155	0.86745336	2.87084543	0.54741113	2.63198336	1.87540575	8.54228968	0.83597741	1.30239047
2009.700000	131	0	0	27.6	1.212158	4095.000000	6	1.97335723	0.65112827	2.12969558	0.92439330	0.59337516	0.17146987	2.36584737	0.90205436	0.74613327	1.17548300	1.14119885	0.18065616	0.58439558	0.22561117	0.81243045	0.35618253	2.24701798	1.39672907	1.32338107	1.62974881	1.69833831	1.10625230	2.12445903	4.00902511	0.86742909	2.87099582	0.54739370	2.63204280	1.87533508	8.54324390	0.83586756	1.30228334
2010.200000	131	0	0	27.6	1.212769	4095.000000	7	1.97342143	0.65111635	2.12977025	0.92438641	0.59338131	0.17146543	2.36573499	0.90198070	0.74613067	1.17547095	1.14115948	0.18065677	0.58439158	0.22561165	0.81242650	0.35617542	2.24726659	1.39713821	1.32361545	1.63073362	1.69978076	1.10702930	2.13361376	4.01316173	0.86890488	2.87835922	0.54792758	2.64591341	1.88147695	8.55711482	0.84520276	1.30491572
2010.800000	131	0	0	27.5	1.211548	4095.000000	7	1.97817713	0.65231657	2.13445352	0.92569749	0.60449967	0.17235706	2.36794738	0.90259149	0.74833882	1.17716113	1.14358856	0.18086087	0.58486193	0.22583950	0.81450045	0.35669236	2.25238587	1.40335288	1.32524917	1.63677846	1.70122056	1.10771879	2.14986699	4.01473410	0.86915725	2.87895634	0.54803713	2.64737911	1.88255584	8.55625192	0.85095976	1.30519364
2011.400000	131	0	0	27.5	1.213379	4095.000000	7	1.97873071	0.65239921	2.13458079	0.92573382	0.60629243	0.17266845	2.36799430	0.90262964	0.74860014	1.17742231	1.14397201	0.18089495	0.58492472	0.22585054	0.81476865	0.35673607	2.25312337	1.40392907	1.32534794	1.63762314	1.70140087	1.10781794	2.15350174	4.01476859	0.86924342	2.87835922	0.54807673	2.64789396	1.88285265	8.55608311	0.85438209	1.30528296
2011.900000	131	0	0	27.5	1.210938	4095.000000	7	1.97892852	0.65244053	2.13479156	0.92573992	0.60693946	0.17282847	2.36796660	0.90263774	0.74867616	1.17753248	1.14407486	0.18091021	0.58494621	0.22586414	0.81490462	0.35675455	2.25350323	1.40417918	1.32535333	1.63812270	1.70146235	1.10788148	2.15506649	4.01520754	0.86927411	2.87840950	0.54809314	2.64806136	1.88303699	8.55706479	0.85669867	1.30528262
2012.500000	131	0	0	27.5	1.213379	4095.000000	7	1.97891622	0.65244230	2.13453446	0.92573701	0.60730762	0.17292097	2.36793834	0.90265342	0.74873093	1.17759624	1.14414738	0.18092038	0.58494031	0.22587007	0.81494410	0.35677339	2.25372140	1.40426796	1.32542412	1.63836075	1.70154983	1.10789959	2.15611919	4.01519395	0.86927181	2.87836621	0.54811140	2.64806136	1.88328235	8.55573299	0.85829748	1.30531295
2013.000000	131	0	0	27.5	1.212769	4095.000000	7	1.97895219	0.65243965	2.13451410	0.92571712	0.60740245	0.17299065	2.36781682	0.90263434	0.74874368	1.17760088	1.14421170	0.18092177	0.58495505	0.22586687	0.81497347	0.35675686	2.25372032	1.40427289	1.32537659	1.63853970	1.70147556	1.10786634	2.15624824	4.01495670	0.86920890	2.87810226	0.54811571	2.64766293	1.88296424	8.55357031	0.85900911	1.30520364
2013.600000	131	0	0	27.5	1.211548	4095.000000	7	1.97878655	0.65237910	2.13438328	0.92568848	0.60678559	0.17299984	2.36778799	0.90261762	0.74864854	1.17751329	1.14407668	0.18091129	0.58493967	0.22586206	0.81488093	0.35674194	2.25347422	1.40384735	1.32531322	1.63809834	1.70124160	1.10776629	2.15502846	4.01471843	0.86913577	2.87716541	0.54806093	2.64658063	1.88257075	8.55371092	0.85862608	1.30502668
2014.100000	131	0	0	27.5	1.210938	4095.000000	7	1.97828926	0.65226707	2.13402546	0.92558638	0.60565275	0.17295313	2.36756645	0.90257816	0.74847526	1.17738053	1.14378846	0.18089741	0.58488342	0.22584062	0.81471140	0.35668810	2.25306589	1.40336873	1.32511873	1.63738319	1.70099324	1.10765585	2.15304527	4.01415208	0.86895857	2.87638449	0.54800246	2.64555031	1.88181966	8.55146159	0.85764456	1.30482576
2014.700000	131	0	0	27.5	1.213379	4095.000000	7	1.97783134	0.65217449	2.13359595	0.92543312	0.60450886	0.17288559	2.36733532	0.90250657	0.74830814	1.17724653	1.14350424	0.18088015	0.58484950	0.22583006	0.81455423	0.35665257	2.25239822	1.40277653	1.32495156	1.63679562	1.70077461	1.10758639	2.15117930	4.01384491	0.86885809	2.87578030	0.54797415	2.64439013	1.88121284	8.54810496	0.85648233	1.30462319
2015.200000	131	0	0	27.5	1.213379	4095.000000	7	1.97746905	0.65209672	2.13332780	0.92533661	0.60348331	0.17281300	2.36726525	0.90248332	0.74808298	1.17706242	1.14331862	0.18086488	0.58480716	0.22581390	0.81437487	0.35660637	2.25192888	1.40234712	1.32483698	1.63623457	1.70062901	1.10748784	2.14925495	4.01332676	0.86873973	2.87505212	0.54794912	2.64337218	1.88094200	8.54990322	0.85527992	1.30448260
2015.800000	131	0	0	27.6	1.212769	4095.000000	7	1.97721605	0.65200217	2.13299000	0.92529393	0.60261745	0.17274272	2.36709121	0.90243132	0.74793950	1.17695073	1.14311119	0.18085872	0.58478420	0.22580110	0.81424240	0.35658718	2.25171572	1.40194771	1.32473083	1.63589346	1.70044918	1.10741808	2.14757914	4.01284944	0.86864744	2.87475574	0.54791261	2.64260296	1.88034086	8.55019050	0.85416024	1.30432870
2016.400000	131	0	0	27.5	1.213379	4095.000000	7	1.97691627	0.65195070	2.13284248	0.92524461	0.60189073	0.17267351	2.36690759	0.90230513	0.74780193	1.17686658	1.14302993	0.18083867	0.58474228	0.22578285	0.81412549	0.35656213	2.25124920	1.40160116	1.32462198	1.63560945	1.70027597	1.10733231	2.14604176	4.01268651	0.86854366	2.87448241	0.54789517	2.64198255	1.88011977	8.54818924	0.85310996	1.30411687
2016.900000	131	0	0	27.5	1.213989	4095.000000	7	1.97676924	0.65189812	2.13245847	0.92517118	0.60128268	0.17261104	2.36696239	0.90232368	0.74770802	1.17681646	1.14286013	0.18083050	0.58473153	0.22577101	0.81403669	0.35652802	2.25109140	1.40130392	1.32461491	1.63507147	1.70024092	1.10723377	2.14473357	4.01245886	0.86848922	2.87425443	0.54784163	2.64147656	1.87984456	8.54673480	0.85214537	1.30404792
2017.500000	131	0	0	27.5	1.213379	4095.000000	7	1.97652719	0.65184069	2.13233895	0.92512002	0.60078313	0.17255592	2.36689629	0.90228424	0.74762403	1.17671066	1.14276463	0.18082002	0.58468814	0.22576317	0.81393237	0.35651630	2.25070068	1.40108586	1.32446093	1.63472738	1.70003804	1.10717560	2.14358207	4.01258522	0.86837752	2.87402158	0.54780655	2.64087612	1.87942595	8.54540868	0.85124483	1.30396833
2018.000000	131	0	0	27.5	1.213379	4095.000000	7	1.97631543	0.65177862	2.13219453	0.92508555	0.60028759	0.17250571	2.36709460	0.90228476	0.74751669	1.17663859	1.14272643	0.18080800	0.58468793	0.22575549	0.81386110	0.35648929	2.25055310	1.40085868	1.32438310	1.63445311	1.70003351	1.10717531	2.14249299	4.01226881	0.86836117	2.87391353	0.54779466	2.64045095	1.87923878	8.54312227	0.85047592	1.30390705
2018.600000	131	0	0	27.5	1.213379	4095.000000	7	1.97614055	0.65174814	2.13209283	0.92499119	0.59991488	0.17245764	2.36679403	0.90229442	0.74741337	1.17658693	1.14256394	0.18079782	0.58465739	0.22575165	0.81377158	0.35647384	2.25043290	1.40073982	1.32437232	1.63421675	1.69991641	1.10706194	2.14157045	4.01227507	0.86830519	2.87402646	0.54776225	2.64011403	1.87904757	8.54351211	0.84970764	1.30378351
2019.100000	131	0	0	27.5	1.213379	4095.000000	7	1.97579887	0.65165427	2.13160371	0.92495381	0.59881373	0.17236778	2.36660534	0.90235347	0.74733128	1.17648424	1.14235418	0.18078873	0.58467045	0.22574173	0.81370968	0.35645430	2.24988082	1.40020543	1.32428506	1.63389075	1.69989950	1.10706461	2.13990410	4.01203909	0.86833995	2.87420214	0.54775384	2.64005884	1.87896414	8.54342167	0.84898720	1.30372324
2019.700000	131	0	0	27.6	1.210938	4095.000000	7	1.97592032	0.65170440	2.13189401	0.92494719	0.59934877	0.17237834	2.36669742	0.90230644	0.74730321	1.17649630	1.14234660	0.18078271	0.58466813	0.22573885	0.81367393	0.35644790	2.25004284	1.40039245	1.32432212	1.63385448	1.69986322	1.10703820	2.13989849	4.01223435	0.86821626	2.87390168	0.54769477	2.63960780	1.87877972	8.54229591	0.84847875	1.30368927
2020.300000	131	0	0	27.6	1.213989	4095.000000	7	1.97582345	0.65168210	2.13177860	0.92494851	0.59911166	0.17234895	2.36650366	0.90226934	0.74724636	1.17645640	1.14231629	0.18077886	0.58463084	0.22572477	0.81361081	0.35643032	2.24994198	1.40027468	1.32424396	1.63357755	1.69966409	1.10691951	2.13950711	4.01159015	0.86821472	2.87395257	0.54771446	2.63934014	1.87850469	8.54376786	0.84797325	1.30363367
2020.800000	0	0	0	27.5	1.213379	4095.000000	0	1.97582203	0.65164808	2.13183910	0.92494454	0.59887480	0.17232767	2.36662737	0.90225994	0.74723646	1.17639052	1.14232266	0.18077978	0.58463737	0.22572381	0.81358566	0.35641664	2.24997256	1.40001140	1.32413010	1.63343212	1.69965791	1.10698805	2.13910100	4.01155256	0.86815314	2.87386195	0.54771446	2.63906807	1.87830408	8.53965241	0.84710792	1.30334800
2021.400000	0	0	0	27.5	1.212769	4095.000000	0	1.97530040	0.65154340	2.13144256	0.92486290	0.59835462	0.17227379	2.36653530	0.90222702	0.74717042	1.17637227	1.14224234	0.18077778	0.58464306	0.22571789	0.81358516	0.35642960	2.25003479	1.40021914	1.32418063	1.63351539	1.69965049	1.10689725	2.13791831	4.01123939	0.86802486	2.87318797	0.54763877	2.63761816	1.87759646	8.53952152	0.84511540	1.30306438
2021.900000	0	0	0	27.5	1.212769	4095.000000	0	1.97508403	0.65150232	2.13121026	0.92483162	0.59791736	0.17222236	2.36641102	0.90221109	0.74714825	1.17632093	1.14228629	0.18076791	0.58462874	0.22572573	0.81356643	0.35642996	2.24997202	1.40038190	1.32418568	1.63336679	1.69958411	1.10684978	2.13723521	4.01108490	0.86801821	2.87329529	0.54764062	2.63754844	1.87759421	8.53965865	0.84482191	1.30313562
2022.500000	0	0	0	27.5	1.212769	4095.000000	0	1.97517473	0.65154009	2.13143087	0.92482500	0.59787951	0.17219910	2.36644492	0.90221945	0.74712136	1.17632464	1.14222234	0.18077177	0.58462200	0.22572285	0.81357949	0.35641895	2.24995807	1.40033691	1.32407620	1.63330583	1.69948312	1.10685512	2.13706447	4.01138553	0.86800263	2.87343538	0.54762729	2.63767520	1.87743739	8.53948412	0.84460598	1.30323149
2023.000000	0	0	0	27.5	1.212158	4095.000000	0	1.97513316	0.65153677	2.13137038	0.92485389	0.59787717	0.17218716	2.36629184	0.90218366	0.74712631	1.17631815	1.14219961	0.18077069	0.58459946	0.22571645	0.81354152	0.35642090	2.24985293	1.40031230	1.32400142	1.63355285	1.69958659	1.10688835	2.13668939	4.01126236	0.86801898	2.87325278	0.54763303	2.63768154	1.87773166	8.54001707	0.84443486	1.30319986
2023.600000	0	0	0	27.5	1.212158	4095.000000	0	1.97525079	0.65154848	2.13137648	0.92481228	0.59788737	0.17217629	2.36646186	0.90220978	0.74711570	1.17634258	1.14216354	0.18076406	0.58460367	0.22572221	0.81355607	0.35642108	2.24981484	1.40029542	1.32410955	1.63349866	1.69955114	1.10686016	2.13671538	4.01145339	0.86804019	2.87324511	0.54765313	2.63774112	1.87754329	8.53787003	0.84432591	1.30326644
2024.100000	0	0	0	27.5	1.212769	4095.000000	0	1.97529709	0.65154605	2.13153305	0.92484143	0.59791204	0.17217323	2.36626078	0.90225419	0.74710462	1.17629928	1.14226871	0.18076529	0.58462073	0.22571773	0.81353462	0.35642055	2.24966249	1.40032038	1.32406609	1.63359428	1.69954949	1.10693345	2.13662111	4.01140015	0.86802179	2.87315313	0.54764862	2.63797944	1.87769786	8.53847760	0.84425647	1.30329840
2024.700000	0	0	0	27.6	1.212158	4095.000000	0	1.97534859	0.65155223	2.13153915	0.92484063	0.59793352	0.17216573	2.36617041	0.90226464	0.74708976	1.17627207	1.14215657	0.18076421	0.58460515	0.22571789	0.81353388	0.35640953	2.24954181	1.40031827	1.32409843	1.63340384	1.69951239	1.10691773	2.13651767	4.01143147	0.86803917	2.87312664	0.54765108	2.63780767	1.87771048	8.53712236	0.84418754	1.30333169
2025.300000	0	0	0	27.6	1.213379	4095.000000	0	1.97533772	0.65156924	2.13156101	0.92484435	0.59796520	0.17215931	2.36654942	0.90226595	0.74707066	1.17630763	1.14209596	0.18076437	0.58460725	0.22572061	0.81351169	0.35641557	2.24958579	1.40035237	1.32409877	1.63337595	1.69943489	1.10685185	2.13650341	4.01085214	0.86800672	2.87327090	0.54765313	2.63782795	1.87777537	8.53752422	0.84414175	1.30333302
2025.800000	0	0	0	27.6	1.212158	4095.000000	0	1.97529000	0.65158757	2.13142070	0.92483586	0.59799604	0.17216053	2.36644096	0.90230827	0.74709896	1.17628444	1.14210778	0.18076021	0.58459925	0.22572285	0.81351884	0.35641237	2.24957882	1.40026273	1.32406677	1.63346400	1.69957793	1.10687114	2.13632355	4.01094608	0.86805399	2.87340889	0.54766708	2.63799085	1.87774563	8.53918183	0.84407358	1.30340626
2026.400000	0	0	0	27.6	1.215210	4095.000000	0	1.97533441	0.65158646	2.13161032	0.92481705	0.59802071	0.17216436	2.36634663	0.90225916	0.74710273	1.17628722	1.14219173	0.18075589	0.58461757	0.22571981	0.81354226	0.35641895	2.24970809	1.40025008	1.32408226	1.63336041	1.69945591	1.10686877	2.13642239	4.01084901	0.86801259	2.87312386	0.54767590	2.63803713	1.87780467	8.53804451	0.84402427	1.30342324
2026.900000	0	0	0	27.6	1.212769	4095.000000	0	1.97545725	0.65160082	2.13157829	0.92483719	0.59802177	0.17215655	2.36655733	0.90224531	0.74710886	1.17629681	1.14213505	0.18075974	0.58461589	0.22571821	0.81352278	0.35642161	2.24963407	1.40023250	1.32411123	1.63349627	1.69949013	1.10688568	2.13648965	4.01092207	0.86798960	2.87316358	0.54766667	2.63802762	1.87785289	8.53758964	0.84396692	1.30330905
2027.500000	128	0	0	27.5	1.210327	4095.000000	1	1.97540292	0.65160281	2.13157016	0.92484912	0.59807579	0.17214982	2.36646186	0.90223564	0.74712443	1.17627299	1.14213687	0.18076406	0.58459756	0.22572045	0.81348777	0.35642179	2.24949729	1.39996184	1.32406306	1.63316481	1.69941758	1.10684592	2.13615237	4.01080935	0.86795689	2.87256573	0.54766790	2.63752499	1.87728194	8.53627823	0.84304352	1.30297451
2028.000000	128	0	0	27.5	1.213989	4095.000000	1	1.97436991	0.65135481	2.13065935	0.92462013	0.59617538	0.17200259	2.36605632	0.90208361	0.74665328	1.17595479	1.14172718	0.18072167	0.58448088	0.22566477	0.81306722	0.35632054	2.24846824	1.39829347	1.32361208	1.63128193	1.69871366	1.10639972	2.13032907	4.00875600	0.86746664	2.87029128	0.54749316	2.63285801	1.87532563	8.53572386	0.83984914	1.30235088
2028.600000	128	0	0	27.6	1.212769	4095.000000	1	1.97347854	0.65115763	2.12977533	0.92439410	0.59420586	0.17175058	2.36564069	0.90198148	0.74623674	1.17561470	1.14118219	0.18067003	0.58440253	0.22561997	0.81258444	0.35621024	2.24742788	1.39731403	1.32332350	1.63050766	1.69843307	1.10629768	2.12727765	4.00874870	0.86740176	2.87045000	0.54741749	2.63261007	1.87527926	8.53384627	0.83880038	1.30225107
2029.200000	128	0	0	27.6	1.209717	4095.000000	1	1.97348232	0.65112297	2.12968898	0.92434932	0.59391173	0.17165772	2.36554752	0.90198462	0.74619313	1.17556214	1.14106771	0.18066417	0.58439958	0.22560989	0.81252629	0.35619070	2.24716640	1.39724243	1.32332316	1.63020695	1.69830618	1.10630124	2.12645688	4.00867151	0.86742322	2.87064214	0.54742159	2.63245891	1.87517529	8.53517266	0.83817026	1.30227535
2029.700000	128	0	0	27.6	1.213379	4095.000000	1	1.97347665	0.65112452	2.12967324	0.92437476	0.59383307	0.17161029	2.36542613	0.90196947	0.74613256	1.17552505	1.14100077	0.18066047	0.58438610	0.22561101	0.81250264	0.35618786	2.24703459	1.39716347	1.32321407	1.63013177	1.69838569	1.10622857	2.12601467	4.00857973	0.86736830	2.87066372	0.54739616	2.63238808	1.87507807	8.53319876	0.83769897	1.30228933
2030.300000	128	0	0	27.6	1.212158	4095.000000	1	1.97355784	0.65109383	2.12962701	0.92436124	0.59376183	0.17157465	2.36565029	0.90196111	0.74606963	1.17553092	1.14098442	0.18065169	0.58439937	0.22560333	0.81249771	0.35618999	2.24700888	1.39712101	1.32328275	1.62987685	1.69833172	1.10616035	2.12574949	4.00859538	0.86735195	2.87091575	0.54740990	2.63245069	1.87497905	8.53672052	0.83736733	1.30221380
2030.800000	128	0	0	27.6	1.213379	4095.000000	1	1.97349128	0.65107639	2.12973368	0.92439304	0.59373681	0.17154283	2.36564069	0.90199768	0.74604206	1.17544869	1.14091052	0.18064984	0.58439200	0.22560237	0.81248219	0.35618075	2.24692691	1.39711189	1.32321777	1.62982237	1.69825056	1.10617607	2.12562021	4.00860372	0.86732514	2.87079391	0.54739206	2.63248104	1.87503126	8.53806320	0.83709260	1.30221314
2031.400000	128	0	0	27.6	1.212769	4095.000000	1	1.97343653	0.65110509	2.12960670	0.92437767	0.59371476	0.17152432	2.36571240	0.90202275	0.74599257	1.17546260	1.14100865	0.18065030	0.58436884	0.22560845	0.81248391	0.35617205	2.24688137	1.39702065	1.32327770	1.62988480	1.69823203	1.10620455	2.12541134	4.00852133	0.86737596	2.87074517	0.54735823	2.63236215	1.87499121	8.53839035	0.83680289	1.30220149
2031.900000	128	0	0	27.6	1.212158	4095.000000	1	1.97342001	0.65109979	2.12946195	0.92435170	0.59366579	0.17150352	2.36547186	0.90202145	0.74598809	1.17545673	1.14101137	0.18064382	0.58437073	0.22560429	0.81247578	0.35617169	2.24693226	1.39695608	1.32326222	1.62975318	1.69820690	1.10619951	2.12520858	4.00792378	0.86734736	2.87079252	0.54732767	2.63230713	1.87481389	8.53759899	0.83651725	1.30217355
2032.500000	128	0	0	27.5	1.212769	4095.000000	1	1.97334874	0.65109471	2.12950055	0.92431858	0.59363611	0.17148455	2.36566045	0.90196189	0.74599351	1.17545735	1.14098442	0.18064475	0.58435978	0.22560045	0.81248440	0.35617489	2.24694351	1.39686486	1.32327366	1.62974801	1.69815664	1.10619921	2.12504587	4.00796236	0.86734710	2.87064005	0.54733075	2.63216800	1.87465504	8.53930649	0.83628122	1.30217255
2033.100000	128	0	0	27.5	1.213379	4095.000000	1	1.97342898	0.65107815	2.12955184	0.92432415	0.59357060	0.17147308	2.36533692	0.90193865	0.74596240	1.17540913	1.14101349	0.18064490	0.58437031	0.22559469	0.81240507	0.35617223	2.24690655	1.39684731	1.32320632	1.62963230	1.69808249	1.10615502	2.12485277	4.00787894	0.86730394	2.87077093	0.54734756	2.63215725	1.87469059	8.53938128	0.83607976	1.30213629
2033.600000	128	0	0	27.6	1.211548	4095.000000	1	1.97341812	0.65107506	2.12961482	0.92431620	0.59358502	0.17145121	2.36543855	0.90191984	0.74593695	1.17542798	1.14098684	0.18064737	0.58435094	0.22559997	0.81241961	0.35617454	2.24676887	1.39681609	1.32323629	1.62969274	1.69820484	1.10614464	2.12497999	4.00784974	0.86725618	2.87080923	0.54734367	2.63222618	1.87467214	8.53816602	0.83589308	1.30218952
2034.200000	128	0	0	27.6	1.212769	4095.000000	1	1.97334638	0.65108235	2.12953102	0.92429368	0.59354368	0.17144371	2.36569433	0.90189503	0.74592328	1.17542427	1.14104227	0.18064228	0.58435662	0.22559661	0.81241172	0.35617454	2.24672012	1.39687994	1.32311508	1.62954403	1.69826910	1.10616510	2.12485683	4.00818864	0.86729117	2.87080783	0.54733383	2.63215599	1.87459789	8.54115793	0.83572194	1.30207308
2034.700000	128	0	0	27.5	1.212769	4095.000000	1	1.97331711	0.65106027	2.12968593	0.92431858	0.59354474	0.17142781	2.36558535	0.90192272	0.74595651	1.17543880	1.14098503	0.18063889	0.58435283	0.22559501	0.81240137	0.35617542	2.24679083	1.39685328	1.32321912	1.62948240	1.69818918	1.10613959	2.12478334	4.00785704	0.86731109	2.87084334	0.54732439	2.63222239	1.87450835	8.54087425	0.83565715	1.30215226
2035.300000	128	0	0	27.6	1.212158	4095.000000	1	1.97328219	0.65107374	2.12963717	0.92434455	0.59360452	0.17141985	2.36579428	0.90191514	0.74593106	1.17547311	1.14097170	0.18063720	0.58434841	0.22559693	0.81241271	0.35617134	2.24696387	1.39689959	1.32321844	1.62940448	1.69829959	1.10617696	2.12468807	4.00825747	0.86725541	2.87058853	0.54730922	2.63224958	1.87450565	8.53959320	0.83554382	1.30209869
2035.800000	128	0	0	27.6	1.211548	4095.000000	1	1.97328738	0.65107462	2.12967374	0.92432415	0.59361003	0.17141067	2.36581518	0.90192924	0.74592776	1.17544313	1.14103681	0.18063812	0.58436294	0.22559869	0.81242823	0.35617258	2.24675012	1.39688310	1.32326390	1.62948678	1.69823285	1.10613870	2.12447879	4.00818760	0.86725311	2.87088999	0.54729979	2.63228373	1.87445886	8.53849629	0.83542125	1.30214161
2036.400000	128	0	0	27.6	1.213989	4095.000000	1	1.97327841	0.65109339	2.12963870	0.92431408	0.59360346	0.17140333	2.36579485	0.90196346	0.74589288	1.17543756	1.14100259	0.18063088	0.58436652	0.22559549	0.81240236	0.35616423	2.24678172	1.39681117	1.32328982	1.62937466	1.69818136	1.10614137	2.12438049	4.00832213	0.86725541	2.87081062	0.54730553	2.63206746	1.87441116	8.53876427	0.83523215	1.30210801
2036.900000	128	0	0	27.6	1.213989	4095.000000	1	1.97325387	0.65108213	2.12965241	0.92426904	0.59360367	0.17139293	2.36590327	0.90199454	0.74587144	1.17540696	1.14102621	0.18062548	0.58436041	0.22559277	0.81242232	0.35615908	2.24681387	1.39677784	1.32335750	1.62932417	1.69823532	1.10615235	2.12412007	4.00788624	0.86723396	2.87095126	0.54730327	2.63215725	1.87428878	8.53710367	0.83512411	1.30213762
2037.500000	128	0	0	27.5	1.212158	4095.000000	1	1.97326000	0.65107197	2.12977889	0.92429288	0.59357505	0.17138391	2.36589593	0.90202197	0.74584128	1.17537543	1.14097049	0.18062887	0.58436252	0.22559149	0.81241024	0.35615891	2.24674208	1.39672907	1.32335986	1.62930588	1.69818300	1.10613070	2.12411753	4.00729923	0.86722579	2.87070271	0.54727908	2.63212500	1.87426719	8.53866455	0.83499432	1.30203781
2038.100000	128	0	0	27.5	1.213989	4095.000000	1	1.97325481	0.65108014	2.12957013	0.92428891	0.59358311	0.17137565	2.36573273	0.90194439	0.74583280	1.17537451	1.14098169	0.18062625	0.58435199	0.22559325	0.81239398	0.35615624	2.24668851	1.39672065	1.32324605	1.62920848	1.69806519	1.10613159	2.12410639	4.00771211	0.86721608	2.87068182	0.54728646	2.63195301	1.87424649	8.53757718	0.83482603	1.30206642
2038.600000	128	0	0	27.5	1.212158	4095.000000	3	1.97321564	0.65107109	2.12965190	0.92431408	0.59348560	0.17136785	2.36550687	0.90199480	0.74582950	1.17537080	1.14101198	0.18062517	0.58434904	0.22559549	0.81237698	0.35615535	2.24690976	1.39715049	1.32344404	1.62974006	1.69844007	1.10635908	2.12495667	4.00813650	0.86727431	2.87088860	0.54729282	2.63227804	1.87447910	8.54075891	0.83523640	1.30230829
2039.200000	128	0	0	27.5	1.212158	4095.000000	3	1.97551442	0.65161981	2.13169370	0.92485998	0.59731315	0.17167195	2.36647090	0.90223199	0.74665022	1.17596468	1.14177051	0.18068899	0.58453838	0.22567101	0.81298711	0.35631894	2.24754149	1.39749373	1.32356998	1.62991264	1.69857686	1.10634751	2.12669172	4.00891663	0.86748937	2.87142407	0.54736786	2.63415761	1.87511723	8.54124522	0.83609327	1.30250527
2039.800000	128	0	0	27.6	1.213379	4095.000000	3	1.97621476	0.65178215	2.13223877	0.92508874	0.59967491	0.17197811	2.36697991	0.90235895	0.74713976	1.17644774	1.14236085	0.18074849	0.58466097	0.22572893	0.81356840	0.35646442	2.24763849	1.39753269	1.32362925	1.63014410	1.69866174	1.10634484	2.12697832	4.00883110	0.86749295	2.87159818	0.54739145	2.63409369	1.87531257	8.54186875	0.83616534	1.30243606
2040.300000	128	0	0	27.6	1.211548	4095.000000	3	1.97644873	0.65182235	2.13246203	0.92507760	0.60025223	0.17209809	2.36706579	0.90235190	0.74722632	1.17657703	1.14252514	0.18076406	0.58467023	0.22573629	0.81373138	0.35649516	2.24761223	1.39755515	1.32356460	1.63012700	1.69858222	1.10637124	2.12705087	4.00889055	0.86752181	2.87161350	0.54738817	2.63408672	1.87542106	8.54307861	0.83612680	1.30242874
2040.800000	128	0	0	27.6	1.212158	4095.000000	3	1.97620388	0.65182545	2.13235929	0.92509722	0.60028653	0.17215257	2.36697652	0.90236627	0.74723268	1.17664941	1.14251998	0.18077454	0.58468329	0.22574797	0.81376221	0.35649320	2.24769047	1.39751724	1.32358547	1.63009439	1.69854720	1.10642375	2.12719546	4.00908874	0.86754506	2.87154664	0.54739842	2.63408736	1.87562499	8.54379593	0.83608977	1.30236119
2041.400000	128	0	0	27.6	1.213379	4095.000000	3	1.97620010	0.65181131	2.13227437	0.92508794	0.60020772	0.17217966	2.36696578	0.90239292	0.74726122	1.17662869	1.14245724	0.18077023	0.58467571	0.22574589	0.81376147	0.35648912	2.24759669	1.39749232	1.32364306	1.63018427	1.69853236	1.10643146	2.12702093	4.00929633	0.86758976	2.87158982	0.54739309	2.63399433	1.87562409	8.54282914	0.83603847	1.30241443
2042.000000	128	0	0	27.6	1.215210	4095.000000	3	1.97622137	0.65180976	2.13225047	0.92506461	0.60016363	0.17219451	2.36689120	0.90240676	0.74727066	1.17660332	1.14249725	0.18076915	0.58466392	0.22574365	0.81374100	0.35648770	2.24770387	1.39743757	1.32367169	1.63004547	1.69854472	1.10640298	2.12707725	4.00930781	0.86757571	2.87142547	0.54741318	2.63410191	1.87560428	8.54301936	0.83596089	1.30239713
2042.500000	128	0	0	27.5	1.211548	4095.000000	3	1.97611787	0.65180711	2.13221182	0.92505560	0.60005118	0.17220216	2.36680533	0.90245902	0.74720367	1.17659095	1.14255879	0.18076483	0.58465338	0.22574445	0.81370549	0.35648094	2.24767868	1.39735544	1.32369459	1.62993650	1.69858098	1.10639853	2.12695194	4.00948620	0.86761301	2.87169917	0.54743820	2.63401331	1.87566506	8.54242999	0.83585680	1.30245203
2043.100000	128	0	0	27.5	1.213379	4095.000000	3	1.97602760	0.65178569	2.13215181	0.92504102	0.59994810	0.17220185	2.36676578	0.90239056	0.74719495	1.17659837	1.14242056	0.18076791	0.58465338	0.22573837	0.81369168	0.35647597	2.24767600	1.39734140	1.32366798	1.63003712	1.69868852	1.10642019	2.12684744	4.00942987	0.86761148	2.87148536	0.54744148	2.63389434	1.87569432	8.54101453	0.83579875	1.30241310
2043.700000	128	0	0	27.6	1.213379	4095.000000	3	1.97601720	0.65177332	2.13224792	0.92500444	0.59982502	0.17220874	2.36669912	0.90241826	0.74718103	1.17657548	1.14238267	0.18076791	0.58463569	0.22574109	0.81366283	0.35647117	2.24766636	1.39736843	1.32369998	1.63007251	1.69862013	1.10638608	2.12679114	4.00931302	0.86764239	2.87187329	0.54745645	2.63406141	1.87573394	8.54233333	0.83570243	1.30242907
2044.200000	128	0	0	27.6	1.213379	4095.000000	3	1.97594537	0.65175211	2.13218741	0.92501398	0.59971111	0.17219680	2.36672737	0.90235399	0.74715509	1.17656435	1.14244905	0.18077038	0.58464559	0.22573645	0.81366481	0.35647259	2.24786091	1.39738211	1.32370604	1.63007013	1.69869594	1.10636383	2.12679672	4.00903033	0.86763728	2.87204812	0.54744497	2.63395383	1.87568667	8.54383336	0.83561987	1.30244038
2044.800000	128	0	0	27.5	1.213379	4095.000000	3	1.97593308	0.65176757	2.13214113	0.92501610	0.59965106	0.17219833	2.36664884	0.90233021	0.74720698	1.17655259	1.14234115	0.18076545	0.58464138	0.22572989	0.81367442	0.35646922	2.24770548	1.39746565	1.32369661	1.63009518	1.69867905	1.10641307	2.12680737	4.00915446	0.86760611	2.87188513	0.54746712	2.63398041	1.87589017	8.54365870	0.83559035	1.30245137
2045.400000	128	0	0	27.5	1.213379	4095.000000	3	1.97606919	0.65179033	2.13216097	0.92497343	0.59972516	0.17220017	2.36685730	0.90232003	0.74720627	1.17657765	1.14239965	0.18076283	0.58464011	0.22573629	0.81366752	0.35646869	2.24772692	1.39735684	1.32371412	1.63005183	1.69858510	1.10640862	2.12681599	4.00907518	0.86762221	2.87190185	0.54746548	2.63413925	1.87601355	8.54277612	0.83549104	1.30249362
2045.900000	128	0	0	27.5	1.214600	4095.000000	3	1.97606210	0.65178856	2.13228556	0.92499834	0.59988230	0.17221440	2.36683188	0.90232682	0.74721735	1.17661075	1.14244148	0.18076822	0.58464032	0.22573581	0.81369144	0.35648574	2.24782392	1.39744529	1.32371042	1.63006496	1.69855008	1.10642701	2.12693317	4.00936414	0.86766640	2.87194364	0.54749501	2.63415381	1.87610856	8.54233021	0.83546752	1.30246767
2046.400000	128	0	0	27.5	1.213989	4095.000000	3	1.97612685	0.65179496	2.13238015	0.92501637	0.60003776	0.17222956	2.36677652	0.90230618	0.74727514	1.17663549	1.14241207	0.18077023	0.58464222	0.22574221	0.81371684	0.35648716	2.24783840	1.39740949	1.32368684	1.63019859	1.69856244	1.10640002	2.12674498	4.00951750	0.86767279	2.87213450	0.54746199	2.63434052	1.87619232	8.54258902	0.83544526	1.30247599
2047.000000	128	0	0	27.5	1.212769	4095.000000	3	1.97616182	0.65179320	2.13226725	0.92506620	0.60020985	0.17224471	2.36692228	0.90239187	0.74726594	1.17661260	1.14253363	0.18077716	0.58466539	0.22574365	0.81375210	0.35649498	2.24770226	1.39748425	1.32370637	1.63027098	1.69865803	1.10636561	2.12665875	4.00953211	0.86767304	2.87204743	0.54748270	2.63429431	1.87614504	8.54269505	0.83541149	1.30242208
2047.500000	128	0	0	27.6	1.213379	4095.000000	3	1.97617978	0.65180998	2.13240303	0.92504950	0.60038494	0.17225910	2.36682397	0.90238926	0.74726052	1.17662745	1.14249270	0.18078009	0.58466497	0.22574909	0.81379131	0.35649729	2.24772156	1.39742213	1.32373264	1.63027894	1.69859994	1.10648397	2.12684846	4.00971573	0.86771162	2.87201469	0.54750075	2.63417786	1.87601760	8.54193423	0.83537222	1.30246101
2048.100000	128	0	0	27.6	1.212769	4095.000000	3	1.97615615	0.65180424	2.13243914	0.92507310	0.60050913	0.17227609	2.36684092	0.90243968	0.74731595	1.17663302	1.14258213	0.18077624	0.58466665	0.22575101	0.81380413	0.35649302	2.24775425	1.39742072	1.32370469	1.63016240	1.69869017	1.10641722	2.12670947	4.00951854	0.86770293	2.87214495	0.54752351	2.63423672	1.87607119	8.54240817	0.83528818	1.30252757
2048.700000	128	0	0	27.5	1.215210	4095.000000	3	1.97633717	0.65181970	2.13237252	0.92506647	0.60059627	0.17229446	2.36693414	0.90244334	0.74733623	1.17666240	1.14252665	0.18078086	0.58467234	0.22575357	0.81382312	0.35649320	2.24761169	1.39741721	1.32382695	1.63024791	1.69873838	1.10638222	2.12675817	4.00959575	0.86771034	2.87239295	0.54752208	2.63437027	1.87633553	8.54333122	0.83524941	1.30249096
2049.200000	128	0	0	27.5	1.213379	4095.000000	3	1.97638444	0.65181970	2.13242541	0.92507787	0.60069385	0.17230793	2.36693753	0.90239997	0.74736595	1.17669272	1.14263275	0.18078595	0.58468182	0.22575501	0.81383496	0.35650262	2.24765135	1.39743441	1.32381886	1.63022564	1.69868234	1.10646558	2.12682056	4.00952898	0.86773435	2.87194782	0.54751162	2.63435191	1.87628239	8.54344038	0.83521665	1.30246734
2049.800000	128	0	0	27.5	1.212158	4095.000000	3	1.97643454	0.65184908	2.13247372	0.92510782	0.60082596	0.17232293	2.36686069	0.90242035	0.74744356	1.17666735	1.14257697	0.18078472	0.58468266	0.22575405	0.81386504	0.35651381	2.24775103	1.39741756	1.32377272	1.63023717	1.69874086	1.10639201	2.12670693	4.00938083	0.86774943	2.87208504	0.54751490	2.63428609	1.87632832	8.54520901	0.83521414	1.30249263
2050.400000	128	0	0	27.6	1.212769	4095.000000	3	1.97646007	0.65186477	2.13239896	0.92511445	0.60091183	0.17234512	2.36690872	0.90237933	0.74746503	1.17673386	1.14263336	0.18078410	0.58469277	0.22575853	0.81390129	0.35651754	2.24770816	1.39745687	1.32374881	1.63020933	1.69882492	1.10639171	2.12675208	4.00949455	0.86774100	2.87187050	0.54752597	2.63426140	1.87646704	8.54474730	0.83524216	1.30250760
2050.900000	128	0	0	27.6	1.212158	4095.000000	3	1.97668414	0.65190806	2.13265428	0.92518390	0.60173272	0.17239426	2.36734379	0.90236522	0.74766131	1.17677346	1.14276827	0.18081139	0.58473174	0.22577005	0.81407690	0.35654881	2.24781642	1.39779490	1.32369796	1.63055778	1.69889415	1.10651719	2.12840429	4.00999223	0.86839899	2.87481990	0.54778132	2.64214256	1.88056514	8.55141161	0.84087504	1.30431338
2051.400000	128	0	0	27.6	1.213989	4095.000000	3	1.97751019	0.65208811	2.13326929	0.92532521	0.60348950	0.17253571	2.36742121	0.90239109	0.74789230	1.17695382	1.14311756	0.18083374	0.58479473	0.22579357	0.81431271	0.35660761	2.25094970	1.40159307	1.32492460	1.63469828	1.70062406	1.10734893	2.14352992	4.01295910	0.86892329	2.87733921	0.54797333	2.64528389	1.88148598	8.54839838	0.84464045	1.30452891
2052.000000	128	0	0	27.6	1.213989	4095.000000	3	1.97763599	0.65211462	2.13341124	0.92528942	0.60388580	0.17259205	2.36717258	0.90239814	0.74797773	1.17705438	1.14313576	0.18083883	0.58478820	0.22580174	0.81438869	0.35661259	2.25184136	1.40215321	1.32499504	1.63545271	1.70080060	1.10745073	2.14679060	4.01338108	0.86896496	2.87705443	0.54801867	2.64554013	1.88174605	8.55193012	0.84675659	1.30461952
2052.600000	128	0	0	27.5	1.212158	4095.000000	3	1.97770883	0.65213384	2.13328506	0.92537930	0.60426362	0.17264258	2.36733645	0.90241721	0.74801572	1.17707542	1.14318094	0.18084731	0.58481306	0.22580350	0.81445949	0.35663551	2.25213722	1.40242349	1.32504525	1.63583602	1.70077997	1.10749734	2.14829777	4.01368925	0.86901227	2.87722753	0.54801498	2.64576460	1.88189597	8.55307664	0.84841492	1.30468016
2053.100000	128	0	0	27.5	1.212158	4095.000000	3	1.97775187	0.65212611	2.13358221	0.92533184	0.60456249	0.17268009	2.36731384	0.90242218	0.74808416	1.17709553	1.14320005	0.18085085	0.58480800	0.22581262	0.81450563	0.35663338	2.25232465	1.40267480	1.32518951	1.63605503	1.70095446	1.10756709	2.14946715	4.01372686	0.86905113	2.87736573	0.54803488	2.64608068	1.88217462	8.55349532	0.84982834	1.30474179
2053.700000	128	0	0	27.6	1.213379	4095.000000	3	1.97783276	0.65216389	2.13358577	0.92532601	0.60489048	0.17271669	2.36751106	0.90243341	0.74812475	1.17712307	1.14340991	0.18085193	0.58481790	0.22581262	0.81454633	0.35665576	2.25243904	1.40271598	1.32516861	1.63631317	1.70096436	1.10755878	2.15026844	4.01395879	0.86909358	2.87743344	0.54804390	2.64618435	1.88243478	8.54940677	0.85104947	1.30481976
2054.200000	128	0	0	27.6	1.213989	4095.000000	3	1.97807590	0.65218355	2.13373334	0.92538990	0.60515400	0.17275328	2.36743025	0.90248253	0.74821963	1.17710512	1.14342962	0.18086226	0.58483244	0.22581774	0.81461246	0.35666873	2.25254699	1.40287721	1.32520333	1.63654939	1.70094498	1.10764279	2.15100079	4.01396819	0.86912810	2.87740622	0.54806134	2.64642542	1.88236567	8.55086505	0.85215903	1.30484775
2054.800000	128	0	0	27.6	1.212158	4095.000000	6	1.97815017	0.65218156	2.13370586	0.92543286	0.60540988	0.17279401	2.36736470	0.90253479	0.74826258	1.17713204	1.14349726	0.18086519	0.58482802	0.22582430	0.81466008	0.35667620	2.25192512	1.40168630	1.32456908	1.63445989	1.69924199	1.10676611	2.13936221	4.00999432	0.86771877	2.86997110	0.54757027	2.63352164	1.87657243	8.53581106	0.84295755	1.30247998
2055.400000	128	0	0	27.6	1.211548	4095.000000	6	1.97343700	0.65106358	2.12943909	0.92415114	0.59475336	0.17197138	2.36546791	0.90193604	0.74620138	1.17562088	1.14119916	0.18067434	0.58438674	0.22561853	0.81268399	0.35617915	2.24782928	1.39737825	1.32344572	1.63062581	1.69845655	1.10639527	2.12897901	4.00903241	0.86757622	2.87039291	0.54750300	2.63278464	1.87605813	8.53655232	0.83988903	1.30232859
2055.900000	128	0	0	27.6	1.211548	4095.000000	6	1.97312880	0.65104151	2.12943605	0.92418028	0.59414372	0.17175104	2.36550292	0.90190522	0.74604606	1.17545333	1.14109012	0.18065585	0.58436062	0.22560461	0.81256547	0.35616423	2.24745950	1.39712733	1.32337939	1.63044640	1.69847427	1.10630183	2.12683730	4.00885822	0.86748580	2.87041728	0.54746691	2.63249875	1.87579247	8.53799154	0.83850509	1.30225107
2056.500000	129	0	0	27.6	1.212769	4095.000000	6	1.97313777	0.65102936	2.12932940	0.92422214	0.59388120	0.17164150	2.36551534	0.90190130	0.74595580	1.17537111	1.14101531	0.18064691	0.58436631	0.22559053	0.81250781	0.35615944	2.24711335	1.39702451	1.32339084	1.63019422	1.69839599	1.10631726	2.12615260	4.00862041	0.86751415	2.87063100	0.54743266	2.63259425	1.87558222	8.53951217	0.83757823	1.30217854
2057.000000	129	0	0	27.6	1.213379	4095.000000	6	1.97311889	0.65098565	2.12932889	0.92419194	0.59370395	0.17157970	2.36543460	0.90187361	0.74591527	1.17534174	1.14094323	0.18064213	0.58435072	0.22559085	0.81243118	0.35614399	2.24697673	1.39694135	1.32338781	1.63002399	1.69828599	1.10625705	2.12526738	4.00848065	0.86747175	2.87022098	0.54742098	2.63239693	1.87550794	8.53998590	0.83691807	1.30213196
2057.600000	129	0	0	27.6	1.210938	4095.000000	6	1.97310473	0.65097881	2.12928928	0.92418638	0.59365031	0.17152035	2.36533748	0.90187962	0.74588252	1.17530681	1.14094505	0.18063458	0.58433409	0.22558733	0.81240334	0.35615322	2.24698262	1.39693012	1.32342249	1.62996951	1.69838116	1.10626713	2.12503016	4.00871115	0.86745591	2.87064214	0.54740354	2.63251393	1.87540665	8.54052201	0.83645317	1.30213529
2058.100000	129	0	0	27.6	1.210938	4095.000000	6	1.97305848	0.65100155	2.12925982	0.92417498	0.59359477	0.17148211	2.36549670	0.90187257	0.74583421	1.17533803	1.14089811	0.18062810	0.58430945	0.22558173	0.81241813	0.35615198	2.24697887	1.39689784	1.32334471	1.62973688	1.69834408	1.10620277	2.12484213	4.00879459	0.86745208	2.87078695	0.54742159	2.63243424	1.87521490	8.54053759	0.83605298	1.30216024
2058.700000	129	0	0	27.6	1.213989	4095.000000	6	1.97302356	0.65098300	2.12936444	0.92422320	0.59355046	0.17145228	2.36560116	0.90194962	0.74581394	1.17528549	1.14094565	0.18062671	0.58431745	0.22558861	0.81238832	0.35614541	2.24686047	1.39683258	1.32332350	1.62978937	1.69817559	1.10621048	2.12459939	4.00847961	0.86748222	2.87092759	0.54740580	2.63237732	1.87516359	8.53970540	0.83576698	1.30210302
2059.200000	129	0	0	27.6	1.212158	4095.000000	6	1.97284754	0.65098411	2.12932482	0.92424625	0.59353351	0.17142566	2.36538999	0.90198697	0.74575574	1.17530063	1.14080726	0.18062810	0.58434125	0.22558445	0.81239053	0.35613422	2.24686530	1.39680696	1.32333898	1.62969910	1.69821802	1.10620455	2.12439974	4.00863188	0.86740738	2.87086910	0.54739145	2.63225843	1.87508212	8.53802581	0.83546202	1.30205644
2059.800000	129	0	0	27.6	1.211548	4095.000000	6	1.97284612	0.65099029	2.12937459	0.92422055	0.59353584	0.17140578	2.36533805	0.90198253	0.74582879	1.17525922	1.14086722	0.18061793	0.58430439	0.22557901	0.81237279	0.35614292	2.24685994	1.39676802	1.32334504	1.62963707	1.69817394	1.10619090	2.12441342	4.00828146	0.86742756	2.87114901	0.54740560	2.63217496	1.87511003	8.53767376	0.83520339	1.30209071
2060.400000	129	0	0	27.6	1.213989	4095.000000	6	1.97280413	0.65099735	2.12922377	0.92419406	0.59353033	0.17138024	2.36549332	0.90199846	0.74579227	1.17525983	1.14079242	0.18061824	0.58433514	0.22557965	0.81237846	0.35614115	2.24687976	1.39668662	1.32332518	1.62941084	1.69817435	1.10618705	2.12412159	4.00818030	0.86738541	2.87095614	0.54739657	2.63210540	1.87505017	8.53756160	0.83500957	1.30202617
2060.900000	129	0	0	27.6	1.213379	4095.000000	6	1.97266540	0.65098256	2.12927912	0.92417922	0.59349916	0.17136678	2.36543290	0.90196686	0.74579792	1.17525334	1.14075184	0.18061824	0.58432714	0.22558301	0.81235727	0.35613724	2.24680851	1.39666031	1.32330767	1.62924705	1.69821596	1.10615858	2.12389767	4.00807185	0.86741504	2.87062752	0.54737238	2.63217306	1.87481029	8.53954957	0.83479303	1.30203981
2061.500000	129	0	0	27.6	1.213379	4095.000000	6	1.97289378	0.65097197	2.12924408	0.92422506	0.59344214	0.17135974	2.36573443	0.90194439	0.74575692	1.17522769	1.14086843	0.18061238	0.58432019	0.22558285	0.81234865	0.35613848	2.24683262	1.39673153	1.32338208	1.62926056	1.69818671	1.10613040	2.12416465	4.00787685	0.86735093	2.87079182	0.54736930	2.63221606	1.87488410	8.53953087	0.83465526	1.30198659
2062.000000	129	0	0	27.6	1.211548	4095.000000	6	1.97277629	0.65095717	2.12917908	0.92418293	0.59345698	0.17134017	2.36569151	0.90192219	0.74575857	1.17529445	1.14078213	0.18061469	0.58432608	0.22557821	0.81234840	0.35613351	2.24676940	1.39669469	1.32332754	1.62922916	1.69814263	1.10610044	2.12386981	4.00784349	0.86734046	2.87073055	0.54735823	2.63208706	1.87480669	8.54093659	0.83447351	1.30202318
2062.600000	129	0	0	27.6	1.213379	4095.000000	6	1.97260925	0.65095210	2.12926592	0.92417498	0.59346313	0.17132457	2.36567175	0.90191018	0.74573147	1.17527869	1.14081150	0.18060806	0.58432756	0.22557517	0.81233633	0.35614186	2.24687922	1.39659856	1.32342687	1.62920848	1.69820896	1.10613070	2.12397416	4.00796027	0.86732539	2.87057043	0.54735228	2.63201561	1.87464334	8.53954022	0.83433103	1.30197760
2063.100000	129	0	0	27.6	1.210327	4095.000000	6	1.97262766	0.65095386	2.12908006	0.92419353	0.59344320	0.17130988	2.36579485	0.90189320	0.74574820	1.17531763	1.14086389	0.18061454	0.58430945	0.22557693	0.81232943	0.35613777	2.24707478	1.39661540	1.32334201	1.62916794	1.69817806	1.10619624	2.12386575	4.00786434	0.86732386	2.87055163	0.54733157	2.63204027	1.87465369	8.53696660	0.83421705	1.30201386
2063.700000	129	0	0	27.6	1.212769	4095.000000	6	1.97262388	0.65094901	2.12909732	0.92418585	0.59344257	0.17130285	2.36561641	0.90190704	0.74573242	1.17531176	1.14080908	0.18060421	0.58432208	0.22557597	0.81231933	0.35613635	2.24684119	1.39666382	1.32329420	1.62921882	1.69823615	1.10614375	2.12349244	4.00787685	0.86731773	2.87056625	0.54733075	2.63203711	1.87445931	8.53847136	0.83407534	1.30201952
2064.300000	129	0	0	27.6	1.213379	4095.000000	6	1.97258472	0.65094989	2.12914404	0.92419432	0.59344787	0.17128342	2.36540411	0.90187048	0.74567516	1.17529847	1.14079151	0.18060298	0.58431745	0.22557661	0.81230677	0.35613333	2.24670458	1.39668627	1.32327703	1.62909082	1.69819248	1.10619446	2.12350814	4.00807602	0.86731773	2.87084682	0.54730901	2.63196692	1.87444671	8.53784511	0.83393839	1.30201686
2064.800000	129	0	0	27.6	1.212158	4095.000000	6	1.97255405	0.65093731	2.12912880	0.92419300	0.59345550	0.17127930	2.36553566	0.90194570	0.74563652	1.17533092	1.14066645	0.18060344	0.58431113	0.22557373	0.81233165	0.35613333	2.24673083	1.39667154	1.32322114	1.62910076	1.69818424	1.10618230	2.12334911	4.00798947	0.86732667	2.87072429	0.54730696	2.63186322	1.87448090	8.53736222	0.83380670	1.30199756
2065.400000	129	0	0	27.6	1.213989	4095.000000	7	1.97256962	0.65093841	2.12911560	0.92417445	0.59346398	0.17127517	2.36571579	0.90195014	0.74562356	1.17527189	1.14068916	0.18059989	0.58430566	0.22557581	0.81231662	0.35612978	2.24713050	1.39705995	1.32344236	1.62987407	1.69954289	1.10692307	2.13138359	4.01149410	0.86864412	2.87761843	0.54779363	2.64486558	1.88020504	8.55387341	0.84207421	1.30431405
2065.900000	129	0	0	27.6	1.212158	4095.000000	7	1.97713377	0.65207375	2.13355982	0.92540820	0.60363532	0.17209931	2.36791460	0.90254994	0.74768938	1.17676201	1.14294351	0.18079258	0.58476756	0.22578669	0.81428212	0.35661010	2.25203896	1.40278111	1.32512513	1.63546866	1.70086949	1.10758787	2.14692064	4.01278991	0.86892942	2.87777481	0.54792286	2.64655009	1.88116860	8.55180205	0.84689872	1.30459254
2066.500000	129	0	0	27.6	1.213379	4095.000000	7	1.97763789	0.65216102	2.13381833	0.92543339	0.60542185	0.17240390	2.36790047	0.90254681	0.74797513	1.17703860	1.14330740	0.18082665	0.58482443	0.22580590	0.81455374	0.35666696	2.25289399	1.40335500	1.32522389	1.63624813	1.70100521	1.10766654	2.15078639	4.01325156	0.86901073	2.87770988	0.54797292	2.64692226	1.88153067	8.55167398	0.84975208	1.30471614
2067.000000	129	0	0	27.6	1.212769	4095.000000	7	1.97765681	0.65219968	2.13378576	0.92543736	0.60609992	0.17255960	2.36782869	0.90247887	0.74806245	1.17715587	1.14343023	0.18084654	0.58483939	0.22581566	0.81470573	0.35667211	2.25312552	1.40359763	1.32520333	1.63681318	1.70105595	1.10772086	2.15249958	4.01315859	0.86902377	2.87767498	0.54796307	2.64714940	1.88173521	8.54966592	0.85172563	1.30478011
2067.600000	129	0	0	27.6	1.213379	4095.000000	7	1.97777552	0.65218930	2.13383308	0.92543365	0.60639982	0.17265330	2.36782530	0.90245980	0.74815307	1.17722425	1.14354276	0.18085286	0.58483244	0.22581982	0.81472818	0.35669059	2.25328025	1.40365751	1.32526131	1.63699040	1.70110999	1.10768880	2.15292667	4.01294239	0.86899488	2.87707676	0.54798523	2.64688917	1.88144579	8.54855759	0.85286022	1.30479011
2068.100000	129	0	0	27.6	1.212769	4095.000000	7	1.97759958	0.65213959	2.13370332	0.92538487	0.60592347	0.17267779	2.36759414	0.90243681	0.74809383	1.17716360	1.14341931	0.18084515	0.58481580	0.22581550	0.81463565	0.35665967	2.25294233	1.40330746	1.32513390	1.63667709	1.70085298	1.10763121	2.15200996	4.01238471	0.86887215	2.87666919	0.54790768	2.64598591	1.88103634	8.54683467	0.85282455	1.30453424
2068.700000	129	0	0	27.6	1.213989	4095.000000	7	1.97719146	0.65201344	2.13333493	0.92524037	0.60480372	0.17264763	2.36753536	0.90238064	0.74786422	1.17706366	1.14323189	0.18083343	0.58478041	0.22579534	0.81448564	0.35663142	2.25243582	1.40276984	1.32490943	1.63602391	1.70065912	1.10752138	2.15003464	4.01212053	0.86876887	2.87552011	0.54789250	2.64460433	1.88050061	8.54459133	0.85210592	1.30430039
2069.300000	129	0	0	27.6	1.210938	4095.000000	7	1.97663450	0.65196417	2.13288673	0.92510597	0.60370813	0.17258271	2.36716693	0.90232525	0.74766485	1.17690463	1.14301537	0.18081432	0.58474312	0.22577629	0.81431443	0.35658399	2.25197398	1.40233656	1.32472274	1.63555122	1.70049208	1.10741185	2.14802064	4.01207459	0.86859044	2.87517835	0.54780286	2.64349670	1.87996095	8.54264203	0.85125165	1.30408489
2069.800000	129	0	0	27.6	1.212158	4095.000000	7	1.97627053	0.65184135	2.13256527	0.92500709	0.60267698	0.17250953	2.36703754	0.90230618	0.74748248	1.17674655	1.14278161	0.18079690	0.58470541	0.22576029	0.81414374	0.35653815	2.25168136	1.40179958	1.32463075	1.63497657	1.70034897	1.10729461	2.14650854	4.01172795	0.86852679	2.87467346	0.54776676	2.64243911	1.87951300	8.54222732	0.85029985	1.30388474
2070.400000	129	0	0	27.6	1.212158	4095.000000	7	1.97602949	0.65177376	2.13214368	0.92496998	0.60180948	0.17243743	2.36678612	0.90225262	0.74729495	1.17663456	1.14260456	0.18078503	0.58468456	0.22574333	0.81398663	0.35651328	2.25130610	1.40150090	1.32444812	1.63458865	1.70011391	1.10724327	2.14486808	4.01145861	0.86841739	2.87416658	0.54774953	2.64172605	1.87908319	8.54158503	0.84938373	1.30376486
2070.900000	129	0	0	27.6	1.211548	4095.000000	7	1.97567129	0.65170728	2.13195096	0.92485548	0.60113987	0.17237528	2.36657032	0.90225550	0.74716452	1.17653032	1.14245390	0.18076776	0.58463780	0.22573165	0.81388822	0.35647313	2.25092984	1.40101904	1.32436996	1.63413703	1.70005412	1.10714444	2.14333773	4.01120912	0.86834225	2.87378666	0.54771117	2.64111920	1.87873192	8.54202153	0.84854586	1.30365631
2071.500000	129	0	0	27.6	1.211548	4095.000000	7	1.97549221	0.65165802	2.13170996	0.92479849	0.60054791	0.17231742	2.36662850	0.90226360	0.74705368	1.17640444	1.14220749	0.18075435	0.58462474	0.22571997	0.81379821	0.35644701	2.25065614	1.40074475	1.32426518	1.63385847	1.69993620	1.10709488	2.14208173	4.01053695	0.86830596	2.87362844	0.54770707	2.64048585	1.87839108	8.54067786	0.84777780	1.30359504
2072.000000	129	0	0	27.6	1.212158	4095.000000	7	1.97525410	0.65159927	2.13167387	0.92476404	0.60005586	0.17226614	2.36651609	0.90225210	0.74696689	1.17630361	1.14220658	0.18074217	0.58461315	0.22571373	0.81371338	0.35642143	2.25048281	1.40040687	1.32421937	1.63359707	1.69970820	1.10700645	2.14082799	4.01024684	0.86825101	2.87350577	0.54767774	2.64003981	1.87808185	8.54162868	0.84704289	1.30341026
2072.600000	129	0	0	27.6	1.212158	4095.000000	7	1.97513694	0.65153898	2.13152491	0.92466147	0.59961444	0.17221471	2.36660817	0.90217373	0.74690110	1.17627268	1.14207323	0.18074032	0.58460199	0.22570653	0.81362634	0.35641077	2.25029608	1.40018610	1.32408967	1.63330703	1.69969790	1.10693019	2.13995157	4.01011953	0.86815390	2.87334268	0.54766010	2.63949363	1.87786145	8.54187811	0.84638719	1.30339328
2073.200000	129	0	0	27.6	1.211548	4095.000000	7	1.97491965	0.65152154	2.13137800	0.92466784	0.59921956	0.17217170	2.36643588	0.90216328	0.74681998	1.17620774	1.14201565	0.18073462	0.58458766	0.22569581	0.81357629	0.35639088	2.24996022	1.39996395	1.32403207	1.63307758	1.69949136	1.10690052	2.13904642	4.00996510	0.86810050	2.87306323	0.54764882	2.63908519	1.87763792	8.54007317	0.84582823	1.30332670
2073.700000	129	0	0	27.6	1.213379	4095.000000	7	1.97479165	0.65150652	2.13128193	0.92458568	0.59888119	0.17213773	2.36640086	0.90211626	0.74677990	1.17615733	1.14189777	0.18072167	0.58456113	0.22569069	0.81350774	0.35637773	2.24993340	1.39987784	1.32394618	1.63277885	1.69949384	1.10689250	2.13855165	4.00985032	0.86805246	2.87281307	0.54761191	2.63878144	1.87759196	8.54062799	0.84523976	1.30328508
2074.300000	129	0	0	27.6	1.211548	4095.000000	7	1.97473780	0.65148333	2.13112080	0.92461404	0.59853821	0.17209549	2.36613709	0.90206768	0.74672425	1.17612610	1.14185141	0.18071720	0.58453543	0.22568157	0.81344093	0.35636725	2.24966893	1.39967998	1.32387949	1.63263667	1.69943695	1.10684770	2.13769450	4.00947681	0.86801796	2.87241385	0.54758299	2.63835220	1.87730222	8.53911951	0.84464725	1.30323215
2074.800000	129	0	0	27.6	1.211548	4095.000000	7	1.97453614	0.65144513	2.13086618	0.92452765	0.59826593	0.17206151	2.36606084	0.90209223	0.74665163	1.17606734	1.14182505	0.18071119	0.58453985	0.22567165	0.81338102	0.35635411	2.24928168	1.39958475	1.32377508	1.63245269	1.69933761	1.10679222	2.13702930	4.00948307	0.86792776	2.87251626	0.54756720	2.63800353	1.87712921	8.53792300	0.84410502	1.30313162
2075.400000	129	0	0	27.6	1.212158	4095.000000	7	1.97443508	0.65141531	2.13079096	0.92449717	0.59799880	0.17201652	2.36593829	0.90208675	0.74660707	1.17603209	1.14181111	0.18070224	0.58451647	0.22567069	0.81331643	0.35634612	2.24947262	1.39937322	1.32382863	1.63214172	1.69922014	1.10673881	2.13639895	4.00952793	0.86791754	2.87255807	0.54756104	2.63781971	1.87701162	8.53974903	0.84359694	1.30301213
2075.900000	0	0	0	27.6	1.212769	4095.000000	0	1.97437510	0.65139124	2.13080113	0.92450221	0.59776213	0.17198056	2.36604107	0.90204339	0.74650900	1.17594861	1.14174778	0.18069654	0.58448783	0.22566253	0.81330386	0.35633990	2.24913956	1.39931876	1.32375656	1.63204179	1.69919376	1.10674890	2.13571531	4.00939127	0.86784805	2.87233722	0.54752802	2.63748190	1.87672242	8.53831246	0.84282005	1.30280477
2076.500000	0	0	0	27.6	1.210327	4095.000000	0	1.97388263	0.65128901	2.13049217	0.92444709	0.59732909	0.17193802	2.36595015	0.90204966	0.74642908	1.17592047	1.14167840	0.18069716	0.58449288	0.22566077	0.81326787	0.35632462	2.24919105	1.39941047	1.32379967	1.63200397	1.69910185	1.10671834	2.13475032	4.00915655	0.86775735	2.87201817	0.54748557	2.63631987	1.87611622	8.53969916	0.84143847	1.30262540
2077.100000	0	0	0	27.6	1.212769	4095.000000	0	1.97385808	0.65125059	2.13032196	0.92440205	0.59704366	0.17189579	2.36569942	0.90204156	0.74640362	1.17590346	1.14161750	0.18069099	0.58450215	0.22565501	0.81327477	0.35633102	2.24903767	1.39940133	1.32372624	1.63199919	1.69914554	1.10670855	2.13449628	4.00889472	0.86778903	2.87210106	0.54745953	2.63627110	1.87637471	8.53998901	0.84122703	1.30265502
2077.600000	0	0	0	27.6	1.210327	4095.000000	0	1.97393976	0.65128062	2.13048607	0.92440867	0.59703324	0.17187498	2.36582647	0.90207395	0.74639184	1.17588491	1.14162659	0.18068837	0.58448109	0.22566653	0.81329252	0.35633723	2.24904893	1.39944279	1.32371412	1.63195023	1.69911051	1.10669193	2.13429827	4.00884987	0.86778417	2.87237693	0.54744866	2.63631417	1.87636030	8.53954334	0.84104600	1.30270227
2078.200000	0	0	0	27.6	1.213379	4095.000000	0	1.97393881	0.65129872	2.13055518	0.92443676	0.59703579	0.17187023	2.36581123	0.90204757	0.74641305	1.17584595	1.14167749	0.18069099	0.58449562	0.22565677	0.81326688	0.35631876	2.24900550	1.39925939	1.32376161	1.63176592	1.69911628	1.10666523	2.13405345	4.00879563	0.86773921	2.87240688	0.54746527	2.63646620	1.87627203	8.54151021	0.84096616	1.30273289
2078.700000	0	0	0	27.6	1.211548	4095.000000	0	1.97407007	0.65129431	2.13056077	0.92445027	0.59701135	0.17186013	2.36607044	0.90200577	0.74641022	1.17585368	1.14166053	0.18069284	0.58450552	0.22566189	0.81326614	0.35632977	2.24901086	1.39932298	1.32371648	1.63184234	1.69906270	1.10670677	2.13397304	4.00902302	0.86773742	2.87222018	0.54744312	2.63654222	1.87634859	8.54235204	0.84086399	1.30272657
2079.300000	0	0	0	27.6	1.213379	4095.000000	0	1.97401105	0.65130159	2.13043780	0.92449691	0.59703537	0.17185723	2.36600662	0.90198436	0.74641022	1.17587842	1.14171809	0.18068591	0.58447688	0.22566157	0.81325332	0.35633084	2.24909237	1.39935882	1.32377070	1.63189808	1.69909279	1.10667057	2.13384733	4.00880189	0.86774125	2.87196523	0.54749890	2.63656123	1.87637111	8.54317529	0.84081830	1.30274587
2079.800000	0	0	0	27.6	1.214600	4095.000000	0	1.97405732	0.65130954	2.13066595	0.92447068	0.59710295	0.17185493	2.36599025	0.90203085	0.74637534	1.17590501	1.14174082	0.18069068	0.58448572	0.22566125	0.81325308	0.35632604	2.24904893	1.39938095	1.32374140	1.63192674	1.69909485	1.10661776	2.13397965	4.00916281	0.86774892	2.87207320	0.54750444	2.63672785	1.87641794	8.54374915	0.84075279	1.30275585
2080.400000	0	0	0	27.6	1.213379	4095.000000	0	1.97408895	0.65131639	2.13066900	0.92449373	0.59712165	0.17185157	2.36598234	0.90199611	0.74639867	1.17589821	1.14168234	0.18068960	0.58448109	0.22566317	0.81323385	0.35633031	2.24890468	1.39931384	1.32380573	1.63198884	1.69908537	1.10664298	2.13405905	4.00893958	0.86776016	2.87223272	0.54750239	2.63698445	1.87646613	8.54326885	0.84070861	1.30273156
2080.900000	0	0	0	27.6	1.212769	4095.000000	0	1.97414703	0.65134311	2.13071524	0.92447041	0.59715820	0.17184789	2.36597500	0.90202223	0.74643191	1.17589357	1.14164931	0.18068760	0.58448446	0.22565709	0.81323434	0.35631929	2.24892774	1.39941433	1.32372894	1.63192953	1.69918387	1.10664090	2.13391196	4.00901885	0.86777779	2.87221322	0.54748475	2.63671454	1.87648595	8.54175339	0.84063431	1.30273688
2081.500000	0	0	0	27.6	1.213379	4095.000000	0	1.97414514	0.65133449	2.13080113	0.92446008	0.59718243	0.17184193	2.36591175	0.90203007	0.74642955	1.17591088	1.14161235	0.18068883	0.58447814	0.22566173	0.81323533	0.35632178	2.24908969	1.39942663	1.32375487	1.63194505	1.69918964	1.10667532	2.13402291	4.00948620	0.86772746	2.87240758	0.54748885	2.63668160	1.87651793	8.54344974	0.84061448	1.30281143
2082.100000	0	0	0	27.6	1.214600	4095.000000	0	1.97430899	0.65134686	2.13094038	0.92448711	0.59722940	0.17184483	2.36618001	0.90206716	0.74646586	1.17591830	1.14160417	0.18068930	0.58447940	0.22566125	0.81329129	0.35632533	2.24916423	1.39933106	1.32376262	1.63196695	1.69921190	1.10667235	2.13401731	4.00935893	0.86777242	2.87248421	0.54748024	2.63682922	1.87654946	8.54079320	0.84055374	1.30283539
2082.600000	0	0	0	27.6	1.211548	4095.000000	0	1.97424005	0.65134708	2.13085296	0.92447147	0.59726299	0.17184131	2.36621559	0.90211000	0.74640056	1.17593160	1.14161175	0.18068344	0.58448509	0.22566349	0.81327576	0.35633386	2.24909452	1.39936514	1.32374713	1.63181209	1.69915626	1.10670024	2.13405294	4.00906475	0.86781458	2.87284931	0.54746753	2.63685773	1.87664630	8.54210883	0.84052764	1.30279246
2083.200000	0	0	0	27.6	1.213379	4095.000000	0	1.97433402	0.65135194	2.13083365	0.92452579	0.59729699	0.17183825	2.36618905	0.90215153	0.74644629	1.17590130	1.14158145	0.18068575	0.58449015	0.22566285	0.81325160	0.35632160	2.24913795	1.39927590	1.32376868	1.63186304	1.69913977	1.10666464	2.13403411	4.00933597	0.86780947	2.87304999	0.54747922	2.63691095	1.87665125	8.53944984	0.84054370	1.30281975
2083.800000	128	0	0	27.6	1.213989	4095.000000	1	1.97435432	0.65137402	2.13080570	0.92450247	0.59733207	0.17185126	2.36614160	0.90211966	0.74641800	1.17590872	1.14152146	0.18068513	0.58449225	0.22566541	0.81328438	0.35633492	2.24917871	1.39925341	1.32380135	1.63181090	1.69904498	1.10659610	2.13392316	4.00951437	0.86779209	2.87273225	0.54748229	2.63670441	1.87667918	8.54037551	0.84039162	1.30284704
2084.300000	128	0	0	27.6	1.212158	4095.000000	1	1.97405496	0.65133759	2.13076301	0.92448605	0.59678994	0.17180322	2.36610489	0.90207055	0.74628812	1.17578721	1.14141846	0.18067357	0.58445792	0.22564589	0.81308546	0.35629460	2.24846556	1.39839671	1.32358850	1.63077261	1.69861724	1.10628582	2.13038801	4.00816466	0.86736064	2.87064979	0.54731086	2.63286750	1.87491155	8.53542801	0.83766064	1.30209137
2084.800000	128	0	0	27.6	1.213379	4095.000000	1	1.97278620	0.65101236	2.12942132	0.92413048	0.59430873	0.17154023	2.36548485	0.90187387	0.74573996	1.17535967	1.14089387	0.18061623	0.58433683	0.22558301	0.81256645	0.35615962	2.24732500	1.39697117	1.32318511	1.62944781	1.69822955	1.10611587	2.12668614	4.00772566	0.86728044	2.87065258	0.54729117	2.63232863	1.87463164	8.53587646	0.83667021	1.30192671
2085.400000	128	0	0	27.6	1.214600	4095.000000	1	1.97267201	0.65097616	2.12939592	0.92410372	0.59394948	0.17144601	2.36535725	0.90187805	0.74569967	1.17527312	1.14080575	0.18060514	0.58431513	0.22557469	0.81246050	0.35614576	2.24695155	1.39678977	1.32306391	1.62915800	1.69813522	1.10608650	2.12564302	4.00754111	0.86726052	2.87053214	0.54728318	2.63223250	1.87439811	8.53642773	0.83608852	1.30187947
2086.000000	128	0	0	27.6	1.213379	4095.000000	1	1.97267956	0.65096976	2.12949293	0.92409577	0.59383286	0.17139859	2.36548485	0.90182843	0.74563228	1.17525489	1.14079182	0.18060375	0.58431155	0.22557165	0.81242700	0.35613653	2.24692423	1.39675925	1.32305314	1.62916913	1.69818177	1.10612595	2.12522581	4.00757656	0.86723907	2.87057113	0.54728154	2.63219519	1.87427574	8.53763949	0.83577448	1.30191074
2086.500000	128	0	0	27.6	1.212769	4095.000000	1	1.97262199	0.65096071	2.12931061	0.92414293	0.59377943	0.17136861	2.36528724	0.90182582	0.74562144	1.17521965	1.14079545	0.18060128	0.58431155	0.22556797	0.81240950	0.35613564	2.24680476	1.39668767	1.32305953	1.62897992	1.69820978	1.10611142	2.12524152	4.00744311	0.86722349	2.87066790	0.54727067	2.63225590	1.87425324	8.53784199	0.83544951	1.30192837
2087.100000	128	0	0	27.6	1.213989	4095.000000	1	1.97256915	0.65095762	2.12936190	0.92411432	0.59377455	0.17133894	2.36522062	0.90185899	0.74562451	1.17526756	1.14083694	0.18059650	0.58431345	0.22556781	0.81241837	0.35612729	2.24691940	1.39670732	1.32300971	1.62895885	1.69811421	1.10613099	2.12490041	4.00736700	0.86721991	2.87080575	0.54726534	2.63214777	1.87399007	8.53883905	0.83515787	1.30189577
2087.700000	128	0	0	27.6	1.213379	4095.000000	1	1.97255688	0.65095210	2.12922326	0.92410981	0.59366918	0.17131478	2.36517828	0.90187257	0.74559765	1.17526972	1.14081998	0.18059866	0.58429766	0.22556221	0.81240532	0.35612392	2.24682672	1.39667154	1.32309185	1.62889963	1.69823450	1.10611438	2.12465260	4.00738994	0.86720178	2.87059340	0.54724094	2.63211552	1.87411288	8.53814421	0.83497056	1.30185652
2088.200000	128	0	0	27.6	1.212158	4095.000000	1	1.97251348	0.65096093	2.12924509	0.92408941	0.59365773	0.17128939	2.36517376	0.90189581	0.74552697	1.17519771	1.14068190	0.18059049	0.58431871	0.22556141	0.81238092	0.35611824	2.24686905	1.39657576	1.32306593	1.62878397	1.69812039	1.10611171	2.12462675	4.00711575	0.86718799	2.87083359	0.54726431	2.63179241	1.87405125	8.53838724	0.83478477	1.30183656
2088.800000	128	0	0	27.6	1.213989	4095.000000	1	1.97246063	0.65094967	2.12916029	0.92410054	0.59361385	0.17127394	2.36518279	0.90193734	0.74553898	1.17518658	1.14064526	0.18058818	0.58429408	0.22556013	0.81237279	0.35611522	2.24669601	1.39663856	1.32311441	1.62875297	1.69821514	1.10606100	2.12442913	4.00701255	0.86721659	2.87117826	0.54723909	2.63186133	1.87402696	8.53680151	0.83460776	1.30176671
2089.400000	128	0	0	27.6	1.211548	4095.000000	1	1.97250168	0.65094481	2.12924256	0.92408994	0.59361851	0.17126308	2.36541935	0.90192063	0.74551425	1.17518318	1.14065949	0.18058525	0.58429408	0.22555709	0.81236713	0.35612019	2.24666655	1.39653822	1.32311778	1.62866832	1.69825221	1.10607642	2.12431766	4.00686974	0.86721353	2.87079948	0.54722638	2.63179114	1.87403460	8.53927844	0.83447326	1.30183856
2089.900000	128	0	0	27.6	1.212769	4095.000000	1	1.97257434	0.65095166	2.12916841	0.92408597	0.59358141	0.17125330	2.36534539	0.90189346	0.74548857	1.17518164	1.14067857	0.18058833	0.58429808	0.22556253	0.81236122	0.35611681	2.24658298	1.39656559	1.32309219	1.62857095	1.69814099	1.10607316	2.12415857	4.00703757	0.86718569	2.87080296	0.54721244	2.63184552	1.87401706	8.53775787	0.83427504	1.30179000
2090.400000	128	0	0	27.6	1.213379	4095.000000	1	1.97244601	0.65094547	2.12907549	0.92407405	0.59357463	0.17124749	2.36552494	0.90186160	0.74552579	1.17518658	1.14073822	0.18058756	0.58428923	0.22555101	0.81233067	0.35611024	2.24670833	1.39643930	1.32304506	1.62861427	1.69814428	1.10603045	2.12415350	4.00699170	0.86717292	2.87082872	0.54723274	2.63191381	1.87386052	8.53864897	0.83413407	1.30182093
2091.000000	128	0	0	27.6	1.213379	4095.000000	1	1.97250498	0.65093885	2.12906584	0.92407458	0.59354156	0.17123785	2.36544081	0.90185141	0.74549399	1.17520420	1.14068765	0.18058833	0.58428797	0.22555677	0.81233214	0.35611326	2.24666119	1.39651683	1.32308411	1.62851532	1.69814511	1.10607939	2.12400202	4.00644551	0.86714738	2.87043190	0.54718640	2.63199537	1.87376471	8.53747749	0.83400811	1.30180962
2091.500000	128	0	0	27.6	1.212158	4095.000000	1	1.97256537	0.65092649	2.12912830	0.92404464	0.59353139	0.17122791	2.36533297	0.90183836	0.74547632	1.17517051	1.14070763	0.18058464	0.58430187	0.22555213	0.81232672	0.35611664	2.24666548	1.39639300	1.32315582	1.62838299	1.69810844	1.10602897	2.12404002	4.00637673	0.86714176	2.87069365	0.54717389	2.63184742	1.87381644	8.53674233	0.83394639	1.30180097
2092.100000	128	0	0	27.6	1.217041	4095.000000	1	1.97256773	0.65089536	2.12908412	0.92406690	0.59351888	0.17120910	2.36532506	0.90183914	0.74546195	1.17518535	1.14072489	0.18058248	0.58428818	0.22554973	0.81230899	0.35610421	2.24656906	1.39647999	1.32310330	1.62858486	1.69805242	1.10601651	2.12367884	4.00683013	0.86715121	2.87041171	0.54717102	2.63180189	1.87366171	8.53810682	0.83379171	1.30175707
2092.700000	128	0	0	27.6	1.211548	4095.000000	1	1.97247196	0.65090552	2.12895057	0.92406239	0.59353202	0.17119947	2.36524885	0.90184201	0.74547490	1.17522614	1.14066827	0.18058047	0.58429450	0.22554749	0.81232451	0.35611220	2.24661084	1.39645544	1.32307165	1.62839809	1.69810515	1.10611854	2.12361198	4.00642884	0.86716347	2.87049942	0.54719071	2.63182086	1.87361359	8.53918183	0.83369726	1.30179931
2093.200000	128	0	0	27.6	1.209717	4095.000000	1	1.97248753	0.65090861	2.12908564	0.92407299	0.59352884	0.17118998	2.36529571	0.90187414	0.74543273	1.17520853	1.14059500	0.18058032	0.58429176	0.22554941	0.81234988	0.35610296	2.24670565	1.39648981	1.32305583	1.62852485	1.69818918	1.10607375	2.12340989	4.00626729	0.86715249	2.87066720	0.54718804	2.63175384	1.87360234	8.53857107	0.83355435	1.30173811
2093.800000	128	0	0	27.6	1.212158	4095.000000	1	1.97235448	0.65090287	2.12909580	0.92408517	0.59354792	0.17118004	2.36527820	0.90186682	0.74544310	1.17519153	1.14060378	0.18057570	0.58427997	0.22554317	0.81232106	0.35610598	2.24672547	1.39651893	1.32300500	1.62844657	1.69809485	1.10611349	2.12342255	4.00620893	0.86716526	2.87088303	0.54718312	2.63175005	1.87345708	8.54054071	0.83345442	1.30168190
2094.400000	128	0	0	27.6	1.210938	4095.000000	1	1.97218560	0.65091457	2.12909631	0.92409657	0.59354898	0.17117133	2.36518279	0.90184253	0.74539127	1.17518689	1.14066070	0.18058094	0.58428860	0.22554221	0.81230776	0.35610527	2.24661994	1.39657436	1.32307771	1.62855267	1.69814428	1.10608443	2.12326910	4.00621935	0.86715428	2.87096728	0.54716692	2.63156543	1.87340806	8.53976461	0.83336624	1.30177237
2094.900000	128	0	0	27.6	1.214600	4095.000000	3	1.97223702	0.65090287	2.12905568	0.92404994	0.59354050	0.17116858	2.36513481	0.90189033	0.74541601	1.17514702	1.14065555	0.18057169	0.58428123	0.22554269	0.81229790	0.35610154	2.24664566	1.39662172	1.32308074	1.62856539	1.69810515	1.10620900	2.12373557	4.00652473	0.86748273	2.87226268	0.54730450	2.63601837	1.87599959	8.54769606	0.83659235	1.30288232
2095.400000	128	0	0	27.6	1.213379	4095.000000	3	1.97459848	0.65149835	2.13126617	0.92468639	0.59801986	0.17154146	2.36614217	0.90211835	0.74638029	1.17584348	1.14158630	0.18065801	0.58449436	0.22564717	0.81314708	0.35631663	2.24873310	1.39942206	1.32386804	1.63155018	1.69957505	1.10681002	2.13476814	4.00922957	0.86809820	2.87486801	0.54749398	2.64042112	1.87746533	8.54892284	0.83987724	1.30331038
2096.000000	128	0	0	27.6	1.211548	4095.000000	3	1.97541709	0.65163373	2.13173996	0.92480909	0.59992021	0.17180796	2.36664658	0.90219071	0.74675962	1.17617743	1.14219657	0.18070517	0.58459904	0.22569149	0.81357456	0.35641522	2.24975959	1.40026062	1.32419107	1.63224365	1.69976262	1.10689903	2.13843588	4.00923687	0.86821754	2.87496146	0.54756720	2.64094720	1.87774563	8.54752751	0.84141837	1.30346552
2096.600000	128	0	0	27.6	1.213379	4095.000000	3	1.97545016	0.65168939	2.13198350	0.92486210	0.60049358	0.17192868	2.36654264	0.90219881	0.74686361	1.17629000	1.14224689	0.18071458	0.58460852	0.22569757	0.81367664	0.35643653	2.25009220	1.40050636	1.32424868	1.63258888	1.69993867	1.10697974	2.13997300	4.00945490	0.86824846	2.87478503	0.54759099	2.64131723	1.87808681	8.54758994	0.84258103	1.30352645
2097.100000	128	0	0	27.6	1.213379	4095.000000	3	1.97570011	0.65171854	2.13211774	0.92485998	0.60095083	0.17201897	2.36673414	0.90222833	0.74697137	1.17639268	1.14240025	0.18072383	0.58463127	0.22571117	0.81377183	0.35645554	2.25029715	1.40072892	1.32428304	1.63287722	1.70004134	1.10705482	2.14117774	4.00979920	0.86832973	2.87469996	0.54763057	2.64180922	1.87831355	8.54758994	0.84361505	1.30362734
2097.700000	128	0	0	27.6	1.210327	4095.000000	3	1.97572279	0.65174814	2.13228098	0.92490796	0.60145023	0.17208860	2.36664771	0.90220404	0.74708764	1.17645485	1.14246542	0.18073523	0.58464348	0.22571581	0.81385468	0.35647242	2.25058101	1.40092655	1.32433964	1.63327396	1.70009000	1.10709785	2.14226002	4.01010492	0.86833663	2.87468811	0.54762626	2.64215780	1.87851281	8.54802692	0.84456898	1.30366763
2098.200000	128	0	0	27.6	1.212158	4095.000000	3	1.97590236	0.65177221	2.13233794	0.92496282	0.60186514	0.17215150	2.36688047	0.90221945	0.74714424	1.17648454	1.14264306	0.18074864	0.58464496	0.22572541	0.81395136	0.35649125	2.25089549	1.40111153	1.32437838	1.63345444	1.70027391	1.10715156	2.14338169	4.00993901	0.86841228	2.87510582	0.54766523	2.64240609	1.87868639	8.54999066	0.84541877	1.30374388
2098.800000	128	0	0	27.6	1.213379	4095.000000	3	1.97614386	0.65181330	2.13250882	0.92496256	0.60224818	0.17220293	2.36696239	0.90223721	0.74720061	1.17661075	1.14260820	0.18075666	0.58466033	0.22573117	0.81401376	0.35650972	2.25108227	1.40129266	1.32438512	1.63379551	1.70024463	1.10717441	2.14426052	4.01016023	0.86843145	2.87520485	0.54769210	2.64279476	1.87893258	8.54929749	0.84628894	1.30380116
2099.400000	128	0	0	27.6	1.212158	4095.000000	3	1.97625540	0.65185527	2.13255611	0.92499596	0.60262428	0.17225405	2.36679120	0.90227065	0.74727939	1.17662683	1.14269642	0.18076468	0.58468266	0.22573533	0.81407616	0.35651772	2.25120358	1.40145799	1.32441477	1.63416175	1.70036670	1.10723644	2.14522309	4.01060375	0.86845982	2.87540293	0.54771384	2.64316444	1.87904892	8.54672856	0.84702449	1.30391704
2099.900000	128	0	0	27.6	1.211548	4095.000000	3	1.97630929	0.65186697	2.13272091	0.92498430	0.60289698	0.17229798	2.36692510	0.90232342	0.74732585	1.17666519	1.14269096	0.18076252	0.58469277	0.22574317	0.81413042	0.35652554	2.25143762	1.40161523	1.32449294	1.63433712	1.70043269	1.10723733	2.14612313	4.01047225	0.86851299	2.87560800	0.54771528	2.64337662	1.87928163	8.54772727	0.84775485	1.30397965
2100.500000	128	0	0	27.6	1.212158	4095.000000	3	1.97645156	0.65189149	2.13279365	0.92505321	0.60319385	0.17234405	2.36703697	0.90235216	0.74733340	1.17669705	1.14273098	0.18077408	0.58469362	0.22574813	0.81418764	0.35653584	2.25145534	1.40169087	1.32453505	1.63439890	1.70047723	1.10729253	2.14677832	4.01039085	0.86854647	2.87538271	0.54771261	2.64350496	1.87959916	8.55059334	0.84846109	1.30398132
2101.000000	128	0	0	27.6	1.213989	4095.000000	3	1.97647614	0.65189635	2.13293048	0.92501160	0.60344851	0.17238109	2.36718275	0.90235712	0.74737444	1.17673788	1.14283709	0.18078163	0.58470394	0.22575549	0.81425227	0.35654046	2.25165344	1.40175701	1.32460446	1.63446866	1.70056755	1.10724772	2.14731592	4.01035746	0.86855593	2.87583751	0.54771056	2.64381248	1.87962126	8.55272672	0.84911995	1.30405192
2101.600000	128	0	0	27.6	1.212158	4095.000000	3	1.97669076	0.65193987	2.13280534	0.92504606	0.60367589	0.17241508	2.36716015	0.90237672	0.74742540	1.17679852	1.14287256	0.18078672	0.58471173	0.22575853	0.81427842	0.35655716	2.25195519	1.40186362	1.32457953	1.63471941	1.70065128	1.10732963	2.14769181	4.01062357	0.86859529	2.87564846	0.54774563	2.64398150	1.87975885	8.55133040	0.84968972	1.30407424
2102.100000	128	0	0	27.6	1.212158	4095.000000	3	1.97671392	0.65193567	2.13307648	0.92508078	0.60388409	0.17244891	2.36689177	0.90231924	0.74746691	1.17686132	1.14290167	0.18078749	0.58474101	0.22576445	0.81435686	0.35657119	2.25191170	1.40196460	1.32459874	1.63482546	1.70062777	1.10731776	2.14827421	4.01057244	0.86862111	2.87585076	0.54773210	2.64433738	1.87988832	8.55050278	0.85030692	1.30408156
2102.700000	128	0	0	27.6	1.213989	4095.000000	3	1.97676309	0.65195092	2.13305359	0.92506382	0.60408121	0.17247647	2.36697200	0.90228920	0.74753415	1.17686256	1.14297899	0.18079366	0.58474438	0.22577037	0.81438079	0.35657794	2.25210447	1.40208881	1.32460312	1.63489164	1.70058199	1.10737089	2.14903714	4.01033763	0.86867045	2.87592401	0.54777312	2.64470158	1.87997990	8.55057148	0.85089204	1.30412486
2103.200000	128	0	0	27.6	1.212769	4095.000000	3	1.97692856	0.65195997	2.13310141	0.92510570	0.60424098	0.17250632	2.36689742	0.90225001	0.74756010	1.17690278	1.14294806	0.18079905	0.58474396	0.22577053	0.81440645	0.35658985	2.25217643	1.40219790	1.32468095	1.63507705	1.70072140	1.10736466	2.14944972	4.01087406	0.86866712	2.87575310	0.54778850	2.64478421	1.88014052	8.54959723	0.85140937	1.30419747
2103.800000	128	0	0	27.6	1.213379	4095.000000	3	1.97697254	0.65195644	2.13306986	0.92516031	0.60442191	0.17253035	2.36705957	0.90230749	0.74760846	1.17693805	1.14309543	0.18080152	0.58475197	0.22577437	0.81441336	0.35659482	2.25230048	1.40225034	1.32461760	1.63518472	1.70080390	1.10739938	2.14974498	4.01082188	0.86867300	2.87591983	0.54778707	2.64505375	1.88021632	8.55024047	0.85200983	1.30426042
2104.400000	128	0	0	27.6	1.211548	4095.000000	3	1.97706899	0.65198030	2.13304850	0.92510544	0.60460009	0.17255776	2.36689629	0.90229756	0.74764739	1.17695816	1.14311150	0.18080661	0.58476882	0.22576813	0.81445160	0.35659678	2.25223120	1.40240941	1.32469746	1.63529438	1.70079193	1.10745014	2.15027511	4.01117989	0.86870521	2.87597773	0.54777640	2.64523748	1.88046947	8.55104306	0.85255183	1.30428440
2104.900000	128	0	0	27.6	1.212769	4095.000000	3	1.97712810	0.65200394	2.13308818	0.92512876	0.60472701	0.17257628	2.36704319	0.90235425	0.74768962	1.17692969	1.14309876	0.18081108	0.58476819	0.22577853	0.81447232	0.35660815	2.25226342	1.40249142	1.32475778	1.63542479	1.70091569	1.10744153	2.15078896	4.01111935	0.86873870	2.87596796	0.54777599	2.64508871	1.88058003	8.55095561	0.85304544	1.30429240
2105.500000	128	0	0	27.6	1.213989	4095.000000	3	1.97719288	0.65200416	2.13302001	0.92510994	0.60488899	0.17260323	2.36703415	0.90240624	0.74772383	1.17691763	1.14315395	0.18081570	0.58476671	0.22578013	0.81449082	0.35660531	2.25246052	1.40248262	1.32476688	1.63556518	1.70082947	1.10751218	2.15112800	4.01145652	0.86873155	2.87609912	0.54781619	2.64543077	1.88062065	8.55006248	0.85356452	1.30434902
2106.000000	128	0	0	27.6	1.212769	4095.000000	3	1.97719193	0.65201233	2.13326777	0.92512929	0.60502042	0.17261946	2.36682906	0.90240990	0.74774507	1.17698538	1.14318488	0.18081200	0.58477135	0.22578589	0.81452364	0.35660904	2.25242883	1.40255512	1.32479115	1.63562860	1.70084680	1.10749377	2.15161639	4.01125609	0.86876248	2.87630565	0.54782891	2.64557638	1.88056469	8.54878548	0.85403946	1.30435569
2106.600000	128	0	0	27.6	1.213379	4095.000000	3	1.97723449	0.65202824	2.13317823	0.92511896	0.60516127	0.17264396	2.36699177	0.90241904	0.74776937	1.17695321	1.14324553	0.18081416	0.58479347	0.22578781	0.81455300	0.35662254	2.25255129	1.40257272	1.32482417	1.63574308	1.70087732	1.10751485	2.15192170	4.01143460	0.86878242	2.87627495	0.54783014	2.64557447	1.88067390	8.54905397	0.85453405	1.30438133
2107.100000	128	0	0	27.6	1.213989	4095.000000	3	1.97722740	0.65204657	2.13326471	0.92513407	0.60524485	0.17266600	2.36711946	0.90240702	0.74781137	1.17701168	1.14315941	0.18081802	0.58480590	0.22578701	0.81458236	0.35661792	2.25249490	1.40261426	1.32476486	1.63585716	1.70087980	1.10752286	2.15235946	4.01135109	0.86880952	2.87633914	0.54782830	2.64574616	1.88073393	8.54950668	0.85499359	1.30436768
2107.700000	128	0	0	27.6	1.213379	4095.000000	3	1.97722787	0.65205563	2.13336851	0.92519716	0.60535472	0.17268377	2.36676239	0.90241957	0.74783237	1.17703489	1.14323765	0.18081956	0.58479599	0.22578781	0.81458581	0.35663000	2.25253840	1.40265227	1.32478306	1.63589984	1.70091321	1.10752732	2.15264536	4.01146592	0.86880824	2.87644101	0.54781209	2.64588543	1.88079441	8.55152093	0.85550066	1.30436201
2108.300000	128	0	0	27.6	1.210327	4095.000000	3	1.97730779	0.65208634	2.13338580	0.92521651	0.60547294	0.17269923	2.36693019	0.90235791	0.74788546	1.17706521	1.14321309	0.18082357	0.58478209	0.22578861	0.81460604	0.35662414	2.25263669	1.40269557	1.32476992	1.63598761	1.70091321	1.10754750	2.15296415	4.01142311	0.86879060	2.87611168	0.54783301	2.64595602	1.88096728	8.55244243	0.85594248	1.30442597
2108.800000	128	0	0	27.6	1.215820	4095.000000	3	1.97727185	0.65207242	2.13330542	0.92518815	0.60555846	0.17271715	2.36690872	0.90234432	0.74786776	1.17704819	1.14329770	0.18082480	0.58479831	0.22579662	0.81464749	0.35662609	2.25263078	1.40279026	1.32476082	1.63598122	1.70087650	1.10757956	2.15342728	4.01156092	0.86878088	2.87618843	0.54782543	2.64610993	1.88103228	8.54987824	0.85644124	1.30448560
2109.400000	128	0	0	27.6	1.213379	4095.000000	3	1.97736548	0.65208877	2.13340921	0.92516349	0.60563073	0.17273001	2.36697369	0.90231245	0.74790056	1.17706645	1.14331984	0.18083204	0.58477682	0.22579582	0.81466822	0.35663675	2.25278494	1.40283286	1.32483057	1.63609572	1.70095818	1.10759114	2.15361677	4.01189396	0.86882562	2.87627285	0.54787261	2.64631855	1.88117492	8.55052152	0.85686051	1.30441231
2109.900000	128	0	0	27.6	1.210938	4095.000000	3	1.97749458	0.65209054	2.13322045	0.92521227	0.60574812	0.17274716	2.36691437	0.90235242	0.74789844	1.17710636	1.14329497	0.18083019	0.58478904	0.22579389	0.81468574	0.35663729	2.25279891	1.40283954	1.32486798	1.63617911	1.70100892	1.10761785	2.15393931	4.01199732	0.86886704	2.87632937	0.54784286	2.64630329	1.88117221	8.55137413	0.85729004	1.30439699
2110.500000	128	0	0	27.6	1.212769	4095.000000	3	1.97754330	0.65210644	2.13346416	0.92520379	0.60584349	0.17276002	2.36685730	0.90239292	0.74793171	1.17712678	1.14329102	0.18083621	0.58478104	0.22579646	0.81472719	0.35664617	2.25283543	1.40298987	1.32489460	1.63636783	1.70100809	1.10768346	2.15422849	4.01214664	0.86885349	2.87629169	0.54786502	2.64635545	1.88135730	8.55034039	0.85772426	1.30447261
2111.000000	128	0	0	27.6	1.212769	4095.000000	6	1.97745060	0.65211086	2.13355473	0.92520617	0.60594229	0.17277717	2.36688725	0.90244804	0.74797584	1.17714937	1.14332044	0.18083852	0.58479157	0.22579534	0.81470301	0.35664777	2.25185854	1.40157689	1.32431168	1.63382858	1.69917769	1.10668273	2.14132378	4.00772149	0.86736319	2.86853844	0.54732870	2.63284409	1.87503981	8.53418251	0.84656835	1.30191573
2111.600000	128	0	0	27.6	1.212158	4095.000000	6	1.97254980	0.65091678	2.12880536	0.92390637	0.59458809	0.17189869	2.36488134	0.90183548	0.74574137	1.17546168	1.14078727	0.18062194	0.58431598	0.22557469	0.81263594	0.35612694	2.24791611	1.39705890	1.32312182	1.62984424	1.69829588	1.10627395	2.12979768	4.00670504	0.86718390	2.86906577	0.54723643	2.63178103	1.87428833	8.54007005	0.84256042	1.30180663
2112.100000	128	0	0	27.6	1.211548	4095.000000	6	1.97244601	0.65086667	2.12852715	0.92391961	0.59385682	0.17165282	2.36497505	0.90187884	0.74557220	1.17530187	1.14068341	0.18061099	0.58430250	0.22555901	0.81247504	0.35610847	2.24730785	1.39671855	1.32299658	1.62936075	1.69823161	1.10619387	2.12765618	4.00647365	0.86718927	2.86957024	0.54722249	2.63192392	1.87414167	8.53656167	0.84085219	1.30174177
2112.700000	131	0	0	27.6	1.213379	4095.000000	6	1.97228419	0.65087241	2.12859263	0.92390107	0.59369017	0.17154895	2.36492424	0.90190051	0.74555053	1.17525458	1.14059651	0.18059666	0.58428460	0.22555453	0.81244621	0.35610989	2.24713961	1.39661505	1.32294945	1.62910871	1.69816200	1.10613514	2.12655426	4.00641320	0.86716143	2.86959946	0.54720875	2.63199031	1.87394958	8.53765507	0.83974353	1.30168323
2113.300000	131	0	0	27.6	1.212769	4095.000000	6	1.97224598	0.65087064	2.12879673	0.92391643	0.59357760	0.17147048	2.36480683	0.90189320	0.74550388	1.17518844	1.14056563	0.18058587	0.58426649	0.22555229	0.81239152	0.35610261	2.24700191	1.39651402	1.32290704	1.62889724	1.69814799	1.10611765	2.12600808	4.00625062	0.86713512	2.86974004	0.54718394	2.63194542	1.87397118	8.53773295	0.83888461	1.30163035
2113.800000	131	0	0	27.6	1.213379	4095.000000	6	1.97229174	0.65085409	2.12887543	0.92391935	0.59348878	0.17141435	2.36484691	0.90185559	0.74545135	1.17520760	1.14057864	0.18058818	0.58427112	0.22554893	0.81237008	0.35610083	2.24677208	1.39649788	1.32292050	1.62867626	1.69804995	1.10605240	2.12573529	4.00620789	0.86714176	2.86990985	0.54716918	2.63181327	1.87391540	8.53987058	0.83820985	1.30161971
2114.400000	131	0	0	27.6	1.211548	4095.000000	6	1.97208984	0.65084945	2.12886527	0.92392491	0.59344999	0.17137183	2.36502190	0.90180493	0.74539292	1.17518226	1.14068492	0.18058202	0.58424143	0.22554957	0.81234840	0.35609586	2.24681494	1.39646771	1.32287102	1.62847915	1.69812575	1.10609244	2.12523848	4.00577229	0.86713640	2.86999477	0.54716098	2.63176712	1.87364822	8.53752422	0.83772577	1.30161106
[truncated: 1,187 more rows]
