# Supplementary material for: Examination of unique volatile organic compound signatures in nasopharyngeal test swab viral transport media using an electronic nose
Source: PLoS One. 2025 Sep 19;20(9):e0332399. doi: 10.1371/journal.pone.0332399 (PMC12448360; doi:10.1371/journal.pone.0332399)
Supplement: S2 — (CSV) [file pone.0332399.s002.csv]

Sensigent +++ PCNose+ Sensor Values +++ Sensor Resistances (in kOhms) for Cyranose 320 unit +++ Serial Number: B200107009 +++ Firmware version: 40.51
5/30/2023	5:5 PM	Heater ON: Temperature set at 42.0 degrees celsius	Sensor values are not filtered
Time				Ambient Temp [C]	Therm1 [volts]	Battery Raw Reading	Flag	S1	S2	S3	S4	S5	S6	S7	S8	S9	S10	S11	S12	S13	S14	S15	S16	S17	S18	S19	S20	S21	S22	S23	S24	S25	S26	S27	S28	S29	S30	S31	S32
4555.800000	0	0	0	31.4	1.212769	4095.000000	0	1.96754891	0.65033919	2.12865000	0.92353875	0.59678378	0.16941861	2.35955436	0.89761056	0.73891792	1.17282850	1.13350884	0.17940887	0.58236790	0.22530802	0.81084141	0.35541460	2.24359331	1.39077806	1.32114667	1.57346275	1.69399803	1.10436309	2.12992925	3.98541550	0.86298168	2.87753676	0.54162550	2.62801314	1.85101808	8.50430869	0.83200717	1.28823811
4556.300000	0	0	0	31.4	1.213379	4095.000000	0	1.96756633	0.65034692	2.12879571	0.92354960	0.59677209	0.16942242	2.35962419	0.89760769	0.73891557	1.17284084	1.13352030	0.17940964	0.58237400	0.22530946	0.81082246	0.35540839	2.24355426	1.39075358	1.32118366	1.57359749	1.69396144	1.10437583	2.13005777	3.98563807	0.86299874	2.87769941	0.54163388	2.62800367	1.85109948	8.50370189	0.83200293	1.28824075
4556.900000	0	0	0	31.4	1.214600	4095.000000	0	1.96754373	0.65034162	2.12869722	0.92357106	0.59680736	0.16942166	2.35950142	0.89759831	0.73893152	1.17280473	1.13348321	0.17940856	0.58238767	0.22530770	0.81083058	0.35542135	2.24356817	1.39077841	1.32118601	1.57365540	1.69401735	1.10439272	2.13004456	3.98536788	0.86299670	2.87781042	0.54162693	2.62807690	1.85097316	8.50442944	0.83198745	1.28823217
4557.400000	0	0	0	31.4	1.212158	4095.000000	0	1.96756774	0.65034162	2.12862005	0.92354616	0.59680927	0.16942563	2.35970022	0.89766317	0.73893692	1.17277850	1.13340181	0.17940425	0.58236916	0.22530882	0.81084978	0.35542934	2.24366392	1.39077981	1.32120821	1.57354652	1.69389691	1.10438294	2.13012585	3.98552730	0.86297556	2.87772105	0.54164164	2.62822715	1.85111371	8.50297443	0.83200093	1.28829819
4558.000000	0	0	0	31.4	1.213989	4095.000000	0	1.96762469	0.65036126	2.12850176	0.92356973	0.59683413	0.16942227	2.35952113	0.89767437	0.73891839	1.17280566	1.13341085	0.17941164	0.58236895	0.22530354	0.81083895	0.35542650	2.24356014	1.39079939	1.32125092	1.57360019	1.69404365	1.10432962	2.13018579	3.98581925	0.86299619	2.87759330	0.54162673	2.62816402	1.85112127	8.50399909	0.83204086	1.28838598
4558.600000	0	0	0	31.4	1.212158	4095.000000	0	1.96752679	0.65035552	2.12874190	0.92359860	0.59685156	0.16942074	2.35965066	0.89768635	0.73894653	1.17281677	1.13343558	0.17940995	0.58237820	0.22531202	0.81084806	0.35542561	2.24370351	1.39076547	1.32126101	1.57359015	1.69404037	1.10441020	2.13017462	3.98529438	0.86297505	2.87813997	0.54162918	2.62815834	1.85126985	8.50294657	0.83201566	1.28830611
4559.100000	0	0	0	31.4	1.213379	4095.000000	0	1.96760351	0.65035839	2.12876779	0.92360787	0.59685623	0.16943266	2.35970754	0.89769937	0.73896295	1.17280597	1.13342352	0.17941133	0.58238577	0.22531346	0.81084092	0.35542295	2.24368746	1.39079030	1.32124386	1.57365193	1.69410244	1.10439509	2.13016090	3.98562772	0.86300358	2.87809807	0.54164531	2.62815140	1.85115953	8.50201806	0.83206283	1.28834539
4559.700000	0	0	0	31.4	1.215210	4095.000000	0	1.96756491	0.65036236	2.12863223	0.92363303	0.59686664	0.16943036	2.35949241	0.89765119	0.73893504	1.17285720	1.13347085	0.17941287	0.58241669	0.22530418	0.81087316	0.35543129	2.24375487	1.39080184	1.32122805	1.57361332	1.69398035	1.10439480	2.13039868	3.98579026	0.86300816	2.87791793	0.54166022	2.62817034	1.85142199	8.50289705	0.83209652	1.28832690
4560.200000	0	0	0	31.4	1.212158	4095.000000	0	1.96760633	0.65037031	2.12868097	0.92360601	0.59686664	0.16942930	2.35935557	0.89759831	0.73897679	1.17284146	1.13346633	0.17940702	0.58238178	0.22530690	0.81084166	0.35542596	2.24370565	1.39085359	1.32120216	1.57373224	1.69403584	1.10436932	2.13033567	3.98600562	0.86304713	2.87783904	0.54167125	2.62819559	1.85130143	8.50307658	0.83210601	1.28826419
4560.800000	0	0	0	31.4	1.213379	4095.000000	0	1.96748349	0.65038244	2.12878708	0.92362747	0.59684391	0.16942914	2.35963038	0.89764754	0.73898429	1.17286214	1.13345065	0.17941318	0.58236916	0.22531378	0.81085101	0.35543306	2.24369228	1.39082911	1.32126303	1.57359015	1.69398693	1.10442887	2.13033567	3.98585549	0.86302905	2.87791584	0.54168187	2.62821327	1.85140331	8.50359353	0.83207556	1.28829984
4561.300000	0	0	0	31.4	1.212158	4095.000000	0	1.96769153	0.65038399	2.12877490	0.92360442	0.59685517	0.16942975	2.35960842	0.89763478	0.73896811	1.17281368	1.13343377	0.17940702	0.58238409	0.22530946	0.81086553	0.35543448	2.24355961	1.39078645	1.32130843	1.57376468	1.69395939	1.10436635	2.13034279	3.98563083	0.86304255	2.87796890	0.54169453	2.62818927	1.85134458	8.50404243	0.83212423	1.28829323
4561.900000	0	0	0	31.4	1.212769	4095.000000	0	1.96761998	0.65039083	2.12883125	0.92359542	0.59686494	0.16943556	2.35957238	0.89763790	0.73897890	1.17278961	1.13352301	0.17941010	0.58237757	0.22531905	0.81086258	0.35544229	2.24376289	1.39082072	1.32124319	1.57365463	1.69397460	1.10435361	2.13023203	3.98564118	0.86300842	2.87802895	0.54168595	2.62827451	1.85126985	8.50195616	0.83215767	1.28832195
4562.500000	0	0	0	31.4	1.213379	4095.000000	0	1.96763881	0.65039326	2.12879521	0.92363859	0.59689809	0.16943449	2.35979428	0.89761134	0.73903097	1.17283560	1.13341749	0.17940687	0.58240113	0.22531314	0.81084633	0.35543324	2.24383405	1.39091199	1.32133433	1.57371680	1.69402721	1.10438620	2.13023000	3.98598595	0.86304459	2.87809039	0.54167656	2.62827829	1.85139174	8.50257824	0.83217839	1.28831568
4563.000000	0	0	0	31.4	1.212769	4095.000000	0	1.96768306	0.65040032	2.12885969	0.92360284	0.59690553	0.16943434	2.35968445	0.89762149	0.73902370	1.17285504	1.13342110	0.17941765	0.58239713	0.22531569	0.81085322	0.35543555	2.24379553	1.39089870	1.32124251	1.57375502	1.69390759	1.10439065	2.13016700	3.98625309	0.86306624	2.87818954	0.54168697	2.62824799	1.85126718	8.50279800	0.83217240	1.28836057
4563.600000	0	0	0	31.4	1.212769	4095.000000	0	1.96779651	0.65040407	2.12892569	0.92361052	0.59688832	0.16942746	2.35951043	0.89762644	0.73897257	1.17281523	1.13340422	0.17940964	0.58240870	0.22531522	0.81084609	0.35542721	2.24372331	1.39089031	1.32127884	1.57378591	1.69394459	1.10441583	2.13042053	3.98623549	0.86309018	2.87827613	0.54168166	2.62828966	1.85139263	8.50364926	0.83221883	1.28833548
4564.100000	0	0	0	31.4	1.212769	4095.000000	0	1.96768541	0.65038840	2.12882161	0.92359727	0.59692189	0.16943372	2.35965517	0.89766056	0.73900329	1.17284455	1.13345336	0.17941026	0.58240092	0.22531154	0.81084166	0.35543466	2.24367837	1.39088297	1.32130406	1.57375850	1.69401118	1.10437583	2.13047235	3.98624067	0.86307897	2.87831802	0.54167227	2.62837742	1.85137128	8.50205829	0.83225827	1.28833515
4564.700000	0	0	0	31.4	1.213379	4095.000000	0	1.96775885	0.65041135	2.12880739	0.92358589	0.59694399	0.16943220	2.35975373	0.89767932	0.73901455	1.17285720	1.13344432	0.17941565	0.58238073	0.22531889	0.81082763	0.35543306	2.24380195	1.39089171	1.32127278	1.57376699	1.69405270	1.10435272	2.13047693	3.98632454	0.86304688	2.87824680	0.54165164	2.62832943	1.85131878	8.50353162	0.83230270	1.28835067
4565.200000	0	0	0	31.4	1.211548	4095.000000	0	1.96777297	0.65042062	2.12891554	0.92359966	0.59693634	0.16943495	2.35954535	0.89770198	0.73899813	1.17287232	1.13352814	0.17940979	0.58239377	0.22531362	0.81083452	0.35543129	2.24371528	1.39089975	1.32136056	1.57381835	1.69403831	1.10443627	2.13059837	3.98591865	0.86311183	2.87814206	0.54165103	2.62838247	1.85132278	8.50282586	0.83229746	1.28837014
4565.800000	0	0	0	31.4	1.215820	4095.000000	0	1.96772825	0.65040010	2.12889523	0.92358853	0.59691785	0.16944105	2.35955717	0.89773506	0.73900822	1.17287202	1.13352422	0.17941318	0.58242132	0.22531937	0.81084166	0.35542437	2.24373561	1.39088577	1.32135249	1.57370174	1.69407078	1.10443272	2.13048963	3.98654615	0.86306012	2.87815253	0.54167676	2.62853400	1.85130366	8.50303943	0.83229646	1.28836816
4566.300000	0	0	0	31.4	1.213989	4095.000000	0	1.96783746	0.65040429	2.12902014	0.92360072	0.59694569	0.16944289	2.35949522	0.89770797	0.73905302	1.17285782	1.13360201	0.17941688	0.58241059	0.22532113	0.81085741	0.35543253	2.24365430	1.39090990	1.32130002	1.57374112	1.69399926	1.10444102	2.13059837	3.98632662	0.86305528	2.87825099	0.54167696	2.62848728	1.85123337	8.50261538	0.83232067	1.28840414
4566.900000	0	0	0	31.4	1.212158	4095.000000	0	1.96785441	0.65042481	2.12900491	0.92361740	0.59696227	0.16944472	2.35967657	0.89765692	0.73905748	1.17280566	1.13350281	0.17941118	0.58242005	0.22532353	0.81086258	0.35544283	2.24363878	1.39090605	1.32122133	1.57370560	1.69402968	1.10442116	2.13047896	3.98643742	0.86304866	2.87810226	0.54170065	2.62855673	1.85142155	8.50351614	0.83236586	1.28832426
4567.500000	0	0	0	31.4	1.213379	4095.000000	0	1.96779745	0.65043496	2.12897342	0.92365157	0.59697905	0.16944350	2.35966249	0.89767489	0.73905349	1.17280813	1.13346482	0.17941349	0.58240933	0.22532305	0.81084510	0.35543892	2.24368479	1.39089136	1.32131919	1.57375580	1.69404119	1.10442087	2.13055111	3.98637425	0.86306929	2.87848981	0.54169759	2.62861798	1.85142288	8.50211090	0.83233765	1.28839820
4568.000000	0	0	0	31.4	1.214600	4095.000000	0	1.96773766	0.65042503	2.12908513	0.92361634	0.59699095	0.16945006	2.35965854	0.89764389	0.73905278	1.17286245	1.13353055	0.17941657	0.58240807	0.22532497	0.81088571	0.35544016	2.24372812	1.39093787	1.32127009	1.57384036	1.69408805	1.10445998	2.13074878	3.98644363	0.86305885	2.87795703	0.54171822	2.62834522	1.85139886	8.50242968	0.83232292	1.28842593
4568.600000	0	0	0	31.4	1.211548	4095.000000	0	1.96786571	0.65043077	2.12902420	0.92360787	0.59697820	0.16944136	2.35962644	0.89763816	0.73905818	1.17285597	1.13357457	0.17941795	0.58241522	0.22532657	0.81086184	0.35544478	2.24363557	1.39089591	1.32131886	1.57389056	1.69413779	1.10449761	2.13074218	3.98655961	0.86306751	2.87802825	0.54169861	2.62853400	1.85146959	8.50184166	0.83238358	1.28842328
4569.100000	0	0	0	31.4	1.212769	4095.000000	0	1.96788783	0.65042283	2.12898916	0.92362535	0.59699244	0.16944670	2.35962813	0.89766082	0.73907718	1.17288035	1.13357517	0.17941457	0.58239902	0.22532609	0.81085987	0.35544762	2.24376182	1.39097250	1.32127110	1.57384577	1.69415711	1.10445613	2.13071728	3.98666110	0.86307311	2.87828520	0.54169861	2.62846834	1.85148517	8.50270205	0.83239107	1.28844837
4569.700000	0	0	0	31.4	1.213989	4095.000000	0	1.96785582	0.65044710	2.12900846	0.92362641	0.59699733	0.16945144	2.35948959	0.89766030	0.73908773	1.17285381	1.13366412	0.17941672	0.58241459	0.22532225	0.81085396	0.35544638	2.24385331	1.39095116	1.32127614	1.57388477	1.69405516	1.10447124	2.13079503	3.98702981	0.86307897	2.87806316	0.54170372	2.62850748	1.85146870	8.50309825	0.83240755	1.28844078
4570.200000	0	0	0	31.4	1.212769	4095.000000	0	1.96785911	0.65040208	2.12897241	0.92364124	0.59699967	0.16944380	2.35964784	0.89762254	0.73909712	1.17295998	1.13354050	0.17941734	0.58240197	0.22532289	0.81087833	0.35544052	2.24392661	1.39100887	1.32124150	1.57380561	1.69411806	1.10444339	2.13071779	3.98702256	0.86310775	2.87848911	0.54171965	2.62851064	1.85147671	8.50231517	0.83238982	1.28840711
4570.800000	0	0	0	31.4	1.215210	4095.000000	0	1.96792314	0.65040363	2.12899323	0.92362826	0.59702899	0.16944625	2.35967431	0.89765640	0.73906873	1.17291708	1.13344673	0.17941180	0.58241690	0.22532801	0.81090368	0.35544638	2.24397369	1.39098194	1.32124251	1.57381372	1.69408764	1.10443450	2.13061514	3.98729083	0.86309094	2.87853241	0.54168840	2.62851506	1.85152031	8.50186332	0.83239382	1.28836387
4571.400000	0	0	0	31.4	1.215210	4095.000000	0	1.96796127	0.65041025	2.12912728	0.92363806	0.59702942	0.16944762	2.35957181	0.89763634	0.73911799	1.17289733	1.13354562	0.17941318	0.58241459	0.22532721	0.81087242	0.35543945	2.24371849	1.39099033	1.32129969	1.57385851	1.69405270	1.10441939	2.13071118	3.98700184	0.86312864	2.87855475	0.54171413	2.62870197	1.85153722	8.50315396	0.83239706	1.28843352
4571.900000	0	0	0	31.4	1.212769	4095.000000	0	1.96802153	0.65042525	2.12900897	0.92357317	0.59705279	0.16944747	2.35958139	0.89769026	0.73912925	1.17288004	1.13350130	0.17941580	0.58240197	0.22533249	0.81087267	0.35545862	2.24368211	1.39098683	1.32127850	1.57387125	1.69411066	1.10447568	2.13068831	3.98717896	0.86310979	2.87835783	0.54171372	2.62842603	1.85148605	8.50242659	0.83243151	1.28843154
4572.500000	0	0	0	31.4	1.213989	4095.000000	0	1.96801259	0.65043276	2.12898307	0.92361025	0.59705683	0.16945525	2.35963151	0.89763478	0.73915130	1.17287356	1.13349919	0.17941472	0.58240744	0.22532929	0.81086898	0.35544407	2.24372331	1.39098194	1.32128792	1.57387859	1.69411641	1.10446294	2.13067256	3.98751147	0.86311820	2.87850587	0.54171638	2.62838941	1.85151631	8.50240182	0.83242927	1.28846554
4573.000000	0	0	0	31.4	1.212769	4095.000000	0	1.96802389	0.65041532	2.12884141	0.92367302	0.59707022	0.16945663	2.35960110	0.89766864	0.73916092	1.17288436	1.13345759	0.17942180	0.58240281	0.22532129	0.81085938	0.35544655	2.24387364	1.39094871	1.32126774	1.57400911	1.69409257	1.10444783	2.13083823	3.98762750	0.86310317	2.87852263	0.54174742	2.62859841	1.85153455	8.50355020	0.83246646	1.28849161
4573.600000	0	0	0	31.3	1.212158	4095.000000	0	1.96808886	0.65043585	2.12880231	0.92362455	0.59706958	0.16946350	2.35989341	0.89767202	0.73917007	1.17286337	1.13344492	0.17942057	0.58241753	0.22532897	0.81088448	0.35544922	2.24391270	1.39094277	1.32134913	1.57381294	1.69403256	1.10446087	2.13085703	3.98767308	0.86313297	2.87820490	0.54174333	2.62845823	1.85156258	8.50248539	0.83246821	1.28846884
4574.100000	0	0	0	31.3	1.215820	4095.000000	0	1.96807238	0.65041797	2.12905670	0.92364759	0.59707532	0.16945892	2.35966192	0.89761108	0.73917969	1.17291276	1.13341960	0.17941919	0.58241480	0.22533361	0.81088990	0.35544709	2.24382281	1.39092913	1.32132155	1.57397204	1.69401652	1.10442413	2.13099120	3.98758088	0.86314519	2.87838995	0.54173333	2.62852832	1.85149406	8.50274229	0.83254760	1.28847676
4574.700000	0	0	0	31.4	1.212769	4095.000000	0	1.96808179	0.65044909	2.12916638	0.92361687	0.59709487	0.16945678	2.35984046	0.89762983	0.73918602	1.17288591	1.13346663	0.17941795	0.58242005	0.22533137	0.81087931	0.35544425	2.24379927	1.39095501	1.32140126	1.57393111	1.69391458	1.10441968	2.13093479	3.98761610	0.86314647	2.87854568	0.54176805	2.62868934	1.85144646	8.50275467	0.83255235	1.28849194
4575.300000	0	0	0	31.4	1.212158	4095.000000	0	1.96816042	0.65044136	2.12902268	0.92365263	0.59711612	0.16946289	2.35980836	0.89760665	0.73917546	1.17287603	1.13352150	0.17942396	0.58240849	0.22532849	0.81088522	0.35545632	2.24390681	1.39101971	1.32131314	1.57389635	1.69402146	1.10441198	2.13106947	3.98764407	0.86312405	2.87870910	0.54173088	2.62852706	1.85161419	8.50240182	0.83256308	1.28850515
4575.800000	128	0	0	31.4	1.210938	4095.000000	1	1.96816795	0.65044931	2.12891046	0.92362879	0.59712484	0.16946136	2.35957632	0.89760040	0.73917335	1.17293714	1.13354321	0.17942180	0.58242300	0.22533233	0.81090319	0.35546856	2.24392019	1.39101901	1.32131650	1.57396046	1.69397007	1.10444427	2.13098205	3.98777150	0.86314698	2.87884110	0.54175252	2.62864135	1.85156124	8.50303634	0.83253237	1.28847610
4576.400000	128	0	0	31.4	1.213989	4095.000000	1	1.96810722	0.65041731	2.12876627	0.92364971	0.59702092	0.16946106	2.35953971	0.89766577	0.73916913	1.17293344	1.13353055	0.17941934	0.58240176	0.22533153	0.81088842	0.35545170	2.24360775	1.39084380	1.32122872	1.57371409	1.69387389	1.10438620	2.13009994	3.98751872	0.86303491	2.87832431	0.54166777	2.62768932	1.85107323	8.50303324	0.83189312	1.28836915
4576.900000	128	0	0	31.4	1.212158	4095.000000	1	1.96787983	0.65035287	2.12868554	0.92356841	0.59648082	0.16941311	2.35951156	0.89761316	0.73903613	1.17287109	1.13336111	0.17941072	0.58239145	0.22531825	0.81074789	0.35542277	2.24347670	1.39062420	1.32117929	1.57358166	1.69386444	1.10436606	2.12926795	3.98774456	0.86304051	2.87854568	0.54167737	2.62753783	1.85101541	8.50259991	0.83169398	1.28828696
4577.500000	128	0	0	31.4	1.212769	4095.000000	1	1.96773060	0.65034339	2.12860837	0.92358085	0.59633489	0.16939906	2.35967657	0.89763842	0.73902534	1.17281399	1.13332825	0.17940487	0.58238136	0.22531218	0.81073977	0.35541407	2.24347563	1.39055917	1.32121830	1.57352683	1.69383155	1.10428518	2.12886832	3.98758399	0.86300358	2.87837319	0.54165940	2.62755551	1.85095181	8.50261229	0.83153254	1.28819818
4578.100000	128	0	0	31.4	1.213989	4095.000000	1	1.96756021	0.65031691	2.12856624	0.92353239	0.59630622	0.16939189	2.35947720	0.89761576	0.73901455	1.17277510	1.13326946	0.17939809	0.58237400	0.22531362	0.81072057	0.35541336	2.24343765	1.39055707	1.32125260	1.57329790	1.69380237	1.10432843	2.12900744	3.98757155	0.86298957	2.87857012	0.54165818	2.62734345	1.85096871	8.50253182	0.83149113	1.28821732
4578.600000	128	0	0	31.4	1.213379	4095.000000	1	1.96769483	0.65031117	2.12850430	0.92353398	0.59632958	0.16938501	2.35955605	0.89762358	0.73898594	1.17273622	1.13321309	0.17939963	0.58236285	0.22531122	0.81070211	0.35541443	2.24341572	1.39053189	1.32126135	1.57334075	1.69386074	1.10430147	2.12896428	3.98746589	0.86300256	2.87883970	0.54166328	2.62729170	1.85106300	8.50322826	0.83146867	1.28819917
4579.100000	128	0	0	31.4	1.212158	4095.000000	1	1.96755879	0.65031602	2.12845100	0.92350670	0.59633531	0.16937830	2.35975936	0.89763582	0.73902980	1.17275041	1.13330835	0.17940086	0.58238409	0.22531665	0.81069399	0.35541088	2.24334618	1.39057210	1.32122738	1.57330060	1.69379127	1.10428695	2.12879419	3.98766790	0.86302981	2.87861342	0.54164654	2.62752458	1.85103276	8.50377309	0.83140979	1.28822854
4579.700000	128	0	0	31.4	1.211548	4095.000000	1	1.96766847	0.65030521	2.12852156	0.92356470	0.59632873	0.16938288	2.35952789	0.89759284	0.73899321	1.17275659	1.13326343	0.17939963	0.58238136	0.22531154	0.81071171	0.35541656	2.24332372	1.39051651	1.32122233	1.57316665	1.69377565	1.10433495	2.12886273	3.98730533	0.86299696	2.87849190	0.54165716	2.62736932	1.85087620	8.50294348	0.83132847	1.28820742
4580.300000	128	0	0	31.4	1.212769	4095.000000	1	1.96751314	0.65029793	2.12861396	0.92355013	0.59627903	0.16936990	2.35966192	0.89758112	0.73900611	1.17277048	1.13331951	0.17939517	0.58237610	0.22531106	0.81066151	0.35541159	2.24329055	1.39048644	1.32116180	1.57318904	1.69372592	1.10436783	2.12867589	3.98722247	0.86298168	2.87835154	0.54161917	2.62722165	1.85085262	8.50117325	0.83126011	1.28818696
4580.800000	128	0	0	31.4	1.212769	4095.000000	1	1.96748772	0.65029506	2.12847486	0.92351385	0.59625439	0.16937463	2.35962588	0.89757279	0.73898195	1.17275906	1.13331197	0.17940040	0.58236958	0.22531058	0.81068144	0.35541318	2.24324937	1.39036652	1.32118265	1.57318248	1.69379497	1.10437050	2.12859974	3.98732398	0.86295544	2.87816929	0.54162407	2.62739835	1.85089043	8.50206757	0.83116906	1.28813415
4581.400000	128	0	0	31.4	1.213379	4095.000000	1	1.96758139	0.65028866	2.12861599	0.92349691	0.59624250	0.16936623	2.35944398	0.89759050	0.73899391	1.17276461	1.13338704	0.17939147	0.58237232	0.22530802	0.81066200	0.35541620	2.24320765	1.39042281	1.32115877	1.57315391	1.69383772	1.10430117	2.12853831	3.98729808	0.86296894	2.87835713	0.54164511	2.62736049	1.85082505	8.50214804	0.83116108	1.28812887
4582.000000	128	0	0	31.4	1.211548	4095.000000	1	1.96748725	0.65030455	2.12858705	0.92350061	0.59623782	0.16936684	2.35951719	0.89757175	0.73898359	1.17278560	1.13334212	0.17940225	0.58237021	0.22530706	0.81068759	0.35543164	2.24320497	1.39043924	1.32114263	1.57312689	1.69382333	1.10433199	2.12862462	3.98720382	0.86291342	2.87816650	0.54161591	2.62744947	1.85069919	8.50351614	0.83117779	1.28809686
4582.500000	128	0	0	31.4	1.213989	4095.000000	1	1.96738982	0.65029705	2.12859162	0.92349399	0.59627223	0.16936364	2.35957294	0.89756498	0.73899391	1.17278683	1.13334393	0.17939902	0.58236096	0.22531090	0.81068070	0.35542241	2.24327076	1.39044903	1.32115743	1.57312342	1.69375921	1.10432399	2.12866269	3.98707642	0.86297123	2.87842696	0.54163653	2.62736932	1.85084373	8.50298681	0.83119600	1.28813613
4583.100000	128	0	0	31.4	1.212769	4095.000000	1	1.96758468	0.65028028	2.12860634	0.92350723	0.59631684	0.16936623	2.35956506	0.89757071	0.73896248	1.17273591	1.13329931	0.17940256	0.58236180	0.22530706	0.81069768	0.35541656	2.24326327	1.39040778	1.32117290	1.57320332	1.69370907	1.10435065	2.12873276	3.98741203	0.86291164	2.87854777	0.54162775	2.62734660	1.85071208	8.50187260	0.83113714	1.28810082
4583.700000	128	0	0	31.3	1.213379	4095.000000	1	1.96762469	0.65029286	2.12833374	0.92351994	0.59629071	0.16935906	2.35950874	0.89760144	0.73897304	1.17280628	1.13332071	0.17939655	0.58237021	0.22530322	0.81068784	0.35541957	2.24331623	1.39040183	1.32114431	1.57313925	1.69370373	1.10430206	2.12862563	3.98739338	0.86293736	2.87831314	0.54160427	2.62725131	1.85082861	8.50275157	0.83106879	1.28815494
4584.200000	128	0	0	31.3	1.212158	4095.000000	1	1.96757903	0.65029617	2.12829820	0.92353080	0.59623166	0.16935463	2.35952564	0.89760795	0.73895521	1.17277264	1.13328182	0.17939517	0.58237463	0.22530370	0.81067160	0.35541531	2.24317823	1.39034380	1.32111775	1.57302692	1.69366509	1.10432725	2.12848247	3.98748557	0.86297531	2.87799473	0.54158752	2.62723805	1.85073165	8.50260300	0.83103038	1.28813811
4584.700000	128	0	0	31.3	1.213379	4095.000000	1	1.96742277	0.65029175	2.12856420	0.92352074	0.59622381	0.16935478	2.35969346	0.89760300	0.73895849	1.17273375	1.13323630	0.17939578	0.58237105	0.22530130	0.81066668	0.35541496	2.24328199	1.39035009	1.32117492	1.57299836	1.69363098	1.10431421	2.12843374	3.98744517	0.86296563	2.87823074	0.54157935	2.62740530	1.85077746	8.50095975	0.83102888	1.28811600
4585.300000	128	0	0	31.3	1.213989	4095.000000	1	1.96747454	0.65028116	2.12843374	0.92351094	0.59622253	0.16935219	2.35943722	0.89758190	0.73893293	1.17272789	1.13326343	0.17938670	0.58234708	0.22530450	0.81070285	0.35541212	2.24316326	1.39036093	1.32112918	1.57308250	1.69367126	1.10432488	2.12858603	3.98731880	0.86297327	2.87817208	0.54159610	2.62736175	1.85075033	8.50036879	0.83099372	1.28811633
4585.800000	128	0	0	31.3	1.210938	4095.000000	1	1.96748913	0.65027962	2.12842460	0.92352709	0.59625099	0.16934699	2.35952507	0.89762644	0.73892566	1.17267449	1.13332282	0.17939301	0.58233551	0.22530194	0.81069252	0.35541496	2.24313063	1.39030814	1.32108008	1.57302152	1.69367372	1.10429288	2.12850887	3.98732087	0.86292921	2.87841090	0.54159589	2.62720271	1.85070897	8.49901696	0.83096304	1.28807276
4586.400000	128	0	0	31.3	1.213379	4095.000000	1	1.96746701	0.65026836	2.12835506	0.92348896	0.59618813	0.16935035	2.35943159	0.89760040	0.73892800	1.17272850	1.13334031	0.17939039	0.58236369	0.22530274	0.81067578	0.35540750	2.24311084	1.39023542	1.32113893	1.57300685	1.69362687	1.10437465	2.12837333	3.98728461	0.86293634	2.87833129	0.54152790	2.62715917	1.85051908	8.50059155	0.83091416	1.28809950
4587.000000	128	0	0	31.4	1.212769	4095.000000	3	1.96736912	0.65025049	2.12819465	0.92350194	0.59620151	0.16935051	2.35947101	0.89756315	0.73889095	1.17272418	1.13329117	0.17938346	0.58236285	0.22530050	0.81067726	0.35541443	2.24327558	1.39024976	1.32118770	1.57299218	1.69379867	1.10439983	2.12917755	3.98777046	0.86351585	2.88153499	0.54185525	2.63452914	1.85477159	8.50994657	0.83650949	1.28997573
4587.500000	128	0	0	31.4	1.213989	4095.000000	3	1.97117445	0.65124264	2.13204147	0.92458012	0.60512643	0.16985677	2.36105681	0.89799218	0.74058549	1.17388498	1.13495065	0.17953175	0.58270189	0.22546110	0.81214369	0.35577143	2.24723069	1.39495853	1.32257751	1.57817790	1.69589929	1.10558596	2.14823322	3.99142865	0.86440298	2.88546318	0.54212283	2.64004488	1.85692684	8.51610855	0.84200135	1.29044626
4588.100000	128	0	0	31.4	1.213989	4095.000000	3	1.97193559	0.65141134	2.13263698	0.92470944	0.60819522	0.17015483	2.36141919	0.89806356	0.74105846	1.17438598	1.13557029	0.17958997	0.58282579	0.22551742	0.81265713	0.35588898	2.24849076	1.39596720	1.32287842	1.57917168	1.69613466	1.10568113	2.15322240	3.99176473	0.86447615	2.88491354	0.54213243	2.64028153	1.85730828	8.52099790	0.84498904	1.29059795
4588.700000	128	0	0	31.4	1.213989	4095.000000	3	1.97209597	0.65144844	2.13267920	0.92471501	0.60891384	0.17027417	2.36139214	0.89804480	0.74116204	1.17449225	1.13579097	0.17960259	0.58283568	0.22553149	0.81280080	0.35590371	2.24883819	1.39626321	1.32292656	1.57974526	1.69624577	1.10578046	2.15494984	3.99208113	0.86453453	2.88504516	0.54212488	2.64051123	1.85769381	8.51984889	0.84769433	1.29073875
4589.200000	128	0	0	31.4	1.214600	4095.000000	3	1.97225117	0.65149437	2.13283434	0.92473727	0.60949797	0.17036616	2.36156856	0.89808076	0.74131943	1.17460131	1.13589544	0.17962138	0.58285482	0.22554253	0.81292451	0.35592698	2.24928329	1.39657857	1.32297335	1.58015087	1.69636142	1.10583206	2.15674190	3.99233947	0.86461025	2.88481273	0.54221374	2.64099543	1.85803031	8.52131159	0.85029960	1.29085543
4589.700000	128	0	0	31.4	1.213989	4095.000000	3	1.97260170	0.65151712	2.13294828	0.92473038	0.61003258	0.17043891	2.36141694	0.89805496	0.74144324	1.17465538	1.13613640	0.17963447	0.58287965	0.22555309	0.81299007	0.35594899	2.24939002	1.39684626	1.32289626	1.58048448	1.69651082	1.10584956	2.15816590	3.99290601	0.86465385	2.88515719	0.54223396	2.64130264	1.85836598	8.52116872	0.85303911	1.29103526
4590.300000	128	0	0	31.4	1.214600	4095.000000	3	1.97265455	0.65154009	2.13310191	0.92478895	0.61048650	0.17051058	2.36153136	0.89806174	0.74151067	1.17471656	1.13618230	0.17963986	0.58287944	0.22556381	0.81307658	0.35597528	2.24969092	1.39708311	1.32309118	1.58072320	1.69658655	1.10598626	2.15945128	3.99315715	0.86471453	2.88518099	0.54226502	2.64172415	1.85845348	8.52082087	0.85590192	1.29113476
4590.900000	128	0	0	31.3	1.214600	4095.000000	3	1.97277157	0.65157918	2.13306783	0.92482897	0.61093778	0.17056362	2.36150261	0.89809587	0.74165141	1.17480833	1.13629404	0.17964926	0.58289353	0.22556621	0.81318060	0.35598060	2.24969092	1.39722138	1.32314808	1.58113405	1.69663842	1.10593733	2.16065395	3.99352455	0.86471988	2.88504726	0.54230465	2.64196795	1.85872582	8.52209745	0.85899666	1.29123097
4591.400000	128	0	0	31.3	1.213989	4095.000000	3	1.97290275	0.65161871	2.13332373	0.92482208	0.61129689	0.17061452	2.36132676	0.89814746	0.74171626	1.17487538	1.13634991	0.17965696	0.58290258	0.22557549	0.81324248	0.35599250	2.24984488	1.39736351	1.32318882	1.58128562	1.69679731	1.10602838	2.16165574	3.99391898	0.86482672	2.88548909	0.54228320	2.64219272	1.85914377	8.52283993	0.86217351	1.29129082
4592.000000	128	0	0	31.3	1.213989	4095.000000	3	1.97295324	0.65163572	2.13345195	0.92487165	0.61163913	0.17066465	2.36148796	0.89819045	0.74174634	1.17485190	1.13648462	0.17966805	0.58291288	0.22558109	0.81330164	0.35600262	2.24995485	1.39752848	1.32321811	1.58152870	1.69679854	1.10608473	2.16267914	3.99405601	0.86484865	2.88525591	0.54227768	2.64257057	1.85940994	8.52606890	0.86575288	1.29136289
4592.500000	128	0	0	31.3	1.213989	4095.000000	3	1.97314815	0.65165338	2.13347739	0.92495302	0.61196083	0.17071036	2.36144906	0.89819462	0.74180016	1.17495727	1.13655076	0.17967667	0.58293540	0.22559037	0.81337510	0.35601949	2.25032612	1.39767625	1.32325043	1.58166247	1.69690804	1.10603460	2.16359776	3.99393559	0.86489659	2.88559833	0.54231895	2.64287352	1.85942915	8.52347687	0.86960634	1.29143068
4593.100000	128	0	0	31.3	1.210938	4095.000000	3	1.97320478	0.65167415	2.13353896	0.92492439	0.61225167	0.17075698	2.36160294	0.89820269	0.74185609	1.17501042	1.13660664	0.17968283	0.58294276	0.22559789	0.81343600	0.35602731	2.25045973	1.39775945	1.32329386	1.58197153	1.69692863	1.10612773	2.16459832	3.99399580	0.86490679	2.88548419	0.54233428	2.64320319	1.85967973	8.52277158	0.87381902	1.29143398
4593.700000	128	0	0	31.4	1.212158	4095.000000	3	1.97319299	0.65169270	2.13367482	0.92491909	0.61249551	0.17079489	2.36160294	0.89818315	0.74194422	1.17502464	1.13665075	0.17969115	0.58296569	0.22560205	0.81348827	0.35603548	2.25042217	1.39782545	1.32331070	1.58214838	1.69701138	1.10611231	2.16538092	3.99400618	0.86493586	2.88595690	0.54234511	2.64326291	1.85992095	8.52481002	0.87827988	1.29154641
4594.200000	128	0	0	31.4	1.212769	4095.000000	3	1.97340019	0.65171081	2.13391095	0.92493632	0.61272135	0.17083709	2.36175401	0.89818003	0.74203729	1.17504256	1.13671086	0.17969931	0.58297158	0.22559805	0.81353067	0.35604258	2.25064540	1.39802872	1.32334807	1.58232020	1.69698256	1.10617696	2.16610802	3.99408715	0.86495371	2.88570688	0.54230629	2.64351639	1.85995401	8.53174216	0.88297889	1.29160461
4594.800000	128	0	0	31.4	1.212158	4095.000000	3	1.97344739	0.65171744	2.13378830	0.92497316	0.61298505	0.17087118	2.36151839	0.89815840	0.74209017	1.17507810	1.13677490	0.17971102	0.58297348	0.22561149	0.81358936	0.35604684	2.25065453	1.39807401	1.32336558	1.58244317	1.69704225	1.10617163	2.16682090	3.99423561	0.86499452	2.88581053	0.54232937	2.64368667	1.86019483	8.53026417	0.88765806	1.29170515
4595.300000	128	0	0	31.4	1.213379	4095.000000	3	1.97352905	0.65177354	2.13396591	0.92496680	0.61319355	0.17090772	2.36180982	0.89814720	0.74208594	1.17513466	1.13678759	0.17971348	0.58299304	0.22561645	0.81360735	0.35606354	2.25077420	1.39827380	1.32342855	1.58269804	1.69719418	1.10619654	2.16761928	3.99436642	0.86497131	2.88559273	0.54232467	2.64408000	1.86030340	8.53177639	0.89236568	1.29175971
4595.900000	128	0	0	31.4	1.213379	4095.000000	3	1.97369379	0.65178237	2.13405192	0.92503917	0.61340122	0.17093952	2.36180587	0.89818393	0.74213248	1.17517051	1.13690179	0.17971025	0.58299725	0.22562941	0.81364089	0.35606993	2.25086597	1.39831594	1.32354473	1.58280512	1.69720982	1.10626565	2.16840504	3.99450035	0.86502563	2.88599192	0.54238576	2.64432467	1.86047812	8.53327970	0.89670624	1.29169919
4596.400000	128	0	0	31.4	1.211548	4095.000000	3	1.97375516	0.65180446	2.13407177	0.92505109	0.61358699	0.17097056	2.36175627	0.89818732	0.74218443	1.17522522	1.13689876	0.17972088	0.58299809	0.22562749	0.81369588	0.35607757	2.25090730	1.39847467	1.32351442	1.58303559	1.69734447	1.10625289	2.16900384	3.99445155	0.86505011	2.88590087	0.54238290	2.64458526	1.86065688	8.53094244	0.90070738	1.29175442
4597.000000	128	0	0	31.4	1.212769	4095.000000	3	1.97384628	0.65181462	2.13412114	0.92503439	0.61374418	0.17099563	2.36157419	0.89817898	0.74226693	1.17527374	1.13697913	0.17972534	0.58301387	0.22563101	0.81371782	0.35608218	2.25118211	1.39855860	1.32350465	1.58314346	1.69735476	1.10628849	2.16958367	3.99492814	0.86508760	2.88605356	0.54238025	2.64463484	1.86072257	8.53238326	0.90439207	1.29175641
4597.500000	128	0	0	31.4	1.213989	4095.000000	3	1.97383778	0.65185151	2.13435121	0.92503625	0.61390698	0.17102545	2.36176359	0.89819774	0.74225353	1.17523016	1.13697067	0.17973120	0.58303344	0.22563677	0.81377109	0.35609035	2.25118533	1.39864641	1.32348546	1.58330800	1.69739594	1.10630272	2.17004413	3.99506209	0.86510316	2.88630712	0.54246954	2.64469331	1.86093398	8.53151187	0.90766811	1.29179345
4598.100000	128	0	0	31.4	1.212158	4095.000000	3	1.97372070	0.65185681	2.13413997	0.92506647	0.61410357	0.17106092	2.36179009	0.89823109	0.74232335	1.17525118	1.13702203	0.17973289	0.58303849	0.22564221	0.81382090	0.35609479	2.25143601	1.39874861	1.32357234	1.58346286	1.69734447	1.10631993	2.17056886	3.99506625	0.86517381	2.88612500	0.54238454	2.64512749	1.86101712	8.52990640	0.91053629	1.29188374
4598.700000	128	0	0	31.4	1.213379	4095.000000	3	1.97396053	0.65186609	2.13422854	0.92509192	0.61427911	0.17108462	2.36186506	0.89824986	0.74236285	1.17528549	1.13707974	0.17973844	0.58302902	0.22564253	0.81386553	0.35609799	2.25142581	1.39877390	1.32360871	1.58353078	1.69740088	1.10633624	2.17139502	3.99561874	0.86517381	2.88632884	0.54243337	2.64518217	1.86125403	8.52945845	0.91317376	1.29194427
4599.200000	128	0	0	31.4	1.213989	4095.000000	3	1.97397375	0.65189348	2.13429776	0.92509881	0.61442304	0.17110557	2.36176134	0.89829728	0.74242279	1.17532567	1.13704258	0.17973397	0.58303975	0.22564365	0.81387269	0.35611468	2.25138018	1.39887366	1.32355954	1.58379123	1.69743918	1.10634336	2.17181029	3.99583479	0.86519294	2.88640659	0.54246545	2.64559355	1.86139217	8.52999973	0.91553032	1.29200116
4599.800000	128	0	0	31.4	1.213379	4095.000000	3	1.97403324	0.65190364	2.13432525	0.92511816	0.61455106	0.17113646	2.36180474	0.89831161	0.74246111	1.17532412	1.13711509	0.17975184	0.58304480	0.22565357	0.81389464	0.35610705	2.25151708	1.39891300	1.32357066	1.58395388	1.69739594	1.10633031	2.17211014	3.99542868	0.86522048	2.88674636	0.54240824	2.64548227	1.86139888	8.53491109	0.91768649	1.29205838
4600.300000	128	0	0	31.4	1.210938	4095.000000	3	1.97407857	0.65191778	2.13438531	0.92514175	0.61469201	0.17116506	2.36170271	0.89824386	0.74248486	1.17538718	1.13710633	0.17975122	0.58307447	0.22564653	0.81395210	0.35612072	2.25168243	1.39896885	1.32360534	1.58405327	1.69739100	1.10636709	2.17285450	3.99560213	0.86522201	2.88713803	0.54243133	2.64552869	1.86173689	8.53525985	0.91969372	1.29205805
4600.900000	128	0	0	31.4	1.212158	4095.000000	3	1.97430899	0.65192861	2.13437310	0.92514706	0.61482759	0.17118846	2.36164296	0.89824647	0.74251448	1.17537729	1.13716888	0.17975445	0.58307215	0.22566461	0.81396098	0.35612694	2.25172914	1.39901522	1.32360972	1.58416664	1.69745977	1.10639409	2.17322185	3.99562290	0.86523043	2.88673025	0.54241805	2.64577923	1.86186344	8.53517888	0.92151256	1.29212321
4601.400000	128	0	0	31.4	1.212158	4095.000000	3	1.97435905	0.65194760	2.13457010	0.92517781	0.61494531	0.17120757	2.36169651	0.89825585	0.74257514	1.17541036	1.13722992	0.17975831	0.58308162	0.22565853	0.81400611	0.35614079	2.25189559	1.39911429	1.32364104	1.58434214	1.69751083	1.10641188	2.17373439	3.99571638	0.86524318	2.88695726	0.54254310	2.64571882	1.86173421	8.53490798	0.92323767	1.29209047
4602.000000	128	0	0	31.4	1.212769	4095.000000	3	1.97444310	0.65194164	2.13448559	0.92522924	0.61506025	0.17123693	2.36174950	0.89826419	0.74263745	1.17540109	1.13722176	0.17976416	0.58307299	0.22565917	0.81402140	0.35614523	2.25190311	1.39921547	1.32362993	1.58446174	1.69743794	1.10637777	2.17429059	3.99593450	0.86526155	2.88670783	0.54253206	2.64582502	1.86206020	8.53054418	0.92485919	1.29207823
4602.600000	128	0	0	31.4	1.215210	4095.000000	3	1.97438077	0.65197787	2.13457315	0.92518868	0.61519802	0.17125666	2.36192313	0.89828060	0.74264827	1.17547868	1.13737920	0.17976832	0.58308814	0.22566669	0.81406530	0.35615109	2.25208890	1.39928644	1.32363599	1.58452542	1.69736629	1.10641693	2.17463640	3.99587426	0.86527328	2.88694324	0.54254351	2.64605015	1.86205036	8.53106690	0.92637308	1.29210634
4603.100000	128	0	0	31.4	1.212769	4095.000000	6	1.97454983	0.65196793	2.13447847	0.92518497	0.61535388	0.17127792	2.36180587	0.89829259	0.74266825	1.17548177	1.13743118	0.17977432	0.58306437	0.22566205	0.81406382	0.35615518	2.25064701	1.39685854	1.32269901	1.58059996	1.69495932	1.10509979	2.15611816	3.99045797	0.86339560	2.87575240	0.54183360	2.62879858	1.85364316	8.51323601	0.88125426	1.28883628
4603.700000	128	0	0	31.4	1.213379	4095.000000	6	1.96802153	0.65041709	2.12835556	0.92347572	0.59696949	0.17027661	2.35906783	0.89750325	0.73964352	1.17324953	1.13385922	0.17950080	0.58246401	0.22537040	0.81125421	0.35548401	2.24508952	1.39119423	1.32119005	1.57543389	1.69399433	1.10456190	2.13997810	3.98918492	0.86314316	2.87644450	0.54175477	2.62772214	1.85278957	8.50388454	0.86588250	1.28860286
4604.200000	128	0	0	31.4	1.212158	4095.000000	6	1.96777061	0.65035287	2.12815760	0.92348684	0.59604329	0.17003276	2.35928236	0.89752747	0.73946121	1.17297912	1.13350492	0.17947616	0.58241564	0.22535424	0.81106269	0.35544851	2.24432952	1.39092214	1.32107537	1.57494700	1.69391993	1.10445613	2.13705122	3.98904914	0.86309247	2.87716680	0.54175804	2.62797779	1.85277889	8.50378238	0.85989161	1.28846719
4604.800000	131	0	0	31.4	1.213989	4095.000000	6	1.96756397	0.65037384	2.12824490	0.92356391	0.59590951	0.16991497	2.35918945	0.89753034	0.73932795	1.17290905	1.13339819	0.17946261	0.58242279	0.22534017	0.81097752	0.35546004	2.24409033	1.39081478	1.32123814	1.57467540	1.69379415	1.10451361	2.13590530	3.98905951	0.86312431	2.87771198	0.54172087	2.62808195	1.85243880	8.50361211	0.85647624	1.28845398
4605.300000	131	0	0	31.4	1.213379	4095.000000	6	1.96750137	0.65037053	2.12835150	0.92352392	0.59588084	0.16984517	2.35940005	0.89759206	0.73932865	1.17285658	1.13347748	0.17945060	0.58239860	0.22533953	0.81096349	0.35544904	2.24393731	1.39068644	1.32119308	1.57451122	1.69386731	1.10445198	2.13506345	3.98906055	0.86306191	2.87745508	0.54162938	2.62790835	1.85219935	8.50377928	0.85403870	1.28835199
4605.900000	131	0	0	31.4	1.210938	4095.000000	6	1.96737994	0.65034096	2.12837536	0.92352657	0.59577786	0.16979308	2.35928236	0.89763947	0.73923951	1.17283158	1.13337829	0.17944752	0.58240575	0.22533681	0.81090048	0.35544229	2.24372545	1.39053015	1.32122099	1.57425204	1.69373209	1.10442887	2.13454159	3.98890094	0.86307744	2.87758213	0.54163551	2.62786543	1.85231729	8.50368950	0.85227309	1.28830182
4606.500000	131	0	0	31.4	1.212769	4095.000000	6	1.96742748	0.65032816	2.12824744	0.92354696	0.59575153	0.16975138	2.35957857	0.89761863	0.73924255	1.17281708	1.13329328	0.17943890	0.58239818	0.22533169	0.81087242	0.35543466	2.24366232	1.39053994	1.32122469	1.57406666	1.69377319	1.10443035	2.13383156	3.98886259	0.86307821	2.87789559	0.54160631	2.62791530	1.85219846	8.50366474	0.85086677	1.28827178
4607.000000	131	0	0	31.4	1.213989	4095.000000	6	1.96733335	0.65033699	2.12824186	0.92354696	0.59574113	0.16971930	2.35927786	0.89757774	0.73922754	1.17281091	1.13325801	0.17943335	0.58238998	0.22533137	0.81085052	0.35544247	2.24356014	1.39054623	1.32113052	1.57389674	1.69378059	1.10436695	2.13330898	3.98909267	0.86302523	2.87808131	0.54160427	2.62798347	1.85208097	8.50524070	0.84973112	1.28819389
4607.600000	131	0	0	31.4	1.213379	4095.000000	6	1.96731593	0.65031404	2.12804797	0.92353530	0.59573688	0.16969471	2.35931559	0.89754258	0.73923083	1.17276523	1.13331438	0.17943597	0.58237652	0.22532865	0.81082517	0.35544265	2.24348365	1.39055707	1.32113994	1.57386083	1.69365194	1.10435480	2.13307495	3.98883358	0.86300154	2.87818675	0.54160672	2.62793676	1.85204937	8.50419413	0.84877674	1.28828366
4608.100000	131	0	0	31.4	1.212158	4095.000000	6	1.96729428	0.65032441	2.12816572	0.92354087	0.59568805	0.16968097	2.35945975	0.89758894	0.73921628	1.17272881	1.13335990	0.17942735	0.58238304	0.22532385	0.81082147	0.35542792	2.24345851	1.39054273	1.32119778	1.57365811	1.69372674	1.10436398	2.13275957	3.98890405	0.86300893	2.87817139	0.54166573	2.62788752	1.85200309	8.50267729	0.84795332	1.28828762
4608.700000	131	0	0	31.4	1.215820	4095.000000	6	1.96737288	0.65031647	2.12807791	0.92354934	0.59568699	0.16965501	2.35939217	0.89757982	0.73919728	1.17277819	1.13336623	0.17942781	0.58236495	0.22532641	0.81080794	0.35543111	2.24348098	1.39051581	1.32115373	1.57350599	1.69370907	1.10431362	2.13247525	3.98879730	0.86297123	2.87789838	0.54159916	2.62800430	1.85188383	8.50561231	0.84724757	1.28821666
4609.200000	131	0	0	31.4	1.213379	4095.000000	6	1.96725899	0.65029595	2.12828247	0.92357159	0.59568720	0.16963836	2.35937753	0.89750742	0.73917851	1.17277109	1.13334453	0.17942750	0.58235823	0.22532353	0.81080326	0.35543129	2.24349328	1.39052350	1.32117525	1.57359556	1.69373085	1.10432280	2.13241880	3.98895069	0.86299696	2.87820839	0.54156302	2.62778147	1.85185135	8.50709591	0.84669283	1.28823514
4609.800000	131	0	0	31.4	1.213989	4095.000000	6	1.96720957	0.65031161	2.12821343	0.92355490	0.59570886	0.16962522	2.35928968	0.89755091	0.73917312	1.17282788	1.13330896	0.17942396	0.58235591	0.22532481	0.81083476	0.35542863	2.24338309	1.39054483	1.32116449	1.57352683	1.69379990	1.10437287	2.13220877	3.98917766	0.86301046	2.87801987	0.54165001	2.62785154	1.85191097	8.50678615	0.84616197	1.28825330
4610.300000	131	0	0	31.4	1.212769	4095.000000	6	1.96726369	0.65030852	2.12802005	0.92354855	0.59570971	0.16961163	2.35944623	0.89756055	0.73915341	1.17280381	1.13333548	0.17942319	0.58236348	0.22531170	0.81079982	0.35541975	2.24348525	1.39053085	1.32116718	1.57346159	1.69371647	1.10433228	2.13213656	3.98847605	0.86298371	2.87802266	0.54156731	2.62802955	1.85183622	8.50630605	0.84565245	1.28823052
4610.900000	131	0	0	31.4	1.213989	4095.000000	6	1.96731687	0.65030808	2.12815557	0.92355358	0.59573030	0.16960766	2.35936683	0.89756940	0.73912831	1.17282973	1.13327067	0.17942088	0.58235759	0.22531809	0.81078579	0.35543040	2.24326381	1.39049938	1.32119610	1.57355270	1.69370743	1.10434354	2.13199774	3.98898074	0.86293634	2.87808480	0.54157262	2.62806491	1.85178950	8.50501774	0.84525537	1.28824405
4611.500000	131	0	0	31.4	1.213989	4095.000000	6	1.96733852	0.65028844	2.12824592	0.92357317	0.59575472	0.16959636	2.35938091	0.89757852	0.73911659	1.17279362	1.13330413	0.17942073	0.58236517	0.22532113	0.81078579	0.35542472	2.24325258	1.39052560	1.32110598	1.57349788	1.69366715	1.10432784	2.13185893	3.98899214	0.86294373	2.87808271	0.54159079	2.62795254	1.85184779	8.50617287	0.84485463	1.28817970
4612.000000	131	0	0	31.4	1.213989	4095.000000	6	1.96735594	0.65029286	2.12814440	0.92354722	0.59576597	0.16958155	2.35944398	0.89756940	0.73910228	1.17276739	1.13326163	0.17941857	0.58237547	0.22532033	0.81077373	0.35542650	2.24331623	1.39056092	1.32109723	1.57331720	1.69370414	1.10430147	2.13179385	3.98884601	0.86294042	2.87817837	0.54161019	2.62789131	1.85186470	8.50516328	0.84440442	1.28822392
4612.600000	131	0	0	31.4	1.212769	4095.000000	6	1.96721193	0.65025093	2.12823374	0.92359198	0.59570610	0.16957177	2.35932741	0.89756992	0.73908164	1.17278313	1.13323841	0.17941411	0.58236958	0.22531921	0.81075970	0.35542703	2.24327665	1.39050567	1.32116415	1.57330408	1.69369263	1.10428547	2.13159507	3.98877243	0.86291724	2.87839065	0.54156220	2.62794496	1.85173299	8.50372356	0.84398905	1.28824207
4613.100000	131	0	0	31.4	1.212769	4095.000000	6	1.96721475	0.65027653	2.12811903	0.92359304	0.59571735	0.16956169	2.35943384	0.89759258	0.73911705	1.17278282	1.13328936	0.17941087	0.58236874	0.22531553	0.81073115	0.35542863	2.24332692	1.39053469	1.32116348	1.57322301	1.69370085	1.10429851	2.13149289	3.98851647	0.86292565	2.87835433	0.54156629	2.62780357	1.85168271	8.50231826	0.84369703	1.28819587
4613.700000	131	0	0	31.4	1.214600	4095.000000	7	1.96720346	0.65027785	2.12814593	0.92360575	0.59570758	0.16955696	2.35938823	0.89762592	0.73909735	1.17279918	1.13325650	0.17940918	0.58237547	0.22532081	0.81074346	0.35542153	2.24365858	1.39108791	1.32143792	1.57442392	1.69549363	1.10530758	2.14391334	3.99371034	0.86476501	2.88846974	0.54218187	2.64461894	1.85958012	8.52966997	0.86299008	1.29137050
4614.200000	131	0	0	31.4	1.213379	4095.000000	7	1.97323593	0.65178856	2.13395268	0.92524488	0.61260273	0.17049836	2.36197556	0.89830666	0.74195714	1.17488774	1.13653324	0.17966743	0.58298862	0.22560573	0.81340518	0.35607490	2.25034329	1.39847467	1.32366630	1.58194400	1.69718141	1.10613040	2.16569538	3.99544426	0.86509729	2.88908536	0.54239108	2.64642478	1.86081553	8.53151499	0.88805044	1.29173656
4614.800000	131	0	0	31.4	1.212769	4095.000000	7	1.97383636	0.65188111	2.13420869	0.92535146	0.61518166	0.17081859	2.36208888	0.89829858	0.74230972	1.17526262	1.13704107	0.17970871	0.58303807	0.22562925	0.81375802	0.35612392	2.25134046	1.39912764	1.32373904	1.58295605	1.69751989	1.10625319	2.17080694	3.99575792	0.86518069	2.88833443	0.54245850	2.64655327	1.86124554	8.53088643	0.90538070	1.29186985
4615.400000	131	0	0	31.4	1.212769	4095.000000	7	1.97398036	0.65191911	2.13420207	0.92526741	0.61562260	0.17095573	2.36198176	0.89829233	0.74236520	1.17534051	1.13718912	0.17973150	0.58306205	0.22564253	0.81382558	0.35613493	2.25152137	1.39909989	1.32368718	1.58314890	1.69738029	1.10619298	2.17125989	3.99538299	0.86505929	2.88745337	0.54234919	2.64526673	1.86084325	8.53022994	0.90973888	1.29165058
4615.900000	131	0	0	31.4	1.212769	4095.000000	7	1.97361779	0.65178127	2.13384326	0.92512108	0.61386418	0.17096521	2.36171455	0.89819097	0.74215363	1.17525952	1.13692263	0.17971040	0.58299472	0.22561837	0.81361796	0.35608733	2.25078171	1.39833139	1.32343024	1.58248855	1.69693398	1.10606604	2.16865788	3.99446712	0.86490042	2.88576010	0.54224929	2.64334359	1.85976907	8.52649791	0.90615074	1.29127197
4616.500000	131	0	0	31.4	1.210938	4095.000000	7	1.97286783	0.65161849	2.13300627	0.92493340	0.61159683	0.17089564	2.36134141	0.89811280	0.74181097	1.17499281	1.13647797	0.17968437	0.58294023	0.22559197	0.81334823	0.35600422	2.25037120	1.39756638	1.32321373	1.58146822	1.69655404	1.10591183	2.16548625	3.99402798	0.86461917	2.88487013	0.54222927	2.64150957	1.85899953	8.52458314	0.90068624	1.29098203
4617.000000	131	0	0	31.4	1.212769	4095.000000	7	1.97221013	0.65147295	2.13239032	0.92476510	0.60961397	0.17081507	2.36111429	0.89803699	0.74158350	1.17478546	1.13610499	0.17966066	0.58287418	0.22556813	0.81309335	0.35595024	2.24957882	1.39678135	1.32299826	1.58070227	1.69633220	1.10577009	2.16231200	3.99334292	0.86448405	2.88368655	0.54216165	2.64023902	1.85811110	8.52398026	0.89536051	1.29076618
4617.600000	131	0	0	31.4	1.212158	4095.000000	7	1.97179834	0.65133803	2.13196062	0.92459443	0.60801337	0.17073237	2.36090635	0.89799478	0.74135561	1.17457752	1.13590450	0.17964079	0.58283989	0.22554045	0.81286487	0.35589146	2.24919212	1.39613098	1.32274479	1.58014699	1.69612520	1.10558596	2.15965056	3.99352455	0.86436602	2.88323665	0.54213019	2.63909724	1.85790802	8.51917513	0.89065184	1.29047567
4618.100000	131	0	0	31.4	1.211548	4095.000000	7	1.97134703	0.65123270	2.13173945	0.92450910	0.60677126	0.17065747	2.36069899	0.89798905	0.74116792	1.17443572	1.13547761	0.17962554	0.58280160	0.22552189	0.81268473	0.35585755	2.24862372	1.39572103	1.32266502	1.57961628	1.69595401	1.10549968	2.15724287	3.99243181	0.86422225	2.88279381	0.54204541	2.63825076	1.85728820	8.51797684	0.88670651	1.29030085
4618.700000	131	0	0	31.4	1.212769	4095.000000	7	1.97102263	0.65115189	2.13121280	0.92444179	0.60582468	0.17058685	2.36051813	0.89796013	0.74094642	1.17425006	1.13538404	0.17960583	0.58275658	0.22551310	0.81253688	0.35581848	2.24809943	1.39532659	1.32245937	1.57910934	1.69575487	1.10542349	2.15531060	3.99219837	0.86412285	2.88258816	0.54202397	2.63740458	1.85683673	8.51594100	0.88326531	1.29025691
4619.300000	131	0	0	31.4	1.213379	4095.000000	7	1.97071950	0.65109891	2.13112639	0.92435303	0.60499093	0.17053045	2.36039081	0.89795570	0.74082736	1.17414442	1.13510516	0.17959813	0.58272082	0.22550286	0.81241419	0.35577942	2.24779284	1.39494416	1.32236245	1.57866331	1.69555698	1.10537932	2.15371692	3.99175332	0.86406448	2.88214684	0.54199108	2.63657770	1.85637466	8.51622647	0.88027702	1.29010392
4619.800000	131	0	0	31.4	1.212769	4095.000000	7	1.97034430	0.65103908	2.13088041	0.92434455	0.60431083	0.17047788	2.36036151	0.89792262	0.74072168	1.17402118	1.13505929	0.17958319	0.58270715	0.22548638	0.81231170	0.35575705	2.24755918	1.39468165	1.32232914	1.57833853	1.69542904	1.10530580	2.15266024	3.99173154	0.86399261	2.88182586	0.54200272	2.63605510	1.85607053	8.51603098	0.87770174	1.28994401
4620.400000	131	0	0	31.4	1.211548	4095.000000	7	1.97027407	0.65102164	2.13085550	0.92425791	0.60373440	0.17043019	2.36051081	0.89793955	0.74058995	1.17392668	1.13496845	0.17957518	0.58268738	0.22547470	0.81221784	0.35574817	2.24734429	1.39441008	1.32227799	1.57799059	1.69534801	1.10521628	2.15127779	3.99148052	0.86393348	2.88171118	0.54200252	2.63559848	1.85587880	8.51541354	0.87540416	1.28989280
4620.900000	131	0	0	31.4	1.213989	4095.000000	7	1.97007190	0.65096490	2.13064207	0.92425897	0.60323227	0.17038786	2.36039194	0.89792626	0.74052538	1.17390753	1.13476538	0.17956332	0.58267013	0.22546686	0.81215477	0.35572047	2.24709514	1.39415116	1.32227428	1.57771971	1.69518142	1.10515966	2.15018640	3.99120255	0.86387589	2.88171958	0.54190325	2.63516853	1.85567996	8.51367641	0.87343537	1.28973919
4621.500000	131	0	0	31.4	1.212769	4095.000000	7	1.96992298	0.65093355	2.13043323	0.92417048	0.60280949	0.17036020	2.36032208	0.89783847	0.74046058	1.17384206	1.13478680	0.17955270	0.58265435	0.22545758	0.81205575	0.35571249	2.24691619	1.39395708	1.32222179	1.57746474	1.69518677	1.10507874	2.14918371	3.99089453	0.86380912	2.88140844	0.54197596	2.63484502	1.85550253	8.51248245	0.87171957	1.28963679
4622.100000	131	0	0	31.4	1.213379	4095.000000	7	1.96976984	0.65089249	2.13017208	0.92417949	0.60240240	0.17031787	2.36032940	0.89784394	0.74037629	1.17376918	1.13469990	0.17954839	0.58262974	0.22545006	0.81201511	0.35569473	2.24663548	1.39377178	1.32212724	1.57730070	1.69509176	1.10506096	2.14839511	3.99065084	0.86378415	2.88118542	0.54196984	2.63459117	1.85534785	8.50735922	0.87008244	1.28951788
4622.600000	131	0	0	31.4	1.213989	4095.000000	7	1.96961389	0.65086336	2.13008724	0.92412200	0.60201676	0.17029021	2.36019645	0.89780383	0.74028802	1.17375034	1.13461935	0.17953992	0.58260261	0.22544271	0.81195058	0.35567662	2.24674369	1.39353746	1.32210940	1.57707943	1.69495850	1.10503399	2.14745777	3.99067054	0.86377651	2.88092538	0.54194962	2.63443419	1.85509825	8.50784561	0.86859811	1.28951920
4623.100000	131	0	0	31.4	1.213989	4095.000000	7	1.96951542	0.65082892	2.12995769	0.92407140	0.60168347	0.17025079	2.36019927	0.89782805	0.74020140	1.17368117	1.13454211	0.17953699	0.58259903	0.22544079	0.81186142	0.35566206	2.24645121	1.39354306	1.32199904	1.57684852	1.69500169	1.10499931	2.14662474	3.99088831	0.86369064	2.88097151	0.54192592	2.63401331	1.85496856	8.50730966	0.86712823	1.28945743
4623.700000	131	0	0	31.4	1.212769	4095.000000	7	1.96935147	0.65080420	2.12984492	0.92402901	0.60135984	0.17021840	2.36025560	0.89778195	0.74014647	1.17361138	1.13443200	0.17952775	0.58257905	0.22542511	0.81183679	0.35565248	2.24616306	1.39331403	1.32194790	1.57668764	1.69496837	1.10496404	2.14591485	3.99050463	0.86366057	2.88117214	0.54186955	2.63361212	1.85482730	8.50827317	0.86587638	1.28942143
4624.300000	0	0	0	31.4	1.214600	4095.000000	0	1.96922051	0.65079228	2.12990181	0.92398795	0.60105824	0.17018799	2.36026180	0.89779549	0.74012089	1.17359872	1.13431013	0.17952282	0.58257884	0.22542495	0.81177916	0.35563721	2.24630499	1.39316591	1.32194319	1.57660759	1.69490997	1.10500820	2.14550294	3.99078253	0.86361496	2.88086806	0.54189794	2.63333183	1.85444543	8.50815853	0.86379052	1.28901259
4624.800000	0	0	0	31.4	1.213379	4095.000000	0	1.96863836	0.65061460	2.12936545	0.92389551	0.60001817	0.17012443	2.36011308	0.89773376	0.73997794	1.17354530	1.13428901	0.17951882	0.58255613	0.22541551	0.81173533	0.35563561	2.24597027	1.39315155	1.32172048	1.57623174	1.69468297	1.10482890	2.14286652	3.99014380	0.86338643	2.87957665	0.54178500	2.63093521	1.85352470	8.50414150	0.85947304	1.28873657
4625.400000	0	0	0	31.4	1.212158	4095.000000	0	1.96835441	0.65057576	2.12911002	0.92380386	0.59919998	0.17004743	2.35981174	0.89773949	0.73989415	1.17348571	1.13420697	0.17950989	0.58254666	0.22541135	0.81171637	0.35562318	2.24579677	1.39312214	1.32178776	1.57623406	1.69465666	1.10482564	2.14225491	3.98995200	0.86341674	2.87974154	0.54167717	2.63126515	1.85363515	8.50373284	0.85847701	1.28882835
4626.000000	0	0	0	31.4	1.212769	4095.000000	0	1.96842786	0.65058989	2.12906178	0.92385895	0.59932833	0.17003520	2.35987031	0.89774600	0.73989767	1.17344125	1.13411377	0.17950542	0.58255781	0.22540895	0.81171218	0.35563011	2.24590440	1.39313615	1.32175479	1.57627118	1.69460238	1.10484994	2.14212822	3.99006190	0.86341089	2.88008601	0.54172189	2.63147440	1.85351089	8.50402385	0.85788950	1.28888052
4626.500000	0	0	0	31.4	1.213379	4095.000000	0	1.96855736	0.65061173	2.12930908	0.92389153	0.59940369	0.17002818	2.35981230	0.89777882	0.73989533	1.17342705	1.13418163	0.17950865	0.58255192	0.22541791	0.81168091	0.35563188	2.24585299	1.39315260	1.32175782	1.57622942	1.69460238	1.10483364	2.14192287	3.99020601	0.86344553	2.87998818	0.54178132	2.63166596	1.85377589	8.50518806	0.85745067	1.28890627
4627.100000	0	0	0	31.4	1.215820	4095.000000	0	1.96859645	0.65060887	2.12941319	0.92389604	0.59948117	0.17002650	2.36006182	0.89779575	0.73992326	1.17342118	1.13418706	0.17950403	0.58256054	0.22540495	0.81167697	0.35562691	2.24594028	1.39310183	1.32179987	1.57615480	1.69454029	1.10480934	2.14173184	3.99016143	0.86349394	2.88004129	0.54179541	2.63173234	1.85390906	8.50629676	0.85713323	1.28902811
4627.700000	0	0	0	31.4	1.212769	4095.000000	0	1.96863130	0.65061505	2.12928420	0.92395299	0.59953631	0.17001931	2.36012379	0.89780539	0.73993100	1.17339031	1.13400700	0.17950450	0.58255108	0.22540767	0.81165751	0.35561360	2.24584228	1.39312424	1.32184159	1.57617722	1.69457277	1.10487868	2.14206436	3.99034806	0.86351763	2.88042354	0.54169779	2.63177407	1.85377900	8.50660649	0.85686533	1.28905387
4628.200000	0	0	0	31.4	1.212769	4095.000000	0	1.96872925	0.65065941	2.12947515	0.92392067	0.59960039	0.17002359	2.36025842	0.89779211	0.73989134	1.17338691	1.13409145	0.17949957	0.58255718	0.22541263	0.81168509	0.35562443	2.24582943	1.39309833	1.32181131	1.57623097	1.69463528	1.10483719	2.14194739	3.99036776	0.86349368	2.88012654	0.54175436	2.63187524	1.85400439	8.50616668	0.85661801	1.28894193
4628.700000	128	0	0	31.5	1.213379	4095.000000	1	1.96881685	0.65062696	2.12954930	0.92396120	0.59966341	0.17001855	2.36036602	0.89776762	0.73995001	1.17334246	1.13419249	0.17950280	0.58255760	0.22541615	0.81167992	0.35563810	2.24582194	1.39298419	1.32181905	1.57599165	1.69453495	1.10478059	2.14123238	3.99030969	0.86341649	2.87986940	0.54171679	2.63149273	1.85386007	8.50802531	0.85592955	1.28888547
4629.300000	128	0	0	31.5	1.214600	4095.000000	1	1.96828896	0.65053935	2.12911814	0.92384279	0.59855204	0.16994369	2.36013562	0.89769495	0.73957031	1.17319335	1.13379409	0.17947585	0.58247368	0.22536800	0.81133323	0.35554294	2.24468701	1.39166893	1.32142010	1.57466226	1.69386690	1.10445079	2.13693910	3.98857864	0.86306751	2.87820770	0.54163898	2.62842098	1.85245972	8.50343256	0.85212287	1.28831106
4629.800000	128	0	0	31.4	1.213989	4095.000000	1	1.96749808	0.65033809	2.12835252	0.92363991	0.59653945	0.16976528	2.35958758	0.89753867	0.73923622	1.17286214	1.13333880	0.17942997	0.58237295	0.22533777	0.81092805	0.35544922	2.24385759	1.39090535	1.32120216	1.57389326	1.69373044	1.10434650	2.13451665	3.98847605	0.86301402	2.87812041	0.54159916	2.62824736	1.85222204	8.50618526	0.85069318	1.28824736
4630.400000	128	0	0	31.4	1.212158	4095.000000	1	1.96743971	0.65033412	2.12822714	0.92356920	0.59636123	0.16971762	2.35962870	0.89754492	0.73918438	1.17282665	1.13328333	0.17942873	0.58237904	0.22532705	0.81089433	0.35543963	2.24373080	1.39073505	1.32124016	1.57375425	1.69373455	1.10434887	2.13380967	3.98853512	0.86301071	2.87837040	0.54152871	2.62816023	1.85201421	8.50420652	0.84961018	1.28815494
4631.000000	128	0	0	31.4	1.212158	4095.000000	1	1.96735500	0.65032132	2.12844592	0.92356761	0.59619683	0.16967868	2.35955323	0.89757748	0.73916796	1.17284547	1.13313863	0.17942411	0.58235549	0.22531394	0.81086651	0.35543182	2.24357405	1.39070358	1.32118164	1.57366892	1.69366468	1.10432369	2.13328710	3.98830404	0.86298015	2.87844861	0.54161672	2.62805544	1.85191186	8.50239563	0.84872122	1.28810181
4631.500000	128	0	0	31.4	1.213989	4095.000000	1	1.96739359	0.65030610	2.12816217	0.92357662	0.59607896	0.16965180	2.35952620	0.89756628	0.73915060	1.17280998	1.13318476	0.17941257	0.58236769	0.22531362	0.81083698	0.35542827	2.24339111	1.39067420	1.32111169	1.57355077	1.69372099	1.10427481	2.13302611	3.98822219	0.86295061	2.87857850	0.54151136	2.62789446	1.85188917	8.50378547	0.84808221	1.28811996
4632.100000	128	0	0	31.4	1.213989	4095.000000	1	1.96737853	0.65030963	2.12827435	0.92353875	0.59603968	0.16963347	2.35943441	0.89758555	0.73912151	1.17277881	1.13313381	0.17941241	0.58234981	0.22531490	0.81081188	0.35541744	2.24346921	1.39064448	1.32114835	1.57342298	1.69359194	1.10429584	2.13263851	3.98851958	0.86295723	2.87860643	0.54152422	2.62807753	1.85204314	8.50368641	0.84753750	1.28818036
4632.700000	128	0	0	31.4	1.213989	4095.000000	1	1.96728299	0.65031382	2.12839668	0.92354749	0.59599551	0.16961499	2.35967882	0.89758373	0.73907061	1.17276708	1.13312989	0.17941010	0.58236096	0.22530946	0.81080252	0.35541993	2.24342909	1.39067106	1.32114768	1.57338978	1.69362071	1.10433791	2.13240913	3.98833824	0.86292819	2.87858967	0.54153014	2.62796453	1.85193100	8.50445421	0.84701945	1.28812755
4633.200000	128	0	0	31.4	1.212769	4095.000000	1	1.96732064	0.65029352	2.12827688	0.92353001	0.59600485	0.16960720	2.35955942	0.89759076	0.73908726	1.17273653	1.13317119	0.17941303	0.58233635	0.22531074	0.81078431	0.35541691	2.24351895	1.39062630	1.32114061	1.57329327	1.69371030	1.10434828	2.13238269	3.98832995	0.86292845	2.87861342	0.54151912	2.62813624	1.85196437	8.50517257	0.84663336	1.28815824
4633.700000	128	0	0	31.4	1.213989	4095.000000	1	1.96739218	0.65031205	2.12832866	0.92355066	0.59596599	0.16959132	2.35945975	0.89761759	0.73908140	1.17272048	1.13316968	0.17940887	0.58237210	0.22531106	0.81079120	0.35542632	2.24331462	1.39055462	1.32109589	1.57327976	1.69356399	1.10431066	2.13232014	3.98807713	0.86295443	2.87845000	0.54150809	2.62782313	1.85174055	8.50404553	0.84616474	1.28809950
4634.300000	128	0	0	31.4	1.213989	4095.000000	1	1.96724863	0.65029727	2.12810837	0.92357529	0.59596981	0.16958109	2.35968952	0.89762592	0.73907085	1.17275597	1.13316848	0.17940625	0.58233278	0.22530834	0.81076118	0.35542437	2.24312368	1.39061336	1.32120855	1.57327705	1.69359235	1.10433495	2.13199977	3.98830923	0.86293227	2.87873144	0.54152361	2.62792729	1.85186381	8.50269586	0.84585493	1.28807144
4634.900000	128	0	0	31.4	1.213989	4095.000000	1	1.96719922	0.65031117	2.12813882	0.92358350	0.59593499	0.16957681	2.35950029	0.89764520	0.73904669	1.17273344	1.13321791	0.17940333	0.58233614	0.22530754	0.81077545	0.35542330	2.24346493	1.39058015	1.32126000	1.57316704	1.69368564	1.10434680	2.13183758	3.98799942	0.86295621	2.87857431	0.54152626	2.62774423	1.85178772	8.50339541	0.84550791	1.28809917
4635.400000	128	0	0	31.4	1.213379	4095.000000	1	1.96714604	0.65029131	2.12815608	0.92353530	0.59592840	0.16956887	2.35966080	0.89757644	0.73910017	1.17276492	1.13322997	0.17940440	0.58235129	0.22530370	0.81077324	0.35542437	2.24323493	1.39055043	1.32123612	1.57305162	1.69359482	1.10426444	2.13173996	3.98777668	0.86293762	2.87833897	0.54153178	2.62777327	1.85163821	8.50339541	0.84521106	1.28806022
4636.000000	128	0	0	31.4	1.213989	4095.000000	1	1.96715969	0.65031338	2.12817689	0.92354775	0.59589634	0.16956475	2.35947608	0.89754857	0.73907296	1.17275906	1.13319561	0.17940117	0.58233131	0.22530274	0.81074543	0.35541940	2.24319481	1.39054483	1.32114028	1.57315083	1.69367044	1.10429406	2.13160371	3.98795902	0.86289203	2.87812600	0.54151217	2.62784333	1.85171519	8.50352233	0.84493970	1.28803019
4636.500000	128	0	0	31.4	1.213379	4095.000000	1	1.96718745	0.65030212	2.12822105	0.92352762	0.59588424	0.16955146	2.35943272	0.89754883	0.73905560	1.17279146	1.13322967	0.17940286	0.58234014	0.22530354	0.81076388	0.35542046	2.24303704	1.39055217	1.32116886	1.57296748	1.69366509	1.10427362	2.13158134	3.98787717	0.86288286	2.87821189	0.54153749	2.62792476	1.85158972	8.50348519	0.84466059	1.28807540
4637.100000	128	0	0	31.4	1.213989	4095.000000	1	1.96709616	0.65029992	2.12827282	0.92352206	0.59588891	0.16954886	2.35955267	0.89754258	0.73904856	1.17276214	1.13320495	0.17940040	0.58233846	0.22530690	0.81073755	0.35541496	2.24311245	1.39049309	1.32115037	1.57309138	1.69361865	1.10428429	2.13149848	3.98775181	0.86286656	2.87827473	0.54153729	2.62782061	1.85172008	8.50205210	0.84441775	1.28805758
4637.700000	128	0	0	31.4	1.213379	4095.000000	1	1.96705051	0.65031073	2.12809162	0.92350247	0.59587723	0.16953695	2.35946200	0.89757097	0.73905912	1.17276893	1.13317903	0.17940102	0.58232878	0.22530594	0.81075404	0.35541851	2.24313919	1.39048819	1.32110631	1.57298524	1.69367085	1.10429021	2.13145120	3.98763682	0.86286834	2.87826286	0.54146215	2.62787111	1.85158438	8.50326231	0.84423006	1.28809818
4638.200000	128	0	0	31.4	1.212769	4095.000000	1	1.96703828	0.65031139	2.12809365	0.92350882	0.59586746	0.16953756	2.35951099	0.89756862	0.73903120	1.17273622	1.13329871	0.17939655	0.58233215	0.22530482	0.81073460	0.35541443	2.24326060	1.39050218	1.32122469	1.57285903	1.69363838	1.10430858	2.13157117	3.98844704	0.86290986	2.87834945	0.54152667	2.62777895	1.85157237	8.50305801	0.84402427	1.28799323
4638.800000	128	0	0	31.4	1.212769	4095.000000	1	1.96718322	0.65027454	2.12800635	0.92353160	0.59588530	0.16953237	2.35947608	0.89758529	0.73897233	1.17275597	1.13321038	0.17939470	0.58233341	0.22530466	0.81073017	0.35541176	2.24315577	1.39047560	1.32117492	1.57301457	1.69363427	1.10432813	2.13124838	3.98801082	0.86289407	2.87822236	0.54157200	2.62783702	1.85149762	8.50565876	0.84379638	1.28804834
4639.300000	128	0	0	31.4	1.213379	4095.000000	1	1.96712534	0.65028778	2.12812664	0.92351571	0.59588551	0.16952122	2.35945186	0.89759597	0.73899743	1.17276399	1.13322545	0.17939809	0.58233194	0.22530914	0.81071565	0.35541389	2.24317449	1.39051686	1.32115642	1.57293467	1.69357180	1.10429940	2.13130074	3.98813412	0.86290323	2.87792561	0.54157772	2.62781872	1.85145091	8.50575477	0.84359518	1.28797508
4639.900000	128	0	0	31.4	1.213989	4095.000000	3	1.96713051	0.65030610	2.12823475	0.92356523	0.59585536	0.16951664	2.35937359	0.89758086	0.73895896	1.17272356	1.13312055	0.17939055	0.58233467	0.22530594	0.81069596	0.35539898	2.24309908	1.39052945	1.32106562	1.57299450	1.69364085	1.10441435	2.13162201	3.98869782	0.86333166	2.88064509	0.54169943	2.63321163	1.85461162	8.51319259	0.84881736	1.28939765
4640.400000	128	0	0	31.4	1.212769	4095.000000	3	1.96988010	0.65099603	2.13097087	0.92435435	0.60208991	0.16990107	2.36071139	0.89792861	0.74022793	1.17355642	1.13441571	0.17949541	0.58259861	0.22542847	0.81174764	0.35565993	2.24584657	1.39398125	1.32227597	1.57674410	1.69529165	1.10521628	2.14566155	3.99180830	0.86397783	2.88347873	0.54191796	2.63745148	1.85610397	8.51297551	0.85516107	1.28983136
4641.000000	128	0	0	31.4	1.212769	4095.000000	3	1.97060637	0.65115697	2.13148323	0.92450433	0.60461184	0.17014062	2.36090297	0.89802474	0.74059277	1.17398783	1.13498415	0.17954407	0.58270441	0.22547326	0.81222868	0.35577125	2.24712460	1.39479555	1.32243784	1.57773480	1.69561170	1.10536272	2.14988288	3.99212574	0.86409481	2.88333390	0.54197372	2.63795345	1.85669132	8.51462246	0.85922632	1.29004610
4641.500000	128	0	0	31.4	1.214600	4095.000000	3	1.97080105	0.65120378	2.13150865	0.92454540	0.60563586	0.17026103	2.36095763	0.89801562	0.74076066	1.17410087	1.13509731	0.17956286	0.58272082	0.22548862	0.81238487	0.35581280	2.24755542	1.39527331	1.32258424	1.57838691	1.69577051	1.10544661	2.15229120	3.99253557	0.86424366	2.88412884	0.54204562	2.63897294	1.85720611	8.51817550	0.86300689	1.29029953
4642.100000	128	0	0	31.4	1.212769	4095.000000	3	1.97114805	0.65127951	2.13182131	0.92460344	0.60655194	0.17036907	2.36097904	0.89802448	0.74093163	1.17426118	1.13535748	0.17957980	0.58276983	0.22550558	0.81258099	0.35583304	2.24805976	1.39559795	1.32267781	1.57888786	1.69587090	1.10554415	2.15449820	3.99275658	0.86430229	2.88429472	0.54207360	2.63950061	1.85768042	8.51807617	0.86683432	1.29039900
4642.700000	128	0	0	31.4	1.212769	4095.000000	3	1.97147340	0.65137247	2.13222657	0.92469752	0.60744827	0.17045281	2.36097341	0.89806460	0.74111037	1.17435014	1.13552078	0.17959690	0.58278498	0.22551821	0.81274362	0.35586216	2.24844412	1.39594967	1.32278316	1.57926849	1.69608281	1.10565771	2.15635776	3.99312809	0.86438794	2.88461461	0.54207176	2.64018827	1.85802496	8.51834623	0.87068973	1.29055366
4643.200000	128	0	0	31.4	1.213989	4095.000000	3	1.97177240	0.65139721	2.13248288	0.92467579	0.60819200	0.17053076	2.36105005	0.89807581	0.74123627	1.17447866	1.13560893	0.17961337	0.58279508	0.22553197	0.81283333	0.35588844	2.24887787	1.39625059	1.32285688	1.57974526	1.69611285	1.10575318	2.15804342	3.99332839	0.86444989	2.88473712	0.54209873	2.64082471	1.85857446	8.51935210	0.87453582	1.29073478
4643.800000	128	0	0	31.4	1.213989	4095.000000	3	1.97199880	0.65145153	2.13264105	0.92471898	0.60886712	0.17059419	2.36101849	0.89804819	0.74136078	1.17458092	1.13572063	0.17962785	0.58283442	0.22553997	0.81295902	0.35591987	2.24907843	1.39660944	1.32295282	1.58014118	1.69628857	1.10579737	2.15947754	3.99348822	0.86450572	2.88491984	0.54211548	2.64124551	1.85875618	8.51730952	0.87842522	1.29075494
4644.300000	128	0	0	31.4	1.211548	4095.000000	3	1.97221296	0.65149967	2.13275092	0.92482632	0.60941757	0.17064738	2.36121235	0.89808154	0.74147214	1.17467268	1.13593167	0.17963432	0.58284683	0.22554925	0.81304454	0.35593550	2.24929562	1.39689257	1.32313057	1.58046665	1.69628240	1.10584718	2.16056070	3.99383283	0.86455263	2.88518099	0.54217921	2.64170891	1.85904240	8.51759817	0.88223496	1.29096517
4644.900000	128	0	0	31.4	1.212769	4095.000000	3	1.97235118	0.65155400	2.13282467	0.92484302	0.60996094	0.17069675	2.36119206	0.89807346	0.74158538	1.17476908	1.13601501	0.17964695	0.58286597	0.22555437	0.81311750	0.35595663	2.24942971	1.39707399	1.32311778	1.58085652	1.69646595	1.10594445	2.16190523	3.99401345	0.86464059	2.88531753	0.54222048	2.64222384	1.85920763	8.51893296	0.88591115	1.29108881
4645.400000	128	0	0	31.4	1.212158	4095.000000	3	1.97249932	0.65158138	2.13291929	0.92487668	0.61041549	0.17074750	2.36104272	0.89807659	0.74167867	1.17481636	1.13618290	0.17965280	0.58286618	0.22557149	0.81319589	0.35597403	2.24965499	1.39726700	1.32313124	1.58121778	1.69658779	1.10596877	2.16305613	3.99408092	0.86470943	2.88565856	0.54222600	2.64247150	1.85937198	8.52096684	0.88946057	1.29114799
4646.000000	128	0	0	31.4	1.213379	4095.000000	3	1.97268333	0.65161915	2.13308767	0.92493473	0.61087275	0.17079245	2.36118474	0.89812948	0.74178112	1.17487507	1.13627682	0.17966343	0.58288974	0.22557645	0.81324149	0.35597581	2.24981162	1.39743616	1.32304405	1.58145039	1.69666846	1.10599546	2.16397646	3.99460521	0.86475558	2.88566696	0.54223887	2.64290020	1.85974226	8.52189864	0.89280911	1.29119427
4646.600000	128	0	0	31.4	1.212769	4095.000000	3	1.97277959	0.65166597	2.13301136	0.92490875	0.61126211	0.17083617	2.36106188	0.89814824	0.74184011	1.17488681	1.13631850	0.17966774	0.58292719	0.22558557	0.81331199	0.35599818	2.25011687	1.39757446	1.32320868	1.58174506	1.69670963	1.10598864	2.16485021	3.99474019	0.86482494	2.88564455	0.54224786	2.64310029	1.85994240	8.52217200	0.89603271	1.29126668
4647.100000	128	0	0	31.4	1.213989	4095.000000	3	1.97289426	0.65167459	2.13326675	0.92497502	0.61157256	0.17087714	2.36129069	0.89815579	0.74190920	1.17494306	1.13637770	0.17967175	0.58292319	0.22558605	0.81338965	0.35600404	2.25030627	1.39775032	1.32319521	1.58180168	1.69669440	1.10609392	2.16615296	3.99458860	0.86483539	2.88606337	0.54221742	2.64339822	1.86022476	8.52764835	0.89900777	1.29131264
4647.700000	128	0	0	31.4	1.214600	4095.000000	3	1.97302875	0.65169491	2.13326115	0.92500497	0.61191572	0.17091292	2.36149077	0.89818341	0.74196960	1.17500424	1.13642632	0.17968345	0.58294634	0.22559437	0.81346287	0.35601967	2.25040339	1.39786301	1.32324841	1.58211309	1.69674215	1.10604498	2.16685810	3.99483468	0.86486880	2.88623637	0.54221905	2.64346684	1.86031368	8.52799041	0.90182007	1.29135562
4648.200000	128	0	0	31.4	1.212769	4095.000000	3	1.97313494	0.65173643	2.13349571	0.92503943	0.61223018	0.17094717	2.36156123	0.89819566	0.74203235	1.17500826	1.13646649	0.17968715	0.58296737	0.22560445	0.81353758	0.35603210	2.25050642	1.39799537	1.32323663	1.58226008	1.69677508	1.10610519	2.16778623	3.99498213	0.86489481	2.88621746	0.54234511	2.64388936	1.86049957	8.52853777	0.90446271	1.29138042
4648.800000	128	0	0	31.4	1.210938	4095.000000	3	1.97323971	0.65172605	2.13340870	0.92505162	0.61247488	0.17098447	2.36158716	0.89819071	0.74208077	1.17504256	1.13652026	0.17969254	0.58297032	0.22560541	0.81355360	0.35603690	2.25050105	1.39808490	1.32330026	1.58234154	1.69685823	1.10614493	2.16847535	3.99490114	0.86494479	2.88632674	0.54236452	2.64394147	1.86084190	8.52959532	0.90681557	1.29143365
4649.300000	128	0	0	31.4	1.213989	4095.000000	3	1.97333316	0.65176757	2.13352166	0.92507654	0.61276755	0.17101062	2.36159167	0.89814928	0.74214165	1.17505863	1.13651391	0.17970378	0.58296422	0.22561341	0.81360735	0.35605341	2.25080801	1.39816284	1.32335481	1.58259058	1.69696321	1.10612417	2.16908039	3.99506832	0.86493612	2.88627210	0.54235757	2.64420837	1.86095454	8.52872749	0.90903083	1.29148061
4649.900000	128	0	0	31.4	1.210938	4095.000000	3	1.97339641	0.65176426	2.13345958	0.92512532	0.61297430	0.17104013	2.36145526	0.89815371	0.74221357	1.17509263	1.13656254	0.17970886	0.58299199	0.22561629	0.81367689	0.35606087	2.25088422	1.39824431	1.32348512	1.58282102	1.69692492	1.10616095	2.16976526	3.99499979	0.86495856	2.88639398	0.54225378	2.64445369	1.86106941	8.52862796	0.91112601	1.29159006
4650.500000	128	0	0	31.4	1.212158	4095.000000	3	1.97342520	0.65179982	2.13365447	0.92515103	0.61319828	0.17107025	2.36155108	0.89813625	0.74225683	1.17513188	1.13661601	0.17971841	0.58297621	0.22562013	0.81371116	0.35606460	2.25105490	1.39840830	1.32339589	1.58306547	1.69698832	1.10620929	2.17031373	3.99530821	0.86496672	2.88638698	0.54227278	2.64455157	1.86123526	8.53022372	0.91314561	1.29162049
4651.000000	128	0	0	31.4	1.213989	4095.000000	3	1.97351913	0.65178215	2.13366770	0.92512373	0.61345475	0.17109670	2.36163056	0.89816387	0.74230784	1.17521254	1.13670089	0.17972011	0.58300041	0.22562605	0.81372966	0.35607117	2.25112145	1.39853683	1.32346963	1.58316869	1.69700479	1.10623065	2.17106058	3.99548580	0.86500293	2.88655861	0.54230363	2.64467234	1.86121156	8.53039172	0.91494605	1.29167373
4651.600000	128	0	0	31.4	1.213989	4095.000000	3	1.97367019	0.65182456	2.13364276	0.92514175	0.61362268	0.17112805	2.36196992	0.89811489	0.74234239	1.17523140	1.13676221	0.17972411	0.58300293	0.22562989	0.81376147	0.35608396	2.25128785	1.39860321	1.32344034	1.58323621	1.69710031	1.10623569	2.17147682	3.99560524	0.86501976	2.88678350	0.54231058	2.64505883	1.86147846	8.53070285	0.91666867	1.29167075
4652.100000	128	0	0	31.4	1.212158	4095.000000	3	1.97371173	0.65182876	2.13390382	0.92510464	0.61381407	0.17115221	2.36171117	0.89818550	0.74237319	1.17528116	1.13682022	0.17972735	0.58300293	0.22563613	0.81380882	0.35609355	2.25155466	1.39870049	1.32351711	1.58356377	1.69714806	1.10626594	2.17211273	3.99540168	0.86505317	2.88676878	0.54231344	2.64531060	1.86168592	8.53210005	0.91847371	1.29186720
4652.700000	128	0	0	31.4	1.213989	4095.000000	3	1.97372495	0.65185306	2.13395522	0.92512028	0.61400700	0.17117790	2.36154094	0.89822145	0.74242232	1.17528765	1.13691145	0.17973505	0.58301450	0.22563389	0.81385370	0.35610545	2.25151922	1.39880973	1.32354372	1.58364838	1.69710278	1.10628760	2.17248099	3.99584517	0.86509066	2.88708898	0.54237085	2.64548418	1.86174583	8.53224321	0.92009267	1.29188374
4653.200000	128	0	0	31.4	1.212158	4095.000000	3	1.97391285	0.65186410	2.13388906	0.92518152	0.61419220	0.17119962	2.36156349	0.89818472	0.74247616	1.17528889	1.13700451	0.17974105	0.58301976	0.22563549	0.81387787	0.35611273	2.25152781	1.39886066	1.32356257	1.58380792	1.69726294	1.10634484	2.17323222	3.99627211	0.86511846	2.88719830	0.54236574	2.64561262	1.86196539	8.53168303	0.92168263	1.29190226
4653.800000	128	0	0	31.4	1.212769	4095.000000	3	1.97391946	0.65188288	2.13385802	0.92515183	0.61439012	0.17122302	2.36176247	0.89821312	0.74252060	1.17530991	1.13697490	0.17974259	0.58302102	0.22564045	0.81390919	0.35611024	2.25168834	1.39903876	1.32352317	1.58386110	1.69722094	1.10636769	2.17354314	3.99664196	0.86515060	2.88725155	0.54236349	2.64584982	1.86200072	8.52874615	0.92325885	1.29185265
4654.300000	128	0	0	31.4	1.212769	4095.000000	3	1.97413287	0.65187714	2.13405396	0.92520670	0.61458592	0.17124320	2.36154488	0.89822171	0.74255704	1.17534391	1.13699121	0.17974845	0.58304122	0.22563901	0.81397750	0.35611042	2.25174686	1.39900258	1.32360736	1.58404046	1.69729053	1.10638964	2.17410811	3.99633340	0.86520263	2.88732513	0.54232856	2.64591850	1.86219079	8.53151187	0.92469407	1.29189994
4654.900000	128	0	0	31.4	1.213379	4095.000000	3	1.97409415	0.65190121	2.13419087	0.92519451	0.61474172	0.17126308	2.36162323	0.89827774	0.74259630	1.17531671	1.13700693	0.17974583	0.58302060	0.22564941	0.81397380	0.35612356	2.25180001	1.39903665	1.32363060	1.58410646	1.69725923	1.10643205	2.17447930	3.99670845	0.86516590	2.88736508	0.54235920	2.64598083	1.86234196	8.53313962	0.92620488	1.29194063
4655.500000	128	0	0	31.4	1.213379	4095.000000	3	1.97409887	0.65191977	2.13411503	0.92521943	0.61493692	0.17128740	2.36165536	0.89831630	0.74265556	1.17533371	1.13699605	0.17975461	0.58303365	0.22565309	0.81401721	0.35612232	2.25162499	1.39910024	1.32358615	1.58431224	1.69728353	1.10642998	2.17512178	3.99679988	0.86522788	2.88726697	0.54237555	2.64626385	1.86249315	8.53470247	0.92757669	1.29199520
4656.000000	128	0	0	31.4	1.213379	4095.000000	6	1.97416781	0.65193457	2.13433034	0.92523958	0.61510546	0.17130759	2.36177318	0.89830327	0.74269835	1.17537296	1.13710784	0.17975784	0.58303617	0.22565245	0.81407369	0.35613280	2.25029876	1.39696380	1.32282120	1.58062825	1.69491532	1.10506807	2.15667093	3.99106876	0.86331739	2.87625122	0.54181236	2.62905435	1.85413892	8.51120816	0.88212794	1.28865238
4656.600000	128	0	0	31.4	1.213379	4095.000000	6	1.96786618	0.65038377	2.12807741	0.92351597	0.59691467	0.17032796	2.35906614	0.89751809	0.73971721	1.17317143	1.13346211	0.17949033	0.58242237	0.22536144	0.81128695	0.35546448	2.24479726	1.39119354	1.32120317	1.57533148	1.69384635	1.10449316	2.14045788	3.98974155	0.86311870	2.87700557	0.54157956	2.62799420	1.85308697	8.50901064	0.86653281	1.28837014
4657.100000	128	0	0	31.4	1.213989	4095.000000	6	1.96759927	0.65033037	2.12793022	0.92351756	0.59586746	0.17007309	2.35910950	0.89754518	0.73950649	1.17292233	1.13317209	0.17945845	0.58239755	0.22534705	0.81103979	0.35542490	2.24401863	1.39079589	1.32114364	1.57474802	1.69370825	1.10440783	2.13744114	3.98961923	0.86301963	2.87760238	0.54157915	2.62808448	1.85286748	8.50669322	0.86035555	1.28831997
4657.700000	131	0	0	31.4	1.212158	4095.000000	6	1.96742418	0.65031470	2.12813425	0.92355887	0.59573582	0.16996386	2.35907797	0.89749700	0.73945980	1.17284516	1.13317059	0.17945430	0.58234960	0.22533937	0.81099696	0.35543928	2.24382495	1.39072141	1.32114768	1.57444130	1.69378511	1.10441553	2.13648557	3.98929893	0.86296156	2.87771826	0.54153668	2.62823094	1.85269653	8.50554108	0.85692520	1.28824174
4658.200000	131	0	0	31.4	1.213989	4095.000000	6	1.96731076	0.65031161	2.12809771	0.92353875	0.59566852	0.16989481	2.35912414	0.89751341	0.73939270	1.17280813	1.13319169	0.17944429	0.58235759	0.22533329	0.81095881	0.35543253	2.24364467	1.39070882	1.32112817	1.57417866	1.69370332	1.10440309	2.13548663	3.98897763	0.86295315	2.87835154	0.54156914	2.62813372	1.85253806	8.50448517	0.85453431	1.28820841
4658.800000	131	0	0	31.5	1.213989	4095.000000	6	1.96727311	0.65028734	2.12798808	0.92355384	0.59552501	0.16983875	2.35910331	0.89753893	0.73938566	1.17278128	1.13320586	0.17943674	0.58234813	0.22532209	0.81088940	0.35541496	2.24357833	1.39062245	1.32110900	1.57397320	1.69367208	1.10431451	2.13480072	3.98891234	0.86297251	2.87830964	0.54157935	2.62822400	1.85253672	8.50341399	0.85270538	1.28814801
4659.400000	131	0	0	31.5	1.213379	4095.000000	6	1.96732582	0.65029153	2.12805304	0.92359198	0.59547045	0.16979690	2.35946650	0.89753737	0.73934226	1.17280782	1.13321369	0.17943459	0.58233972	0.22532305	0.81085888	0.35542863	2.24344514	1.39068539	1.32109320	1.57385156	1.69370702	1.10436724	2.13427740	3.98905951	0.86294373	2.87836062	0.54152933	2.62812488	1.85230616	8.50555657	0.85136211	1.28813877
4659.900000	131	0	0	31.5	1.212769	4095.000000	6	1.96738606	0.65026836	2.12797590	0.92354802	0.59551354	0.16976665	2.35937359	0.89752877	0.73933006	1.17277325	1.13318445	0.17942535	0.58236727	0.22531745	0.81087242	0.35542117	2.24347456	1.39065882	1.32101922	1.57370714	1.69371811	1.10435954	2.13411045	3.98929479	0.86294959	2.87846606	0.54151626	2.62797779	1.85240631	8.50467404	0.85022079	1.28812062
4660.500000	131	0	0	31.5	1.213989	4095.000000	6	1.96727264	0.65028006	2.12781958	0.92354192	0.59549932	0.16974160	2.35955830	0.89754388	0.73929815	1.17272264	1.13319742	0.17942073	0.58235108	0.22531777	0.81081827	0.35542011	2.24325204	1.39061686	1.32104477	1.57373572	1.69365770	1.10434028	2.13374759	3.98912170	0.86293736	2.87834735	0.54151258	2.62794686	1.85236580	8.50619765	0.84926761	1.28814570
4661.000000	131	0	0	31.5	1.214600	4095.000000	6	1.96723546	0.65028756	2.12796727	0.92357980	0.59551397	0.16972465	2.35936233	0.89755664	0.73926414	1.17273375	1.13316185	0.17941842	0.58235949	0.22531665	0.81083747	0.35541940	2.24330179	1.39057980	1.32102527	1.57367780	1.69363797	1.10436961	2.13342854	3.98906987	0.86291470	2.87809807	0.54155281	2.62800367	1.85232263	8.50585697	0.84849313	1.28805956
4661.600000	131	0	0	31.5	1.212769	4095.000000	6	1.96721616	0.65028138	2.12778203	0.92354828	0.59548595	0.16969930	2.35941019	0.89753867	0.73924795	1.17272480	1.13304338	0.17941765	0.58235213	0.22531202	0.81082418	0.35542099	2.24330285	1.39060777	1.32106663	1.57355039	1.69361947	1.10437257	2.13321384	3.98907402	0.86290527	2.87846467	0.54148481	2.62795506	1.85219534	8.50574857	0.84774451	1.28811666
4662.100000	131	0	0	31.5	1.215820	4095.000000	6	1.96714745	0.65027940	2.12779878	0.92354855	0.59546833	0.16968372	2.35955548	0.89759415	0.73922332	1.17269301	1.13308558	0.17940471	0.58234414	0.22531250	0.81080031	0.35542348	2.24316754	1.39059588	1.32104006	1.57345657	1.69358125	1.10433939	2.13302713	3.98918596	0.86290069	2.87876287	0.54149196	2.62800367	1.85218422	8.50618836	0.84719186	1.28805230
4662.700000	131	0	0	31.4	1.213989	4095.000000	6	1.96717757	0.65026527	2.12800127	0.92355702	0.59549083	0.16967761	2.35955717	0.89762462	0.73921440	1.17273622	1.13314466	0.17941272	0.58233509	0.22531506	0.81080917	0.35542472	2.24332318	1.39058434	1.32101686	1.57340059	1.69352002	1.10431421	2.13284197	3.98906780	0.86293023	2.87839344	0.54149380	2.62815518	1.85227679	8.50498059	0.84667368	1.28801930
4663.300000	131	0	0	31.4	1.213379	4095.000000	6	1.96725475	0.65026351	2.12793936	0.92357450	0.59549805	0.16966982	2.35941920	0.89759727	0.73919728	1.17271708	1.13313833	0.17940564	0.58233657	0.22531122	0.81079194	0.35541478	2.24321407	1.39063574	1.32097180	1.57326239	1.69352166	1.10430295	2.13285723	3.98897556	0.86294984	2.87879640	0.54146807	2.62801504	1.85207741	8.50751412	0.84621664	1.28798861
4663.800000	131	0	0	31.4	1.212769	4095.000000	6	1.96721428	0.65025535	2.12801650	0.92353954	0.59547279	0.16965714	2.35945693	0.89757670	0.73915904	1.17272171	1.13309493	0.17940872	0.58233467	0.22531170	0.81076265	0.35541602	2.24328895	1.39056861	1.32108883	1.57316588	1.69355906	1.10425348	2.13248949	3.98876207	0.86289483	2.87890535	0.54144765	2.62793613	1.85210500	8.50755129	0.84568670	1.28798465
4664.400000	131	0	0	31.4	1.213379	4095.000000	6	1.96726369	0.65026527	2.12800635	0.92350379	0.59543564	0.16963637	2.35941807	0.89749726	0.73916209	1.17273930	1.13310879	0.17940825	0.58232205	0.22530850	0.81077422	0.35541567	2.24332692	1.39055078	1.32106024	1.57317592	1.69363386	1.10426859	2.13255510	3.98881389	0.86289483	2.87857221	0.54145276	2.62815140	1.85193901	8.50826078	0.84525336	1.28796650
4664.900000	131	0	0	31.4	1.212769	4095.000000	6	1.96729193	0.65025137	2.12802310	0.92353981	0.59543118	0.16962874	2.35935895	0.89748945	0.73914427	1.17271523	1.13306117	0.17940163	0.58232416	0.22530818	0.81077619	0.35542383	2.24322049	1.39058574	1.32107941	1.57321413	1.69349988	1.10422059	2.13248440	3.98889576	0.86285128	2.87850866	0.54146460	2.62799736	1.85188739	8.50471429	0.84490421	1.28799686
4665.500000	131	0	0	31.4	1.212158	4095.000000	6	1.96719169	0.65025689	2.12805355	0.92354669	0.59548977	0.16962507	2.35929813	0.89751471	0.73916327	1.17270659	1.13312989	0.17940009	0.58233404	0.22530962	0.81079588	0.35542543	2.24334672	1.39059623	1.32101115	1.57308791	1.69354057	1.10425733	2.13238523	3.98905847	0.86286427	2.87895704	0.54144336	2.62810215	1.85186781	8.50430869	0.84459163	1.28801897
4666.100000	131	0	0	31.5	1.212158	4095.000000	6	1.96717381	0.65026748	2.12799975	0.92356523	0.59552840	0.16961774	2.35927617	0.89754883	0.73918930	1.17270721	1.13320646	0.17940256	0.58231575	0.22530674	0.81076856	0.35541460	2.24335527	1.39060882	1.32102493	1.57315121	1.69353153	1.10423955	2.13212385	3.98877761	0.86285638	2.87877335	0.54139273	2.62800430	1.85184245	8.50518496	0.84428767	1.28797739
4666.600000	131	0	0	31.5	1.213989	4095.000000	7	1.96717569	0.65026550	2.12802107	0.92355305	0.59549232	0.16960827	2.35901941	0.89757279	0.73914192	1.17274918	1.13318506	0.17939794	0.58231890	0.22530482	0.81077373	0.35541070	2.24373187	1.39118654	1.32125328	1.57447413	1.69542904	1.10535738	2.14461542	3.99405186	0.86467577	2.88887079	0.54207197	2.64458017	1.85977711	8.52738404	0.86378211	1.29120353
4667.100000	131	0	0	31.5	1.211548	4095.000000	7	1.97313022	0.65175786	2.13401731	0.92520061	0.61234963	0.17054727	2.36190171	0.89830041	0.74203611	1.17484386	1.13638404	0.17965711	0.58290742	0.22558317	0.81341899	0.35605004	2.25032773	1.39858389	1.32351913	1.58189979	1.69715465	1.10616480	2.16633839	3.99603630	0.86504935	2.88966115	0.54218555	2.64669831	1.86124062	8.52728142	0.88984849	1.29166414
4667.700000	131	0	0	31.5	1.213989	4095.000000	7	1.97376980	0.65189503	2.13434052	0.92524302	0.61524969	0.17087210	2.36197612	0.89831969	0.74238588	1.17520605	1.13696070	0.17970070	0.58298021	0.22562797	0.81380240	0.35610385	2.25130342	1.39924076	1.32361208	1.58290173	1.69740253	1.10630717	2.17134532	3.99643105	0.86517585	2.88950895	0.54225971	2.64710168	1.86165059	8.53294974	0.90843744	1.29180734
4668.300000	131	0	0	31.5	1.213379	4095.000000	7	1.97414184	0.65192573	2.13452886	0.92522261	0.61600789	0.17102652	2.36202179	0.89833480	0.74252812	1.17536091	1.13714410	0.17971826	0.58301913	0.22563453	0.81391412	0.35612605	2.25149507	1.39934371	1.32365283	1.58332935	1.69724112	1.10633179	2.17278301	3.99613083	0.86506949	2.88855317	0.54224806	2.64625431	1.86150886	8.53078375	0.91472430	1.29167737
4668.800000	131	0	0	31.5	1.213379	4095.000000	7	1.97368671	0.65181197	2.13413997	0.92507972	0.61464488	0.17105221	2.36160858	0.89829624	0.74233369	1.17525118	1.13688608	0.17970809	0.58297958	0.22561789	0.81375210	0.35607774	2.25125350	1.39868715	1.32344775	1.58272248	1.69696074	1.10617251	2.17073655	3.99607681	0.86488971	2.88694885	0.54218432	2.64438378	1.86080034	8.52764835	0.91146076	1.29137116
4669.400000	131	0	0	31.5	1.212769	4095.000000	7	1.97305376	0.65166376	2.13337105	0.92494374	0.61239818	0.17099946	2.36133972	0.89820817	0.74203259	1.17500826	1.13652116	0.17968730	0.58290615	0.22559437	0.81348950	0.35600404	2.25047154	1.39792550	1.32313528	1.58182378	1.69684629	1.10594148	2.16744460	3.99479107	0.86468776	2.88558993	0.54211752	2.64251722	1.85997278	8.52563991	0.90583650	1.29105575
4670.000000	131	0	0	31.5	1.212769	4095.000000	7	1.97242383	0.65152176	2.13264258	0.92474999	0.61032452	0.17091628	2.36118079	0.89815267	0.74173624	1.17476476	1.13609140	0.17965912	0.58284956	0.22556669	0.81321265	0.35594509	2.24987117	1.39713680	1.32292218	1.58095419	1.69646102	1.10569625	2.16411011	3.99430620	0.86454116	2.88472802	0.54204276	2.64120171	1.85899640	8.52390257	0.90007124	1.29069942
4670.500000	131	0	0	31.5	1.211548	4095.000000	7	1.97191201	0.65137800	2.13215334	0.92463285	0.60863676	0.17083739	2.36102356	0.89808597	0.74155766	1.17459328	1.13580818	0.17963755	0.58282095	0.22554877	0.81298317	0.35589306	2.24946082	1.39646701	1.32279696	1.58021208	1.69615441	1.10562391	2.16141041	3.99399476	0.86440375	2.88372504	0.54206339	2.63990722	1.85848250	8.51915339	0.89478167	1.29045485
4671.100000	131	0	0	31.4	1.213989	4095.000000	7	1.97150594	0.65126936	2.13172369	0.92450221	0.60725945	0.17075836	2.36077168	0.89802240	0.74134081	1.17441255	1.13551867	0.17961830	0.58279634	0.22552749	0.81278207	0.35585684	2.24889825	1.39590478	1.32259366	1.57955818	1.69587954	1.10553229	2.15908983	3.99291431	0.86425411	2.88326953	0.54197453	2.63887529	1.85789820	8.51672607	0.89029794	1.29030680
4671.700000	131	0	0	31.4	1.213379	4095.000000	7	1.97109288	0.65120952	2.13136987	0.92443490	0.60618997	0.17068315	2.36077731	0.89793721	0.74111154	1.17426118	1.13532820	0.17960229	0.58275006	0.22551758	0.81262929	0.35581635	2.24834494	1.39550294	1.32242370	1.57921040	1.69576763	1.10547418	2.15707055	3.99301186	0.86413814	2.88281060	0.54192020	2.63800670	1.85755101	8.51798926	0.88654125	1.29011780
4672.200000	131	0	0	31.4	1.213989	4095.000000	7	1.97086894	0.65112849	2.13107354	0.92436389	0.60533035	0.17061757	2.36060377	0.89793408	0.74099340	1.17416203	1.13512447	0.17958950	0.58272103	0.22549646	0.81249327	0.35578688	2.24811551	1.39519303	1.32240889	1.57868653	1.69551420	1.10538673	2.15535326	3.99208840	0.86401886	2.88250143	0.54190407	2.63731396	1.85715034	8.51884914	0.88333989	1.28999687
4672.700000	131	0	0	31.4	1.212769	4095.000000	7	1.97067142	0.65106711	2.13096223	0.92430825	0.60458791	0.17056087	2.36035475	0.89791324	0.74084520	1.17403632	1.13488849	0.17957718	0.58269579	0.22548558	0.81236861	0.35575261	2.24786787	1.39489965	1.32229515	1.57839543	1.69534266	1.10530639	2.15382066	3.99242351	0.86396330	2.88218320	0.54191530	2.63659924	1.85684744	8.51966569	0.88047175	1.28980559
4673.300000	131	0	0	31.4	1.214600	4095.000000	7	1.97023307	0.65100022	2.13068984	0.92425235	0.60393235	0.17051058	2.36045560	0.89791011	0.74075550	1.17399647	1.13484715	0.17956794	0.58265646	0.22547486	0.81228263	0.35572651	2.24754256	1.39464100	1.32218377	1.57811869	1.69534389	1.10535204	2.15241284	3.99223572	0.86392890	2.88178950	0.54186383	2.63599937	1.85636485	8.51816930	0.87792109	1.28969525
4673.800000	131	0	0	31.5	1.212769	4095.000000	7	1.97005634	0.65097285	2.13045813	0.92420492	0.60337678	0.17046565	2.36040095	0.89784915	0.74064349	1.17388869	1.13469145	0.17955593	0.58264994	0.22546334	0.81217965	0.35570929	2.24734858	1.39438520	1.32208989	1.57772977	1.69523407	1.10519197	2.15120751	3.99183112	0.86384251	2.88192376	0.54183115	2.63555035	1.85617755	8.51932105	0.87571871	1.28951226
4674.400000	131	0	0	31.5	1.212769	4095.000000	7	1.96990084	0.65093797	2.13032653	0.92415697	0.60292152	0.17041965	2.36036433	0.89782337	0.74055567	1.17385039	1.13453970	0.17954993	0.58260724	0.22545854	0.81211339	0.35569793	2.24691726	1.39419110	1.32207710	1.57753825	1.69513165	1.10517448	2.15033664	3.99200436	0.86382238	2.88173216	0.54182074	2.63526034	1.85607365	8.51813515	0.87384211	1.28957502
4675.000000	131	0	0	31.4	1.212158	4095.000000	7	1.96984571	0.65090728	2.13020967	0.92412332	0.60252315	0.17038053	2.36021392	0.89785463	0.74046175	1.17377504	1.13452099	0.17954515	0.58259798	0.22545486	0.81204023	0.35567751	2.24669065	1.39399911	1.32200745	1.57719741	1.69511931	1.10511550	2.14960913	3.99163299	0.86373625	2.88147835	0.54176212	2.63485261	1.85586275	8.51366090	0.87205079	1.28945347
4675.500000	131	0	0	31.4	1.213379	4095.000000	7	1.96962378	0.65087947	2.13021831	0.92407484	0.60216499	0.17034737	2.36016266	0.89786895	0.74037935	1.17369722	1.13446910	0.17952883	0.58258936	0.22543871	0.81198851	0.35566757	2.24657441	1.39381906	1.32193983	1.57706551	1.69515098	1.10506363	2.14889109	3.99184046	0.86373344	2.88145249	0.54176519	2.63465257	1.85563493	8.51138177	0.87045886	1.28939897
4676.100000	131	0	0	31.4	1.212158	4095.000000	7	1.96931708	0.65082230	2.13000646	0.92410822	0.60181247	0.17031589	2.36033504	0.89785202	0.74028967	1.17371143	1.13427363	0.17952606	0.58258032	0.22543439	0.81195107	0.35565390	2.24648282	1.39361206	1.32194992	1.57680907	1.69492766	1.10509504	2.14794739	3.99172013	0.86369904	2.88117214	0.54173108	2.63420191	1.85533983	8.50962425	0.86897468	1.28937354
4676.700000	131	0	0	31.5	1.212769	4095.000000	7	1.96922993	0.65082098	2.12982562	0.92406027	0.60149521	0.17028074	2.36018237	0.89784082	0.74027464	1.17366789	1.13421270	0.17952082	0.58255550	0.22543183	0.81187447	0.35562887	2.24629535	1.39343345	1.32189844	1.57672167	1.69486227	1.10496285	2.14716640	3.99179378	0.86369038	2.88100297	0.54172536	2.63395003	1.85507909	8.51211347	0.86762246	1.28931046
4677.200000	0	0	0	31.5	1.213989	4095.000000	0	1.96919555	0.65078014	2.12981089	0.92402981	0.60116885	0.17024896	2.36001676	0.89783014	0.74017957	1.17363207	1.13419370	0.17951220	0.58256223	0.22542543	0.81180281	0.35561235	2.24622626	1.39326816	1.32185504	1.57653411	1.69476522	1.10499664	2.14641282	3.99179896	0.86358744	2.88091140	0.54167921	2.63354062	1.85459781	8.51134147	0.86536791	1.28883430
4677.700000	0	0	0	31.5	1.213989	4095.000000	0	1.96848578	0.65061306	2.12936545	0.92390769	0.60001391	0.17018784	2.35986693	0.89772516	0.74003193	1.17354160	1.13408481	0.17950219	0.58253951	0.22542015	0.81176242	0.35559957	2.24590012	1.39330353	1.32177060	1.57624140	1.69460937	1.10488254	2.14372520	3.99076905	0.86338210	2.87952845	0.54161427	2.63098198	1.85373847	8.50617906	0.86084175	1.28856226
4678.300000	0	0	0	31.5	1.214600	4095.000000	0	1.96818019	0.65055700	2.12889574	0.92385180	0.59921914	0.17011220	2.35997564	0.89773871	0.73997630	1.17343786	1.13402298	0.17950342	0.58253131	0.22541487	0.81176882	0.35560969	2.24591243	1.39328917	1.32172149	1.57626576	1.69450123	1.10489202	2.14332546	3.99082090	0.86339000	2.87990224	0.54168615	2.63156354	1.85392065	8.50767831	0.85971471	1.28862630
4678.900000	0	0	0	31.5	1.213989	4095.000000	0	1.96831533	0.65060820	2.12904045	0.92384677	0.59933557	0.17009479	2.35989115	0.89767593	0.73999789	1.17344990	1.13391441	0.17949895	0.58252605	0.22541327	0.81175109	0.35561963	2.24581069	1.39328111	1.32179752	1.57615751	1.69450534	1.10490536	2.14290791	3.99072653	0.86338414	2.87978695	0.54170780	2.63190559	1.85393668	8.50890219	0.85911555	1.28866460
4679.400000	0	0	0	31.5	1.212158	4095.000000	0	1.96847637	0.65062608	2.12903436	0.92391855	0.59941476	0.17008944	2.35991030	0.89772334	0.74002465	1.17348046	1.13402027	0.17950126	0.58252037	0.22541407	0.81174543	0.35560880	2.24573840	1.39328251	1.32177666	1.57620081	1.69452384	1.10491929	2.14288747	3.99079912	0.86339280	2.87973245	0.54171454	2.63184425	1.85402666	8.50976681	0.85877237	1.28873690
4680.000000	0	0	0	31.5	1.213989	4095.000000	0	1.96867839	0.65064881	2.12918923	0.92393630	0.59950523	0.17008730	2.35964334	0.89771162	0.73999789	1.17350517	1.13399493	0.17949418	0.58254140	0.22541439	0.81173779	0.35561999	2.24569557	1.39328707	1.32173326	1.57617413	1.69449959	1.10488372	2.14304027	3.99097231	0.86337089	2.88021110	0.54163571	2.63186133	1.85411709	8.51003955	0.85849174	1.28875473
4680.500000	0	0	0	31.5	1.212769	4095.000000	0	1.96868216	0.65064947	2.12924459	0.92393100	0.59957761	0.17007875	2.35987313	0.89772803	0.74003615	1.17348973	1.13402117	0.17949941	0.58252963	0.22540655	0.81173755	0.35560419	2.24572073	1.39331158	1.32180996	1.57628509	1.69461924	1.10488728	2.14277709	3.99128967	0.86345369	2.88018454	0.54165532	2.63191381	1.85429618	8.50997446	0.85822487	1.28880755
4681.100000	0	0	0	31.5	1.212769	4095.000000	0	1.96870335	0.65067243	2.12943605	0.92396226	0.59966192	0.17008379	2.36004267	0.89774287	0.74006197	1.17349251	1.13400428	0.17949402	0.58251490	0.22541551	0.81176414	0.35561928	2.24573572	1.39330072	1.32174840	1.57621859	1.69456003	1.10495218	2.14287469	3.99140583	0.86343254	2.88066187	0.54166104	2.63224389	1.85408457	8.51083306	0.85799104	1.28877156
4681.700000	0	0	0	31.4	1.212769	4095.000000	0	1.96873679	0.65067795	2.12942183	0.92395007	0.59975156	0.17007783	2.35997621	0.89771474	0.74001972	1.17350424	1.13405073	0.17949618	0.58252227	0.22541711	0.81173287	0.35561981	2.24569128	1.39324400	1.32182308	1.57619655	1.69452220	1.10494151	2.14300859	3.99157076	0.86343229	2.88050182	0.54165491	2.63248104	1.85424806	8.50796644	0.85784914	1.28885477
4682.200000	0	0	0	31.4	1.213379	4095.000000	0	1.96875563	0.65067706	2.12947718	0.92393974	0.59979457	0.17007951	2.35988102	0.89772777	0.74004343	1.17347028	1.13406732	0.17949495	0.58253404	0.22541199	0.81172597	0.35562176	2.24573947	1.39334590	1.32171140	1.57620777	1.69454317	1.10494389	2.14274592	3.99167552	0.86347534	2.88065068	0.54164266	2.63259236	1.85430821	8.50880612	0.85770573	1.28883066
4682.800000	0	0	0	31.5	1.212769	4095.000000	0	1.96885547	0.65070399	2.12962498	0.92394848	0.59986910	0.17008104	2.35980836	0.89775017	0.74005563	1.17348849	1.13399222	0.17949556	0.58254330	0.22541519	0.81171981	0.35561360	2.24579677	1.39332489	1.32180492	1.57622478	1.69460896	1.10490506	2.14278884	3.99169731	0.86348502	2.88062552	0.54167513	2.63259805	1.85453766	8.50923066	0.85756741	1.28889373
4683.300000	0	0	0	31.5	1.211548	4095.000000	0	1.96890728	0.65069053	2.12952645	0.92394769	0.59991275	0.17007355	2.35985229	0.89778195	0.74004976	1.17348571	1.13403927	0.17949356	0.58254162	0.22541775	0.81170799	0.35561697	2.24585299	1.39328392	1.32179651	1.57621395	1.69456784	1.10491958	2.14289922	3.99173361	0.86352426	2.88062343	0.54168207	2.63275870	1.85439731	8.50843739	0.85744711	1.28887524
4683.900000	0	0	0	31.5	1.210938	4095.000000	0	1.96893460	0.65070973	2.12966714	0.92395537	0.59996258	0.17007768	2.35957125	0.89774626	0.74004507	1.17347058	1.13404289	0.17948879	0.58252227	0.22541295	0.81171292	0.35560312	2.24569449	1.39338792	1.32182443	1.57631564	1.69465871	1.10496226	2.14291967	3.99186535	0.86354846	2.88071499	0.54167819	2.63286813	1.85442048	8.50838782	0.85735728	1.28890000
4684.400000	0	0	0	31.5	1.212769	4095.000000	0	1.96890822	0.65071657	2.12965495	0.92398795	0.60000006	0.17008409	2.35967657	0.89775121	0.74005986	1.17346287	1.13404349	0.17949510	0.58255045	0.22541583	0.81170775	0.35560295	2.24560990	1.39332909	1.32176892	1.57618186	1.69462541	1.10488076	2.14283688	3.99149919	0.86353776	2.88091839	0.54167472	2.63296491	1.85458890	8.50720123	0.85726035	1.28894424
4685.000000	0	0	0	31.5	1.213379	4095.000000	0	1.96897510	0.65072363	2.12973368	0.92397895	0.60005714	0.17008577	2.35976950	0.89774105	0.74009976	1.17344002	1.13413066	0.17949895	0.58251785	0.22541311	0.81171169	0.35561111	2.24556010	1.39329617	1.32176623	1.57623560	1.69460238	1.10491128	2.14306225	3.99172843	0.86355534	2.88086806	0.54170351	2.63297124	1.85451583	8.50974821	0.85721544	1.28895811
4685.500000	128	0	0	31.5	1.212769	4095.000000	1	1.96889362	0.65074836	2.12970625	0.92402636	0.60008738	0.17008684	2.35994016	0.89770979	0.74006807	1.17344249	1.13405194	0.17949864	0.58251554	0.22541727	0.81168583	0.35560792	2.24570520	1.39330878	1.32182847	1.57616215	1.69463939	1.10492640	2.14315066	3.99191930	0.86352680	2.88085129	0.54171679	2.63296555	1.85460806	8.50906642	0.85711572	1.28885047
4686.100000	128	0	0	31.5	1.214600	4095.000000	1	1.96894967	0.65070178	2.12966409	0.92396703	0.59977136	0.17006698	2.35964841	0.89768218	0.73996691	1.17340389	1.13398136	0.17948309	0.58251427	0.22540191	0.81153291	0.35557490	2.24549371	1.39278744	1.32162494	1.57566192	1.69431005	1.10473110	2.14122012	3.99088623	0.86313985	2.87848422	0.54158568	2.62936193	1.85289419	8.50282895	0.85329875	1.28819323
4686.700000	128	0	0	31.5	1.212158	4095.000000	1	1.96757809	0.65035574	2.12824338	0.92358748	0.59670835	0.16984165	2.35910668	0.89751992	0.73939786	1.17297696	1.13330504	0.17942843	0.58237694	0.22533505	0.81099204	0.35543519	2.24397476	1.39103090	1.32112414	1.57385272	1.69371935	1.10444072	2.13541533	3.99000902	0.86297174	2.87830545	0.54148543	2.62832186	1.85262664	8.50367712	0.85099413	1.28811798
4687.200000	128	0	0	31.5	1.212769	4095.000000	1	1.96735500	0.65034272	2.12810938	0.92355570	0.59616944	0.16975718	2.35902166	0.89751653	0.73928361	1.17285720	1.13316275	0.17941611	0.58234708	0.22532209	0.81089113	0.35541744	2.24348044	1.39078156	1.32113120	1.57363726	1.69365605	1.10437139	2.13412572	3.98983174	0.86297964	2.87845629	0.54146521	2.62831870	1.85253361	8.50410744	0.84977077	1.28806649
4687.800000	128	0	0	31.4	1.212769	4095.000000	1	1.96725616	0.65031889	2.12805558	0.92356867	0.59602184	0.16971625	2.35915117	0.89751080	0.73925898	1.17277078	1.13309161	0.17940440	0.58235991	0.22531633	0.81081409	0.35540892	2.24344139	1.39072875	1.32108143	1.57341796	1.69364619	1.10432754	2.13354506	3.98983382	0.86296563	2.87856174	0.54146827	2.62817475	1.85244013	8.50459044	0.84887994	1.28804207
4688.300000	128	0	0	31.4	1.213989	4095.000000	1	1.96723075	0.65030852	2.12820734	0.92353345	0.59594539	0.16967944	2.35911907	0.89752539	0.73924396	1.17276615	1.13309463	0.17940841	0.58233741	0.22531506	0.81079588	0.35540040	2.24327130	1.39074239	1.32103838	1.57334847	1.69362030	1.10430503	2.13319451	3.99002457	0.86294042	2.87836970	0.54147501	2.62816023	1.85238761	8.50424367	0.84818310	1.28797145
4688.900000	128	0	0	31.4	1.214600	4095.000000	1	1.96710039	0.65029639	2.12807182	0.92354510	0.59589146	0.16966341	2.35925646	0.89753346	0.73919259	1.17271369	1.13307262	0.17939717	0.58232668	0.22531474	0.81081065	0.35539472	2.24320551	1.39068784	1.32104343	1.57331064	1.69351550	1.10438087	2.13298593	3.98987218	0.86291852	2.87848492	0.54146419	2.62823157	1.85233331	8.50154767	0.84761188	1.28795990
4689.400000	128	0	0	31.4	1.213379	4095.000000	1	1.96727875	0.65028624	2.12821090	0.92353636	0.59584326	0.16964844	2.35921817	0.89753607	0.73917640	1.17272850	1.13295477	0.17939624	0.58233362	0.22531569	0.81078726	0.35540271	2.24316272	1.39066966	1.32104276	1.57330717	1.69354221	1.10431925	2.13279008	3.99009715	0.86289712	2.87865183	0.54145459	2.62818233	1.85223006	8.50341399	0.84711599	1.28797475
4690.000000	128	0	0	31.5	1.212158	4095.000000	1	1.96708957	0.65029219	2.12814846	0.92358350	0.59581480	0.16963546	2.35918326	0.89755586	0.73917593	1.17272387	1.13298762	0.17939840	0.58232647	0.22530866	0.81076265	0.35539810	2.24324295	1.39063749	1.32102796	1.57318634	1.69362523	1.10429880	2.13252153	3.98972600	0.86290884	2.87871119	0.54147563	2.62801819	1.85200887	8.50394336	0.84668250	1.28796089
4690.600000	128	0	0	31.5	1.213989	4095.000000	1	1.96718228	0.65030477	2.12814999	0.92354616	0.59582245	0.16962309	2.35901266	0.89755352	0.73919212	1.17276646	1.13293096	0.17939301	0.58233951	0.22531154	0.81075109	0.35540094	2.24338309	1.39063819	1.32098593	1.57310875	1.69357509	1.10428103	2.13240710	3.98964618	0.86290400	2.87844302	0.54145296	2.62814129	1.85191498	8.50254420	0.84633479	1.28795396
4691.100000	128	0	0	31.4	1.213379	4095.000000	1	1.96717851	0.65029572	2.12801092	0.92356232	0.59579485	0.16961652	2.35912639	0.89752851	0.73917241	1.17273190	1.13308166	0.17939039	0.58232142	0.22530898	0.81079022	0.35539863	2.24324455	1.39053399	1.32103435	1.57312767	1.69363386	1.10428844	2.13218385	3.98950832	0.86291953	2.87833269	0.54147011	2.62801314	1.85188472	8.50374832	0.84600454	1.28789786
4691.700000	128	0	0	31.5	1.212769	4095.000000	1	1.96718840	0.65028491	2.12812918	0.92353107	0.59577043	0.16960751	2.35911400	0.89753216	0.73917077	1.17276585	1.13303012	0.17938870	0.58233488	0.22530226	0.81077397	0.35539668	2.24317930	1.39056896	1.32107336	1.57302769	1.69351838	1.10427007	2.13217470	3.98961716	0.86293507	2.87863437	0.54143846	2.62811099	1.85175568	8.50363687	0.84566051	1.28794109
4692.200000	128	0	0	31.5	1.212158	4095.000000	1	1.96717098	0.65029550	2.12814339	0.92356470	0.59582924	0.16960384	2.35911738	0.89752018	0.73918156	1.17274301	1.13304368	0.17939024	0.58233741	0.22530658	0.81077988	0.35539437	2.24326648	1.39055952	1.32105452	1.57305317	1.69359194	1.10425140	2.13222809	3.98951764	0.86292437	2.87858897	0.54143132	2.62839573	1.85184868	8.50567115	0.84546737	1.28789192
4692.800000	128	0	0	31.5	1.212769	4095.000000	1	1.96721240	0.65029683	2.12827891	0.92357106	0.59587787	0.16959880	2.35908585	0.89747668	0.73919423	1.17273838	1.13305966	0.17939147	0.58232121	0.22531154	0.81076315	0.35540307	2.24328681	1.39058609	1.32105621	1.57297790	1.69363386	1.10423215	2.13206842	3.98914761	0.86289458	2.87853241	0.54145868	2.62820001	1.85194746	8.50329945	0.84519621	1.28790050
4693.300000	128	0	0	31.5	1.213379	4095.000000	1	1.96713192	0.65027918	2.12815659	0.92354166	0.59583625	0.16959758	2.35915173	0.89747851	0.73916491	1.17276276	1.13302289	0.17939039	0.58232942	0.22531106	0.81077791	0.35540839	2.24303597	1.39055917	1.32107571	1.57293776	1.69362605	1.10417882	2.13183707	3.98941295	0.86295264	2.87855266	0.54144173	2.62805102	1.85196838	8.50461521	0.84489364	1.28784935
4693.900000	128	0	0	31.4	1.213379	4095.000000	1	1.96710604	0.65027410	2.12814846	0.92356046	0.59573837	0.16957910	2.35918495	0.89745637	0.73915506	1.17273467	1.13302650	0.17938808	0.58232437	0.22530610	0.81074469	0.35539881	2.24324188	1.39058784	1.32100677	1.57293776	1.69359687	1.10421052	2.13191740	3.98939015	0.86290706	2.87842975	0.54143377	2.62797590	1.85185313	8.50514780	0.84464750	1.28786849
4694.500000	128	0	0	31.4	1.212769	4095.000000	1	1.96704298	0.65026483	2.12822257	0.92349452	0.59574410	0.16956963	2.35922099	0.89745767	0.73912104	1.17272727	1.13305363	0.17938470	0.58234603	0.22530482	0.81073534	0.35539437	2.24315470	1.39049483	1.32107605	1.57280268	1.69364331	1.10422563	2.13164387	3.98926577	0.86292412	2.87839763	0.54144336	2.62796264	1.85197505	8.50415079	0.84440970	1.28789885
4695.000000	128	0	0	31.4	1.215210	4095.000000	1	1.96704251	0.65023902	2.12816369	0.92350485	0.59575854	0.16956826	2.35911400	0.89746523	0.73911776	1.17276122	1.13307111	0.17938408	0.58233152	0.22530162	0.81072205	0.35540555	2.24316967	1.39054553	1.32099265	1.57291962	1.69350522	1.10423333	2.13170844	3.98917455	0.86292285	2.87848632	0.54142336	2.62793739	1.85182999	8.50262777	0.84414049	1.28788862
4695.600000	128	0	0	31.4	1.215820	4095.000000	1	1.96689946	0.65024321	2.12811192	0.92353398	0.59572627	0.16955436	2.35938485	0.89742772	0.73907741	1.17274146	1.13307172	0.17938269	0.58232227	0.22530146	0.81070384	0.35539171	2.24324135	1.39043819	1.32102292	1.57280191	1.69361783	1.10422800	2.13152746	3.98942435	0.86294398	2.87835852	0.54140763	2.62805796	1.85161730	8.50190974	0.84395032	1.28783582
4696.100000	128	0	0	31.4	1.213379	4095.000000	1	1.96689805	0.65025799	2.12810481	0.92347440	0.59572924	0.16955161	2.35930151	0.89746809	0.73908985	1.17271431	1.13303766	0.17937869	0.58232605	0.22529986	0.81069916	0.35538674	2.24310549	1.39055252	1.32100442	1.57277489	1.69358619	1.10423185	2.13141664	3.98927613	0.86292412	2.87858478	0.54141458	2.62803966	1.85168271	8.50095046	0.84376192	1.28788466
4696.700000	128	0	0	31.4	1.213379	4095.000000	3	1.96708298	0.65023637	2.12796169	0.92347254	0.59571799	0.16955039	2.35911063	0.89749674	0.73901572	1.17273807	1.13298913	0.17937592	0.58233446	0.22529794	0.81069104	0.35538319	2.24328627	1.39061126	1.32103199	1.57291615	1.69353481	1.10424963	2.13188588	3.99001732	0.86329752	2.88033898	0.54158099	2.63272834	1.85479610	8.51150578	0.84872450	1.28927314
4697.200000	128	0	0	31.4	1.211548	4095.000000	3	1.96982544	0.65096711	2.13082603	0.92428123	0.60208138	0.16993575	2.36049504	0.89789552	0.74033591	1.17356692	1.13422597	0.17948171	0.58255529	0.22542831	0.81178311	0.35565621	2.24590333	1.39366950	1.32210065	1.57617761	1.69517319	1.10506363	2.14599263	3.99257396	0.86406805	2.88352142	0.54180338	2.63779562	1.85667794	8.51550041	0.85544465	1.28983036
4697.800000	128	0	0	31.4	1.213989	4095.000000	3	1.97062145	0.65113798	2.13133530	0.92443596	0.60483001	0.17019303	2.36063082	0.89793069	0.74076254	1.17399925	1.13479585	0.17953329	0.58268359	0.22547310	0.81226169	0.35576930	2.24690065	1.39457477	1.32237558	1.57710999	1.69551255	1.10526993	2.15058740	3.99274205	0.86417612	2.88377403	0.54187813	2.63846695	1.85705666	8.51559349	0.85970582	1.28997209
4698.300000	128	0	0	31.4	1.212769	4095.000000	3	1.97087648	0.65120334	2.13150966	0.92449214	0.60584435	0.17031589	2.36072604	0.89799087	0.74095042	1.17413546	1.13505476	0.17955408	0.58270715	0.22549438	0.81245237	0.35579895	2.24749594	1.39485443	1.32254284	1.57756339	1.69569974	1.10532299	2.15292821	3.99326508	0.86426278	2.88369005	0.54190121	2.63912514	1.85776477	8.51751437	0.86356222	1.29018157
4698.900000	128	0	0	31.4	1.213379	4095.000000	3	1.97117256	0.65129519	2.13176436	0.92451705	0.60674579	0.17041201	2.36076548	0.89800286	0.74105658	1.17428496	1.13522467	0.17956687	0.58273471	0.22550238	0.81262091	0.35582150	2.24804154	1.39518672	1.32252298	1.57796156	1.69582235	1.10539414	2.15494675	3.99330971	0.86434588	2.88435912	0.54192204	2.63973594	1.85817314	8.51688124	0.86735272	1.29032597
4699.500000	128	0	0	31.4	1.213379	4095.000000	3	1.97138381	0.65134973	2.13197079	0.92459469	0.60754611	0.17049637	2.36087987	0.89800103	0.74126728	1.17442861	1.13538374	0.17958304	0.58278098	0.22552013	0.81273451	0.35584405	2.24832671	1.39551872	1.32269733	1.57838653	1.69596101	1.10547863	2.15667041	3.99377677	0.86441828	2.88469652	0.54203254	2.64034308	1.85847580	8.51733746	0.87117716	1.29049583
4700.000000	128	0	0	31.4	1.212769	4095.000000	3	1.97155876	0.65139632	2.13238930	0.92465220	0.60825134	0.17057447	2.36063138	0.89800989	0.74136007	1.17448360	1.13562191	0.17960213	0.58278288	0.22553293	0.81285304	0.35587832	2.24849022	1.39567124	1.32276667	1.57875738	1.69609804	1.10548960	2.15837278	3.99412037	0.86451617	2.88448371	0.54204174	2.64074792	1.85871823	8.51897022	0.87508942	1.29055201
4700.600000	128	0	0	31.4	1.212769	4095.000000	3	1.97181013	0.65142636	2.13234556	0.92468400	0.60891106	0.17063041	2.36108161	0.89802891	0.74144723	1.17459915	1.13570946	0.17960937	0.58280055	0.22554781	0.81296197	0.35590034	2.24879476	1.39595037	1.32283130	1.57910469	1.69617869	1.10555453	2.15973914	3.99439030	0.86459495	2.88454671	0.54202233	2.64134009	1.85910357	8.52110660	0.87902345	1.29063695
4701.100000	128	0	0	31.4	1.210938	4095.000000	3	1.97210069	0.65146588	2.13247932	0.92475370	0.60950076	0.17068896	2.36101680	0.89805939	0.74158585	1.17466187	1.13579792	0.17962693	0.58284599	0.22555469	0.81303789	0.35591827	2.24908594	1.39618745	1.32296494	1.57944896	1.69635936	1.10561116	2.16127280	3.99450969	0.86461535	2.88513618	0.54211732	2.64164987	1.85938538	8.51983647	0.88283028	1.29078271
4701.700000	128	0	0	31.4	1.212769	4095.000000	3	1.97222664	0.65151005	2.13261918	0.92479796	0.60998711	0.17073558	2.36097566	0.89805991	0.74168501	1.17469029	1.13591446	0.17963355	0.58285356	0.22556381	0.81312514	0.35594171	2.24931332	1.39631758	1.32300298	1.57969568	1.69639269	1.10569121	2.16212845	3.99493956	0.86468954	2.88519570	0.54211487	2.64220098	1.85968911	8.52180235	0.88654590	1.29090237
4702.200000	128	0	0	31.4	1.210938	4095.000000	3	1.97234882	0.65153567	2.13257493	0.92478710	0.61046397	0.17078542	2.36113458	0.89807346	0.74179875	1.17479473	1.13592412	0.17965034	0.58286618	0.22557293	0.81324297	0.35596285	2.24973008	1.39648175	1.32300129	1.58000326	1.69654498	1.10568795	2.16314175	3.99521890	0.86475329	2.88525591	0.54208933	2.64250198	1.85997367	8.52364777	0.89021913	1.29104749
4702.800000	128	0	0	31.4	1.212769	4095.000000	3	1.97245120	0.65157829	2.13282111	0.92484461	0.61089786	0.17082807	2.36108273	0.89806695	0.74188523	1.17481049	1.13608325	0.17965434	0.58289521	0.22557613	0.81330904	0.35596764	2.24975959	1.39663786	1.32297234	1.58024657	1.69659149	1.10576682	2.16421280	3.99581297	0.86480658	2.88535534	0.54212161	2.64268616	1.86006973	8.52409834	0.89371324	1.29104286
4703.400000	128	0	0	31.4	1.212769	4095.000000	3	1.97267437	0.65162379	2.13290301	0.92485415	0.61123378	0.17086812	2.36139101	0.89809404	0.74192071	1.17487198	1.13611949	0.17966235	0.58290468	0.22558205	0.81336623	0.35598256	2.24990282	1.39673469	1.32310195	1.58029965	1.69668205	1.10580092	2.16527611	3.99563121	0.86483131	2.88546038	0.54215776	2.64300691	1.86036954	8.52776340	0.89698844	1.29111030
4703.900000	128	0	0	31.4	1.212158	4095.000000	3	1.97270740	0.65165184	2.13302968	0.92486820	0.61160864	0.17090634	2.36142201	0.89810368	0.74195644	1.17492637	1.13615482	0.17966805	0.58289900	0.22558493	0.81344241	0.35599463	2.25007127	1.39687714	1.32311811	1.58057089	1.69680472	1.10585904	2.16609046	3.99569249	0.86489430	2.88579582	0.54220904	2.64341728	1.86065598	8.52757061	0.90003968	1.29116452
4704.500000	128	0	0	31.4	1.213989	4095.000000	3	1.97289095	0.65165493	2.13313295	0.92490822	0.61192603	0.17093983	2.36125800	0.89812036	0.74197594	1.17495109	1.13630370	0.17966974	0.58292151	0.22559757	0.81351120	0.35600227	2.25030359	1.39706100	1.32315784	1.58076932	1.69684176	1.10597411	2.16688703	3.99596878	0.86484534	2.88560813	0.54216491	2.64358628	1.86079632	8.52597564	0.90289750	1.29127957
4705.000000	128	0	0	31.4	1.213379	4095.000000	3	1.97294286	0.65169380	2.13321079	0.92491750	0.61221837	0.17097499	2.36122757	0.89815058	0.74208077	1.17498848	1.13635867	0.17967791	0.58291709	0.22560253	0.81354867	0.35601168	2.25031217	1.39714347	1.32319084	1.58096039	1.69678784	1.10594564	2.16764047	3.99580051	0.86492158	2.88598212	0.54216594	2.64386585	1.86091833	8.52816146	0.90547128	1.29129842
4705.600000	128	0	0	31.4	1.213989	4095.000000	3	1.97305754	0.65169535	2.13323215	0.92493632	0.61248670	0.17100664	2.36134367	0.89815241	0.74217737	1.17502124	1.13639401	0.17968083	0.58292530	0.22560573	0.81358344	0.35601399	2.25048495	1.39726033	1.32327602	1.58110149	1.69690063	1.10594742	2.16844898	3.99616511	0.86491062	2.88580562	0.54226073	2.64414482	1.86104483	8.52876792	0.90790589	1.29131495
4706.100000	128	0	0	31.4	1.212158	4095.000000	3	1.97311323	0.65171699	2.13340209	0.92493208	0.61274026	0.17103676	2.36126758	0.89814876	0.74219594	1.17507965	1.13643931	0.17968884	0.58295244	0.22561165	0.81364705	0.35603139	2.25053647	1.39738948	1.32318680	1.58136277	1.69690722	1.10597855	2.16885645	3.99629808	0.86493102	2.88608438	0.54229280	2.64435263	1.86130276	8.52825475	0.91017705	1.29141348
4706.700000	128	0	0	31.4	1.213379	4095.000000	3	1.97317316	0.65172848	2.13345449	0.92493234	0.61299794	0.17106826	2.36151614	0.89809040	0.74225236	1.17506049	1.13647797	0.17968884	0.58294066	0.22561437	0.81368478	0.35603708	2.25069799	1.39736667	1.32323360	1.58147830	1.69704596	1.10595394	2.16965300	3.99644560	0.86500344	2.88627910	0.54227380	2.64412829	1.86130812	8.52935891	0.91231742	1.29139232
4707.300000	128	0	0	31.4	1.214600	4095.000000	3	1.97328738	0.65175255	2.13356593	0.92496786	0.61317936	0.17109349	2.36141694	0.89813156	0.74234122	1.17510314	1.13647918	0.17970039	0.58294928	0.22561645	0.81372990	0.35605164	2.25068297	1.39751900	1.32327299	1.58147016	1.69690475	1.10592666	2.17021747	3.99631678	0.86500293	2.88627700	0.54228933	2.64468823	1.86157235	8.53234903	0.91425405	1.29139100
4707.800000	128	0	0	31.4	1.212769	4095.000000	3	1.97328596	0.65178304	2.13359646	0.92502962	0.61340337	0.17111689	2.36147612	0.89808388	0.74237625	1.17513775	1.13662296	0.17970686	0.58297263	0.22562669	0.81377478	0.35606727	2.25094487	1.39764080	1.32331710	1.58180168	1.69699244	1.10601740	2.17065840	3.99628042	0.86503507	2.88624758	0.54220863	2.64473527	1.86182900	8.53255444	0.91614565	1.29145217
4708.400000	128	0	0	31.4	1.215820	4095.000000	3	1.97340538	0.65178193	2.13373487	0.92500259	0.61364182	0.17115175	2.36156799	0.89810525	0.74241927	1.17521038	1.13670391	0.17971256	0.58297053	0.22562733	0.81381079	0.35607135	2.25086007	1.39767590	1.32334807	1.58185674	1.69697926	1.10602333	2.17149961	3.99643937	0.86505241	2.88658453	0.54222641	2.64491008	1.86203426	8.53556503	0.91794401	1.29147499
4708.900000	128	0	0	31.4	1.212158	4095.000000	3	1.97345258	0.65181263	2.13383512	0.92502273	0.61385322	0.17117500	2.36150036	0.89809040	0.74249191	1.17522460	1.13674167	0.17971749	0.58296779	0.22562941	0.81383742	0.35608343	2.25106885	1.39779069	1.32339757	1.58205258	1.69707066	1.10603816	2.17219352	3.99656404	0.86507791	2.88666580	0.54224929	2.64509889	1.86188356	8.53302445	0.91965224	1.29154608
4709.500000	128	0	0	31.4	1.212769	4095.000000	3	1.97358664	0.65182611	2.13399950	0.92499808	0.61402764	0.17119473	2.36151276	0.89811567	0.74252342	1.17521873	1.13672778	0.17972149	0.58298694	0.22563469	0.81390031	0.35608787	2.25114400	1.39793357	1.32340835	1.58210455	1.69714848	1.10608977	2.17244473	3.99688612	0.86515417	2.88665949	0.54228851	2.64534493	1.86207183	8.53190398	0.92127613	1.29158874
4710.100000	128	0	0	31.4	1.213989	4095.000000	3	1.97364706	0.65186211	2.13393792	0.92505109	0.61424318	0.17121690	2.36140003	0.89809040	0.74253588	1.17528920	1.13682475	0.17972273	0.58300272	0.22563229	0.81389858	0.35609568	2.25121109	1.39796693	1.32335885	1.58228025	1.69718347	1.10617756	2.17290113	3.99698795	0.86516539	2.88654530	0.54233877	2.64559863	1.86220958	8.53359722	0.92294751	1.29166645
4710.600000	128	0	0	31.4	1.212158	4095.000000	3	1.97369143	0.65185637	2.13388143	0.92506435	0.61445273	0.17123617	2.36166269	0.89814303	0.74259419	1.17528487	1.13679575	0.17972457	0.58299746	0.22563581	0.81394223	0.35609692	2.25135764	1.39802942	1.32340128	1.58240050	1.69716371	1.10613574	2.17358305	3.99720305	0.86518656	2.88667490	0.54227952	2.64564633	1.86252133	8.53307425	0.92455150	1.29169159
4711.100000	128	0	0	31.4	1.213379	4095.000000	3	1.97376838	0.65188951	2.13413285	0.92511498	0.61463025	0.17126033	2.36153418	0.89813495	0.74264733	1.17532783	1.13682082	0.17972735	0.58300672	0.22564093	0.81399230	0.35609550	2.25145856	1.39811931	1.32349051	1.58250174	1.69718718	1.10617845	2.17415165	3.99726540	0.86515825	2.88696356	0.54232999	2.64600245	1.86262153	8.53273186	0.92603379	1.29177195
4711.700000	128	0	0	31.4	1.213989	4095.000000	3	1.97381984	0.65188862	2.13398627	0.92511710	0.61481855	0.17128465	2.36156518	0.89817429	0.74269553	1.17531114	1.13693018	0.17973258	0.58299662	0.22564653	0.81401943	0.35610882	2.25171626	1.39820077	1.32349489	1.58248118	1.69719788	1.10615353	2.17475878	3.99724877	0.86525670	2.88711001	0.54231037	2.64629629	1.86253699	8.53379957	0.92744129	1.29183578
4712.300000	128	0	0	31.4	1.212158	4095.000000	3	1.97398744	0.65190033	2.13409569	0.92518205	0.61499977	0.17130835	2.36159900	0.89818237	0.74271411	1.17535009	1.13696342	0.17973382	0.58300861	0.22565357	0.81404508	0.35611166	2.25171787	1.39825308	1.32351408	1.58267670	1.69729711	1.10616985	2.17503310	3.99685495	0.86524573	2.88735877	0.54234899	2.64629375	1.86265732	8.53545292	0.92890559	1.29179543
4712.800000	128	0	0	31.4	1.212769	4095.000000	6	1.97416072	0.65193347	2.13430743	0.92518231	0.61520577	0.17133940	2.36149810	0.89821051	0.74276560	1.17533618	1.13700783	0.17974568	0.58302271	0.22564765	0.81411291	0.35612552	2.25048710	1.39700837	1.32278787	1.58004742	1.69490257	1.10505029	2.15678047	3.99158009	0.86334236	2.87606703	0.54170698	2.62876259	1.85427925	8.51510330	0.88230072	1.28846422
4713.400000	128	0	0	31.4	1.212769	4095.000000	6	1.96760022	0.65036876	2.12793580	0.92341985	0.59669093	0.17033208	2.35877507	0.89746158	0.73972096	1.17306586	1.13330262	0.17947508	0.58238872	0.22536032	0.81124239	0.35544283	2.24485132	1.39112393	1.32107605	1.57477893	1.69375017	1.10444724	2.14033792	3.99045693	0.86306955	2.87691764	0.54155465	2.62781367	1.85332519	8.50714238	0.86642330	1.28817573
4714.000000	128	0	0	31.5	1.212769	4095.000000	6	1.96723169	0.65031448	2.12775361	0.92342408	0.59566364	0.17008226	2.35889893	0.89745663	0.73950884	1.17287140	1.13300721	0.17944259	0.58234939	0.22534017	0.81102429	0.35540733	2.24403789	1.39078156	1.32102426	1.57425358	1.69373784	1.10443302	2.13728669	3.99016558	0.86302905	2.87748300	0.54150809	2.62786290	1.85301618	8.50518186	0.86018521	1.28803184
4714.500000	131	0	0	31.5	1.213989	4095.000000	6	1.96714557	0.65030323	2.12797082	0.92346089	0.59547088	0.16996447	2.35904588	0.89742460	0.73947271	1.17278652	1.13302952	0.17942920	0.58234140	0.22533185	0.81095463	0.35539969	2.24381907	1.39077351	1.32105318	1.57410026	1.69365975	1.10435865	2.13600616	3.98983693	0.86302166	2.87809109	0.54154484	2.62816528	1.85308608	8.50793546	0.85677198	1.28804966
4715.100000	131	0	0	31.4	1.214600	4095.000000	6	1.96713992	0.65028999	2.12779522	0.92353107	0.59543776	0.16989512	2.35925027	0.89742955	0.73944807	1.17276183	1.13303886	0.17942242	0.58233593	0.22532417	0.81091697	0.35540697	2.24363718	1.39071896	1.32103805	1.57397668	1.69373209	1.10439243	2.13509960	3.99020083	0.86299721	2.87814834	0.54143213	2.62787237	1.85292981	8.50890219	0.85428231	1.28803580
4715.700000	131	0	0	31.5	1.213379	4095.000000	6	1.96705804	0.65028690	2.12787135	0.92352153	0.59531698	0.16984318	2.35920353	0.89743762	0.73941100	1.17279455	1.13303133	0.17941642	0.58233509	0.22532033	0.81088325	0.35540289	2.24371047	1.39071547	1.32098021	1.57373803	1.69361824	1.10432813	2.13425653	3.98974363	0.86299008	2.87837389	0.54150646	2.62796201	1.85276820	8.50578574	0.85250781	1.28793449
4716.200000	131	0	0	31.5	1.213379	4095.000000	6	1.96704675	0.65029572	2.12795509	0.92349982	0.59533545	0.16980637	2.35914272	0.89743840	0.73934531	1.17273375	1.13298039	0.17941118	0.58233530	0.22531937	0.81087980	0.35539384	2.24354945	1.39065218	1.32110631	1.57371062	1.69363386	1.10433317	2.13408806	3.98991572	0.86300791	2.87865322	0.54150319	2.62790772	1.85262620	8.50676756	0.85119757	1.28794109
4716.700000	131	0	0	31.5	1.213989	4095.000000	6	1.96711545	0.65030146	2.12793732	0.92353054	0.59531232	0.16977307	2.35916074	0.89744231	0.73932842	1.17275844	1.13298853	0.17940887	0.58232500	0.22531569	0.81085692	0.35539739	2.24358315	1.39075743	1.32107268	1.57357278	1.69369058	1.10431362	2.13376438	3.98974570	0.86295646	2.87880338	0.54152463	2.62783197	1.85262753	8.50824219	0.85005966	1.28788763
4717.300000	131	0	0	31.5	1.212769	4095.000000	6	1.96699028	0.65028381	2.12779979	0.92356629	0.59530107	0.16974603	2.35913596	0.89749023	0.73931012	1.17274671	1.13300721	0.17941026	0.58232437	0.22530962	0.81082394	0.35539579	2.24357512	1.39073295	1.32105654	1.57335542	1.69363550	1.10427836	2.13348655	3.98983382	0.86294373	2.87879919	0.54144847	2.62781114	1.85252248	8.50726319	0.84906115	1.28790380
4717.800000	131	0	0	31.5	1.212769	4095.000000	6	1.96700252	0.65028469	2.12803274	0.92354272	0.59528769	0.16972037	2.35924182	0.89747538	0.73924209	1.17274486	1.13294814	0.17939809	0.58233320	0.22530754	0.81082000	0.35539614	2.24331302	1.39065707	1.32098223	1.57331411	1.69355947	1.10427955	2.13305664	3.98980375	0.86291520	2.87859456	0.54143663	2.62775433	1.85225542	8.50669632	0.84822775	1.28791766
4718.400000	131	0	0	31.5	1.213379	4095.000000	6	1.96700299	0.65030102	2.12798199	0.92349028	0.59534776	0.16971090	2.35904306	0.89746731	0.73919822	1.17272542	1.13294181	0.17939717	0.58233488	0.22531394	0.81081015	0.35540094	2.24337667	1.39078051	1.32106764	1.57330176	1.69358249	1.10428340	2.13314923	3.98992194	0.86295952	2.87876916	0.54150115	2.62795633	1.85232753	8.50767212	0.84762550	1.28788697
4719.000000	131	0	0	31.4	1.213379	4095.000000	6	1.96703310	0.65029727	2.12790738	0.92354510	0.59531125	0.16969869	2.35904306	0.89749518	0.73918086	1.17272017	1.13285953	0.17938839	0.58230061	0.22531362	0.81080425	0.35538904	2.24331623	1.39065357	1.32102325	1.57322417	1.69346084	1.10430562	2.13279924	3.99025267	0.86293303	2.87862599	0.54145153	2.62795759	1.85215751	8.50664057	0.84693098	1.28784506
4719.500000	131	0	0	31.4	1.213989	4095.000000	6	1.96709757	0.65029550	2.12801853	0.92349558	0.59530234	0.16967853	2.35907065	0.89750585	0.73919024	1.17275936	1.13283481	0.17938577	0.58231575	0.22530498	0.81080597	0.35539739	2.24315042	1.39056266	1.32099702	1.57295745	1.69348098	1.10430147	2.13244524	3.98994786	0.86297098	2.87911141	0.54148686	2.62783071	1.85234755	8.50797264	0.84633806	1.28789522
4720.100000	131	0	0	31.4	1.214600	4095.000000	6	1.96695358	0.65030146	2.12804086	0.92352657	0.59527050	0.16966127	2.35919114	0.89751210	0.73918813	1.17272727	1.13290624	0.17938808	0.58231133	0.22530546	0.81077397	0.35539543	2.24324402	1.39051861	1.32096373	1.57300569	1.69356440	1.10430799	2.13216758	3.98990017	0.86291648	2.87882713	0.54142907	2.62789825	1.85222961	8.50792616	0.84588389	1.28778930
4720.700000	131	0	0	31.5	1.212158	4095.000000	6	1.96691076	0.65030918	2.12816471	0.92350035	0.59527263	0.16964783	2.35928067	0.89748372	0.73915904	1.17275381	1.13290926	0.17938239	0.58230923	0.22530434	0.81076635	0.35539739	2.24320177	1.39045428	1.32097147	1.57288836	1.69348550	1.10425614	2.13220063	3.99000177	0.86293762	2.87901012	0.54135945	2.62775496	1.85207963	8.50732515	0.84538025	1.28779260
4721.200000	131	0	0	31.5	1.212769	4095.000000	6	1.96704581	0.65029815	2.12809466	0.92350988	0.59526732	0.16963744	2.35922211	0.89746392	0.73914473	1.17272449	1.13285561	0.17938146	0.58231638	0.22530370	0.81076265	0.35539827	2.24322263	1.39054029	1.32101989	1.57288373	1.69344523	1.10424281	2.13217673	3.98991261	0.86293431	2.87900174	0.54135190	2.62776443	1.85217487	8.50603969	0.84503082	1.28778039
4721.700000	131	0	0	31.5	1.213989	4095.000000	6	1.96685053	0.65029440	2.12807385	0.92353107	0.59528366	0.16963133	2.35922662	0.89746757	0.73913043	1.17271894	1.13286405	0.17937392	0.58231953	0.22530642	0.81073558	0.35538887	2.24322637	1.39051721	1.32092439	1.57286482	1.69345468	1.10423452	2.13168505	3.98980168	0.86291138	2.87885227	0.54136843	2.62771330	1.85227590	8.50629986	0.84457905	1.28775795
4722.300000	131	0	0	31.5	1.212769	4095.000000	6	1.96695546	0.65027807	2.12808096	0.92352789	0.59528069	0.16961698	2.35915905	0.89748163	0.73917218	1.17272017	1.13293126	0.17937684	0.58231974	0.22530162	0.81074223	0.35539295	2.24306485	1.39048295	1.32092204	1.57275984	1.69352947	1.10423926	2.13166929	3.98966484	0.86292335	2.87858967	0.54135618	2.62766596	1.85219534	8.50682332	0.84417320	1.28775795
4722.900000	131	0	0	31.5	1.210938	4095.000000	6	1.96703969	0.65028911	2.12805863	0.92353001	0.59523824	0.16960781	2.35922943	0.89745585	0.73911682	1.17271029	1.13290232	0.17937823	0.58229934	0.22530306	0.81074050	0.35539455	2.24305950	1.39046372	1.32092237	1.57278801	1.69345797	1.10427718	2.13172471	3.98977369	0.86287904	2.87877335	0.54139253	2.62769184	1.85207607	8.50822980	0.84382883	1.28774805
4723.400000	131	0	0	31.5	1.212158	4095.000000	7	1.96694699	0.65027896	2.12808350	0.92354987	0.59528027	0.16959957	2.35933699	0.89744726	0.73910814	1.17273961	1.13288002	0.17937207	0.58231575	0.22530130	0.81072623	0.35539259	2.24331088	1.39108721	1.32125731	1.57407477	1.69534513	1.10536509	2.14438376	3.99493333	0.86470790	2.88887429	0.54198495	2.64461831	1.86031860	8.52945222	0.86383665	1.29102534
4724.000000	131	0	0	31.5	1.212158	4095.000000	7	1.97299052	0.65181109	2.13403971	0.92521280	0.61242096	0.17056087	2.36189494	0.89814146	0.74205233	1.17491741	1.13626354	0.17964094	0.58292572	0.22559405	0.81344389	0.35604294	2.25018233	1.39853262	1.32345785	1.58171986	1.69714683	1.10616035	2.16672893	3.99660248	0.86509398	2.88937008	0.54213938	2.64689935	1.86164746	8.52907274	0.89117855	1.29153881
4724.500000	131	0	0	31.5	1.213379	4095.000000	7	1.97394164	0.65193943	2.13473861	0.92530851	0.61543182	0.17088968	2.36185604	0.89825402	0.74240798	1.17527251	1.13687641	0.17968530	0.58299788	0.22562477	0.81382115	0.35610509	2.25134475	1.39930401	1.32357739	1.58284275	1.69745771	1.10632171	2.17200449	3.99713654	0.86521972	2.88917442	0.54221660	2.64722384	1.86241621	8.53417005	0.91110262	1.29176203
4725.100000	131	0	0	31.5	1.213379	4095.000000	7	1.97403513	0.65199841	2.13472639	0.92530930	0.61644628	0.17105328	2.36178840	0.89829024	0.74259913	1.17544529	1.13709787	0.17970625	0.58302523	0.22564077	0.81399427	0.35612427	2.25172002	1.39950182	1.32371244	1.58333284	1.69739882	1.10644273	2.17400443	3.99742648	0.86522099	2.88877613	0.54217983	2.64674857	1.86224178	8.53500450	0.91912373	1.29161652
4725.700000	131	0	0	31.4	1.212769	4095.000000	7	1.97392559	0.65190143	2.13439397	0.92517410	0.61551321	0.17110695	2.36150712	0.89824699	0.74246111	1.17536863	1.13695224	0.17970193	0.58299451	0.22562957	0.81387836	0.35610349	2.25135173	1.39900258	1.32352823	1.58273295	1.69716989	1.10623154	2.17220958	3.99659624	0.86506312	2.88749963	0.54221333	2.64511096	1.86144716	8.53083042	0.91648438	1.29134669
4726.200000	131	0	0	31.4	1.214600	4095.000000	7	1.97304574	0.65173886	2.13373487	0.92495885	0.61332812	0.17105435	2.36128900	0.89820139	0.74215387	1.17513435	1.13654200	0.17967421	0.58293624	0.22560029	0.81363719	0.35603299	2.25081016	1.39822745	1.32332248	1.58205258	1.69683271	1.10610934	2.16950142	3.99576208	0.86486803	2.88613901	0.54204439	2.64318287	1.86047991	8.52722235	0.91080735	1.29100021
4726.800000	131	0	0	31.5	1.213379	4095.000000	7	1.97243893	0.65158978	2.13311718	0.92479849	0.61124902	0.17098447	2.36108330	0.89810004	0.74190473	1.17493131	1.13621944	0.17965142	0.58287312	0.22557693	0.81338768	0.35596089	2.25010936	1.39746846	1.32299052	1.58123290	1.69663595	1.10594475	2.16607858	3.99534144	0.86464365	2.88478822	0.54202192	2.64176859	1.85980793	8.52467327	0.90461654	1.29070107
4727.300000	131	0	0	31.5	1.213379	4095.000000	7	1.97190494	0.65147141	2.13253526	0.92465432	0.60943408	0.17090115	2.36085902	0.89805496	0.74165400	1.17470265	1.13583898	0.17963293	0.58282390	0.22555421	0.81313525	0.35591170	2.24964158	1.39674556	1.32277777	1.58034576	1.69627746	1.10576712	2.16315465	3.99495825	0.86447538	2.88432342	0.54202989	2.64072191	1.85919557	8.52409834	0.89889672	1.29044130
4727.900000	131	0	0	31.5	1.210327	4095.000000	7	1.97142200	0.65137115	2.13201300	0.92455388	0.60792963	0.17081293	2.36076943	0.89795544	0.74142820	1.17454323	1.13551474	0.17961291	0.58279403	0.22553309	0.81292303	0.35585879	2.24900121	1.39624778	1.32260544	1.57982777	1.69609886	1.10571790	2.16047931	3.99475681	0.86433696	2.88360958	0.54193246	2.63944225	1.85852937	8.52087988	0.89400451	1.29020965
4728.400000	131	0	0	31.5	1.213379	4095.000000	7	1.97115323	0.65127929	2.13170132	0.92440894	0.60673980	0.17074766	2.36050292	0.89787130	0.74122781	1.17437578	1.13530013	0.17959428	0.58273239	0.22551582	0.81274781	0.35583695	2.24845162	1.39568702	1.32252702	1.57928476	1.69582811	1.10551925	2.15855293	3.99417332	0.86426354	2.88329821	0.54194022	2.63863497	1.85804370	8.51948250	0.88982931	1.28996383
4729.000000	131	0	0	31.4	1.213989	4095.000000	7	1.97087177	0.65118766	2.13127176	0.92436124	0.60580671	0.17068131	2.36045672	0.89783900	0.74108054	1.17427446	1.13519147	0.17958504	0.58272082	0.22549822	0.81260169	0.35578617	2.24825220	1.39536936	1.32237861	1.57883559	1.69563391	1.10546499	2.15665344	3.99384217	0.86416133	2.88290853	0.54187363	2.63776647	1.85767864	8.51948871	0.88609418	1.28991130
4729.500000	131	0	0	31.4	1.213989	4095.000000	7	1.97059223	0.65112540	2.13119400	0.92429527	0.60496378	0.17061436	2.36014519	0.89779784	0.74094196	1.17414874	1.13491836	0.17956779	0.58268422	0.22548238	0.81246469	0.35576167	2.24779927	1.39501882	1.32224972	1.57834163	1.69550515	1.10541578	2.15501613	3.99380791	0.86407544	2.88215943	0.54181972	2.63722841	1.85735468	8.51789924	0.88294767	1.28974480
4730.100000	131	0	0	31.5	1.212769	4095.000000	7	1.97036975	0.65106711	2.13094241	0.92421525	0.60429673	0.17056010	2.36035306	0.89776528	0.74082454	1.17408110	1.13479072	0.17955624	0.58266382	0.22547262	0.81234643	0.35573876	2.24739841	1.39471214	1.32215819	1.57798672	1.69538544	1.10530787	2.15365375	3.99335641	0.86396458	2.88214404	0.54181522	2.63656503	1.85700714	8.51879637	0.88024122	1.28959649
4730.700000	131	0	0	31.5	1.213989	4095.000000	7	1.97016615	0.65102053	2.13091395	0.92419379	0.60367525	0.17051211	2.36035081	0.89775642	0.74069632	1.17402427	1.13468633	0.17955162	0.58264952	0.22546318	0.81224617	0.35571870	2.24705388	1.39446965	1.32214036	1.57769766	1.69534019	1.10531528	2.15238717	3.99295478	0.86390035	2.88183145	0.54184177	2.63617925	1.85673458	8.51910682	0.87774571	1.28946965
4731.200000	131	0	0	31.5	1.212769	4095.000000	7	1.96998660	0.65097660	2.13080214	0.92418876	0.60316098	0.17046718	2.36010463	0.89776892	0.74060404	1.17392668	1.13461090	0.17953992	0.58262722	0.22545854	0.81219173	0.35569615	2.24686744	1.39426747	1.32207744	1.57737072	1.69517114	1.10526222	2.15121161	3.99281573	0.86387487	2.88168601	0.54174150	2.63574920	1.85648303	8.51725986	0.87564912	1.28938180
4731.800000	131	0	0	31.5	1.213989	4095.000000	7	1.96998236	0.65095453	2.13050386	0.92412650	0.60271538	0.17042576	2.36016209	0.89774131	0.74053618	1.17388745	1.13445251	0.17952698	0.58258515	0.22545294	0.81209442	0.35567538	2.24687333	1.39407478	1.32204144	1.57708175	1.69515345	1.10518989	2.15024998	3.99295582	0.86378594	2.88153149	0.54174681	2.63521539	1.85620297	8.51597203	0.87373439	1.28922823
4732.300000	131	0	0	31.5	1.212769	4095.000000	7	1.96964687	0.65092671	2.13026861	0.92410292	0.60233478	0.17038756	2.36008717	0.89776476	0.74046269	1.17380654	1.13431194	0.17952082	0.58258494	0.22544079	0.81203014	0.35567023	2.24669815	1.39387371	1.32196674	1.57686515	1.69506379	1.10520412	2.14940666	3.99227722	0.86378492	2.88162518	0.54172169	2.63494188	1.85621233	8.51168250	0.87207692	1.28915558
4732.900000	131	0	0	31.5	1.212769	4095.000000	7	1.96944475	0.65087726	2.13039004	0.92406266	0.60200930	0.17035638	2.35997001	0.89775355	0.74036995	1.17374015	1.13417288	0.17951081	0.58259230	0.22543695	0.81198974	0.35564786	2.24637516	1.39373570	1.32192603	1.57681062	1.69496179	1.10510986	2.14856162	3.99204897	0.86376810	2.88154058	0.54168677	2.63460636	1.85600944	8.51347481	0.87051261	1.28908491
4733.400000	131	0	0	31.5	1.212769	4095.000000	7	1.96939246	0.65085872	2.13041544	0.92407219	0.60165788	0.17032093	2.35997057	0.89778664	0.74030492	1.17364288	1.13416625	0.17950619	0.58255886	0.22542927	0.81192570	0.35563703	2.24633016	1.39350909	1.32190181	1.57655577	1.69483595	1.10509534	2.14758784	3.99228552	0.86372147	2.88109944	0.54169943	2.63422912	1.85572722	8.51350583	0.86899795	1.28906807
4734.000000	0	0	0	31.5	1.212769	4095.000000	0	1.96929777	0.65082980	2.12995973	0.92403511	0.60132062	0.17029067	2.35983539	0.89774470	0.74022417	1.17360799	1.13416474	0.17950142	0.58254540	0.22541903	0.81185625	0.35562389	2.24617538	1.39338442	1.32183250	1.57630597	1.69486145	1.10507222	2.14688992	3.99226580	0.86366516	2.88103023	0.54165736	2.63392598	1.85516555	8.51105006	0.86661220	1.28859131
4734.600000	0	0	0	31.5	1.213379	4095.000000	0	1.96829696	0.65063954	2.12953305	0.92387220	0.60012273	0.17021870	2.35965967	0.89767281	0.74005610	1.17353975	1.13399313	0.17948710	0.58252311	0.22541151	0.81180675	0.35561484	2.24586906	1.39338337	1.32175782	1.57608173	1.69462787	1.10495456	2.14434796	3.99144629	0.86343534	2.87985752	0.54158507	2.63142066	1.85421198	8.50761635	0.86166398	1.28835529
4735.100000	0	0	0	31.5	1.213379	4095.000000	0	1.96806626	0.65057333	2.12942081	0.92380042	0.59923787	0.17013955	2.35942934	0.89766760	0.74000869	1.17343508	1.13389903	0.17948325	0.58252163	0.22540655	0.81180133	0.35560650	2.24586906	1.39333259	1.32170164	1.57606124	1.69453536	1.10497501	2.14369248	3.99142554	0.86345139	2.88016008	0.54156445	2.63172033	1.85416386	8.50733444	0.86054218	1.28835496
4735.700000	0	0	0	31.5	1.212158	4095.000000	0	1.96819197	0.65062255	2.12933193	0.92382002	0.59934940	0.17012259	2.35949579	0.89765093	0.74003779	1.17342921	1.13394186	0.17948509	0.58252142	0.22541487	0.81181783	0.35560845	2.24575393	1.39329442	1.32167338	1.57592593	1.69450945	1.10492136	2.14345325	3.99142036	0.86344808	2.88022996	0.54155934	2.63212058	1.85416654	8.50634012	0.85994448	1.28843880
4736.200000	0	0	0	31.5	1.213379	4095.000000	0	1.96832898	0.65063248	2.12949953	0.92385286	0.59945222	0.17010793	2.35943159	0.89763009	0.74004249	1.17343878	1.13381851	0.17948586	0.58249871	0.22540847	0.81177867	0.35560419	2.24571163	1.39334695	1.32167103	1.57595918	1.69458100	1.10493855	2.14336840	3.99164959	0.86343764	2.88024604	0.54158691	2.63219646	1.85445701	8.50728487	0.85946033	1.28849921
4736.800000	0	0	0	31.5	1.213989	4095.000000	0	1.96835111	0.65065455	2.12948633	0.92388862	0.59954972	0.17010640	2.35951831	0.89761368	0.74008521	1.17343508	1.13385349	0.17947632	0.58250523	0.22541119	0.81181315	0.35561342	2.24567897	1.39338722	1.32165051	1.57597000	1.69462376	1.10492462	2.14335818	3.99165789	0.86344171	2.88013912	0.54156363	2.63231598	1.85443384	8.50539244	0.85917805	1.28848501
4737.300000	0	0	0	31.5	1.212769	4095.000000	0	1.96841562	0.65068236	2.12970676	0.92391776	0.59963786	0.17010961	2.35935106	0.89760170	0.74008356	1.17343261	1.13378836	0.17948509	0.58251659	0.22541135	0.81179049	0.35561040	2.24563667	1.39338092	1.32168886	1.57601794	1.69461924	1.10497738	2.14332546	3.99165789	0.86347687	2.88050182	0.54154750	2.63253164	1.85460850	8.50530573	0.85892630	1.28859758
4737.900000	0	0	0	31.5	1.212158	4095.000000	0	1.96842928	0.65067640	2.12961381	0.92389630	0.59970685	0.17010609	2.35955210	0.89762254	0.74009366	1.17347861	1.13395030	0.17948525	0.58251869	0.22541135	0.81179517	0.35562230	2.24551620	1.39339247	1.32167540	1.57602954	1.69452220	1.10496967	2.14345427	3.99170042	0.86346719	2.88066606	0.54158834	2.63240642	1.85479610	8.50687598	0.85875866	1.28863654
4738.500000	0	0	0	31.5	1.212769	4095.000000	0	1.96848720	0.65069119	2.12959552	0.92392756	0.59978925	0.17010839	2.35955605	0.89763842	0.74008169	1.17349930	1.13391109	0.17948032	0.58251343	0.22540815	0.81175577	0.35560934	2.24567950	1.39334870	1.32169760	1.57600557	1.69461924	1.10503221	2.14335102	3.99194420	0.86347687	2.88076182	0.54156955	2.63272012	1.85473015	8.50760396	0.85860729	1.28859362
4739.000000	0	0	0	31.5	1.213379	4095.000000	0	1.96863789	0.65070752	2.12982257	0.92395696	0.59985590	0.17010548	2.35952564	0.89762827	0.74009694	1.17346441	1.13397624	0.17948940	0.58250649	0.22541327	0.81178114	0.35561022	2.24564042	1.39337671	1.32164412	1.57593830	1.69461965	1.10499723	2.14371958	3.99217658	0.86350438	2.88068004	0.54155893	2.63277135	1.85483487	8.50668703	0.85845390	1.28870256
4739.600000	0	0	0	31.5	1.212158	4095.000000	0	1.96858420	0.65071966	2.12984289	0.92396809	0.59990573	0.17010487	2.35946594	0.89760483	0.74007394	1.17349559	1.13395211	0.17948402	0.58250271	0.22541455	0.81174370	0.35560667	2.24548568	1.39340718	1.32173225	1.57609217	1.69456866	1.10497678	2.14350181	3.99217451	0.86348120	2.88078838	0.54162285	2.63284093	1.85470832	8.50867598	0.85827412	1.28869860
4740.100000	0	0	0	31.5	1.213379	4095.000000	0	1.96883852	0.65075277	2.12991655	0.92396226	0.60000134	0.17010701	2.35966530	0.89763295	0.74006455	1.17349127	1.13388124	0.17948432	0.58250102	0.22541183	0.81170923	0.35560525	2.24554457	1.39343590	1.32161048	1.57613160	1.69463322	1.10497678	2.14367868	3.99223053	0.86351687	2.88072198	0.54157711	2.63276946	1.85473193	8.50632463	0.85821674	1.28863588
4740.700000	128	0	0	31.5	1.212769	4095.000000	1	1.96875421	0.65074527	2.12976822	0.92398742	0.60005330	0.17011220	2.35946819	0.89768427	0.74011807	1.17349281	1.13388546	0.17948355	0.58250775	0.22541167	0.81173090	0.35560738	2.24571645	1.39343415	1.32172014	1.57595222	1.69459169	1.10503695	2.14356468	3.99233843	0.86353445	2.88063251	0.54156098	2.63271696	1.85487364	8.50629986	0.85797860	1.28865040
4741.200000	128	0	0	31.5	1.213989	4095.000000	1	1.96862753	0.65071370	2.12974384	0.92393127	0.59958741	0.17007569	2.35952113	0.89766994	0.73992701	1.17336252	1.13370362	0.17947046	0.58247663	0.22539440	0.81155434	0.35555306	2.24526296	1.39266281	1.32156271	1.57512667	1.69415506	1.10468102	2.14035273	3.99072446	0.86308712	2.87853520	0.54142274	2.62872217	1.85309054	8.50337994	0.85373159	1.28796254
4741.800000	128	0	0	31.5	1.214600	4095.000000	1	1.96717851	0.65036148	2.12852308	0.92357476	0.59649038	0.16984547	2.35884037	0.89749335	0.73933757	1.17286183	1.13311000	0.17940748	0.58235486	0.22532961	0.81096472	0.35542135	2.24376396	1.39089521	1.32103065	1.57342182	1.69355166	1.10444990	2.13552380	3.99048907	0.86295748	2.87869513	0.54138579	2.62813814	1.85270454	8.50421271	0.85151125	1.28784968
4742.300000	128	0	0	31.5	1.213379	4095.000000	1	1.96702981	0.65034670	2.12832409	0.92357159	0.59602736	0.16977108	2.35893834	0.89750169	0.73926953	1.17279486	1.13294663	0.17939748	0.58231848	0.22532209	0.81084215	0.35539614	2.24340502	1.39067071	1.32097718	1.57316009	1.69350892	1.10441702	2.13436546	3.99032214	0.86293813	2.87874611	0.54142519	2.62795191	1.85260038	8.50534908	0.85020033	1.28780646
4742.900000	128	0	0	31.5	1.212769	4095.000000	1	1.96709428	0.65030808	2.12835201	0.92360575	0.59586513	0.16972205	2.35886740	0.89749518	0.73917734	1.17272356	1.13296924	0.17938962	0.58232395	0.22531250	0.81081975	0.35539579	2.24323653	1.39059133	1.32101047	1.57304931	1.69349290	1.10439568	2.13382138	3.98983796	0.86288363	2.87848422	0.54139518	2.62805733	1.85261017	8.50447898	0.84924439	1.28771538
4743.500000	128	0	0	31.5	1.212158	4095.000000	1	1.96712063	0.65030168	2.12820836	0.92354563	0.59578720	0.16969960	2.35899295	0.89746132	0.73921159	1.17273622	1.13298310	0.17939501	0.58229598	0.22530770	0.81075872	0.35539650	2.24315149	1.39058119	1.32089177	1.57284359	1.69343701	1.10439124	2.13315228	3.98965862	0.86289050	2.87859177	0.54140906	2.62805291	1.85246283	8.50470810	0.84852719	1.28772099
4744.000000	128	0	0	31.4	1.213989	4095.000000	1	1.96715169	0.65031338	2.12822866	0.92356338	0.59573115	0.16968005	2.35875593	0.89745220	0.73918109	1.17270813	1.13295236	0.17937823	0.58230124	0.22530898	0.81077471	0.35539188	2.24324509	1.39053784	1.32091464	1.57281194	1.69343043	1.10440931	2.13305460	3.98967003	0.86282174	2.87819164	0.54135230	2.62791530	1.85249177	8.50486602	0.84786480	1.28772231
4744.600000	128	0	0	31.5	1.212769	4095.000000	1	1.96695969	0.65030345	2.12813628	0.92357503	0.59567510	0.16965943	2.35878182	0.89743970	0.73915834	1.17274579	1.13298702	0.17938346	0.58232479	0.22530322	0.81074469	0.35538780	2.24304078	1.39051581	1.32090691	1.57272742	1.69342673	1.10438768	2.13277432	3.98974363	0.86283957	2.87875170	0.54142621	2.62781682	1.85236536	8.50818332	0.84739732	1.28777313
4745.100000	128	0	0	31.5	1.212769	4095.000000	1	1.96693334	0.65030256	2.12807538	0.92356549	0.59565896	0.16965195	2.35879815	0.89739856	0.73914450	1.17274054	1.13300571	0.17938346	0.58230860	0.22530930	0.81076782	0.35539188	2.24310336	1.39055113	1.32095802	1.57271623	1.69341071	1.10437376	2.13266038	3.98965448	0.86283931	2.87870002	0.54137946	2.62780293	1.85218110	8.50910671	0.84694938	1.28773749
4745.700000	128	0	0	31.5	1.214600	4095.000000	1	1.96707169	0.65030080	2.12809619	0.92353133	0.59566873	0.16963393	2.35895917	0.89744179	0.73916350	1.17273684	1.13287430	0.17937469	0.58229829	0.22530386	0.81072795	0.35539171	2.24322958	1.39051861	1.32093381	1.57263673	1.69347810	1.10439124	2.13254950	3.98953008	0.86286784	2.87875659	0.54137129	2.62791277	1.85221982	8.50679544	0.84652300	1.28771307
4746.200000	128	0	0	31.5	1.212158	4095.000000	1	1.96704863	0.65031801	2.12818856	0.92356285	0.59563370	0.16962003	2.35876550	0.89748736	0.73913746	1.17273498	1.13292433	0.17937345	0.58230797	0.22529858	0.81070876	0.35539845	2.24307715	1.39056931	1.32080503	1.57263288	1.69346125	1.10441465	2.13243049	3.98993541	0.86284568	2.87862250	0.54135823	2.62764892	1.85215217	8.50446040	0.84616650	1.28770945
4746.800000	128	0	0	31.5	1.215210	4095.000000	1	1.96708157	0.65029131	2.12813628	0.92352259	0.59562563	0.16961377	2.35874411	0.89744257	0.73911729	1.17272943	1.13281372	0.17937315	0.58230544	0.22530002	0.81073361	0.35538052	2.24320284	1.39048365	1.32090993	1.57249974	1.69341934	1.10436606	2.13228200	3.98969594	0.86284339	2.87859945	0.54136374	2.62776127	1.85209743	8.50504561	0.84584284	1.28775366
4747.400000	128	0	0	31.5	1.212158	4095.000000	1	1.96702651	0.65028513	2.12836165	0.92355861	0.59562160	0.16960186	2.35881335	0.89745351	0.73911635	1.17273221	1.13283632	0.17937253	0.58231196	0.22530178	0.81072156	0.35538141	2.24310710	1.39047980	1.32081847	1.57260239	1.69348386	1.10439243	2.13203232	3.98995719	0.86284568	2.87876008	0.54134128	2.62765713	1.85214060	8.50553489	0.84553712	1.28774112
4747.900000	128	0	0	31.5	1.212769	4095.000000	1	1.96695875	0.65026881	2.12833780	0.92356099	0.59559931	0.16959911	2.35877113	0.89750716	0.73912785	1.17266308	1.13282517	0.17937623	0.58231301	0.22529858	0.81071589	0.35537786	2.24293275	1.39047700	1.32082318	1.57248662	1.69335770	1.10438176	2.13177555	3.99017283	0.86281283	2.87864135	0.54133270	2.62757065	1.85200754	8.50473287	0.84524203	1.28773089
4748.500000	128	0	0	31.5	1.213379	4095.000000	1	1.96696487	0.65027940	2.12834338	0.92358403	0.59559803	0.16959254	2.35872102	0.89752018	0.73910251	1.17269116	1.13280317	0.17937284	0.58232584	0.22529666	0.81076167	0.35537804	2.24286270	1.39045952	1.32084201	1.57257615	1.69339715	1.10434236	2.13184419	3.98981619	0.86281054	2.87888161	0.54132270	2.62764450	1.85204403	8.50453161	0.84498929	1.28773023
4749.000000	128	0	0	31.5	1.213989	4095.000000	1	1.96700957	0.65026351	2.12831749	0.92357423	0.59558211	0.16958155	2.35886346	0.89750091	0.73912902	1.17272140	1.13285139	0.17937361	0.58230397	0.22529586	0.81072328	0.35538230	2.24291671	1.39041792	1.32088370	1.57239981	1.69332770	1.10435065	2.13185385	3.99004635	0.86283218	2.87872725	0.54132658	2.62764766	1.85200175	8.50456567	0.84471092	1.28765236
4749.600000	128	0	0	31.4	1.213379	4095.000000	1	1.96698652	0.65028491	2.12830328	0.92355199	0.59558954	0.16958048	2.35891356	0.89748111	0.73909524	1.17268190	1.13289630	0.17937115	0.58231743	0.22529890	0.81072820	0.35537786	2.24298891	1.39041092	1.32093381	1.57220496	1.69344481	1.10435954	2.13165353	3.98975814	0.86279424	2.87892212	0.54144377	2.62776254	1.85207919	8.50413840	0.84451388	1.28762168
4750.100000	128	0	0	31.4	1.213379	4095.000000	1	1.96708110	0.65028226	2.12812461	0.92354881	0.59558933	0.16956918	2.35893214	0.89746913	0.73908750	1.17273406	1.13283391	0.17936653	0.58230923	0.22529666	0.81072180	0.35538052	2.24303383	1.39037351	1.32098626	1.57230450	1.69341276	1.10435006	2.13161998	3.98972497	0.86282378	2.87863367	0.54142009	2.62760852	1.85191008	8.50459044	0.84422679	1.28763752
4750.700000	128	0	0	31.5	1.213379	4095.000000	1	1.96709334	0.65028580	2.12823272	0.92357635	0.59558530	0.16956566	2.35890906	0.89742199	0.73907624	1.17273375	1.13293427	0.17936514	0.58228694	0.22529266	0.81070753	0.35538248	2.24301511	1.39042980	1.32095028	1.57228830	1.69347235	1.10431066	2.13149035	3.99004635	0.86285587	2.87853311	0.54143887	2.62763251	1.85187983	8.50689766	0.84403710	1.28767744
4751.300000	128	0	0	31.5	1.210938	4095.000000	1	1.96708722	0.65028844	2.12826216	0.92354245	0.59559634	0.16956246	2.35889611	0.89738970	0.73907343	1.17271832	1.13288906	0.17936699	0.58230145	0.22529618	0.81071097	0.35538656	2.24294398	1.39044274	1.32101081	1.57219956	1.69341235	1.10435035	2.13157524	3.98986699	0.86278151	2.87862040	0.54138783	2.62753026	1.85190296	8.50462760	0.84379940	1.28756097
4751.800000	128	0	0	31.5	1.213989	4095.000000	3	1.96705098	0.65027940	2.12829617	0.92357238	0.59560122	0.16954856	2.35906840	0.89739491	0.73905067	1.17271029	1.13291559	0.17936514	0.58229598	0.22529826	0.81069079	0.35538727	2.24288730	1.39041267	1.32094995	1.57240868	1.69338687	1.10436932	2.13208825	3.99010129	0.86324530	2.88083381	0.54158691	2.63287256	1.85510806	8.51292899	0.84915579	1.28913048
4752.400000	128	0	0	31.5	1.211548	4095.000000	3	1.97000781	0.65100949	2.13114927	0.92437237	0.60211060	0.16995439	2.36012604	0.89775928	0.74034108	1.17358205	1.13414242	0.17947154	0.58255508	0.22542047	0.81177498	0.35564697	2.24562489	1.39389087	1.32209224	1.57610106	1.69516744	1.10527378	2.14661655	3.99355050	0.86398165	2.88416594	0.54182768	2.63769675	1.85685056	8.51658022	0.85612528	1.28962589
4752.900000	128	0	0	31.5	1.212769	4095.000000	3	1.97074731	0.65114240	2.13161795	0.92448366	0.60484005	0.17021259	2.36052546	0.89788042	0.74078203	1.17402211	1.13470865	0.17952190	0.58267455	0.22546718	0.81227450	0.35576415	2.24691083	1.39476822	1.32229616	1.57713165	1.69554012	1.10542438	2.15135731	3.99379857	0.86411163	2.88400147	0.54188487	2.63819054	1.85738770	8.51610855	0.86047734	1.28980790
4753.500000	128	0	0	31.5	1.214600	4095.000000	3	1.97096134	0.65120842	2.13196520	0.92453109	0.60577784	0.17032246	2.36026518	0.89788146	0.74089898	1.17414658	1.13495035	0.17953868	0.58270820	0.22548222	0.81241763	0.35578493	2.24747290	1.39513589	1.32237087	1.57759357	1.69568493	1.10544039	2.15356337	3.99469762	0.86415445	2.88390349	0.54192756	2.63892665	1.85764204	8.51870323	0.86432855	1.28994599
4754.100000	128	0	0	31.5	1.212158	4095.000000	3	1.97117445	0.65126339	2.13191486	0.92457853	0.60662169	0.17042057	2.36024659	0.89791845	0.74108265	1.17426365	1.13509399	0.17955070	0.58272440	0.22550030	0.81256694	0.35580925	2.24782124	1.39549628	1.32251995	1.57797047	1.69581823	1.10551302	2.15516670	3.99466336	0.86422607	2.88421283	0.54196044	2.63956086	1.85808521	8.51904783	0.86818559	1.29007187
4754.600000	128	0	0	31.4	1.215210	4095.000000	3	1.97148897	0.65132125	2.13238269	0.92462437	0.60738618	0.17049469	2.36048715	0.89788901	0.74122617	1.17435879	1.13520204	0.17956871	0.58274375	0.22551150	0.81270863	0.35582896	2.24812408	1.39578906	1.32257077	1.57838924	1.69587830	1.10561056	2.15694608	3.99499771	0.86435404	2.88428912	0.54197086	2.63996177	1.85854411	8.52409213	0.87190016	1.29015051
4755.100000	128	0	0	31.4	1.212769	4095.000000	3	1.97175872	0.65134200	2.13258816	0.92469990	0.60803736	0.17056026	2.36050630	0.89794711	0.74133094	1.17442058	1.13539008	0.17958073	0.58275532	0.22552589	0.81280129	0.35586341	2.24839694	1.39600437	1.32268790	1.57881429	1.69604125	1.10571997	2.15845256	3.99497902	0.86446544	2.88454951	0.54201579	2.64037290	1.85878743	8.52281197	0.87562216	1.29033621
4755.700000	128	0	0	31.4	1.213379	4095.000000	3	1.97188843	0.65139699	2.13260087	0.92468665	0.60862112	0.17062873	2.36063251	0.89795831	0.74141458	1.17455064	1.13549180	0.17959012	0.58277383	0.22552637	0.81289223	0.35588223	2.24860013	1.39619096	1.32277172	1.57908843	1.69614577	1.10572620	2.15982412	3.99475888	0.86443281	2.88504026	0.54203030	2.64063179	1.85927060	8.52542233	0.87926436	1.29045518
4756.300000	128	0	0	31.4	1.212769	4095.000000	3	1.97199644	0.65143651	2.13259426	0.92474761	0.60913160	0.17067642	2.36079816	0.89798488	0.74154920	1.17462325	1.13549633	0.17960013	0.58280833	0.22554285	0.81298219	0.35589306	2.24889021	1.39637546	1.32277777	1.57939745	1.69627581	1.10574370	2.16105534	3.99496137	0.86454090	2.88513128	0.54204317	2.64115347	1.85940637	8.52420711	0.88278384	1.29063563
4756.800000	128	0	0	31.4	1.213989	4095.000000	3	1.97212097	0.65149106	2.13282773	0.92479240	0.60959403	0.17072992	2.36078915	0.89799556	0.74161969	1.17467979	1.13561979	0.17961137	0.58281043	0.22555421	0.81308028	0.35590425	2.24901408	1.39658804	1.32287102	1.57959149	1.69629639	1.10583473	2.16198307	3.99511713	0.86457889	2.88522580	0.54208198	2.64160987	1.85978604	8.52575804	0.88615597	1.29064488
4757.400000	128	0	0	31.4	1.213379	4095.000000	3	1.97224268	0.65149548	2.13312582	0.92476006	0.60996995	0.17077258	2.36095369	0.89793721	0.74170452	1.17468381	1.13569768	0.17961784	0.58283231	0.22555725	0.81315842	0.35591898	2.24918890	1.39672907	1.32293430	1.57983629	1.69635730	1.10586705	2.16300971	3.99562186	0.86459724	2.88564455	0.54195860	2.64183271	1.85989147	8.52483488	0.88938440	1.29073214
4758.000000	128	0	0	31.4	1.213989	4095.000000	3	1.97238185	0.65150939	2.13315024	0.92479478	0.61034576	0.17081660	2.36100215	0.89793304	0.74176655	1.17476198	1.13578976	0.17962585	0.58285608	0.22556509	0.81321388	0.35593834	2.24947154	1.39684696	1.32300937	1.58004936	1.69637500	1.10586616	2.16396098	3.99559797	0.86464492	2.88554441	0.54197208	2.64208859	1.86019483	8.52605646	0.89245550	1.29082039
4758.500000	128	0	0	31.4	1.213989	4095.000000	3	1.97256302	0.65157100	2.13325708	0.92482261	0.61068240	0.17084932	2.36092946	0.89793616	0.74184081	1.17484633	1.13582932	0.17963432	0.58283967	0.22556941	0.81330213	0.35594704	2.24952947	1.39693819	1.32306088	1.58019775	1.69637664	1.10590857	2.16479085	3.99571534	0.86468164	2.88558362	0.54199108	2.64225368	1.86031011	8.52478205	0.89525258	1.29088584
4759.100000	128	0	0	31.4	1.212158	4095.000000	3	1.97255169	0.65158735	2.13351199	0.92481678	0.61100711	0.17087745	2.36088043	0.89800624	0.74191719	1.17484139	1.13588880	0.17963956	0.58286681	0.22557069	0.81332432	0.35595858	2.24974242	1.39717119	1.32297840	1.58039884	1.69647748	1.10594000	2.16567524	3.99590230	0.86467475	2.88553390	0.54199271	2.64267155	1.86029134	8.52625231	0.89789474	1.29087361
4759.700000	128	0	0	31.4	1.212769	4095.000000	3	1.97265502	0.65160767	2.13345704	0.92484037	0.61127306	0.17090604	2.36090353	0.89799973	0.74197853	1.17491802	1.13607087	0.17964757	0.58287144	0.22557821	0.81338225	0.35597421	2.24988780	1.39722383	1.32299321	1.58068444	1.69658161	1.10601800	2.16646340	3.99589399	0.86470841	2.88581683	0.54202825	2.64303232	1.86056392	8.52709797	0.90038197	1.29100418
4760.200000	128	0	0	31.4	1.213379	4095.000000	3	1.97271778	0.65162688	2.13345449	0.92485150	0.61154851	0.17094441	2.36076548	0.89799999	0.74205068	1.17497303	1.13598391	0.17965034	0.58288575	0.22558317	0.81343427	0.35597386	2.25000797	1.39731578	1.32299658	1.58081815	1.69649888	1.10603223	2.16693457	3.99596151	0.86473646	2.88594430	0.54203357	2.64313967	1.86074760	8.52676840	0.90266308	1.29102964
4760.700000	128	0	0	31.4	1.211548	4095.000000	3	1.97287491	0.65164543	2.13343567	0.92484382	0.61177763	0.17096735	2.36082634	0.89802031	0.74207325	1.17502804	1.13604430	0.17965634	0.58290300	0.22558285	0.81347052	0.35598735	2.25020916	1.39741616	1.32304540	1.58091970	1.69657091	1.10611913	2.16751643	3.99631158	0.86479383	2.88603885	0.54204174	2.64331691	1.86099521	8.52743379	0.90471492	1.29109046
4761.300000	128	0	0	31.4	1.212769	4095.000000	3	1.97293956	0.65168143	2.13351148	0.92491962	0.61197737	0.17099456	2.36084155	0.89799713	0.74212049	1.17501259	1.13608687	0.17965634	0.58291015	0.22559229	0.81349270	0.35600689	2.25032720	1.39746530	1.32302755	1.58095536	1.69663883	1.10610756	2.16814447	3.99649131	0.86486880	2.88602064	0.54212835	2.64355515	1.86107388	8.52579534	0.90667462	1.29122171
4761.800000	128	0	0	31.4	1.212769	4095.000000	3	1.97299288	0.65169027	2.13354455	0.92495567	0.61218314	0.17101566	2.36106019	0.89806017	0.74214259	1.17499899	1.13612251	0.17966697	0.58290573	0.22559373	0.81354719	0.35601133	2.25038193	1.39757586	1.32314202	1.58130307	1.69672033	1.10610222	2.16858911	3.99662533	0.86482570	2.88627000	0.54215531	2.64371971	1.86143017	8.52600050	0.90844636	1.29118634
4762.400000	128	0	0	31.4	1.215210	4095.000000	3	1.97310992	0.65173466	2.13352827	0.92496229	0.61235478	0.17103829	2.36096834	0.89807086	0.74218043	1.17504720	1.13615452	0.17967098	0.58291667	0.22559869	0.81358714	0.35601665	2.25040393	1.39755164	1.32313730	1.58137324	1.69675655	1.10613040	2.16893558	3.99691418	0.86483386	2.88634775	0.54213877	2.64387348	1.86160856	8.52771676	0.91010117	1.29118502
4763.000000	128	0	0	31.5	1.214600	4095.000000	3	1.97310992	0.65172848	2.13366312	0.92492201	0.61254278	0.17106352	2.36106921	0.89808779	0.74221310	1.17505709	1.13624421	0.17967113	0.58291457	0.22560301	0.81358270	0.35602127	2.25059067	1.39777665	1.32317670	1.58147908	1.69688869	1.10608828	2.16958367	3.99667832	0.86485707	2.88614672	0.54213632	2.64395862	1.86160499	8.52895454	0.91163001	1.29127528
4763.500000	128	0	0	31.5	1.213989	4095.000000	3	1.97320478	0.65173842	2.13366566	0.92494348	0.61269685	0.17108294	2.36087142	0.89812375	0.74220958	1.17509047	1.13625297	0.17967175	0.58293771	0.22560717	0.81361820	0.35602376	2.25062072	1.39770890	1.32320397	1.58151087	1.69672856	1.10610311	2.17012589	3.99674274	0.86489124	2.88645003	0.54217656	2.64406665	1.86151378	8.53213117	0.91301987	1.29126569
4764.100000	128	0	0	31.5	1.213379	4095.000000	3	1.97324585	0.65173290	2.13401579	0.92494692	0.61285007	0.17111047	2.36105512	0.89813078	0.74226858	1.17509850	1.13625629	0.17967436	0.58292635	0.22560205	0.81365051	0.35602020	2.25081552	1.39776647	1.32318006	1.58169427	1.69676396	1.10614464	2.17034995	3.99742544	0.86486166	2.88658733	0.54218085	2.64416897	1.86161348	8.53050373	0.91437963	1.29130073
4764.700000	128	0	0	31.5	1.213379	4095.000000	3	1.97333269	0.65175653	2.13383308	0.92499622	0.61298268	0.17112943	2.36097735	0.89810473	0.74229608	1.17508490	1.13620887	0.17968299	0.58292425	0.22561277	0.81370475	0.35602606	2.25075381	1.39792199	1.32315751	1.58178074	1.69682818	1.10614523	2.17073914	3.99716460	0.86491903	2.88648505	0.54221660	2.64432848	1.86175433	8.52992195	0.91562465	1.29130272
4765.200000	128	0	0	31.5	1.210938	4095.000000	3	1.97335440	0.65177464	2.13393385	0.92500524	0.61310348	0.17114503	2.36095594	0.89808258	0.74233205	1.17510128	1.13618743	0.17968114	0.58295054	0.22561325	0.81370599	0.35603050	2.25086329	1.39791918	1.32324370	1.58194245	1.69685576	1.10613900	2.17120605	3.99720305	0.86494045	2.88658033	0.54218718	2.64458335	1.86198909	8.52951444	0.91680948	1.29134570
4765.700000	128	0	0	31.5	1.213379	4095.000000	3	1.97342473	0.65179143	2.13400205	0.92496521	0.61325804	0.17115925	2.36111147	0.89808362	0.74235391	1.17512879	1.13624209	0.17968668	0.58295096	0.22561901	0.81373459	0.35604613	2.25090784	1.39799888	1.32328747	1.58201652	1.69688211	1.10618201	2.17146647	3.99714694	0.86497131	2.88654600	0.54224888	2.64472510	1.86191218	8.52692386	0.91796248	1.29134107
4766.300000	128	0	0	31.5	1.213989	4095.000000	3	1.97347901	0.65178944	2.13403055	0.92496945	0.61336940	0.17117974	2.36105512	0.89804845	0.74241527	1.17515969	1.13632968	0.17968776	0.58294697	0.22561677	0.81376862	0.35605217	2.25100874	1.39796026	1.32329959	1.58214450	1.69703731	1.10619061	2.17198273	3.99723942	0.86500013	2.88673516	0.54226461	2.64487321	1.86196808	8.52618392	0.91899698	1.29143035
4766.900000	128	0	0	31.5	1.213379	4095.000000	3	1.97353282	0.65181197	2.13417153	0.92496866	0.61346980	0.17119824	2.36111486	0.89805783	0.74245101	1.17517978	1.13633602	0.17969485	0.58294655	0.22561837	0.81377454	0.35605359	2.25112951	1.39809613	1.32335346	1.58227637	1.69698997	1.10625141	2.17228261	3.99735581	0.86501492	2.88674777	0.54225480	2.64496093	1.86205752	8.52742135	0.92009056	1.29148755
4767.400000	128	0	0	31.5	1.212158	4095.000000	3	1.97369332	0.65182412	2.13414048	0.92504447	0.61352850	0.17120834	2.36115430	0.89803725	0.74249779	1.17519462	1.13639461	0.17969901	0.58296885	0.22561725	0.81381547	0.35605963	2.25110535	1.39813721	1.32332350	1.58228762	1.69697350	1.10628938	2.17258822	3.99754807	0.86502537	2.88685216	0.54221456	2.64524575	1.86222970	8.52897631	0.92109315	1.29145746
4768.000000	128	0	0	31.5	1.212769	4095.000000	6	1.97373534	0.65182368	2.13406515	0.92499198	0.61372590	0.17122485	2.36128731	0.89809821	0.74254975	1.17517978	1.13641847	0.17969854	0.58295938	0.22562333	0.81384285	0.35606567	2.24974510	1.39635546	1.32244288	1.57914728	1.69470888	1.10508882	2.15496217	3.99245048	0.86319767	2.87655056	0.54163551	2.62872849	1.85413892	8.50954677	0.88048437	1.28823151
4768.500000	128	0	0	31.5	1.214600	4095.000000	6	1.96761339	0.65036214	2.12806878	0.92338701	0.59660786	0.17027585	2.35856565	0.89741184	0.73965526	1.17307018	1.13304489	0.17944182	0.58238325	0.22534641	0.81119118	0.35541815	2.24456070	1.39094207	1.32098962	1.57428834	1.69376826	1.10455687	2.13990870	3.99136123	0.86298422	2.87745020	0.54146970	2.62789825	1.85354875	8.50379785	0.86632962	1.28797013
4769.100000	128	0	0	31.5	1.212769	4095.000000	6	1.96727405	0.65030941	2.12817486	0.92343203	0.59569484	0.17004269	2.35862195	0.89739699	0.73947998	1.17286770	1.13272240	0.17942211	0.58235696	0.22532801	0.81096152	0.35538940	2.24393731	1.39066127	1.32093952	1.57380792	1.69357879	1.10444990	2.13696916	3.99090179	0.86294322	2.87789629	0.54142683	2.62805418	1.85331495	8.50410435	0.86077232	1.28796023
4769.700000	128	0	0	31.4	1.212769	4095.000000	6	1.96736159	0.65030499	2.12811750	0.92349161	0.59564899	0.16995332	2.35874185	0.89746210	0.73944174	1.17275782	1.13282547	0.17940964	0.58232942	0.22532881	0.81091992	0.35539614	2.24369709	1.39075183	1.32099736	1.57359170	1.69363345	1.10445139	2.13630164	3.99112373	0.86289916	2.87833897	0.54145235	2.62824862	1.85325439	8.50363687	0.85766182	1.28797574
4770.200000	131	0	0	31.4	1.213379	4095.000000	6	1.96731029	0.65032551	2.12805101	0.92353345	0.59555919	0.16988687	2.35886627	0.89744517	0.73939247	1.17272326	1.13271366	0.17940517	0.58234056	0.22532241	0.81090934	0.35539792	2.24335634	1.39067875	1.32105049	1.57343533	1.69365934	1.10443035	2.13526713	3.99084890	0.86288337	2.87829428	0.54140273	2.62800115	1.85306605	8.50342018	0.85516107	1.28791139
4770.800000	131	0	0	31.5	1.212769	4095.000000	6	1.96722087	0.65027741	2.12807284	0.92345957	0.59536793	0.16984104	2.35883249	0.89750299	0.73932584	1.17267511	1.13277273	0.17939286	0.58234266	0.22531458	0.81083723	0.35538407	2.24326488	1.39050322	1.32098458	1.57318016	1.69354386	1.10442531	2.13454414	3.99088105	0.86288770	2.87867837	0.54144888	2.62803271	1.85302197	8.50308896	0.85339670	1.28785001
4771.300000	131	0	0	31.5	1.213989	4095.000000	6	1.96716204	0.65029903	2.12816775	0.92348208	0.59531571	0.16979674	2.35901266	0.89745897	0.73927751	1.17268869	1.13267780	0.17938593	0.58233068	0.22530898	0.81080646	0.35537981	2.24324509	1.39053364	1.32088841	1.57310721	1.69350851	1.10441139	2.13419342	3.99052122	0.86285663	2.87877405	0.54146603	2.62804660	1.85289152	8.50164979	0.85199971	1.28776620
4771.900000	131	0	0	31.5	1.213989	4095.000000	6	1.96716816	0.65030941	2.12811293	0.92345692	0.59530616	0.16976711	2.35896424	0.89742434	0.73924537	1.17266740	1.13266846	0.17938162	0.58231827	0.22530386	0.81079736	0.35537200	2.24325793	1.39056161	1.32089211	1.57301573	1.69350605	1.10433376	2.13403411	3.99075764	0.86290807	2.87921269	0.54144479	2.62828082	1.85287327	8.50357806	0.85108156	1.28776290
4772.400000	131	0	0	31.5	1.212769	4095.000000	6	1.96707310	0.65031139	2.12808654	0.92348446	0.59536347	0.16975673	2.35908867	0.89743085	0.73925123	1.17265567	1.13272692	0.17938162	0.58231385	0.22530546	0.81079711	0.35537307	2.24327558	1.39049064	1.32090522	1.57289106	1.69347975	1.10435687	2.13371502	3.99068298	0.86283346	2.87889767	0.54142948	2.62805796	1.85275040	8.50408577	0.85007734	1.28775366
4773.000000	131	0	0	31.5	1.214600	4095.000000	6	1.96713945	0.65031294	2.12806218	0.92346963	0.59528281	0.16972694	2.35876944	0.89736939	0.73924138	1.17268591	1.13270884	0.17937469	0.58231533	0.22530578	0.81077791	0.35537094	2.24328039	1.39044519	1.32088841	1.57278145	1.69348098	1.10438531	2.13339903	3.99075039	0.86283193	2.87870351	0.54136843	2.62810089	1.85257456	8.50333660	0.84926837	1.28773782
4773.500000	131	0	0	31.5	1.212158	4095.000000	6	1.96716016	0.65030301	2.12809314	0.92351147	0.59524779	0.16970449	2.35896987	0.89741861	0.73921229	1.17267264	1.13268775	0.17937238	0.58230376	0.22530082	0.81075650	0.35536331	2.24308571	1.39045043	1.32087496	1.57275675	1.69347933	1.10435035	2.13315737	3.99033665	0.86285230	2.87878802	0.54135680	2.62811478	1.85265558	8.50491866	0.84853728	1.28768602
4774.100000	131	0	0	31.5	1.210938	4095.000000	6	1.96710039	0.65028315	2.12802107	0.92346539	0.59521681	0.16968723	2.35892877	0.89740272	0.73917476	1.17270320	1.13267208	0.17937700	0.58230670	0.22530322	0.81076708	0.35538106	2.24324348	1.39039030	1.32094860	1.57261821	1.69352249	1.10433910	2.13290352	3.99071513	0.86285026	2.87939781	0.54131617	2.62810973	1.85263911	8.50252563	0.84807640	1.28776257
4774.700000	131	0	0	31.5	1.213379	4095.000000	6	1.96723640	0.65029418	2.12805051	0.92346778	0.59534628	0.16968234	2.35905601	0.89741132	0.73919611	1.17271215	1.13278961	0.17937315	0.58228336	0.22530162	0.81077914	0.35537467	2.24322476	1.39047246	1.32099568	1.57269308	1.69346043	1.10431658	2.13308869	3.99070165	0.86282760	2.87907858	0.54137946	2.62812867	1.85246105	8.50369569	0.84752212	1.28775630
4775.200000	131	0	0	31.5	1.213379	4095.000000	6	1.96705757	0.65028977	2.12817892	0.92350723	0.59531316	0.16966218	2.35925590	0.89744934	0.73918016	1.17269209	1.13277725	0.17937084	0.58229934	0.22529810	0.81072377	0.35537981	2.24308303	1.39039624	1.32089245	1.57252251	1.69342509	1.10431954	2.13279822	3.99058966	0.86281919	2.87890675	0.54137660	2.62803461	1.85254518	8.50190974	0.84700282	1.28767150
4775.800000	131	0	0	31.5	1.212158	4095.000000	6	1.96707545	0.65029065	2.12818196	0.92350670	0.59526902	0.16965058	2.35880941	0.89743606	0.73917499	1.17269671	1.13273687	0.17936468	0.58230439	0.22530050	0.81072451	0.35537484	2.24309747	1.39045707	1.32089682	1.57246579	1.69350851	1.10437287	2.13256222	3.99062180	0.86278151	2.87897939	0.54136598	2.62791214	1.85234488	8.50297753	0.84657263	1.28769625
4776.300000	131	0	0	31.5	1.211548	4095.000000	6	1.96699263	0.65028977	2.12821090	0.92352789	0.59528536	0.16963866	2.35899914	0.89742121	0.73913629	1.17266647	1.13279413	0.17936067	0.58230502	0.22529682	0.81073780	0.35537573	2.24300976	1.39041966	1.32091060	1.57255956	1.69340660	1.10435184	2.13256273	3.99072861	0.86277845	2.87904854	0.54139783	2.62780420	1.85254652	8.50288157	0.84618817	1.28768833
4776.900000	131	0	0	31.5	1.212769	4095.000000	6	1.96714369	0.65029661	2.12804746	0.92351624	0.59534330	0.16963897	2.35924013	0.89746549	0.73911471	1.17267696	1.13283873	0.17936391	0.58231764	0.22530050	0.81074986	0.35537307	2.24311673	1.39040463	1.32085882	1.57247698	1.69343701	1.10436339	2.13250882	3.99069646	0.86278151	2.87897939	0.54129534	2.62780546	1.85247441	8.50132178	0.84583830	1.28766061
4777.400000	131	0	0	31.5	1.212158	4095.000000	6	1.96722181	0.65027697	2.12818501	0.92351544	0.59534033	0.16962354	2.35913484	0.89748424	0.73912386	1.17270721	1.13278087	0.17936175	0.58231995	0.22529794	0.81073829	0.35536526	2.24281296	1.39033925	1.32090590	1.57234193	1.69343577	1.10436428	2.13219707	3.99039057	0.86275808	2.87895005	0.54135598	2.62773603	1.85242010	8.50096903	0.84540694	1.28766391
4778.000000	131	0	0	31.5	1.210938	4095.000000	6	1.96695593	0.65026792	2.12816471	0.92351385	0.59534606	0.16961438	2.35906783	0.89746444	0.73914239	1.17268067	1.13272783	0.17936144	0.58230460	0.22529138	0.81070457	0.35536526	2.24301458	1.39038540	1.32090455	1.57225627	1.69344153	1.10435628	2.13215639	3.99019772	0.86274127	2.87907927	0.54127187	2.62800241	1.85229548	8.50037807	0.84510533	1.28764247
4778.600000	131	0	0	31.5	1.212769	4095.000000	7	1.96697287	0.65025998	2.12821648	0.92350644	0.59531847	0.16961255	2.35904193	0.89744699	0.73913512	1.17268344	1.13280196	0.17935452	0.58231301	0.22529938	0.81068464	0.35536703	2.24324402	1.39095361	1.32130608	1.57346043	1.69535377	1.10537398	2.14436177	3.99514309	0.86452458	2.88872004	0.54192878	2.64385759	1.86003443	8.52146999	0.86351738	1.29071826
4779.100000	131	0	0	31.5	1.212769	4095.000000	7	1.97282395	0.65171545	2.13380204	0.92510729	0.61133510	0.17051731	2.36149754	0.89812088	0.74183893	1.17474684	1.13593711	0.17960229	0.58288280	0.22557181	0.81324642	0.35599108	2.24959330	1.39798694	1.32332518	1.58067747	1.69684712	1.10610311	2.16476607	3.99736724	0.86485911	2.88919055	0.54206890	2.64567939	1.86124867	8.52422265	0.88568394	1.29115460
4779.700000	131	0	0	31.5	1.212769	4095.000000	7	1.97335251	0.65182412	2.13432423	0.92515236	0.61375859	0.17080728	2.36137918	0.89812687	0.74219265	1.17503886	1.13648220	0.17964448	0.58295223	0.22560701	0.81359256	0.35604436	2.25059174	1.39853507	1.32345684	1.58154654	1.69705955	1.10623658	2.16915331	3.99718019	0.86490016	2.88833163	0.54207156	2.64572390	1.86147130	8.52734983	0.90093654	1.29125544
4780.200000	131	0	0	31.5	1.212158	4095.000000	7	1.97330012	0.65181926	2.13448356	0.92510782	0.61392871	0.17092668	2.36136509	0.89810863	0.74219242	1.17510283	1.13657281	0.17965727	0.58294023	0.22560589	0.81362609	0.35603992	2.25061320	1.39830786	1.32335178	1.58146667	1.69687264	1.10616599	2.16914711	3.99649131	0.86476323	2.88739170	0.54210874	2.64423125	1.86074849	8.52407038	0.90388884	1.29094137
4780.800000	131	0	0	31.5	1.212769	4095.000000	7	1.97283433	0.65167834	2.13366566	0.92489921	0.61197522	0.17090879	2.36105456	0.89803073	0.74192048	1.17494800	1.13622488	0.17963586	0.58289164	0.22558157	0.81341603	0.35599126	2.25014316	1.39754392	1.32307031	1.58075653	1.69650053	1.10604498	2.16622940	3.99605500	0.86453529	2.88575590	0.54209628	2.64227464	1.85993257	8.52076187	0.90037128	1.29064323
4781.300000	131	0	0	31.5	1.213379	4095.000000	7	1.97215163	0.65152021	2.13291624	0.92474973	0.60987880	0.17083388	2.36075421	0.89793669	0.74162744	1.17471779	1.13579792	0.17960752	0.58282411	0.22555981	0.81312342	0.35591987	2.24954824	1.39672100	1.32287034	1.57998195	1.69629186	1.10580745	2.16303653	3.99541414	0.86439202	2.88468532	0.54198577	2.64076442	1.85910804	8.51859458	0.89566536	1.29036496
4781.900000	131	0	0	31.5	1.215210	4095.000000	7	1.97154037	0.65138087	2.13227233	0.92463073	0.60814295	0.17075805	2.36039363	0.89787963	0.74137276	1.17452531	1.13548184	0.17958873	0.58277194	0.22552653	0.81290085	0.35586713	2.24889396	1.39603769	1.32268925	1.57927353	1.69588941	1.10563221	2.16024543	3.99462909	0.86424009	2.88392938	0.54194880	2.63939024	1.85859857	8.51854491	0.89105769	1.29008277
4782.500000	131	0	0	31.5	1.212158	4095.000000	7	1.97107685	0.65125324	2.13190113	0.92447147	0.60674622	0.17067688	2.36031532	0.89781451	0.74118953	1.17436312	1.13511904	0.17957256	0.58273197	0.22551358	0.81271085	0.35581369	2.24845806	1.39549663	1.32246341	1.57862459	1.69575405	1.10552043	2.15778460	3.99461041	0.86413279	2.88300787	0.54188058	2.63842067	1.85807629	8.51773784	0.88693826	1.28991824
4783.000000	131	0	0	31.5	1.212158	4095.000000	7	1.97072798	0.65114836	2.13143799	0.92440788	0.60560486	0.17060733	2.36013336	0.89782050	0.74097508	1.17417593	1.13488607	0.17955362	0.58269937	0.22549550	0.81253664	0.35576841	2.24796757	1.39505282	1.32239139	1.57804748	1.69541712	1.10551243	2.15555011	3.99398438	0.86399847	2.88275534	0.54184422	2.63767964	1.85760277	8.51318019	0.88339564	1.28970450
4783.600000	131	0	0	31.5	1.212158	4095.000000	7	1.97035184	0.65109670	2.13097138	0.92431461	0.60469282	0.17054207	2.35988158	0.89776814	0.74080364	1.17406010	1.13465163	0.17954115	0.58265309	0.22547534	0.81234471	0.35573983	2.24746540	1.39469077	1.32226183	1.57760441	1.69533814	1.10537843	2.15383556	3.99374563	0.86393705	2.88227132	0.54181338	2.63675509	1.85720700	8.51785889	0.88029118	1.28954430
4784.100000	131	0	0	31.5	1.214600	4095.000000	7	1.97017652	0.65103091	2.13070966	0.92427487	0.60394516	0.17048353	2.35981512	0.89776371	0.74069374	1.17396065	1.13445312	0.17952051	0.58262133	0.22546670	0.81224272	0.35570698	2.24717015	1.39435262	1.32225039	1.57727285	1.69523160	1.10532507	2.15242721	3.99334811	0.86387793	2.88231399	0.54179766	2.63624006	1.85675644	8.51576104	0.87754824	1.28945644
4784.700000	131	0	0	31.5	1.213379	4095.000000	7	1.96992204	0.65098080	2.13035498	0.92416359	0.60327859	0.17043172	2.35967375	0.89774157	0.74056177	1.17384669	1.13440062	0.17951420	0.58259209	0.22545518	0.81214837	0.35569154	2.24695744	1.39414765	1.32217468	1.57689377	1.69513412	1.10522576	2.15090231	3.99346643	0.86380301	2.88223775	0.54175681	2.63573083	1.85655662	8.51525532	0.87526193	1.28931674
4785.200000	131	0	0	31.5	1.213989	4095.000000	7	1.96981555	0.65092384	2.13033110	0.92414081	0.60273395	0.17038908	2.35962644	0.89773141	0.74049415	1.17379357	1.13427272	0.17950650	0.58258936	0.22543983	0.81205698	0.35566846	2.24668476	1.39389052	1.32204716	1.57652444	1.69490504	1.10517003	2.14982393	3.99314469	0.86370440	2.88203285	0.54173619	2.63524641	1.85631222	8.51270572	0.87323537	1.28917275
4785.800000	131	0	0	31.5	1.212769	4095.000000	7	1.96955358	0.65089647	2.13020866	0.92406902	0.60225969	0.17035241	2.35964334	0.89766968	0.74040752	1.17373243	1.13421300	0.17950172	0.58256664	0.22543423	0.81198112	0.35564804	2.24644264	1.39361031	1.32195396	1.57639336	1.69491409	1.10510927	2.14920575	3.99292780	0.86366363	2.88190558	0.54174374	2.63479754	1.85609907	8.51093846	0.87146934	1.28911595
4786.300000	131	0	0	31.5	1.213989	4095.000000	7	1.96933593	0.65085541	2.12991045	0.92405444	0.60188348	0.17032032	2.35957519	0.89763243	0.74033051	1.17367499	1.13416745	0.17948971	0.58255613	0.22542687	0.81190772	0.35563614	2.24611058	1.39348598	1.32189474	1.57615983	1.69478701	1.10508319	2.14804881	3.99281573	0.86362668	2.88174894	0.54169698	2.63469815	1.85582931	8.51055718	0.86975650	1.28899642
4786.900000	131	0	0	31.4	1.212769	4095.000000	7	1.96923276	0.65083179	2.12999681	0.92402160	0.60149926	0.17028349	2.35940738	0.89759597	0.74028873	1.17361354	1.13407064	0.17948063	0.58255360	0.22541919	0.81183852	0.35561804	2.24611326	1.39337847	1.32183217	1.57586988	1.69476111	1.10497678	2.14722682	3.99296620	0.86354948	2.88136369	0.54168227	2.63428609	1.85567595	8.50704325	0.86831976	1.28892113
4787.500000	131	0	0	31.4	1.213379	4095.000000	7	1.96917623	0.65077948	2.12984391	0.92396332	0.60113902	0.17025094	2.35956280	0.89758816	0.74015703	1.17356321	1.13396960	0.17947585	0.58252395	0.22541599	0.81178138	0.35560721	2.24577321	1.39321598	1.32175513	1.57576358	1.69467968	1.10496522	2.14614872	3.99276384	0.86352680	2.88095194	0.54167676	2.63399116	1.85551814	8.50799123	0.86685296	1.28888877
4788.000000	131	0	0	31.4	1.213989	4095.000000	7	1.96906978	0.65073776	2.12971844	0.92396332	0.60075862	0.17021198	2.35947889	0.89755716	0.74009859	1.17353573	1.13391471	0.17946800	0.58249598	0.22540415	0.81170184	0.35559727	2.24565380	1.39304021	1.32173461	1.57544510	1.69458100	1.10496522	2.14536838	3.99199295	0.86347177	2.88076531	0.54166716	2.63351785	1.85527743	8.50422819	0.86539750	1.28882835
4788.600000	131	0	0	31.5	1.213379	4095.000000	7	1.96899724	0.65072408	2.12965546	0.92392782	0.60039197	0.17017515	2.35939555	0.89757670	0.74005000	1.17350702	1.13388184	0.17946261	0.58248798	0.22539711	0.81164815	0.35557845	2.24555153	1.39298489	1.32176488	1.57522752	1.69450534	1.10490239	2.14445995	3.99258433	0.86342082	2.88096173	0.54163326	2.63328249	1.85488122	8.50391240	0.86402498	1.28870686
4789.100000	0	0	0	31.5	1.213989	4095.000000	0	1.96882439	0.65069627	2.12946906	0.92387670	0.60003755	0.17013375	2.35930264	0.89756784	0.73995987	1.17342242	1.13372775	0.17945122	0.58249135	0.22539408	0.81160900	0.35557383	2.24538503	1.39273878	1.32162158	1.57513053	1.69438693	1.10496552	2.14351459	3.99235296	0.86339815	2.88071918	0.54159630	2.63274289	1.85431533	8.50341708	0.86197446	1.28835859
4789.700000	0	0	0	31.5	1.213379	4095.000000	0	1.96805684	0.65053206	2.12897901	0.92373605	0.59903036	0.17006927	2.35911738	0.89753060	0.73983431	1.17330757	1.13355135	0.17945152	0.58247137	0.22538944	0.81154153	0.35554933	2.24507721	1.39273948	1.32155094	1.57484770	1.69430511	1.10482238	2.14135493	3.99164648	0.86322263	2.87963953	0.54153586	2.63069251	1.85350065	8.49938814	0.85842521	1.28816154
4790.200000	0	0	0	31.5	1.213989	4095.000000	0	1.96789113	0.65048175	2.12885461	0.92370162	0.59842163	0.17001534	2.35925027	0.89750325	0.73978338	1.17331189	1.13352301	0.17944090	0.58246085	0.22537728	0.81154793	0.35555572	2.24513930	1.39268452	1.32154354	1.57489561	1.69418425	1.10481615	2.14087445	3.99215687	0.86319920	2.88004199	0.54152218	2.63116086	1.85365786	8.50186332	0.85758517	1.28823844
4790.800000	0	0	0	31.5	1.212769	4095.000000	0	1.96814300	0.65051286	2.12890691	0.92370983	0.59851736	0.16999289	2.35935275	0.89751393	0.73980685	1.17324305	1.13348231	0.17944151	0.58246043	0.22538016	0.81152159	0.35555768	2.24517678	1.39273633	1.32159467	1.57491338	1.69422453	1.10484964	2.14087241	3.99178652	0.86327485	2.87995395	0.54153300	2.63137199	1.85387076	8.50248539	0.85711649	1.28829620
4791.400000	0	0	0	31.5	1.213379	4095.000000	0	1.96816701	0.65053604	2.12898104	0.92376016	0.59862543	0.16999044	2.35932629	0.89755091	0.73977329	1.17324027	1.13347145	0.17944167	0.58246106	0.22538160	0.81151026	0.35555253	2.24511843	1.39276818	1.32163672	1.57487745	1.69422083	1.10479867	2.14105775	3.99163403	0.86326441	2.88024534	0.54154464	2.63155342	1.85408323	8.50212638	0.85676640	1.28838037
4791.900000	0	0	0	31.5	1.213379	4095.000000	0	1.96828001	0.65054067	2.12911357	0.92378638	0.59872500	0.16998952	2.35932009	0.89754466	0.73979160	1.17323811	1.13352331	0.17944228	0.58246190	0.22537840	0.81155015	0.35556407	2.24517303	1.39268557	1.32166329	1.57497482	1.69419699	1.10479215	2.14094950	3.99202304	0.86329854	2.88002592	0.54154423	2.63160210	1.85400840	8.50206757	0.85658022	1.28840381
4792.500000	0	0	0	31.5	1.214600	4095.000000	0	1.96832098	0.65060291	2.12919025	0.92380227	0.59879820	0.16998845	2.35915229	0.89756237	0.73980427	1.17325478	1.13349768	0.17943612	0.58245791	0.22538064	0.81152134	0.35555697	2.24521264	1.39271882	1.32179045	1.57507064	1.69418671	1.10482860	2.14098371	3.99216517	0.86329803	2.88013702	0.54155117	2.63169883	1.85411085	8.50440776	0.85639610	1.28833746
4793.000000	0	0	0	31.5	1.212158	4095.000000	0	1.96851074	0.65061063	2.12909123	0.92376492	0.59891140	0.16999227	2.35928293	0.89762436	0.73982070	1.17324521	1.13348140	0.17944352	0.58247242	0.22538608	0.81152602	0.35555750	2.24520087	1.39270692	1.32172014	1.57503664	1.69428538	1.10487572	2.14115119	3.99222638	0.86333115	2.88010558	0.54155628	2.63183793	1.85405294	8.50174572	0.85625080	1.28844012
4793.600000	0	0	0	31.5	1.212158	4095.000000	0	1.96856537	0.65059673	2.12918974	0.92382293	0.59899546	0.16999564	2.35924858	0.89756680	0.73982516	1.17328442	1.13354140	0.17944244	0.58246064	0.22538400	0.81150435	0.35555324	2.24543000	1.39274578	1.32170702	1.57517304	1.69425043	1.10482534	2.14120174	3.99212056	0.86331663	2.88040258	0.54156812	2.63198083	1.85413803	8.50234921	0.85615216	1.28845960
4794.100000	128	0	0	31.5	1.213989	4095.000000	1	1.96855783	0.65061813	2.12925220	0.92383511	0.59906675	0.16999426	2.35937809	0.89752877	0.73983666	1.17326775	1.13352663	0.17943505	0.58248041	0.22538336	0.81155286	0.35556673	2.24538824	1.39267366	1.32170837	1.57504243	1.69425866	1.10481615	2.14076673	3.99218488	0.86327663	2.87992530	0.54157425	2.63183667	1.85408457	8.50189427	0.85568619	1.28832096
4794.700000	128	0	0	31.5	1.211548	4095.000000	1	1.96814724	0.65051507	2.12895108	0.92373923	0.59824210	0.16994125	2.35924126	0.89746210	0.73960950	1.17309240	1.13335086	0.17941626	0.58238157	0.22535424	0.81126282	0.35549608	2.24444082	1.39149471	1.32136695	1.57382376	1.69367578	1.10452072	2.13672455	3.99078046	0.86294908	2.87826914	0.54141846	2.62827956	1.85260082	8.49972222	0.85193877	1.28775828
4795.300000	128	0	0	31.5	1.212158	4095.000000	1	1.96724393	0.65029859	2.12803020	0.92346036	0.59614395	0.16976635	2.35888373	0.89735168	0.73922379	1.17279239	1.13288665	0.17937145	0.58231575	0.22530818	0.81083427	0.35539543	2.24339593	1.39060952	1.32108311	1.57299334	1.69347276	1.10440250	2.13399899	3.99028688	0.86286096	2.87837249	0.54134843	2.62804534	1.85244770	8.50031929	0.85036502	1.28775729
4795.800000	128	0	0	31.5	1.212769	4095.000000	1	1.96724110	0.65028447	2.12789977	0.92350564	0.59584708	0.16970861	2.35892877	0.89733215	0.73913723	1.17270968	1.13288545	0.17936714	0.58229577	0.22529810	0.81076610	0.35538549	2.24328306	1.39047281	1.32097786	1.57274633	1.69348755	1.10436191	2.13325352	3.99013758	0.86282811	2.87841788	0.54133720	2.62807311	1.85223406	8.49825612	0.84942033	1.28770054
4796.400000	128	0	0	31.5	1.213379	4095.000000	1	1.96717334	0.65027344	2.12796422	0.92348499	0.59575981	0.16967959	2.35893440	0.89732460	0.73912644	1.17265968	1.13280648	0.17936329	0.58227264	0.22529506	0.81078825	0.35537502	2.24321995	1.39049099	1.32102964	1.57268729	1.69340167	1.10433317	2.13277025	3.99039679	0.86285408	2.87859666	0.54131025	2.62804597	1.85220602	8.49878808	0.84867378	1.28758077
4796.900000	128	0	0	31.5	1.212158	4095.000000	1	1.96723263	0.65026241	2.12808553	0.92350909	0.59570631	0.16965302	2.35891863	0.89734569	0.73913254	1.17265906	1.13273958	0.17935883	0.58225855	0.22529586	0.81076167	0.35537644	2.24311298	1.39045777	1.32100442	1.57266529	1.69341317	1.10434591	2.13269039	3.99033458	0.86284517	2.87879430	0.54129044	2.62811730	1.85212057	8.49840148	0.84809356	1.28766754
4797.500000	128	0	0	31.5	1.215820	4095.000000	1	1.96714792	0.65026858	2.12798402	0.92350988	0.59566809	0.16963194	2.35907459	0.89736756	0.73908726	1.17268468	1.13278720	0.17936006	0.58229598	0.22528994	0.81075724	0.35536739	2.24312849	1.39043889	1.32099164	1.57253486	1.69343906	1.10433139	2.13239642	3.99042271	0.86281003	2.87891094	0.54129943	2.62814698	1.85215440	8.49879426	0.84758137	1.28768866
4798.100000	128	0	0	31.5	1.213989	4095.000000	1	1.96718934	0.65025358	2.12779066	0.92352789	0.59564792	0.16962263	2.35905995	0.89740012	0.73904622	1.17270165	1.13264073	0.17935837	0.58227495	0.22529634	0.81072106	0.35537768	2.24307287	1.39050113	1.32107571	1.57248045	1.69339221	1.10435598	2.13211418	3.99011270	0.86282811	2.87867278	0.54132107	2.62809268	1.85199107	8.49921492	0.84713943	1.28765269
4798.600000	128	0	0	31.5	1.213379	4095.000000	1	1.96712204	0.65027211	2.12792362	0.92354272	0.59561650	0.16961087	2.35896142	0.89740611	0.73904199	1.17270690	1.13275344	0.17935005	0.58227811	0.22529698	0.81071196	0.35537129	2.24299425	1.39038715	1.32106562	1.57239826	1.69326277	1.10432251	2.13199672	3.99035946	0.86281155	2.87886764	0.54130065	2.62805544	1.85204314	8.49776751	0.84675432	1.28761277
4799.100000	128	0	0	31.5	1.213989	4095.000000	1	1.96704722	0.65028028	2.12783735	0.92352604	0.59556173	0.16960048	2.35910218	0.89738996	0.73909289	1.17269116	1.13273958	0.17935036	0.58227180	0.22529458	0.81070236	0.35537058	2.24289532	1.39039169	1.32102460	1.57224161	1.69337208	1.10426592	2.13191639	3.99027963	0.86281385	2.87898218	0.54131515	2.62817097	1.85211746	8.50031310	0.84635142	1.28761772
4799.700000	128	0	0	31.5	1.212158	4095.000000	1	1.96699687	0.65027896	2.12782517	0.92348340	0.59558211	0.16959361	2.35897268	0.89740689	0.73905466	1.17262327	1.13271185	0.17934497	0.58226780	0.22529842	0.81070039	0.35536828	2.24292740	1.39033855	1.32106663	1.57224779	1.69338646	1.10428399	2.13197588	3.99017802	0.86276826	2.87914703	0.54132229	2.62809332	1.85196971	8.49919017	0.84599950	1.28755041
4800.300000	128	0	0	31.5	1.212769	4095.000000	1	1.96699875	0.65027189	2.12788911	0.92347466	0.59556789	0.16958445	2.35896311	0.89741158	0.73900587	1.17263808	1.13268714	0.17935020	0.58227726	0.22529442	0.81066569	0.35537058	2.24294826	1.39032317	1.32101283	1.57221538	1.69325250	1.10428695	2.13165201	3.98998829	0.86276928	2.87905343	0.54128575	2.62788184	1.85195636	8.49933555	0.84572145	1.28760155
4800.800000	128	0	0	31.5	1.213379	4095.000000	1	1.96713804	0.65024674	2.12797031	0.92351518	0.59558020	0.16957788	2.35898225	0.89738085	0.73899931	1.17261740	1.13267388	0.17934636	0.58227117	0.22529058	0.81068021	0.35537183	2.24299265	1.39034764	1.32105318	1.57214940	1.69326729	1.10430206	2.13153711	3.99015106	0.86279933	2.87885087	0.54130433	2.62780230	1.85206806	8.49940360	0.84543161	1.28757483
4801.400000	128	0	0	31.5	1.213379	4095.000000	1	1.96709898	0.65026903	2.12778000	0.92346327	0.59553498	0.16956765	2.35900477	0.89738658	0.73900587	1.17261092	1.13269136	0.17934328	0.58227201	0.22529138	0.81069596	0.35536295	2.24287446	1.39038400	1.32102359	1.57206530	1.69329236	1.10432428	2.13160981	3.98964515	0.86277361	2.87901711	0.54131617	2.62782440	1.85198707	8.49814788	0.84517330	1.28760320
4802.000000	128	0	0	31.5	1.210327	4095.000000	1	1.96715687	0.65026505	2.12784547	0.92350485	0.59555749	0.16956887	2.35902673	0.89735975	0.73901924	1.17264024	1.13270402	0.17934605	0.58228063	0.22528466	0.81065905	0.35535337	2.24301992	1.39033051	1.32105654	1.57209771	1.69327839	1.10433495	2.13148679	3.98967521	0.86274611	2.87891234	0.54134455	2.62775875	1.85195547	8.49910047	0.84489616	1.28757879
4802.500000	128	0	0	31.5	1.213989	4095.000000	1	1.96712110	0.65025866	2.12781096	0.92349293	0.59552649	0.16955849	2.35890793	0.89733059	0.73898992	1.17267357	1.13271848	0.17934204	0.58227159	0.22529138	0.81066988	0.35536313	2.24282954	1.39033681	1.32103603	1.57210812	1.69328291	1.10429821	2.13146899	3.98963063	0.86274636	2.87917078	0.54131964	2.62780609	1.85187938	8.49817262	0.84464347	1.28752765
4803.100000	128	0	0	31.5	1.213989	4095.000000	1	1.96702322	0.65024873	2.12786983	0.92343759	0.59553477	0.16955009	2.35869457	0.89735506	0.73901033	1.17265320	1.13266725	0.17933973	0.58227495	0.22528338	0.81064158	0.35537289	2.24260709	1.39032352	1.32111943	1.57204292	1.69333756	1.10434976	2.13126770	3.98960057	0.86273185	2.87901571	0.54133822	2.62768111	1.85190207	8.49771803	0.84439410	1.28752765
4803.700000	128	0	0	31.5	1.212158	4095.000000	1	1.96706134	0.65026395	2.12780893	0.92341879	0.59551928	0.16953985	2.35887922	0.89732980	0.73899860	1.17265073	1.13268684	0.17933712	0.58227159	0.22528051	0.81067480	0.35536739	2.24285681	1.39029101	1.32112346	1.57193105	1.69336468	1.10430503	2.13124330	3.98969283	0.86273210	2.87883830	0.54127799	2.62780798	1.85174322	8.49979337	0.84420238	1.28757087
4804.200000	128	0	0	31.5	1.213379	4095.000000	1	1.96706887	0.65025137	2.12797234	0.92350856	0.59555706	0.16953680	2.35904813	0.89734074	0.73900658	1.17264826	1.13269679	0.17933896	0.58224698	0.22528178	0.81066028	0.35537644	2.24284772	1.39031758	1.32105856	1.57193028	1.69333304	1.10432369	2.13143544	3.98976540	0.86278813	2.87899825	0.54130392	2.62778463	1.85185624	8.50031929	0.84403735	1.28750456
4804.700000	128	0	0	31.5	1.213379	4095.000000	1	1.96703451	0.65025513	2.12790992	0.92344580	0.59558848	0.16953573	2.35887697	0.89735871	0.73901174	1.17265197	1.13265821	0.17933512	0.58225455	0.22528099	0.81063493	0.35537041	2.24286697	1.39033751	1.32106562	1.57188708	1.69341317	1.10431391	2.13144714	3.98990846	0.86278634	2.87886554	0.54132086	2.62777642	1.85181397	8.50048326	0.84386857	1.28752237
4805.300000	128	0	0	31.5	1.212158	4095.000000	3	1.96693146	0.65023196	2.12797437	0.92346619	0.59553923	0.16952657	2.35895354	0.89737043	0.73898171	1.17261555	1.13263471	0.17933989	0.58225245	0.22528258	0.81065954	0.35536810	2.24291029	1.39043400	1.32102594	1.57203984	1.69338441	1.10436843	2.13176792	3.99024437	0.86312915	2.88101625	0.54145214	2.63226286	1.85457419	8.50921827	0.84829131	1.28888250
4805.800000	128	0	0	31.5	1.212158	4095.000000	3	1.96958373	0.65089272	2.13046473	0.92419830	0.60121319	0.16987923	2.36003253	0.89771240	0.74008802	1.17338722	1.13372594	0.17942473	0.58250754	0.22539360	0.81160506	0.35560153	2.24535344	1.39311339	1.32203370	1.57487243	1.69492396	1.10505325	2.14420785	3.99284582	0.86378288	2.88375233	0.54164960	2.63648077	1.85613073	8.50664057	0.85405693	1.28929098
4806.400000	128	0	0	31.5	1.213379	4095.000000	3	1.97023543	0.65103334	2.13079808	0.92432971	0.60343485	0.17009891	2.36024715	0.89776736	0.74046363	1.17376331	1.13427665	0.17947231	0.58256096	0.22543919	0.81203211	0.35570041	2.24628625	1.39383447	1.32221506	1.57569942	1.69509875	1.10520412	2.14798632	3.99322668	0.86388991	2.88365157	0.54170862	2.63714350	1.85667571	8.51013564	0.85752375	1.28943762
4807.000000	128	0	0	31.5	1.213989	4095.000000	3	1.97050078	0.65109405	2.13107049	0.92435700	0.60435462	0.17021198	2.36036996	0.89778794	0.74062047	1.17390135	1.13444919	0.17949002	0.58262238	0.22545278	0.81216734	0.35571657	2.24675654	1.39412313	1.32235909	1.57617142	1.69525916	1.10525244	2.15029306	3.99318932	0.86398573	2.88389439	0.54174742	2.63785521	1.85714543	8.51172590	0.86085244	1.28969988
4807.500000	128	0	0	31.5	1.213379	4095.000000	3	1.97080624	0.65117000	2.13126617	0.92443252	0.60532244	0.17029953	2.36059758	0.89780201	0.74077968	1.17403385	1.13466219	0.17950604	0.58264973	0.22547854	0.81235629	0.35575598	2.24713907	1.39448366	1.32245197	1.57669421	1.69550309	1.10536568	2.15250625	3.99387227	0.86411036	2.88419184	0.54181563	2.63872247	1.85748453	8.51536700	0.86420364	1.28985547
4808.100000	128	0	0	31.5	1.212769	4095.000000	3	1.97110137	0.65123226	2.13161896	0.92448525	0.60620837	0.17038863	2.36052659	0.89780148	0.74092388	1.17414102	1.13482452	0.17952436	0.58267917	0.22548734	0.81249746	0.35578475	2.24758758	1.39481868	1.32247183	1.57707479	1.69565160	1.10544454	2.15412216	3.99393040	0.86421664	2.88469652	0.54181359	2.63936043	1.85808254	8.51435258	0.86761071	1.28994566
4808.700000	128	0	0	31.5	1.213379	4095.000000	3	1.97133335	0.65129475	2.13197639	0.92456104	0.60700345	0.17046290	2.36069280	0.89780956	0.74105517	1.17424573	1.13500587	0.17953653	0.58271241	0.22549646	0.81262485	0.35581085	2.24794774	1.39515412	1.32265626	1.57746203	1.69587213	1.10553140	2.15590172	3.99408508	0.86426966	2.88474902	0.54188078	2.64008929	1.85816779	8.51487373	0.87112263	1.29007253
4809.200000	128	0	0	31.5	1.212769	4095.000000	3	1.97159319	0.65134598	2.13202113	0.92459628	0.60773304	0.17053030	2.36052377	0.89782050	0.74116721	1.17438104	1.13518363	0.17954977	0.58272461	0.22550766	0.81271750	0.35584192	2.24804368	1.39534938	1.32271348	1.57780716	1.69596430	1.10560345	2.15758960	3.99415048	0.86432651	2.88485823	0.54189038	2.64035640	1.85869367	8.51287937	0.87458996	1.29022485
4809.700000	128	0	0	31.5	1.213379	4095.000000	3	1.97182570	0.65139654	2.13227691	0.92462093	0.60836295	0.17058777	2.36066800	0.89782311	0.74129312	1.17450059	1.13538887	0.17956332	0.58276247	0.22552077	0.81283776	0.35586181	2.24839480	1.39556780	1.32281043	1.57812798	1.69598529	1.10563369	2.15865947	3.99461456	0.86438412	2.88499335	0.54192163	2.64097703	1.85912590	8.51680366	0.87814381	1.29026814
4810.300000	128	0	0	31.5	1.214600	4095.000000	3	1.97201720	0.65146478	2.13231556	0.92467314	0.60889541	0.17064203	2.36072491	0.89783873	0.74139531	1.17459575	1.13555791	0.17957318	0.58277615	0.22553069	0.81291219	0.35588187	2.24865321	1.39571402	1.32288684	1.57833930	1.69616182	1.10566393	2.16021556	3.99475992	0.86445499	2.88545057	0.54195799	2.64134072	1.85925720	8.51649954	0.88166719	1.29032597
4810.900000	128	0	0	31.5	1.211548	4095.000000	3	1.97214880	0.65147450	2.13245897	0.92473383	0.60942894	0.17068911	2.36075985	0.89782805	0.74152265	1.17465476	1.13567776	0.17957980	0.58279760	0.22554093	0.81301004	0.35590442	2.24870736	1.39596790	1.32289121	1.57862692	1.69627787	1.10568113	2.16128208	3.99500394	0.86450827	2.88557032	0.54201171	2.64165558	1.85955153	8.51853560	0.88507796	1.29039834
4811.400000	128	0	0	31.5	1.213379	4095.000000	3	1.97234788	0.65151469	2.13258205	0.92475026	0.60986701	0.17072809	2.36081056	0.89785541	0.74158092	1.17468164	1.13571580	0.17959089	0.58279907	0.22554349	0.81309680	0.35591703	2.24893525	1.39611450	1.32294137	1.57894864	1.69624083	1.10574696	2.16236665	3.99549827	0.86456716	2.88562004	0.54201396	2.64190192	1.85978917	8.51856974	0.88843256	1.29052590
4812.000000	128	0	0	31.5	1.213379	4095.000000	3	1.97254886	0.65155378	2.13271226	0.92481546	0.61030758	0.17077120	2.36092664	0.89791689	0.74168196	1.17478206	1.13578403	0.17959844	0.58281422	0.22555069	0.81313451	0.35592982	2.24903660	1.39630565	1.32301644	1.57912831	1.69637294	1.10579499	2.16318663	3.99559797	0.86464237	2.88586656	0.54195350	2.64230321	1.85993614	8.51861320	0.89163747	1.29059035
4812.500000	128	0	0	31.5	1.213989	4095.000000	3	1.97259793	0.65156482	2.13281450	0.92478842	0.61065644	0.17081140	2.36094073	0.89792522	0.74178418	1.17483212	1.13570342	0.17960552	0.58283294	0.22555293	0.81322202	0.35594491	2.24941523	1.39644456	1.32298143	1.57945361	1.69638405	1.10578313	2.16424479	3.99543699	0.86465971	2.88589597	0.54205072	2.64261248	1.86013987	8.52000104	0.89462829	1.29072387
4813.100000	128	0	0	31.5	1.213379	4095.000000	3	1.97266871	0.65159397	2.13283688	0.92482208	0.61103179	0.17084397	2.36084493	0.89796951	0.74185985	1.17485344	1.13589272	0.17961276	0.58283967	0.22556205	0.81327403	0.35595095	2.24952411	1.39649683	1.32306963	1.57945438	1.69647254	1.10587239	2.16519918	3.99540583	0.86467807	2.88609979	0.54203254	2.64288877	1.86030743	8.52366952	0.89744257	1.29074668
4813.700000	128	0	0	31.4	1.212769	4095.000000	3	1.97267437	0.65158735	2.13307750	0.92482341	0.61134906	0.17087989	2.36084211	0.89796274	0.74191930	1.17487723	1.13605758	0.17961753	0.58284472	0.22557501	0.81332038	0.35595805	2.24950372	1.39669680	1.32307233	1.57959033	1.69651946	1.10586883	2.16574186	3.99598228	0.86473238	2.88601294	0.54203377	2.64321145	1.86065732	8.52141719	0.90025778	1.29075693
4814.200000	128	0	0	31.4	1.213379	4095.000000	3	1.97280082	0.65161981	2.13320214	0.92483507	0.61163011	0.17091766	2.36102638	0.89798853	0.74196466	1.17487167	1.13595220	0.17962400	0.58286955	0.22558061	0.81336574	0.35596942	2.24976978	1.39672978	1.32313697	1.57980221	1.69657050	1.10588010	2.16666435	3.99591165	0.86472881	2.88627070	0.54203826	2.64328197	1.86092638	8.52303566	0.90272371	1.29085245
4814.800000	128	0	0	31.5	1.213379	4095.000000	3	1.97302828	0.65163792	2.13323114	0.92489046	0.61189983	0.17094365	2.36115487	0.89805705	0.74199193	1.17493595	1.13606151	0.17962693	0.58285608	0.22557741	0.81341628	0.35597794	2.24995056	1.39686801	1.32317535	1.57994399	1.69662072	1.10590086	2.16735416	3.99598644	0.86479663	2.88653479	0.54204460	2.64377181	1.86088705	8.52341472	0.90506897	1.29086006
4815.300000	128	0	0	31.5	1.213989	4095.000000	3	1.97316184	0.65167459	2.13310700	0.92491564	0.61214039	0.17096888	2.36111598	0.89803204	0.74207466	1.17495078	1.13611737	0.17963355	0.58285987	0.22558461	0.81346756	0.35599481	2.24989638	1.39692170	1.32320902	1.58021363	1.69665817	1.10595513	2.16791236	3.99632613	0.86481117	2.88629171	0.54203377	2.64391287	1.86108774	8.52716016	0.90730219	1.29092253
4815.900000	128	0	0	31.5	1.212158	4095.000000	3	1.97308302	0.65168497	2.13336087	0.92494984	0.61239775	0.17100664	2.36130422	0.89802448	0.74214071	1.17497303	1.13611013	0.17963678	0.58287691	0.22558733	0.81352772	0.35600032	2.25010614	1.39697468	1.32328006	1.58037211	1.69664047	1.10598953	2.16861289	3.99638950	0.86483386	2.88632604	0.54207319	2.64416452	1.86122810	8.52685856	0.90937484	1.29093840
4816.400000	128	0	0	31.5	1.212158	4095.000000	3	1.97309860	0.65170109	2.13337308	0.92493950	0.61261799	0.17103294	2.36117741	0.89798149	0.74213906	1.17500146	1.13623152	0.17964479	0.58288722	0.22559197	0.81353634	0.35600493	2.25029930	1.39705399	1.32326996	1.58058330	1.69673185	1.10598063	2.16922831	3.99643521	0.86482366	2.88665319	0.54203929	2.64414800	1.86150126	8.53189153	0.91131019	1.29106898
4817.000000	128	0	0	31.5	1.210938	4095.000000	3	1.97324537	0.65171103	2.13338173	0.92495567	0.61282407	0.17104869	2.36107484	0.89795258	0.74220205	1.17502711	1.13623726	0.17964957	0.58290657	0.22559501	0.81362240	0.35601150	2.25021828	1.39713399	1.32329285	1.58050657	1.69686482	1.10601325	2.16981027	3.99655261	0.86488359	2.88674847	0.54206053	2.64436979	1.86166490	8.52887367	0.91307695	1.29105410
4817.500000	128	0	0	31.5	1.212769	4095.000000	3	1.97332703	0.65172340	2.13347281	0.92498589	0.61301664	0.17107927	2.36114022	0.89797811	0.74222345	1.17508119	1.13628015	0.17965773	0.58292214	0.22560061	0.81362856	0.35602713	2.25042646	1.39729753	1.32333259	1.58087551	1.69671539	1.10604409	2.17040170	3.99628769	0.86490067	2.88697057	0.54204439	2.64453187	1.86180754	8.53056907	0.91478039	1.29117047
4818.100000	128	0	0	31.5	1.213379	4095.000000	3	1.97345730	0.65173864	2.13353947	0.92500550	0.61322794	0.17110313	2.36115205	0.89798775	0.74225894	1.17512446	1.13636139	0.17965788	0.58291646	0.22560573	0.81367048	0.35603104	2.25060730	1.39735720	1.32332013	1.58097086	1.69682942	1.10604765	2.17081833	3.99654845	0.86493459	2.88696636	0.54206257	2.64455602	1.86196047	8.53224632	0.91645459	1.29112584
4818.700000	128	0	0	31.5	1.213989	4095.000000	3	1.97352669	0.65176272	2.13384835	0.92503545	0.61340917	0.17112025	2.36117121	0.89799218	0.74235509	1.17512601	1.13638706	0.17966512	0.58291078	0.22560413	0.81371190	0.35603583	2.25062233	1.39741932	1.32332417	1.58103947	1.69693274	1.10601236	2.17142194	3.99696301	0.86494147	2.88685987	0.54207687	2.64485032	1.86199401	8.53144030	0.91808625	1.29119460
4819.200000	128	0	0	31.5	1.213989	4095.000000	3	1.97355406	0.65178016	2.13387685	0.92501425	0.61362892	0.17114625	2.36121404	0.89800494	0.74236731	1.17521718	1.13636713	0.17966805	0.58292993	0.22560653	0.81373558	0.35604755	2.25075595	1.39754357	1.32335447	1.58119917	1.69698832	1.10611112	2.17206094	3.99718850	0.86499197	2.88720881	0.54209280	2.64498954	1.86212907	8.53245485	0.91970191	1.29118931
4819.800000	128	0	0	31.5	1.213379	4095.000000	3	1.97359749	0.65180822	2.13390331	0.92504685	0.61382741	0.17116414	2.36116896	0.89801093	0.74240352	1.17523696	1.13638615	0.17967667	0.58291793	0.22561309	0.81377676	0.35606212	2.25083753	1.39763588	1.32340700	1.58137673	1.69691093	1.10613040	2.17231576	3.99705134	0.86501517	2.88701541	0.54212324	2.64519234	1.86250612	8.53113535	0.92123039	1.29119989
4820.300000	128	0	0	31.5	1.213379	4095.000000	3	1.97354698	0.65181330	2.13389364	0.92503572	0.61400635	0.17119136	2.36133352	0.89800833	0.74246158	1.17524376	1.13650606	0.17968052	0.58292025	0.22561757	0.81383076	0.35606549	2.25097331	1.39766502	1.32350364	1.58142906	1.69696938	1.10605655	2.17282756	3.99736204	0.86504960	2.88707917	0.54213836	2.64542377	1.86247749	8.53336997	0.92268572	1.29126734
4820.900000	128	0	0	31.5	1.213989	4095.000000	3	1.97390907	0.65181860	2.13404785	0.92508927	0.61417714	0.17120910	2.36126871	0.89805027	0.74245477	1.17520729	1.13657825	0.17968068	0.58292488	0.22562509	0.81386159	0.35606141	2.25098190	1.39775699	1.32353328	1.58154964	1.69698091	1.10611349	2.17357787	3.99721136	0.86502078	2.88727328	0.54218391	2.64550198	1.86268684	8.53376844	0.92412226	1.29128982
4821.400000	128	0	0	31.5	1.212158	4095.000000	6	1.97389490	0.65183936	2.13405243	0.92510676	0.61443595	0.17122577	2.36122926	0.89808753	0.74251190	1.17526632	1.13652449	0.17968776	0.58290405	0.22562429	0.81386825	0.35608094	2.24978051	1.39643018	1.32273334	1.57898465	1.69461348	1.10500583	2.15530957	3.99211018	0.86318213	2.87674526	0.54155260	2.62863251	1.85436256	8.51109656	0.88101666	1.28804339
4822.000000	128	0	0	31.5	1.212769	4095.000000	6	1.96761481	0.65031514	2.12781603	0.92338171	0.59659277	0.17026149	2.35835063	0.89736678	0.73958040	1.17304548	1.13298069	0.17941765	0.58231049	0.22534337	0.81112841	0.35541780	2.24443868	1.39090815	1.32113860	1.57392995	1.69366756	1.10453909	2.13993472	3.99099720	0.86296130	2.87761704	0.54136312	2.62778147	1.85349441	8.50220994	0.86629032	1.28774409
4822.600000	128	0	0	31.5	1.210938	4095.000000	6	1.96738418	0.65027807	2.12784344	0.92342938	0.59560610	0.17002130	2.35847840	0.89736418	0.73938425	1.17285720	1.13273235	0.17939239	0.58227390	0.22531905	0.81093346	0.35539082	2.24366499	1.39058015	1.32104914	1.57333342	1.69351303	1.10444042	2.13670825	3.99081986	0.86289712	2.87801638	0.54140171	2.62787553	1.85313862	8.50111446	0.86034004	1.28767051
4823.100000	131	0	0	31.5	1.212769	4095.000000	6	1.96730087	0.65025579	2.12789063	0.92348552	0.59543054	0.16991834	2.35868725	0.89737043	0.73935024	1.17275751	1.13270040	0.17938192	0.58226948	0.22531506	0.81087488	0.35538319	2.24337132	1.39060567	1.32107773	1.57311917	1.69344728	1.10441168	2.13580394	3.99074002	0.86288464	2.87877614	0.54134577	2.62828587	1.85318003	8.50163741	0.85729283	1.28771571
4823.700000	131	0	0	31.5	1.212158	4095.000000	6	1.96721193	0.65028381	2.12788099	0.92351041	0.59545007	0.16986090	2.35866923	0.89731991	0.73932091	1.17274332	1.13258227	0.17938254	0.58226633	0.22531362	0.81083649	0.35538372	2.24330660	1.39049763	1.32109387	1.57295629	1.69347276	1.10438383	2.13525186	3.99090594	0.86287089	2.87877754	0.54142744	2.62812488	1.85287816	8.50196545	0.85487426	1.28758506
4824.200000	131	0	0	31.5	1.212769	4095.000000	6	1.96729381	0.65025601	2.12788404	0.92346989	0.59537005	0.16980851	2.35865516	0.89733684	0.73926813	1.17274239	1.13264134	0.17937053	0.58225392	0.22530818	0.81079145	0.35537289	2.24304185	1.39048854	1.32109622	1.57271816	1.69348468	1.10431747	2.13459402	3.99076801	0.86284772	2.87875589	0.54139232	2.62819622	1.85283810	8.50186332	0.85315273	1.28755173
4824.800000	131	0	0	31.5	1.212769	4095.000000	6	1.96718557	0.65024806	2.12779370	0.92348552	0.59525713	0.16976849	2.35865741	0.89732303	0.73921300	1.17271338	1.13263772	0.17936468	0.58225897	0.22530354	0.81076512	0.35537449	2.24314026	1.39044658	1.32109622	1.57260625	1.69335893	1.10432191	2.13413794	3.99061869	0.86282964	2.87883621	0.54136598	2.62812930	1.85276909	8.50195926	0.85172436	1.28760848
4825.300000	131	0	0	31.5	1.212158	4095.000000	6	1.96702793	0.65025843	2.12791905	0.92344500	0.59521468	0.16973381	2.35865403	0.89732460	0.73921980	1.17269425	1.13261753	0.17936406	0.58222133	0.22529794	0.81074001	0.35536863	2.24289050	1.39035848	1.32112077	1.57249627	1.69334044	1.10427007	2.13349825	3.99034080	0.86283040	2.87898917	0.54136415	2.62804407	1.85269074	8.50151054	0.85063811	1.28760287
4825.900000	131	0	0	31.5	1.213989	4095.000000	6	1.96714087	0.65026042	2.12793732	0.92348049	0.59521702	0.16970709	2.35873172	0.89732329	0.73916913	1.17272603	1.13261572	0.17936191	0.58222322	0.22529986	0.81075527	0.35536881	2.24294719	1.39037142	1.32108950	1.57238823	1.69332441	1.10433643	2.13336138	3.99045797	0.86278456	2.87892351	0.54136578	2.62812046	1.85265023	8.50308586	0.84982430	1.28755932
4826.500000	131	0	0	31.5	1.213379	4095.000000	6	1.96718557	0.65025402	2.12781096	0.92347440	0.59524928	0.16968922	2.35867880	0.89737434	0.73917523	1.17269455	1.13265761	0.17935806	0.58223836	0.22529762	0.81071319	0.35535905	2.24295682	1.39032632	1.32109320	1.57238939	1.69323278	1.10433110	2.13311616	3.99074313	0.86277819	2.87922666	0.54137395	2.62797779	1.85260171	8.50038735	0.84896474	1.28756988
4827.000000	131	0	0	31.5	1.211548	4095.000000	6	1.96713616	0.65026682	2.12792514	0.92352074	0.59524015	0.16967257	2.35860956	0.89734855	0.73917734	1.17267357	1.13264375	0.17934990	0.58223184	0.22530050	0.81072057	0.35536490	2.24299372	1.39032737	1.32110732	1.57236238	1.69327428	1.10428221	2.13292743	3.99048182	0.86278252	2.87902060	0.54135394	2.62797337	1.85227990	8.50143627	0.84829686	1.28756889
4827.600000	131	0	0	31.5	1.213989	4095.000000	6	1.96691264	0.65026461	2.12783582	0.92350909	0.59518221	0.16965760	2.35863602	0.89734152	0.73912925	1.17264456	1.13263682	0.17934928	0.58223205	0.22529234	0.81069719	0.35536561	2.24283435	1.39034939	1.32104006	1.57223042	1.69322908	1.10435391	2.13271175	3.99039472	0.86282785	2.87895913	0.54134904	2.62785343	1.85240853	8.50185094	0.84767769	1.28759232
4828.100000	131	0	0	31.5	1.212158	4095.000000	6	1.96690276	0.65025071	2.12785562	0.92352074	0.59518476	0.16964065	2.35847784	0.89733319	0.73917429	1.17264178	1.13269438	0.17935097	0.58224152	0.22528850	0.81066348	0.35537058	2.24288516	1.39038121	1.32104881	1.57222927	1.69325743	1.10431362	2.13259986	3.99041027	0.86282785	2.87945998	0.54136067	2.62787553	1.85243568	8.50275467	0.84709431	1.28750225
4828.700000	131	0	0	31.5	1.214600	4095.000000	6	1.96700110	0.65025755	2.12777949	0.92351968	0.59517775	0.16962736	2.35866811	0.89737043	0.73912503	1.17264888	1.13264254	0.17934389	0.58224383	0.22529042	0.81068095	0.35536615	2.24287553	1.39031303	1.32107907	1.57220689	1.69323155	1.10428755	2.13240456	3.99005257	0.86278354	2.87923155	0.54132821	2.62769942	1.85240720	8.50268657	0.84660993	1.28755635
4829.200000	131	0	0	31.5	1.212769	4095.000000	6	1.96692252	0.65024189	2.12776021	0.92348393	0.59517839	0.16960995	2.35853638	0.89736444	0.73910791	1.17265104	1.13261813	0.17934297	0.58225413	0.22529010	0.81068046	0.35536508	2.24271617	1.39029905	1.32110060	1.57214362	1.69317731	1.10428725	2.13247576	3.99013966	0.86281894	2.87928744	0.54131739	2.62774739	1.85234488	8.50390931	0.84615668	1.28748905
4829.800000	131	0	0	31.5	1.211548	4095.000000	6	1.96697899	0.65025159	2.12787490	0.92351094	0.59517818	0.16960338	2.35887472	0.89737121	0.73908633	1.17265135	1.13258499	0.17933650	0.58223878	0.22528434	0.81067898	0.35536224	2.24274772	1.39032282	1.32096810	1.57210619	1.69317443	1.10433139	2.13222250	3.99027133	0.86281155	2.87937615	0.54129657	2.62778210	1.85225364	8.50239563	0.84575116	1.28750225
4830.300000	131	0	0	31.5	1.212769	4095.000000	6	1.96699075	0.65024586	2.12784699	0.92351465	0.59517627	0.16959651	2.35878182	0.89734152	0.73910814	1.17266030	1.13257474	0.17933619	0.58223773	0.22528354	0.81067061	0.35536845	2.24274024	1.39025640	1.32093481	1.57200319	1.69316416	1.10434176	2.13229827	3.99046419	0.86287166	2.87931608	0.54128942	2.62778526	1.85213704	8.50273300	0.84532889	1.28750489
4830.900000	131	0	0	31.5	1.213379	4095.000000	6	1.96687594	0.65022379	2.12784039	0.92352895	0.59519728	0.16958552	2.35880885	0.89733475	0.73907765	1.17262481	1.13265219	0.17933973	0.58224278	0.22528178	0.81064354	0.35536171	2.24260602	1.39015957	1.32100240	1.57198043	1.69329729	1.10426859	2.13198655	3.99020601	0.86281283	2.87923714	0.54123104	2.62783891	1.85213704	8.50463689	0.84500716	1.28743230
4831.500000	131	0	0	31.5	1.213379	4095.000000	6	1.96691923	0.65021188	2.12782212	0.92351465	0.59522614	0.16958109	2.35866417	0.89728918	0.73905325	1.17264117	1.13265550	0.17933712	0.58221082	0.22528051	0.81063222	0.35535940	2.24255683	1.39023263	1.32105150	1.57192797	1.69315676	1.10429288	2.13178063	3.98998310	0.86282913	2.87939292	0.54124635	2.62798915	1.85205382	8.50348209	0.84469381	1.28745573
4832.000000	131	0	0	31.5	1.212158	4095.000000	7	1.96688676	0.65021982	2.12784902	0.92352100	0.59521553	0.16957360	2.35870639	0.89729126	0.73906310	1.17265937	1.13255907	0.17932896	0.58224236	0.22528674	0.81064724	0.35536384	2.24308731	1.39093403	1.32131482	1.57309872	1.69516497	1.10531380	2.14452081	3.99530925	0.86457889	2.88958610	0.54184218	2.64434946	1.85985528	8.52500893	0.86382059	1.29066008
4832.600000	131	0	0	31.5	1.213379	4095.000000	7	1.97291313	0.65170639	2.13377965	0.92517648	0.61183648	0.17049790	2.36119150	0.89800390	0.74189745	1.17477217	1.13577105	0.17958858	0.58282600	0.22556669	0.81327970	0.35601239	2.24964050	1.39815828	1.32348176	1.58045232	1.69676726	1.10608354	2.16582345	3.99716772	0.86497310	2.89026724	0.54204521	2.64640570	1.86134836	8.52732185	0.88862573	1.29110534
4833.100000	131	0	0	31.5	1.213379	4095.000000	7	1.97349270	0.65184621	2.13430692	0.92524567	0.61474473	0.17082440	2.36121066	0.89802318	0.74229867	1.17511272	1.13648371	0.17962908	0.58290216	0.22560461	0.81363497	0.35607188	2.25074898	1.39888911	1.32370469	1.58151475	1.69708219	1.10627692	2.17134117	3.99741193	0.86508276	2.88986807	0.54211997	2.64701833	1.86205618	8.53153366	0.90749615	1.29128222
4833.700000	131	0	0	31.5	1.213379	4095.000000	7	1.97381937	0.65189790	2.13445251	0.92524912	0.61582029	0.17098417	2.36138256	0.89803907	0.74243713	1.17530434	1.13675255	0.17966004	0.58292572	0.22561741	0.81381079	0.35610243	2.25127068	1.39911359	1.32375184	1.58208671	1.69720035	1.10629175	2.17372091	3.99765927	0.86516743	2.88958330	0.54208545	2.64717930	1.86221941	8.53215607	0.91775561	1.29138637
4834.200000	131	0	0	31.5	1.213379	4095.000000	7	1.97376838	0.65189392	2.13425653	0.92523056	0.61584786	0.17106154	2.36154319	0.89803594	0.74246535	1.17530836	1.13665649	0.17966096	0.58293981	0.22562125	0.81383496	0.35609408	2.25132704	1.39893899	1.32373332	1.58216545	1.69705708	1.10624162	2.17338819	3.99749299	0.86503150	2.88827695	0.54202642	2.64566795	1.86148963	8.53044773	0.91785007	1.29116849
4834.800000	131	0	0	31.5	1.212158	4095.000000	7	1.97327605	0.65174239	2.13354761	0.92505268	0.61393322	0.17104089	2.36096946	0.89798723	0.74220629	1.17515259	1.13643931	0.17964264	0.58288028	0.22559837	0.81364853	0.35603494	2.25086114	1.39819445	1.32349994	1.58143565	1.69677384	1.10605121	2.17042809	3.99708355	0.86478745	2.88725646	0.54206380	2.64397006	1.86077218	8.52679016	0.91251016	1.29084683
4835.400000	131	0	0	31.5	1.213379	4095.000000	7	1.97260359	0.65160259	2.13294218	0.92490266	0.61171385	0.17096674	2.36069505	0.89791793	0.74190285	1.17490690	1.13597938	0.17961707	0.58280034	0.22557117	0.81335785	0.35596800	2.25009381	1.39739229	1.32322552	1.58046510	1.69642480	1.10591391	2.16709164	3.99622017	0.86464059	2.88625669	0.54199557	2.64212097	1.85984412	8.52308227	0.90611015	1.29048096
4835.900000	131	0	0	31.5	1.212158	4095.000000	7	1.97202616	0.65143210	2.13249763	0.92472534	0.60973812	0.17086980	2.36040320	0.89786661	0.74156024	1.17462572	1.13563127	0.17959705	0.58271640	0.22554637	0.81310961	0.35590478	2.24943078	1.39667399	1.32300937	1.57960079	1.69600998	1.10576653	2.16405541	3.99544841	0.86443281	2.88536444	0.54193266	2.64061085	1.85910313	8.52018425	0.89998281	1.29018256
4836.500000	131	0	0	31.5	1.212769	4095.000000	7	1.97149934	0.65132169	2.13207452	0.92459734	0.60808812	0.17078480	2.36040884	0.89783873	0.74131732	1.17445302	1.13520626	0.17957549	0.58270946	0.22551965	0.81286068	0.35585755	2.24874007	1.39600437	1.32275556	1.57889560	1.69569645	1.10558210	2.16134341	3.99491879	0.86431453	2.88478402	0.54188405	2.63940737	1.85854634	8.51780613	0.89469354	1.28996846
4837.000000	131	0	0	31.5	1.213379	4095.000000	7	1.97096134	0.65122012	2.13158287	0.92445610	0.60678388	0.17071525	2.36009562	0.89779549	0.74116416	1.17427755	1.13498264	0.17955331	0.58266634	0.22550094	0.81267487	0.35581529	2.24825381	1.39545491	1.32264920	1.57839659	1.69557138	1.10549316	2.15873617	3.99448478	0.86417510	2.88436612	0.54184157	2.63835156	1.85799505	8.51964085	0.89017429	1.28974381
4837.600000	131	0	0	31.5	1.213379	4095.000000	7	1.97066482	0.65116293	2.13150000	0.92436681	0.60576672	0.17063714	2.36007309	0.89773298	0.74096662	1.17420743	1.13484835	0.17953607	0.58260577	0.22548974	0.81252728	0.35577090	2.24784697	1.39499989	1.32252096	1.57784624	1.69540436	1.10542052	2.15676298	3.99394805	0.86406805	2.88365646	0.54179643	2.63761562	1.85751308	8.51659884	0.88636566	1.28960937
4838.100000	131	0	0	31.5	1.213379	4095.000000	7	1.97044422	0.65106954	2.13102728	0.92429659	0.60487125	0.17057462	2.35996156	0.89770354	0.74086329	1.17407091	1.13464831	0.17952051	0.58260240	0.22547598	0.81239546	0.35573894	2.24762080	1.39466764	1.32245062	1.57744887	1.69530153	1.10534137	2.15503000	3.99380376	0.86398675	2.88312960	0.54177009	2.63699396	1.85717800	8.51728159	0.88293038	1.28944290
4838.700000	131	0	0	31.5	1.212769	4095.000000	7	1.97018971	0.65102075	2.13094241	0.92424811	0.60409573	0.17051456	2.35973796	0.89765171	0.74071769	1.17394768	1.13448027	0.17950850	0.58257211	0.22546382	0.81225676	0.35570769	2.24720176	1.39439221	1.32229313	1.57704888	1.69506009	1.10522309	2.15343755	3.99346954	0.86389602	2.88271267	0.54173455	2.63630213	1.85684521	8.51621095	0.88000299	1.28928668
4839.300000	131	0	0	31.5	1.214600	4095.000000	7	1.96981178	0.65095386	2.13065122	0.92422188	0.60343271	0.17046305	2.35981624	0.89759206	0.74059277	1.17388251	1.13430198	0.17949664	0.58254330	0.22544862	0.81212669	0.35568887	2.24692905	1.39412979	1.32219319	1.57673056	1.69496015	1.10523228	2.15211619	3.99320281	0.86381448	2.88240771	0.54169473	2.63575110	1.85648169	8.51758265	0.87743845	1.28912355
4839.800000	131	0	0	31.5	1.212769	4095.000000	7	1.96960117	0.65091369	2.13047134	0.92417949	0.60290807	0.17041247	2.35981568	0.89755742	0.74049157	1.17379604	1.13421662	0.17948679	0.58251133	0.22544143	0.81203334	0.35567130	2.24676297	1.39393361	1.32207138	1.57643396	1.69489476	1.10518930	2.15110953	3.99352559	0.86377447	2.88199089	0.54168064	2.63543890	1.85620252	8.51523360	0.87523189	1.28908590
4840.400000	131	0	0	31.5	1.210938	4095.000000	7	1.96967184	0.65087859	2.13053993	0.92411670	0.60247984	0.17037273	2.35956562	0.89760587	0.74043452	1.17375713	1.13414332	0.17948078	0.58252079	0.22543103	0.81198679	0.35566171	2.24629910	1.39368981	1.32200173	1.57622555	1.69482032	1.10511609	2.14988750	3.99351728	0.86369191	2.88234546	0.54159242	2.63511282	1.85592740	8.50987529	0.87331588	1.28897165
4840.900000	131	0	0	31.5	1.213379	4095.000000	7	1.96948998	0.65084658	2.13024219	0.92405047	0.60205110	0.17033224	2.35950029	0.89757435	0.74037395	1.17368117	1.13400971	0.17947709	0.58249198	0.22542735	0.81187177	0.35563188	2.24623590	1.39351820	1.32195934	1.57597039	1.69469325	1.10512083	2.14893209	3.99315715	0.86366388	2.88222866	0.54160100	2.63478994	1.85568085	8.50594678	0.87154694	1.28890528
4841.500000	131	0	0	31.5	1.213379	4095.000000	7	1.96921015	0.65081877	2.13002932	0.92404623	0.60168304	0.17029617	2.35945186	0.89758399	0.74025586	1.17361540	1.13395603	0.17946785	0.58246169	0.22541551	0.81182596	0.35561413	2.24600561	1.39335850	1.32195665	1.57565728	1.69472533	1.10506718	2.14796173	3.99326923	0.86361674	2.88182096	0.54161938	2.63428102	1.85546509	8.51008604	0.86988671	1.28884354
4842.100000	131	0	0	31.5	1.213379	4095.000000	7	1.96904905	0.65076226	2.12988099	0.92398213	0.60134833	0.17025736	2.35941188	0.89759883	0.74020750	1.17358699	1.13381821	0.17945753	0.58244571	0.22541007	0.81179000	0.35560295	2.24581658	1.39320128	1.32192233	1.57563023	1.69463445	1.10502183	2.14700614	3.99280328	0.86352451	2.88171398	0.54156874	2.63402724	1.85547044	8.50872866	0.86837880	1.28883628
4842.600000	0	0	0	31.5	1.213989	4095.000000	0	1.96895108	0.65074527	2.12977432	0.92396093	0.60095850	0.17022191	2.35929081	0.89756680	0.74014553	1.17354901	1.13379529	0.17945276	0.58243414	0.22540303	0.81172400	0.35558005	2.24565862	1.39303846	1.32192368	1.57541147	1.69462952	1.10495959	2.14620758	3.99275451	0.86357547	2.88174475	0.54149972	2.63368742	1.85507463	8.50634012	0.86603408	1.28836222
4843.100000	0	0	0	31.5	1.213379	4095.000000	0	1.96811852	0.65057002	2.12918517	0.92378532	0.59980138	0.17014658	2.35929926	0.89754544	0.73998827	1.17344712	1.13370121	0.17944598	0.58241143	0.22539695	0.81166096	0.35558360	2.24559651	1.39306227	1.32177027	1.57506948	1.69439310	1.10488965	2.14353708	3.99173569	0.86328962	2.88027189	0.54139457	2.63105024	1.85404136	8.50542960	0.86124645	1.28813283
4843.700000	0	0	0	31.5	1.212158	4095.000000	0	1.96783134	0.65051286	2.12898916	0.92373764	0.59897162	0.17007218	2.35911682	0.89754180	0.73994485	1.17334338	1.13360110	0.17943751	0.58244655	0.22539024	0.81163954	0.35557951	2.24534702	1.39299785	1.32174806	1.57508107	1.69438940	1.10489824	2.14289616	3.99187158	0.86331790	2.88083381	0.54144500	2.63139980	1.85413892	8.50632463	0.86014657	1.28820247
4844.300000	0	0	0	31.5	1.213989	4095.000000	0	1.96790101	0.65054332	2.12915013	0.92376122	0.59906633	0.17005934	2.35930207	0.89756940	0.73991927	1.17336160	1.13357517	0.17942889	0.58243940	0.22539552	0.81165431	0.35557436	2.24534059	1.39300520	1.32178339	1.57515797	1.69431128	1.10485201	2.14274439	3.99174606	0.86333115	2.88098130	0.54142029	2.63155089	1.85416876	8.50507348	0.85951751	1.28820676
4844.800000	0	0	0	31.5	1.211548	4095.000000	0	1.96812275	0.65057642	2.12927201	0.92379936	0.59915018	0.17005155	2.35922268	0.89749361	0.73990049	1.17338846	1.13365327	0.17943597	0.58241921	0.22539232	0.81163338	0.35557294	2.24534916	1.39301605	1.32173360	1.57496902	1.69433554	1.10485972	2.14272855	3.99185083	0.86334898	2.88087505	0.54145459	2.63177723	1.85433627	8.50638658	0.85913257	1.28827013
4845.400000	0	0	0	31.5	1.214600	4095.000000	0	1.96820232	0.65056362	2.12915064	0.92383988	0.59927597	0.17004956	2.35914441	0.89750637	0.73989744	1.17338877	1.13362432	0.17942997	0.58243688	0.22538816	0.81162969	0.35556833	2.24522388	1.39300380	1.32167977	1.57512706	1.69438076	1.10487098	2.14285170	3.99220044	0.86336783	2.88095054	0.54146521	2.63188535	1.85426633	8.50648260	0.85880285	1.28833086
4846.000000	128	0	0	31.5	1.213989	4095.000000	1	1.96835912	0.65057554	2.12929740	0.92385180	0.59934472	0.17004758	2.35930770	0.89752669	0.73990847	1.17332393	1.13367256	0.17942981	0.58241269	0.22538016	0.81150780	0.35554845	2.24484222	1.39253505	1.32148972	1.57443976	1.69414355	1.10475274	2.14151631	3.99135501	0.86324275	2.88013842	0.54147113	2.63097060	1.85342717	8.50361830	0.85682271	1.28796155
4846.500000	128	0	0	31.5	1.212158	4095.000000	1	1.96727169	0.65033037	2.12843932	0.92357370	0.59710061	0.16989328	2.35892820	0.89736158	0.73942508	1.17298468	1.13303012	0.17938393	0.58229451	0.22532961	0.81104250	0.35543839	2.24366713	1.39100747	1.32115306	1.57292734	1.69356481	1.10435450	2.13625171	3.99002665	0.86287802	2.87882364	0.54131147	2.62830228	1.85257322	8.50236468	0.85341366	1.28767579
4847.100000	128	0	0	31.5	1.212158	4095.000000	1	1.96699640	0.65026903	2.12800533	0.92348208	0.59601568	0.16976192	2.35873622	0.89734465	0.73923341	1.17273498	1.13271969	0.17936052	0.58224614	0.22530370	0.81078234	0.35537325	2.24311673	1.39058539	1.32102695	1.57254682	1.69346454	1.10434739	2.13458893	3.98985663	0.86286554	2.87902968	0.54124818	2.62817160	1.85237471	8.50220994	0.85183055	1.28759298
4847.700000	128	0	0	31.5	1.215820	4095.000000	1	1.96695828	0.65026858	2.12794139	0.92350406	0.59578614	0.16971778	2.35859718	0.89732798	0.73918696	1.17273066	1.13276640	0.17935698	0.58223374	0.22529602	0.81076905	0.35537094	2.24304773	1.39046581	1.32103199	1.57239247	1.69344892	1.10435421	2.13406668	3.98981516	0.86285230	2.87887043	0.54126105	2.62796075	1.85235690	8.50449446	0.85073967	1.28759858
4848.200000	128	0	0	31.5	1.213989	4095.000000	1	1.96692582	0.65027366	2.12808908	0.92342991	0.59569272	0.16967944	2.35872834	0.89738918	0.73915435	1.17274733	1.13269588	0.17934358	0.58222806	0.22529266	0.81071565	0.35536313	2.24274398	1.39040918	1.32094793	1.57227865	1.69338359	1.10436902	2.13331864	3.98970112	0.86284975	2.87911839	0.54125165	2.62817475	1.85216508	8.50634322	0.84985738	1.28754942
4848.700000	128	0	0	31.5	1.213379	4095.000000	1	1.96677807	0.65024895	2.12811344	0.92346460	0.59561566	0.16966020	2.35862926	0.89733189	0.73913606	1.17270875	1.13270522	0.17934497	0.58222322	0.22529362	0.81072475	0.35535425	2.24287179	1.39037806	1.32097281	1.57218297	1.69341687	1.10436991	2.13309072	3.98992712	0.86278583	2.87913306	0.54126901	2.62810215	1.85219134	8.50462450	0.84915605	1.28751511
4849.300000	128	0	0	31.5	1.213379	4095.000000	1	1.96682794	0.65025137	2.12813781	0.92342408	0.59557341	0.16963744	2.35869175	0.89733866	0.73910462	1.17269857	1.13265279	0.17933696	0.58221628	0.22528962	0.81069055	0.35536082	2.24277927	1.39035219	1.32099534	1.57209578	1.69344769	1.10436813	2.13286232	3.98989291	0.86284593	2.87932725	0.54118735	2.62805291	1.85221448	8.50532431	0.84855873	1.28749433
4849.800000	128	0	0	31.5	1.213379	4095.000000	1	1.96683924	0.65024542	2.12788962	0.92344262	0.59554666	0.16962263	2.35869344	0.89734725	0.73908468	1.17269178	1.13256329	0.17933881	0.58222280	0.22529042	0.81067209	0.35536348	2.24273436	1.39032457	1.32095364	1.57199625	1.69337865	1.10435835	2.13277381	3.98990742	0.86280468	2.87914773	0.54122614	2.62812488	1.85216152	8.50440467	0.84803832	1.28751511
4850.400000	128	0	0	31.5	1.212158	4095.000000	1	1.96693711	0.65024586	2.12787998	0.92344897	0.59552373	0.16960934	2.35870751	0.89736288	0.73906404	1.17266431	1.13270040	0.17933003	0.58222869	0.22528306	0.81065609	0.35537058	2.24275521	1.39040358	1.32096575	1.57189209	1.69335318	1.10430473	2.13258867	3.99002561	0.86281385	2.87939362	0.54114652	2.62792540	1.85217977	8.50282895	0.84752640	1.28746002
4851.000000	128	0	0	31.5	1.212769	4095.000000	1	1.96690605	0.65022953	2.12803680	0.92345798	0.59554050	0.16959498	2.35859492	0.89738215	0.73905396	1.17267974	1.13267298	0.17933373	0.58221902	0.22529202	0.81064576	0.35535479	2.24264131	1.39028017	1.32095163	1.57191253	1.69337249	1.10431865	2.13245643	3.98999658	0.86283702	2.87953963	0.54122736	2.62786985	1.85208809	8.50445730	0.84715531	1.28752435
4851.500000	128	0	0	31.5	1.213989	4095.000000	1	1.96700534	0.65023747	2.12805101	0.92348525	0.59551524	0.16959468	2.35871202	0.89741340	0.73906850	1.17269116	1.13262024	0.17933296	0.58222070	0.22527731	0.81066741	0.35535585	2.24277660	1.39031164	1.32096171	1.57184310	1.69334619	1.10432399	2.13206384	3.98986907	0.86281206	2.87936498	0.54122124	2.62812677	1.85212903	8.50342327	0.84673491	1.28746035
4852.100000	128	0	0	31.5	1.215210	4095.000000	1	1.96688205	0.65022821	2.12818501	0.92346168	0.59551418	0.16958246	2.35873791	0.89737303	0.73905067	1.17264394	1.13266575	0.17932957	0.58221250	0.22528178	0.81063272	0.35535248	2.24264238	1.39022494	1.32098088	1.57180646	1.69337331	1.10430532	2.13207554	3.98986285	0.86277081	2.87937546	0.54119327	2.62783260	1.85200353	8.50316016	0.84645597	1.28742472
4852.700000	128	0	0	31.5	1.213989	4095.000000	1	1.96695922	0.65023549	2.12798300	0.92344791	0.59549784	0.16957834	2.35875874	0.89734256	0.73904950	1.17267203	1.13271607	0.17933142	0.58221481	0.22527923	0.81058695	0.35535869	2.24256806	1.39027213	1.32092843	1.57175515	1.69329976	1.10428784	2.13209791	3.98989084	0.86278711	2.87941527	0.54125329	2.62796706	1.85200976	8.50038117	0.84612217	1.28741119
4853.200000	128	0	0	31.5	1.213989	4095.000000	1	1.96696534	0.65024696	2.12810532	0.92343335	0.59548871	0.16957101	2.35882686	0.89727434	0.73902628	1.17266030	1.13270944	0.17932680	0.58221460	0.22528706	0.81060909	0.35535514	2.24271564	1.39023193	1.32091733	1.57163018	1.69322949	1.10430947	2.13196927	3.98966484	0.86279755	2.87936777	0.54115816	2.62812046	1.85191364	8.49943144	0.84581161	1.28745474
4853.700000	128	0	0	31.5	1.212769	4095.000000	1	1.96692299	0.65024674	2.12806827	0.92345215	0.59546748	0.16956383	2.35874974	0.89731184	0.73900892	1.17264055	1.13272059	0.17932865	0.58223100	0.22528162	0.81061820	0.35535816	2.24285254	1.39031024	1.32099366	1.57162787	1.69330428	1.10429495	2.13197994	3.98973637	0.86278176	2.87941318	0.54114693	2.62805607	1.85193233	8.50206448	0.84555147	1.28742241
4854.300000	128	0	0	31.5	1.213989	4095.000000	1	1.96694558	0.65023416	2.12809822	0.92347837	0.59548255	0.16955833	2.35881335	0.89728866	0.73902628	1.17263808	1.13281131	0.17932557	0.58219652	0.22528083	0.81062017	0.35535638	2.24275040	1.39027178	1.32103771	1.57170925	1.69328620	1.10428873	2.13187063	3.98966381	0.86278278	2.87943134	0.54113529	2.62802829	1.85178327	8.50032548	0.84524555	1.28737952
4854.900000	128	0	0	31.5	1.213379	4095.000000	1	1.96690840	0.65023262	2.12798909	0.92347625	0.59545750	0.16954306	2.35838721	0.89730715	0.73899743	1.17267110	1.13274742	0.17932634	0.58222070	0.22527907	0.81060934	0.35534999	2.24276644	1.39024731	1.32094894	1.57172468	1.69321264	1.10423274	2.13174911	3.98937460	0.86277769	2.87917707	0.54124410	2.62795317	1.85174011	8.50098759	0.84501194	1.28736072
4855.400000	128	0	0	31.5	1.212769	4095.000000	1	1.96703875	0.65023240	2.12794443	0.92345824	0.59547194	0.16953787	2.35852400	0.89726653	0.73899860	1.17265999	1.13276188	0.17932249	0.58220556	0.22527971	0.81060762	0.35535212	2.24273008	1.39018928	1.32088169	1.57168187	1.69325867	1.10429229	2.13156660	3.98958710	0.86274203	2.87919453	0.54123655	2.62793045	1.85178994	8.50122276	0.84485035	1.28732047
4856.000000	128	0	0	31.5	1.212158	4095.000000	1	1.96698369	0.65024189	2.12812106	0.92348472	0.59545198	0.16953802	2.35860055	0.89730350	0.73901619	1.17265598	1.13274169	0.17932388	0.58219799	0.22527811	0.81062853	0.35536118	2.24264987	1.39021130	1.32093885	1.57157696	1.69324839	1.10425881	2.13161591	3.98944612	0.86274025	2.87928813	0.54125084	2.62768932	1.85186292	8.50159409	0.84458459	1.28733697
4856.500000	128	0	0	31.5	1.212769	4095.000000	1	1.96693146	0.65022975	2.12801599	0.92350962	0.59545305	0.16952978	2.35851049	0.89730949	0.73897515	1.17265999	1.13268835	0.17932234	0.58221839	0.22527891	0.81061672	0.35535266	2.24267019	1.39020956	1.32091968	1.57152335	1.69323976	1.10424311	2.13162608	3.98953838	0.86278405	2.87915751	0.54113203	2.62767985	1.85182598	8.50098450	0.84436416	1.28734422
4857.100000	128	0	0	31.5	1.212158	4095.000000	3	1.96689005	0.65023041	2.12810126	0.92346804	0.59545623	0.16951924	2.35855777	0.89732173	0.73895568	1.17265197	1.13268775	0.17932003	0.58221839	0.22527363	0.81060392	0.35535425	2.24273008	1.39033786	1.32094221	1.57171851	1.69328496	1.10444783	2.13187825	3.98989291	0.86311463	2.88108825	0.54136353	2.63265560	1.85480457	8.51012324	0.84937111	1.28873888
4857.700000	128	0	0	31.5	1.213379	4095.000000	3	1.96976419	0.65091722	2.13073303	0.92427540	0.60170095	0.16990184	2.35999367	0.89763660	0.74016948	1.17349837	1.13394155	0.17942304	0.58247431	0.22539967	0.81168879	0.35560951	2.24521585	1.39326256	1.32195429	1.57491686	1.69493136	1.10510245	2.14545843	3.99272130	0.86386468	2.88458731	0.54156200	2.63746732	1.85639071	8.50953747	0.85595136	1.28921073
4858.200000	128	0	0	31.5	1.212158	4095.000000	3	1.97037918	0.65106623	2.13132717	0.92443199	0.60420637	0.17014154	2.35997564	0.89773298	0.74056107	1.17388128	1.13437649	0.17946677	0.58256181	0.22544207	0.81213039	0.35571284	2.24633873	1.39410106	1.32223189	1.57561052	1.69517319	1.10522724	2.14986699	3.99311771	0.86396203	2.88455301	0.54157037	2.63791986	1.85690409	8.51203285	0.85997828	1.28930353
4858.800000	128	0	0	31.5	1.212769	4095.000000	3	1.97064785	0.65114505	2.13157829	0.92446935	0.60509202	0.17025339	2.36014238	0.89776033	0.74073037	1.17398968	1.13458827	0.17948232	0.58258831	0.22545934	0.81228755	0.35573006	2.24688565	1.39444757	1.32223390	1.57601407	1.69526204	1.10531617	2.15204280	3.99358267	0.86406932	2.88466921	0.54171291	2.63868442	1.85743767	8.51519637	0.86370592	1.28957799
4859.300000	128	0	0	31.5	1.212158	4095.000000	3	1.97089722	0.65119826	2.13176589	0.92450247	0.60592711	0.17034859	2.36026743	0.89780748	0.74085953	1.17411755	1.13474395	0.17949325	0.58261628	0.22547454	0.81242158	0.35576273	2.24722426	1.39467079	1.32234092	1.57651787	1.69541670	1.10536449	2.15391465	3.99375809	0.86420492	2.88472802	0.54175028	2.63940356	1.85777994	8.51668883	0.86734378	1.28967048
4859.900000	128	0	0	31.5	1.213379	4095.000000	3	1.97105705	0.65122895	2.13210808	0.92454540	0.60674558	0.17042683	2.36034518	0.89777153	0.74102933	1.17421454	1.13493315	0.17951173	0.58263689	0.22548862	0.81256571	0.35579007	2.24736948	1.39494486	1.32250245	1.57696572	1.69570385	1.10541786	2.15553829	3.99365014	0.86420543	2.88524331	0.54171229	2.63983553	1.85832357	8.51561521	0.87105299	1.28981583
4860.400000	128	0	0	31.5	1.212769	4095.000000	3	1.97137108	0.65130601	2.13226776	0.92457349	0.60743778	0.17049698	2.36044715	0.89775981	0.74114795	1.17431122	1.13513172	0.17952698	0.58266845	0.22550062	0.81264875	0.35581546	2.24777783	1.39524421	1.32252399	1.57733861	1.69569604	1.10551450	2.15708392	3.99431243	0.86430892	2.88516279	0.54180950	2.64034118	1.85856643	8.51633197	0.87472264	1.28997540
4861.000000	128	0	0	31.5	1.213989	4095.000000	3	1.97153943	0.65134664	2.13243253	0.92466943	0.60809219	0.17055368	2.36037165	0.89780122	0.74124778	1.17442645	1.13520747	0.17953961	0.58269579	0.22551006	0.81276950	0.35584174	2.24814499	1.39543177	1.32260308	1.57760634	1.69588365	1.10556965	2.15841859	3.99434877	0.86439814	2.88555841	0.54182543	2.64072191	1.85888164	8.51730021	0.87830509	1.29007683
4861.500000	128	0	0	31.5	1.213379	4095.000000	3	1.97177334	0.65138970	2.13242795	0.92473515	0.60865648	0.17061039	2.36038405	0.89781190	0.74134574	1.17449689	1.13532820	0.17954946	0.58271788	0.22552205	0.81288237	0.35587157	2.24825970	1.39565616	1.32263809	1.57792480	1.69593385	1.10561738	2.15987201	3.99455953	0.86443306	2.88566836	0.54184361	2.64119663	1.85906338	8.51777509	0.88184817	1.29023344
4862.100000	128	0	0	31.5	1.213379	4095.000000	3	1.97188324	0.65143475	2.13266954	0.92474734	0.60917576	0.17066053	2.36052715	0.89778169	0.74149140	1.17456053	1.13546856	0.17956440	0.58272524	0.22552637	0.81296962	0.35588560	2.24851864	1.39588374	1.32276364	1.57812759	1.69594126	1.10566660	2.16118056	3.99493437	0.86448303	2.88568447	0.54186649	2.64161241	1.85937019	8.51974642	0.88529422	1.29029226
4862.700000	128	0	0	31.5	1.213379	4095.000000	3	1.97202191	0.65144778	2.13276516	0.92472508	0.60964613	0.17070210	2.36062687	0.89782154	0.74156306	1.17463777	1.13552742	0.17957426	0.58274522	0.22553693	0.81302285	0.35589590	2.24862265	1.39601419	1.32281312	1.57837608	1.69610174	1.10576475	2.16208876	3.99525629	0.86448277	2.88588266	0.54185362	2.64190509	1.85970608	8.51875911	0.88860968	1.29038710
4863.200000	128	0	0	31.5	1.212158	4095.000000	3	1.97228796	0.65149106	2.13302510	0.92473091	0.61005961	0.17075071	2.36056828	0.89784030	0.74164013	1.17470173	1.13563459	0.17958011	0.58275637	0.22554029	0.81311676	0.35591135	2.24876152	1.39619341	1.32292959	1.57862266	1.69621120	1.10574221	2.16297206	3.99561874	0.86451770	2.88585745	0.54188078	2.64223717	1.85986556	8.51911303	0.89164966	1.29041090
4863.800000	128	0	0	31.5	1.212769	4095.000000	3	1.97244129	0.65150232	2.13308004	0.92482155	0.61043930	0.17078404	2.36055701	0.89787208	0.74169676	1.17470049	1.13560017	0.17958073	0.58277593	0.22555581	0.81314043	0.35592662	2.24892345	1.39629864	1.32289391	1.57886579	1.69623178	1.10577631	2.16403580	3.99563848	0.86458297	2.88601364	0.54192592	2.64252929	1.85999824	8.52095442	0.89460021	1.29049781
4864.300000	128	0	0	31.5	1.212158	4095.000000	3	1.97240779	0.65154252	2.13311005	0.92481572	0.61079957	0.17081721	2.36050518	0.89790594	0.74177219	1.17479504	1.13573391	0.17959613	0.58278309	0.22555181	0.81320920	0.35592911	2.24912830	1.39645473	1.32302183	1.57911747	1.69624659	1.10582139	2.16473510	3.99578804	0.86458960	2.88608368	0.54194063	2.64283795	1.86024040	8.52384664	0.89746002	1.29054143
4864.900000	128	0	0	31.5	1.212158	4095.000000	3	1.97257670	0.65156526	2.13317823	0.92485574	0.61109919	0.17085054	2.36080887	0.89788172	0.74182413	1.17480555	1.13573995	0.17959289	0.58279445	0.22556525	0.81328364	0.35594171	2.24921840	1.39658839	1.32307098	1.57918330	1.69642850	1.10586883	2.16569022	3.99594385	0.86463676	2.88625319	0.54196391	2.64300818	1.86046382	8.52285857	0.90001490	1.29060886
4865.400000	128	0	0	31.5	1.212769	4095.000000	3	1.97263190	0.65157034	2.13326370	0.92487218	0.61144309	0.17088188	2.36086240	0.89792340	0.74188382	1.17487785	1.13572727	0.17960321	0.58280602	0.22556845	0.81333591	0.35594598	2.24930260	1.39663926	1.32306223	1.57934711	1.69642397	1.10587269	2.16653262	3.99589503	0.86469235	2.88645143	0.54195860	2.64317842	1.86058761	8.52420089	0.90250552	1.29065050
4866.000000	128	0	0	31.5	1.213989	4095.000000	3	1.97257717	0.65160678	2.13345093	0.92487536	0.61169625	0.17090772	2.36078971	0.89797602	0.74193152	1.17484170	1.13582207	0.17961368	0.58281696	0.22556813	0.81340173	0.35596054	2.24963407	1.39672171	1.32310768	1.57957406	1.69644579	1.10597084	2.16702344	3.99587841	0.86472218	2.88672325	0.54199782	2.64371272	1.86072749	8.52520164	0.90478059	1.29074668
4866.600000	128	0	0	31.5	1.212769	4095.000000	3	1.97270504	0.65164565	2.13342346	0.92494666	0.61195546	0.17094426	2.36076266	0.89795153	0.74199052	1.17487167	1.13589423	0.17961569	0.58281527	0.22557213	0.81344290	0.35597989	2.24986795	1.39676942	1.32315313	1.57973597	1.69645978	1.10587624	2.16776504	3.99581401	0.86471988	2.88665529	0.54200558	2.64379913	1.86083118	8.52387460	0.90691251	1.29077312
4867.100000	128	0	0	31.5	1.213989	4095.000000	3	1.97278384	0.65165051	2.13343923	0.92495381	0.61219646	0.17097301	2.36055757	0.89799165	0.74205280	1.17491524	1.13592322	0.17961938	0.58282958	0.22558285	0.81346484	0.35599428	2.24986902	1.39687959	1.32310902	1.57986922	1.69655362	1.10592992	2.16837918	3.99584933	0.86478082	2.88679050	0.54199394	2.64400184	1.86111009	8.52762036	0.90886370	1.29082072
4867.700000	128	0	0	31.5	1.212769	4095.000000	3	1.97279988	0.65167370	2.13358068	0.92495328	0.61244459	0.17099686	2.36087423	0.89795987	0.74210357	1.17499590	1.13599236	0.17962554	0.58283000	0.22558413	0.81352969	0.35599960	2.24985561	1.39697819	1.32318781	1.57984249	1.69658120	1.10594801	2.16901832	3.99596359	0.86475150	2.88683885	0.54204500	2.64420265	1.86109132	8.52816768	0.91078817	1.29089344
4868.200000	128	0	0	31.5	1.212158	4095.000000	3	1.97292351	0.65168541	2.13360765	0.92499490	0.61267944	0.17102728	2.36068942	0.89791428	0.74215387	1.17502804	1.13607570	0.17963755	0.58284052	0.22558541	0.81355163	0.35599517	2.25001065	1.39710206	1.32331070	1.58002689	1.69658038	1.10595957	2.16955626	3.99613914	0.86482774	2.88688229	0.54203908	2.64446704	1.86128801	8.52938690	0.91252094	1.29092881
4868.800000	128	0	0	31.5	1.213989	4095.000000	3	1.97294097	0.65172605	2.13345297	0.92500418	0.61284921	0.17105190	2.36056771	0.89790907	0.74216186	1.17503082	1.13608567	0.17963694	0.58284430	0.22559917	0.81360859	0.35601488	2.25019628	1.39718102	1.32328511	1.58024192	1.69668575	1.10599872	2.17009691	3.99630639	0.86482800	2.88680241	0.54203459	2.64461958	1.86143330	8.53145275	0.91417087	1.29093476
4869.300000	128	0	0	31.5	1.212158	4095.000000	3	1.97302922	0.65173488	2.13374097	0.92502697	0.61305662	0.17106842	2.36053616	0.89792757	0.74222227	1.17506791	1.13607419	0.17964387	0.58285461	0.22559565	0.81362881	0.35601257	2.25010614	1.39684380	1.32324336	1.57960505	1.69654663	1.10558685	2.16978906	3.99540480	0.86483488	2.88577831	0.54203745	2.64469141	1.86158397	8.53108246	0.91536302	1.29087361
4869.900000	128	0	0	31.5	1.213989	4095.000000	3	1.97312786	0.65174902	2.13378779	0.92504394	0.61323031	0.17109319	2.36053729	0.89791637	0.74224131	1.17511519	1.13616569	0.17965080	0.58286597	0.22560029	0.81367935	0.35601878	2.25020808	1.39695503	1.32320801	1.58013033	1.69674503	1.10602126	2.17067962	3.99663261	0.86488741	2.88713453	0.54206441	2.64493550	1.86176640	8.53311160	0.91719345	1.29100782
4870.500000	128	0	0	31.5	1.212158	4095.000000	3	1.97323357	0.65175940	2.13372520	0.92503811	0.61338574	0.17111475	2.36058462	0.89797029	0.74228809	1.17517329	1.13623454	0.17965465	0.58287018	0.22560157	0.81369637	0.35603477	2.25045437	1.39736843	1.32325784	1.58070653	1.69678166	1.10610964	2.17148304	3.99689651	0.86491699	2.88731882	0.54209097	2.64522032	1.86176193	8.53058462	0.91866774	1.29100914
4871.000000	128	0	0	31.5	1.212769	4095.000000	3	1.97325151	0.65179253	2.13367736	0.92505666	0.61357409	0.17113157	2.36070857	0.89793669	0.74235250	1.17515506	1.13621703	0.17965326	0.58286892	0.22560573	0.81372473	0.35603352	2.25048066	1.39749583	1.32325683	1.58071235	1.69689116	1.10600762	2.17182841	3.99712200	0.86491266	2.88745267	0.54206380	2.64532204	1.86189921	8.53456547	0.92012888	1.29104815
4871.600000	128	0	0	31.5	1.213379	4095.000000	3	1.97323641	0.65177508	2.13389313	0.92509616	0.61380870	0.17115313	2.36057053	0.89793330	0.74232852	1.17517947	1.13623877	0.17965681	0.58287228	0.22560589	0.81376393	0.35603974	2.25048012	1.39758077	1.32336895	1.58085807	1.69684917	1.10609777	2.17244162	3.99758132	0.86491036	2.88761947	0.54209689	2.64545493	1.86204813	8.53177950	0.92159191	1.29113443
4872.100000	128	0	0	31.5	1.212769	4095.000000	3	1.97330767	0.65180027	2.13402139	0.92508927	0.61401517	0.17116980	2.36064378	0.89798175	0.74240140	1.17521811	1.13629374	0.17965773	0.58287733	0.22561085	0.81379723	0.35604418	2.25062072	1.39759271	1.32335447	1.58091892	1.69694468	1.10614226	2.17305138	3.99743271	0.86495626	2.88753116	0.54210057	2.64563361	1.86215412	8.53264782	0.92299172	1.29119097
4872.700000	128	0	0	31.5	1.212769	4095.000000	3	1.97326000	0.65184201	2.13397762	0.92513221	0.61416725	0.17119151	2.36058687	0.89799218	0.74245453	1.17523542	1.13630098	0.17966666	0.58290195	0.22561645	0.81383767	0.35605590	2.25061589	1.39765870	1.32330733	1.58115614	1.69687593	1.10612654	2.17349132	3.99748675	0.86497208	2.88726907	0.54208790	2.64569402	1.86242874	8.53073397	0.92434614	1.29117642
4873.200000	128	0	0	31.5	1.212158	4095.000000	6	1.97343936	0.65185284	2.13409875	0.92512691	0.61441702	0.17121552	2.36078408	0.89801823	0.74246911	1.17522738	1.13634296	0.17967344	0.58291015	0.22560989	0.81384951	0.35605785	2.24938948	1.39620920	1.32251491	1.57819300	1.69442969	1.10501265	2.15521141	3.99252830	0.86309705	2.87708933	0.54147256	2.62884405	1.85397321	8.51070907	0.88067629	1.28785892
4873.800000	128	0	0	31.5	1.212158	4095.000000	6	1.96728299	0.65030256	2.12794291	0.92345268	0.59651226	0.17023872	2.35813224	0.89729751	0.73949805	1.17303314	1.13274711	0.17939948	0.58228210	0.22532977	0.81110872	0.35539153	2.24390200	1.39083086	1.32105587	1.57339866	1.69349125	1.10452101	2.13981327	3.99137990	0.86288057	2.87784881	0.54135128	2.62810973	1.85319250	8.50051420	0.86617189	1.28768041
4874.300000	128	0	0	31.5	1.210938	4095.000000	6	1.96680959	0.65025733	2.12794849	0.92345003	0.59558254	0.17000618	2.35814744	0.89727590	0.73937487	1.17274733	1.13257052	0.17937299	0.58224993	0.22531649	0.81090614	0.35536615	2.24329376	1.39055497	1.32102830	1.57300068	1.69338769	1.10444783	2.13678061	3.99111335	0.86285408	2.87844093	0.54131760	2.62824546	1.85288751	8.49953662	0.86042038	1.28759166
4874.900000	131	0	0	31.5	1.211548	4095.000000	6	1.96688911	0.65027918	2.12799315	0.92346433	0.59550718	0.16990886	2.35829603	0.89729569	0.73928431	1.17273622	1.13252773	0.17937022	0.58224593	0.22530850	0.81085765	0.35536153	2.24318626	1.39055637	1.32105587	1.57285633	1.69346495	1.10442294	2.13609582	3.99122018	0.86283855	2.87879919	0.54134598	2.62850243	1.85275707	8.50389383	0.85731592	1.28757351
4875.500000	131	0	0	31.5	1.211548	4095.000000	6	1.96668961	0.65027057	2.12790637	0.92350326	0.59544116	0.16985632	2.35826395	0.89729543	0.73926648	1.17272727	1.13254943	0.17936175	0.58225560	0.22530386	0.81082270	0.35537183	2.24306057	1.39043645	1.32098794	1.57269694	1.69336633	1.10442057	2.13520399	3.99071202	0.86280901	2.87874262	0.54128983	2.62836479	1.85255542	8.50132178	0.85484284	1.28743659
4876.000000	131	0	0	31.5	1.213379	4095.000000	6	1.96671737	0.65025513	2.12817537	0.92345533	0.59527984	0.16979690	2.35828928	0.89725507	0.73923552	1.17267758	1.13253105	0.17935559	0.58222827	0.22530306	0.81075035	0.35535905	2.24308410	1.39037736	1.32099500	1.57239054	1.69339427	1.10432784	2.13441331	3.99071616	0.86276139	2.87871468	0.54127044	2.62820821	1.85261596	8.50335517	0.85300520	1.28743923
4876.600000	131	0	0	31.5	1.212158	4095.000000	6	1.96676442	0.65023858	2.12810025	0.92345665	0.59523145	0.16975413	2.35846827	0.89724830	0.73917992	1.17269116	1.13246205	0.17934605	0.58221187	0.22528610	0.81069030	0.35536384	2.24291617	1.39035184	1.32092809	1.57230489	1.69331414	1.10433110	2.13407330	3.99066950	0.86279908	2.87941108	0.54125655	2.62807122	1.85251269	8.50259681	0.85169680	1.28746101
4877.100000	131	0	0	31.5	1.212769	4095.000000	6	1.96672302	0.65025468	2.12818552	0.92349558	0.59519410	0.16972893	2.35837089	0.89725377	0.73913113	1.17266771	1.13247892	0.17934358	0.58220787	0.22528802	0.81069350	0.35535319	2.24280013	1.39032946	1.32094120	1.57220342	1.69321388	1.10432873	2.13377812	3.99058654	0.86277183	2.87925530	0.54123349	2.62827956	1.85229815	8.50189117	0.85058050	1.28736270
4877.700000	131	0	0	31.5	1.215210	4095.000000	6	1.96674796	0.65024409	2.12817384	0.92349982	0.59521108	0.16970480	2.35842211	0.89725689	0.73911659	1.17265444	1.13242709	0.17934374	0.58221670	0.22528834	0.81067258	0.35534928	2.24290280	1.39028402	1.32090018	1.57216869	1.69317525	1.10436576	2.13360714	3.99054507	0.86276164	2.87887322	0.54120531	2.62799799	1.85225453	8.50240182	0.84969578	1.28743692
4878.200000	131	0	0	31.5	1.214600	4095.000000	6	1.96671220	0.65025468	2.12816775	0.92353239	0.59519983	0.16967944	2.35827464	0.89723085	0.73910838	1.17266801	1.13247771	0.17933742	0.58220009	0.22528306	0.81065339	0.35534414	2.24284451	1.39025395	1.32098391	1.57207070	1.69324963	1.10434769	2.13345805	3.99058966	0.86272956	2.87912258	0.54121205	2.62810278	1.85230171	8.50096593	0.84885900	1.28743296
4878.800000	131	0	0	31.5	1.212769	4095.000000	6	1.96660446	0.65021784	2.12827891	0.92353636	0.59518709	0.16966005	2.35838553	0.89727199	0.73908117	1.17266616	1.13251809	0.17933096	0.58221523	0.22528035	0.81066102	0.35533650	2.24260656	1.39027178	1.32090758	1.57203444	1.69325415	1.10434265	2.13306020	3.99079705	0.86281054	2.87918475	0.54121470	2.62819054	1.85230972	8.50301777	0.84821614	1.28736204
4879.400000	131	0	0	31.5	1.212769	4095.000000	6	1.96671314	0.65022490	2.12809822	0.92352021	0.59519792	0.16964401	2.35824368	0.89727173	0.73904598	1.17263839	1.13250965	0.17932849	0.58221691	0.22528450	0.81064182	0.35535248	2.24267019	1.39026094	1.32086353	1.57188939	1.69334044	1.10440042	2.13302357	3.99054921	0.86282480	2.87951867	0.54123369	2.62827514	1.85229147	8.50220065	0.84771905	1.28732608
4879.900000	131	0	0	31.5	1.213379	4095.000000	6	1.96658893	0.65022799	2.12814339	0.92348128	0.59522933	0.16963515	2.35840241	0.89726809	0.73902042	1.17260413	1.13256841	0.17933080	0.58223962	0.22528322	0.81064182	0.35535035	2.24256752	1.39032107	1.32091901	1.57178023	1.69335564	1.10437761	2.13257595	3.99058343	0.86277896	2.87905622	0.54123900	2.62808321	1.85210099	8.50153839	0.84712532	1.28734884
4880.500000	131	0	0	31.5	1.213379	4095.000000	6	1.96680065	0.65021762	2.12804188	0.92351703	0.59522487	0.16962339	2.35853131	0.89728684	0.73904903	1.17264147	1.13252864	0.17933234	0.58220219	0.22527811	0.81062902	0.35534964	2.24271617	1.39028716	1.32087194	1.57177290	1.69328907	1.10435361	2.13264410	3.99108846	0.86275247	2.87917078	0.54123777	2.62799925	1.85197060	8.50136819	0.84667192	1.28736699
4881.000000	131	0	0	31.5	1.213379	4095.000000	6	1.96669432	0.65022203	2.12808096	0.92345480	0.59516969	0.16960751	2.35842042	0.89731783	0.73900869	1.17263654	1.13256932	0.17931987	0.58219231	0.22528450	0.81064896	0.35534272	2.24249855	1.39017320	1.32086319	1.57166335	1.69322744	1.10434028	2.13232268	3.99086238	0.86275197	2.87924832	0.54118796	2.62790078	1.85205605	8.50142389	0.84614534	1.28728847
4881.600000	131	0	0	31.5	1.213379	4095.000000	6	1.96659458	0.65021475	2.12818501	0.92346619	0.59513616	0.16959896	2.35851443	0.89731730	0.73901455	1.17261247	1.13245903	0.17932018	0.58220135	0.22527795	0.81063296	0.35533792	2.24258463	1.39019138	1.32098626	1.57147514	1.69341851	1.10436783	2.13206842	3.99087898	0.86273618	2.87947466	0.54119511	2.62801440	1.85214861	8.50071222	0.84576678	1.28734059
4882.100000	131	0	0	31.5	1.213989	4095.000000	6	1.96648402	0.65021078	2.12804035	0.92349532	0.59520343	0.16959147	2.35846039	0.89733710	0.73901690	1.17262049	1.13237436	0.17932157	0.58220219	0.22527523	0.81061697	0.35534201	2.24265735	1.39023368	1.32092338	1.57149057	1.69334537	1.10432488	2.13225453	3.99055233	0.86271937	2.87931817	0.54120143	2.62799168	1.85201822	8.50065653	0.84545100	1.28728715
4882.700000	131	0	0	31.5	1.213989	4095.000000	6	1.96655271	0.65019423	2.12817740	0.92349479	0.59515717	0.16958995	2.35869682	0.89728293	0.73902862	1.17262049	1.13250965	0.17931910	0.58219862	0.22528146	0.81062632	0.35533775	2.24244775	1.39024906	1.32093381	1.57142616	1.69335359	1.10430829	2.13214215	3.99075868	0.86271046	2.87935100	0.54119143	2.62790015	1.85199775	8.50065653	0.84501471	1.28735214
4883.300000	131	0	0	31.5	1.213379	4095.000000	6	1.96655882	0.65021078	2.12792819	0.92351200	0.59513679	0.16957498	2.35868105	0.89723502	0.73900517	1.17266153	1.13249127	0.17931972	0.58217780	0.22527427	0.81058965	0.35533437	2.24253384	1.39023403	1.32094894	1.57143889	1.69321675	1.10428429	2.13198910	3.99066224	0.86271046	2.87936288	0.54120164	2.62784270	1.85194880	8.50182928	0.84466612	1.28734455
4883.800000	131	0	0	31.5	1.215210	4095.000000	7	1.96651413	0.65018386	2.12792210	0.92351332	0.59513404	0.16956673	2.35877676	0.89725819	0.73896811	1.17263592	1.13250845	0.17931987	0.58220787	0.22527859	0.81061426	0.35533775	2.24290173	1.39077876	1.32125630	1.57263944	1.69516044	1.10537428	2.14437967	3.99579220	0.86450699	2.88944092	0.54180052	2.64447148	1.85987762	8.52276537	0.86391386	1.29047005
4884.400000	131	0	0	31.5	1.212158	4095.000000	7	1.97257906	0.65169093	2.13402139	0.92517728	0.61183089	0.17049377	2.36120390	0.89798097	0.74185162	1.17470574	1.13566598	0.17957025	0.58281043	0.22556205	0.81326368	0.35598593	2.24976012	1.39808174	1.32339252	1.57996103	1.69688869	1.10616332	2.16604036	3.99730489	0.86484942	2.88999925	0.54195758	2.64676893	1.86134478	8.52473543	0.88926497	1.29094203
4884.900000	131	0	0	31.5	1.212158	4095.000000	7	1.97321658	0.65183958	2.13431150	0.92527192	0.61480068	0.17081477	2.36118755	0.89800989	0.74228879	1.17508892	1.13624391	0.17961723	0.58289627	0.22559661	0.81364755	0.35606123	2.25070229	1.39883994	1.32356291	1.58115963	1.69711019	1.10634069	2.17147475	3.99776736	0.86501390	2.89004134	0.54201191	2.64735238	1.86181514	8.52836049	0.90859665	1.29120915
4885.500000	131	0	0	31.5	1.212769	4095.000000	7	1.97360693	0.65188774	2.13439091	0.92531487	0.61598936	0.17097882	2.36130027	0.89802031	0.74246370	1.17528271	1.13654684	0.17963940	0.58288848	0.22560509	0.81381227	0.35607295	2.25149936	1.39922390	1.32363666	1.58198666	1.69725553	1.10644036	2.17412936	3.99786194	0.86506439	2.88993121	0.54206604	2.64755093	1.86214115	8.53281278	0.92011196	1.29127726
4886.100000	131	0	0	31.5	1.213379	4095.000000	7	1.97371409	0.65189304	2.13449781	0.92519000	0.61649993	0.17107667	2.36135212	0.89800624	0.74254011	1.17541191	1.13662084	0.17965388	0.58291562	0.22561389	0.81391017	0.35610349	2.25150902	1.39930225	1.32362353	1.58220229	1.69725347	1.10649049	2.17521565	3.99771851	0.86502588	2.88929715	0.54210138	2.64732566	1.86202934	8.53261981	0.92427381	1.29115361
4886.600000	131	0	0	31.5	1.213379	4095.000000	7	1.97346532	0.65181506	2.13423464	0.92510809	0.61558384	0.17109823	2.36112951	0.89798514	0.74239388	1.17531732	1.13650244	0.17964140	0.58289080	0.22560589	0.81379698	0.35606620	2.25117728	1.39883678	1.32349556	1.58170551	1.69702661	1.10633921	2.17345971	3.99770500	0.86487900	2.88756831	0.54200579	2.64536337	1.86140201	8.52757061	0.92006361	1.29088088
4887.100000	131	0	0	31.5	1.213379	4095.000000	7	1.97289567	0.65165648	2.13359646	0.92495964	0.61338122	0.17103753	2.36081000	0.89794320	0.74211015	1.17508212	1.13613036	0.17962570	0.58284620	0.22558077	0.81355089	0.35600760	2.25067277	1.39804347	1.32323461	1.58086931	1.69664582	1.10614019	2.17007000	3.99689028	0.86470051	2.88617123	0.54196412	2.64353545	1.86024621	8.52606890	0.91321611	1.29050739
4887.700000	131	0	0	31.5	1.215210	4095.000000	7	1.97220211	0.65151359	2.13295439	0.92476086	0.61119750	0.17095726	2.36049447	0.89788380	0.74182977	1.17481605	1.13571338	0.17959505	0.58276752	0.22555229	0.81326195	0.35593017	2.25001870	1.39720523	1.32297133	1.57984598	1.69617993	1.10594712	2.16676407	3.99618069	0.86446493	2.88535464	0.54187731	2.64189239	1.85937332	8.52404241	0.90633408	1.29021263
4888.300000	131	0	0	31.5	1.213989	4095.000000	7	1.97172005	0.65137557	2.13236336	0.92465723	0.60930459	0.17086170	2.36040602	0.89785020	0.74153017	1.17463777	1.13529771	0.17956871	0.58269642	0.22552621	0.81298835	0.35586483	2.24927900	1.39657506	1.32273738	1.57909965	1.69604454	1.10572768	2.16356990	3.99590957	0.86429719	2.88453901	0.54180522	2.64063116	1.85881601	8.52058174	0.90005872	1.28994764
4888.800000	131	0	0	31.5	1.213379	4095.000000	7	1.97110655	0.65124993	2.13179233	0.92453215	0.60774503	0.17077793	2.36016942	0.89776580	0.74130581	1.17443294	1.13495759	0.17954854	0.58265120	0.22549886	0.81276679	0.35581902	2.24864195	1.39591354	1.32261318	1.57843569	1.69570838	1.10560997	2.16096928	3.99529471	0.86413737	2.88412045	0.54178418	2.63956213	1.85824635	8.51897953	0.89467222	1.28966057
4889.400000	131	0	0	31.5	1.213379	4095.000000	7	1.97076900	0.65118192	2.13151932	0.92442378	0.60651000	0.17069446	2.36008492	0.89773845	0.74110473	1.17426056	1.13470383	0.17952806	0.58261102	0.22549230	0.81262041	0.35576362	2.24808281	1.39553099	1.32245231	1.57788069	1.69555081	1.10552547	2.15863116	3.99467166	0.86404613	2.88358929	0.54170167	2.63858424	1.85771389	8.51730021	0.89020462	1.28955718
4890.000000	131	0	0	31.5	1.212769	4095.000000	7	1.97047768	0.65109692	2.13111115	0.92435833	0.60552661	0.17062033	2.36001563	0.89765223	0.74093820	1.17411137	1.13456896	0.17951420	0.58261292	0.22547214	0.81244227	0.35573858	2.24763688	1.39509032	1.32234630	1.57743262	1.69535623	1.10545521	2.15668430	3.99445363	0.86389806	2.88330171	0.54167594	2.63784126	1.85735691	8.51580758	0.88641531	1.28938246
4890.500000	131	0	0	31.5	1.212769	4095.000000	7	1.97006388	0.65102627	2.13093987	0.92426082	0.60468897	0.17056041	2.35975598	0.89763608	0.74076912	1.17401593	1.13430530	0.17950450	0.58256854	0.22545534	0.81231317	0.35571852	2.24752273	1.39478153	1.32230423	1.57705158	1.69527397	1.10537339	2.15493699	3.99399165	0.86383206	2.88268399	0.54163816	2.63723791	1.85701695	8.51120816	0.88306584	1.28918332
4891.100000	131	0	0	31.5	1.212769	4095.000000	7	1.96985466	0.65097682	2.13075082	0.92421737	0.60393000	0.17050187	2.35968164	0.89762905	0.74064748	1.17392544	1.13418223	0.17949171	0.58256664	0.22544559	0.81222744	0.35569171	2.24722212	1.39441534	1.32217468	1.57667062	1.69516661	1.10532536	2.15333948	3.99389303	0.86380581	2.88253570	0.54160672	2.63667273	1.85658606	8.51102216	0.88014412	1.28905552
4891.700000	131	0	0	31.5	1.213379	4095.000000	7	1.96962284	0.65092980	2.13043170	0.92415008	0.60335223	0.17044808	2.35953127	0.89753190	0.74056670	1.17386244	1.13402992	0.17947739	0.58254225	0.22543935	0.81210403	0.35566490	2.24674958	1.39413434	1.32205624	1.57632337	1.69500210	1.10526667	2.15212440	3.99352143	0.86369573	2.88224195	0.54158385	2.63598670	1.85640944	8.51051378	0.87761560	1.28894226
4892.200000	131	0	0	31.5	1.212769	4095.000000	7	1.96954981	0.65089205	2.13030163	0.92411008	0.60282805	0.17040314	2.35934262	0.89751809	0.74049955	1.17380654	1.13397563	0.17946769	0.58250902	0.22542655	0.81200477	0.35564644	2.24669762	1.39387301	1.32196641	1.57589462	1.69487872	1.10518278	2.15102849	3.99326923	0.86366108	2.88220768	0.54153627	2.63555605	1.85611958	8.51054788	0.87541494	1.28887953
4892.700000	131	0	0	31.5	1.212769	4095.000000	7	1.96934912	0.65086225	2.13014515	0.92404650	0.60240731	0.17035959	2.35966136	0.89751914	0.74041245	1.17376763	1.13396508	0.17945799	0.58249787	0.22541535	0.81194615	0.35562958	2.24644371	1.39372799	1.32193276	1.57560240	1.69481333	1.10516233	2.14996850	3.99308761	0.86358209	2.88178670	0.54155424	2.63527237	1.85593141	8.50878443	0.87345742	1.28868474
4893.300000	131	0	0	31.5	1.212158	4095.000000	7	1.96925678	0.65083378	2.12998208	0.92402981	0.60201356	0.17031818	2.35947946	0.89753190	0.74031737	1.17366017	1.13377358	0.17945383	0.58247305	0.22540895	0.81188039	0.35561502	2.24635694	1.39359875	1.32190181	1.57549727	1.69468544	1.10516677	2.14903868	3.99340208	0.86359177	2.88132874	0.54152198	2.63497100	1.85573524	8.50401147	0.87169319	1.28869332
4893.800000	131	0	0	31.5	1.213379	4095.000000	7	1.96913007	0.65077595	2.12990791	0.92397471	0.60165425	0.17028181	2.35952845	0.89752408	0.74023262	1.17361663	1.13374554	0.17944228	0.58247558	0.22539935	0.81181463	0.35559620	2.24610576	1.39339843	1.32181064	1.57509962	1.69462253	1.10507578	2.14795046	3.99325885	0.86351865	2.88143361	0.54152504	2.63458041	1.85559927	8.50640516	0.87006913	1.28864215
4894.400000	0	0	0	31.5	1.213379	4095.000000	0	1.96896239	0.65072341	2.12973876	0.92396226	0.60127905	0.17025018	2.35936176	0.89751289	0.74015891	1.17353573	1.13363879	0.17943751	0.58244361	0.22539759	0.81172868	0.35557898	2.24582086	1.39321598	1.32177498	1.57505055	1.69456661	1.10506955	2.14731131	3.99335018	0.86349751	2.88151331	0.54146991	2.63420381	1.85500065	8.50285062	0.86763166	1.28821534
4895.000000	0	0	0	31.5	1.212769	4095.000000	0	1.96801541	0.65056053	2.12917298	0.92379353	0.60007396	0.17017118	2.35922831	0.89744647	0.73995306	1.17347089	1.13357487	0.17943212	0.58243120	0.22539424	0.81171612	0.35557507	2.24572502	1.39323769	1.32173158	1.57474030	1.69430676	1.10495604	2.14445279	3.99199918	0.86325524	2.88021599	0.54136966	2.63147440	1.85405918	8.50266800	0.86240874	1.28791172
4895.500000	0	0	0	31.5	1.212158	4095.000000	0	1.96780215	0.65049896	2.12898815	0.92371804	0.59918913	0.17009280	2.35909204	0.89750377	0.73990612	1.17340636	1.13336412	0.17942719	0.58244087	0.22538464	0.81169913	0.35557827	2.24561257	1.39321353	1.32166901	1.57468119	1.69435198	1.10495041	2.14362092	3.99190789	0.86324887	2.88069612	0.54139988	2.63198905	1.85398078	8.50385668	0.86123933	1.28803877
4896.100000	0	0	0	31.5	1.213379	4095.000000	0	1.96792785	0.65052147	2.12917298	0.92379141	0.59933408	0.17008134	2.35921198	0.89751236	0.73988805	1.17334215	1.13334604	0.17942227	0.58242994	0.22538320	0.81168411	0.35556762	2.24557188	1.39312494	1.32166665	1.57471905	1.69433883	1.10493855	2.14339907	3.99189336	0.86329778	2.88090930	0.54142111	2.63227487	1.85412956	8.50319421	0.86058261	1.28807144
4896.700000	0	0	0	31.5	1.213989	4095.000000	0	1.96791278	0.65055413	2.12925576	0.92379485	0.59940198	0.17007493	2.35925871	0.89749231	0.73992138	1.17329985	1.13347266	0.17942227	0.58244845	0.22538176	0.81167401	0.35557028	2.24544874	1.39318482	1.32163503	1.57461474	1.69435692	1.10496671	2.14332342	3.99222638	0.86328402	2.88092818	0.54140151	2.63240705	1.85422935	8.50277943	0.86012750	1.28820874
4897.200000	0	0	0	31.5	1.212769	4095.000000	0	1.96801070	0.65058591	2.12928369	0.92384491	0.59950906	0.17007202	2.35935782	0.89745559	0.73993147	1.17332856	1.13344613	0.17942211	0.58243414	0.22538464	0.81165702	0.35557703	2.24540162	1.39320058	1.32162259	1.57471519	1.69431621	1.10496404	2.14365874	3.99231872	0.86328020	2.88123646	0.54140518	2.63259931	1.85436746	8.50316016	0.85982984	1.28819983
4897.700000	0	0	0	31.5	1.214600	4095.000000	0	1.96798246	0.65061858	2.12939643	0.92388518	0.59957804	0.17006820	2.35934937	0.89742538	0.73994414	1.17334462	1.13343678	0.17942350	0.58242847	0.22539008	0.81163683	0.35557578	2.24542250	1.39322999	1.32165084	1.57462749	1.69437788	1.10494418	2.14353606	3.99213093	0.86329217	2.88115117	0.54142519	2.63274479	1.85441558	8.50197473	0.85961204	1.28816319
4898.300000	0	0	0	31.5	1.212769	4095.000000	0	1.96828237	0.65061571	2.12936748	0.92389392	0.59968130	0.17007218	2.35925477	0.89741392	0.73997067	1.17337055	1.13337468	0.17942057	0.58241543	0.22538720	0.81167253	0.35557312	2.24551620	1.39320793	1.32161721	1.57478357	1.69445682	1.10494270	2.14345938	3.99190063	0.86326492	2.88123156	0.54139538	2.63291810	1.85450201	8.50320659	0.85944356	1.28820544
4898.900000	0	0	0	31.5	1.212158	4095.000000	0	1.96830120	0.65061990	2.12941167	0.92393524	0.59978648	0.17007111	2.35924126	0.89744934	0.73998311	1.17336592	1.13341025	0.17942596	0.58242279	0.22539168	0.81162328	0.35557081	2.24566130	1.39324820	1.32163503	1.57485929	1.69432115	1.10499783	2.14371038	3.99205105	0.86332351	2.88132175	0.54138763	2.63298199	1.85462544	8.50230898	0.85929238	1.28828432
4899.400000	0	0	0	31.5	1.213989	4095.000000	0	1.96832992	0.65063005	2.12949953	0.92384836	0.59986612	0.17006576	2.35942990	0.89745689	0.73997747	1.17337209	1.13349648	0.17942596	0.58243288	0.22538688	0.81165579	0.35556993	2.24562007	1.39327166	1.32162932	1.57482452	1.69434993	1.10503458	2.14361018	3.99240276	0.86335458	2.88129308	0.54140069	2.63278337	1.85480858	8.50446969	0.85918694	1.28816022
4900.000000	0	0	0	31.5	1.212158	4095.000000	0	1.96856819	0.65066095	2.12947312	0.92386769	0.59996280	0.17007447	2.35938710	0.89747877	0.74000611	1.17337858	1.13340754	0.17941795	0.58242321	0.22538464	0.81167376	0.35557561	2.24560454	1.39323769	1.32161081	1.57482800	1.69435075	1.10503902	2.14372367	3.99236644	0.86336248	2.88125743	0.54144826	2.63293455	1.85478541	8.50335827	0.85906830	1.28824835
4900.500000	0	0	0	31.5	1.213989	4095.000000	0	1.96850697	0.65067596	2.12955286	0.92389074	0.60001433	0.17007309	2.35963996	0.89743111	0.73997630	1.17344125	1.13347356	0.17942088	0.58243435	0.22538736	0.81168164	0.35557543	2.24569717	1.39321143	1.32159467	1.57494854	1.69446793	1.10505058	2.14394811	3.99275243	0.86337140	2.88138956	0.54142233	2.63314900	1.85477338	8.50383810	0.85896465	1.28819026
4901.100000	0	0	0	31.5	1.213989	4095.000000	0	1.96844246	0.65066956	2.12948226	0.92389524	0.60008930	0.17008088	2.35960898	0.89747174	0.74003122	1.17343878	1.13342804	0.17941749	0.58242552	0.22538880	0.81166712	0.35557312	2.24566023	1.39328287	1.32165522	1.57485156	1.69444079	1.10509297	2.14354526	3.99269225	0.86334592	2.88143571	0.54142295	2.63317936	1.85466955	8.50385977	0.85888667	1.28829059
4901.700000	0	0	0	31.5	1.214600	4095.000000	0	1.96852722	0.65069296	2.12968289	0.92394054	0.60012699	0.17007447	2.35925702	0.89747095	0.74000165	1.17338167	1.13346784	0.17942134	0.58242826	0.22538784	0.81162870	0.35557809	2.24558312	1.39327446	1.32165051	1.57485929	1.69439926	1.10504080	2.14379524	3.99264452	0.86336834	2.88163287	0.54141907	2.63305284	1.85481927	8.50395884	0.85886000	1.28829918
4902.200000	0	0	0	31.5	1.212769	4095.000000	0	1.96845612	0.65069891	2.12968238	0.92396438	0.60018791	0.17008195	2.35949410	0.89748736	0.74004084	1.17337487	1.13349799	0.17942057	0.58241942	0.22538816	0.81164126	0.35558058	2.24561846	1.39329757	1.32167305	1.57499916	1.69449342	1.10504732	2.14391999	3.99273064	0.86339917	2.88145808	0.54140845	2.63304525	1.85477739	8.50389692	0.85876348	1.28827112
4902.800000	0	0	0	31.5	1.213989	4095.000000	0	1.96855830	0.65068942	2.12962041	0.92391325	0.60024499	0.17007813	2.35935332	0.89750559	0.74001479	1.17343384	1.13342110	0.17942057	0.58243856	0.22538160	0.81165357	0.35557862	2.24556171	1.39330037	1.32166598	1.57497095	1.69450370	1.10504021	2.14396805	3.99291846	0.86339458	2.88153848	0.54141110	2.63334765	1.85485002	8.50188189	0.85874392	1.28825561
4903.300000	0	0	0	31.5	1.213379	4095.000000	0	1.96853994	0.65069936	2.12983679	0.92391855	0.60028802	0.17008608	2.35921986	0.89751445	0.74003474	1.17340142	1.13341085	0.17941888	0.58243225	0.22538496	0.81166465	0.35558111	2.24561686	1.39322509	1.32170097	1.57496670	1.69455468	1.10497501	2.14400230	3.99301497	0.86338210	2.88144829	0.54144234	2.63314457	1.85504388	8.50494652	0.85865630	1.28831898
4903.900000	0	0	0	31.5	1.212158	4095.000000	0	1.96864684	0.65070929	2.12986524	0.92396014	0.60033083	0.17008409	2.35931615	0.89754075	0.74008192	1.17344743	1.13348020	0.17941842	0.58242762	0.22538864	0.81167894	0.35558040	2.24569717	1.39325625	1.32174604	1.57493579	1.69454358	1.10500375	2.14389494	3.99308035	0.86337267	2.88166713	0.54144173	2.63326667	1.85493113	8.50537695	0.85861262	1.28835133
4904.400000	128	0	0	31.5	1.212769	4095.000000	1	1.96873302	0.65069980	2.12985153	0.92393815	0.60036640	0.17008409	2.35942145	0.89752408	0.74006244	1.17342211	1.13351306	0.17942581	0.58242132	0.22539120	0.81164889	0.35558289	2.24549157	1.39307172	1.32169861	1.57474223	1.69437542	1.10498567	2.14367561	3.99329310	0.86338974	2.88138467	0.54144520	2.63308131	1.85477516	8.50426225	0.85796337	1.28813481
4905.000000	128	0	0	31.5	1.212158	4095.000000	1	1.96799940	0.65050867	2.12929435	0.92375671	0.59883075	0.16999747	2.35913371	0.89741887	0.73966535	1.17318285	1.13310427	0.17940102	0.58234414	0.22535025	0.81132486	0.35549856	2.24449113	1.39163045	1.32128287	1.57304545	1.69364372	1.10449346	2.13765116	3.99138613	0.86283193	2.87880268	0.54125308	2.62858325	1.85256699	8.49734697	0.85282556	1.28744385
4905.500000	128	0	0	31.5	1.213379	4095.000000	1	1.96702228	0.65025733	2.12813324	0.92343070	0.59615287	0.16976879	2.35877113	0.89729986	0.73921276	1.17272110	1.13252231	0.17934928	0.58224362	0.22529778	0.81079637	0.35536703	2.24323867	1.39050987	1.32096911	1.57195844	1.69343742	1.10439124	2.13431761	3.99121188	0.86274178	2.87896472	0.54122124	2.62823347	1.85257946	8.49862106	0.85089734	1.28729045
4906.100000	128	0	0	31.5	1.212769	4095.000000	1	1.96693193	0.65024189	2.12811293	0.92341190	0.59581013	0.16969914	2.35871202	0.89726653	0.73913043	1.17266339	1.13243011	0.17933188	0.58219841	0.22528530	0.81071786	0.35535958	2.24309587	1.39044519	1.32088337	1.57187165	1.69337167	1.10440872	2.13336393	3.99102416	0.86269671	2.87873354	0.54122267	2.62817223	1.85244993	8.49958302	0.84976016	1.28734026
4906.700000	128	0	0	31.5	1.213379	4095.000000	1	1.96696111	0.65025535	2.12809974	0.92342514	0.59570461	0.16966157	2.35873510	0.89726653	0.73909430	1.17263530	1.13241805	0.17932311	0.58222007	0.22529042	0.81067381	0.35535479	2.24298409	1.39037177	1.32100913	1.57177290	1.69335934	1.10440783	2.13298949	3.99085201	0.86271606	2.87883691	0.54122512	2.62812993	1.85237159	8.50063487	0.84891376	1.28730332
4907.200000	128	0	0	31.5	1.212158	4095.000000	1	1.96692676	0.65025093	2.12806878	0.92341958	0.59561459	0.16964157	2.35853244	0.89724205	0.73908773	1.17263623	1.13239154	0.17931972	0.58219336	0.22528306	0.81064133	0.35535692	2.24300709	1.39034590	1.32091565	1.57176711	1.69330428	1.10437346	2.13249305	3.99049633	0.86273923	2.87894586	0.54119817	2.62822084	1.85241788	8.49936958	0.84821639	1.28725285
4907.800000	128	0	0	31.5	1.212769	4095.000000	1	1.96694652	0.65025005	2.12794291	0.92343547	0.59559676	0.16961835	2.35860449	0.89724491	0.73908281	1.17268128	1.13238702	0.17931818	0.58221502	0.22527603	0.81065536	0.35534911	2.24284665	1.39034380	1.32091329	1.57165988	1.69334660	1.10436043	2.13237913	3.99100031	0.86269493	2.87907089	0.54119449	2.62821642	1.85213615	8.49781699	0.84760079	1.28718984
4908.300000	128	0	0	31.5	1.212769	4095.000000	1	1.96689946	0.65023703	2.12798656	0.92342700	0.59555282	0.16960140	2.35865629	0.89722642	0.73905349	1.17265258	1.13235689	0.17932018	0.58221649	0.22527571	0.81062755	0.35534982	2.24285788	1.39036722	1.32093313	1.57157464	1.69327140	1.10435421	2.13210045	3.99088001	0.86271886	2.87933773	0.54120899	2.62815203	1.85228880	8.49859013	0.84716741	1.28722613
4908.900000	128	0	0	31.5	1.213379	4095.000000	1	1.96693005	0.65022137	2.12806218	0.92341481	0.59554199	0.16959086	2.35849304	0.89725142	0.73903941	1.17267789	1.13244879	0.17931679	0.58218937	0.22527443	0.81059876	0.35535106	2.24283970	1.39028961	1.32091699	1.57158583	1.69323483	1.10435154	2.13217571	3.99115795	0.86268652	2.87951308	0.54120756	2.62812362	1.85215840	8.49875406	0.84672609	1.28722118
4909.400000	128	0	0	31.5	1.211548	4095.000000	1	1.96692770	0.65022269	2.12806827	0.92343520	0.59551121	0.16957574	2.35850035	0.89725220	0.73900282	1.17261216	1.13235599	0.17931571	0.58219820	0.22527459	0.81061254	0.35534857	2.24292527	1.39027458	1.32094961	1.57142616	1.69325127	1.10435035	2.13206537	3.99072861	0.86275069	2.87966538	0.54117612	2.62801440	1.85212859	8.49837673	0.84632219	1.28717929
4910.000000	128	0	0	31.5	1.212158	4095.000000	1	1.96694275	0.65022446	2.12803985	0.92345930	0.59548510	0.16956841	2.35850824	0.89727616	0.73899180	1.17262790	1.13240901	0.17931556	0.58219841	0.22527619	0.81061106	0.35534112	2.24281296	1.39023228	1.32089346	1.57130353	1.69327223	1.10434354	2.13190622	3.99085823	0.86272115	2.87942575	0.54117755	2.62787805	1.85211701	8.50069675	0.84592721	1.28716082
4910.600000	128	0	0	31.5	1.213379	4095.000000	1	1.96686088	0.65023152	2.12803223	0.92342461	0.59548658	0.16955421	2.35861012	0.89726340	0.73899579	1.17264147	1.13236894	0.17930648	0.58219063	0.22527667	0.81059999	0.35535053	2.24283328	1.39024102	1.32095398	1.57132281	1.69329811	1.10429940	2.13169217	3.99045175	0.86272854	2.87932306	0.54120143	2.62796769	1.85204937	8.49890870	0.84563432	1.28717269
4911.100000	128	0	0	31.5	1.214600	4095.000000	1	1.96672867	0.65022026	2.12796828	0.92348684	0.59545007	0.16954886	2.35849867	0.89726548	0.73899016	1.17261987	1.13236111	0.17930786	0.58218117	0.22527939	0.81062017	0.35533970	2.24279318	1.39016341	1.32088774	1.57114195	1.69319374	1.10431865	2.13164184	3.99038020	0.86268983	2.87951657	0.54118061	2.62801567	1.85201911	8.49901386	0.84530170	1.28720007
4911.700000	128	0	0	31.5	1.213989	4095.000000	1	1.96671973	0.65022732	2.12789926	0.92349558	0.59547300	0.16954352	2.35859887	0.89729986	0.73901737	1.17260722	1.13245120	0.17930678	0.58219273	0.22527187	0.81058793	0.35534644	2.24279532	1.39020186	1.32083125	1.57107255	1.69322415	1.10434058	2.13162201	3.99048285	0.86270715	2.87925670	0.54118449	2.62779915	1.85195236	8.49792831	0.84503284	1.28712750
4912.200000	128	0	0	31.5	1.212158	4095.000000	1	1.96678466	0.65021784	2.12807842	0.92346778	0.59545496	0.16953588	2.35853920	0.89725038	0.73898218	1.17258284	1.13241745	0.17930309	0.58219336	0.22527267	0.81057981	0.35533668	2.24295842	1.39015327	1.32083764	1.57110879	1.69323566	1.10432280	2.13149950	3.99029310	0.86271453	2.87951797	0.54118163	2.62777453	1.85202178	8.50001611	0.84471620	1.28714135
4912.800000	128	0	0	31.5	1.212769	4095.000000	1	1.96672443	0.65020791	2.12822765	0.92348234	0.59543649	0.16952993	2.35855890	0.89722538	0.73896694	1.17260352	1.13246174	0.17930355	0.58218895	0.22527331	0.81057661	0.35533721	2.24285200	1.39020082	1.32086723	1.57100122	1.69327346	1.10429821	2.13126363	3.99020394	0.86270282	2.87941108	0.54117694	2.62794496	1.85204359	8.49918089	0.84445298	1.28714762
4913.300000	128	0	0	31.5	1.211548	4095.000000	1	1.96679218	0.65022269	2.12797996	0.92347678	0.59540104	0.16952046	2.35853469	0.89720143	0.73894677	1.17261709	1.13247892	0.17929986	0.58219610	0.22527219	0.81057169	0.35533686	2.24285200	1.39016796	1.32080805	1.57105096	1.69316950	1.10428814	2.13125296	3.99014899	0.86268729	2.87928185	0.54115959	2.62785406	1.85188695	8.50052349	0.84425496	1.28711860
4913.900000	128	0	0	31.5	1.212769	4095.000000	1	1.96672772	0.65020019	2.12794443	0.92346698	0.59540125	0.16951496	2.35859436	0.89719544	0.73896811	1.17261432	1.13244246	0.17930217	0.58219883	0.22527139	0.81057489	0.35533739	2.24274986	1.39013929	1.32083562	1.57099389	1.69321634	1.10436132	2.13138461	3.99002250	0.86264400	2.87915122	0.54117143	2.62783386	1.85194702	8.49910356	0.84402326	1.28711892
4914.500000	128	0	0	31.5	1.213379	4095.000000	1	1.96681712	0.65022225	2.12794088	0.92345851	0.59542927	0.16950962	2.35870020	0.89722017	0.73898899	1.17260136	1.13244969	0.17930371	0.58219420	0.22527091	0.81057193	0.35533065	2.24272045	1.39011203	1.32094356	1.57098811	1.69314033	1.10431777	2.13105066	3.98999140	0.86269620	2.87934542	0.54116265	2.62784523	1.85194212	8.49766547	0.84384140	1.28702360
4915.000000	128	0	0	31.5	1.212769	4095.000000	1	1.96680159	0.65021585	2.12814593	0.92345454	0.59542948	0.16950687	2.35866980	0.89718632	0.73897796	1.17263777	1.13242589	0.17929724	0.58218432	0.22526755	0.81054216	0.35532781	2.24264131	1.39007707	1.32088404	1.57080305	1.69319621	1.10436102	2.13110149	3.98984315	0.86267888	2.87949212	0.54114713	2.62762620	1.85188161	8.49972531	0.84361127	1.28710507
4915.600000	128	0	0	31.5	1.212769	4095.000000	3	1.96663269	0.65021232	2.12787998	0.92343362	0.59542163	0.16949129	2.35883193	0.89720091	0.73897585	1.17262882	1.13248645	0.17929601	0.58217444	0.22526851	0.81056258	0.35533384	2.24288730	1.39024486	1.32095600	1.57096767	1.69334331	1.10440605	2.13185639	3.99080638	0.86317398	2.88188320	0.54135088	2.63357099	1.85542096	8.50726009	0.84942563	1.28868771
4916.100000	128	0	0	31.5	1.213379	4095.000000	3	1.96962519	0.65099139	2.13115638	0.92431143	0.60242736	0.16992185	2.35992720	0.89756289	0.74033004	1.17356414	1.13377298	0.17940641	0.58246022	0.22540543	0.81174592	0.35562407	2.24566290	1.39383167	1.32203336	1.57490836	1.69514687	1.10527882	2.14722990	3.99428959	0.86387971	2.88522650	0.54159508	2.63810813	1.85703256	8.50870077	0.85649222	1.28914105
4916.700000	128	0	0	31.5	1.215820	4095.000000	3	1.97042867	0.65113511	2.13172979	0.92444259	0.60512002	0.17017745	2.36022969	0.89764754	0.74077123	1.17397362	1.13428177	0.17945722	0.58255970	0.22544703	0.81217079	0.35572225	2.24690762	1.39463785	1.32232712	1.57584630	1.69531387	1.10539888	2.15153584	3.99444117	0.86402064	2.88518169	0.54159140	2.63891207	1.85732568	8.51137557	0.86093332	1.28935472
4917.200000	128	0	0	31.5	1.213379	4095.000000	3	1.97081425	0.65121923	2.13182792	0.92446352	0.60605693	0.17029159	2.36011421	0.89767958	0.74089875	1.17411230	1.13452280	0.17948155	0.58257695	0.22546590	0.81237132	0.35575705	2.24741610	1.39502512	1.32241630	1.57642468	1.69548211	1.10550680	2.15394290	3.99464155	0.86410832	2.88538545	0.54164695	2.63956404	1.85779779	8.51148408	0.86504705	1.28946734
4917.800000	128	0	0	31.5	1.210327	4095.000000	3	1.97108770	0.65123535	2.13206283	0.92452473	0.60695123	0.17038496	2.36020941	0.89773949	0.74107232	1.17420218	1.13470141	0.17949233	0.58262448	0.22548478	0.81252728	0.35579167	2.24775479	1.39533921	1.32257549	1.57693516	1.69574911	1.10560493	2.15590172	3.99494060	0.86422123	2.88560603	0.54171086	2.64021238	1.85820082	8.51459143	0.86904448	1.28963150
4918.300000	128	0	0	31.5	1.213379	4095.000000	3	1.97138664	0.65129541	2.13212842	0.92455706	0.60774460	0.17046535	2.36010858	0.89774808	0.74122194	1.17429670	1.13494643	0.17951096	0.58266087	0.22549566	0.81265664	0.35580783	2.24813695	1.39561128	1.32268319	1.57723107	1.69578161	1.10563873	2.15753970	3.99531340	0.86425131	2.88579582	0.54176029	2.64061149	1.85843428	8.51373223	0.87303130	1.28979964
4918.900000	128	0	0	31.5	1.212769	4095.000000	3	1.97137768	0.65134068	2.13242236	0.92461669	0.60841779	0.17053596	2.36027814	0.89775538	0.74131332	1.17441687	1.13505235	0.17952005	0.58266171	0.22551054	0.81276408	0.35583997	2.24841570	1.39591004	1.32274782	1.57762491	1.69587584	1.10572887	2.15906306	3.99563848	0.86435098	2.88548208	0.54177499	2.64114078	1.85884101	8.51338487	0.87700121	1.28991593
4919.500000	128	0	0	31.5	1.212769	4095.000000	3	1.97171581	0.65140560	2.13256527	0.92467473	0.60901050	0.17059342	2.36030462	0.89776423	0.74140189	1.17451233	1.13519419	0.17954084	0.58268738	0.22551646	0.81283776	0.35586536	2.24870522	1.39613449	1.32287809	1.57789578	1.69590793	1.10576445	2.16044273	3.99534352	0.86439355	2.88587216	0.54182605	2.64143975	1.85909911	8.51218788	0.88092235	1.29002892
4920.000000	128	0	0	31.5	1.211548	4095.000000	3	1.97192852	0.65143364	2.13258968	0.92469142	0.60955436	0.17064906	2.36044489	0.89773662	0.74153205	1.17449565	1.13523373	0.17954238	0.58270231	0.22552381	0.81294743	0.35587388	2.24888056	1.39631828	1.32287539	1.57817365	1.69618528	1.10579321	2.16163410	3.99567275	0.86441573	2.88602064	0.54183463	2.64192541	1.85933714	8.51489855	0.88480696	1.29015646
4920.600000	128	0	0	31.5	1.213379	4095.000000	3	1.97200304	0.65146346	2.13278958	0.92469884	0.61001735	0.17069951	2.36058631	0.89774235	0.74163449	1.17463622	1.13533212	0.17955100	0.58272818	0.22553789	0.81303493	0.35589572	2.24919265	1.39652033	1.32290030	1.57840975	1.69612108	1.10583769	2.16288903	3.99608408	0.86448303	2.88597722	0.54183299	2.64224289	1.85964712	8.51694331	0.88859311	1.29018454
4921.100000	128	0	0	31.5	1.213989	4095.000000	3	1.97213937	0.65149702	2.13264309	0.92475662	0.61042235	0.17074063	2.36060096	0.89773454	0.74170381	1.17472119	1.13548395	0.17956178	0.58275195	0.22554045	0.81311454	0.35591046	2.24929455	1.39668767	1.32296696	1.57874770	1.69627334	1.10592488	2.16393725	3.99636249	0.86455186	2.88617964	0.54186097	2.64255914	1.85982133	8.52017183	0.89217828	1.29029292
4921.700000	128	0	0	31.5	1.214600	4095.000000	3	1.97220966	0.65153545	2.13282417	0.92480724	0.61082683	0.17077869	2.36050799	0.89776840	0.74175645	1.17473819	1.13551172	0.17956687	0.58274354	0.22555037	0.81315620	0.35593355	2.24938734	1.39692275	1.32300399	1.57894439	1.69628446	1.10601088	2.16485227	3.99644248	0.86453325	2.88632253	0.54188875	2.64272934	1.86001656	8.52086435	0.89554102	1.29034910
4922.200000	128	0	0	31.5	1.211548	4095.000000	3	1.97237854	0.65155820	2.13287045	0.92483348	0.61121124	0.17081523	2.36055081	0.89778559	0.74182859	1.17479040	1.13555549	0.17957457	0.58276373	0.22555405	0.81322177	0.35593372	2.24956809	1.39699223	1.32297672	1.57932581	1.69642562	1.10600109	2.16552395	3.99673027	0.86457277	2.88652779	0.54191898	2.64319430	1.86029000	8.52320344	0.89872937	1.29044163
4922.800000	128	0	0	31.5	1.212769	4095.000000	3	1.97250121	0.65156615	2.13291267	0.92480353	0.61154400	0.17085238	2.36049109	0.89776085	0.74189369	1.17484263	1.13570070	0.17958381	0.58276479	0.22555613	0.81327329	0.35594296	2.24971614	1.39713329	1.32302048	1.57941294	1.69636677	1.10606604	2.16632754	3.99697964	0.86463243	2.88649836	0.54189937	2.64342618	1.86056169	8.52432209	0.90161455	1.29044394
4923.400000	128	0	0	31.5	1.213379	4095.000000	3	1.97250781	0.65160700	2.13316245	0.92487032	0.61186139	0.17088494	2.36061166	0.89778038	0.74197500	1.17489454	1.13574719	0.17959243	0.58278561	0.22556269	0.81332999	0.35595148	2.24981967	1.39724454	1.32310970	1.57967903	1.69640051	1.10604647	2.16714538	3.99703991	0.86469286	2.88659644	0.54191551	2.64371717	1.86073330	8.52499650	0.90429973	1.29049682
4923.900000	128	0	0	31.5	1.212158	4095.000000	3	1.97254603	0.65162114	2.13318382	0.92488331	0.61215092	0.17091567	2.36063138	0.89778898	0.74199075	1.17489516	1.13581150	0.17960059	0.58279676	0.22556477	0.81340592	0.35596586	2.25007932	1.39743862	1.32323696	1.57979330	1.69651082	1.10609273	2.16775780	3.99697652	0.86471555	2.88709809	0.54195329	2.64393003	1.86089599	8.52537259	0.90682029	1.29061447
4924.500000	128	0	0	31.5	1.213989	4095.000000	3	1.97276827	0.65164433	2.13326268	0.92487695	0.61240355	0.17094564	2.36057335	0.89781842	0.74206338	1.17489423	1.13589695	0.17959874	0.58279550	0.22557357	0.81346361	0.35597386	2.25017911	1.39752918	1.32323360	1.57989053	1.69648695	1.10611735	2.16839780	3.99706381	0.86477929	2.88740292	0.54196616	2.64410351	1.86082626	8.52592590	0.90907333	1.29066141
4925.000000	128	0	0	31.5	1.212158	4095.000000	3	1.97277676	0.65164168	2.13313854	0.92488914	0.61265108	0.17097209	2.36070970	0.89784473	0.74211744	1.17495078	1.13592473	0.17960922	0.58279950	0.22557709	0.81349813	0.35598220	2.25040178	1.39764361	1.32323797	1.58015707	1.69668946	1.10613574	2.16914193	3.99725812	0.86482698	2.88753537	0.54198250	2.64425222	1.86111456	8.52834494	0.91121980	1.29071131
4925.600000	128	0	0	31.5	1.212769	4095.000000	3	1.97277487	0.65168121	2.13336240	0.92491379	0.61289886	0.17099839	2.36082014	0.89787677	0.74214682	1.17498261	1.13593439	0.17961230	0.58282327	0.22557789	0.81355385	0.35599002	2.25039105	1.39770574	1.32319656	1.58024075	1.69657050	1.10618260	2.16980717	3.99747740	0.86485044	2.88760545	0.54196453	2.64461259	1.86121335	8.52838848	0.91312667	1.29076519
4926.100000	128	0	0	31.5	1.212158	4095.000000	3	1.97295088	0.65169778	2.13338173	0.92494321	0.61310434	0.17101735	2.36081732	0.89793929	0.74223567	1.17498941	1.13593046	0.17961430	0.58284872	0.22558317	0.81356938	0.35599232	2.25035939	1.39780579	1.32326828	1.58042790	1.69666311	1.10618319	2.17027543	3.99751481	0.86485197	2.88789562	0.54197453	2.64466471	1.86144940	8.52866840	0.91507063	1.29076949
4926.700000	128	0	0	31.5	1.215820	4095.000000	3	1.97285887	0.65172583	2.13344737	0.92497608	0.61329974	0.17105129	2.36076886	0.89791376	0.74228033	1.17503020	1.13598179	0.17961784	0.58283252	0.22558589	0.81361944	0.35600387	2.25055310	1.39788232	1.32327838	1.58054532	1.69672897	1.10616807	2.17101037	3.99770084	0.86487849	2.88782903	0.54197617	2.64479375	1.86159739	8.52859064	0.91676122	1.29091228
4927.300000	128	0	0	31.5	1.213989	4095.000000	3	1.97296315	0.65173488	2.13353692	0.92499914	0.61349604	0.17107881	2.36077675	0.89788875	0.74233017	1.17505245	1.13601803	0.17962077	0.58284514	0.22559389	0.81364829	0.35601204	2.25062662	1.39794376	1.32332585	1.58057477	1.69674667	1.10622264	2.17140486	3.99760627	0.86493102	2.88772600	0.54200252	2.64505756	1.86165059	8.52716327	0.91844335	1.29085477
4927.800000	128	0	0	31.5	1.212769	4095.000000	3	1.97310473	0.65177420	2.13344126	0.92498456	0.61368375	0.17110190	2.36093903	0.89784342	0.74235626	1.17511704	1.13607751	0.17963001	0.58284599	0.22559581	0.81371141	0.35601115	2.25075381	1.39800449	1.32329252	1.58069646	1.69679237	1.10622709	2.17185223	3.99775697	0.86500319	2.88805053	0.54202519	2.64522985	1.86190100	8.52818012	0.92007576	1.29089906
4928.400000	128	0	0	31.5	1.213379	4095.000000	3	1.97325953	0.65175587	2.13355677	0.92496362	0.61387429	0.17111689	2.36079196	0.89782623	0.74240234	1.17514053	1.13615452	0.17963386	0.58286303	0.22560349	0.81372547	0.35601949	2.25080050	1.39815266	1.32334572	1.58091388	1.69689034	1.10629116	2.17249860	3.99823822	0.86493918	2.88829868	0.54201416	2.64522731	1.86196047	8.52929980	0.92160725	1.29097674
4928.900000	128	0	0	31.5	1.213379	4095.000000	3	1.97327039	0.65178922	2.13371197	0.92504182	0.61408077	0.17114380	2.36084549	0.89785593	0.74244160	1.17519060	1.13621461	0.17963971	0.58286829	0.22560205	0.81377010	0.35603725	2.25086973	1.39820393	1.32333023	1.58094954	1.69688005	1.10635641	2.17320786	3.99816857	0.86500446	2.88828746	0.54204317	2.64555094	1.86212371	8.52953621	0.92317783	1.29100848
4929.500000	128	0	0	31.5	1.212769	4095.000000	3	1.97335487	0.65179673	2.13361630	0.92500285	0.61428686	0.17116674	2.36075083	0.89784004	0.74251378	1.17520636	1.13621673	0.17963894	0.58286597	0.22561213	0.81379279	0.35603494	2.25097922	1.39825941	1.32338006	1.58117359	1.69696197	1.10632497	2.17357113	3.99800538	0.86503838	2.88837439	0.54199864	2.64553823	1.86218855	8.52930291	0.92459337	1.29100583
4930.100000	128	0	0	31.5	1.213379	4095.000000	3	1.97345777	0.65179828	2.13373792	0.92505162	0.61445123	0.17118677	2.36087987	0.89788849	0.74252577	1.17526014	1.13621944	0.17964864	0.58286955	0.22560957	0.81382410	0.35603867	2.25121270	1.39830225	1.32346660	1.58130307	1.69695992	1.10634366	2.17393757	3.99816441	0.86505292	2.88812273	0.54203929	2.64598973	1.86217737	8.52832628	0.92600196	1.29107658
4930.600000	128	0	0	31.5	1.213989	4095.000000	3	1.97337186	0.65182302	2.13374352	0.92504049	0.61462293	0.17119840	2.36075365	0.89788719	0.74258243	1.17528147	1.13618411	0.17965342	0.58288575	0.22561229	0.81384457	0.35604862	2.25122934	1.39846448	1.32340633	1.58133951	1.69697844	1.10632497	2.17458766	3.99822055	0.86503328	2.88859594	0.54202131	2.64604570	1.86244797	8.52923137	0.92737863	1.29110303
4931.100000	128	0	0	31.5	1.213379	4095.000000	3	1.97347052	0.65183009	2.13380713	0.92503625	0.61480520	0.17122195	2.36075928	0.89786817	0.74262546	1.17530311	1.13628739	0.17965896	0.58290005	0.22561309	0.81388329	0.35605395	2.25118587	1.39848766	1.32351509	1.58152250	1.69709372	1.10636413	2.17499939	3.99856464	0.86506516	2.88816409	0.54207667	2.64629947	1.86247749	8.53086154	0.92873313	1.29116353
4931.700000	128	0	0	31.5	1.213379	4095.000000	6	1.97362723	0.65185195	2.13377049	0.92506912	0.61498190	0.17124382	2.36082690	0.89792965	0.74262311	1.17527251	1.13635474	0.17965650	0.58288722	0.22561645	0.81390253	0.35606123	2.25011795	1.39674521	1.32270036	1.57823132	1.69471217	1.10508941	2.15637936	3.99292780	0.86310724	2.87725824	0.54142764	2.62860030	1.85396608	8.50832585	0.88178114	1.28765269
4932.300000	128	0	0	31.5	1.213989	4095.000000	6	1.96716204	0.65028977	2.12764856	0.92334597	0.59648231	0.17024819	2.35800562	0.89718060	0.73954004	1.17297017	1.13274199	0.17938901	0.58224993	0.22532353	0.81105506	0.35537626	2.24439213	1.39083191	1.32117021	1.57286675	1.69360221	1.10451064	2.13994901	3.99169834	0.86290807	2.87812251	0.54120736	2.62777579	1.85320808	8.49886849	0.86595880	1.28742967
4932.800000	128	0	0	31.5	1.213989	4095.000000	6	1.96680536	0.65022975	2.12750851	0.92333485	0.59547279	0.17000068	2.35798873	0.89720455	0.73937065	1.17278251	1.13249971	0.17935683	0.58220198	0.22530098	0.81088276	0.35534449	2.24369067	1.39045253	1.32106159	1.57227634	1.69348303	1.10449850	2.13672608	3.99125752	0.86290247	2.87904295	0.54119980	2.62805039	1.85300861	8.50190355	0.86005886	1.28734653
4933.400000	131	0	0	31.5	1.213379	4095.000000	6	1.96678795	0.65025667	2.12768967	0.92339125	0.59539892	0.16990016	2.35839453	0.89722694	0.73930613	1.17270320	1.13246536	0.17934651	0.58221040	0.22529506	0.81079391	0.35535017	2.24342320	1.39039659	1.32106024	1.57211391	1.69350029	1.10447331	2.13584520	3.99173257	0.86285205	2.87930420	0.54116449	2.62809963	1.85280515	8.50055442	0.85655816	1.28737358
4934.000000	131	0	0	31.5	1.211548	4095.000000	6	1.96676725	0.65024299	2.12767495	0.92345083	0.59530383	0.16983279	2.35819641	0.89723580	0.73927610	1.17267635	1.13240118	0.17934512	0.58220093	0.22528850	0.81076167	0.35534236	2.24326809	1.39032247	1.32105150	1.57189826	1.69347933	1.10446827	2.13484094	3.99141206	0.86283447	2.87931747	0.54119694	2.62801882	1.85266760	8.49786028	0.85407415	1.28731552
4934.500000	131	0	0	31.5	1.213989	4095.000000	6	1.96669667	0.65022115	2.12765110	0.92345771	0.59514613	0.16978422	2.35835907	0.89723007	0.73925335	1.17264888	1.13234182	0.17933234	0.58219357	0.22528626	0.81071393	0.35533029	2.24313865	1.39023577	1.32112010	1.57165757	1.69332277	1.10436754	2.13424126	3.99099201	0.86283142	2.87965211	0.54118061	2.62782881	1.85256076	8.50073697	0.85227688	1.28728682
4935.100000	131	0	0	31.5	1.212158	4095.000000	6	1.96659411	0.65022754	2.12766785	0.92339337	0.59513679	0.16974115	2.35845026	0.89719804	0.73919751	1.17261432	1.13232646	0.17933234	0.58219189	0.22528274	0.81068390	0.35532923	2.24298623	1.39023333	1.32101249	1.57167223	1.69330756	1.10437080	2.13392672	3.99103972	0.86280442	2.87957735	0.54113284	2.62789825	1.85250646	8.50088858	0.85093348	1.28729474
4935.700000	131	0	0	31.5	1.210327	4095.000000	6	1.96668491	0.65020769	2.12760848	0.92339389	0.59512788	0.16971824	2.35835344	0.89717435	0.73920150	1.17261000	1.13234152	0.17932849	0.58217991	0.22528482	0.81065609	0.35534059	2.24287125	1.39018264	1.32108445	1.57149519	1.69343660	1.10436991	2.13355728	3.99129589	0.86279093	2.87928464	0.54112162	2.62773161	1.85232130	8.49972531	0.84983263	1.28728287
4936.200000	131	0	0	31.5	1.214600	4095.000000	6	1.96679783	0.65019864	2.12780791	0.92346592	0.59518242	0.16969746	2.35848065	0.89719934	0.73918344	1.17265320	1.13239998	0.17933188	0.58219862	0.22528514	0.81067824	0.35533313	2.24282259	1.39030290	1.32103502	1.57147514	1.69338071	1.10436754	2.13335579	3.99139754	0.86278252	2.87966818	0.54118143	2.62797211	1.85236758	8.49964179	0.84902834	1.28725186
4936.700000	131	0	0	31.5	1.213379	4095.000000	6	1.96665198	0.65022137	2.12780994	0.92340316	0.59514550	0.16967287	2.35830729	0.89719570	0.73913043	1.17262759	1.13240570	0.17932080	0.58218327	0.22527699	0.81066741	0.35533082	2.24292045	1.39019697	1.32100879	1.57142655	1.69343249	1.10432873	2.13310548	3.99134360	0.86272523	2.87975831	0.54110855	2.62784018	1.85223584	8.49874168	0.84812534	1.28720831
4937.300000	131	0	0	31.5	1.213379	4095.000000	6	1.96665245	0.65018871	2.12781654	0.92340555	0.59510093	0.16965546	2.35798761	0.89723970	0.73911143	1.17265320	1.13238943	0.17931818	0.58217738	0.22527571	0.81063690	0.35532479	2.24286216	1.39027633	1.32102729	1.57133553	1.69346536	1.10433080	2.13297575	3.99111439	0.86279577	2.87985333	0.54109651	2.62811352	1.85220869	8.50053896	0.84755767	1.28714135
4937.800000	131	0	0	31.5	1.212158	4095.000000	6	1.96674372	0.65020857	2.12795712	0.92341720	0.59522169	0.16964920	2.35829153	0.89724049	0.73911025	1.17269795	1.13234574	0.17932049	0.58217276	0.22527027	0.81065806	0.35533118	2.24280013	1.39031059	1.32100711	1.57134402	1.69337906	1.10437406	2.13286689	3.99164337	0.86278787	2.87983796	0.54109120	2.62789762	1.85226344	8.49914068	0.84693426	1.28717104
4938.400000	131	0	0	31.5	1.212769	4095.000000	6	1.96667268	0.65019246	2.12775412	0.92343997	0.59513085	0.16962614	2.35841648	0.89723033	0.73908210	1.17261864	1.13236804	0.17931171	0.58216666	0.22527491	0.81064354	0.35532994	2.24268409	1.39016131	1.32100879	1.57127075	1.69345755	1.10434976	2.13242439	3.99159254	0.86276164	2.87965211	0.54109753	2.62792603	1.85219757	8.50072769	0.84624208	1.28714630
4939.000000	131	0	0	31.5	1.212769	4095.000000	6	1.96671361	0.65015981	2.12784141	0.92342435	0.59512915	0.16961010	2.35843450	0.89719570	0.73906404	1.17259796	1.13225325	0.17931156	0.58217297	0.22527539	0.81061918	0.35533153	2.24273917	1.39020082	1.32102022	1.57114658	1.69334373	1.10435391	2.13218385	3.99137161	0.86277539	2.88000775	0.54107467	2.62798221	1.85211612	8.50071531	0.84572648	1.28712981
4939.500000	131	0	0	31.5	1.213379	4095.000000	6	1.96661763	0.65018915	2.12793732	0.92346513	0.59509477	0.16959285	2.35830898	0.89722148	0.73905278	1.17258624	1.13225355	0.17930709	0.58217822	0.22527251	0.81058867	0.35532071	2.24286163	1.39012356	1.32107638	1.57104286	1.69337783	1.10435984	2.13195096	3.99136123	0.86274916	2.87997211	0.54107467	2.62780230	1.85204848	8.50182000	0.84530648	1.28707901
4940.100000	131	0	0	31.5	1.215820	4095.000000	6	1.96648402	0.65017967	2.12802564	0.92343150	0.59507207	0.16958032	2.35835400	0.89720924	0.73901572	1.17259734	1.13238220	0.17930417	0.58219000	0.22526819	0.81060540	0.35533047	2.24265147	1.39012251	1.32098761	1.57097963	1.69340578	1.10436072	2.13178267	3.99120462	0.86273872	2.87996303	0.54116489	2.62787995	1.85206050	8.50069675	0.84479447	1.28709386
4940.700000	131	0	0	31.5	1.212769	4095.000000	6	1.96650942	0.65016179	2.12793834	0.92343282	0.59507652	0.16956734	2.35815926	0.89726262	0.73899719	1.17261493	1.13225566	0.17929878	0.58218180	0.22526035	0.81058522	0.35534130	2.24263169	1.39015013	1.32104511	1.57097808	1.69327592	1.10438976	2.13161947	3.99117973	0.86271784	2.87997421	0.54117204	2.62789068	1.85214149	8.49968510	0.84442228	1.28713608
4941.200000	131	0	0	31.5	1.212769	4095.000000	6	1.96654518	0.65015451	2.12796879	0.92340025	0.59507822	0.16956307	2.35854482	0.89721210	0.73900822	1.17264826	1.13236924	0.17930401	0.58218537	0.22526323	0.81058079	0.35532656	2.24261083	1.39011622	1.32098424	1.57091601	1.69336550	1.10433465	2.13164286	3.99110713	0.86272854	2.87988966	0.54116918	2.62776443	1.85191854	8.50008726	0.84405974	1.28717929
4941.700000	131	0	0	31.5	1.213379	4095.000000	6	1.96645579	0.65015694	2.12793479	0.92341534	0.59506910	0.16956154	2.35831066	0.89720221	0.73898617	1.17262913	1.13231139	0.17930201	0.58216056	0.22526243	0.81059605	0.35532710	2.24255362	1.39007113	1.32100677	1.57077914	1.69325743	1.10430562	2.13152390	3.99102728	0.86273720	2.87983237	0.54115877	2.62788626	1.85184601	8.50105567	0.84374406	1.28713278
4942.300000	131	0	0	31.5	1.213989	4095.000000	7	1.96649108	0.65015165	2.12794494	0.92344791	0.59505509	0.16954734	2.35814744	0.89717174	0.73899860	1.17259025	1.13225957	0.17929924	0.58218348	0.22526291	0.81056726	0.35533366	2.24279639	1.39075218	1.32133904	1.57213744	1.69533896	1.10539740	2.14437660	3.99630847	0.86455747	2.89033459	0.54177111	2.64481854	1.85995848	8.52538813	0.86399567	1.29036000
4942.900000	131	0	0	31.5	1.210938	4095.000000	7	1.97263473	0.65169027	2.13391095	0.92514653	0.61225253	0.17050401	2.36112275	0.89790412	0.74193035	1.17479071	1.13565813	0.17956286	0.58278645	0.22554925	0.81327502	0.35598948	2.24963031	1.39816214	1.32352115	1.57972009	1.69691710	1.10616688	2.16641277	3.99800122	0.86490093	2.89071278	0.54189508	2.64677466	1.86143062	8.52413563	0.89101100	1.29084650
4943.400000	131	0	0	31.5	1.212158	4095.000000	7	1.97331098	0.65182743	2.13458333	0.92523003	0.61506865	0.17081523	2.36118079	0.89791741	0.74232265	1.17515320	1.13628619	0.17960090	0.58284430	0.22558957	0.81366875	0.35604791	2.25065453	1.39881359	1.32368482	1.58078986	1.69714930	1.10635167	2.17152498	3.99829539	0.86506388	2.89032968	0.54190652	2.64709531	1.86186433	8.53176705	0.91021696	1.29100583
4944.000000	131	0	0	31.5	1.210938	4095.000000	7	1.97355501	0.65185792	2.13450341	0.92520299	0.61601198	0.17097423	2.36118023	0.89791610	0.74242797	1.17529229	1.13646740	0.17962354	0.58287060	0.22560445	0.81383052	0.35606886	2.25127336	1.39912518	1.32372321	1.58131547	1.69724770	1.10638133	2.17378259	3.99810517	0.86503838	2.89005116	0.54189508	2.64692416	1.86203158	8.53096733	0.91882271	1.29097145
4944.500000	131	0	0	31.5	1.213989	4095.000000	7	1.97331711	0.65180733	2.13411809	0.92511233	0.61541783	0.17103065	2.36097792	0.89788380	0.74237813	1.17529661	1.13631639	0.17962693	0.58284830	0.22559949	0.81378268	0.35605270	2.25102323	1.39867099	1.32357167	1.58086776	1.69702126	1.10629590	2.17237532	3.99784531	0.86488027	2.88830709	0.54183401	2.64507854	1.86124911	8.52809615	0.91689676	1.29074800
4945.100000	131	0	0	31.5	1.214600	4095.000000	7	1.97271966	0.65165029	2.13346874	0.92491697	0.61330641	0.17098508	2.36065561	0.89780461	0.74206761	1.17508336	1.13593227	0.17959890	0.58278393	0.22557277	0.81348728	0.35598842	2.25046832	1.39794937	1.32338410	1.58006215	1.69666311	1.10612387	2.16929089	3.99693704	0.86462937	2.88690751	0.54187200	2.64340140	1.86035747	8.52334015	0.91130835	1.29039107
4945.700000	131	0	0	31.5	1.210938	4095.000000	7	1.97206248	0.65151844	2.13295490	0.92478286	0.61124301	0.17090527	2.36030574	0.89772230	0.74179851	1.17486024	1.13561074	0.17958350	0.58273260	0.22554605	0.81322917	0.35592644	2.24978641	1.39724313	1.32312081	1.57925765	1.69628816	1.10596195	2.16628674	3.99662326	0.86450189	2.88605986	0.54177070	2.64182128	1.85956895	8.52001036	0.90518779	1.29014820
4946.200000	131	0	0	31.5	1.213989	4095.000000	7	1.97153188	0.65137844	2.13239133	0.92460980	0.60943622	0.17082516	2.36013505	0.89763556	0.74155648	1.17461985	1.13526150	0.17955147	0.58267139	0.22551630	0.81295655	0.35585222	2.24918783	1.39654629	1.32290266	1.57846549	1.69600463	1.10582998	2.16353740	3.99639885	0.86430535	2.88518449	0.54171372	2.64040463	1.85892004	8.51803272	0.89943041	1.28983003
4946.800000	131	0	0	31.5	1.212158	4095.000000	7	1.97105375	0.65126030	2.13197333	0.92450830	0.60792534	0.17073665	2.35988271	0.89760717	0.74131332	1.17441564	1.13489301	0.17953391	0.58264657	0.22549934	0.81275940	0.35581262	2.24856689	1.39596930	1.32279797	1.57784934	1.69575816	1.10570545	2.16086262	3.99585037	0.86413992	2.88482113	0.54167227	2.63924437	1.85834232	8.51585412	0.89437225	1.28964504
4947.300000	131	0	0	31.5	1.210327	4095.000000	7	1.97063842	0.65117508	2.13150000	0.92440019	0.60673210	0.17066374	2.35977400	0.89756237	0.74109087	1.17428002	1.13452492	0.17951990	0.58259882	0.22548190	0.81260514	0.35576575	2.24812784	1.39548155	1.32263068	1.57722681	1.69563062	1.10564348	2.15852307	3.99523552	0.86405531	2.88436402	0.54162857	2.63842193	1.85791873	8.51640334	0.89009134	1.28941251
4947.900000	131	0	0	31.5	1.214600	4095.000000	7	1.97039284	0.65111326	2.13134191	0.92436575	0.60576672	0.17059358	2.35973345	0.89756706	0.74091190	1.17413515	1.13433486	0.17950342	0.58256096	0.22546318	0.81247332	0.35572935	2.24768190	1.39503809	1.32244726	1.57680598	1.69544427	1.10541311	2.15664984	3.99482326	0.86396356	2.88406376	0.54162673	2.63768471	1.85763267	8.51331974	0.88641945	1.28921139
4948.400000	131	0	0	31.5	1.211548	4095.000000	7	1.97008650	0.65103621	2.13097595	0.92425235	0.60493322	0.17053657	2.35970867	0.89755638	0.74074328	1.17401130	1.13406672	0.17948586	0.58252984	0.22545502	0.81229618	0.35571391	2.24741985	1.39474053	1.32238937	1.57631757	1.69522954	1.10540659	2.15495652	3.99479834	0.86386136	2.88361028	0.54155179	2.63703007	1.85706379	8.51180341	0.88310635	1.28909052
4949.000000	131	0	0	31.5	1.212769	4095.000000	7	1.96986173	0.65097483	2.13081129	0.92426427	0.60418159	0.17048674	2.35948565	0.89752148	0.74063198	1.17391525	1.13402781	0.17947431	0.58250859	0.22543615	0.81221390	0.35567982	2.24707531	1.39434491	1.32231534	1.57596111	1.69509176	1.10531736	2.15347093	3.99417851	0.86380352	2.88326253	0.54151810	2.63652448	1.85669444	8.51193983	0.88026414	1.28897165
4949.500000	131	0	0	31.5	1.213989	4095.000000	7	1.96959928	0.65091391	2.13060497	0.92422479	0.60359326	0.17043249	2.35931897	0.89752799	0.74053055	1.17382353	1.13388968	0.17946661	0.58247473	0.22543007	0.81210428	0.35565851	2.24685833	1.39409055	1.32226991	1.57570560	1.69500004	1.10529275	2.15213158	3.99378093	0.86373446	2.88313170	0.54151401	2.63610451	1.85644512	8.51348722	0.87777656	1.28881845
4950.100000	131	0	0	31.5	1.213379	4095.000000	7	1.96939293	0.65087506	2.13056686	0.92414982	0.60303463	0.17038465	2.35945243	0.89745272	0.74044039	1.17373891	1.13385621	0.17945599	0.58245517	0.22541903	0.81201363	0.35564875	2.24651763	1.39386110	1.32213666	1.57527428	1.69491696	1.10526667	2.15090692	3.99358890	0.86368146	2.88279451	0.54154015	2.63560291	1.85634612	8.51304683	0.87562036	1.28877421
4950.700000	131	0	0	31.5	1.214600	4095.000000	7	1.96926385	0.65083488	2.13036108	0.92411988	0.60258395	0.17034263	2.35935050	0.89741210	0.74039742	1.17370803	1.13379439	0.17944398	0.58243309	0.22540895	0.81192201	0.35562283	2.24634302	1.39372099	1.32201418	1.57506098	1.69479154	1.10518308	2.15001669	3.99352559	0.86359763	2.88268609	0.54143785	2.63521855	1.85596530	8.51167010	0.87364719	1.28868507
4951.200000	131	0	0	31.5	1.213989	4095.000000	7	1.96914750	0.65083775	2.13023508	0.92404358	0.60222642	0.17030611	2.35935838	0.89740038	0.74033497	1.17359069	1.13364332	0.17943951	0.58243919	0.22540415	0.81186241	0.35560792	2.24616038	1.39355392	1.32201553	1.57495125	1.69485898	1.10515462	2.14914015	3.99341661	0.86358872	2.88235665	0.54142397	2.63498999	1.85583689	8.50996517	0.87205258	1.28862201
4951.800000	131	0	0	31.5	1.212769	4095.000000	7	1.96895673	0.65079669	2.13001815	0.92403352	0.60190032	0.17027493	2.35928631	0.89741053	0.74029201	1.17357526	1.13354201	0.17942950	0.58243520	0.22540079	0.81181709	0.35559886	2.24601900	1.39341419	1.32198390	1.57470476	1.69475987	1.10508585	2.14836130	3.99338132	0.86356196	2.88250213	0.54139089	2.63463928	1.85567104	8.50342637	0.87053590	1.28854839
4952.300000	131	0	0	31.5	1.215210	4095.000000	7	1.96879283	0.65076447	2.12984949	0.92396941	0.60157622	0.17024437	2.35923563	0.89741548	0.74022558	1.17357834	1.13355196	0.17942458	0.58239503	0.22539024	0.81174272	0.35557916	2.24584603	1.39326396	1.32186547	1.57452590	1.69475864	1.10504228	2.14754585	3.99319762	0.86351763	2.88207760	0.54135618	2.63426583	1.85553151	8.50231517	0.86903962	1.28849723
4952.900000	0	0	0	31.5	1.213379	4095.000000	0	1.96872030	0.65076204	2.12969711	0.92396756	0.60118655	0.17020999	2.35918157	0.89738632	0.74012394	1.17354006	1.13344462	0.17942211	0.58239923	0.22538192	0.81168214	0.35557152	2.24562114	1.39308398	1.32183419	1.57450117	1.69454440	1.10502835	2.14675323	3.99315922	0.86347203	2.88207201	0.54138211	2.63405825	1.85496099	8.50400218	0.86666173	1.28818894
4953.400000	0	0	0	31.5	1.210938	4095.000000	0	1.96801871	0.65056495	2.12912373	0.92379062	0.59997898	0.17013680	2.35900140	0.89736496	0.73997067	1.17339618	1.13327519	0.17941010	0.58237715	0.22537424	0.81162304	0.35555785	2.24554618	1.39305597	1.32170366	1.57418638	1.69423111	1.10493796	2.14404065	3.99237163	0.86322696	2.88066816	0.54129289	2.63124872	1.85378791	8.50043376	0.86143141	1.28778072
4954.000000	0	0	0	31.5	1.213379	4095.000000	0	1.96768683	0.65046939	2.12867843	0.92371169	0.59900163	0.17004926	2.35889273	0.89731965	0.73990049	1.17332856	1.13320405	0.17940902	0.58237232	0.22537568	0.81161885	0.35555714	2.24540430	1.39310323	1.32168045	1.57405198	1.69438282	1.10493648	2.14343740	3.99225958	0.86327536	2.88124624	0.54124798	2.63183667	1.85403869	8.50147031	0.86022792	1.28789093
4954.600000	0	0	0	31.5	1.212769	4095.000000	0	1.96777014	0.65052831	2.12887187	0.92374744	0.59911719	0.17003933	2.35895748	0.89733007	0.73987280	1.17327485	1.13326916	0.17939855	0.58235591	0.22537216	0.81160482	0.35554525	2.24531864	1.39304721	1.32177733	1.57403653	1.69427962	1.10494537	2.14326464	3.99239342	0.86333471	2.88157973	0.54130433	2.63196439	1.85429217	8.50259681	0.85955130	1.28798828
4955.100000	0	0	0	31.5	1.212158	4095.000000	0	1.96790101	0.65054729	2.12900744	0.92381392	0.59924745	0.17003184	2.35894003	0.89735923	0.73988101	1.17327824	1.13319139	0.17940302	0.58236895	0.22537504	0.81158930	0.35555927	2.24537218	1.39300975	1.32172014	1.57404966	1.69427839	1.10490862	2.14303465	3.99249199	0.86332274	2.88176642	0.54130004	2.63222681	1.85429885	8.50301158	0.85921641	1.28798135
4955.700000	0	0	0	31.5	1.212158	4095.000000	0	1.96805166	0.65056340	2.12901506	0.92381922	0.59936622	0.17002909	2.35895185	0.89736158	0.73989181	1.17331158	1.13326524	0.17940302	0.58237400	0.22537200	0.81162328	0.35556123	2.24534594	1.39303286	1.32173932	1.57400487	1.69428373	1.10489528	2.14284608	3.99248991	0.86332325	2.88195872	0.54133413	2.63225843	1.85425831	8.50198402	0.85889988	1.28805131
4956.200000	0	0	0	31.5	1.212769	4095.000000	0	1.96804790	0.65059540	2.12906533	0.92386425	0.59946712	0.17002527	2.35909148	0.89737095	0.73990260	1.17328812	1.13328001	0.17940564	0.58236453	0.22537280	0.81157748	0.35555288	2.24540109	1.39304126	1.32166598	1.57401684	1.69422330	1.10485853	2.14312153	3.99272960	0.86334923	2.88199508	0.54136578	2.63253923	1.85432959	8.50300848	0.85864640	1.28806187
4956.800000	0	0	0	31.5	1.213989	4095.000000	0	1.96810957	0.65060688	2.12911662	0.92383962	0.59954185	0.17003108	2.35902786	0.89736756	0.73990636	1.17332578	1.13323269	0.17940533	0.58236517	0.22537264	0.81161516	0.35555626	2.24534755	1.39302270	1.32165824	1.57402495	1.69431827	1.10494981	2.14328662	3.99244737	0.86333701	2.88208879	0.54131290	2.63257022	1.85439464	8.50390311	0.85846406	1.28804108
4957.300000	128	0	0	31.5	1.214600	4095.000000	0	1.96829885	0.65059960	2.12924408	0.92383114	0.59963978	0.17003352	2.35901209	0.89736444	0.73991434	1.17331405	1.13321490	0.17940286	0.58235907	0.22537584	0.81161220	0.35555288	2.24537271	1.39303916	1.32167237	1.57395119	1.69441036	1.10488817	2.14326260	3.99267772	0.86333166	2.88210837	0.54125308	2.63266572	1.85448597	8.50442634	0.85832770	1.28806649
4957.900000	128	0	0	31.5	1.213989	4095.000000	1	1.96813452	0.65062696	2.12913236	0.92385180	0.59941901	0.17001718	2.35895861	0.89732329	0.73978503	1.17325077	1.13302168	0.17938731	0.58231007	0.22535984	0.81143319	0.35550282	2.24485560	1.39231419	1.32153883	1.57328516	1.69408271	1.10480460	2.14180896	3.99221912	0.86309705	2.88069472	0.54127350	2.63005177	1.85300505	8.49910975	0.85510533	1.28747816
4958.500000	128	0	0	31.5	1.213989	4095.000000	1	1.96701004	0.65030565	2.12794392	0.92352365	0.59663633	0.16982516	2.35869062	0.89713607	0.73925991	1.17282294	1.13246325	0.17933712	0.58219841	0.22530018	0.81090122	0.35538248	2.24339272	1.39066371	1.32103737	1.57164214	1.69338728	1.10442028	2.13573110	3.99102624	0.86284823	2.87986241	0.54115959	2.62815771	1.85261373	8.49960776	0.85222403	1.28727264
4959.000000	128	0	0	31.5	1.212769	4095.000000	1	1.96691970	0.65026858	2.12772164	0.92346645	0.59586300	0.16971533	2.35834725	0.89711732	0.73908023	1.17264826	1.13220143	0.17931356	0.58214984	0.22527939	0.81071639	0.35534165	2.24296805	1.39036967	1.32097617	1.57126689	1.69326853	1.10434384	2.13419901	3.99084683	0.86277896	2.87985263	0.54112897	2.62808763	1.85239963	8.50184475	0.85074245	1.28725582
4959.600000	128	0	0	31.5	1.212158	4095.000000	1	1.96680677	0.65026219	2.12774295	0.92345401	0.59570291	0.16966539	2.35841029	0.89708790	0.73905419	1.17266215	1.13228066	0.17930894	0.58214500	0.22527683	0.81066225	0.35535692	2.24279906	1.39026025	1.32096575	1.57107371	1.69318511	1.10429436	2.13355982	3.99070579	0.86273465	2.87999098	0.54113509	2.62806428	1.85224385	8.50125989	0.84975940	1.28725483
4960.100000	128	0	0	31.5	1.213379	4095.000000	1	1.96681148	0.65025535	2.12782161	0.92347916	0.59561162	0.16963759	2.35851949	0.89712565	0.73900447	1.17267203	1.13228277	0.17931202	0.58212061	0.22527651	0.81064625	0.35533437	2.24280387	1.39025605	1.32098525	1.57109993	1.69323935	1.10431095	2.13332678	3.99070372	0.86272446	2.87962905	0.54115489	2.62799547	1.85222249	8.50203044	0.84889736	1.28718951
4960.700000	128	0	0	31.5	1.213379	4095.000000	1	1.96680207	0.65022732	2.12781502	0.92343017	0.59555727	0.16961728	2.35863940	0.89712201	0.73901361	1.17264981	1.13220836	0.17930324	0.58213638	0.22526835	0.81061475	0.35532408	2.24283328	1.39028996	1.32107907	1.57093991	1.69323648	1.10432902	2.13302866	3.99055751	0.86275273	2.87993648	0.54105507	2.62800052	1.85203646	8.50251944	0.84824061	1.28717500
4961.200000	128	0	0	31.5	1.213989	4095.000000	1	1.96678513	0.65021607	2.12773128	0.92349426	0.59552904	0.16959346	2.35850824	0.89713737	0.73899813	1.17262111	1.13229693	0.17930109	0.58213512	0.22527203	0.81061697	0.35532035	2.24282098	1.39026689	1.32097483	1.57084815	1.69321100	1.10432428	2.13264970	3.99053885	0.86272141	2.87997980	0.54109447	2.62803713	1.85196304	8.50095665	0.84773695	1.28715356
4961.800000	128	0	0	31.5	1.213989	4095.000000	1	1.96668491	0.65024144	2.12772164	0.92345718	0.59551015	0.16958659	2.35857241	0.89714675	0.73895333	1.17262111	1.13232736	0.17929585	0.58215173	0.22526627	0.81062533	0.35532124	2.24259479	1.39018998	1.32105856	1.57072016	1.69315142	1.10432695	2.13241829	3.99052951	0.86271861	2.88009649	0.54106079	2.62796075	1.85191008	8.50104638	0.84721657	1.28715422
4962.300000	128	0	0	31.5	1.212158	4095.000000	1	1.96653859	0.65020239	2.12772113	0.92347360	0.59550187	0.16956414	2.35865009	0.89718815	0.73893997	1.17261740	1.13233429	0.17929939	0.58213407	0.22526499	0.81059753	0.35532408	2.24268569	1.39025011	1.32103300	1.57083929	1.69313540	1.10427007	2.13230183	3.99007641	0.86268601	2.87999657	0.54104568	2.62780925	1.85185357	8.50080504	0.84680749	1.28710375
4962.900000	128	0	0	31.5	1.212769	4095.000000	1	1.96659975	0.65022644	2.12782161	0.92343467	0.59548149	0.16956246	2.35868331	0.89717383	0.73894911	1.17256155	1.13229091	0.17929431	0.58213533	0.22527091	0.81059630	0.35532816	2.24263062	1.39020012	1.32107840	1.57064923	1.69314567	1.10426177	2.13222606	3.99043101	0.86267252	2.87991412	0.54106263	2.62801251	1.85180107	8.49961704	0.84640155	1.28714927
4963.500000	128	0	0	31.5	1.212158	4095.000000	1	1.96655412	0.65022379	2.12771910	0.92343547	0.59548637	0.16955024	2.35862645	0.89719075	0.73891229	1.17257975	1.13229543	0.17929431	0.58214143	0.22526979	0.81060639	0.35531414	2.24269799	1.39014069	1.32099198	1.57055748	1.69323689	1.10426592	2.13206486	3.99038227	0.86267379	2.87986730	0.54104140	2.62785343	1.85167559	8.50041829	0.84607910	1.28713443
4964.000000	128	0	0	31.5	1.213989	4095.000000	1	1.96652918	0.65021541	2.12775006	0.92343203	0.59546408	0.16954123	2.35871877	0.89723293	0.73891815	1.17257482	1.13227373	0.17929293	0.58214101	0.22526435	0.81058079	0.35532497	2.24239910	1.39017844	1.32104376	1.57059526	1.69321223	1.10424311	2.13189707	3.99043101	0.86269824	2.88008042	0.54108998	2.62782376	1.85176502	8.49740572	0.84576678	1.28712189
4964.600000	128	0	0	31.5	1.212769	4095.000000	1	1.96659270	0.65022004	2.12768459	0.92346195	0.59546154	0.16953756	2.35847728	0.89719414	0.73894255	1.17259920	1.13221800	0.17929170	0.58213028	0.22526515	0.81060934	0.35531574	2.24245952	1.39020606	1.32100072	1.57054630	1.69318265	1.10419512	2.13183453	3.99035013	0.86268907	2.88006225	0.54109304	2.62802135	1.85161641	8.49802727	0.84547064	1.28711200
4965.100000	128	0	0	31.5	1.212158	4095.000000	1	1.96646473	0.65023637	2.12771606	0.92347148	0.59545092	0.16953130	2.35864840	0.89719127	0.73886820	1.17258346	1.13228036	0.17929200	0.58214437	0.22526659	0.81060737	0.35531592	2.24258356	1.39019033	1.32097651	1.57060065	1.69318922	1.10420312	2.13179334	3.99021431	0.86266004	2.87987918	0.54110998	2.62790204	1.85154701	8.50026360	0.84518060	1.28711134
4965.700000	128	0	0	31.5	1.212769	4095.000000	1	1.96648026	0.65021960	2.12771910	0.92343229	0.59543543	0.16952458	2.35848853	0.89715950	0.73891839	1.17260907	1.13227675	0.17928908	0.58214416	0.22526419	0.81056185	0.35531947	2.24258410	1.39019103	1.32099601	1.57054861	1.69321840	1.10420519	2.13163421	3.99024437	0.86260784	2.87987988	0.54104446	2.62784838	1.85145580	8.49979337	0.84490195	1.28705692
4966.200000	128	0	0	31.5	1.212158	4095.000000	1	1.96637535	0.65020438	2.12778101	0.92342991	0.59540125	0.16951466	2.35854088	0.89714544	0.73888602	1.17256587	1.13222342	0.17929401	0.58213512	0.22526931	0.81057464	0.35531166	2.24265468	1.39013475	1.32099265	1.57053358	1.69312307	1.10422563	2.13147713	3.99011581	0.86262057	2.87980442	0.54109345	2.62777832	1.85146559	8.50001611	0.84462510	1.28713872
4966.800000	128	0	0	31.5	1.213989	4095.000000	1	1.96640875	0.65019423	2.12788708	0.92342170	0.59538130	0.16950687	2.35853244	0.89712800	0.73889071	1.17254674	1.13232345	0.17928400	0.58213344	0.22526627	0.81056849	0.35532177	2.24272099	1.39013789	1.32083495	1.57056827	1.69316046	1.10424874	2.13142934	3.99005568	0.86264222	2.87961368	0.54104038	2.62778779	1.85143489	8.50020482	0.84439637	1.28711761
4967.400000	128	0	0	31.5	1.214600	4095.000000	1	1.96652354	0.65020857	2.12787592	0.92344103	0.59544010	0.16949878	2.35854088	0.89716601	0.73892683	1.17257173	1.13229061	0.17928692	0.58212313	0.22526467	0.81055865	0.35531751	2.24276537	1.39017180	1.32089682	1.57048964	1.69319909	1.10425111	2.13163371	3.99035946	0.86263763	2.87988337	0.54100792	2.62789573	1.85143934	8.49881591	0.84422150	1.28708330
4967.900000	128	0	0	31.5	1.212769	4095.000000	1	1.96655600	0.65020658	2.12771047	0.92349134	0.59548149	0.16949557	2.35854257	0.89713971	0.73892871	1.17257667	1.13234484	0.17928338	0.58212377	0.22525923	0.81057636	0.35532461	2.24263115	1.39021305	1.32090052	1.57041216	1.69317608	1.10424607	2.13154067	3.99042686	0.86267659	2.87975621	0.54101854	2.62777516	1.85147449	8.49863962	0.84398981	1.28708363
4968.500000	128	0	0	31.5	1.213989	4095.000000	1	1.96650707	0.65022093	2.12782872	0.92343017	0.59546684	0.16948717	2.35869119	0.89712774	0.73890150	1.17256062	1.13230597	0.17928461	0.58214227	0.22526147	0.81055791	0.35532000	2.24260870	1.39019382	1.32090960	1.57047460	1.69314115	1.10424222	2.13132056	3.99041131	0.86264451	2.87986660	0.54102221	2.62772530	1.85158082	8.49636069	0.84382153	1.28701833
4969.000000	128	0	0	31.5	1.212158	4095.000000	3	1.96650284	0.65020151	2.12777391	0.92345242	0.59545262	0.16948228	2.35840466	0.89714987	0.73887594	1.17255476	1.13224481	0.17928431	0.58212776	0.22526163	0.81056923	0.35531095	2.24267019	1.39020991	1.32094120	1.57046227	1.69325908	1.10432962	2.13193571	3.99110195	0.86309756	2.88234196	0.54121899	2.63328944	1.85481393	8.50603040	0.84936783	1.28857744
4969.600000	128	0	0	31.5	1.213989	4095.000000	3	1.96932745	0.65094128	2.13066748	0.92425367	0.60207285	0.16988335	2.35976217	0.89748945	0.74018473	1.17345021	1.13352331	0.17938885	0.58241564	0.22539312	0.81165234	0.35559176	2.24565327	1.39362887	1.32203908	1.57424586	1.69496508	1.10514247	2.14650905	3.99421900	0.86379180	2.88540226	0.54143397	2.63792049	1.85628636	8.51151198	0.85621403	1.28902184
4970.100000	128	0	0	31.5	1.212158	4095.000000	3	1.97011902	0.65109317	2.13150356	0.92439940	0.60469581	0.17013955	2.35996438	0.89756237	0.74055708	1.17382754	1.13414785	0.17943720	0.58250859	0.22543391	0.81211832	0.35569970	2.24670458	1.39452782	1.32228909	1.57530288	1.69514193	1.10528564	2.15089461	3.99475785	0.86391717	2.88532663	0.54150074	2.63841496	1.85672566	8.51466899	0.86063856	1.28922262
4970.700000	128	0	0	31.5	1.210327	4095.000000	3	1.97019018	0.65116139	2.13172318	0.92444073	0.60566494	0.17025598	2.36016491	0.89759988	0.74070970	1.17395200	1.13434361	0.17945645	0.58255423	0.22544958	0.81228755	0.35573450	2.24705013	1.39489509	1.32236817	1.57584128	1.69545414	1.10531113	2.15331688	3.99482741	0.86404282	2.88557032	0.54158528	2.63906046	1.85730962	8.51480858	0.86472014	1.28932466
4971.300000	128	0	0	31.5	1.213989	4095.000000	3	1.97060165	0.65121283	2.13178826	0.92448393	0.60656413	0.17034492	2.36015590	0.89765301	0.74090204	1.17411322	1.13451466	0.17947308	0.58257001	0.22546174	0.81243291	0.35576930	2.24739520	1.39522142	1.32252500	1.57626383	1.69551790	1.10541222	2.15534246	3.99499875	0.86409608	2.88580562	0.54160529	2.63972325	1.85770898	8.51580447	0.86869755	1.28948584
4971.800000	128	0	0	31.5	1.212769	4095.000000	3	1.97091373	0.65129894	2.13192961	0.92454620	0.60735471	0.17042775	2.36014125	0.89763842	0.74101735	1.17417716	1.13465736	0.17948571	0.58259630	0.22548110	0.81255241	0.35579149	2.24776390	1.39547279	1.32259972	1.57660681	1.69565037	1.10549731	2.15688950	3.99511609	0.86416541	2.88586025	0.54164531	2.64019398	1.85812717	8.51145928	0.87272293	1.28960607
4972.400000	128	0	0	31.5	1.213379	4095.000000	3	1.97115370	0.65132632	2.13221792	0.92463391	0.60807377	0.17049897	2.36003760	0.89766603	0.74113691	1.17429392	1.13489120	0.17949941	0.58261292	0.22549182	0.81271381	0.35581813	2.24809299	1.39572138	1.32272964	1.57715254	1.69571455	1.10552488	2.15877272	3.99556577	0.86423423	2.88602624	0.54166941	2.64069779	1.85853696	8.51421920	0.87675732	1.28971540
4972.900000	128	0	0	31.5	1.212769	4095.000000	3	1.97129987	0.65137755	2.13224843	0.92463815	0.60873555	0.17056072	2.36023814	0.89763790	0.74125201	1.17440451	1.13496634	0.17951343	0.58263921	0.22550702	0.81280129	0.35583482	2.24846342	1.39598333	1.32277474	1.57735680	1.69588324	1.10561442	2.16019959	3.99555020	0.86425896	2.88624058	0.54169514	2.64107160	1.85887807	8.51516535	0.88068325	1.28984721
4973.500000	128	0	0	31.5	1.213379	4095.000000	3	1.97147199	0.65140405	2.13245185	0.92469407	0.60929409	0.17061482	2.36018575	0.89765249	0.74133846	1.17447619	1.13500768	0.17952221	0.58264615	0.22550878	0.81288582	0.35586003	2.24863659	1.39614361	1.32294743	1.57762530	1.69598899	1.10567342	2.16138773	3.99607889	0.86433211	2.88653339	0.54171005	2.64158766	1.85910625	8.51769439	0.88450476	1.28994764
4974.100000	128	0	0	31.5	1.212158	4095.000000	3	1.97166015	0.65146036	2.13243965	0.92469593	0.60981404	0.17066526	2.35991932	0.89767150	0.74146086	1.17449256	1.13518423	0.17953299	0.58268233	0.22552301	0.81299697	0.35587335	2.24897493	1.39643228	1.32298581	1.57790855	1.69599928	1.10576623	2.16244606	3.99589815	0.86439253	2.88677859	0.54171372	2.64182446	1.85934116	8.52064696	0.88821172	1.29001901
4974.600000	128	0	0	31.5	1.213989	4095.000000	3	1.97181815	0.65148024	2.13285926	0.92474019	0.61024022	0.17070700	2.36010970	0.89763556	0.74155014	1.17460656	1.13533907	0.17954146	0.58269474	0.22552925	0.81305933	0.35588702	2.24926881	1.39660488	1.32294104	1.57814462	1.69616552	1.10577513	2.16364006	3.99608200	0.86444377	2.88673025	0.54173823	2.64235909	1.85955510	8.52056622	0.89179263	1.29011119
4975.100000	128	0	0	31.5	1.212158	4095.000000	3	1.97205304	0.65150497	2.13285011	0.92475794	0.61066095	0.17074506	2.36032095	0.89766890	0.74167702	1.17465383	1.13536714	0.17955208	0.58272734	0.22553245	0.81315398	0.35590069	2.24944312	1.39675188	1.32298884	1.57839930	1.69629927	1.10587743	2.16448632	3.99626484	0.86448660	2.88722212	0.54176335	2.64258835	1.85969983	8.52104138	0.89519042	1.29019082
4975.700000	128	0	0	31.5	1.212158	4095.000000	3	1.97208701	0.65150718	2.13289945	0.92476404	0.61105948	0.17078496	2.36011703	0.89771761	0.74174141	1.17467083	1.13544773	0.17955824	0.58272293	0.22553917	0.81322695	0.35590744	2.24963031	1.39688205	1.32305920	1.57868421	1.69624495	1.10586942	2.16532051	3.99617965	0.86448073	2.88708058	0.54175906	2.64274903	1.86009921	8.52163772	0.89825064	1.29021329
4976.300000	128	0	0	31.5	1.213989	4095.000000	3	1.97217852	0.65156261	2.13303832	0.92484037	0.61142377	0.17082058	2.36016998	0.89776033	0.74176444	1.17479349	1.13561345	0.17956548	0.58273723	0.22555165	0.81327403	0.35592005	2.24980357	1.39704381	1.32304304	1.57892386	1.69627046	1.10592992	2.16589524	3.99679053	0.86455390	2.88737419	0.54178622	2.64316254	1.86017919	8.52024325	0.90117722	1.29017199
4976.800000	128	0	0	31.5	1.210327	4095.000000	3	1.97220494	0.65160524	2.13311514	0.92486369	0.61173103	0.17085192	2.36044095	0.89774287	0.74181285	1.17483057	1.13554704	0.17957395	0.58273954	0.22554653	0.81332407	0.35593781	2.24981323	1.39719786	1.32309960	1.57910237	1.69644990	1.10592132	2.16678628	3.99670845	0.86456614	2.88726487	0.54178255	2.64345095	1.86033021	8.52229626	0.90391708	1.29030218
4977.400000	128	0	0	31.5	1.213379	4095.000000	3	1.97232995	0.65161164	2.13315635	0.92488225	0.61202290	0.17088555	2.36036996	0.89775798	0.74189087	1.17478206	1.13560681	0.17957857	0.58273618	0.22555645	0.81339212	0.35594686	2.24991998	1.39732526	1.32307771	1.57930102	1.69662648	1.10590768	2.16765029	3.99711992	0.86459138	2.88720460	0.54180297	2.64348780	1.86066179	8.52249508	0.90638804	1.29041585
4978.000000	128	0	0	31.5	1.212769	4095.000000	3	1.97252574	0.65165162	2.13333798	0.92486316	0.61231955	0.17091735	2.36027307	0.89775642	0.74193905	1.17479071	1.13565481	0.17958273	0.58276163	0.22556381	0.81345350	0.35594953	2.25013404	1.39739124	1.32316020	1.57934556	1.69652728	1.10603965	2.16864288	3.99717291	0.86464747	2.88767344	0.54179010	2.64377181	1.86060057	8.52452720	0.90871863	1.29045353
4978.500000	128	0	0	31.5	1.212769	4095.000000	3	1.97261633	0.65167481	2.13329473	0.92490425	0.61256899	0.17094594	2.36032152	0.89779315	0.74199616	1.17488651	1.13576984	0.17958458	0.58277278	0.22556941	0.81345276	0.35596515	2.25006805	1.39743125	1.32316020	1.57960311	1.69658902	1.10598449	2.16910107	3.99716044	0.86470866	2.88752906	0.54178745	2.64408127	1.86094426	8.52523272	0.91090822	1.29047897
4979.100000	128	0	0	31.5	1.212158	4095.000000	3	1.97268333	0.65170264	2.13330491	0.92494772	0.61281031	0.17097652	2.36051194	0.89780148	0.74205538	1.17493626	1.13570674	0.17959335	0.58276983	0.22557133	0.81352081	0.35597048	2.25015497	1.39748811	1.32317872	1.57974100	1.69663389	1.10603342	2.16967162	3.99709290	0.86476119	2.88788791	0.54185975	2.64412639	1.86124777	8.52722857	0.91295042	1.29050739
4979.700000	128	0	0	31.5	1.212769	4095.000000	3	1.97287491	0.65171611	2.13329270	0.92491617	0.61301600	0.17100343	2.36059194	0.89782154	0.74209158	1.17494924	1.13583928	0.17959613	0.58277194	0.22557309	0.81354645	0.35598416	2.25035242	1.39765554	1.32323562	1.57997730	1.69670016	1.10607049	2.17020971	3.99744102	0.86473110	2.88807997	0.54185873	2.64446958	1.86127594	8.52502137	0.91480041	1.29052194
4980.200000	128	0	0	31.5	1.212158	4095.000000	3	1.97293154	0.65174217	2.13354201	0.92499808	0.61323031	0.17102790	2.36044489	0.89779471	0.74216492	1.17495912	1.13586766	0.17959659	0.58278835	0.22558205	0.81358566	0.35598504	2.25038729	1.39775699	1.32323696	1.58009469	1.69666064	1.10608917	2.17074949	3.99756366	0.86477139	2.88803020	0.54188569	2.64458017	1.86146236	8.52631760	0.91661225	1.29059266
4980.700000	128	0	0	31.5	1.213379	4095.000000	3	1.97301318	0.65174460	2.13357152	0.92498907	0.61343497	0.17105572	2.36067815	0.89776267	0.74221733	1.17498910	1.13584502	0.17960814	0.58280013	0.22557885	0.81362609	0.35599321	2.25037012	1.39783282	1.32329184	1.58022022	1.69671127	1.10609866	2.17145560	3.99710017	0.86475864	2.88819984	0.54189283	2.64477086	1.86164254	8.52852844	0.91833803	1.29063992
4981.300000	128	0	0	31.5	1.213989	4095.000000	3	1.97299996	0.65173886	2.13387329	0.92497051	0.61365881	0.17107300	2.36061504	0.89775017	0.74228503	1.17499930	1.13587913	0.17961738	0.58280581	0.22559101	0.81367492	0.35600174	2.25056437	1.39793709	1.32330969	1.58031476	1.69674503	1.10613663	2.17203245	3.99752312	0.86479536	2.88827204	0.54189406	2.64492406	1.86156162	8.52660362	0.92000098	1.29070239
4981.800000	128	0	0	31.5	1.212158	4095.000000	3	1.97319440	0.65175631	2.13372723	0.92500974	0.61387279	0.17109518	2.36039137	0.89773037	0.74227399	1.17505616	1.13602618	0.17961522	0.58280749	0.22559293	0.81369538	0.35601292	2.25082250	1.39796307	1.32334909	1.58051780	1.69670345	1.10619624	2.17264261	3.99785051	0.86484049	2.88804632	0.54187956	2.64509316	1.86167250	8.52629894	0.92166332	1.29067198
4982.400000	128	0	0	31.5	1.213989	4095.000000	3	1.97316420	0.65176249	2.13388041	0.92495381	0.61404077	0.17111842	2.36062518	0.89780331	0.74236096	1.17508861	1.13601259	0.17962169	0.58282874	0.22559773	0.81374593	0.35600937	2.25099049	1.39806313	1.32332787	1.58068212	1.69675573	1.10621018	2.17324414	3.99798667	0.86486599	2.88791805	0.54191693	2.64534239	1.86205573	8.52554044	0.92321543	1.29073710
4983.000000	128	0	0	31.5	1.213379	4095.000000	3	1.97329540	0.65179342	2.13381476	0.92499039	0.61422361	0.17113891	2.36055814	0.89775928	0.74238823	1.17512910	1.13613730	0.17962539	0.58285671	0.22559389	0.81377725	0.35602109	2.25092072	1.39819445	1.32340835	1.58083869	1.69682900	1.10624548	2.17363228	3.99843781	0.86489659	2.88790964	0.54192592	2.64548736	1.86225162	8.52619635	0.92475821	1.29078932
4983.500000	128	0	0	31.5	1.212158	4095.000000	3	1.97334591	0.65180557	2.13404887	0.92500073	0.61449039	0.17116215	2.36069730	0.89781763	0.74242350	1.17515660	1.13609684	0.17962801	0.58284914	0.22560173	0.81380586	0.35602837	2.25112360	1.39826397	1.32345179	1.58094722	1.69687552	1.10620247	2.17432843	3.99884431	0.86491801	2.88822157	0.54188671	2.64567430	1.86240056	8.52945533	0.92620674	1.29084551
4984.100000	128	0	0	31.5	1.213379	4095.000000	3	1.97343323	0.65180181	2.13386871	0.92500868	0.61465865	0.17118188	2.36071815	0.89781711	0.74248274	1.17515784	1.13616056	0.17962970	0.58287418	0.22560653	0.81383446	0.35604347	2.25128678	1.39832964	1.32343360	1.58106931	1.69693069	1.10626802	2.17470900	3.99891189	0.86494402	2.88836177	0.54190570	2.64572200	1.86236299	8.52799041	0.92758333	1.29085642
4984.700000	128	0	0	31.5	1.212769	4095.000000	3	1.97342898	0.65184842	2.13400663	0.92504844	0.61484222	0.17120405	2.36065223	0.89782988	0.74249097	1.17518071	1.13615965	0.17963571	0.58287817	0.22560509	0.81387836	0.35603903	2.25125028	1.39835984	1.32345650	1.58126856	1.69695909	1.10630006	2.17525818	3.99898259	0.86499197	2.88862538	0.54185730	2.64606414	1.86251507	8.52856887	0.92899461	1.29088419
4985.200000	128	0	0	31.5	1.212769	4095.000000	6	1.97351441	0.65183671	2.13393436	0.92505374	0.61508371	0.17122669	2.36061899	0.89786843	0.74250602	1.17519895	1.13618894	0.17963725	0.58286660	0.22560653	0.81388650	0.35605324	2.25000367	1.39634284	1.32250212	1.57761331	1.69447738	1.10501087	2.15613924	3.99330555	0.86300613	2.87740343	0.54124431	2.62852769	1.85387967	8.50669632	0.88129292	1.28743197
4985.700000	128	0	0	31.5	1.212769	4095.000000	6	1.96699405	0.65027829	2.12772012	0.92328560	0.59644173	0.17022542	2.35790488	0.89711914	0.73942930	1.17290720	1.13253075	0.17936745	0.58223500	0.22531665	0.81105235	0.35535603	2.24418397	1.39070917	1.32107672	1.57246000	1.69338482	1.10443539	2.14024605	3.99179585	0.86281869	2.87824261	0.54113346	2.62783702	1.85318315	8.50142699	0.86580697	1.28719446
4986.300000	128	0	0	31.5	1.213379	4095.000000	6	1.96672678	0.65021828	2.12763486	0.92331260	0.59553053	0.16999090	2.35808272	0.89713034	0.73924044	1.17264950	1.13223698	0.17934389	0.58217717	0.22529954	0.81084486	0.35534254	2.24340823	1.39042386	1.32094625	1.57191485	1.69328825	1.10432902	2.13718730	3.99188299	0.86275426	2.87890675	0.54110855	2.62806806	1.85294806	8.50061630	0.85978079	1.28714300
4986.900000	131	0	0	31.5	1.212158	4095.000000	6	1.96664068	0.65024542	2.12760797	0.92333352	0.59537536	0.16988290	2.35807315	0.89713529	0.73919212	1.17263654	1.13217522	0.17933003	0.58218390	0.22528722	0.81078185	0.35532940	2.24312635	1.39032877	1.32088068	1.57168264	1.69325415	1.10431036	2.13594045	3.99178963	0.86271810	2.87884808	0.54103976	2.62774044	1.85273882	8.49914068	0.85620490	1.28712255
4987.400000	131	0	0	31.5	1.212769	4095.000000	6	1.96658187	0.65021519	2.12754454	0.92339310	0.59520704	0.16981003	2.35811817	0.89712227	0.73913371	1.17253254	1.13210533	0.17931525	0.58218706	0.22528306	0.81072254	0.35532834	2.24291885	1.39021130	1.32084201	1.57142038	1.69315882	1.10428992	2.13526968	3.99148155	0.86271122	2.87940130	0.54107222	2.62785533	1.85268896	8.50019863	0.85379994	1.28709452
4988.000000	131	0	0	31.5	1.213379	4095.000000	6	1.96657482	0.65022490	2.12757651	0.92337907	0.59518985	0.16977017	2.35833149	0.89710300	0.73916022	1.17255846	1.13220836	0.17931587	0.58217612	0.22528434	0.81072623	0.35532177	2.24292420	1.39023403	1.32084134	1.57145431	1.69325825	1.10426325	2.13459555	3.99162262	0.86270256	2.87930280	0.54103017	2.62783891	1.85243479	8.49846642	0.85197569	1.28704405
4988.500000	131	0	0	31.5	1.212769	4095.000000	6	1.96645062	0.65022137	2.12762065	0.92337509	0.59510029	0.16972083	2.35822117	0.89706238	0.73907272	1.17251649	1.13223397	0.17931094	0.58216561	0.22528019	0.81066815	0.35531805	2.24271029	1.39020186	1.32096071	1.57130083	1.69318060	1.10424074	2.13389415	3.99159254	0.86271784	2.87941737	0.54097343	2.62775812	1.85238183	8.49708724	0.85056383	1.28695401
4989.100000	131	0	0	31.6	1.213379	4095.000000	6	1.96646614	0.65021541	2.12759680	0.92339601	0.59506846	0.16969120	2.35814632	0.89708452	0.73904973	1.17249983	1.13221107	0.17930648	0.58216014	0.22528178	0.81063961	0.35532798	2.24253384	1.39010399	1.32081679	1.57123759	1.69322127	1.10421260	2.13355371	3.99130212	0.86268449	2.87976040	0.54100935	2.62788878	1.85237738	8.49876643	0.84938676	1.28691872
4989.700000	131	0	0	31.6	1.212769	4095.000000	6	1.96642945	0.65021188	2.12758970	0.92340661	0.59503451	0.16966310	2.35829772	0.89707228	0.73902206	1.17253285	1.13230326	0.17930447	0.58214942	0.22526579	0.81062484	0.35532639	2.24264880	1.39008161	1.32085412	1.57109915	1.69318388	1.10425259	2.13337766	3.99113099	0.86263610	2.87991691	0.54101527	2.62767164	1.85223451	8.49712435	0.84843082	1.28694181
4990.200000	131	0	0	31.6	1.212769	4095.000000	6	1.96647602	0.65019621	2.12752170	0.92341375	0.59498888	0.16963989	2.35824031	0.89706447	0.73900447	1.17254643	1.13228458	0.17929508	0.58215089	0.22526787	0.81058276	0.35530846	2.24264345	1.39015432	1.32083865	1.57100854	1.69322251	1.10429584	2.13314923	3.99138820	0.86268041	2.88034038	0.54105569	2.62779915	1.85211612	8.49816334	0.84762827	1.28698699
4990.800000	131	0	0	31.5	1.212769	4095.000000	6	1.96648967	0.65018673	2.12755114	0.92338966	0.59500140	0.16962141	2.35821273	0.89707514	0.73898007	1.17256247	1.13226891	0.17928908	0.58215594	0.22526403	0.81061426	0.35531130	2.24251245	1.39014558	1.32073946	1.57085278	1.69319087	1.10422800	2.13297931	3.99147533	0.86263789	2.87996652	0.54098792	2.62784901	1.85208853	8.49793141	0.84687730	1.28701041
4991.300000	131	0	0	31.5	1.213379	4095.000000	6	1.96639840	0.65019952	2.12747299	0.92337933	0.59502135	0.16960415	2.35803432	0.89711290	0.73899391	1.17255414	1.13225445	0.17928985	0.58213975	0.22526355	0.81059113	0.35531343	2.24267126	1.39011832	1.32079359	1.57086666	1.69313499	1.10421734	2.13265224	3.99141828	0.86264629	2.87999238	0.54097526	2.62781240	1.85212502	8.49825921	0.84634033	1.28701008
4991.900000	131	0	0	31.5	1.213379	4095.000000	6	1.96644215	0.65019114	2.12752018	0.92338171	0.59511112	0.16959498	2.35823243	0.89710170	0.73897820	1.17255692	1.13224541	0.17929631	0.58216035	0.22527187	0.81059359	0.35530633	2.24275307	1.39029625	1.32091397	1.57088632	1.69313334	1.10427422	2.13296354	3.99123470	0.86266590	2.88036414	0.54096996	2.62799736	1.85218110	8.49854683	0.84597356	1.28694148
4992.400000	131	0	0	31.5	1.213989	4095.000000	6	1.96650472	0.65020195	2.12754149	0.92339654	0.59514932	0.16958277	2.35839903	0.89708894	0.73897421	1.17253933	1.13219781	0.17928738	0.58215804	0.22527171	0.81059900	0.35531609	2.24276484	1.39009350	1.32097079	1.57071322	1.69319087	1.10427599	2.13272752	3.99124092	0.86267939	2.88010558	0.54092587	2.62791782	1.85210411	8.49781699	0.84534953	1.28690256
4993.000000	131	0	0	31.5	1.212158	4095.000000	6	1.96650848	0.65018121	2.12746132	0.92340051	0.59506867	0.16956536	2.35820597	0.89713138	0.73893621	1.17248625	1.13221649	0.17928477	0.58215173	0.22526595	0.81056283	0.35530740	2.24272366	1.39011482	1.32085109	1.57055170	1.69312143	1.10429703	2.13241727	3.99122951	0.86267150	2.88016218	0.54092036	2.62776759	1.85195592	8.49751395	0.84483424	1.28695632
4993.500000	131	0	0	31.5	1.212769	4095.000000	6	1.96639040	0.65018165	2.12739130	0.92342037	0.59505551	0.16956032	2.35825325	0.89715039	0.73891581	1.17250785	1.13215413	0.17927722	0.58214984	0.22526579	0.81056086	0.35530544	2.24262260	1.39011168	1.32088875	1.57049503	1.69310992	1.10425733	2.13207605	3.99094016	0.86265444	2.88002592	0.54095445	2.62765649	1.85189362	8.49733769	0.84441373	1.28697809
4994.100000	131	0	0	31.5	1.214600	4095.000000	6	1.96627986	0.65017614	2.12749126	0.92337403	0.59503684	0.16954978	2.35841480	0.89715482	0.73889751	1.17249150	1.13233038	0.17928076	0.58214395	0.22526403	0.81054167	0.35530811	2.24249534	1.39004526	1.32093078	1.57054630	1.69303473	1.10427540	2.13182690	3.99094535	0.86264858	2.87981141	0.54093159	2.62767606	1.85179217	8.49716454	0.84399283	1.28693818
4994.700000	131	0	0	31.6	1.211548	4095.000000	6	1.96628738	0.65018231	2.12744864	0.92336318	0.59504002	0.16953741	2.35845983	0.89714102	0.73891487	1.17246897	1.13222673	0.17928415	0.58213848	0.22526419	0.81052887	0.35529870	2.24250229	1.39004491	1.32087530	1.57047152	1.69298338	1.10429525	2.13165353	3.99127204	0.86258722	2.87997561	0.54092873	2.62777769	1.85184868	8.49787265	0.84362485	1.28694972
4995.200000	131	0	0	31.6	1.213989	4095.000000	6	1.96642616	0.65018298	2.12758057	0.92335444	0.59501520	0.16953298	2.35831235	0.89709910	0.73891252	1.17247761	1.13227102	0.17927815	0.58214521	0.22525795	0.81050304	0.35530331	2.24237451	1.39007008	1.32092742	1.57037015	1.69306267	1.10422593	2.13157422	3.99084268	0.86260759	2.87994346	0.54092995	2.62767354	1.85176502	8.49895819	0.84329318	1.28693983
4995.800000	131	0	0	31.6	1.213989	4095.000000	7	1.96643462	0.65017702	2.12754555	0.92335709	0.59502878	0.16952367	2.35848065	0.89710587	0.73890174	1.17255352	1.13217462	0.17927230	0.58212040	0.22526035	0.81053109	0.35530243	2.24273703	1.39060882	1.32115205	1.57165641	1.69503829	1.10531351	2.14433722	3.99615680	0.86441190	2.89037037	0.54156404	2.64485541	1.86012468	8.52512083	0.86373242	1.29017397
4996.300000	131	0	0	31.6	1.213379	4095.000000	7	1.97256868	0.65171324	2.13371400	0.92509271	0.61241473	0.17048399	2.36103765	0.89780096	0.74184598	1.17468504	1.13550870	0.17953945	0.58275763	0.22555229	0.81326614	0.35596906	2.24970916	1.39821938	1.32342855	1.57922899	1.69665365	1.10611112	2.16699295	3.99767798	0.86483973	2.89086014	0.54175538	2.64693689	1.86151109	8.52592590	0.89175293	1.29073181
4996.900000	131	0	0	31.6	1.213379	4095.000000	7	1.97323499	0.65182986	2.13406719	0.92517277	0.61535905	0.17080376	2.36121066	0.89787521	0.74222204	1.17507718	1.13617384	0.17958458	0.58282684	0.22558861	0.81362659	0.35603938	2.25098083	1.39890949	1.32354675	1.58048835	1.69693480	1.10628522	2.17218575	3.99807606	0.86491317	2.89078505	0.54175641	2.64728875	1.86200027	8.52910073	0.91184290	1.29086336
4997.400000	131	0	0	31.6	1.212158	4095.000000	7	1.97356067	0.65189127	2.13429725	0.92518258	0.61641612	0.17096857	2.36106808	0.89786166	0.74240140	1.17523758	1.13645743	0.17960413	0.58284430	0.22559933	0.81382336	0.35606052	2.25144192	1.39916066	1.32361511	1.58098869	1.69711760	1.10632675	2.17478833	3.99853969	0.86495448	2.89023146	0.54181481	2.64741411	1.86217469	8.53339176	0.92254941	1.29092484
4998.000000	131	0	0	31.6	1.211548	4095.000000	7	1.97361401	0.65189392	2.13427689	0.92516614	0.61661801	0.17105404	2.36099482	0.89785515	0.74242561	1.17528518	1.13655197	0.17962246	0.58283778	0.22560333	0.81387096	0.35606283	2.25161479	1.39908829	1.32346728	1.58120925	1.69700808	1.10636769	2.17515394	3.99770188	0.86489124	2.88964853	0.54178561	2.64644323	1.86181604	8.53001217	0.92383273	1.29073842
4998.600000	131	0	0	31.6	1.213379	4095.000000	7	1.97324585	0.65177045	2.13360256	0.92501981	0.61503399	0.17104533	2.36072942	0.89778794	0.74222368	1.17517329	1.13619982	0.17959859	0.58279445	0.22558429	0.81370204	0.35601008	2.25098405	1.39850522	1.32325009	1.58049920	1.69681501	1.10616243	2.17275348	3.99770708	0.86471733	2.88818021	0.54172046	2.64465454	1.86093040	8.52607511	0.91863870	1.29046708
4999.100000	131	0	0	31.6	1.212158	4095.000000	7	1.97262388	0.65166222	2.13301136	0.92484143	0.61290036	0.17097484	2.36053504	0.89771631	0.74190685	1.17497056	1.13575686	0.17958119	0.58274459	0.22556541	0.81342712	0.35593923	2.25035349	1.39765659	1.32308243	1.57970885	1.69634001	1.10600910	2.16946935	3.99707627	0.86451158	2.88694044	0.54175620	2.64277888	1.86018232	8.52446194	0.91192281	1.29011615
4999.700000	131	0	0	31.5	1.213379	4095.000000	7	1.97194503	0.65147472	2.13233692	0.92466837	0.61085945	0.17088846	2.36025391	0.89767307	0.74163872	1.17472737	1.13540094	0.17955147	0.58268738	0.22553149	0.81316828	0.35588294	2.24957935	1.39694661	1.32288886	1.57888244	1.69602932	1.10582198	2.16629552	3.99668248	0.86430484	2.88608158	0.54167411	2.64138008	1.85934518	8.52279644	0.90531631	1.28985448
5000.200000	131	0	0	31.5	1.211548	4095.000000	7	1.97129610	0.65135348	2.13194486	0.92455150	0.60910803	0.17080315	2.36002859	0.89762983	0.74139226	1.17447619	1.13506864	0.17952960	0.58264699	0.22550446	0.81291268	0.35582132	2.24899906	1.39630530	1.32261352	1.57798362	1.69580095	1.10566601	2.16328257	3.99615472	0.86416770	2.88530843	0.54163796	2.64022824	1.85863295	8.51996067	0.89944371	1.28967081
5000.800000	131	0	0	31.5	1.213379	4095.000000	7	1.97087601	0.65123955	2.13159507	0.92445822	0.60768636	0.17071815	2.35994128	0.89759779	0.74118718	1.17427724	1.13478227	0.17950881	0.58260282	0.22549166	0.81271602	0.35577871	2.24848111	1.39574137	1.32250548	1.57738736	1.69548664	1.10554623	2.16076473	3.99555020	0.86404460	2.88474762	0.54155546	2.63912641	1.85838518	8.51854180	0.89434912	1.28940095
5001.300000	131	0	0	31.5	1.212769	4095.000000	7	1.97059505	0.65116006	2.13121433	0.92435038	0.60655707	0.17064707	2.35977738	0.89760378	0.74101172	1.17415647	1.13445070	0.17949187	0.58256664	0.22546958	0.81256621	0.35572687	2.24807638	1.39527015	1.32238937	1.57697848	1.69519006	1.10540778	2.15859976	3.99495202	0.86393680	2.88439832	0.54153729	2.63816391	1.85763892	8.51583861	0.89001255	1.28924937
5001.900000	131	0	0	31.5	1.213379	4095.000000	7	1.97030942	0.65107175	2.13102271	0.92428361	0.60559417	0.17058395	2.35961518	0.89751601	0.74083792	1.17403354	1.13435357	0.17947909	0.58253320	0.22546446	0.81239349	0.35569651	2.24776926	1.39490630	1.32232308	1.57640651	1.69508106	1.10538050	2.15673624	3.99461456	0.86383690	2.88364737	0.54150421	2.63746415	1.85709814	8.51515914	0.88631705	1.28906114
5002.500000	131	0	0	31.5	1.212158	4095.000000	7	1.97014541	0.65100044	2.13055873	0.92423009	0.60478513	0.17052342	2.35963095	0.89746627	0.74071088	1.17391988	1.13420667	0.17947062	0.58248504	0.22544878	0.81227992	0.35567449	2.24727624	1.39455445	1.32212152	1.57601833	1.69504980	1.10526667	2.15498632	3.99465817	0.86368809	2.88349273	0.54146460	2.63686026	1.85683316	8.51525842	0.88305191	1.28895250
5003.000000	131	0	0	31.5	1.213989	4095.000000	7	1.96990696	0.65094702	2.13053688	0.92419273	0.60411944	0.17046764	2.35942483	0.89743554	0.74061977	1.17381550	1.13397684	0.17945799	0.58248357	0.22542863	0.81216635	0.35564928	2.24691833	1.39430356	1.32201822	1.57561593	1.69487584	1.10520205	2.15373592	3.99422730	0.86369064	2.88324644	0.54145745	2.63631797	1.85651737	8.51142517	0.88028165	1.28879501
5003.600000	131	0	0	31.5	1.213379	4095.000000	7	1.96965770	0.65092406	2.13027420	0.92413710	0.60353925	0.17042408	2.35932685	0.89742642	0.74049556	1.17374879	1.13391351	0.17944675	0.58247347	0.22542543	0.81208999	0.35563117	2.24661137	1.39402083	1.32197314	1.57546172	1.69482978	1.10515136	2.15234560	3.99398646	0.86364401	2.88297359	0.54138987	2.63593730	1.85620074	8.51201735	0.87785500	1.28866922
5004.100000	131	0	0	31.5	1.213989	4095.000000	7	1.96945559	0.65087947	2.13023914	0.92411670	0.60304231	0.17038343	2.35917594	0.89740194	0.74041292	1.17366851	1.13374493	0.17943566	0.58245307	0.22542367	0.81198014	0.35560809	2.24655084	1.39376722	1.32186278	1.57510233	1.69459333	1.10512083	2.15131421	3.99344463	0.86353954	2.88276513	0.54134046	2.63542054	1.85598626	8.50963974	0.87570407	1.28862597
5004.700000	131	0	0	31.5	1.213989	4095.000000	7	1.96934629	0.65085453	2.13012381	0.92410822	0.60260572	0.17033697	2.35914722	0.89739439	0.74034108	1.17358575	1.13361648	0.17942596	0.58242195	0.22541039	0.81191881	0.35559513	2.24622198	1.39357879	1.32191560	1.57484886	1.69453166	1.10509030	2.15030947	3.99342699	0.86350693	2.88247485	0.54139232	2.63491592	1.85568798	8.51036190	0.87372259	1.28845960
5005.200000	131	0	0	31.5	1.212769	4095.000000	7	1.96916493	0.65081833	2.12994753	0.92405180	0.60217757	0.17029251	2.35915173	0.89736522	0.74026009	1.17353141	1.13362613	0.17941780	0.58240870	0.22539871	0.81185970	0.35557383	2.24604256	1.39339282	1.32177800	1.57460045	1.69450534	1.10504347	2.14935848	3.99341453	0.86340757	2.88229370	0.54130800	2.63468612	1.85544770	8.51068427	0.87195882	1.28841503
5005.800000	131	0	0	31.6	1.211548	4095.000000	7	1.96909050	0.65077815	2.13000849	0.92400756	0.60183208	0.17026301	2.35897156	0.89732694	0.74015938	1.17345484	1.13348140	0.17940887	0.58241038	0.22539360	0.81176464	0.35556513	2.24591993	1.39323384	1.32175311	1.57444516	1.69447163	1.10502658	2.14846325	3.99312186	0.86339840	2.88237833	0.54137966	2.63440191	1.85516199	8.50988458	0.87033397	1.28832525
5006.300000	0	0	0	31.6	1.213379	4095.000000	0	1.96888561	0.65075718	2.12980682	0.92395749	0.60146984	0.17022008	2.35902335	0.89737095	0.74010469	1.17341316	1.13342020	0.17940410	0.58238746	0.22539056	0.81171366	0.35555217	2.24588084	1.39312915	1.32169794	1.57435169	1.69441530	1.10499812	2.14757709	3.99305337	0.86339050	2.88192306	0.54132352	2.63407343	1.85475689	8.50449446	0.86773665	1.28787971
5006.900000	0	0	0	31.6	1.213379	4095.000000	0	1.96795986	0.65054199	2.12904553	0.92381737	0.60016491	0.17013894	2.35886515	0.89729309	0.73997278	1.17329676	1.13331318	0.17939578	0.58236958	0.22537584	0.81166145	0.35554809	2.24562971	1.39315155	1.32153378	1.57390214	1.69413902	1.10485735	2.14467628	3.99212471	0.86309272	2.88043193	0.54122797	2.63123544	1.85361466	8.49902624	0.86221144	1.28764610
5007.500000	0	0	0	31.6	1.212769	4095.000000	0	1.96771601	0.65048506	2.12868148	0.92375751	0.59920467	0.17006056	2.35866980	0.89731314	0.73984745	1.17320786	1.13325590	0.17939101	0.58235844	0.22538144	0.81164520	0.35552821	2.24541983	1.39306262	1.32158828	1.57385619	1.69414601	1.10489765	2.14374514	3.99240276	0.86312074	2.88099179	0.54120062	2.63166659	1.85383691	8.50083598	0.86095188	1.28769988
5008.000000	0	0	0	31.6	1.213379	4095.000000	0	1.96792926	0.65051441	2.12880638	0.92378267	0.59933770	0.17005231	2.35871877	0.89736079	0.73988711	1.17320569	1.13330564	0.17939486	0.58236369	0.22537856	0.81162476	0.35553655	2.24537325	1.39306997	1.32159198	1.57380831	1.69412094	1.10488698	2.14367613	3.99229485	0.86315844	2.88100297	0.54121899	2.63195427	1.85400929	8.50047398	0.86032885	1.28780217
5008.600000	0	0	0	31.6	1.211548	4095.000000	0	1.96800976	0.65053979	2.12888914	0.92382743	0.59942008	0.17004299	2.35887922	0.89735793	0.73988265	1.17318686	1.13316908	0.17938500	0.58236033	0.22537200	0.81163658	0.35553158	2.24537004	1.39298804	1.32167002	1.57382414	1.69410490	1.10490714	2.14360660	3.99227929	0.86315564	2.88131685	0.54121695	2.63223883	1.85409838	8.50128774	0.85992312	1.28782295
5009.100000	0	0	0	31.6	1.212769	4095.000000	0	1.96804554	0.65056826	2.12914404	0.92382717	0.59953035	0.17004040	2.35880716	0.89737277	0.73989979	1.17319829	1.13313984	0.17938731	0.58235065	0.22537696	0.81160826	0.35553229	2.24527956	1.39304091	1.32166127	1.57371216	1.69409257	1.10496760	2.14345938	3.99236852	0.86317169	2.88149304	0.54121675	2.63232736	1.85403201	8.50058227	0.85956782	1.28783318
5009.700000	128	0	0	31.6	1.213989	4095.000000	1	1.96810675	0.65056936	2.12920904	0.92382796	0.59960955	0.17003872	2.35871202	0.89734699	0.73988805	1.17318007	1.13318385	0.17938639	0.58236012	0.22538176	0.81163707	0.35554614	2.24533577	1.39288056	1.32155767	1.57368629	1.69400337	1.10482919	2.14291098	3.99242662	0.86308865	2.88116235	0.54119572	2.63183730	1.85383557	8.50025123	0.85869287	1.28767150
5010.200000	128	0	0	31.6	1.213989	4095.000000	1	1.96766470	0.65045593	2.12876423	0.92373711	0.59825380	0.16994843	2.35839622	0.89722174	0.73950813	1.17289887	1.13285531	0.17934666	0.58225645	0.22532737	0.81116509	0.35542987	2.24387364	1.39133450	1.32116146	1.57202788	1.69335523	1.10446946	2.13770826	3.99072653	0.86268347	2.87948723	0.54098567	2.62850243	1.85233954	8.49639469	0.85407187	1.28703647
5010.800000	128	0	0	31.6	1.215210	4095.000000	1	1.96662328	0.65024167	2.12778812	0.92347704	0.59599253	0.16974496	2.35798761	0.89707410	0.73906686	1.17259734	1.13233851	0.17930001	0.58216666	0.22528242	0.81069424	0.35532053	2.24303062	1.39036967	1.32088774	1.57110378	1.69317114	1.10429643	2.13462966	3.99060106	0.86264043	2.87951657	0.54104058	2.62799231	1.85200442	8.49647817	0.85198935	1.28699326
5011.400000	128	0	0	31.6	1.215210	4095.000000	1	1.96665856	0.65019092	2.12759072	0.92342858	0.59564792	0.16967959	2.35788743	0.89706707	0.73898242	1.17251989	1.13223336	0.17928908	0.58212292	0.22527075	0.81064600	0.35531538	2.24280922	1.39022074	1.32085512	1.57091215	1.69307171	1.10422859	2.13387583	3.99059795	0.86260504	2.87954172	0.54105242	2.62805544	1.85206851	8.49766856	0.85073487	1.28690751
5011.900000	128	0	0	31.6	1.212769	4095.000000	1	1.96668020	0.65020702	2.12782415	0.92345983	0.59552543	0.16963866	2.35817896	0.89708764	0.73897913	1.17247823	1.13220956	0.17928862	0.58212671	0.22527363	0.81062632	0.35531130	2.24267286	1.39021830	1.32084167	1.57062571	1.69301542	1.10423630	2.13353489	3.99067261	0.86256506	2.87955500	0.54103466	2.62801945	1.85202756	8.49783245	0.84976849	1.28694708
5012.500000	128	0	0	31.6	1.212158	4095.000000	1	1.96668444	0.65019886	2.12773483	0.92340766	0.59547915	0.16961545	2.35821948	0.89708582	0.73894372	1.17247731	1.13214539	0.17928677	0.58212986	0.22526115	0.81056677	0.35530527	2.24257234	1.39014488	1.32082453	1.57049735	1.69301871	1.10428547	2.13311005	3.99063010	0.86254419	2.87990364	0.54103813	2.62812236	1.85186915	8.49639160	0.84893319	1.28695071
5013.000000	128	0	0	31.6	1.213989	4095.000000	1	1.96670138	0.65020019	2.12757397	0.92344129	0.59540019	0.16959941	2.35836245	0.89706238	0.73889681	1.17245663	1.13221258	0.17927738	0.58213197	0.22525907	0.81055569	0.35530030	2.24241995	1.39014279	1.32089816	1.57059217	1.69297270	1.10420993	2.13292590	3.99042168	0.86257321	2.87975621	0.54100404	2.62807438	1.85186781	8.49822210	0.84827567	1.28688112
5013.600000	128	0	0	31.6	1.213989	4095.000000	1	1.96661340	0.65018982	2.12779624	0.92340978	0.59535901	0.16957742	2.35806077	0.89710326	0.73893129	1.17246404	1.13216437	0.17927538	0.58212208	0.22526035	0.81055840	0.35529302	2.24251566	1.39012601	1.32086992	1.57043259	1.69292257	1.10422237	2.13274787	3.99053677	0.86259842	2.87960739	0.54100261	2.62793676	1.85170896	8.49646889	0.84772232	1.28687321
5014.100000	128	0	0	31.6	1.213379	4095.000000	1	1.96667973	0.65019643	2.12772418	0.92339601	0.59539934	0.16956108	2.35824031	0.89709467	0.73891768	1.17246990	1.13219721	0.17927553	0.58212545	0.22525955	0.81055373	0.35529941	2.24245310	1.39013894	1.32088942	1.57043490	1.69292463	1.10423422	2.13250882	3.99063321	0.86260886	2.87981839	0.54103078	2.62804660	1.85174278	8.49744592	0.84718732	1.28686826
5014.700000	128	0	0	31.5	1.212158	4095.000000	1	1.96670561	0.65020482	2.12763791	0.92344844	0.59541208	0.16955635	2.35816883	0.89707384	0.73890502	1.17242917	1.13221318	0.17926860	0.58213133	0.22525571	0.81055446	0.35529923	2.24251405	1.39009385	1.32083596	1.57051701	1.69295955	1.10423185	2.13236438	3.99040716	0.86258874	2.87986102	0.54103058	2.62783513	1.85164667	8.49830560	0.84677524	1.28687651
5015.300000	128	0	0	31.5	1.212769	4095.000000	1	1.96662610	0.65019643	2.12781096	0.92341031	0.59537705	0.16954520	2.35819134	0.89711185	0.73889235	1.17244737	1.13214750	0.17927153	0.58213407	0.22525619	0.81056923	0.35529728	2.24243171	1.39010294	1.32089278	1.57031002	1.69292874	1.10419334	2.13248135	3.99075039	0.86260580	2.88005107	0.54100935	2.62785343	1.85160974	8.49799944	0.84639525	1.28693323
5015.800000	128	0	0	31.5	1.212769	4095.000000	1	1.96656023	0.65017415	2.12780487	0.92339999	0.59535540	0.16953359	2.35804276	0.89712565	0.73889939	1.17240232	1.13209539	0.17926891	0.58211851	0.22525427	0.81053527	0.35529728	2.24259854	1.39009700	1.32081982	1.57024334	1.69296900	1.10421408	2.13249864	3.99059380	0.86258034	2.88008951	0.54091934	2.62778400	1.85158749	8.49804274	0.84592142	1.28684353
5016.400000	128	0	0	31.5	1.212158	4095.000000	1	1.96656776	0.65018430	2.12779979	0.92339734	0.59536920	0.16953023	2.35823918	0.89713581	0.73890150	1.17244892	1.13212129	0.17926845	0.58211809	0.22525395	0.81054339	0.35528965	2.24244294	1.39009525	1.32084067	1.57031195	1.69289340	1.10419986	2.13205011	3.99051811	0.86261726	2.87991412	0.54100731	2.62786858	1.85147404	8.50004086	0.84564615	1.28676108
5016.900000	128	0	0	31.6	1.213989	4095.000000	1	1.96638570	0.65017878	2.12771606	0.92341349	0.59532526	0.16951573	2.35837933	0.89713216	0.73886702	1.17246033	1.13217221	0.17926598	0.58211893	0.22525747	0.81056234	0.35529604	2.24236435	1.38997570	1.32086521	1.57025413	1.69290039	1.10422859	2.13201198	3.99021431	0.86257423	2.88000426	0.54100649	2.62788878	1.85147493	8.49960776	0.84526242	1.28679076
5017.500000	128	0	0	31.6	1.213379	4095.000000	1	1.96653389	0.65018253	2.12772621	0.92339178	0.59530680	0.16951069	2.35824425	0.89713998	0.73888790	1.17241683	1.13211949	0.17926737	0.58209874	0.22525507	0.81055446	0.35528503	2.24236969	1.38997990	1.32078687	1.57025028	1.69288930	1.10423215	2.13179741	3.98997585	0.86255513	2.88003989	0.54098445	2.62796264	1.85134903	8.49887159	0.84493945	1.28673107
5018.100000	128	0	0	31.6	1.214600	4095.000000	1	1.96650049	0.65017614	2.12787998	0.92342302	0.59528812	0.16950458	2.35820260	0.89706395	0.73885788	1.17243873	1.13215564	0.17926152	0.58210526	0.22525267	0.81051116	0.35529142	2.24230126	1.38997535	1.32089278	1.57015778	1.69291148	1.10423304	2.13163676	3.98997688	0.86258212	2.87975831	0.54097710	2.62778463	1.85129787	8.49858086	0.84461051	1.28674690
5018.600000	128	0	0	31.6	1.214600	4095.000000	1	1.96643651	0.65018231	2.12765059	0.92340051	0.59527050	0.16949603	2.35809848	0.89706082	0.73883935	1.17242145	1.13214961	0.17926029	0.58210989	0.22525523	0.81052149	0.35528805	2.24205267	1.38999143	1.32088438	1.57002752	1.69295914	1.10409706	2.13156101	3.99001939	0.86256965	2.87968075	0.54092118	2.62790898	1.85133658	8.49855302	0.84439536	1.28669051
5019.100000	128	0	0	31.6	1.213989	4095.000000	1	1.96647273	0.65018099	2.12773382	0.92337351	0.59529894	0.16949358	2.35810523	0.89707306	0.73888766	1.17242238	1.13216257	0.17926152	0.58210968	0.22525219	0.81051829	0.35528982	2.24211949	1.38999423	1.32087496	1.56998282	1.69291107	1.10422830	2.13149492	3.99003702	0.86259715	2.87977018	0.54093526	2.62784712	1.85150385	8.49832107	0.84419207	1.28667567
5019.700000	128	0	0	31.6	1.212158	4095.000000	1	1.96640169	0.65016885	2.12769880	0.92341217	0.59532845	0.16948518	2.35830672	0.89703661	0.73882809	1.17241343	1.13214539	0.17926075	0.58209622	0.22524900	0.81051411	0.35529000	2.24230179	1.38999248	1.32086723	1.56999592	1.69294846	1.10415661	2.13122856	3.98993023	0.86257550	2.87977577	0.54090281	2.62770951	1.85135348	8.49552295	0.84393170	1.28674327
5020.300000	128	0	0	31.6	1.211548	4095.000000	1	1.96646614	0.65017371	2.12777949	0.92337324	0.59530637	0.16947877	2.35832699	0.89707983	0.73885155	1.17244645	1.13211888	0.17925829	0.58209917	0.22524900	0.81051091	0.35528432	2.24215424	1.39002009	1.32088404	1.57004409	1.69292874	1.10421052	2.13133225	3.98982760	0.86255310	2.87966818	0.54093301	2.62775307	1.85117065	8.49619684	0.84370206	1.28666974
5020.800000	128	0	0	31.6	1.213379	4095.000000	3	1.96643415	0.65016400	2.12774955	0.92342435	0.59532654	0.16946946	2.35825719	0.89707254	0.73880323	1.17245169	1.13218064	0.17925521	0.58211052	0.22525459	0.81053035	0.35528202	2.24236274	1.39009525	1.32081276	1.57008225	1.69303720	1.10427451	2.13206028	3.99039679	0.86303312	2.88231468	0.54116877	2.63356150	1.85456751	8.50321897	0.84954707	1.28825264
5021.400000	128	0	0	31.6	1.212769	4095.000000	3	1.96945087	0.65093267	2.13079147	0.92426665	0.60210527	0.16988259	2.35959659	0.89745976	0.74014459	1.17339648	1.13342683	0.17936529	0.58239166	0.22538736	0.81163510	0.35556389	2.24534702	1.39363623	1.32206028	1.57381333	1.69468585	1.10507815	2.14691911	3.99355153	0.86374109	2.88536024	0.54138375	2.63797754	1.85624043	8.50529953	0.85680445	1.28866064
5022.000000	128	0	0	31.5	1.212158	4095.000000	3	1.97001393	0.65108345	2.13136123	0.92436283	0.60479282	0.17013344	2.35981117	0.89752643	0.74053806	1.17379573	1.13399825	0.17942211	0.58248819	0.22543055	0.81210871	0.35567307	2.24642925	1.39446299	1.32224905	1.57478009	1.69498852	1.10525274	2.15129831	3.99380688	0.86383563	2.88515509	0.54142805	2.63862799	1.85680863	8.50689766	0.86153802	1.28889967
5022.500000	128	0	0	31.5	1.213379	4095.000000	3	1.97035985	0.65110420	2.13156457	0.92443305	0.60576758	0.17025155	2.35987707	0.89759415	0.74070031	1.17391309	1.13422868	0.17944028	0.58252037	0.22544319	0.81230110	0.35570237	2.24696334	1.39486425	1.32241899	1.57524260	1.69517443	1.10529779	2.15370305	3.99395013	0.86393170	2.88549189	0.54136721	2.63910358	1.85722217	8.51008914	0.86578452	1.28909416
5023.100000	128	0	0	31.5	1.213989	4095.000000	3	1.97064690	0.65119760	2.13169319	0.92444285	0.60664501	0.17034110	2.35986187	0.89760430	0.74083440	1.17399987	1.13434421	0.17945399	0.58256496	0.22545934	0.81243143	0.35573628	2.24726927	1.39514430	1.32241529	1.57571333	1.69537680	1.10543268	2.15565446	3.99456991	0.86403262	2.88560954	0.54143254	2.63957736	1.85777548	8.51136317	0.86989925	1.28919587
5023.700000	128	0	0	31.5	1.213379	4095.000000	3	1.97093023	0.65125677	2.13194384	0.92454063	0.60741936	0.17041812	2.35994917	0.89762618	0.74097132	1.17405547	1.13446518	0.17946892	0.58256454	0.22546782	0.81253713	0.35574746	2.24762616	1.39540337	1.32248832	1.57614049	1.69552325	1.10544098	2.15745121	3.99511921	0.86408028	2.88607107	0.54143295	2.64017748	1.85808432	8.51246695	0.87402295	1.28936727
5024.200000	128	0	0	31.5	1.213379	4095.000000	3	1.97100613	0.65130535	2.13210351	0.92456846	0.60812346	0.17048858	2.36013111	0.89764754	0.74111248	1.17418334	1.13474758	0.17947662	0.58260219	0.22547550	0.81270173	0.35578049	2.24801259	1.39569017	1.32251154	1.57651710	1.69557550	1.10549672	2.15899665	3.99506832	0.86417739	2.88616003	0.54148910	2.64087548	1.85828117	8.51044869	0.87796481	1.28945215
5024.700000	128	0	0	31.6	1.212769	4095.000000	3	1.97133288	0.65135260	2.13223012	0.92461086	0.60875162	0.17054971	2.36014125	0.89759050	0.74119234	1.17428064	1.13480702	0.17949094	0.58259819	0.22549342	0.81278281	0.35580375	2.24825274	1.39586901	1.32265323	1.57674681	1.69573636	1.10561086	2.16045973	3.99525629	0.86421180	2.88613411	0.54154995	2.64113824	1.85867715	8.51258478	0.88190541	1.28954133
5025.300000	128	0	0	31.6	1.212769	4095.000000	3	1.97148189	0.65138484	2.13227132	0.92464478	0.60929859	0.17060458	2.35999198	0.89760144	0.74128983	1.17434798	1.13488275	0.17949988	0.58263416	0.22550094	0.81289124	0.35581813	2.24859584	1.39605733	1.32269396	1.57717575	1.69582194	1.10564051	2.16160987	3.99530613	0.86425947	2.88631973	0.54152177	2.64163844	1.85871823	8.51464727	0.88573563	1.28966288
5025.800000	128	0	0	31.6	1.212158	4095.000000	3	1.97167949	0.65142238	2.13235929	0.92467791	0.60977394	0.17065166	2.36033616	0.89761472	0.74140072	1.17444869	1.13498113	0.17951019	0.58265540	0.22551678	0.81296838	0.35583855	2.24894705	1.39622463	1.32273469	1.57746628	1.69584169	1.10572086	2.16265284	3.99566133	0.86430943	2.88674777	0.54154607	2.64199334	1.85913082	8.51689676	0.88935046	1.28978478
5026.400000	128	0	0	31.6	1.212769	4095.000000	3	1.97178797	0.65145175	2.13241320	0.92470388	0.61021362	0.17069767	2.36037616	0.89761681	0.74147378	1.17449596	1.13501523	0.17952436	0.58267265	0.22551742	0.81303715	0.35586003	2.24916209	1.39635581	1.32282726	1.57775221	1.69596636	1.10575348	2.16373499	3.99589295	0.86433823	2.88653969	0.54154668	2.64232417	1.85936260	8.51673538	0.89274160	1.28982475
5027.000000	128	0	0	31.5	1.213379	4095.000000	3	1.97195635	0.65149548	2.13264767	0.92471660	0.61061352	0.17073268	2.36034687	0.89761576	0.74158303	1.17452191	1.13515737	0.17952698	0.58267938	0.22552573	0.81309556	0.35586394	2.24935247	1.39659646	1.32280268	1.57800413	1.69595978	1.10578224	2.16455909	3.99591788	0.86438284	2.88652358	0.54162224	2.64280111	1.85966231	8.51831519	0.89596662	1.28988487
5027.500000	128	0	0	31.5	1.213989	4095.000000	3	1.97198937	0.65150144	2.13266648	0.92477968	0.61098350	0.17076845	2.36043363	0.89760977	0.74161663	1.17460718	1.13526964	0.17953006	0.58270420	0.22552893	0.81315472	0.35588152	2.24929509	1.39675504	1.32286260	1.57824022	1.69606512	1.10581397	2.16551878	3.99592515	0.86441012	2.88695095	0.54161386	2.64287733	1.85994150	8.51752368	0.89895355	1.28995524
5028.100000	128	0	0	31.6	1.214600	4095.000000	3	1.97222428	0.65153766	2.13269039	0.92474602	0.61133682	0.17081018	2.36027025	0.89764129	0.74168995	1.17464024	1.13535536	0.17954500	0.58270168	0.22552845	0.81322399	0.35588827	2.24954771	1.39689749	1.32289492	1.57843607	1.69627705	1.10588217	2.16645513	3.99624821	0.86444606	2.88693694	0.54165246	2.64301771	1.86000718	8.51916271	0.90172162	1.28995590
5028.700000	128	0	0	31.5	1.212158	4095.000000	3	1.97233325	0.65157255	2.13274125	0.92478736	0.61165416	0.17083648	2.36047813	0.89764259	0.74176914	1.17469184	1.13536985	0.17954946	0.58270904	0.22553741	0.81325628	0.35590620	2.24952733	1.39704065	1.32291309	1.57859672	1.69625606	1.10588277	2.16713402	3.99628353	0.86451005	2.88699930	0.54162224	2.64341919	1.86029268	8.52055069	0.90433034	1.29010656
5029.200000	128	0	0	31.5	1.213379	4095.000000	3	1.97238421	0.65160126	2.13276923	0.92475980	0.61198531	0.17087347	2.36045616	0.89766056	0.74187019	1.17473355	1.13541543	0.17955100	0.58270967	0.22554541	0.81332358	0.35591117	2.24958954	1.39712487	1.32298278	1.57870783	1.69634619	1.10596373	2.16765288	3.99657962	0.86453988	2.88695585	0.54167615	2.64361297	1.86044639	8.52311023	0.90670867	1.29002958
5029.700000	128	0	0	31.5	1.213379	4095.000000	3	1.97242525	0.65160988	2.13287758	0.92480883	0.61228131	0.17089885	2.36025560	0.89766838	0.74187324	1.17476321	1.13542509	0.17955932	0.58271851	0.22554989	0.81335661	0.35593284	2.24966625	1.39719962	1.32298917	1.57892967	1.69639640	1.10596343	2.16860927	3.99655261	0.86456257	2.88710720	0.54169453	2.64377117	1.86048929	8.52178682	0.90898150	1.29017033
5030.300000	128	0	0	31.5	1.213989	4095.000000	3	1.97241534	0.65162423	2.13288215	0.92485601	0.61249701	0.17092668	2.36036489	0.89764676	0.74191390	1.17478114	1.13554825	0.17956640	0.58271956	0.22554973	0.81338965	0.35593568	2.25010132	1.39726244	1.32306054	1.57911979	1.69634413	1.10604706	2.16894592	3.99659313	0.86456920	2.88723754	0.54170045	2.64417087	1.86079319	8.52365398	0.91105166	1.29017397
5030.900000	128	0	0	31.5	1.213379	4095.000000	3	1.97244931	0.65165361	2.13311565	0.92487032	0.61272779	0.17095634	2.36040996	0.89771969	0.74196584	1.17485221	1.13551625	0.17956995	0.58275406	0.22555549	0.81346016	0.35593905	2.25020808	1.39740142	1.32314741	1.57918678	1.69637500	1.10607197	2.16956402	3.99659624	0.86459724	2.88739661	0.54174191	2.64430624	1.86101488	8.52369438	0.91297962	1.29019016
5031.400000	128	0	0	31.5	1.212769	4095.000000	3	1.97262860	0.65166531	2.13323419	0.92489311	0.61299321	0.17097882	2.36056771	0.89772073	0.74204810	1.17484201	1.13561738	0.17957179	0.58277110	0.22555933	0.81348408	0.35595095	2.25029769	1.39748846	1.32315852	1.57947530	1.69646801	1.10607790	2.17032821	3.99672611	0.86463243	2.88740712	0.54174293	2.64442127	1.86097420	8.52527002	0.91473800	1.29028764
5032.000000	128	0	0	31.6	1.213989	4095.000000	3	1.97268569	0.65167812	2.13321791	0.92485442	0.61317012	0.17100725	2.36052659	0.89769495	0.74206314	1.17484263	1.13561798	0.17957364	0.58274880	0.22556509	0.81351046	0.35595308	2.25031593	1.39757902	1.32315481	1.57956554	1.69646472	1.10604469	2.17084421	3.99700250	0.86462733	2.88778207	0.54179521	2.64460814	1.86129605	8.52462044	0.91650706	1.29039966
5032.500000	128	0	0	31.6	1.212769	4095.000000	3	1.97281828	0.65169447	2.13342905	0.92493658	0.61335843	0.17103371	2.36026180	0.89772178	0.74212989	1.17493069	1.13565844	0.17958596	0.58276079	0.22556829	0.81354818	0.35597030	2.25040285	1.39772891	1.32307670	1.57967477	1.69647336	1.10602422	2.17153015	3.99736308	0.86465589	2.88764470	0.54183034	2.64488719	1.86127102	8.52394918	0.91815592	1.29037091
5033.100000	128	0	0	31.6	1.215210	4095.000000	3	1.97280507	0.65171346	2.13339293	0.92490425	0.61357667	0.17105328	2.36060772	0.89768817	0.74217314	1.17492142	1.13579822	0.17959058	0.58277678	0.22557213	0.81362092	0.35597279	2.25057242	1.39780684	1.32322720	1.57991067	1.69651864	1.10611527	2.17197600	3.99717187	0.86467297	2.88781641	0.54179235	2.64509380	1.86146460	8.52366020	0.91978380	1.29047732
5033.700000	128	0	0	31.6	1.212769	4095.000000	3	1.97284943	0.65172738	2.13325810	0.92490875	0.61376934	0.17107300	2.36056377	0.89764832	0.74223449	1.17490752	1.13581754	0.17959551	0.58278225	0.22558125	0.81364730	0.35598202	2.25072536	1.39783457	1.32322956	1.57994050	1.69661125	1.10617074	2.17278974	3.99705134	0.86467832	2.88778838	0.54177458	2.64518408	1.86150975	8.52450856	0.92129359	1.29045947
5034.200000	128	0	0	31.6	1.213989	4095.000000	3	1.97286217	0.65174217	2.13329575	0.92497184	0.61398183	0.17109502	2.36062969	0.89768843	0.74228668	1.17493966	1.13586615	0.17960229	0.58279571	0.22558237	0.81369292	0.35599232	2.25065775	1.39791040	1.32318545	1.57998156	1.69654745	1.10613841	2.17321149	3.99765511	0.86474513	2.88785917	0.54174068	2.64521396	1.86184957	8.52504934	0.92275665	1.29048591
5034.800000	128	0	0	31.5	1.212769	4095.000000	3	1.97316939	0.65173930	2.13345195	0.92497290	0.61415907	0.17111934	2.36061730	0.89765718	0.74234075	1.17498570	1.13583747	0.17959813	0.58279297	0.22558461	0.81372990	0.35599659	2.25059228	1.39802696	1.32321407	1.58015435	1.69663759	1.10617251	2.17371832	3.99755222	0.86476068	2.88814936	0.54179419	2.64536146	1.86188445	8.52716016	0.92422055	1.29056688
5035.300000	128	0	0	31.5	1.213379	4095.000000	3	1.97314154	0.65175918	2.13369060	0.92501001	0.61437011	0.17113799	2.36061842	0.89770719	0.74234028	1.17501908	1.13589725	0.17961260	0.58279760	0.22558989	0.81374075	0.35601079	2.25085041	1.39807050	1.32322686	1.58017373	1.69665817	1.10619179	2.17410344	3.99773098	0.86475176	2.88844169	0.54179235	2.64562534	1.86208435	8.52757061	0.92566408	1.29060654
5035.900000	128	0	0	31.5	1.212158	4095.000000	3	1.97318638	0.65177111	2.13359951	0.92501292	0.61452825	0.17115665	2.36052884	0.89774600	0.74238894	1.17503298	1.13590148	0.17961307	0.58282369	0.22558941	0.81377454	0.35601594	2.25084290	1.39814915	1.32328747	1.58035234	1.69671415	1.10622412	2.17479041	3.99791599	0.86480046	2.88815567	0.54180950	2.64574235	1.86220958	8.52727832	0.92703196	1.29063397
5036.400000	128	0	0	31.5	1.212769	4095.000000	3	1.97331145	0.65178856	2.13355880	0.92500603	0.61468856	0.17117989	2.36056377	0.89775069	0.74244207	1.17507192	1.13588819	0.17961337	0.58282032	0.22559517	0.81382361	0.35602003	2.25103987	1.39814634	1.32328713	1.58047402	1.69673432	1.10618527	2.17523692	3.99835153	0.86479561	2.88797833	0.54183667	2.64591787	1.86226772	8.52773542	0.92836093	1.29070305
5037.000000	128	0	0	31.5	1.213379	4095.000000	6	1.97334779	0.65179430	2.13381171	0.92502618	0.61490894	0.17119901	2.36045672	0.89775538	0.74245900	1.17510283	1.13591748	0.17962308	0.58281885	0.22559469	0.81382065	0.35601825	2.24951070	1.39594370	1.32235539	1.57691311	1.69421672	1.10490862	2.15571100	3.99206350	0.86286503	2.87695463	0.54117571	2.62829218	1.85361778	8.50413221	0.88076286	1.28716543
5037.500000	128	0	0	31.5	1.212158	4095.000000	6	1.96683265	0.65024696	2.12751257	0.92324138	0.59636463	0.17019425	2.35781371	0.89701630	0.73935329	1.17279115	1.13229784	0.17934389	0.58221082	0.22530818	0.81098884	0.35533668	2.24401863	1.39055882	1.32090892	1.57196847	1.69317361	1.10445020	2.14004241	3.99132493	0.86272141	2.87776015	0.54100976	2.62769563	1.85284656	8.49959539	0.86542276	1.28696852
5038.100000	128	0	0	31.5	1.213989	4095.000000	6	1.96660022	0.65020636	2.12736999	0.92325965	0.59541144	0.16995225	2.35780865	0.89705379	0.73921440	1.17254272	1.13207912	0.17930817	0.58214753	0.22528642	0.81079908	0.35530402	2.24333976	1.39022738	1.32086353	1.57132744	1.69309595	1.10429584	2.13677908	3.99083542	0.86265826	2.87885786	0.54099812	2.62771835	1.85267205	8.49548895	0.85926570	1.28685936
5038.700000	128	0	0	31.6	1.213989	4095.000000	6	1.96630996	0.65018342	2.12751511	0.92331763	0.59519601	0.16984562	2.35812099	0.89711290	0.73912573	1.17249983	1.13200471	0.17930586	0.58214311	0.22527603	0.81069547	0.35530527	2.24302634	1.39014209	1.32077611	1.57101587	1.69299694	1.10431747	2.13574536	3.99063735	0.86264960	2.87923924	0.54106058	2.62786227	1.85258925	8.49548895	0.85586922	1.28685375
5039.200000	131	0	0	31.6	1.213379	4095.000000	6	1.96644168	0.65018518	2.12754099	0.92334252	0.59519919	0.16978544	2.35811255	0.89715690	0.73910814	1.17242824	1.13205020	0.17929785	0.58214858	0.22527347	0.81068735	0.35530065	2.24280066	1.39012706	1.32076031	1.57085316	1.69297434	1.10426888	2.13528852	3.99042686	0.86264349	2.87956617	0.54105017	2.62780988	1.85240631	8.49774586	0.85359337	1.28682407
5039.800000	131	0	0	31.6	1.212769	4095.000000	6	1.96634712	0.65019974	2.12760898	0.92333352	0.59515186	0.16974298	2.35803150	0.89713216	0.73910509	1.17244182	1.13202038	0.17929416	0.58213554	0.22526835	0.81064699	0.35529657	2.24271350	1.39007253	1.32077376	1.57065385	1.69290532	1.10424311	2.13448407	3.99068402	0.86261650	2.87985543	0.54101711	2.62780230	1.85229504	8.49722638	0.85168391	1.28682374
5040.300000	131	0	0	31.6	1.210938	4095.000000	6	1.96628738	0.65018099	2.12761152	0.92334861	0.59498952	0.16970174	2.35807371	0.89710274	0.73903050	1.17239214	1.13206767	0.17928477	0.58213365	0.22526339	0.81060958	0.35529728	2.24260121	1.39004072	1.32074047	1.57051932	1.69291888	1.10421171	2.13401986	3.99069646	0.86257398	2.87993997	0.54102486	2.62776191	1.85232797	8.49928915	0.85022029	1.28681978
5040.900000	131	0	0	31.6	1.212769	4095.000000	6	1.96628644	0.65017547	2.12759275	0.92335762	0.59495620	0.16966570	2.35796678	0.89707722	0.73904293	1.17240418	1.13197399	0.17928446	0.58210968	0.22526483	0.81058153	0.35529284	2.24261885	1.38996731	1.32078922	1.57035935	1.69297475	1.10419334	2.13362699	3.99047663	0.86256863	2.87993159	0.54101854	2.62769878	1.85211790	8.49776442	0.84915908	1.28677592
5041.400000	131	0	0	31.6	1.212769	4095.000000	6	1.96641910	0.65018540	2.12763740	0.92334147	0.59497063	0.16964523	2.35825382	0.89708373	0.73901150	1.17239800	1.13199447	0.17927999	0.58212965	0.22525891	0.81060097	0.35529941	2.24265415	1.39003408	1.32075762	1.57046111	1.69294928	1.10421171	2.13323622	3.99045693	0.86254622	2.88007204	0.54101058	2.62781808	1.85219801	8.49828705	0.84831376	1.28676998
5042.000000	131	0	0	31.6	1.212769	4095.000000	6	1.96645203	0.65019555	2.12766125	0.92332134	0.59502878	0.16962843	2.35838553	0.89710821	0.73902276	1.17242485	1.13196856	0.17928153	0.58213680	0.22526211	0.81057809	0.35529657	2.24268409	1.38997745	1.32081141	1.57026492	1.69291929	1.10425022	2.13320163	3.99053677	0.86256837	2.87949282	0.54100159	2.62780483	1.85200976	8.49819427	0.84751178	1.28663511
5042.600000	131	0	0	31.6	1.212769	4095.000000	6	1.96643227	0.65018673	2.12770591	0.92333114	0.59498315	0.16961041	2.35816658	0.89709493	0.73895826	1.17238072	1.13201465	0.17927491	0.58211073	0.22525619	0.81056554	0.35529266	2.24257608	1.39001380	1.32078653	1.57021289	1.69297475	1.10422119	2.13278449	3.99041649	0.86253578	2.87977088	0.54097037	2.62780357	1.85204047	8.49946547	0.84677372	1.28677592
5043.100000	131	0	0	31.6	1.213379	4095.000000	6	1.96620977	0.65018959	2.12766430	0.92335232	0.59496618	0.16958903	2.35814969	0.89709207	0.73899250	1.17241497	1.13198001	0.17927122	0.58213449	0.22525315	0.81057095	0.35528557	2.24264987	1.38998724	1.32082116	1.57017358	1.69287903	1.10419719	2.13260189	3.99040509	0.86255233	2.88018524	0.54098159	2.62768679	1.85202979	8.50026360	0.84612822	1.28669216
5043.700000	131	0	0	31.6	1.213989	4095.000000	6	1.96631137	0.65017680	2.12761101	0.92335391	0.59497127	0.16957437	2.35824931	0.89712331	0.73890127	1.17239152	1.13207550	0.17926906	0.58211851	0.22525475	0.81055668	0.35529497	2.24255897	1.38998654	1.32082453	1.57011038	1.69293819	1.10416164	2.13266852	3.99056062	0.86252840	2.88002172	0.54095710	2.62768490	1.85191097	8.49900149	0.84560334	1.28668424
5044.200000	131	0	0	31.6	1.213989	4095.000000	6	1.96618860	0.65016003	2.12757752	0.92332372	0.59497042	0.16956490	2.35813393	0.89711133	0.73890244	1.17238998	1.13205261	0.17926414	0.58211893	0.22525171	0.81054314	0.35529231	2.24243599	1.39000926	1.32078082	1.57006606	1.69294435	1.10419334	2.13254391	3.99063528	0.86253935	2.88004618	0.54092812	2.62767291	1.85194079	8.49849735	0.84516374	1.28669678
5044.800000	131	0	0	31.6	1.212769	4095.000000	6	1.96623141	0.65016665	2.12766683	0.92333908	0.59498549	0.16955467	2.35817502	0.89714076	0.73891182	1.17239677	1.13204086	0.17926783	0.58211346	0.22524548	0.81054118	0.35529817	2.24230821	1.38999772	1.32080671	1.56997704	1.69285191	1.10420904	2.13232522	3.99035946	0.86253324	2.88006924	0.54096261	2.62771456	1.85189050	8.49893654	0.84468198	1.28669809
5045.300000	131	0	0	31.6	1.212158	4095.000000	6	1.96614862	0.65015871	2.12764755	0.92331101	0.59499588	0.16953924	2.35818515	0.89713008	0.73891299	1.17239955	1.13206677	0.17926090	0.58210673	0.22525059	0.81055496	0.35529178	2.24236542	1.38999458	1.32080301	1.56991692	1.69286875	1.10414328	2.13225860	3.99028377	0.86254520	2.88014681	0.54094240	2.62765081	1.85165601	8.49998517	0.84422075	1.28669183
5045.900000	131	0	0	31.6	1.213379	4095.000000	6	1.96624787	0.65015981	2.12756484	0.92339389	0.59499122	0.16952672	2.35815194	0.89715065	0.73890314	1.17236406	1.13209930	0.17926106	0.58210043	0.22524708	0.81051042	0.35529089	2.24234617	1.38995718	1.32079965	1.56980942	1.69290696	1.10418475	2.13210707	3.99017802	0.86250879	2.88008042	0.54092914	2.62758454	1.85177036	8.49968819	0.84385473	1.28671129
5046.500000	131	0	0	31.6	1.211548	4095.000000	6	1.96620600	0.65013532	2.12778254	0.92336159	0.59498697	0.16952168	2.35815926	0.89716627	0.73888415	1.17237671	1.13201857	0.17925983	0.58210758	0.22524388	0.81050377	0.35528113	2.24221679	1.38997291	1.32082184	1.56977050	1.69288806	1.10412698	2.13212842	3.99032006	0.86249097	2.88022437	0.54092750	2.62758265	1.85178416	8.49921182	0.84360499	1.28669150
5047.000000	131	0	0	31.6	1.213379	4095.000000	6	1.96619613	0.65016555	2.12776782	0.92338939	0.59504130	0.16951695	2.35801631	0.89715143	0.73888907	1.17237980	1.13200381	0.17925320	0.58212524	0.22524788	0.81051362	0.35529568	2.24225635	1.39004526	1.32074282	1.56976472	1.69284945	1.10416401	2.13202215	3.99070787	0.86249785	2.88021179	0.54091118	2.62759338	1.85176146	8.50068437	0.84327382	1.28664039
5047.600000	131	0	0	31.5	1.212158	4095.000000	7	1.96607854	0.65017150	2.12753185	0.92338410	0.59503472	0.16951450	2.35811874	0.89712045	0.73885037	1.17242269	1.13199086	0.17925906	0.58211409	0.22524980	0.81050451	0.35528965	2.24266056	1.39052245	1.32110766	1.57096613	1.69474671	1.10520027	2.14460059	3.99573611	0.86430433	2.89046439	0.54154770	2.64465962	1.85980927	8.52163151	0.86367662	1.28994698
5048.100000	131	0	0	31.5	1.212769	4095.000000	7	1.97221720	0.65167083	2.13367686	0.92507734	0.61232750	0.17046443	2.36068209	0.89781425	0.74183282	1.17454323	1.13536804	0.17951420	0.58273449	0.22553837	0.81322769	0.35594775	2.24965230	1.39799642	1.32331912	1.57860524	1.69648736	1.10600732	2.16709061	3.99748987	0.86467552	2.89107628	0.54169963	2.64663979	1.86127012	8.52777584	0.89154640	1.29039636
5048.700000	131	0	0	31.6	1.213989	4095.000000	7	1.97292021	0.65181683	2.13414812	0.92513115	0.61517068	0.17077808	2.36090579	0.89784290	0.74219759	1.17494985	1.13604913	0.17956317	0.58278940	0.22557565	0.81360168	0.35601221	2.25072590	1.39877144	1.32353429	1.57978051	1.69681707	1.10615917	2.17230488	3.99781205	0.86478108	2.89056402	0.54174783	2.64694325	1.86191575	8.52750842	0.91126395	1.29061348
5049.200000	131	0	0	31.6	1.213989	4095.000000	7	1.97319582	0.65186410	2.13435223	0.92514812	0.61627435	0.17093493	2.36092776	0.89782858	0.74238001	1.17509819	1.13624632	0.17958596	0.58282179	0.22559773	0.81378588	0.35604187	2.25150473	1.39906757	1.32362050	1.58038141	1.69682612	1.10623599	2.17483189	3.99789832	0.86483310	2.89041036	0.54179153	2.64740138	1.86212505	8.52883635	0.92273521	1.29073610
5049.800000	131	0	0	31.6	1.213379	4095.000000	7	1.97337658	0.65190431	2.13428147	0.92511684	0.61678761	0.17103738	2.36094861	0.89784837	0.74246934	1.17520482	1.13635021	0.17959551	0.58283946	0.22560237	0.81388206	0.35605395	2.25158418	1.39926114	1.32361208	1.58063871	1.69688952	1.10627217	2.17616446	3.99792119	0.86485120	2.89004345	0.54179255	2.64724866	1.86217424	8.52794688	0.92787594	1.29068421
5050.300000	131	0	0	31.6	1.211548	4095.000000	7	1.97315381	0.65186278	2.13410791	0.92508927	0.61631033	0.17107912	2.36077168	0.89780774	0.74240211	1.17518473	1.13626807	0.17959613	0.58281738	0.22559805	0.81382558	0.35603565	2.25155144	1.39890316	1.32348445	1.58032638	1.69668740	1.10622086	2.17502584	3.99743063	0.86471478	2.88884274	0.54176253	2.64575061	1.86156788	8.52679327	0.92464531	1.29041420
5050.900000	131	0	0	31.6	1.212158	4095.000000	7	1.97262530	0.65171103	2.13355321	0.92493261	0.61423673	0.17102927	2.36038349	0.89775486	0.74210286	1.17498972	1.13598391	0.17957765	0.58274775	0.22556781	0.81357752	0.35597901	2.25095668	1.39809332	1.32321575	1.57947723	1.69634001	1.10606426	2.17185948	3.99712200	0.86455467	2.88749682	0.54169677	2.64394592	1.86062470	8.52353280	0.91787699	1.29003487
5051.500000	131	0	0	31.6	1.213989	4095.000000	7	1.97208512	0.65155842	2.13290759	0.92478312	0.61216746	0.17094717	2.36025955	0.89769364	0.74185374	1.17471439	1.13557029	0.17955485	0.58269979	0.22554333	0.81330657	0.35590531	2.25017053	1.39728209	1.32307199	1.57854369	1.69598693	1.10592992	2.16858859	3.99653910	0.86434511	2.88645283	0.54163245	2.64229940	1.85984456	8.52399580	0.91069703	1.28971474
5052.000000	131	0	0	31.6	1.214600	4095.000000	7	1.97159979	0.65141752	2.13238320	0.92460874	0.61017329	0.17085834	2.36004042	0.89767202	0.74154826	1.17446506	1.13507619	0.17953360	0.58265372	0.22550990	0.81306229	0.35584192	2.24949622	1.39655541	1.32276296	1.57773209	1.69567547	1.10572768	2.16540829	3.99606123	0.86414604	2.88578041	0.54158528	2.64097005	1.85917815	8.52229626	0.90405752	1.28942374
5052.600000	131	0	0	31.6	1.212769	4095.000000	7	1.97093730	0.65128989	2.13186961	0.92451334	0.60856070	0.17076845	2.35978189	0.89759363	0.74125577	1.17430041	1.13475602	0.17950727	0.58259777	0.22549118	0.81281213	0.35580002	2.24897010	1.39600858	1.32267982	1.57705584	1.69537680	1.10555394	2.16252340	3.99569560	0.86402702	2.88501716	0.54150258	2.63973403	1.85840482	8.51681917	0.89814224	1.28924904
5053.100000	131	0	0	31.6	1.212769	4095.000000	7	1.97054037	0.65119296	2.13150915	0.92441318	0.60720872	0.17069095	2.35968670	0.89755508	0.74106738	1.17411909	1.13449233	0.17948525	0.58254267	0.22547534	0.81260070	0.35575084	2.24850845	1.39547804	1.32246240	1.57646489	1.69518060	1.10548219	2.16008988	3.99518151	0.86389144	2.88466081	0.54146480	2.63863877	1.85780047	8.51364229	0.89324643	1.28909977
5053.700000	131	0	0	31.6	1.213989	4095.000000	7	1.97012750	0.65110950	2.13105829	0.92432097	0.60615810	0.17061574	2.35953690	0.89754310	0.74090180	1.17398011	1.13426880	0.17946785	0.58251217	0.22545710	0.81247135	0.35570396	2.24813052	1.39507069	1.32234361	1.57595647	1.69495233	1.10542616	2.15811958	3.99463948	0.86379638	2.88403996	0.54144561	2.63780196	1.85746846	8.51275843	0.88899893	1.28889769
5054.200000	131	0	0	31.6	1.212158	4095.000000	7	1.96982356	0.65103974	2.13092462	0.92424360	0.60525618	0.17054864	2.35942877	0.89752408	0.74075503	1.17386862	1.13411558	0.17945568	0.58250018	0.22544527	0.81231219	0.35568017	2.24757525	1.39471740	1.32223424	1.57556259	1.69490257	1.10534196	2.15617986	3.99432281	0.86369522	2.88360958	0.54136680	2.63707189	1.85696342	8.51276464	0.88537872	1.28870553
5054.800000	131	0	0	31.5	1.213379	4095.000000	7	1.96951024	0.65095408	2.13076149	0.92419009	0.60448002	0.17049041	2.35929250	0.89749700	0.74065288	1.17373181	1.13391200	0.17944690	0.58247873	0.22542927	0.81216906	0.35565106	2.24729446	1.39435332	1.32219252	1.57515797	1.69481621	1.10526845	2.15460506	3.99401552	0.86364299	2.88316668	0.54136149	2.63653399	1.85663690	8.51255687	0.88230356	1.28856226
5055.400000	131	0	0	31.5	1.212158	4095.000000	7	1.96925443	0.65092185	2.13050233	0.92416465	0.60382728	0.17043982	2.35921085	0.89739986	0.74054534	1.17362682	1.13379137	0.17943320	0.58244929	0.22542255	0.81205920	0.35562407	2.24704799	1.39410351	1.32201284	1.57486586	1.69458717	1.10518930	2.15320546	3.99377055	0.86360910	2.88286446	0.54133066	2.63605447	1.85635637	8.51253207	0.87960647	1.28855467
5055.900000	131	0	0	31.6	1.213379	4095.000000	7	1.96906648	0.65087903	2.13047438	0.92410133	0.60331936	0.17039657	2.35913540	0.89737954	0.74043710	1.17357340	1.13358723	0.17942473	0.58242741	0.22541327	0.81198728	0.35561253	2.24681922	1.39387861	1.32200981	1.57455564	1.69451768	1.10516470	2.15207873	3.99358060	0.86348782	2.88251961	0.54134598	2.63566371	1.85609818	8.51267781	0.87733254	1.28850812
5056.500000	131	0	0	31.6	1.212769	4095.000000	7	1.96900148	0.65084128	2.13014871	0.92405630	0.60288716	0.17034889	2.35892145	0.89731835	0.74037606	1.17354006	1.13356402	0.17941780	0.58240786	0.22540959	0.81191856	0.35558999	2.24665637	1.39362817	1.32188936	1.57433624	1.69441160	1.10517744	2.15119109	3.99349652	0.86348477	2.88250842	0.54130045	2.63520589	1.85599473	8.51267781	0.87530069	1.28841305
5057.000000	131	0	0	31.6	1.212769	4095.000000	7	1.96874244	0.65079956	2.12996176	0.92402716	0.60247984	0.17031100	2.35886684	0.89731757	0.74034014	1.17349837	1.13347085	0.17940933	0.58239650	0.22539743	0.81185379	0.35559016	2.24632642	1.39347547	1.32182241	1.57406936	1.69443133	1.10512142	2.15020640	3.99330659	0.86342566	2.88230769	0.54124696	2.63491465	1.85564474	8.51074937	0.87347870	1.28828861
5057.600000	131	0	0	31.6	1.211548	4095.000000	7	1.96874103	0.65077175	2.12995109	0.92401603	0.60211231	0.17027722	2.35877225	0.89734647	0.74022793	1.17341964	1.13332433	0.17940086	0.58239166	0.22538336	0.81182128	0.35556496	2.24616038	1.39337847	1.32180694	1.57384886	1.69428415	1.10502006	2.14936720	3.99303884	0.86335841	2.88231608	0.54125900	2.63459497	1.85544280	8.50991248	0.87175953	1.28822986
5058.100000	0	0	0	31.6	1.212769	4095.000000	0	1.96839961	0.65076403	2.12973825	0.92393815	0.60176150	0.17023918	2.35902842	0.89725585	0.74014318	1.17336901	1.13326826	0.17939671	0.58237736	0.22538400	0.81172843	0.35555572	2.24600829	1.39325275	1.32167910	1.57375309	1.69428497	1.10504673	2.14846581	3.99333980	0.86331000	2.88169860	0.54122267	2.63432723	1.85488790	8.50732205	0.86895525	1.28778006
5058.700000	0	0	0	31.6	1.213379	4095.000000	0	1.96742889	0.65054244	2.12908818	0.92373844	0.60039111	0.17016431	2.35876775	0.89723710	0.73998639	1.17325077	1.13314828	0.17938777	0.58236790	0.22537840	0.81168854	0.35555022	2.24575179	1.39328917	1.32158289	1.57338978	1.69398528	1.10490565	2.14534996	3.99254179	0.86302625	2.88053606	0.54111059	2.63126073	1.85374515	8.50320040	0.86312966	1.28740822
5059.300000	0	0	0	31.6	1.212158	4095.000000	0	1.96718698	0.65045725	2.12906127	0.92371990	0.59940603	0.17007340	2.35857072	0.89722694	0.73984370	1.17321742	1.13312296	0.17938162	0.58237421	0.22537168	0.81165406	0.35554880	2.24570520	1.39324855	1.32162763	1.57328748	1.69392362	1.10494092	2.14466350	3.99259056	0.86301682	2.88080935	0.54110590	2.63167228	1.85391441	8.50315087	0.86182023	1.28745969
5059.800000	0	0	0	31.6	1.212769	4095.000000	0	1.96737147	0.65048726	2.12918517	0.92377737	0.59951438	0.17005720	2.35847784	0.89724595	0.73985731	1.17317606	1.13301626	0.17937854	0.58236664	0.22536608	0.81164274	0.35554099	2.24557456	1.39320548	1.32157819	1.57321799	1.69388334	1.10491128	2.14443029	3.99281365	0.86307642	2.88126442	0.54109937	2.63200802	1.85391619	8.50426844	0.86110527	1.28751742
5060.400000	0	0	0	31.6	1.213989	4095.000000	0	1.96749102	0.65051772	2.12913439	0.92377022	0.59965255	0.17004697	2.35866248	0.89727382	0.73985872	1.17322422	1.13307262	0.17937638	0.58234645	0.22537328	0.81163830	0.35553797	2.24563453	1.39316521	1.32168045	1.57323266	1.69399638	1.10487098	2.14435052	3.99245463	0.86308406	2.88150143	0.54111345	2.63225211	1.85403111	8.50472978	0.86069984	1.28763224
5060.900000	0	0	0	31.6	1.212769	4095.000000	0	1.96773672	0.65054111	2.12921767	0.92378399	0.59976008	0.17004590	2.35866811	0.89730715	0.73984792	1.17316865	1.13307684	0.17937176	0.58234308	0.22537408	0.81163904	0.35555271	2.24566451	1.39312950	1.32164580	1.57324000	1.69402433	1.10486209	2.14445024	3.99262376	0.86308050	2.88152799	0.54112835	2.63238049	1.85413580	8.50463379	0.86036546	1.28755503
5061.500000	0	0	0	31.6	1.212769	4095.000000	0	1.96790101	0.65057708	2.12935174	0.92381869	0.59987208	0.17004299	2.35876325	0.89733449	0.73985402	1.17317112	1.13305363	0.17937284	0.58235844	0.22536432	0.81163461	0.35553708	2.24565701	1.39314840	1.32175378	1.57323343	1.69409216	1.10489617	2.14444308	3.99249821	0.86315411	2.88170140	0.54112570	2.63266383	1.85410640	8.50515090	0.86011606	1.28767084
5062.100000	0	0	0	31.6	1.213379	4095.000000	0	1.96779086	0.65059540	2.12937256	0.92379777	0.59997834	0.17005063	2.35881729	0.89727902	0.73985379	1.17316556	1.13303615	0.17937515	0.58234750	0.22536432	0.81163683	0.35554046	2.24553494	1.39316766	1.32176051	1.57324579	1.69406996	1.10490714	2.14438018	3.99245048	0.86315258	2.88160141	0.54113550	2.63275870	1.85430019	8.50493724	0.85996812	1.28764016
5062.600000	128	0	0	31.6	1.213379	4095.000000	1	1.96792173	0.65061085	2.12934514	0.92385895	0.60000347	0.17004437	2.35852175	0.89734439	0.73989439	1.17318594	1.13316848	0.17937653	0.58234224	0.22536832	0.81161491	0.35553655	2.24551995	1.39317817	1.32166396	1.57318209	1.69408230	1.10492996	2.14460059	3.99263103	0.86318468	2.88180069	0.54113264	2.63271253	1.85437860	8.50504871	0.85976757	1.28769988
5063.100000	128	0	0	31.6	1.214600	4095.000000	1	1.96786335	0.65056605	2.12930350	0.92383909	0.59959486	0.17001809	2.35856678	0.89724908	0.73972073	1.17307789	1.13292975	0.17935806	0.58230481	0.22533681	0.81137213	0.35547726	2.24511575	1.39237019	1.32140597	1.57245614	1.69376086	1.10468932	2.14207152	3.99167345	0.86280137	2.87985682	0.54091383	2.62927224	1.85252560	8.49737480	0.85558734	1.28691048
5063.700000	128	0	0	31.6	1.214600	4095.000000	1	1.96643839	0.65023328	2.12793276	0.92340819	0.59646850	0.16979797	2.35826338	0.89703609	0.73909665	1.17256988	1.13222071	0.17930232	0.58216582	0.22527443	0.81078087	0.35534112	2.24341679	1.39059413	1.32094019	1.57053088	1.69312841	1.10434147	2.13585436	3.99062802	0.86258187	2.87893050	0.54086505	2.62810847	1.85217131	8.49859941	0.85273271	1.28680692
5064.300000	128	0	0	31.6	1.213989	4095.000000	1	1.96631373	0.65020460	2.12793377	0.92341879	0.59585748	0.16969991	2.35825213	0.89705405	0.73898453	1.17248502	1.13209599	0.17927276	0.58212965	0.22525843	0.81066052	0.35531148	2.24311994	1.39031618	1.32084134	1.57021174	1.69301912	1.10434028	2.13461592	3.99058136	0.86252178	2.87905203	0.54084484	2.62805733	1.85200353	8.49709033	0.85116522	1.28677856
5064.800000	128	0	0	31.6	1.210938	4095.000000	1	1.96637394	0.65017172	2.12772925	0.92338675	0.59566045	0.16965363	2.35781934	0.89705353	0.73894888	1.17247607	1.13206586	0.17927676	0.58212040	0.22526275	0.81062164	0.35530314	2.24294184	1.39014279	1.32087126	1.57017551	1.69289546	1.10433495	2.13380306	3.99064047	0.86247493	2.87921479	0.54082444	2.62786543	1.85197995	8.49674405	0.85000359	1.28669612
5065.400000	128	0	0	31.6	1.211548	4095.000000	1	1.96627656	0.65016179	2.12789774	0.92340343	0.59555961	0.16961973	2.35785817	0.89704832	0.73890994	1.17245293	1.13202339	0.17926737	0.58212587	0.22525171	0.81055225	0.35529888	2.24279157	1.39015957	1.32084806	1.57001750	1.69294394	1.10429703	2.13345856	3.99078357	0.86251745	2.87925810	0.54079607	2.62777895	1.85184200	8.49726658	0.84909320	1.28670040
5066.000000	128	0	0	31.6	1.212769	4095.000000	1	1.96625681	0.65015849	2.12767343	0.92342461	0.59544434	0.16959010	2.35796847	0.89702463	0.73889142	1.17244089	1.13204929	0.17926737	0.58212902	0.22524740	0.81053773	0.35530047	2.24267553	1.39011622	1.32076232	1.56994505	1.69291970	1.10429910	2.13301950	3.99064358	0.86249072	2.87927486	0.54080056	2.62770194	1.85174989	8.49927059	0.84836901	1.28664467
5066.500000	128	0	0	31.6	1.212158	4095.000000	1	1.96624787	0.65016930	2.12778406	0.92342249	0.59542545	0.16957666	2.35792739	0.89704546	0.73883912	1.17245293	1.13202700	0.17926260	0.58212566	0.22525155	0.81053035	0.35528911	2.24279318	1.39006414	1.32082217	1.56992694	1.69292791	1.10433169	2.13296914	3.99026718	0.86251822	2.87913026	0.54077137	2.62788878	1.85176102	8.49907263	0.84778486	1.28668622
5067.100000	128	0	0	31.6	1.213379	4095.000000	1	1.96619048	0.65017945	2.12782009	0.92337907	0.59541887	0.16956047	2.35800280	0.89708634	0.73883466	1.17242115	1.13202761	0.17925813	0.58212334	0.22524564	0.81054880	0.35529213	2.24267393	1.39008127	1.32072601	1.56993118	1.69302857	1.10426592	2.13270616	3.99052951	0.86248919	2.87944671	0.54077852	2.62800178	1.85174189	8.49984287	0.84717497	1.28669381
5067.700000	128	0	0	31.6	1.213989	4095.000000	1	1.96619566	0.65015253	2.12778863	0.92341296	0.59540168	0.16954596	2.35815194	0.89705041	0.73881519	1.17239276	1.13202610	0.17925859	0.58212019	0.22524532	0.81051681	0.35528805	2.24265147	1.39006449	1.32075896	1.56977165	1.69295873	1.10427244	2.13249915	3.98999762	0.86252305	2.87964792	0.54078933	2.62772530	1.85165690	8.49917471	0.84674348	1.28669776
5068.200000	128	0	0	31.6	1.212158	4095.000000	1	1.96610064	0.65015562	2.12788251	0.92342567	0.59536750	0.16953482	2.35810410	0.89709233	0.73881566	1.17238875	1.13198091	0.17925213	0.58211977	0.22524596	0.81049885	0.35528042	2.24250550	1.39005050	1.32075661	1.56978360	1.69293736	1.10426088	2.13244321	3.99008678	0.86247671	2.87954312	0.54079791	2.62774108	1.85174723	8.49820973	0.84632018	1.28671425
5068.700000	128	0	0	31.6	1.213989	4095.000000	1	1.96605831	0.65016488	2.12776477	0.92341402	0.59534691	0.16952474	2.35792289	0.89710274	0.73882809	1.17233568	1.13190892	0.17925675	0.58212103	0.22524164	0.81050919	0.35527847	2.24248892	1.39002009	1.32075963	1.56972542	1.69299899	1.10420430	2.13218334	3.98972186	0.86254851	2.87955150	0.54078015	2.62744001	1.85174278	8.49948712	0.84588515	1.28672645
5069.300000	128	0	0	31.6	1.212769	4095.000000	1	1.96615285	0.65014657	2.12787795	0.92340872	0.59534521	0.16951848	2.35803995	0.89710951	0.73882669	1.17236375	1.13193694	0.17925228	0.58210421	0.22524724	0.81050648	0.35528077	2.24255683	1.39001835	1.32077880	1.56970114	1.69299365	1.10422504	2.13201147	3.98983900	0.86250752	2.87964093	0.54079342	2.62763314	1.85164934	8.49763145	0.84555122	1.28668886
5069.800000	128	0	0	31.6	1.212769	4095.000000	1	1.96611193	0.65015628	2.12783126	0.92336450	0.59535179	0.16950901	2.35810917	0.89710248	0.73884263	1.17234987	1.13206918	0.17925259	0.58210863	0.22524516	0.81047498	0.35527953	2.24249962	1.38997465	1.32085849	1.56960867	1.69291354	1.10422800	2.13176894	3.99007849	0.86248995	2.87932935	0.54076913	2.62752774	1.85154923	8.49896747	0.84518010	1.28666842
5070.400000	128	0	0	31.6	1.212158	4095.000000	1	1.96610723	0.65014922	2.12785511	0.92338701	0.59530213	0.16949847	2.35813506	0.89706863	0.73883208	1.17238227	1.13201315	0.17925213	0.58210800	0.22524548	0.81046022	0.35528557	2.24244936	1.39001310	1.32076333	1.56955820	1.69292956	1.10425644	2.13160981	3.98974259	0.86248843	2.87976459	0.54077811	2.62768742	1.85161730	8.49906335	0.84488710	1.28665984
5071.000000	128	0	0	31.6	1.211548	4095.000000	1	1.96611710	0.65014106	2.12790535	0.92338966	0.59531911	0.16949633	2.35797297	0.89704780	0.73881097	1.17238474	1.13199417	0.17925228	0.58210989	0.22523732	0.81047080	0.35529657	2.24252100	1.39002219	1.32086387	1.56959827	1.69285561	1.10419393	2.13157880	3.98985455	0.86247901	2.87963185	0.54077688	2.62783197	1.85145625	8.50039664	0.84464851	1.28659092
5071.500000	128	0	0	31.6	1.212158	4095.000000	1	1.96605690	0.65014856	2.12791956	0.92340131	0.59534691	0.16948580	2.35792626	0.89703218	0.73879034	1.17240788	1.13192067	0.17924951	0.58210884	0.22523732	0.81047818	0.35528982	2.24263383	1.39003303	1.32083428	1.56946728	1.69281781	1.10422237	2.13151475	3.98994164	0.86246704	2.87953194	0.54074546	2.62775054	1.85147983	8.49935411	0.84432239	1.28663478
5072.100000	128	0	0	31.6	1.213379	4095.000000	1	1.96607477	0.65013753	2.12793986	0.92339787	0.59531974	0.16947663	2.35811255	0.89702203	0.73877251	1.17235296	1.13205201	0.17924658	0.58210968	0.22523732	0.81048335	0.35528610	2.24256111	1.38996277	1.32081242	1.56943761	1.69292463	1.10419838	2.13139732	3.98977473	0.86247824	2.87964861	0.54075791	2.62756308	1.85138951	8.50053277	0.84402729	1.28655300
5072.700000	128	0	0	31.6	1.213379	4095.000000	1	1.96616602	0.65011348	2.12779776	0.92341375	0.59529597	0.16947068	2.35794990	0.89701448	0.73875000	1.17238381	1.13198152	0.17925182	0.58209769	0.22523892	0.81048040	0.35528503	2.24251994	1.38995019	1.32078149	1.56935710	1.69287451	1.10420075	2.13150661	3.98969698	0.86246908	2.87940410	0.54076505	2.62756813	1.85135615	8.49989855	0.84377098	1.28655564
5073.200000	128	0	0	31.6	1.212158	4095.000000	1	1.96608089	0.65013267	2.12768764	0.92336053	0.59532739	0.16947251	2.35792514	0.89703661	0.73877814	1.17239029	1.13201104	0.17924843	0.58210484	0.22523796	0.81047843	0.35528415	2.24241514	1.38986071	1.32079427	1.56946111	1.69292750	1.10422415	2.13146035	3.98995097	0.86245584	2.87952845	0.54077158	2.62746904	1.85140687	8.49902005	0.84353105	1.28653619
5073.700000	128	0	0	31.6	1.212769	4095.000000	3	1.96599011	0.65012716	2.12782517	0.92335735	0.59530000	0.16946274	2.35809454	0.89700380	0.73872256	1.17234092	1.13197670	0.17924751	0.58209643	0.22523764	0.81044767	0.35527598	2.24250069	1.38992432	1.32083058	1.56956860	1.69294763	1.10424222	2.13222809	3.99092357	0.86294908	2.88203215	0.54094812	2.63343623	1.85488255	8.50698439	0.84962609	1.28815956
5074.300000	128	0	0	31.6	1.212769	4095.000000	3	1.96913666	0.65090221	2.13083009	0.92420227	0.60242245	0.16989160	2.35925871	0.89739074	0.74011877	1.17334863	1.13336081	0.17936021	0.58240596	0.22537232	0.81165234	0.35558289	2.24551995	1.39359350	1.32196371	1.57346313	1.69475082	1.10526074	2.14784802	3.99417955	0.86369013	2.88534834	0.54119082	2.63805424	1.85631267	8.51336936	0.85716444	1.28858768
5074.900000	128	0	0	31.5	1.212769	4095.000000	3	1.96974534	0.65105586	2.13130887	0.92441742	0.60516213	0.17014215	2.35977456	0.89746080	0.74054017	1.17372563	1.13399735	0.17941287	0.58249934	0.22541999	0.81213827	0.35567627	2.24683422	1.39452782	1.32220328	1.57430379	1.69498318	1.10534641	2.15202433	3.99473812	0.86375893	2.88553390	0.54125594	2.63865272	1.85685680	8.51379427	0.86199992	1.28877487
5075.400000	128	0	0	31.5	1.213989	4095.000000	3	1.96997859	0.65110796	2.13138105	0.92442378	0.60606527	0.17025507	2.35978020	0.89747590	0.74069162	1.17388159	1.13419611	0.17943197	0.58251995	0.22543327	0.81228410	0.35570787	2.24724891	1.39487196	1.32235438	1.57482722	1.69515798	1.10538317	2.15439494	3.99462286	0.86387054	2.88565856	0.54128759	2.63936931	1.85723065	8.51490475	0.86627602	1.28893170
5076.000000	128	0	0	31.5	1.212769	4095.000000	3	1.97029245	0.65117486	2.13172267	0.92447889	0.60686499	0.17034416	2.35972219	0.89749049	0.74081373	1.17401315	1.13431465	0.17944228	0.58255360	0.22544479	0.81241345	0.35572971	2.24771566	1.39513589	1.32240183	1.57520395	1.69526739	1.10545313	2.15647808	3.99480457	0.86391361	2.88563685	0.54134781	2.63981333	1.85768042	8.51357406	0.87042994	1.28907798
5076.500000	128	0	0	31.5	1.213379	4095.000000	3	1.97052482	0.65121084	2.13180911	0.92447545	0.60762148	0.17041782	2.35974866	0.89753997	0.74092083	1.17406380	1.13447785	0.17945753	0.58255423	0.22545966	0.81254280	0.35575226	2.24788770	1.39535394	1.32257852	1.57565265	1.69535953	1.10554741	2.15781907	3.99504029	0.86403466	2.88587146	0.54134005	2.64031072	1.85833116	8.51346551	0.87442163	1.28925234
5077.100000	128	0	0	31.5	1.213989	4095.000000	3	1.97067377	0.65128040	2.13199316	0.92453295	0.60822199	0.17048124	2.35987031	0.89754987	0.74103849	1.17418674	1.13461060	0.17946862	0.58257337	0.22547310	0.81263101	0.35578652	2.24836799	1.39559971	1.32262866	1.57589617	1.69535829	1.10557202	2.15917324	3.99510882	0.86403568	2.88609068	0.54139559	2.64083550	1.85845348	8.51353374	0.87837609	1.28930320
5077.700000	128	0	0	31.6	1.212769	4095.000000	3	1.97089770	0.65130756	2.13218843	0.92457323	0.60880755	0.17053443	2.35984553	0.89753841	0.74114537	1.17423183	1.13467758	0.17947986	0.58258726	0.22548158	0.81275964	0.35579966	2.24850256	1.39575855	1.32269867	1.57612658	1.69551749	1.10562094	2.16056998	3.99516801	0.86413865	2.88618314	0.54139906	2.64112872	1.85881154	8.51527083	0.88222516	1.28941384
5078.200000	128	0	0	31.6	1.210938	4095.000000	3	1.97102970	0.65134333	2.13221080	0.92460635	0.60930009	0.17059067	2.35989115	0.89754023	0.74126892	1.17427076	1.13482150	0.17948679	0.58260051	0.22549006	0.81281977	0.35581316	2.24876474	1.39598228	1.32267781	1.57634077	1.69557673	1.10570100	2.16175162	3.99555227	0.86413457	2.88634145	0.54142213	2.64153433	1.85891022	8.51504746	0.88584058	1.28946074
5078.800000	128	0	0	31.6	1.213989	4095.000000	3	1.97135646	0.65137336	2.13251238	0.92466943	0.60975935	0.17063668	2.36010407	0.89754622	0.74133165	1.17433655	1.13478982	0.17949633	0.58262427	0.22549966	0.81295310	0.35582914	2.24892292	1.39608925	1.32264920	1.57676537	1.69568369	1.10567253	2.16285912	3.99577974	0.86422735	2.88657752	0.54145051	2.64176097	1.85927551	8.51762921	0.88931756	1.28951788
5079.300000	128	0	0	31.6	1.212769	4095.000000	3	1.97146680	0.65139389	2.13275346	0.92468321	0.61018316	0.17067749	2.35993114	0.89749830	0.74140166	1.17441811	1.13486133	0.17950681	0.58263458	0.22550654	0.81298219	0.35584050	2.24901140	1.39628285	1.32273604	1.57695334	1.69575611	1.10575229	2.16377885	3.99577143	0.86424443	2.88651027	0.54144908	2.64191842	1.85949793	8.52079292	0.89253572	1.28966751
5079.900000	128	0	0	31.6	1.212769	4095.000000	3	1.97157668	0.65142547	2.13282620	0.92470997	0.61052341	0.17071617	2.35996043	0.89750012	0.74150057	1.17446599	1.13489120	0.17951836	0.58263795	0.22551821	0.81303961	0.35586181	2.24903285	1.39642316	1.32273200	1.57703882	1.69574870	1.10577987	2.16464632	3.99571222	0.86426915	2.88697407	0.54148155	2.64230639	1.85992140	8.52066559	0.89555558	1.28976892
5080.400000	128	0	0	31.6	1.212769	4095.000000	3	1.97159979	0.65147317	2.13288724	0.92471501	0.61086395	0.17074445	2.36003873	0.89756107	0.74158139	1.17454663	1.13504842	0.17952005	0.58264783	0.22551806	0.81314807	0.35587370	2.24919748	1.39650876	1.32282860	1.57729180	1.69587913	1.10588603	2.16579195	3.99611213	0.86431835	2.88717097	0.54151320	2.64265377	1.85997680	8.52227452	0.89833611	1.28984853
5081.000000	128	0	0	31.6	1.211548	4095.000000	3	1.97166864	0.65148996	2.13285621	0.92475264	0.61116530	0.17077655	2.36004605	0.89757774	0.74161710	1.17458061	1.13504209	0.17952790	0.58265393	0.22552109	0.81316557	0.35587672	2.24932673	1.39670627	1.32287001	1.57748834	1.69588736	1.10591242	2.16629190	3.99640197	0.86433849	2.88690541	0.54154689	2.64294021	1.85990130	8.52071528	0.90094150	1.28982640
5081.500000	128	0	0	31.6	1.212158	4095.000000	3	1.97176391	0.65150188	2.13316602	0.92473409	0.61148109	0.17080758	2.36027757	0.89763426	0.74167397	1.17458679	1.13513624	0.17953422	0.58266319	0.22552701	0.81325135	0.35588010	2.24942113	1.39679854	1.32287775	1.57771507	1.69600668	1.10589226	2.16702705	3.99671780	0.86440375	2.88727748	0.54154811	2.64313332	1.86025827	8.52175265	0.90330865	1.28984820
5082.100000	128	0	0	31.6	1.213989	4095.000000	3	1.97188560	0.65153722	2.13316195	0.92479478	0.61173984	0.17083403	2.36019476	0.89761863	0.74174164	1.17463653	1.13514439	0.17953945	0.58266676	0.22553085	0.81327477	0.35589288	2.24950212	1.39696626	1.32285755	1.57795073	1.69604248	1.10592251	2.16767149	3.99661910	0.86442643	2.88717517	0.54154484	2.64316000	1.86043701	8.52474165	0.90544248	1.28997606
5082.700000	128	0	0	31.5	1.213379	4095.000000	3	1.97200352	0.65157233	2.13316245	0.92482129	0.61200099	0.17085620	2.36020152	0.89765562	0.74177149	1.17466310	1.13518574	0.17954315	0.58267223	0.22553741	0.81331471	0.35589643	2.24951713	1.39706135	1.32300365	1.57805328	1.69607787	1.10594771	2.16822253	3.99668352	0.86445065	2.88700841	0.54156506	2.64337599	1.86056794	8.52769188	0.90749090	1.28999522
5083.200000	128	0	0	31.5	1.213989	4095.000000	3	1.97207286	0.65157542	2.13324436	0.92479028	0.61222030	0.17088784	2.36013167	0.89766161	0.74180650	1.17469524	1.13519419	0.17954931	0.58269053	0.22553757	0.81334897	0.35591153	2.24981752	1.39710311	1.32298312	1.57810089	1.69614536	1.10595868	2.16887042	3.99676248	0.86441955	2.88753467	0.54158813	2.64334232	1.86067297	8.52832628	0.90938219	1.29003949
5083.800000	128	0	0	31.6	1.212158	4095.000000	3	1.97214456	0.65157697	2.13341735	0.92481254	0.61245533	0.17091124	2.36022687	0.89765952	0.74186032	1.17469153	1.13528896	0.17955316	0.58270147	0.22554157	0.81337387	0.35592058	2.24995432	1.39718523	1.32304203	1.57825763	1.69618898	1.10601740	2.16931624	3.99709394	0.86447819	2.88730341	0.54158997	2.64362440	1.86087274	8.53087087	0.91118276	1.29007782
5084.300000	128	0	0	31.6	1.211548	4095.000000	3	1.97217899	0.65160391	2.13328964	0.92484063	0.61263195	0.17094059	2.36020547	0.89767385	0.74192659	1.17471408	1.13533514	0.17955609	0.58270105	0.22554781	0.81340888	0.35593390	2.24991355	1.39719646	1.32308377	1.57837104	1.69613219	1.10599249	2.16977457	3.99739010	0.86445499	2.88792926	0.54159753	2.64373242	1.86106941	8.53095177	0.91280813	1.29011515
5084.900000	128	0	0	31.6	1.212769	4095.000000	3	1.97228230	0.65161054	2.13337105	0.92484541	0.61282042	0.17095741	2.36024039	0.89767515	0.74194868	1.17474004	1.13539038	0.17955978	0.58270715	0.22555021	0.81344956	0.35593124	2.25015550	1.39722348	1.32307603	1.57853865	1.69621367	1.10600584	2.17031373	3.99731528	0.86453070	2.88727818	0.54163959	2.64407428	1.86103231	8.52953932	0.91428907	1.29011284
5085.400000	128	0	0	31.6	1.214600	4095.000000	3	1.97225872	0.65163925	2.13344177	0.92487244	0.61299923	0.17097851	2.36035025	0.89767489	0.74205233	1.17474591	1.13543294	0.17956764	0.58271914	0.22555293	0.81349492	0.35594118	2.25008898	1.39727928	1.32312249	1.57866098	1.69624659	1.10600999	2.17075622	3.99748363	0.86455033	2.88769376	0.54165287	2.64404886	1.86125224	8.52868395	0.91573532	1.29013267
5086.000000	128	0	0	31.6	1.212769	4095.000000	3	1.97218607	0.65163417	2.13348553	0.92487377	0.61316625	0.17100496	2.36028039	0.89766551	0.74208617	1.17477125	1.13547973	0.17956933	0.58272860	0.22555949	0.81351391	0.35595201	2.25029018	1.39741862	1.32307940	1.57892115	1.69619968	1.10608739	2.17115066	3.99720097	0.86457226	2.88760615	0.54164899	2.64435772	1.86129024	8.52938690	0.91716734	1.29019842
5086.600000	128	0	0	31.6	1.213379	4095.000000	3	1.97240591	0.65165559	2.13376133	0.92489815	0.61330942	0.17102377	2.36044884	0.89763634	0.74210216	1.17480153	1.13556878	0.17957226	0.58276352	0.22555789	0.81356766	0.35595219	2.25035027	1.39749513	1.32310498	1.57888940	1.69619680	1.10605892	2.17151876	3.99745765	0.86458042	2.88777296	0.54165736	2.64462530	1.86154954	8.53033261	0.91844335	1.29023014
5087.100000	128	0	0	31.6	1.215210	4095.000000	3	1.97247856	0.65167370	2.13375013	0.92492280	0.61347496	0.17104273	2.36017899	0.89764754	0.74213718	1.17484633	1.13561436	0.17958319	0.58275448	0.22556701	0.81356322	0.35596036	2.25046510	1.39756147	1.32314404	1.57902608	1.69630133	1.10612150	2.17203142	3.99766239	0.86460183	2.88781291	0.54164613	2.64467043	1.86152048	8.52919716	0.91972965	1.29028896
5087.700000	128	0	0	31.5	1.213379	4095.000000	3	1.97259274	0.65169756	2.13371807	0.92493579	0.61364139	0.17105496	2.36036320	0.89772568	0.74219359	1.17487353	1.13554795	0.17957811	0.58274775	0.22557053	0.81359749	0.35596569	2.25063789	1.39763448	1.32319723	1.57920963	1.69632067	1.10612209	2.17258926	3.99793886	0.86459648	2.88789352	0.54167941	2.64484524	1.86168144	8.52813347	0.92099691	1.29032630
5088.200000	128	0	0	31.5	1.213989	4095.000000	3	1.97252574	0.65170418	2.13380204	0.92490743	0.61377644	0.17107683	2.36036602	0.89766135	0.74220229	1.17489732	1.13558961	0.17958257	0.58274733	0.22556445	0.81364681	0.35596906	2.25062125	1.39765730	1.32321003	1.57932542	1.69627293	1.10611320	2.17275296	3.99831306	0.86464033	2.88830289	0.54169657	2.64517009	1.86186120	8.52784426	0.92220963	1.29025624
5088.800000	128	0	0	31.6	1.214600	4095.000000	3	1.97275411	0.65172031	2.13382698	0.92488834	0.61392785	0.17109655	2.36051137	0.89769573	0.74224037	1.17495233	1.13569104	0.17958920	0.58276058	0.22557501	0.81366160	0.35597599	2.25086919	1.39767450	1.32318444	1.57938041	1.69638899	1.10608888	2.17330632	3.99872266	0.86463217	2.88803300	0.54168758	2.64517454	1.86203918	8.52817390	0.92332823	1.29030515
5089.300000	128	0	0	31.6	1.214600	4095.000000	3	1.97280649	0.65171611	2.13379135	0.92491087	0.61410271	0.17110741	2.36035363	0.89768687	0.74226106	1.17502000	1.13566991	0.17958827	0.58274543	0.22557405	0.81367418	0.35598522	2.25087349	1.39785318	1.32318680	1.57957135	1.69635895	1.10618645	2.17391528	3.99878920	0.86466583	2.88860154	0.54171250	2.64519806	1.86214964	8.52759859	0.92447518	1.29036860
5089.900000	128	0	0	31.6	1.212769	4095.000000	6	1.97280837	0.65171964	2.13373181	0.92494321	0.61427137	0.17112759	2.36043194	0.89771057	0.74230690	1.17496345	1.13585045	0.17959489	0.58274859	0.22556877	0.81371166	0.35598948	2.24947101	1.39573330	1.32229145	1.57594333	1.69376415	1.10484994	2.15499557	3.99333254	0.86270638	2.87758981	0.54102323	2.62829218	1.85372288	8.50708662	0.87994377	1.28703647
5090.500000	128	0	0	31.6	1.213989	4095.000000	6	1.96667315	0.65019996	2.12771149	0.92322681	0.59637631	0.17014658	2.35773381	0.89700771	0.73930848	1.17278899	1.13221830	0.17932634	0.58213344	0.22528418	0.81094183	0.35532816	2.24421768	1.39036163	1.32087530	1.57119247	1.69294435	1.10435687	2.13973979	3.99189129	0.86255208	2.87865322	0.54095138	2.62765081	1.85296543	8.49999136	0.86547174	1.28688178
5091.000000	128	0	0	31.6	1.213379	4095.000000	6	1.96640216	0.65016400	2.12748365	0.92328586	0.59563264	0.16992704	2.35783060	0.89700198	0.73919001	1.17256463	1.13205442	0.17930217	0.58210463	0.22526787	0.81077471	0.35529533	2.24369816	1.39024801	1.32077544	1.57071322	1.69297064	1.10436309	2.13725356	3.99164337	0.86254775	2.87928394	0.54090913	2.62756245	1.85259593	8.49844477	0.85963440	1.28680824
5091.600000	131	0	0	31.6	1.211548	4095.000000	6	1.96629209	0.65016709	2.12770033	0.92327924	0.59536538	0.16982332	2.35781203	0.89703869	0.73909243	1.17250569	1.13203845	0.17929601	0.58209580	0.22526835	0.81067996	0.35529515	2.24330339	1.39009000	1.32079090	1.57043220	1.69282028	1.10428873	2.13610703	3.99163714	0.86256634	2.87996652	0.54091056	2.62764261	1.85249177	8.49873550	0.85636034	1.28673998
5092.100000	131	0	0	31.6	1.213989	4095.000000	6	1.96637488	0.65016202	2.12741971	0.92328295	0.59534606	0.16976039	2.35807596	0.89707879	0.73907577	1.17248163	1.13200411	0.17928323	0.58208382	0.22525555	0.81065117	0.35529124	2.24327130	1.39003128	1.32078351	1.57016703	1.69284287	1.10421348	2.13525542	3.99139650	0.86248563	2.87996373	0.54087321	2.62767922	1.85219890	8.49767783	0.85399844	1.28674195
5092.700000	131	0	0	31.6	1.213379	4095.000000	6	1.96618296	0.65015032	2.12754048	0.92329407	0.59516693	0.16972007	2.35777545	0.89705587	0.73900869	1.17239060	1.13194688	0.17927322	0.58207393	0.22525795	0.81060245	0.35529550	2.24302795	1.39002639	1.32073408	1.56993581	1.69277591	1.10424044	2.13446625	3.99119010	0.86248308	2.88016008	0.54085525	2.62755046	1.85222828	8.50097522	0.85209480	1.28662192
5093.200000	131	0	0	31.6	1.215210	4095.000000	6	1.96608042	0.65013797	2.12753084	0.92330969	0.59505806	0.16967181	2.35800336	0.89704676	0.73898570	1.17240942	1.13197308	0.17927199	0.58206679	0.22525171	0.81057390	0.35529639	2.24292740	1.38994145	1.32067962	1.56992116	1.69270320	1.10422978	2.13402597	3.99093601	0.86243903	2.88023136	0.54086056	2.62746020	1.85217843	8.49868292	0.85067196	1.28662555
5093.800000	131	0	0	31.6	1.212769	4095.000000	6	1.96607618	0.65013708	2.12789114	0.92331737	0.59507164	0.16964737	2.35814744	0.89704832	0.73892495	1.17241991	1.13196887	0.17926598	0.58206552	0.22524708	0.81054856	0.35529337	2.24281136	1.38992677	1.32072366	1.56986144	1.69267157	1.10424933	2.13363462	3.99088001	0.86249479	2.88010767	0.54082954	2.62738573	1.85207073	8.49719237	0.84956322	1.28662489
5094.300000	131	0	0	31.6	1.212769	4095.000000	6	1.96614297	0.65014194	2.12771961	0.92334279	0.59499058	0.16962186	2.35795328	0.89700042	0.73894794	1.17236190	1.13188272	0.17926414	0.58206006	0.22524564	0.81053379	0.35528663	2.24265094	1.38992292	1.32064028	1.56979901	1.69280878	1.10418979	2.13342396	3.99116417	0.86245100	2.87996443	0.54081321	2.62746967	1.85195547	8.49997589	0.84859077	1.28662753
5094.900000	131	0	0	31.6	1.213379	4095.000000	6	1.96615897	0.65014745	2.12776579	0.92335073	0.59497551	0.16959514	2.35800899	0.89702749	0.73892449	1.17238258	1.13201586	0.17926121	0.58204828	0.22524692	0.81053330	0.35528911	2.24273061	1.39001031	1.32063356	1.56960289	1.69275701	1.10422622	2.13282569	3.99069439	0.86248053	2.88005806	0.54080199	2.62741161	1.85199463	8.50045851	0.84776141	1.28658400
5095.500000	131	0	0	31.6	1.213379	4095.000000	6	1.96614486	0.65014834	2.12766227	0.92331896	0.59496427	0.16957406	2.35809848	0.89702958	0.73888485	1.17233784	1.13190651	0.17926059	0.58206658	0.22523972	0.81051780	0.35528823	2.24259158	1.38992747	1.32062145	1.56968573	1.69281781	1.10421260	2.13270718	3.99088209	0.86246577	2.88006365	0.54081668	2.62745389	1.85189673	8.49983049	0.84710389	1.28654377
5096.000000	131	0	0	31.6	1.212769	4095.000000	6	1.96618625	0.65014767	2.12776934	0.92334464	0.59500416	0.16956001	2.35804501	0.89702645	0.73890033	1.17236129	1.13197911	0.17925567	0.58204450	0.22524292	0.81050304	0.35528113	2.24283435	1.38995718	1.32065171	1.56956706	1.69273853	1.10421734	2.13246101	3.99095987	0.86244438	2.88014471	0.54080097	2.62750880	1.85189629	8.49869220	0.84646429	1.28650684
5096.600000	131	0	0	31.6	1.212769	4095.000000	6	1.96603761	0.65012076	2.12781654	0.92335550	0.59498082	0.16955024	2.35802081	0.89700979	0.73887992	1.17240078	1.13195652	0.17925167	0.58206048	0.22523684	0.81048507	0.35528184	2.24269692	1.38990230	1.32064095	1.56950811	1.69276523	1.10417231	2.13245287	3.99083023	0.86245456	2.88007273	0.54080525	2.62725825	1.85181441	8.50059465	0.84588616	1.28651080
5097.100000	131	0	0	31.6	1.214600	4095.000000	6	1.96602256	0.65010333	2.12762928	0.92334014	0.59499313	0.16953558	2.35806696	0.89700094	0.73885225	1.17236005	1.13195049	0.17925382	0.58205123	0.22523012	0.81046490	0.35527705	2.24266217	1.38991174	1.32061977	1.56937405	1.69279727	1.10416342	2.13214876	3.99063735	0.86242961	2.88018873	0.54078913	2.62732073	1.85185758	8.49963870	0.84535532	1.28646365
5097.700000	131	0	0	31.6	1.212158	4095.000000	6	1.96605549	0.65011304	2.12769677	0.92336424	0.59494220	0.16952321	2.35827520	0.89705692	0.73887359	1.17232735	1.13195923	0.17924797	0.58205543	0.22522964	0.81046219	0.35528113	2.24267553	1.38991943	1.32064129	1.56938483	1.69283794	1.10414476	2.13210503	3.99076594	0.86245711	2.88022088	0.54080239	2.62745515	1.85177348	8.50065034	0.84504366	1.28647618
5098.200000	131	0	0	31.6	1.213989	4095.000000	6	1.96611899	0.65013400	2.12790180	0.92338118	0.59500352	0.16950763	2.35807315	0.89706473	0.73887336	1.17231346	1.13186856	0.17925213	0.58204408	0.22523572	0.81048138	0.35528184	2.24269799	1.38982716	1.32064633	1.56939947	1.69280508	1.10414831	2.13218741	3.99037294	0.86245787	2.88020970	0.54079872	2.62736932	1.85170095	8.49962323	0.84458333	1.28652663
5098.800000	131	0	0	31.6	1.213379	4095.000000	6	1.96606254	0.65013267	2.12785409	0.92333405	0.59502772	0.16950519	2.35827914	0.89709805	0.73883067	1.17232087	1.13196314	0.17924628	0.58206826	0.22522964	0.81048310	0.35527154	2.24277820	1.38992188	1.32060935	1.56930317	1.69281165	1.10415394	2.13199622	3.99042375	0.86243445	2.88008461	0.54076791	2.62721407	1.85166936	8.49770257	0.84418125	1.28652036
5099.400000	131	0	0	31.6	1.212769	4095.000000	6	1.96611005	0.65013113	2.12792514	0.92332531	0.59500777	0.16949404	2.35807371	0.89708972	0.73881731	1.17231932	1.13197158	0.17924628	0.58206069	0.22523364	0.81045874	0.35527403	2.24278676	1.38988902	1.32063188	1.56921726	1.69271347	1.10418327	2.13182639	3.99024437	0.86242554	2.88025302	0.54078321	2.62731946	1.85160707	8.49606391	0.84382706	1.28648409
5099.900000	131	0	0	31.6	1.213379	4095.000000	6	1.96604091	0.65011568	2.12786780	0.92335921	0.59501520	0.16948641	2.35805795	0.89708816	0.73880933	1.17231161	1.13193754	0.17924227	0.58205396	0.22523604	0.81049319	0.35527474	2.24260495	1.38989916	1.32065037	1.56923152	1.69274592	1.10413617	2.13172725	3.99050981	0.86246398	2.88024743	0.54072689	2.62730874	1.85160485	8.49725112	0.84359945	1.28650420
5100.500000	131	0	0	31.6	1.214600	4095.000000	7	1.96599387	0.65013973	2.12776274	0.92333882	0.59514571	0.16949160	2.35795947	0.89705744	0.73884779	1.17234586	1.13193814	0.17924366	0.58206700	0.22523364	0.81050623	0.35527758	2.24297447	1.39058224	1.32100610	1.57063149	1.69477797	1.10524384	2.14484098	3.99560732	0.86430637	2.89040615	0.54139661	2.64394719	1.85942781	8.51894228	0.86350158	1.28971805
5101.000000	131	0	0	31.6	1.213989	4095.000000	7	1.97205446	0.65161937	2.13361325	0.92502114	0.61187084	0.17042087	2.36056039	0.89774887	0.74168055	1.17444622	1.13524459	0.17949957	0.58264531	0.22551917	0.81312859	0.35592484	2.24972955	1.39779701	1.32321137	1.57790971	1.69636018	1.10597173	2.16580693	3.99752312	0.86458093	2.89066717	0.54152055	2.64574044	1.86074313	8.52582331	0.88850196	1.29014753
5101.600000	131	0	0	31.6	1.213989	4095.000000	7	1.97259416	0.65171213	2.13404276	0.92507866	0.61444090	0.17071571	2.36065561	0.89775798	0.74202271	1.17479566	1.13569647	0.17953791	0.58271746	0.22555389	0.81345276	0.35597901	2.25059925	1.39835281	1.32318949	1.57876164	1.69650588	1.10607079	2.17043637	3.99760419	0.86464620	2.89028758	0.54156465	2.64588988	1.86104572	8.52586994	0.90560688	1.29027574
5102.100000	131	0	0	31.6	1.212769	4095.000000	7	1.97273382	0.65173444	2.13404938	0.92502830	0.61490937	0.17085222	2.36060546	0.89772021	0.74212825	1.17484942	1.13598662	0.17954962	0.58272755	0.22555245	0.81356963	0.35598717	2.25105060	1.39829522	1.32321946	1.57885456	1.69641163	1.10608384	2.17127128	3.99732048	0.86449680	2.88911201	0.54155812	2.64476260	1.86054292	8.52685234	0.91022431	1.29006989
5102.700000	131	0	0	31.6	1.213989	4095.000000	7	1.97229268	0.65160038	2.13350029	0.92485627	0.61326062	0.17085283	2.36017561	0.89759753	0.74187959	1.17471996	1.13554795	0.17953468	0.58267728	0.22554093	0.81335366	0.35592733	2.25035564	1.39758885	1.32298413	1.57821893	1.69612108	1.10593407	2.16862996	3.99675832	0.86429490	2.88765802	0.54151932	2.64277698	1.85965292	8.52318791	0.90651744	1.28970252
5103.300000	131	0	0	31.6	1.213989	4095.000000	7	1.97161677	0.65144601	2.13278602	0.92469911	0.61105390	0.17078052	2.35982751	0.89754075	0.74158985	1.17452593	1.13517608	0.17951327	0.58262974	0.22550862	0.81306278	0.35586784	2.24972525	1.39677960	1.32277811	1.57747750	1.69581618	1.10575259	2.16543204	3.99609135	0.86408920	2.88637297	0.54144479	2.64107604	1.85900087	8.52010351	0.90105792	1.28941813
5103.800000	131	0	0	31.6	1.213989	4095.000000	7	1.97101509	0.65129099	2.13221385	0.92447253	0.60911617	0.17069400	2.35950424	0.89751783	0.74131191	1.17432667	1.13475874	0.17949233	0.58256307	0.22548494	0.81279611	0.35579753	2.24910256	1.39604576	1.32248428	1.57672824	1.69552160	1.10560819	2.16229086	3.99568626	0.86394903	2.88542747	0.54138946	2.63964079	1.85833652	8.51474344	0.89569345	1.28914435
5104.400000	131	0	0	31.6	1.213379	4095.000000	7	1.97057526	0.65115454	2.13176742	0.92434958	0.60758037	0.17061543	2.35925027	0.89745377	0.74105799	1.17410921	1.13449686	0.17947016	0.58251953	0.22545582	0.81256473	0.35575048	2.24855510	1.39545140	1.32238736	1.57597464	1.69524229	1.10544958	2.15974687	3.99520852	0.86382289	2.88479942	0.54134720	2.63841876	1.85782144	8.51384699	0.89097054	1.28892278
5104.900000	131	0	0	31.6	1.212158	4095.000000	7	1.97010111	0.65106910	2.13139122	0.92425897	0.60635190	0.17054146	2.35925027	0.89740819	0.74087174	1.17392668	1.13422838	0.17944490	0.58248546	0.22543951	0.81239743	0.35570787	2.24797775	1.39496238	1.32219453	1.57548027	1.69498770	1.10541282	2.15762047	3.99471527	0.86372962	2.88465731	0.54126472	2.63758774	1.85716373	8.51233361	0.88690567	1.28869101
5105.500000	131	0	0	31.6	1.213379	4095.000000	7	1.96988293	0.65098963	2.13094139	0.92417763	0.60535023	0.17047024	2.35912020	0.89739829	0.74071417	1.17377350	1.13405133	0.17943766	0.58244866	0.22542879	0.81223656	0.35567254	2.24766797	1.39459685	1.32214204	1.57497868	1.69485075	1.10525926	2.15563389	3.99471839	0.86365624	2.88380832	0.54121021	2.63699079	1.85692104	8.51111516	0.88333499	1.28852991
5106.100000	131	0	0	31.6	1.213379	4095.000000	7	1.96955594	0.65091898	2.13067053	0.92411538	0.60450309	0.17041399	2.35892370	0.89736053	0.74061390	1.17367283	1.13382394	0.17942011	0.58241984	0.22541599	0.81210058	0.35563100	2.24721623	1.39422753	1.32197381	1.57462711	1.69471752	1.10521302	2.15387562	3.99439341	0.86351993	2.88364037	0.54119980	2.63626730	1.85646028	8.50741808	0.88024920	1.28837179
[truncated: 1,096 more rows]
