# Supplementary material for: Examination of unique volatile organic compound signatures in nasopharyngeal test swab viral transport media using an electronic nose
Source: PLoS One. 2025 Sep 19;20(9):e0332399. doi: 10.1371/journal.pone.0332399 (PMC12448360; doi:10.1371/journal.pone.0332399)
Supplement: S3 — (CSV) [file pone.0332399.s003.csv]

Sensigent +++ PCNose+ Sensor Values +++ Sensor Resistances (in kOhms) for Cyranose 320 unit +++ Serial Number: B200107009 +++ Firmware version: 40.51
5/30/2023	4:13 PM	Heater ON: Temperature set at 42.0 degrees celsius	Sensor values are not filtered
Time				Ambient Temp [C]	Therm1 [volts]	Battery Raw Reading	Flag	S1	S2	S3	S4	S5	S6	S7	S8	S9	S10	S11	S12	S13	S14	S15	S16	S17	S18	S19	S20	S21	S22	S23	S24	S25	S26	S27	S28	S29	S30	S31	S32
1415.800000	0	0	0	30.1	1.213989	4095.000000	0	2.00006555	0.65660705	2.15336772	0.93195809	0.60083640	0.17693234	2.37606100	0.90287972	0.75809546	1.18011720	1.14688195	0.18139874	0.58607699	0.22696995	0.81499420	0.35818413	2.26274826	1.40464286	1.33265268	1.62935478	1.70416574	1.11005651	2.16380516	4.11101748	0.87463436	2.88398887	0.55210813	2.63939405	1.91300997	8.65683367	0.86089796	1.31084451
1416.400000	0	0	0	30.1	1.212158	4095.000000	0	1.99999863	0.65662235	2.15324705	0.93192029	0.60084386	0.17693572	2.37616707	0.90289828	0.75809902	1.18010883	1.14686827	0.18139719	0.58609281	0.22697220	0.81498507	0.35817755	2.26293172	1.40461397	1.33255993	1.62937705	1.70401162	1.10999170	2.16389700	4.11085584	0.87465078	2.88382301	0.55213652	2.63935600	1.91311680	8.65619355	0.86083870	1.31082779
1416.900000	0	0	0	30.1	1.211548	4095.000000	0	2.00003257	0.65659553	2.15339339	0.93194239	0.60085749	0.17693218	2.37617502	0.90296545	0.75808572	1.18013021	1.14688043	0.18139334	0.58610419	0.22697156	0.81499149	0.35820441	2.26276283	1.40461996	1.33262797	1.62924347	1.70409591	1.11003599	2.16390577	4.11106813	0.87462666	2.88433042	0.55216122	2.63923422	1.91304619	8.65677635	0.86086973	1.31090034
1417.500000	0	0	0	30.1	1.212769	4095.000000	0	2.00007894	0.65660750	2.15337850	0.93195170	0.60081679	0.17693111	2.37610070	0.90296022	0.75808738	1.18010945	1.14693119	0.18138994	0.58609470	0.22696579	0.81497890	0.35819232	2.26278495	1.40462912	1.33261341	1.62919020	1.70404468	1.11001221	2.16385521	4.11107675	0.87464924	2.88451941	0.55215257	2.63936614	1.91304207	8.65793576	0.86088474	1.31089232
1418.000000	0	0	0	30.1	1.212158	4095.000000	0	2.00006364	0.65661791	2.15357466	0.93196049	0.60083874	0.17693741	2.37621870	0.90295996	0.75808952	1.18010573	1.14694517	0.18139951	0.58610229	0.22697380	0.81498532	0.35818022	2.26274233	1.40458366	1.33263880	1.62920252	1.70407277	1.10996138	2.16391455	4.11070822	0.87463692	2.88425273	0.55216122	2.63942640	1.91308104	8.65857927	0.86090585	1.31088162
1418.600000	0	0	0	30.1	1.212769	4095.000000	0	1.99989203	0.65661481	2.15348480	0.93195144	0.60084322	0.17693495	2.37588856	0.90293670	0.75809998	1.18007132	1.14685095	0.18139827	0.58609407	0.22696675	0.81498655	0.35818520	2.26265330	1.40461185	1.33261578	1.62918503	1.70411905	1.11000567	2.16401929	4.11026109	0.87464744	2.88425973	0.55216039	2.63944669	1.91295037	8.65625724	0.86089695	1.31089734
1419.100000	0	0	0	30.1	1.212769	4095.000000	0	1.99989777	0.65661415	2.15347607	0.93193573	0.60084300	0.17693787	2.37608482	0.90291474	0.75811494	1.18011069	1.14697009	0.18140028	0.58609934	0.22697492	0.81498507	0.35819160	2.26276499	1.40464392	1.33264218	1.62922240	1.70407071	1.11001489	2.16379484	4.11067698	0.87464539	2.88415964	0.55211471	2.63937629	1.91307004	8.65597382	0.86091246	1.31085621
1419.700000	0	0	0	30.0	1.213989	4095.000000	0	1.99990924	0.65662744	2.15344988	0.93196182	0.60082702	0.17694202	2.37610638	0.90289384	0.75810568	1.18010635	1.14699927	0.18139966	0.58609892	0.22697620	0.81498877	0.35819214	2.26275204	1.40464075	1.33256806	1.62926096	1.70411822	1.11001845	2.16382786	4.11076102	0.87461742	2.88435912	0.55213117	2.63947270	1.91298568	8.65786886	0.86092009	1.31091840
1420.200000	0	0	0	30.0	1.212769	4095.000000	0	1.99992214	0.65661614	2.15337285	0.93197913	0.60085515	0.17693587	2.37602129	0.90289985	0.75812540	1.18012711	1.14701994	0.18139503	0.58611410	0.22698021	0.81497322	0.35820317	2.26278495	1.40471052	1.33255079	1.62923234	1.70416285	1.11000121	2.16391300	4.11077826	0.87461152	2.88392099	0.55212171	2.63936170	1.91300401	8.65549300	0.86093001	1.31085989
1420.800000	0	0	0	30.1	1.212769	4095.000000	0	2.00003544	0.65661237	2.15335796	0.93193653	0.60086303	0.17693879	2.37609900	0.90289514	0.75813847	1.18009116	1.14697799	0.18140228	0.58610967	0.22697604	0.81496508	0.35819321	2.26267920	1.40469924	1.33260427	1.62933371	1.70408971	1.11001697	2.16395066	4.11085692	0.87466823	2.88413444	0.55210257	2.63944479	1.91296871	8.65632730	0.86090687	1.31091439
1421.400000	0	0	0	30.1	1.213379	4095.000000	0	1.99986956	0.65661149	2.15343088	0.93194212	0.60085984	0.17693403	2.37622210	0.90293644	0.75814417	1.18009860	1.14698225	0.18140012	0.58609386	0.22697044	0.81497421	0.35819054	2.26283352	1.40467105	1.33255249	1.62924307	1.70405748	1.11001340	2.16369527	4.11083106	0.87461922	2.88410435	0.55212768	2.63937566	1.91301685	8.65616807	0.86089313	1.31093244
1421.900000	0	0	0	30.1	1.212158	4095.000000	0	1.99991067	0.65661526	2.15340469	0.93195650	0.60088626	0.17693418	2.37619090	0.90291736	0.75812183	1.18011844	1.14694578	0.18139750	0.58609618	0.22697332	0.81498359	0.35820459	2.26280492	1.40474893	1.33258498	1.62934007	1.70417979	1.11003926	2.16396305	4.11061448	0.87461357	2.88417784	0.55209784	2.63940737	1.91295129	8.65814919	0.86090305	1.31084652
1422.500000	0	0	0	30.1	1.210938	4095.000000	0	1.99993457	0.65661459	2.15344834	0.93199510	0.60085856	0.17694094	2.37611886	0.90292651	0.75809594	1.18009705	1.14699653	0.18139704	0.58609470	0.22697284	0.81498013	0.35818894	2.26277632	1.40470700	1.33264354	1.62934524	1.70419260	1.11002321	2.16388617	4.11110477	0.87465874	2.88421913	0.55213385	2.63935029	1.91307049	8.65880548	0.86092187	1.31087761
1423.100000	0	0	0	30.1	1.212158	4095.000000	0	1.99998715	0.65659752	2.15353461	0.93197567	0.60087667	0.17693741	2.37616878	0.90295029	0.75811542	1.18010945	1.14692176	0.18139241	0.58609175	0.22697172	0.81496952	0.35818734	2.26277794	1.40466436	1.33252135	1.62928640	1.70422896	1.11002261	2.16365399	4.11067590	0.87465437	2.88453971	0.55211533	2.63937883	1.91304619	8.65798991	0.86095952	1.31087995
1423.600000	0	0	0	30.1	1.212769	4095.000000	0	2.00002635	0.65660705	2.15331175	0.93199031	0.60087092	0.17693956	2.37618353	0.90298531	0.75814607	1.18008558	1.14687982	0.18139704	0.58608500	0.22697364	0.81498951	0.35818449	2.26282218	1.40464885	1.33253726	1.62924506	1.70404592	1.11004699	2.16379175	4.11075456	0.87463384	2.88432972	0.55212438	2.63925896	1.91298384	8.65791346	0.86095163	1.31083114
1424.100000	0	0	0	30.1	1.212158	4095.000000	0	2.00001153	0.65661193	2.15343139	0.93197141	0.60084151	0.17694232	2.37605022	0.90296702	0.75815415	1.18006698	1.14690323	0.18140213	0.58609787	0.22696787	0.81498482	0.35818413	2.26274503	1.40460339	1.33261680	1.62922995	1.70401988	1.11007999	2.16372106	4.11060047	0.87461075	2.88481483	0.55213776	2.63928813	1.91303565	8.65971357	0.86094705	1.31086825
1424.700000	0	0	0	30.1	1.212158	4095.000000	0	1.99995226	0.65660484	2.15340777	0.93196555	0.60084599	0.17693787	2.37608199	0.90296336	0.75811875	1.18008651	1.14694152	0.18139997	0.58609428	0.22697652	0.81498186	0.35818627	2.26268945	1.40461432	1.33267163	1.62929197	1.70412897	1.11000626	2.16371229	4.11079874	0.87460151	2.88442421	0.55205669	2.63939088	1.91291278	8.65940767	0.86093077	1.31086323
1425.300000	0	0	0	30.1	1.213989	4095.000000	0	2.00004978	0.65661237	2.15335693	0.93194105	0.60083917	0.17695108	2.37599236	0.90289488	0.75816104	1.18007380	1.14691082	0.18139812	0.58610272	0.22697220	0.81496730	0.35819036	2.26263874	1.40463370	1.33259446	1.62916555	1.70409260	1.11002024	2.16374119	4.11101856	0.87463051	2.88407425	0.55209414	2.63943020	1.91305995	8.65928978	0.86093942	1.31084518
1425.800000	0	0	0	30.1	1.213989	4095.000000	0	2.00003305	0.65660417	2.15325270	0.93193360	0.60083427	0.17694463	2.37614268	0.90289044	0.75814940	1.18008372	1.14689775	0.18139519	0.58609702	0.22697348	0.81500481	0.35819908	2.26287237	1.40470735	1.33255858	1.62927010	1.70416037	1.11004521	2.16388823	4.11071900	0.87466977	2.88424223	0.55213858	2.63945430	1.91299714	8.65778604	0.86095290	1.31084117
1426.400000	0	0	0	30.1	1.212158	4095.000000	0	1.99987912	0.65662855	2.15335642	0.93197567	0.60085068	0.17694540	2.37621643	0.90287711	0.75816437	1.18010480	1.14686493	0.18139904	0.58609576	0.22697140	0.81498384	0.35819000	2.26283028	1.40460586	1.33262661	1.62933967	1.70404963	1.11004283	2.16412146	4.11090541	0.87462358	2.88462511	0.55207932	2.63941752	1.91290132	8.65754395	0.86095010	1.31082746
1426.900000	0	0	0	30.1	1.212158	4095.000000	0	1.99994318	0.65661526	2.15327529	0.93195330	0.60085089	0.17694232	2.37619374	0.90289671	0.75813276	1.18013641	1.14688347	0.18139843	0.58611242	0.22697268	0.81497026	0.35821171	2.26285942	1.40466929	1.33263677	1.62929873	1.70406947	1.11002291	2.16405335	4.11105951	0.87463949	2.88446201	0.55211636	2.63952471	1.91300952	8.65820972	0.86094782	1.31085655
1427.500000	0	0	0	30.1	1.212769	4095.000000	0	1.99999911	0.65663232	2.15333177	0.93195916	0.60085451	0.17694401	2.37600711	0.90291292	0.75811589	1.18013207	1.14691022	0.18139843	0.58610482	0.22697300	0.81498063	0.35819819	2.26268298	1.40468726	1.33258701	1.62936234	1.70411616	1.11005205	2.16396408	4.11084507	0.87463384	2.88415684	0.55213426	2.63953486	1.91280459	8.65842635	0.86091246	1.31087025
1428.100000	0	0	0	30.1	1.212769	4095.000000	0	1.99996182	0.65661082	2.15341599	0.93195783	0.60084599	0.17694202	2.37615970	0.90290011	0.75817387	1.18013641	1.14692328	0.18140074	0.58609027	0.22696947	0.81497989	0.35819107	2.26267327	1.40471581	1.33255316	1.62928958	1.70409137	1.11003034	2.16388875	4.11086447	0.87459766	2.88425553	0.55213323	2.63971247	1.91298568	8.65808548	0.86091348	1.31085989
1428.700000	0	0	0	30.1	1.212158	4095.000000	0	2.00012244	0.65662434	2.15332253	0.93198206	0.60086964	0.17694294	2.37603661	0.90295369	0.75812920	1.18010325	1.14686311	0.18139781	0.58609049	0.22698021	0.81497273	0.35817826	2.26272992	1.40457697	1.33262120	1.62927925	1.70406864	1.11008237	2.16392590	4.11085477	0.87458560	2.88464751	0.55209681	2.63936741	1.91303840	8.65787523	0.86092187	1.31086323
1429.200000	0	0	0	30.1	1.210938	4095.000000	0	2.00008802	0.65660617	2.15340931	0.93197700	0.60087135	0.17694386	2.37598272	0.90291736	0.75813443	1.18013083	1.14682390	0.18139966	0.58609576	0.22697092	0.81497693	0.35819392	2.26274772	1.40465273	1.33264455	1.62932218	1.70409715	1.11005710	2.16382064	4.11122978	0.87459946	2.88474482	0.55210093	2.63954818	1.91297788	8.65767136	0.86095239	1.31087493
1429.700000	0	0	0	30.1	1.213989	4095.000000	0	2.00004978	0.65662589	2.15317363	0.93195463	0.60085877	0.17694709	2.37615062	0.90301119	0.75810401	1.18009116	1.14689289	0.18139874	0.58609660	0.22697700	0.81500062	0.35819054	2.26272237	1.40455089	1.33259310	1.62920252	1.70411450	1.11004105	2.16381548	4.11083322	0.87462563	2.88461741	0.55215422	2.63955579	1.91303290	8.65715536	0.86091678	1.31088229
1430.300000	0	0	0	30.1	1.213989	4095.000000	0	1.99999433	0.65661592	2.15327940	0.93194611	0.60087241	0.17694739	2.37606270	0.90296283	0.75811851	1.18014695	1.14686493	0.18139503	0.58608058	0.22696755	0.81498112	0.35818947	2.26267165	1.40463229	1.33264320	1.62910751	1.70406533	1.11005026	2.16390887	4.11081813	0.87465566	2.88475532	0.55214393	2.63956657	1.91305307	8.65578595	0.86092798	1.31088129
1430.800000	0	0	0	30.1	1.214600	4095.000000	0	1.99993935	0.65660550	2.15337799	0.93198818	0.60087518	0.17694617	2.37614382	0.90295970	0.75811922	1.18012897	1.14694881	0.18139982	0.58609555	0.22697860	0.81498507	0.35819410	2.26271319	1.40463476	1.33258024	1.62917867	1.70405211	1.11003272	2.16381032	4.11083537	0.87458457	2.88452921	0.55212541	2.63954057	1.91307875	8.65865892	0.86093001	1.31084284
1431.400000	0	0	0	30.1	1.212769	4095.000000	0	1.99994652	0.65661791	2.15342369	0.93197327	0.60088434	0.17695154	2.37613531	0.90293853	0.75812730	1.18009767	1.14694274	0.18139365	0.58609934	0.22697540	0.81496089	0.35818716	2.26268999	1.40462665	1.33251559	1.62928760	1.70400501	1.11005621	2.16366534	4.11072115	0.87460587	2.88457961	0.55209969	2.63939405	1.91310259	8.65878636	0.86095214	1.31084418
1432.000000	0	0	0	30.1	1.212769	4095.000000	0	2.00000819	0.65663210	2.15339647	0.93200788	0.60087369	0.17694371	2.37624422	0.90288495	0.75812397	1.18012278	1.14691781	0.18139442	0.58609302	0.22697252	0.81496014	0.35819712	2.26265978	1.40464815	1.33258701	1.62943668	1.70405666	1.11003897	2.16367876	4.11101964	0.87461614	2.88463981	0.55208529	2.63931731	1.91312185	8.65777330	0.86095672	1.31087025
1432.500000	0	0	0	30.1	1.213379	4095.000000	0	1.99992167	0.65661636	2.15346528	0.93198445	0.60086389	0.17694832	2.37610297	0.90290978	0.75812849	1.18012402	1.14698437	0.18140059	0.58610398	0.22697092	0.81497964	0.35819765	2.26277254	1.40463969	1.33257956	1.62931940	1.70405046	1.11005353	2.16378091	4.11111878	0.87463872	2.88479172	0.55216657	2.63940483	1.91310121	8.65805681	0.86095392	1.31088931
1433.100000	0	0	0	30.1	1.212769	4095.000000	0	2.00001536	0.65662257	2.15338723	0.93196422	0.60089010	0.17694632	2.37608425	0.90290507	0.75819217	1.18012835	1.14697617	0.18139827	0.58608100	0.22697364	0.81498606	0.35818822	2.26277740	1.40460198	1.33256027	1.62932576	1.70401617	1.11001548	2.16393157	4.11112525	0.87463436	2.88471402	0.55214270	2.63924057	1.91302602	8.65858564	0.86094120	1.31086691
1433.700000	0	0	0	30.1	1.217651	4095.000000	0	1.99999146	0.65661570	2.15337234	0.93196954	0.60087007	0.17694509	2.37615233	0.90292624	0.75816579	1.18015873	1.14697404	0.18139087	0.58610229	0.22697188	0.81497051	0.35818449	2.26276715	1.40466400	1.33259175	1.62922399	1.70404715	1.11008653	2.16401052	4.11103472	0.87459586	2.88469792	0.55214476	2.63936614	1.91317320	8.65798672	0.86093815	1.31087259
1434.200000	0	0	0	30.1	1.212769	4095.000000	0	2.00008181	0.65663432	2.15354488	0.93196049	0.60086815	0.17694202	2.37593961	0.90291866	0.75815130	1.18018694	1.14691204	0.18139087	0.58609470	0.22696963	0.81496952	0.35819321	2.26286157	1.40465061	1.33258837	1.62936035	1.70399303	1.11008207	2.16396976	4.11125349	0.87460741	2.88444731	0.55213899	2.63950632	1.91314477	8.65892017	0.86093077	1.31089366
1434.700000	0	0	0	30.1	1.212158	4095.000000	0	1.99994079	0.65662634	2.15341547	0.93194691	0.60087028	0.17695078	2.37621699	0.90295238	0.75815795	1.18017361	1.14694213	0.18140413	0.58609639	0.22696995	0.81496755	0.35819712	2.26270024	1.40464110	1.33258396	1.62936432	1.70393271	1.11010853	2.16403426	4.11101102	0.87460459	2.88496465	0.55216821	2.63966933	1.91308471	8.65946184	0.86091170	1.31090636
1435.300000	0	0	0	30.1	1.213379	4095.000000	0	1.99993170	0.65660838	2.15334358	0.93193147	0.60089585	0.17694463	2.37606951	0.90297852	0.75813086	1.18015377	1.14679746	0.18139812	0.58611242	0.22696915	0.81498705	0.35819356	2.26275852	1.40464850	1.33261951	1.62939136	1.70396783	1.11006840	2.16410650	4.11092912	0.87463975	2.88459431	0.55217151	2.63951900	1.91305766	8.66009279	0.86094705	1.31084183
1435.900000	0	0	0	30.1	1.212158	4095.000000	0	1.99988773	0.65662102	2.15315258	0.93198419	0.60089820	0.17695078	2.37617218	0.90296858	0.75815225	1.18012123	1.14684670	0.18139658	0.58610040	0.22697684	0.81496508	0.35818858	2.26272129	1.40470770	1.33267400	1.62939573	1.70401493	1.11004402	2.16371487	4.11085908	0.87456096	2.88440881	0.55215155	2.63959448	1.91314890	8.65715854	0.86092111	1.31089901
1436.400000	0	0	0	30.1	1.212769	4095.000000	0	1.99996851	0.65661260	2.15317003	0.93197114	0.60087049	0.17694724	2.37593791	0.90297721	0.75813253	1.18011751	1.14677193	0.18139457	0.58610546	0.22697476	0.81496409	0.35818147	2.26277308	1.40468233	1.33273222	1.62937983	1.70409302	1.11003570	2.16391300	4.11100671	0.87460792	2.88462721	0.55213858	2.63957228	1.91314981	8.65868441	0.86094171	1.31086724
1437.000000	0	0	0	30.1	1.210938	4095.000000	0	2.00000245	0.65660174	2.15326605	0.93198658	0.60084620	0.17695277	2.37606894	0.90293487	0.75811494	1.18010635	1.14681843	0.18140275	0.58610714	0.22697684	0.81497322	0.35819214	2.26279305	1.40461784	1.33260766	1.62935558	1.70410996	1.11002707	2.16377059	4.11089571	0.87459843	2.88474692	0.55211903	2.63965157	1.91302235	8.65593879	0.86097961	1.31092107
1437.500000	0	0	0	30.1	1.213989	4095.000000	0	2.00005264	0.65661060	2.15324192	0.93195144	0.60085046	0.17695216	2.37637187	0.90293382	0.75813371	1.18015160	1.14682907	0.18139874	0.58611726	0.22697892	0.81496409	0.35819338	2.26266194	1.40458895	1.33261680	1.62947485	1.70403972	1.11006513	2.16385624	4.11048519	0.87460715	2.88454531	0.55210298	2.63978288	1.91312368	8.65774781	0.86097834	1.31087694
1438.100000	0	0	0	30.1	1.212769	4095.000000	0	1.99992071	0.65662988	2.15320495	0.93199004	0.60086815	0.17695416	2.37604001	0.90288783	0.75814963	1.18014230	1.14683910	0.18140336	0.58611495	0.22696707	0.81494065	0.35818858	2.26266302	1.40460762	1.33257483	1.62934922	1.70398435	1.11002291	2.16384386	4.11054983	0.87462255	2.88461951	0.55211389	2.63973594	1.91301960	8.65736876	0.86093815	1.31083381
1438.700000	0	0	0	30.1	1.213989	4095.000000	0	1.99995274	0.65663897	2.15330456	0.93197753	0.60087880	0.17694832	2.37609447	0.90290717	0.75812397	1.18016524	1.14687618	0.18140167	0.58611473	0.22697172	0.81496705	0.35819534	2.26278388	1.40461537	1.33254910	1.62940328	1.70399799	1.11009634	2.16386604	4.11047549	0.87461819	2.88435982	0.55213961	2.63968138	1.91321126	8.65948414	0.86096969	1.31091238
1439.200000	0	0	0	30.1	1.211548	4095.000000	0	1.99990063	0.65662988	2.15327632	0.93192854	0.60088924	0.17695738	2.37609163	0.90288730	0.75813870	1.18021391	1.14694243	0.18139843	0.58610651	0.22697252	0.81498137	0.35819943	2.26296248	1.40468233	1.33258058	1.62930946	1.70400914	1.11008118	2.16392899	4.11061340	0.87459920	2.88463491	0.55211595	2.63977527	1.91301135	8.65869715	0.86093077	1.31090268
1439.700000	0	0	0	30.1	1.213379	4095.000000	0	1.99998046	0.65661947	2.15334512	0.93195144	0.60087646	0.17695416	2.37592940	0.90294323	0.75815201	1.18021887	1.14685521	0.18140167	0.58610461	0.22697220	0.81495916	0.35819641	2.26288262	1.40467916	1.33268416	1.62933928	1.70401327	1.11007375	2.16395944	4.11071792	0.87464898	2.88439692	0.55213941	2.63962049	1.91304344	8.66014378	0.86099233	1.31087661
1440.300000	0	0	0	30.1	1.213989	4095.000000	0	1.99991163	0.65661947	2.15324910	0.93193120	0.60088882	0.17694786	2.37598839	0.90293748	0.75815486	1.18018477	1.14684092	0.18140676	0.58609281	0.22696851	0.81496459	0.35819143	2.26304936	1.40473906	1.33261917	1.62940885	1.70402112	1.11004461	2.16385108	4.11085153	0.87460279	2.88474972	0.55212274	2.63975750	1.91309755	8.65963072	0.86097223	1.31082445
1440.900000	0	0	0	30.1	1.210327	4095.000000	0	1.99990159	0.65661991	2.15332869	0.93197886	0.60089393	0.17694463	2.37628110	0.90295055	0.75812112	1.18018725	1.14687223	0.18140028	0.58609976	0.22696819	0.81496903	0.35819392	2.26298784	1.40477184	1.33270548	1.62950348	1.70399509	1.11007078	2.16402445	4.11076856	0.87461716	2.88469092	0.55215134	2.63965538	1.91318971	8.66054533	0.86100276	1.31082311
1441.400000	0	0	0	30.1	1.212769	4095.000000	0	1.99992884	0.65661437	2.15328043	0.93196901	0.60088882	0.17695508	2.37602469	0.90294454	0.75812065	1.18018043	1.14680293	0.18140722	0.58609196	0.22697300	0.81495398	0.35819801	2.26296086	1.40471440	1.33268111	1.62942197	1.70402278	1.11006661	2.16382941	4.11072654	0.87460741	2.88477212	0.55215422	2.63972832	1.91300722	8.65892973	0.86100886	1.31083983
1442.000000	0	0	0	30.1	1.213379	4095.000000	0	2.00003113	0.65662279	2.15325373	0.93198658	0.60088520	0.17695016	2.37626124	0.90297015	0.75808501	1.18016369	1.14693666	0.18140352	0.58610019	0.22697044	0.81497545	0.35819321	2.26273693	1.40477360	1.33268009	1.62945497	1.70392940	1.11010378	2.16382219	4.11082244	0.87461434	2.88497165	0.55213261	2.63989199	1.91314569	8.65907311	0.86102743	1.31080706
1442.500000	0	0	0	30.1	1.212158	4095.000000	0	1.99993457	0.65663697	2.15323011	0.93198712	0.60090672	0.17695554	2.37605476	0.90300099	0.75809213	1.18013796	1.14689198	0.18140120	0.58611980	0.22697540	0.81499618	0.35820317	2.26281409	1.40472708	1.33269600	1.62942913	1.70389842	1.11009932	2.16395892	4.11060909	0.87459047	2.88498775	0.55212541	2.63980445	1.91316907	8.65870034	0.86099996	1.31086557
1443.100000	0	0	0	30.1	1.213989	4095.000000	0	1.99993075	0.65662900	2.15314795	0.93199856	0.60088903	0.17695416	2.37626465	0.90296545	0.75811756	1.18013207	1.14693666	0.18140938	0.58611073	0.22697524	0.81497841	0.35819943	2.26292579	1.40471299	1.33272681	1.62933888	1.70396204	1.11004580	2.16392280	4.11078473	0.87459278	2.88513968	0.55211780	2.63990595	1.91315211	8.65905399	0.86097350	1.31082946
1443.700000	0	0	0	30.1	1.212158	4095.000000	0	1.99984232	0.65661769	2.15317568	0.93197407	0.60088754	0.17695431	2.37613361	0.90295630	0.75814251	1.18015129	1.14696097	0.18140568	0.58610946	0.22698085	0.81499124	0.35819694	2.26268244	1.40465484	1.33261307	1.62924108	1.70394717	1.11009040	2.16380981	4.11084507	0.87460100	2.88491564	0.55212438	2.63979366	1.91306545	8.65806636	0.86101166	1.31086022
1444.200000	0	0	0	30.1	1.213379	4095.000000	0	1.99989346	0.65661304	2.15327632	0.93198099	0.60088115	0.17696215	2.37596400	0.90295421	0.75814417	1.18014819	1.14688681	0.18140614	0.58608205	0.22697284	0.81496286	0.35819427	2.26272075	1.40463828	1.33272545	1.62915800	1.70402650	1.11006483	2.16385057	4.11040546	0.87463821	2.88514458	0.55207027	2.63978859	1.91319291	8.65828299	0.86101293	1.31080071
1444.800000	0	0	0	30.1	1.213989	4095.000000	0	1.99988486	0.65661747	2.15327170	0.93197913	0.60089713	0.17696000	2.37621699	0.90294245	0.75818337	1.18016927	1.14682147	0.18140938	0.58609323	0.22697156	0.81499025	0.35819498	2.26275798	1.40472144	1.33265132	1.62930389	1.70399138	1.11007702	2.16374170	4.11105520	0.87460972	2.88478892	0.55208570	2.63970993	1.91328233	8.65797080	0.86099156	1.31091439
1445.300000	0	0	0	30.1	1.212158	4095.000000	0	1.99980312	0.65662545	2.15318595	0.93201907	0.60088690	0.17696292	2.37611772	0.90290194	0.75819169	1.18014633	1.14688621	0.18141354	0.58609913	0.22697076	0.81499568	0.35820335	2.26302292	1.40474118	1.33259615	1.62929992	1.70398270	1.11005353	2.16383199	4.11095929	0.87462307	2.88465311	0.55212109	2.63966997	1.91319016	8.65850281	0.86098571	1.31086758
1445.900000	0	0	0	30.1	1.213379	4095.000000	0	1.99983132	0.65662656	2.15328607	0.93198259	0.60088967	0.17696522	2.37615857	0.90289671	0.75817672	1.18016493	1.14691599	0.18139781	0.58609892	0.22697028	0.81497791	0.35820121	2.26288747	1.40475034	1.33258498	1.62930032	1.70404550	1.10999110	2.16393467	4.11100994	0.87458457	2.88501646	0.55208817	2.63970866	1.91318283	8.65932164	0.86097757	1.31084551
1446.400000	0	0	0	30.1	1.212769	4095.000000	0	1.99985188	0.65662523	2.15312536	0.93201108	0.60088200	0.17695784	2.37596570	0.90287999	0.75813490	1.18018818	1.14687770	0.18140814	0.58608332	0.22697284	0.81495669	0.35820868	2.26272344	1.40472144	1.33266486	1.62937148	1.70403352	1.11002648	2.16378762	4.11114788	0.87458201	2.88486803	0.55210175	2.63984695	1.91314477	8.65799628	0.86096155	1.31088129
1447.000000	0	0	0	30.1	1.213989	4095.000000	0	1.99996851	0.65661060	2.15310534	0.93200682	0.60088029	0.17695800	2.37584375	0.90292912	0.75815225	1.18019252	1.14683849	0.18141431	0.58607741	0.22697028	0.81496039	0.35819623	2.26278388	1.40481695	1.33267400	1.62931781	1.70401038	1.11007940	2.16367102	4.11127181	0.87464077	2.88488413	0.55210010	2.63975560	1.91323647	8.65866529	0.86098114	1.31086724
1447.600000	0	0	0	30.1	1.212769	4095.000000	0	1.99987530	0.65662567	2.15310893	0.93199777	0.60089734	0.17695754	2.37612680	0.90294062	0.75813514	1.18018787	1.14695125	0.18140213	0.58610229	0.22696899	0.81496089	0.35819908	2.26280654	1.40474224	1.33265437	1.62928958	1.70399344	1.11005948	2.16374996	4.11126534	0.87460972	2.88511097	0.55208488	2.63978986	1.91312872	8.65982829	0.86098699	1.31083381
1448.100000	0	0	0	30.1	1.212769	4095.000000	0	2.00002492	0.65662412	2.15325629	0.93198445	0.60087625	0.17695861	2.37611375	0.90295186	0.75810877	1.18015935	1.14686068	0.18140321	0.58610799	0.22697011	0.81495274	0.35819054	2.26288963	1.40475986	1.33264963	1.62935359	1.70400294	1.11006186	2.16380052	4.11147011	0.87461383	2.88490164	0.55211636	2.63991166	1.91304023	8.65904762	0.86098114	1.31077664
1448.700000	0	0	0	30.1	1.212769	4095.000000	0	1.99997042	0.65662346	2.15311201	0.93202306	0.60087390	0.17696015	2.37604058	0.90296728	0.75811209	1.18015594	1.14681114	0.18140506	0.58608943	0.22696867	0.81496311	0.35819303	2.26283028	1.40467951	1.33264388	1.62932735	1.70401327	1.11001875	2.16390629	4.11144209	0.87464180	2.88502066	0.55212521	2.63976258	1.91313514	8.65906674	0.86100835	1.31079837
1449.200000	0	0	0	30.1	1.212158	4095.000000	0	1.99994891	0.65662146	2.15325732	0.93208936	0.60088392	0.17696507	2.37611375	0.90298400	0.75812896	1.18012990	1.14678105	0.18140475	0.58610398	0.22696771	0.81496187	0.35819338	2.26283136	1.40463335	1.33263474	1.62934206	1.70405459	1.11006840	2.16378246	4.11146472	0.87464642	2.88485193	0.55212850	2.63992878	1.91307325	8.66001312	0.86100454	1.31080874
1449.800000	0	0	0	30.1	1.213379	4095.000000	0	1.99990016	0.65662346	2.15323370	0.93199643	0.60086644	0.17696461	2.37602753	0.90292912	0.75809380	1.18012650	1.14682147	0.18140290	0.58610757	0.22697412	0.81497693	0.35818591	2.26259072	1.40461044	1.33265877	1.62939573	1.70403559	1.11005532	2.16402084	4.11140652	0.87461460	2.88484983	0.55216266	2.63987677	1.91318329	8.66041148	0.86101395	1.31084886
1450.300000	0	0	0	30.1	1.213989	4095.000000	0	1.99986287	0.65661370	2.15325270	0.93200762	0.60084876	0.17695923	2.37609673	0.90291422	0.75810734	1.18015811	1.14679807	0.18140151	0.58610166	0.22696803	0.81497939	0.35818751	2.26283513	1.40465378	1.33260157	1.62932656	1.70397237	1.11004729	2.16401929	4.11147334	0.87455250	2.88468742	0.55215278	2.63983490	1.91322593	8.65982829	0.86097707	1.31085186
1450.900000	0	0	0	30.1	1.212158	4095.000000	0	1.99999815	0.65662855	2.15330148	0.93201987	0.60084940	0.17696030	2.37614495	0.90287999	0.75811257	1.18014230	1.14684639	0.18140460	0.58610103	0.22697492	0.81497619	0.35819498	2.26286913	1.40469819	1.33261917	1.62941839	1.70390296	1.11006721	2.16402755	4.11122978	0.87456892	2.88468602	0.55212850	2.63982411	1.91320896	8.65944272	0.86097249	1.31086892
1451.400000	0	0	0	30.1	1.212769	4095.000000	0	1.99990159	0.65664739	2.15328813	0.93194531	0.60087220	0.17696660	2.37603774	0.90291187	0.75814916	1.18016555	1.14680506	0.18140706	0.58610904	0.22696995	0.81495965	0.35818876	2.26275906	1.40472603	1.33267028	1.62933490	1.70395089	1.11000329	2.16395170	4.11117158	0.87464077	2.88439132	0.55214393	2.63994211	1.91329746	8.65857290	0.86099563	1.31083615
1452.000000	0	0	0	30.1	1.213989	4095.000000	0	1.99994844	0.65663343	2.15311818	0.93201081	0.60086836	0.17696261	2.37590501	0.90293304	0.75819621	1.18021856	1.14690961	0.18141694	0.58610208	0.22697796	0.81496780	0.35819232	2.26284431	1.40470136	1.33271835	1.62933093	1.70405170	1.10998813	2.16385469	4.11113925	0.87461973	2.88446481	0.55215422	2.63999603	1.91329242	8.65968808	0.86098775	1.31084083
1452.600000	0	0	0	30.1	1.212158	4095.000000	0	2.00000532	0.65662190	2.15313050	0.93202759	0.60085664	0.17696553	2.37584432	0.90293696	0.75817910	1.18020058	1.14686979	0.18140799	0.58609196	0.22696963	0.81499272	0.35819285	2.26291391	1.40471651	1.33264320	1.62942316	1.70408186	1.11007107	2.16402755	4.11157789	0.87459535	2.88472382	0.55214496	2.63982919	1.91325436	8.65874494	0.86102260	1.31084585
1453.100000	0	0	0	30.1	1.213379	4095.000000	0	1.99987578	0.65661814	2.15323883	0.93195996	0.60088285	0.17696783	2.37592657	0.90296440	0.75814726	1.18018849	1.14683971	0.18141169	0.58608015	0.22696707	0.81498186	0.35819552	2.26280438	1.40473906	1.33260089	1.62945855	1.70401203	1.11004759	2.16389287	4.11131492	0.87462153	2.88483443	0.55214990	2.63974926	1.91333598	8.65915914	0.86099741	1.31092341
1453.700000	0	0	0	30.1	1.212769	4095.000000	0	1.99985570	0.65659331	2.15332664	0.93199191	0.60089905	0.17695953	2.37565659	0.90295029	0.75811376	1.18018508	1.14679898	0.18140583	0.58610040	0.22696803	0.81497668	0.35819392	2.26294737	1.40473272	1.33263846	1.62942793	1.70407938	1.11004521	2.16375254	4.11156819	0.87460895	2.88463491	0.55217953	2.63966426	1.91322593	8.65983466	0.86107372	1.31086357
1454.200000	0	0	0	30.1	1.212158	4095.000000	0	1.99997138	0.65661171	2.15318749	0.93196848	0.60089841	0.17695923	2.37571160	0.90298949	0.75807835	1.18015997	1.14685065	0.18140244	0.58609808	0.22696771	0.81495669	0.35819445	2.26282272	1.40469642	1.33262797	1.62948598	1.70409343	1.11009278	2.16360911	4.11145179	0.87464565	2.88499405	0.55219291	2.63980064	1.91324473	8.65910816	0.86102260	1.31098126
1454.800000	0	0	0	30.1	1.213379	4095.000000	0	1.99988868	0.65661592	2.15326964	0.93199723	0.60091226	0.17696261	2.37595833	0.90301066	0.75811993	1.18018043	1.14678044	0.18140706	0.58610482	0.22697011	0.81497791	0.35818822	2.26277740	1.40472321	1.33269194	1.62938977	1.70406988	1.11004461	2.16386088	4.11159729	0.87461485	2.88477982	0.55214373	2.63986979	1.91327132	8.65698655	0.86105388	1.31090837
1455.300000	0	0	0	30.1	1.213379	4095.000000	0	1.99992358	0.65662501	2.15324192	0.93200229	0.60088434	0.17696353	2.37592543	0.90301302	0.75811827	1.18019500	1.14683028	0.18140676	0.58608838	0.22697076	0.81498310	0.35819587	2.26283513	1.40470312	1.33265166	1.62945457	1.70407897	1.11002470	2.16400175	4.11162531	0.87464924	2.88493104	0.55213776	2.63979937	1.91318466	8.65790709	0.86106813	1.31087861
1455.900000	0	0	0	30.1	1.212158	4095.000000	0	1.99991736	0.65661570	2.15322446	0.93197247	0.60086453	0.17697121	2.37599009	0.90297094	0.75812065	1.18018663	1.14685217	0.18140799	0.58610019	0.22697716	0.81502949	0.35820584	2.26282596	1.40462418	1.33259073	1.62941163	1.70400997	1.11003005	2.16419474	4.11108645	0.87458893	2.88491074	0.55211039	2.63978351	1.91319200	8.65793576	0.86105922	1.31084317
1456.500000	0	0	0	30.1	1.212769	4095.000000	0	1.99998476	0.65661969	2.15298263	0.93197993	0.60085643	0.17697214	2.37599747	0.90291109	0.75816437	1.18021639	1.14676434	0.18140922	0.58610525	0.22697268	0.81497668	0.35819321	2.26280114	1.40471158	1.33265505	1.62937307	1.70408269	1.11003540	2.16423602	4.11126103	0.87462640	2.88476932	0.55210319	2.63980635	1.91308287	8.65742928	0.86102946	1.31087661
1457.000000	0	0	0	30.1	1.213989	4095.000000	0	2.00004547	0.65660240	2.15326348	0.93199590	0.60087646	0.17697152	2.37600711	0.90293408	0.75811542	1.18019407	1.14682512	0.18140552	0.58608964	0.22697011	0.81496903	0.35818947	2.26279359	1.40470841	1.33265166	1.62942634	1.70400005	1.11002826	2.16408431	4.11096360	0.87459586	2.88466221	0.55211862	2.63984314	1.91313056	8.65895204	0.86105643	1.31091238
1457.600000	0	0	0	30.1	1.212158	4095.000000	0	1.99995608	0.65661570	2.15313871	0.93197700	0.60088434	0.17696676	2.37610354	0.90293226	0.75810948	1.18022879	1.14686068	0.18140444	0.58608058	0.22697236	0.81496804	0.35819249	2.26271859	1.40469361	1.33264625	1.62939653	1.70406327	1.11000894	2.16405799	4.11140760	0.87463795	2.88473502	0.55211039	2.63981079	1.91318008	8.65675087	0.86102107	1.31089065
1458.100000	0	0	0	30.1	1.213379	4095.000000	0	1.99998429	0.65662124	2.15339493	0.93198232	0.60088882	0.17696461	2.37610014	0.90295290	0.75811233	1.18020027	1.14693514	0.18140568	0.58608564	0.22696899	0.81498260	0.35819249	2.26269323	1.40470453	1.33262255	1.62936194	1.70409839	1.11003540	2.16410598	4.11115542	0.87464898	2.88474832	0.55212521	2.63973023	1.91329471	8.65766818	0.86103989	1.31090937
1458.700000	0	0	0	30.1	1.212769	4095.000000	0	1.99983180	0.65663365	2.15332304	0.93198179	0.60088669	0.17696491	2.37594585	0.90292232	0.75815700	1.18024460	1.14686615	0.18139719	0.58608500	0.22697108	0.81497495	0.35818431	2.26274125	1.40471545	1.33260664	1.62935717	1.70401575	1.11004461	2.16418803	4.11144101	0.87459920	2.88472242	0.55214126	2.63978922	1.91329700	8.65812371	0.86101700	1.31090068
1459.200000	0	0	0	30.1	1.215820	4095.000000	0	1.99989107	0.65661370	2.15332869	0.93201880	0.60090182	0.17696215	2.37596684	0.90296858	0.75812849	1.18016493	1.14681934	0.18140120	0.58608500	0.22697124	0.81497964	0.35817880	2.26280276	1.40472638	1.33264151	1.62922041	1.70400666	1.11011448	2.16402600	4.11141407	0.87462794	2.88453411	0.55213344	2.63986725	1.91321171	8.65777011	0.86103811	1.31090034
1459.800000	0	0	0	30.1	1.213989	4095.000000	0	2.00005025	0.65658423	2.15335180	0.93198339	0.60091418	0.17696215	2.37590161	0.90296675	0.75815035	1.18020833	1.14681387	0.18141077	0.58610293	0.22697092	0.81499716	0.35818911	2.26291499	1.40469924	1.33264489	1.62934285	1.70406244	1.11005264	2.16391609	4.11149813	0.87460459	2.88476722	0.55214722	2.63999476	1.91318833	8.65964984	0.86104651	1.31089098
1460.400000	0	0	0	30.1	1.213989	4095.000000	0	2.00003018	0.65661260	2.15333999	0.93198845	0.60091077	0.17696215	2.37592260	0.90296754	0.75812611	1.18020492	1.14676646	0.18140814	0.58608564	0.22697172	0.81499642	0.35817897	2.26289449	1.40475457	1.33266960	1.62932218	1.70415417	1.11006423	2.16409927	4.11131599	0.87458380	2.88492124	0.55215237	2.63982221	1.91327820	8.65838175	0.86109128	1.31091238
1460.900000	0	0	0	30.1	1.214600	4095.000000	0	2.00007559	0.65660218	2.15333383	0.93194585	0.60092675	0.17695953	2.37607972	0.90297956	0.75812374	1.18017299	1.14678257	0.18140491	0.58609344	0.22697220	0.81499124	0.35819570	2.26277039	1.40470418	1.33264083	1.62942396	1.70411285	1.11008059	2.16394447	4.11142053	0.87459817	2.88491004	0.55216266	2.63980889	1.91330342	8.65872264	0.86109814	1.31091104
1461.500000	0	0	0	30.1	1.212769	4095.000000	0	1.99994605	0.65661104	2.15332921	0.93195783	0.60091801	0.17695692	2.37606780	0.90301092	0.75814655	1.18019593	1.14677376	0.18137992	0.58608627	0.22697604	0.81498013	0.35817560	2.26280924	1.40470312	1.33260698	1.62942873	1.70409756	1.11003451	2.16404664	4.11158651	0.87464000	2.88492054	0.55214229	2.63976068	1.91329563	8.65856653	0.86109585	1.31091305
1462.000000	0	0	0	30.1	1.213379	4095.000000	0	2.00009615	0.65660085	2.15333434	0.93197700	0.60090885	0.17696875	2.37596967	0.90298583	0.75812374	1.18019376	1.14686615	0.18140660	0.58608036	0.22697316	0.81495595	0.35819534	2.26279143	1.40474118	1.33273256	1.62940845	1.70403517	1.11002083	2.16399040	4.11183981	0.87465129	2.88481553	0.55212253	2.63993767	1.91315211	8.65772870	0.86108619	1.31092776
1462.600000	0	0	0	30.1	1.209717	4095.000000	0	2.00011001	0.65661880	2.15339442	0.93199217	0.60090246	0.17697075	2.37603661	0.90298191	0.75815249	1.18016617	1.14679959	0.18141262	0.58610019	0.22697364	0.81497495	0.35819107	2.26282974	1.40474576	1.33260394	1.62935558	1.70411740	1.11003213	2.16399194	4.11147981	0.87462614	2.88492544	0.55215525	2.63995289	1.91312001	8.65785293	0.86108670	1.31094515
1463.100000	0	0	0	30.1	1.213989	4095.000000	0	1.99989729	0.65659708	2.15335129	0.93198286	0.60090715	0.17697306	2.37578250	0.90294428	0.75812136	1.18015470	1.14692602	0.18141246	0.58608543	0.22697412	0.81498877	0.35818538	2.26286319	1.40472955	1.33275490	1.62936909	1.70412277	1.11011983	2.16397440	4.11177944	0.87464565	2.88473432	0.55207685	2.63991546	1.91328921	8.65717128	0.86108950	1.31093110
1463.700000	0	0	0	30.1	1.210938	4095.000000	0	1.99999002	0.65661880	2.15322086	0.93194665	0.60091226	0.17697613	2.37588006	0.90292990	0.75814274	1.18018942	1.14677163	0.18140552	0.58608521	0.22696851	0.81496434	0.35819089	2.26288586	1.40478030	1.33270514	1.62940328	1.70408889	1.11005026	2.16404406	4.11172555	0.87461460	2.88489324	0.55214229	2.64014512	1.91319521	8.65845502	0.86111468	1.31093478
1464.300000	0	0	0	30.1	1.213379	4095.000000	0	1.99992071	0.65662279	2.15340109	0.93200389	0.60092355	0.17696630	2.37584943	0.90301406	0.75812492	1.18018477	1.14679564	0.18140830	0.58608458	0.22697236	0.81495940	0.35818431	2.26274395	1.40475422	1.33274543	1.62947922	1.70407980	1.11006780	2.16398059	4.11159837	0.87458893	2.88529162	0.55214722	2.64019398	1.91307049	8.66078755	0.86112689	1.31095451
1464.900000	0	0	0	30.1	1.212769	4095.000000	0	1.99994748	0.65662434	2.15340828	0.93201720	0.60089798	0.17697290	2.37614268	0.90298662	0.75812968	1.18017888	1.14675279	0.18140691	0.58609112	0.22697556	0.81498334	0.35818965	2.26274557	1.40474224	1.33269262	1.62941640	1.70409178	1.11003897	2.16384334	4.11158328	0.87465874	2.88516419	0.55213117	2.64012101	1.91319842	8.65933120	0.86112434	1.31091840
1465.400000	0	0	0	30.1	1.210327	4095.000000	0	1.99992931	0.65661902	2.15343755	0.93201534	0.60091183	0.17697152	2.37594925	0.90301328	0.75812611	1.18019748	1.14682086	0.18140984	0.58609618	0.22697604	0.81497717	0.35819089	2.26274988	1.40472497	1.33268483	1.62941680	1.70395295	1.11005086	2.16401671	4.11167382	0.87462050	2.88504866	0.55212233	2.64011911	1.91312918	8.65850918	0.86111875	1.31098159
1466.000000	0	0	0	30.1	1.210938	4095.000000	0	2.00006938	0.65661681	2.15329018	0.93201055	0.60088733	0.17697505	2.37599520	0.90299263	0.75819597	1.18019996	1.14681509	0.18140845	0.58607762	0.22697860	0.81496237	0.35819587	2.26274287	1.40471369	1.33270074	1.62947246	1.70404220	1.11001518	2.16403735	4.11162424	0.87459509	2.88510467	0.55214373	2.64000301	1.91308517	8.65892336	0.86114495	1.31093946
1466.500000	0	0	0	30.1	1.212769	4095.000000	0	2.00003400	0.65662833	2.15335180	0.93197434	0.60089351	0.17697413	2.37613077	0.90298453	0.75817007	1.18016028	1.14678318	0.18140845	0.58608711	0.22697780	0.81496780	0.35820566	2.26282758	1.40472814	1.33275693	1.62953489	1.70409550	1.11005264	2.16387843	4.11160807	0.87465874	2.88498215	0.55215360	2.63988184	1.91320713	8.66117003	0.86113452	1.31086457
1467.100000	0	0	0	30.1	1.213379	4095.000000	0	2.00004165	0.65663210	2.15344782	0.93201028	0.60093527	0.17697690	2.37581426	0.90294637	0.75816912	1.18018043	1.14683727	0.18141354	0.58607509	0.22696835	0.81495842	0.35819676	2.26278819	1.40474435	1.33269736	1.62954005	1.70408682	1.11003659	2.16402445	4.11170831	0.87468543	2.88498355	0.55215751	2.64004107	1.91323372	8.65882459	0.86116683	1.31092743
1467.700000	0	0	0	30.1	1.211548	4095.000000	0	1.99997042	0.65661769	2.15360548	0.93200149	0.60091354	0.17697014	2.37594699	0.90293487	0.75818813	1.18021174	1.14676738	0.18141030	0.58608142	0.22697188	0.81495916	0.35819605	2.26275636	1.40475246	1.33268179	1.62945895	1.70414260	1.11006453	2.16404509	4.11196053	0.87464000	2.88504166	0.55211410	2.64012545	1.91327407	8.66026169	0.86117242	1.31094715
1468.200000	0	0	0	30.1	1.213379	4095.000000	0	2.00002587	0.65661658	2.15331021	0.93200788	0.60090842	0.17697997	2.37586644	0.90297041	0.75816650	1.18019810	1.14676555	0.18141015	0.58607868	0.22697572	0.81494731	0.35819178	2.26286103	1.40478276	1.33267739	1.62945656	1.70418103	1.11006661	2.16402290	4.11196700	0.87464719	2.88527342	0.55212665	2.64012672	1.91338046	8.66114772	0.86111824	1.31081509
1468.800000	0	0	0	30.1	1.212158	4095.000000	0	1.99995800	0.65660816	2.15326194	0.93203531	0.60091759	0.17696968	2.37595663	0.90294506	0.75814940	1.18019686	1.14681175	0.18141431	0.58609428	0.22697316	0.81496335	0.35819178	2.26277740	1.40476796	1.33272816	1.62952176	1.70410128	1.11003867	2.16402755	4.11204569	0.87464950	2.88511378	0.55210154	2.64002458	1.91334698	8.65974863	0.86116250	1.31088898
1469.300000	0	0	0	30.1	1.211548	4095.000000	0	2.00003305	0.65661127	2.15323421	0.93203424	0.60092078	0.17697859	2.37595776	0.90298740	0.75815177	1.18017392	1.14678318	0.18140861	0.58608058	0.22697636	0.81493152	0.35819089	2.26271589	1.40471757	1.33270684	1.62951938	1.70417194	1.11006840	2.16380052	4.11222571	0.87464539	2.88538755	0.55210093	2.63998905	1.91328141	8.66046566	0.86116530	1.31086424
1469.900000	0	0	0	30.1	1.213379	4095.000000	0	1.99993314	0.65662190	2.15326040	0.93202626	0.60091844	0.17697075	2.37589707	0.90300570	0.75813300	1.18017144	1.14685217	0.18141000	0.58608796	0.22697444	0.81496385	0.35818911	2.26269215	1.40472603	1.33274509	1.62958697	1.70413723	1.11004045	2.16388410	4.11193466	0.87468491	2.88530142	0.55214764	2.64004996	1.91317870	8.65859201	0.86115640	1.31087427
1470.400000	0	0	0	30.1	1.211548	4095.000000	0	2.00001297	0.65664562	2.15346271	0.93205821	0.60092100	0.17697582	2.37574847	0.90303445	0.75813965	1.18016617	1.14685460	0.18140876	0.58609112	0.22697636	0.81495101	0.35818467	2.26271805	1.40470418	1.33270582	1.62949950	1.70410046	1.11004461	2.16387585	4.11199071	0.87466849	2.88516069	0.55215299	2.64014132	1.91319933	8.66057402	0.86119277	1.31089566
1471.000000	0	0	0	30.1	1.212158	4095.000000	0	2.00004261	0.65665338	2.15329788	0.93204303	0.60090608	0.17698289	2.37593621	0.90303366	0.75815914	1.18016896	1.14685490	0.18140876	0.58609386	0.22697556	0.81495743	0.35818182	2.26284485	1.40469114	1.33269127	1.62955556	1.70408847	1.10999943	2.16383251	4.11182579	0.87468517	2.88525941	0.55212788	2.64014068	1.91312827	8.66011191	0.86120193	1.31086691
1471.500000	0	0	0	30.1	1.210938	4095.000000	0	1.99997281	0.65663963	2.15327324	0.93204223	0.60091482	0.17697966	2.37588913	0.90297067	0.75815700	1.18017299	1.14689502	0.18140676	0.58610503	0.22697668	0.81498384	0.35818093	2.26281139	1.40472426	1.33265505	1.62953131	1.70409137	1.11005740	2.16402239	4.11181609	0.87462307	2.88511238	0.55209084	2.64020793	1.91318604	8.65919737	0.86118234	1.31087627
1472.100000	0	0	0	30.1	1.213379	4095.000000	0	1.99997664	0.65664628	2.15322754	0.93202732	0.60089606	0.17698535	2.37601789	0.90292886	0.75817482	1.18018756	1.14683089	0.18141231	0.58609787	0.22698085	0.81497347	0.35818111	2.26278010	1.40471686	1.33268517	1.62949115	1.70401038	1.11006929	2.16404664	4.11170507	0.87465822	2.88495134	0.55210628	2.64015210	1.91310076	8.65771914	0.86116098	1.31091138
1472.700000	0	0	0	30.1	1.211548	4095.000000	0	1.99993123	0.65664141	2.15337080	0.93199777	0.60090651	0.17698105	2.37591806	0.90294950	0.75817839	1.18020523	1.14685764	0.18140969	0.58607826	0.22698117	0.81498606	0.35818787	2.26278334	1.40475175	1.33269296	1.62949950	1.70403559	1.11005026	2.16399143	4.11178591	0.87463205	2.88496955	0.55211163	2.64016352	1.91318420	8.65961479	0.86111061	1.31086123
1473.200000	0	0	0	30.1	1.213379	4095.000000	0	1.99982989	0.65662700	2.15326091	0.93205688	0.60092398	0.17697813	2.37585964	0.90293487	0.75815866	1.18020306	1.14693544	0.18140876	0.58608774	0.22697492	0.81496829	0.35819107	2.26272183	1.40483950	1.33267603	1.62949234	1.70409219	1.11006364	2.16406160	4.11241976	0.87466464	2.88535184	0.55210154	2.64007470	1.91317091	8.65876406	0.86117319	1.31089332
1473.800000	0	0	0	30.1	1.213989	4095.000000	0	1.99991928	0.65662611	2.15333280	0.93204143	0.60093272	0.17697505	2.37590104	0.90292363	0.75816864	1.18022724	1.14686402	0.18141385	0.58608058	0.22697044	0.81496780	0.35818591	2.26270942	1.40477959	1.33272748	1.62943072	1.70408021	1.11007315	2.16416842	4.11186783	0.87467105	2.88540646	0.55211945	2.64005820	1.91311910	8.65856971	0.86115411	1.31089800
1474.300000	0	0	0	30.1	1.213379	4095.000000	0	1.99997138	0.65664628	2.15334564	0.93200522	0.60093037	0.17698059	2.37609049	0.90296989	0.75819003	1.18020120	1.14682816	0.18141539	0.58608247	0.22697284	0.81496360	0.35818965	2.26286967	1.40481307	1.33265166	1.62954801	1.70404839	1.11003302	2.16401516	4.11166735	0.87468055	2.88516139	0.55211574	2.64005186	1.91319704	8.66087361	0.86115309	1.31084217
1474.900000	0	0	0	30.1	1.213379	4095.000000	0	2.00002253	0.65663077	2.15322703	0.93202945	0.60094998	0.17697628	2.37591295	0.90296806	0.75816104	1.18020213	1.14679655	0.18141354	0.58610019	0.22697092	0.81495373	0.35818805	2.26284053	1.40483034	1.33277488	1.62955437	1.70416326	1.11007999	2.16409308	4.11193790	0.87467696	2.88513968	0.55213179	2.64020222	1.91311864	8.65933120	0.86117344	1.31091639
1475.400000	0	0	0	30.1	1.213379	4095.000000	0	2.00007750	0.65661636	2.15321470	0.93202359	0.60092675	0.17697874	2.37595606	0.90300361	0.75815890	1.18019407	1.14671754	0.18141154	0.58608817	0.22697124	0.81495422	0.35819445	2.26273262	1.40482576	1.33280433	1.62939176	1.70414095	1.11007375	2.16408534	4.11215672	0.87471596	2.88533784	0.55212500	2.64015400	1.91314294	8.65921968	0.86119659	1.31094080
1476.000000	0	0	0	30.1	1.212158	4095.000000	0	2.00002492	0.65662501	2.15326913	0.93198951	0.60096362	0.17697874	2.37606780	0.90300831	0.75812397	1.18022755	1.14670113	0.18140907	0.58608458	0.22696963	0.81496755	0.35819730	2.26268730	1.40474435	1.33278605	1.62944344	1.70414673	1.11008445	2.16402497	4.11157250	0.87462922	2.88552550	0.55210175	2.64025933	1.91328462	8.65916551	0.86117675	1.31093813
1476.600000	0	0	0	30.1	1.212158	4095.000000	0	2.00003257	0.65661393	2.15318133	0.93202918	0.60094955	0.17698182	2.37607745	0.90300413	0.75814132	1.18020430	1.14677953	0.18141061	0.58607826	0.22697284	0.81499470	0.35818609	2.26273963	1.40476796	1.33281008	1.62948320	1.70418062	1.11005115	2.16404561	4.11188616	0.87467336	2.88520620	0.55211903	2.64021809	1.91320667	8.65858564	0.86121999	1.31090034
1477.100000	0	0	0	30.1	1.213379	4095.000000	0	1.99999911	0.65661725	2.15326605	0.93203877	0.60095381	0.17698858	2.37595039	0.90298427	0.75817482	1.18018384	1.14678105	0.18140922	0.58607952	0.22697732	0.81497026	0.35818680	2.26279844	1.40479087	1.33272647	1.62950109	1.70408145	1.11005769	2.16401310	4.11185705	0.87468209	2.88532943	0.55210010	2.64035133	1.91321630	8.65848369	0.86119405	1.31091706
1477.700000	0	0	0	30.1	1.213379	4095.000000	0	1.99989107	0.65660949	2.15330045	0.93203504	0.60094678	0.17698796	2.37613134	0.90300334	0.75817173	1.18018415	1.14677376	0.18141771	0.58610019	0.22697060	0.81498310	0.35819819	2.26277848	1.40470171	1.33276404	1.62948558	1.70413764	1.11004105	2.16406264	4.11167166	0.87468183	2.88530633	0.55211080	2.64027328	1.91319016	8.65984741	0.86124060	1.31089968
1478.200000	0	0	0	30.1	1.210327	4095.000000	0	1.99997425	0.65661171	2.15326913	0.93205075	0.60093634	0.17698274	2.37607745	0.90295735	0.75818433	1.18016989	1.14682603	0.18140969	0.58609702	0.22697428	0.81498902	0.35818840	2.26259665	1.40478699	1.33273662	1.62935756	1.70417855	1.11004967	2.16399143	4.11148736	0.87460125	2.88512358	0.55209887	2.64034054	1.91325436	8.65820335	0.86120219	1.31084518
1478.800000	0	0	0	30.1	1.212158	4095.000000	0	2.00000532	0.65661681	2.15347658	0.93202333	0.60094380	0.17698550	2.37571444	0.90295865	0.75817625	1.18020864	1.14680415	0.18141154	0.58608732	0.22697268	0.81497150	0.35819463	2.26266248	1.40474365	1.33270684	1.62953091	1.70413351	1.10999913	2.16398162	4.11165010	0.87463538	2.88525241	0.55210895	2.64031199	1.91334331	8.65805681	0.86120422	1.31082913
1479.300000	0	0	0	30.1	1.213379	4095.000000	0	2.00006746	0.65662678	2.15337747	0.93199936	0.60094167	0.17698305	2.37590331	0.90296257	0.75816983	1.18019283	1.14685612	0.18141154	0.58610567	0.22697252	0.81497643	0.35819872	2.26279143	1.40474118	1.33274339	1.62954920	1.70416161	1.11004759	2.16396047	4.11169968	0.87465027	2.88528112	0.55208694	2.64034562	1.91324565	8.65950645	0.86118794	1.31087828
1479.900000	0	0	0	30.1	1.213379	4095.000000	0	1.99995513	0.65662523	2.15334820	0.93203824	0.60093293	0.17697859	2.37578193	0.90295630	0.75814607	1.18022352	1.14683393	0.18140907	0.58609850	0.22696755	0.81496631	0.35821437	2.26273693	1.40479439	1.33271902	1.62951143	1.70416078	1.11008178	2.16386914	4.11170399	0.87465771	2.88495344	0.55210710	2.64031199	1.91336074	8.65947140	0.86118921	1.31088396
1480.500000	0	0	0	30.1	1.213379	4095.000000	0	1.99990589	0.65662146	2.15348942	0.93202652	0.60094422	0.17698550	2.37563050	0.90296283	0.75816864	1.18024398	1.14682451	0.18141231	0.58609660	0.22696883	0.81497150	0.35819979	2.26268298	1.40481413	1.33269397	1.62946650	1.70420706	1.11010883	2.16404458	4.11208881	0.87465668	2.88523210	0.55211410	2.64033610	1.91334973	8.66067600	0.86119456	1.31095518
1481.000000	0	0	0	30.1	1.213379	4095.000000	0	1.99984758	0.65659863	2.15351561	0.93200496	0.60097875	0.17697828	2.37563334	0.90298688	0.75817791	1.18021763	1.14674306	0.18141709	0.58608838	0.22697268	0.81492485	0.35819748	2.26289287	1.40473413	1.33269127	1.62953926	1.70415293	1.11009961	2.16400639	4.11204785	0.87465232	2.88515298	0.55211224	2.64036656	1.91325482	8.65986972	0.86120804	1.31094414
1481.600000	0	0	0	30.1	1.213989	4095.000000	0	1.99991115	0.65662124	2.15337645	0.93199537	0.60095254	0.17698458	2.37586985	0.90299655	0.75813039	1.18017950	1.14670417	0.18141200	0.58609787	0.22696995	0.81494756	0.35819036	2.26273100	1.40476232	1.33264997	1.62955795	1.70412070	1.11005888	2.16403993	4.11209635	0.87461793	2.88527692	0.55208838	2.64033927	1.91332176	8.65954150	0.86121592	1.31093144
1482.100000	0	0	0	30.1	1.210938	4095.000000	0	1.99982941	0.65662900	2.15363167	0.93199830	0.60096639	0.17698166	2.37596514	0.90298923	0.75817957	1.18016276	1.14675522	0.18141370	0.58608247	0.22696899	0.81495274	0.35819445	2.26277632	1.40473942	1.33268450	1.62948479	1.70424673	1.11010913	2.16396202	4.11225374	0.87461716	2.88547088	0.55212233	2.64025488	1.91335432	8.65810459	0.86122966	1.31093545
1482.700000	0	0	0	30.1	1.212158	4095.000000	0	1.99982989	0.65663609	2.15359418	0.93200629	0.60095680	0.17698105	2.37580065	0.90302321	0.75820262	1.18019376	1.14677406	0.18141416	0.58608437	0.22697300	0.81498285	0.35818929	2.26266895	1.40471968	1.33264760	1.62948161	1.70426202	1.11008534	2.16392745	4.11227099	0.87462666	2.88601294	0.55210833	2.64036148	1.91333368	8.65966259	0.86123678	1.31094481
1483.200000	0	0	0	30.1	1.210327	4095.000000	0	1.99979500	0.65663166	2.15372770	0.93204037	0.60095957	0.17699273	2.37571047	0.90301798	0.75817149	1.18017888	1.14678774	0.18141401	0.58608500	0.22697572	0.81494040	0.35818680	2.26273909	1.40471968	1.33265166	1.62941919	1.70417524	1.11005680	2.16383096	4.11214271	0.87464308	2.88577481	0.55215134	2.64034625	1.91318558	8.66019158	0.86118285	1.31090803
1483.800000	0	0	0	30.2	1.212158	4095.000000	0	1.99985188	0.65663143	2.15361523	0.93208297	0.60095616	0.17698550	2.37591522	0.90299472	0.75818979	1.18017888	1.14676890	0.18141030	0.58608901	0.22697076	0.81496064	0.35819676	2.26267327	1.40472708	1.33267603	1.62939255	1.70408517	1.11003540	2.16404870	4.11184088	0.87461614	2.88565015	0.55215072	2.64033864	1.91324610	8.66008004	0.86122406	1.31089265
1484.300000	0	0	0	30.2	1.213989	4095.000000	0	1.99998620	0.65660528	2.15348428	0.93205128	0.60095318	0.17699288	2.37617445	0.90292755	0.75818575	1.18017609	1.14682725	0.18141308	0.58609597	0.22697204	0.81496286	0.35819676	2.26279251	1.40477466	1.33264523	1.62946372	1.70407649	1.11004105	2.16393054	4.11176435	0.87465232	2.88560463	0.55212150	2.64037861	1.91319658	8.65727002	0.86122737	1.31089934
1484.900000	0	0	0	30.1	1.212769	4095.000000	0	1.99991593	0.65661526	2.15351201	0.93205102	0.60094742	0.17698858	2.37597535	0.90294637	0.75819454	1.18016648	1.14682725	0.18141786	0.58610061	0.22697604	0.81496261	0.35820566	2.26275204	1.40470946	1.33260834	1.62943668	1.70405170	1.11003748	2.16398317	4.11181825	0.87464411	2.88530703	0.55213056	2.64051884	1.91328187	8.65796443	0.86121109	1.31090803
1485.500000	0	0	0	30.1	1.212769	4095.000000	0	1.99996421	0.65662744	2.15367070	0.93207046	0.60092419	0.17698873	2.37593394	0.90293722	0.75820262	1.18017051	1.14677649	0.18141678	0.58607636	0.22697300	0.81497421	0.35819552	2.26273100	1.40480884	1.33257076	1.62937983	1.70401699	1.11004313	2.16402703	4.11171046	0.87466746	2.88511938	0.55211862	2.64052455	1.91329379	8.65878955	0.86122025	1.31095351
1486.000000	0	0	0	30.1	1.212158	4095.000000	0	1.99991641	0.65661658	2.15350739	0.93205954	0.60093677	0.17698812	2.37598726	0.90291448	0.75823589	1.18014478	1.14681722	0.18141771	0.58607003	0.22697220	0.81494460	0.35819694	2.26289395	1.40478699	1.33267299	1.62954642	1.70411657	1.11001578	2.16403477	4.11205216	0.87466746	2.88519710	0.55206430	2.64046173	1.91320896	8.65833078	0.86120270	1.31091171
1486.600000	0	0	0	30.1	1.213379	4095.000000	0	1.99993218	0.65662235	2.15343139	0.93202386	0.60094913	0.17698443	2.37586644	0.90293853	0.75820333	1.18019438	1.14692389	0.18141678	0.58606371	0.22697300	0.81496705	0.35819801	2.26284269	1.40476690	1.33260935	1.62939613	1.70413682	1.11006483	2.16405851	4.11194005	0.87463153	2.88507597	0.55209352	2.64042112	1.91324152	8.65970401	0.86124035	1.31093746
1487.100000	0	0	0	30.1	1.213989	4095.000000	0	1.99989299	0.65662035	2.15345501	0.93204250	0.60094636	0.17699042	2.37602072	0.90293827	0.75815795	1.18017702	1.14680476	0.18141431	0.58606666	0.22697428	0.81494361	0.35819089	2.26279035	1.40477043	1.33264895	1.62953369	1.70416037	1.11005680	2.16395324	4.11214918	0.87463051	2.88548839	0.55206430	2.64043635	1.91323006	8.65968808	0.86124213	1.31090569
1487.700000	0	0	0	30.2	1.213379	4095.000000	0	1.99992023	0.65662323	2.15336720	0.93204915	0.60097491	0.17698842	2.37593848	0.90295473	0.75815700	1.18019903	1.14678835	0.18141647	0.58606687	0.22697364	0.81499075	0.35819605	2.26272884	1.40489942	1.33271631	1.62944742	1.70412235	1.11009634	2.16401981	4.11230549	0.87462178	2.88537425	0.55211595	2.64049600	1.91322364	8.65882141	0.86117955	1.31094113
1488.200000	0	0	0	30.2	1.212158	4095.000000	0	1.99992549	0.65661127	2.15339339	0.93203291	0.60096042	0.17698627	2.37600938	0.90295186	0.75813253	1.18014850	1.14668867	0.18141277	0.58606455	0.22696867	0.81496681	0.35819018	2.26297435	1.40478629	1.33267028	1.62944543	1.70410996	1.11004937	2.16412095	4.11226991	0.87463923	2.88552970	0.55213426	2.64049600	1.91335936	8.66023938	0.86118514	1.31089399
1488.800000	0	0	0	30.1	1.212158	4095.000000	0	2.00004308	0.65662102	2.15350123	0.93201987	0.60096063	0.17698566	2.37594188	0.90300491	0.75814821	1.18014726	1.14682329	0.18142018	0.58609829	0.22697028	0.81499889	0.35818929	2.26275312	1.40477043	1.33272478	1.62960367	1.70419301	1.11007345	2.16394757	4.11214163	0.87465232	2.88543307	0.55211842	2.64049663	1.91331213	8.65992070	0.86119074	1.31085721
1489.400000	0	0	0	30.1	1.212158	4095.000000	0	1.99989155	0.65664207	2.15349044	0.93204995	0.60099835	0.17698796	2.37592430	0.90302373	0.75813467	1.18018012	1.14678136	0.18141539	0.58608311	0.22696947	0.81501518	0.35819303	2.26266032	1.40474365	1.33272647	1.62951302	1.70412649	1.11003391	2.16415242	4.11197347	0.87465104	2.88554371	0.55212356	2.64046491	1.91326307	8.65856016	0.86123984	1.31087661
1489.900000	0	0	0	30.1	1.210327	4095.000000	0	1.99993744	0.65663919	2.15336258	0.93203558	0.60095488	0.17699119	2.37604398	0.90300439	0.75815652	1.18016152	1.14675005	0.18141370	0.58609365	0.22697460	0.81500333	0.35820068	2.26277794	1.40470700	1.33269330	1.62939851	1.70412773	1.11002053	2.16418029	4.11180316	0.87464077	2.88574750	0.55212809	2.64029295	1.91324335	8.65806955	0.86120804	1.31086624
1490.500000	0	0	0	30.1	1.211548	4095.000000	0	2.00002062	0.65661127	2.15343088	0.93204995	0.60093144	0.17699180	2.37607575	0.90297669	0.75817197	1.18015036	1.14677254	0.18141724	0.58608690	0.22697220	0.81500037	0.35819338	2.26278927	1.40476690	1.33275693	1.62939494	1.70410459	1.11004283	2.16413436	4.11165549	0.87467388	2.88576641	0.55208879	2.64053090	1.91334790	8.65871627	0.86123450	1.31086691
1491.100000	0	0	0	30.2	1.212158	4095.000000	0	1.99991736	0.65662589	2.15352228	0.93205235	0.60094209	0.17699334	2.37608142	0.90298191	0.75818528	1.18015563	1.14682998	0.18141832	0.58609259	0.22697636	0.81497026	0.35819196	2.26274449	1.40487122	1.33268653	1.62932258	1.70410748	1.11009069	2.16411630	4.11140545	0.87464077	2.88560813	0.55210154	2.64052836	1.91332176	8.65764269	0.86122915	1.31092007
1491.600000	0	0	0	30.2	1.212769	4095.000000	0	2.00008802	0.65662080	2.15347144	0.93206087	0.60093868	0.17699442	2.37592430	0.90295133	0.75817126	1.18016462	1.14682846	0.18142357	0.58607088	0.22697204	0.81497545	0.35819872	2.26280654	1.40477924	1.33264591	1.62930310	1.70408806	1.11005918	2.16414520	4.11150352	0.87462974	2.88557942	0.55207870	2.64041288	1.91336349	8.65855697	0.86123602	1.31084852
1492.100000	128	0	0	30.2	1.213379	4095.000000	0	1.99998333	0.65661503	2.15335950	0.93203318	0.60094955	0.17699227	2.37610808	0.90292023	0.75818694	1.18018849	1.14677862	0.18141971	0.58608606	0.22697204	0.81498088	0.35818983	2.26267003	1.40482329	1.33269160	1.62933769	1.70400584	1.11004224	2.16407863	4.11163394	0.87464231	2.88552410	0.55208961	2.64045348	1.91330342	8.65878636	0.86125866	1.31093177
1492.700000	128	0	0	30.2	1.212769	4095.000000	1	2.00006603	0.65661614	2.15335077	0.93202439	0.60090480	0.17699180	2.37605135	0.90295447	0.75821213	1.18020895	1.14677072	0.18142095	0.58608543	0.22696979	0.81496286	0.35819623	2.26277524	1.40476902	1.33268991	1.62939732	1.70402030	1.10998605	2.16388049	4.11165765	0.87438417	2.88453761	0.55202727	2.63775569	1.91180591	8.65277764	0.85893646	1.31015926
1493.300000	128	0	0	30.2	1.212769	4095.000000	1	1.99845374	0.65626535	2.15192016	0.93161547	0.59797094	0.17676655	2.37530102	0.90280733	0.75756120	1.17975860	1.14617032	0.18136989	0.58594922	0.22691309	0.81443951	0.35808417	2.26122022	1.40274309	1.33206922	1.62720637	1.70314002	1.10956546	2.15681184	4.11008010	0.87405552	2.88268259	0.55191863	2.63521159	1.91079993	8.65418768	0.85664033	1.30988991
1493.800000	128	0	0	30.2	1.213989	4095.000000	1	1.99786293	0.65614348	2.15156303	0.93149649	0.59684412	0.17658542	2.37524715	0.90274827	0.75732727	1.17956988	1.14573322	0.18133704	0.58589419	0.22688154	0.81419011	0.35801462	2.26082557	1.40218382	1.33199342	1.62630910	1.70307766	1.10946025	2.15475715	4.11014366	0.87399704	2.88291133	0.55186864	2.63484059	1.91052149	8.65214118	0.85571661	1.30977530
1494.400000	128	0	0	30.2	1.213989	4095.000000	1	1.99781709	0.65607325	2.15141220	0.93147839	0.59662018	0.17650738	2.37526360	0.90278381	0.75723584	1.17948498	1.14571348	0.18132887	0.58589588	0.22687754	0.81415385	0.35800893	2.26060779	1.40208142	1.33189936	1.62612056	1.70298474	1.10941954	2.15395934	4.10998315	0.87395933	2.88306804	0.55180260	2.63480070	1.91036993	8.65165115	0.85515372	1.30979033
1494.900000	128	0	0	30.2	1.210938	4095.000000	1	1.99753775	0.65608367	2.15129780	0.93147679	0.59655390	0.17645900	2.37524999	0.90280864	0.75719334	1.17944997	1.14566944	0.18132856	0.58587943	0.22687962	0.81411118	0.35800128	2.26039057	1.40197199	1.33189293	1.62604555	1.70294386	1.10944450	2.15350944	4.10979355	0.87391803	2.88314919	0.55180528	2.63485704	1.91025042	8.65219528	0.85472530	1.30973253
1495.500000	128	0	0	30.2	1.212769	4095.000000	1	1.99749383	0.65606860	2.15136859	0.93148265	0.59650143	0.17642505	2.37516777	0.90283686	0.75712091	1.17948560	1.14574081	0.18132594	0.58588070	0.22687273	0.81407344	0.35800039	2.26050753	1.40183477	1.33191932	1.62575387	1.70315117	1.10941122	2.15326605	4.10925070	0.87393394	2.88320026	0.55171826	2.63483742	1.91017900	8.65163206	0.85440058	1.30970881
1496.100000	128	0	0	30.1	1.213379	4095.000000	1	1.99754444	0.65605531	2.15127933	0.93145071	0.59645108	0.17639479	2.37511220	0.90281988	0.75711260	1.17943076	1.14568888	0.18132177	0.58588028	0.22687017	0.81404039	0.35798919	2.26040566	1.40183090	1.33190173	1.62562927	1.70292445	1.10935891	2.15300625	4.10885007	0.87390957	2.88331850	0.55178717	2.63478171	1.91007461	8.65182616	0.85408554	1.30968609
1496.600000	128	0	0	30.1	1.212158	4095.000000	1	1.99747807	0.65603338	2.15121982	0.93147546	0.59646022	0.17636960	2.37517400	0.90276630	0.75708055	1.17941185	1.14566246	0.18131329	0.58587395	0.22686969	0.81407048	0.35799434	2.26032320	1.40177812	1.33191932	1.62557650	1.70296699	1.10937288	2.15281219	4.10897715	0.87390726	2.88315199	0.55176599	2.63488933	1.90992216	8.65219528	0.85384906	1.30971248
1497.100000	128	0	0	30.1	1.211548	4095.000000	1	1.99745038	0.65602141	2.15111261	0.93146960	0.59640201	0.17635071	2.37513488	0.90276212	0.75706773	1.17942394	1.14562996	0.18131977	0.58585076	0.22686377	0.81405371	0.35799114	2.26021810	1.40173098	1.33188887	1.62556380	1.70295542	1.10938447	2.15259146	4.10899761	0.87388417	2.88332550	0.55174027	2.63472031	1.90999175	8.65143161	0.85366299	1.30962996
1497.700000	128	0	0	30.2	1.212769	4095.000000	1	1.99725845	0.65601344	2.15124855	0.93146401	0.59640584	0.17633382	2.37502828	0.90273155	0.75704351	1.17940969	1.14564666	0.18131931	0.58586151	0.22686040	0.81405026	0.35799221	2.26029032	1.40168700	1.33183914	1.62555865	1.70289802	1.10933990	2.15266230	4.10838382	0.87384673	2.88303306	0.55176701	2.63478361	1.90995512	8.65100528	0.85345669	1.30963664
1498.300000	128	0	0	30.2	1.212158	4095.000000	1	1.99723172	0.65599970	2.15118494	0.93149303	0.59634912	0.17630755	2.37511957	0.90270725	0.75703568	1.17942580	1.14564363	0.18131345	0.58584844	0.22686280	0.81404533	0.35797940	2.26006343	1.40164654	1.33184455	1.62522499	1.70286375	1.10933722	2.15244928	4.10843981	0.87384750	2.88303026	0.55168617	2.63459054	1.90976423	8.65148570	0.85325674	1.30964766
1498.800000	128	0	0	30.2	1.212158	4095.000000	1	1.99729330	0.65599571	2.15117160	0.93144299	0.59633850	0.17629051	2.37517457	0.90271300	0.75702428	1.17945306	1.14566823	0.18131483	0.58584760	0.22685384	0.81402831	0.35798616	2.26012378	1.40167504	1.33189090	1.62523173	1.70292445	1.10931286	2.15229735	4.10798546	0.87382544	2.88309882	0.55168514	2.63452724	1.90965574	8.65237030	0.85313780	1.30960189
1499.400000	128	0	0	30.2	1.212769	4095.000000	1	1.99718780	0.65597467	2.15114134	0.93142143	0.59634594	0.17627469	2.37512751	0.90269967	0.75701075	1.17945771	1.14555738	0.18131267	0.58585392	0.22686168	0.81401795	0.35797798	2.26006397	1.40163915	1.33185064	1.62522499	1.70290174	1.10928879	2.15230146	4.10810066	0.87378235	2.88303796	0.55170510	2.63472094	1.90958663	8.65267899	0.85297003	1.30950501
1500.000000	128	0	0	30.1	1.212158	4095.000000	1	1.99722217	0.65598530	2.15107773	0.93144565	0.59634933	0.17625319	2.37509803	0.90273364	0.75697133	1.17942766	1.14554827	0.18131514	0.58585034	0.22685608	0.81402510	0.35798456	2.26022834	1.40171409	1.33181173	1.62521904	1.70295047	1.10933960	2.15231326	4.10850442	0.87380517	2.88336328	0.55170880	2.63468929	1.90946305	8.65126616	0.85280861	1.30953875
1500.500000	128	0	0	30.1	1.213379	4095.000000	1	1.99712192	0.65597201	2.15106337	0.93139401	0.59633128	0.17624259	2.37497612	0.90272110	0.75692100	1.17947506	1.14555040	0.18130650	0.58585266	0.22685400	0.81399600	0.35797940	2.26012486	1.40160609	1.33181850	1.62512462	1.70291537	1.10933722	2.15209053	4.10802530	0.87378543	2.88332900	0.55167671	2.63457092	1.90938845	8.64995549	0.85266516	1.30954209
1501.100000	128	0	0	30.1	1.212769	4095.000000	1	1.99708612	0.65596359	2.15106029	0.93141770	0.59631981	0.17622662	2.37507875	0.90277022	0.75689655	1.17943045	1.14549513	0.18130465	0.58582820	0.22685672	0.81399649	0.35797887	2.26002355	1.40165499	1.33178433	1.62506433	1.70289389	1.10931434	2.15227785	4.10832999	0.87376773	2.88334439	0.55165840	2.63466650	1.90925710	8.65020678	0.85255132	1.30953942
1501.700000	128	0	0	30.2	1.211548	4095.000000	1	1.99693432	0.65595672	2.15099002	0.93138629	0.59633000	0.17621372	2.37514339	0.90278068	0.75691815	1.17941464	1.14546263	0.18130080	0.58583706	0.22684935	0.81401770	0.35796571	2.26004672	1.40156985	1.33181410	1.62501871	1.70294592	1.10931702	2.15213980	4.10829661	0.87376927	2.88313310	0.55165758	2.63453547	1.90921088	8.64979009	0.85245115	1.30947060
1502.200000	128	0	0	30.2	1.213989	4095.000000	1	1.99689279	0.65595008	2.15091359	0.93140253	0.59633298	0.17620266	2.37531917	0.90274305	0.75689417	1.17940008	1.14542923	0.18130234	0.58584444	0.22684775	0.81400784	0.35796802	2.26011462	1.40154312	1.33172377	1.62493184	1.70290917	1.10924837	2.15201868	4.10802745	0.87373182	2.88319817	0.55165244	2.63435507	1.90911981	8.64962787	0.85236591	1.30945991
1502.700000	128	0	0	30.2	1.213379	4095.000000	1	1.99699542	0.65596913	2.15090539	0.93137858	0.59633489	0.17619207	2.37512638	0.90273573	0.75685595	1.17936817	1.14550879	0.18129941	0.58583094	0.22684903	0.81398367	0.35796322	2.25996750	1.40156880	1.33172072	1.62484458	1.70276589	1.10928136	2.15181753	4.10758500	0.87371541	2.88294071	0.55166025	2.63437913	1.90908961	8.64940523	0.85228700	1.30949465
1503.300000	128	0	0	30.2	1.213989	4095.000000	1	1.99684506	0.65596204	2.15096386	0.93138550	0.59632809	0.17618270	2.37508272	0.90266622	0.75685144	1.17939977	1.14542954	0.18129972	0.58584233	0.22685015	0.81399402	0.35797158	2.26000469	1.40155543	1.33172241	1.62490011	1.70283732	1.10926293	2.15191246	4.10755702	0.87372028	2.88293442	0.55165840	2.63438103	1.90905346	8.65090029	0.85216636	1.30946391
1503.900000	128	0	0	30.2	1.213379	4095.000000	3	1.99684220	0.65595407	2.15086589	0.93137538	0.59630515	0.17617087	2.37514055	0.90264845	0.75685263	1.17935454	1.14549786	0.18129725	0.58585055	0.22684246	0.81397035	0.35797122	2.25990122	1.40164584	1.33165205	1.62485212	1.70280181	1.10927541	2.15192785	4.10767543	0.87371797	2.88300857	0.55165305	2.63447850	1.90893998	8.64904902	0.85207785	1.30941714
1504.400000	128	0	0	30.2	1.213989	4095.000000	3	1.99686654	0.65593922	2.15090744	0.93136128	0.59633022	0.17615552	2.37529081	0.90266152	0.75683744	1.17937746	1.14554220	0.18129555	0.58584612	0.22684551	0.81396443	0.35797602	2.26012810	1.40169861	1.33173730	1.62510995	1.70298433	1.10940587	2.15319673	4.10803176	0.87400935	2.88484633	0.55177257	2.63794078	1.91105046	8.66180756	0.85496977	1.31037316
1505.000000	128	0	0	30.2	1.213379	4095.000000	3	1.99911829	0.65646034	2.15283119	0.93192029	0.60040752	0.17648280	2.37615573	0.90290115	0.75771535	1.17997896	1.14633346	0.18136851	0.58600741	0.22692655	0.81466600	0.35814642	2.26190456	1.40411718	1.33247295	1.62773977	1.70414384	1.10995157	2.16279310	4.11004240	0.87457662	2.88745478	0.55196678	2.64254707	1.91287014	8.66325182	0.85900708	1.31098025
1505.500000	128	0	0	30.2	1.212158	4095.000000	3	2.00008993	0.65672918	2.15380371	0.93222543	0.60355376	0.17679927	2.37659597	0.90302844	0.75821355	1.18044486	1.14698073	0.18142619	0.58611980	0.22697572	0.81524941	0.35827770	2.26318859	1.40545600	1.33282227	1.62937188	1.70462859	1.11020159	2.16841641	4.11088602	0.87480168	2.88800707	0.55204764	2.64403043	1.91375972	8.66688810	0.86173574	1.31126682
1506.100000	128	0	0	30.2	1.212158	4095.000000	3	2.00050014	0.65681008	2.15401635	0.93232609	0.60502534	0.17697644	2.37650122	0.90306058	0.75848303	1.18067988	1.14734945	0.18145118	0.58617989	0.22699398	0.81552120	0.35832378	2.26392373	1.40616299	1.33300034	1.63008445	1.70494148	1.11028930	2.17138829	4.11159837	0.87483633	2.88861346	0.55211698	2.64473018	1.91424135	8.66679876	0.86396610	1.31143672
1506.700000	128	0	0	30.1	1.212769	4095.000000	3	2.00079804	0.65685840	2.15439596	0.93234261	0.60590337	0.17709031	2.37682293	0.90308725	0.75860734	1.18081477	1.14752122	0.18146753	0.58619571	0.22701352	0.81568341	0.35834068	2.26429733	1.40652735	1.33310428	1.63065525	1.70505433	1.11045165	2.17326020	4.11140114	0.87491590	2.88861346	0.55216636	2.64524320	1.91445376	8.66339212	0.86581233	1.31158288
1507.200000	128	0	0	30.1	1.212158	4095.000000	3	2.00094198	0.65690163	2.15460147	0.93236072	0.60650016	0.17717914	2.37672250	0.90314109	0.75870336	1.18090408	1.14758871	0.18147879	0.58621912	0.22701625	0.81576613	0.35836861	2.26443447	1.40672419	1.33318656	1.63097553	1.70516513	1.11049447	2.17471522	4.11127827	0.87495568	2.88864922	0.55218323	2.64563997	1.91484745	8.66589585	0.86751160	1.31165445
1507.700000	128	0	0	30.1	1.210938	4095.000000	3	2.00109933	0.65694530	2.15476486	0.93237563	0.60696643	0.17724293	2.37672363	0.90316618	0.75875922	1.18095835	1.14774409	0.18148635	0.58622607	0.22702874	0.81587157	0.35838374	2.26465641	1.40689954	1.33323633	1.63123020	1.70519985	1.11051380	2.17611102	4.11176759	0.87505451	2.88864431	0.55215093	2.64617226	1.91502826	8.66477621	0.86907798	1.31170563
1508.300000	128	0	0	30.1	1.210938	4095.000000	3	2.00118447	0.65697079	2.15474995	0.93240945	0.60739860	0.17730410	2.37666519	0.90316749	0.75886025	1.18102658	1.14775352	0.18149252	0.58626045	0.22703002	0.81596639	0.35840437	2.26486433	1.40714124	1.33321703	1.63152948	1.70529412	1.11059112	2.17712873	4.11195514	0.87509404	2.88894932	0.55218509	2.64646104	1.91514620	8.66598837	0.87058530	1.31178190
1508.900000	128	0	0	30.2	1.213989	4095.000000	3	2.00120408	0.65699230	2.15483936	0.93238708	0.60776965	0.17735022	2.37666292	0.90317193	0.75892396	1.18105480	1.14792867	0.18150115	0.58626319	0.22703819	0.81602048	0.35841968	2.26510521	1.40720194	1.33328136	1.63185389	1.70534745	1.11055811	2.17796360	4.11178699	0.87509917	2.88884414	0.55221678	2.64698524	1.91554002	8.66653074	0.87201851	1.31181602
1509.400000	128	0	0	30.2	1.212769	4095.000000	3	2.00137771	0.65700648	2.15501818	0.93243262	0.60810011	0.17739510	2.37659029	0.90315651	0.75901026	1.18110969	1.14790678	0.18151041	0.58627078	0.22704636	0.81609259	0.35841914	2.26519433	1.40740027	1.33332843	1.63213456	1.70544627	1.11055692	2.17879307	4.11165118	0.87517053	2.88890585	0.55223633	2.64702469	1.91548815	8.67011813	0.87348178	1.31187322
1510.000000	128	0	0	30.2	1.210938	4095.000000	3	2.00141597	0.65703730	2.15498221	0.93244967	0.60841479	0.17744015	2.37659427	0.90314553	0.75901525	1.18115746	1.14801444	0.18151673	0.58627099	0.22704828	0.81616693	0.35844708	2.26529318	1.40748533	1.33336500	1.63238500	1.70542353	1.11065446	2.17965975	4.11195083	0.87516232	2.88913024	0.55222727	2.64730975	1.91564377	8.66853479	0.87494387	1.31190701
1510.500000	128	0	0	30.2	1.213379	4095.000000	3	2.00166042	0.65705459	2.15505004	0.93248056	0.60870640	0.17747750	2.37679683	0.90317742	0.75912533	1.18121329	1.14802691	0.18152213	0.58626994	0.22705453	0.81620472	0.35845579	2.26533315	1.40760392	1.33342629	1.63256539	1.70544875	1.11064346	2.18028347	4.11213732	0.87512253	2.88923333	0.55226349	2.64757765	1.91567177	8.67248442	0.87649522	1.31198998
1511.100000	128	0	0	30.2	1.212158	4095.000000	3	2.00173027	0.65705725	2.15510811	0.93246964	0.60900707	0.17751424	2.37685924	0.90317664	0.75914150	1.18125733	1.14818323	0.18153324	0.58627099	0.22706046	0.81626672	0.35845579	2.26547685	1.40777864	1.33344492	1.63272986	1.70554427	1.11066428	2.18118455	4.11234538	0.87520699	2.88943671	0.55223489	2.64807664	1.91576772	8.67128677	0.87804196	1.31208265
1511.700000	128	0	0	30.2	1.213379	4095.000000	3	2.00177907	0.65708674	2.15520473	0.93250294	0.60924886	0.17754130	2.37661696	0.90318605	0.75919452	1.18127842	1.14821821	0.18153216	0.58629883	0.22705853	0.81630599	0.35846522	2.26570861	1.40798304	1.33340598	1.63301584	1.70540410	1.11077937	2.18192211	4.11234969	0.87520237	2.88952648	0.55223221	2.64808873	1.91599085	8.67064814	0.87968396	1.31209737
1512.200000	128	0	0	30.2	1.213379	4095.000000	3	2.00196184	0.65711179	2.15512353	0.93254901	0.60949754	0.17757128	2.37666689	0.90319206	0.75921568	1.18136993	1.14828361	0.18153771	0.58632203	0.22706446	0.81636182	0.35847732	2.26591230	1.40807095	1.33343916	1.63319748	1.70553724	1.11077937	2.18261777	4.11260089	0.87526064	2.88959101	0.55223859	2.64836564	1.91600829	8.67090039	0.88135194	1.31208366
1512.800000	128	0	0	30.2	1.212158	4095.000000	3	2.00190490	0.65713551	2.15515077	0.93253117	0.60971818	0.17759988	2.37672874	0.90324303	0.75925397	1.18141708	1.14823829	0.18154018	0.58631760	0.22706126	0.81639541	0.35847928	2.26593013	1.40823513	1.33351299	1.63331101	1.70556163	1.11082220	2.18295033	4.11259873	0.87527528	2.88988912	0.55228078	2.64858082	1.91625303	8.67119417	0.88311667	1.31215358
1513.300000	128	0	0	30.2	1.212158	4095.000000	3	2.00200682	0.65715192	2.15541236	0.93252158	0.60995365	0.17762294	2.37673214	0.90321506	0.75927418	1.18140902	1.14827965	0.18154465	0.58631022	0.22706542	0.81641567	0.35848284	2.26599713	1.40836471	1.33342562	1.63356560	1.70561663	1.11082369	2.18360206	4.11259873	0.87529992	2.88992910	0.55227707	2.64870561	1.91636738	8.66955944	0.88489350	1.31220611
1513.900000	128	0	0	30.2	1.213379	4095.000000	3	2.00216664	0.65715414	2.15527616	0.93258524	0.61014776	0.17765523	2.37662604	0.90325088	0.75932578	1.18143693	1.14825106	0.18154913	0.58631886	0.22707487	0.81645100	0.35849227	2.26596849	1.40845794	1.33354143	1.63355324	1.70569644	1.11082369	2.18436909	4.11257609	0.87533869	2.89008764	0.55231679	2.64898386	1.91639539	8.66905826	0.88674090	1.31216663
1514.400000	128	0	0	30.2	1.211548	4095.000000	3	2.00224655	0.65717121	2.15536148	0.93257485	0.61031551	0.17768321	2.37667994	0.90327754	0.75932483	1.18146609	1.14838003	0.18154897	0.58633131	0.22707519	0.81651621	0.35849405	2.26615113	1.40847206	1.33365286	1.63368154	1.70565095	1.11083529	2.18479411	4.11262030	0.87531045	2.89030442	0.55229189	2.64928825	1.91654418	8.66739546	0.88872984	1.31223924
1515.000000	128	0	0	30.2	1.213379	4095.000000	3	2.00230733	0.65720380	2.15532293	0.93255514	0.61053306	0.17770628	2.37691202	0.90328381	0.75934837	1.18147850	1.14842810	0.18155715	0.58634248	0.22707567	0.81652239	0.35849600	2.26620463	1.40859107	1.33362339	1.63366999	1.70573531	1.11083856	2.18541460	4.11251464	0.87539235	2.89049737	0.55227213	2.64940862	1.91664201	8.66867204	0.89074881	1.31219072
1515.500000	128	0	0	30.2	1.213379	4095.000000	3	2.00233987	0.65718407	2.15554651	0.93261267	0.61072017	0.17773734	2.37670491	0.90327362	0.75942090	1.18155016	1.14838399	0.18155885	0.58634438	0.22707776	0.81656414	0.35850472	2.26636513	1.40866171	1.33358952	1.63390509	1.70575558	1.11085522	2.18609313	4.11257501	0.87533047	2.89031495	0.55227748	2.64960160	1.91683767	8.66670942	0.89287766	1.31219407
1516.100000	128	0	0	30.2	1.212769	4095.000000	3	2.00240064	0.65720690	2.15544731	0.93259190	0.61090537	0.17775179	2.37681725	0.90324643	0.75945562	1.18158615	1.14843570	0.18156270	0.58634628	0.22708689	0.81660491	0.35850953	2.26640891	1.40872139	1.33358648	1.63411591	1.70583704	1.11087812	2.18660815	4.11259334	0.87538901	2.89032477	0.55230876	2.64996786	1.91663925	8.66719442	0.89498083	1.31230750
1516.700000	128	0	0	30.2	1.213989	4095.000000	3	2.00242649	0.65721090	2.15543857	0.93263851	0.61107493	0.17777101	2.37691088	0.90323336	0.75945158	1.18157591	1.14841715	0.18156054	0.58635240	0.22708593	0.81661454	0.35851611	2.26643053	1.40885631	1.33350892	1.63413345	1.70583911	1.11091262	2.18712800	4.11221925	0.87539466	2.89052964	0.55227604	2.65013413	1.91668656	8.66755820	0.89716419	1.31229277
1517.200000	128	0	0	30.2	1.212158	4095.000000	3	2.00237097	0.65722265	2.15541802	0.93261241	0.61125739	0.17778916	2.37695855	0.90324983	0.75948749	1.18161159	1.14853214	0.18157535	0.58637074	0.22708897	0.81663628	0.35853141	2.26654619	1.40893932	1.33362068	1.63425979	1.70583663	1.11094593	2.18764431	4.11229579	0.87541854	2.89052824	0.55230979	2.65035520	1.91700809	8.66952432	0.89948257	1.31231419
1517.800000	128	0	0	30.2	1.213989	4095.000000	3	2.00244850	0.65724659	2.15565497	0.93267846	0.61142162	0.17781561	2.37679569	0.90327676	0.75953648	1.18163579	1.14863983	0.18157535	0.58635092	0.22709265	0.81666717	0.35853693	2.26660780	1.40898594	1.33364405	1.63449178	1.70585772	1.11092125	2.18807309	4.11250278	0.87545628	2.89049666	0.55236700	2.65060242	1.91703565	8.67009259	0.90174852	1.31232122
1518.300000	128	0	0	30.2	1.212769	4095.000000	3	2.00243271	0.65725724	2.15541031	0.93262945	0.61160842	0.17783129	2.37681669	0.90331309	0.75956336	1.18165937	1.14859511	0.18157643	0.58634691	0.22709089	0.81672325	0.35853693	2.26677698	1.40904599	1.33363389	1.63454759	1.70590776	1.11096646	2.18845135	4.11285319	0.87545089	2.89059770	0.55234766	2.65052468	1.91716888	8.66837840	0.90405072	1.31234397
1518.900000	128	0	0	30.2	1.210327	4095.000000	3	2.00244946	0.65727631	2.15560305	0.93262013	0.61175594	0.17785159	2.37686435	0.90328512	0.75955123	1.18163610	1.14858233	0.18158168	0.58636758	0.22709057	0.81675908	0.35854191	2.26674185	1.40923040	1.33361865	1.63472619	1.70583001	1.11105778	2.18896484	4.11291357	0.87547143	2.89101733	0.55236145	2.65072986	1.91724835	8.66905507	0.90638804	1.31241993
1519.400000	128	0	0	30.2	1.213379	4095.000000	3	2.00253561	0.65728695	2.15561590	0.93267394	0.61196555	0.17787158	2.37675370	0.90334838	0.75958928	1.18170374	1.14857990	0.18158414	0.58637939	0.22709570	0.81678799	0.35854618	2.26678563	1.40920355	1.33368063	1.63462931	1.70588047	1.11104172	2.18926705	4.11288014	0.87546501	2.89088259	0.55235363	2.65083373	1.91713350	8.67089081	0.90861842	1.31240788
1520.000000	128	0	0	30.2	1.212769	4095.000000	6	2.00257054	0.65728872	2.15568735	0.93264970	0.61212321	0.17789035	2.37696195	0.90337871	0.75958833	1.18171118	1.14872776	0.18158939	0.58637686	0.22709794	0.81682505	0.35855970	2.26590798	1.40777229	1.33301016	1.63179776	1.70402112	1.11004045	2.17468670	4.10878439	0.87394727	2.88126442	0.55181968	2.63622992	1.91015656	8.65094801	0.88435187	1.30969845
1520.600000	128	0	0	30.2	1.213989	4095.000000	6	1.99700306	0.65598220	2.15042997	0.93120745	0.59727446	0.17681786	2.37454753	0.90275742	0.75708839	1.17981872	1.14564606	0.18136033	0.58586383	0.22686168	0.81445456	0.35799292	2.26116307	1.40231122	1.33166592	1.62658141	1.70293312	1.10945906	2.15985502	4.10716737	0.87372182	2.88184054	0.55166169	2.63491465	1.90940813	8.65307044	0.87408195	1.30939009
1521.100000	128	0	0	30.2	1.210938	4095.000000	6	1.99658160	0.65592150	2.15033562	0.93122342	0.59624016	0.17651091	2.37450275	0.90270594	0.75686877	1.17960273	1.14537913	0.18132887	0.58583031	0.22684535	0.81423328	0.35796553	2.26046549	1.40189388	1.33157661	1.62574514	1.70285467	1.10930959	2.15697385	4.10661851	0.87365899	2.88223775	0.55165943	2.63498873	1.90917564	8.66013740	0.86986906	1.30930557
1521.700000	128	0	0	30.3	1.212158	4095.000000	6	1.99647613	0.65589625	2.15033767	0.93122635	0.59608661	0.17637421	2.37463596	0.90266805	0.75678094	1.17948653	1.14525950	0.18132162	0.58581070	0.22683638	0.81417753	0.35795237	2.26027307	1.40181330	1.33156409	1.62551619	1.70277497	1.10931969	2.15590223	4.10671643	0.87364334	2.88259306	0.55163228	2.63499569	1.90910197	8.65784019	0.86739793	1.30922106
1522.200000	131	0	0	30.3	1.210938	4095.000000	6	1.99632724	0.65586236	2.15052894	0.93124950	0.59601887	0.17628759	2.37477882	0.90270071	0.75676147	1.17944377	1.14526375	0.18131375	0.58581302	0.22683350	0.81410181	0.35794188	2.26011462	1.40171831	1.33169975	1.62535551	1.70275722	1.10924718	2.15536713	4.10655286	0.87361051	2.88265041	0.55162796	2.63491022	1.90884252	8.65525738	0.86569650	1.30928686
1522.800000	131	0	0	30.2	1.215210	4095.000000	6	1.99618982	0.65586081	2.15040484	0.93121836	0.59600273	0.17623107	2.37471533	0.90266178	0.75669002	1.17940163	1.14530929	0.18130681	0.58582862	0.22683430	0.81407369	0.35794348	2.25998906	1.40174259	1.33162870	1.62513375	1.70271345	1.10925016	2.15497245	4.10657869	0.87357948	2.88265601	0.55158641	2.63498113	1.90881415	8.65342055	0.86442236	1.30929188
1523.300000	131	0	0	30.2	1.214600	4095.000000	6	1.99628811	0.65585748	2.15049766	0.93124258	0.59603033	0.17617840	2.37445910	0.90262912	0.75670307	1.17945430	1.14528925	0.18130388	0.58582146	0.22682693	0.81408750	0.35795664	2.25998475	1.40172359	1.33162667	1.62501117	1.70283897	1.10922787	2.15453673	4.10642266	0.87356923	2.88301487	0.55157098	2.63498429	1.90880317	8.65307362	0.86347687	1.30924578
1523.900000	131	0	0	30.3	1.213989	4095.000000	6	1.99616691	0.65585793	2.15044587	0.93121676	0.59602333	0.17614339	2.37472327	0.90261501	0.75668765	1.17943974	1.14530170	0.18130558	0.58581345	0.22682501	0.81404409	0.35794454	2.25990984	1.40165499	1.33168114	1.62490368	1.70278819	1.10928641	2.15422593	4.10647539	0.87355333	2.88279941	0.55152779	2.63484755	1.90852683	8.65389482	0.86260453	1.30918599
1524.500000	131	0	0	30.3	1.215210	4095.000000	6	1.99611681	0.65583866	2.15042023	0.93117711	0.59599742	0.17610730	2.37474594	0.90263094	0.75663614	1.17943881	1.14528318	0.18129956	0.58583031	0.22682260	0.81402954	0.35794366	2.26005211	1.40165499	1.33160807	1.62483546	1.70282824	1.10924540	2.15387459	4.10653134	0.87352435	2.88277073	0.55154815	2.63481590	1.90843214	8.65349375	0.86190676	1.30918532
1525.000000	131	0	0	30.3	1.211548	4095.000000	6	1.99602186	0.65581739	2.15036126	0.93122022	0.59601037	0.17607398	2.37487067	0.90265263	0.75662071	1.17943850	1.14535727	0.18129710	0.58580649	0.22682757	0.81401745	0.35793352	2.25982524	1.40166484	1.33163040	1.62456577	1.70273286	1.10923322	2.15381861	4.10638715	0.87351999	2.88296450	0.55151668	2.63490769	1.90837038	8.65339508	0.86133499	1.30911417
1525.600000	131	0	0	30.3	1.213379	4095.000000	6	1.99598035	0.65583644	2.15039510	0.93116461	0.59599168	0.17604895	2.37462123	0.90268503	0.75658036	1.17942952	1.14522762	0.18129124	0.58580628	0.22682260	0.81401893	0.35793156	2.25997181	1.40162332	1.33159758	1.62467404	1.70282783	1.10923649	2.15353717	4.10615366	0.87352512	2.88306874	0.55152471	2.63481590	1.90829445	8.65275855	0.86083743	1.30911351
1526.100000	131	0	0	30.3	1.215210	4095.000000	6	1.99589543	0.65581407	2.15033459	0.93121676	0.59599147	0.17602408	2.37470456	0.90265917	0.75655638	1.17941526	1.14527771	0.18128615	0.58580227	0.22681620	0.81400636	0.35792018	2.25986134	1.40156211	1.33161145	1.62453484	1.70280470	1.10923292	2.15348634	4.10601594	0.87351614	2.88286796	0.55148624	2.63483046	1.90826929	8.65045491	0.86034716	1.30906441
1526.700000	131	0	0	30.3	1.212769	4095.000000	6	1.99597701	0.65579856	2.15018128	0.93116966	0.59599678	0.17599751	2.37465581	0.90268477	0.75655543	1.17936910	1.14523004	0.18127551	0.58579215	0.22681396	0.81399550	0.35792285	2.25985111	1.40157935	1.33156578	1.62445513	1.70280594	1.10920351	2.15326553	4.10576849	0.87348794	2.88287006	0.55146712	2.63480703	1.90808267	8.65110072	0.85991830	1.30902299
1527.200000	131	0	0	30.3	1.212158	4095.000000	6	1.99593646	0.65577841	2.15024947	0.93118909	0.59598956	0.17598185	2.37483779	0.90269810	0.75649111	1.17938118	1.14525616	0.18128784	0.58580248	0.22681364	0.81398268	0.35792907	2.25986512	1.40157900	1.33155191	1.62440834	1.70271386	1.10916369	2.15316952	4.10586424	0.87349255	2.88270917	0.55145190	2.63472980	1.90804837	8.65169888	0.85950709	1.30905071
1527.800000	131	0	0	30.3	1.213379	4095.000000	6	1.99602473	0.65579236	2.15046330	0.93114678	0.59599105	0.17596588	2.37443473	0.90269653	0.75651390	1.17940008	1.14523733	0.18128322	0.58578541	0.22681636	0.81400636	0.35792925	2.25987589	1.40146889	1.33163141	1.62415299	1.70275185	1.10917171	2.15309353	4.10558669	0.87350486	2.88261824	0.55146074	2.63455256	1.90794454	8.64913807	0.85916230	1.30909413
1528.300000	131	0	0	30.3	1.213379	4095.000000	6	1.99582100	0.65577575	2.15046279	0.93117898	0.59597555	0.17594976	2.37486897	0.90268739	0.75649254	1.17937003	1.14530170	0.18128260	0.58579047	0.22681588	0.81398712	0.35793067	2.25982201	1.40151146	1.33162769	1.62423903	1.70272253	1.10919013	2.15295337	4.10535541	0.87344203	2.88272036	0.55142454	2.63455572	1.90797656	8.64763714	0.85888896	1.30903936
1528.900000	131	0	0	30.3	1.213379	4095.000000	6	1.99588684	0.65577110	2.15052945	0.93113746	0.59600145	0.17593978	2.37475331	0.90263722	0.75646928	1.17934834	1.14522306	0.18127396	0.58579279	0.22681123	0.81395629	0.35793156	2.25981069	1.40146678	1.33154109	1.62413316	1.70273368	1.10916310	2.15281784	4.10537154	0.87345947	2.88311561	0.55142290	2.63451585	1.90791619	8.64735417	0.85852627	1.30903936
1529.500000	131	0	0	30.3	1.212158	4095.000000	6	1.99583007	0.65576490	2.15029152	0.93116461	0.59603755	0.17591844	2.37471533	0.90264950	0.75645884	1.17939915	1.14522792	0.18127905	0.58578520	0.22680675	0.81394100	0.35792623	2.25985326	1.40140381	1.33159826	1.62407964	1.70265895	1.10912803	2.15268078	4.10525214	0.87340229	2.88267280	0.55140398	2.63450129	1.90767427	8.64836530	0.85827514	1.30898024
1530.000000	131	0	0	30.3	1.213989	4095.000000	6	1.99580526	0.65575338	2.15048945	0.93117711	0.59600527	0.17589618	2.37465354	0.90261448	0.75641564	1.17939357	1.14520059	0.18127427	0.58578920	0.22680723	0.81397602	0.35792498	2.25979830	1.40149633	1.33152519	1.62399123	1.70267257	1.10915121	2.15250112	4.10524246	0.87341280	2.88263642	0.55136696	2.63463168	1.90760522	8.64862288	0.85801567	1.30894284
1530.600000	131	0	0	30.3	1.213989	4095.000000	7	1.99578284	0.65576024	2.15041253	0.93114545	0.59599253	0.17588743	2.37483552	0.90264192	0.75639950	1.17940876	1.14511923	0.18127088	0.58576433	0.22680531	0.81394445	0.35792907	2.26002624	1.40195756	1.33172174	1.62492074	1.70404096	1.10990133	2.16162894	4.10881238	0.87478141	2.89063279	0.55187872	2.64751847	1.91382943	8.66291065	0.86995246	1.31143638
1531.100000	131	0	0	30.3	1.212769	4095.000000	7	2.00086164	0.65698010	2.15506957	0.93251199	0.60867897	0.17685843	2.37691145	0.90324539	0.75874924	1.18107713	1.14780399	0.18147709	0.58625286	0.22702874	0.81613952	0.35844352	2.26539960	1.40826055	1.33351502	1.63182005	1.70568114	1.11067736	2.18062920	4.11041947	0.87518337	2.89229279	0.55203673	2.65072667	1.91519852	8.66945409	0.88342867	1.31197593
1531.700000	131	0	0	30.3	1.211548	4095.000000	7	2.00185132	0.65716367	2.15577885	0.93265502	0.61203192	0.17726245	2.37705729	0.90334603	0.75913984	1.18152349	1.14850354	0.18152583	0.58633805	0.22705533	0.81655302	0.35852447	2.26649106	1.40916752	1.33371484	1.63314569	1.70591769	1.11091203	2.18633499	4.11108322	0.87529967	2.89229630	0.55212068	2.65184525	1.91589948	8.66924021	0.89482769	1.31213250
1532.200000	131	0	0	30.3	1.214600	4095.000000	7	2.00205084	0.65722420	2.15616443	0.93270270	0.61344250	0.17747735	2.37708226	0.90338054	0.75929487	1.18167674	1.14876732	0.18155268	0.58636146	0.22707968	0.81675043	0.35855899	2.26707321	1.40956958	1.33376327	1.63391585	1.70598262	1.11097152	2.18909585	4.11132677	0.87540134	2.89229279	0.55216019	2.65235723	1.91631916	8.67053319	0.90401202	1.31226199
1532.800000	131	0	0	30.3	1.215210	4095.000000	7	2.00220970	0.65727852	2.15631405	0.93266222	0.61423329	0.17761618	2.37713617	0.90338655	0.75936145	1.18177417	1.14888507	0.18156702	0.58637644	0.22708625	0.81688781	0.35857447	2.26718674	1.40987914	1.33379545	1.63445112	1.70610381	1.11101911	2.19065750	4.11150999	0.87537361	2.89184065	0.55214373	2.65204225	1.91625946	8.67018837	0.90983995	1.31219206
1533.400000	131	0	0	30.3	1.213989	4095.000000	7	2.00213362	0.65723972	2.15582820	0.93264171	0.61375235	0.17766015	2.37690918	0.90339230	0.75928393	1.18171211	1.14878375	0.18156147	0.58638192	0.22707023	0.81683691	0.35855099	2.26695482	1.40952400	1.33369350	1.63408004	1.70587716	1.11095040	2.18948681	4.11106813	0.87523908	2.89097102	0.55210319	2.65096373	1.91566810	8.66664560	0.91025057	1.31199567
1533.900000	131	0	0	30.3	1.212158	4095.000000	7	2.00170683	0.65712310	2.15529878	0.93245073	0.61219753	0.17762033	2.37679796	0.90330577	0.75906565	1.18160353	1.14854552	0.18155005	0.58633152	0.22705565	0.81665407	0.35851202	2.26647539	1.40887927	1.33351637	1.63345643	1.70557528	1.11082518	2.18738770	4.11053798	0.87511278	2.89007151	0.55209311	2.64949715	1.91498604	8.66621169	0.90799111	1.31175347
1534.500000	131	0	0	30.3	1.212158	4095.000000	7	2.00107542	0.65699540	2.15477308	0.93236791	0.61050796	0.17754515	2.37653923	0.90322317	0.75881342	1.18139661	1.14823738	0.18152722	0.58629208	0.22704075	0.81645421	0.35845757	2.26599821	1.40829127	1.33324547	1.63259565	1.70539665	1.11064138	2.18488319	4.11007471	0.87495209	2.88908887	0.55196575	2.64817403	1.91435650	8.66433607	0.90452889	1.31151464
1535.100000	131	0	0	30.3	1.212158	4095.000000	7	2.00048053	0.65688522	2.15440881	0.93221079	0.60892006	0.17744260	2.37635258	0.90314919	0.75856313	1.18122601	1.14794358	0.18150547	0.58623198	0.22701897	0.81624004	0.35839761	2.26550872	1.40762792	1.33309243	1.63178224	1.70512627	1.11050726	2.18209328	4.10933363	0.87480220	2.88806314	0.55192316	2.64678293	1.91376431	8.66265239	0.90075044	1.31126147
1535.600000	131	0	0	30.3	1.212769	4095.000000	7	2.00010380	0.65677306	2.15391311	0.93210986	0.60748659	0.17733546	2.37598215	0.90310737	0.75834757	1.18106783	1.14760909	0.18149020	0.58619971	0.22699590	0.81602863	0.35837164	2.26493346	1.40709078	1.33299391	1.63117966	1.70479639	1.11037910	2.17959479	4.10882315	0.87468697	2.88778277	0.55189683	2.64566031	1.91307233	8.66102023	0.89714284	1.31107187
1536.100000	131	0	0	30.3	1.212158	4095.000000	7	1.99971135	0.65668596	2.15352023	0.93196821	0.60631553	0.17723278	2.37585453	0.90306163	0.75820357	1.18090501	1.14745555	0.18146614	0.58613814	0.22697876	0.81585082	0.35832040	2.26451223	1.40653299	1.33280196	1.63054465	1.70472861	1.11030833	2.17733430	4.10819863	0.87458329	2.88714854	0.55186658	2.64484333	1.91260014	8.65853148	0.89388602	1.31088597
1536.700000	131	0	0	30.3	1.212158	4095.000000	7	1.99925160	0.65658844	2.15330918	0.93187636	0.60526622	0.17713442	2.37564355	0.90303549	0.75802656	1.18082407	1.14711751	0.18145581	0.58612085	0.22695986	0.81571946	0.35829389	2.26408460	1.40619826	1.33272748	1.63000331	1.70449344	1.11025630	2.17553879	4.10792841	0.87444934	2.88673235	0.55177997	2.64387348	1.91209689	8.65501859	0.89095861	1.31074923
1537.300000	131	0	0	30.3	1.212158	4095.000000	7	1.99891235	0.65652483	2.15305246	0.93181592	0.60441166	0.17704759	2.37575698	0.90298740	0.75787784	1.18069477	1.14689654	0.18143637	0.58608184	0.22694929	0.81556539	0.35825920	2.26375746	1.40577719	1.33261781	1.62950825	1.70434880	1.11015907	2.17365353	4.10775186	0.87435389	2.88621956	0.55171353	2.64315555	1.91163546	8.65422269	0.88833961	1.31062453
1537.800000	131	0	0	30.3	1.210327	4095.000000	7	1.99874036	0.65644993	2.15271312	0.93176055	0.60368443	0.17696169	2.37556188	0.90298191	0.75775098	1.18059958	1.14680445	0.18142233	0.58605928	0.22693296	0.81545183	0.35822594	2.26333646	1.40552475	1.33249326	1.62897594	1.70429797	1.11009902	2.17185379	4.10762053	0.87430232	2.88598562	0.55164750	2.64275221	1.91144167	8.65081439	0.88603498	1.31049416
1538.400000	131	0	0	30.3	1.213989	4095.000000	7	1.99844036	0.65641204	2.15265460	0.93172834	0.60303761	0.17689146	2.37547852	0.90297747	0.75765858	1.18049292	1.14659386	0.18141431	0.58603630	0.22692815	0.81533778	0.35819160	2.26299593	1.40526281	1.33240763	1.62880980	1.70407277	1.11001756	2.17049278	4.10771633	0.87422407	2.88583994	0.55164441	2.64207906	1.91113016	8.64956426	0.88401335	1.31033171
1538.900000	131	0	0	30.3	1.213379	4095.000000	7	1.99839737	0.65637082	2.15235946	0.93169320	0.60252592	0.17682263	2.37540763	0.90295264	0.75756832	1.18041789	1.14653612	0.18140028	0.58602196	0.22692078	0.81523114	0.35818200	2.26280546	1.40491351	1.33231490	1.62840802	1.70398187	1.10993432	2.16942021	4.10735788	0.87420688	2.88559483	0.55160328	2.64178065	1.91084115	8.64905538	0.88223676	1.31025050
1539.500000	131	0	0	30.3	1.213989	4095.000000	7	1.99814375	0.65632960	2.15220754	0.93171237	0.60215497	0.17676762	2.37531463	0.90295839	0.75745907	1.18036860	1.14635868	0.18139365	0.58600614	0.22691181	0.81518128	0.35815549	2.26272614	1.40473448	1.33234028	1.62805241	1.70399014	1.10987547	2.16862117	4.10693490	0.87411812	2.88560954	0.55157140	2.64116236	1.91069505	8.64951973	0.88067165	1.31014990
1540.100000	131	0	0	30.3	1.212158	4095.000000	7	1.99799474	0.65629193	2.15202433	0.93160961	0.60177302	0.17671754	2.37540706	0.90295238	0.75734816	1.18031869	1.14631767	0.18138809	0.58599202	0.22689804	0.81510699	0.35814536	2.26257292	1.40447971	1.33226447	1.62779856	1.70385380	1.10986150	2.16776762	4.10671213	0.87407784	2.88555701	0.55157489	2.64082281	1.91048440	8.65082712	0.87931944	1.31004496
1540.600000	131	0	0	30.3	1.211548	4095.000000	7	1.99786962	0.65626623	2.15198071	0.93163357	0.60145470	0.17666776	2.37550744	0.90296728	0.75731943	1.18023220	1.14629093	0.18137591	0.58597789	0.22689339	0.81502801	0.35812650	2.26239326	1.40435886	1.33225770	1.62751972	1.70384636	1.10980264	2.16694128	4.10647646	0.87402089	2.88537565	0.55154795	2.64066797	1.91027011	8.65441052	0.87799258	1.30996777
1541.100000	0	0	0	30.3	1.212158	4095.000000	0	1.99786580	0.65624740	2.15183138	0.93157980	0.60115820	0.17662582	2.37537757	0.90289096	0.75727122	1.18015687	1.14621619	0.18137313	0.58596566	0.22688795	0.81496829	0.35811814	2.26211222	1.40425563	1.33217581	1.62736919	1.70374019	1.10977321	2.16617723	4.10641405	0.87398447	2.88514738	0.55152388	2.64034562	1.90988050	8.65343646	0.87626477	1.30967773
1541.700000	0	0	0	30.3	1.211548	4095.000000	0	1.99714913	0.65612487	2.15150044	0.93141531	0.60043819	0.17655807	2.37515813	0.90285725	0.75712471	1.18015935	1.14616485	0.18137190	0.58595386	0.22689083	0.81494238	0.35812294	2.26207392	1.40429579	1.33214603	1.62736919	1.70362576	1.10975508	2.16480995	4.10596430	0.87386442	2.88422893	0.55144223	2.63867618	1.90910105	8.64847659	0.87298977	1.30947494
1542.300000	0	0	0	30.3	1.213989	4095.000000	0	1.99708850	0.65610449	2.15134756	0.93139614	0.59996088	0.17648588	2.37523184	0.90282589	0.75713825	1.18010945	1.14611047	0.18137005	0.58597304	0.22688571	0.81496138	0.35812330	2.26206205	1.40436661	1.33214231	1.62725402	1.70359353	1.10971377	2.16434285	4.10606113	0.87385750	2.88420793	0.55146917	2.63900972	1.90924795	8.65044855	0.87217172	1.30956715
1542.900000	0	0	0	30.3	1.213379	4095.000000	0	1.99723554	0.65614481	2.15136859	0.93142542	0.60001859	0.17647389	2.37523751	0.90289122	0.75712780	1.18004962	1.14609255	0.18136866	0.58595702	0.22689051	0.81493769	0.35811778	2.26219151	1.40430742	1.33212979	1.62726316	1.70363856	1.10972239	2.16422518	4.10603423	0.87387161	2.88431432	0.55152944	2.63912514	1.90934222	8.65114526	0.87166937	1.30955278
1543.400000	0	0	0	30.3	1.210327	4095.000000	0	1.99735394	0.65613706	2.15144965	0.93145576	0.60005863	0.17644701	2.37507875	0.90286587	0.75711902	1.18000003	1.14610470	0.18136635	0.58594816	0.22688715	0.81496261	0.35811263	2.26204749	1.40437154	1.33207869	1.62726912	1.70365302	1.10970217	2.16410340	4.10596645	0.87384288	2.88454461	0.55149715	2.63940483	1.90936602	8.65146024	0.87136998	1.30963731
1544.000000	0	0	0	30.3	1.212158	4095.000000	0	1.99742460	0.65614415	2.15143272	0.93146854	0.60008738	0.17644794	2.37527437	0.90284784	0.75713350	1.18006946	1.14616333	0.18136743	0.58595154	0.22688779	0.81496311	0.35811618	2.26187759	1.40437049	1.33211355	1.62734298	1.70363278	1.10977084	2.16403116	4.10581368	0.87384750	2.88431152	0.55147226	2.63954628	1.90934863	8.65160342	0.87109344	1.30966236
1544.600000	0	0	0	30.3	1.214600	4095.000000	0	1.99746804	0.65618469	2.15169695	0.93151379	0.60019153	0.17643657	2.37517967	0.90283007	0.75713279	1.18004931	1.14609771	0.18136897	0.58594142	0.22688266	0.81494238	0.35811743	2.26205019	1.40438951	1.33216464	1.62733226	1.70362286	1.10976697	2.16404664	4.10548987	0.87385519	2.88478892	0.55149283	2.63951646	1.90942964	8.65302588	0.87089016	1.30972618
1545.100000	0	0	0	30.3	1.213379	4095.000000	0	1.99747473	0.65617273	2.15182831	0.93150687	0.60024478	0.17642490	2.37528458	0.90290351	0.75708767	1.18003475	1.14598897	0.18136141	0.58595154	0.22688154	0.81490462	0.35811174	2.26205396	1.40439198	1.33214434	1.62749033	1.70365178	1.10976400	2.16397853	4.10582551	0.87391034	2.88464471	0.55152100	2.63965221	1.90938616	8.65166706	0.87074988	1.30973453
1545.700000	0	0	0	30.3	1.213989	4095.000000	0	1.99747616	0.65621394	2.15168617	0.93154759	0.60028759	0.17642689	2.37516437	0.90292102	0.75710477	1.18004064	1.14612475	0.18135894	0.58593193	0.22688411	0.81489870	0.35810462	2.26222064	1.40438106	1.33213825	1.62742519	1.70366954	1.10974408	2.16371178	4.10558991	0.87389726	2.88448371	0.55156934	2.63967885	1.90964064	8.65208390	0.87061396	1.30976060
1546.300000	0	0	0	30.3	1.213989	4095.000000	0	1.99761319	0.65621106	2.15170618	0.93154520	0.60034340	0.17643150	2.37533334	0.90288469	0.75715962	1.18003134	1.14616576	0.18136018	0.58594100	0.22688314	0.81493719	0.35810782	2.26203940	1.40438317	1.33213723	1.62740414	1.70370466	1.10974230	2.16373345	4.10596860	0.87391162	2.88447741	0.55152429	2.63969344	1.90952621	8.65052808	0.87051926	1.30979000
1546.800000	0	0	0	30.3	1.212158	4095.000000	0	1.99766667	0.65622413	2.15168104	0.93154945	0.60037876	0.17642551	2.37537190	0.90285803	0.75713872	1.18002173	1.14617791	0.18136172	0.58594563	0.22689227	0.81492066	0.35811227	2.26213649	1.40444131	1.33211524	1.62730883	1.70366748	1.10974914	2.16380258	4.10612138	0.87389187	2.88459641	0.55149776	2.63986027	1.90970976	8.65234166	0.87039923	1.30979200
1547.400000	0	0	0	30.3	1.213989	4095.000000	0	1.99757118	0.65620087	2.15173081	0.93158379	0.60043713	0.17642966	2.37529081	0.90281805	0.75715273	1.18004900	1.14610440	0.18136665	0.58594795	0.22688507	0.81493201	0.35811672	2.26221363	1.40441523	1.33207835	1.62726792	1.70375712	1.10972179	2.16383199	4.10581691	0.87393522	2.88486033	0.55147987	2.63975624	1.90974317	8.65197571	0.87033500	1.30975859
1548.000000	0	0	0	30.3	1.213989	4095.000000	0	1.99770631	0.65621882	2.15160716	0.93155584	0.60048399	0.17642244	2.37533675	0.90280838	0.75717719	1.18003227	1.14618399	0.18136342	0.58595491	0.22688939	0.81492189	0.35812259	2.26219852	1.40449028	1.33211896	1.62727865	1.70366872	1.10973130	2.16384850	4.10572116	0.87392932	2.88459081	0.55153663	2.63974482	1.90963057	8.65250395	0.87022419	1.30977597
1548.500000	0	0	0	30.3	1.213379	4095.000000	0	1.99768148	0.65621771	2.15171080	0.93156330	0.60051702	0.17641967	2.37558967	0.90286038	0.75717054	1.18004281	1.14611321	0.18136789	0.58595491	0.22688395	0.81492387	0.35811565	2.26236953	1.40446280	1.33213859	1.62743155	1.70364806	1.10971763	2.16394292	4.10576096	0.87396266	2.88454811	0.55154548	2.63982031	1.90968550	8.65203617	0.87020961	1.30982742
1549.100000	0	0	0	30.3	1.212769	4095.000000	0	1.99767527	0.65623122	2.15173492	0.93153402	0.60056133	0.17642720	2.37526757	0.90282066	0.75716769	1.18005892	1.14614298	0.18136619	0.58595512	0.22688747	0.81489499	0.35812170	2.26231235	1.40456252	1.33210644	1.62751337	1.70374142	1.10974973	2.16400691	4.10589652	0.87397087	2.88452991	0.55154712	2.63997319	1.90979993	8.65474479	0.87010521	1.30984346
1549.700000	0	0	0	30.3	1.213379	4095.000000	0	1.99765283	0.65623144	2.15184780	0.93158858	0.60060181	0.17642044	2.37534922	0.90285333	0.75712970	1.18009085	1.14611594	0.18136465	0.58596798	0.22688138	0.81489771	0.35812437	2.26225085	1.40449169	1.33219307	1.62753084	1.70373440	1.10977559	2.16413694	4.10609018	0.87397421	2.88452711	0.55150434	2.63995860	1.90981275	8.65369110	0.87007502	1.30981573
1550.200000	0	0	0	30.3	1.212158	4095.000000	0	1.99787487	0.65626047	2.15186269	0.93156197	0.60065038	0.17642090	2.37535943	0.90284862	0.75714893	1.18007659	1.14610652	0.18136064	0.58597684	0.22688411	0.81492017	0.35811956	2.26229724	1.40455759	1.33212099	1.62744505	1.70375671	1.10980680	2.16422570	4.10594601	0.87392470	2.88488693	0.55154466	2.64002458	1.90974272	8.65237348	0.86999314	1.30980871
1550.700000	0	0	0	30.3	1.212158	4095.000000	0	1.99800190	0.65623078	2.15193966	0.93156809	0.60065401	0.17642013	2.37535262	0.90290481	0.75709195	1.18005210	1.14611321	0.18136264	0.58597831	0.22688154	0.81489796	0.35811565	2.26241053	1.40459106	1.33210678	1.62753600	1.70370962	1.10981394	2.16425099	4.10579001	0.87393086	2.88471892	0.55155679	2.64011277	1.90975141	8.65178161	0.86996909	1.30985315
1551.300000	0	0	0	30.3	1.213989	4095.000000	0	1.99788156	0.65625316	2.15189450	0.93157980	0.60069896	0.17642090	2.37551424	0.90288521	0.75713089	1.18003599	1.14613660	0.18135833	0.58597937	0.22689051	0.81490709	0.35811743	2.26226595	1.40454913	1.33213317	1.62752608	1.70366748	1.10980502	2.16422570	4.10608050	0.87399627	2.88503466	0.55149900	2.64010959	1.90963744	8.65160661	0.86992611	1.30988256
1551.800000	0	0	0	30.3	1.212158	4095.000000	0	1.99802196	0.65625560	2.15184062	0.93163703	0.60069300	0.17642659	2.37551538	0.90290403	0.75713374	1.18004528	1.14605944	0.18136095	0.58598127	0.22688779	0.81491548	0.35811885	2.26212678	1.40451671	1.33215449	1.62749986	1.70371664	1.10981215	2.16421744	4.10586424	0.87398088	2.88523491	0.55154712	2.64023458	1.90973448	8.64953882	0.86988518	1.30992700
1552.400000	0	0	0	30.3	1.212158	4095.000000	0	1.99789827	0.65626911	2.15196172	0.93161227	0.60076118	0.17642751	2.37572068	0.90288626	0.75718455	1.18007566	1.14606977	0.18136280	0.58595913	0.22688827	0.81490018	0.35811938	2.26227836	1.40448288	1.33207632	1.62744704	1.70371994	1.10982137	2.16410650	4.10581368	0.87400755	2.88519219	0.55157078	2.64015020	1.90973173	8.65105618	0.86979513	1.30985182
1553.000000	0	0	0	30.3	1.213379	4095.000000	0	1.99790926	0.65626335	2.15203408	0.93159471	0.60076736	0.17643273	2.37542521	0.90286535	0.75721091	1.18006016	1.14609559	0.18136804	0.58598063	0.22688523	0.81491276	0.35811601	2.26212139	1.40449945	1.33215551	1.62751893	1.70376910	1.10980888	2.16412662	4.10563402	0.87396113	2.88519219	0.55155412	2.64032151	1.90961775	8.65003819	0.86979078	1.30985716
1553.500000	128	0	0	30.3	1.213989	4095.000000	1	1.99803533	0.65627886	2.15188321	0.93159098	0.60079122	0.17643258	2.37548759	0.90286378	0.75722326	1.18003103	1.14609559	0.18136465	0.58597747	0.22688571	0.81490486	0.35812063	2.26232313	1.40449980	1.33217040	1.62749986	1.70375341	1.10983534	2.16431808	4.10561250	0.87399960	2.88507387	0.55158250	2.64038623	1.90968504	8.65093528	0.86977338	1.30988490
1554.100000	128	0	0	30.3	1.213379	4095.000000	1	1.99793266	0.65624230	2.15191708	0.93157022	0.60064421	0.17642336	2.37535716	0.90283321	0.75715083	1.18003878	1.14607463	0.18135802	0.58597346	0.22688186	0.81485329	0.35809982	2.26212193	1.40417425	1.33209899	1.62723814	1.70359188	1.10968642	2.16315104	4.10538875	0.87374439	2.88334859	0.55146465	2.63715870	1.90792213	8.64608259	0.86648686	1.30918833
1554.700000	128	0	0	30.3	1.212158	4095.000000	1	1.99630625	0.65588185	2.15042792	0.93117445	0.59753401	0.17614523	2.37489391	0.90263382	0.75649396	1.17959467	1.14539887	0.18130512	0.58583495	0.22681828	0.81425794	0.35796411	2.26063582	1.40220142	1.33153906	1.62494136	1.70283650	1.10926412	2.15647088	4.10415947	0.87341075	2.88237273	0.55137416	2.63533632	1.90727464	8.64937979	0.86373115	1.30895453
1555.200000	128	0	0	30.3	1.213379	4095.000000	1	1.99598178	0.65580676	2.15012488	0.93113347	0.59669666	0.17598983	2.37450558	0.90264610	0.75630196	1.17943416	1.14523703	0.18128013	0.58578351	0.22679554	0.81406802	0.35791876	2.26027361	1.40177460	1.33146565	1.62438653	1.70266514	1.10917379	2.15457681	4.10381218	0.87339511	2.88252941	0.55131185	2.63504824	1.90718594	8.64877552	0.86233771	1.30883864
1555.700000	128	0	0	30.3	1.213989	4095.000000	1	1.99567216	0.65578461	2.15003105	0.93111032	0.59648040	0.17591522	2.37474538	0.90263303	0.75628796	1.17938366	1.14515414	0.18127797	0.58578267	0.22679057	0.81400784	0.35792000	2.26005480	1.40166624	1.33149880	1.62410977	1.70269858	1.10915002	2.15388383	4.10378208	0.87334690	2.88277352	0.55129067	2.63509636	1.90711462	8.64901722	0.86145533	1.30888473
1556.300000	128	0	0	30.3	1.213989	4095.000000	1	1.99561778	0.65577730	2.15012795	0.93108344	0.59639033	0.17587146	2.37473687	0.90269261	0.75620894	1.17935361	1.14512469	0.18127489	0.58577929	0.22678385	0.81399328	0.35789973	2.26000522	1.40157126	1.33146261	1.62403643	1.70274937	1.10918211	2.15348582	4.10369069	0.87334819	2.88268749	0.55123617	2.63496530	1.90703233	8.64979327	0.86088092	1.30882328
1556.900000	128	0	0	30.3	1.213989	4095.000000	1	1.99560490	0.65576290	2.15007360	0.93108850	0.59636973	0.17584521	2.37473290	0.90268399	0.75619708	1.17930434	1.14501874	0.18126934	0.58579532	0.22678353	0.81397133	0.35789546	2.25982524	1.40157900	1.33140646	1.62384494	1.70273327	1.10914616	2.15330815	4.10385304	0.87332921	2.88263013	0.55128244	2.63484755	1.90668630	8.64933208	0.86028131	1.30879155
1557.400000	128	0	0	30.3	1.212769	4095.000000	1	1.99554432	0.65575936	2.15011770	0.93106774	0.59631981	0.17581527	2.37467451	0.90268451	0.75618948	1.17931333	1.14506002	0.18127088	0.58577107	0.22678945	0.81394889	0.35789510	2.25981662	1.40151392	1.33144468	1.62377993	1.70265895	1.10917320	2.15314025	4.10365629	0.87329024	2.88272806	0.55125673	2.63494758	1.90654644	8.64884867	0.85979223	1.30871675
1558.000000	128	0	0	30.3	1.212769	4095.000000	1	1.99556435	0.65573234	2.15011975	0.93104007	0.59628519	0.17579501	2.37484119	0.90273338	0.75612850	1.17931364	1.14501631	0.18126502	0.58574978	0.22678753	0.81394569	0.35789048	2.25972448	1.40148472	1.33135369	1.62367291	1.70267753	1.10920172	2.15275418	4.10323595	0.87327511	2.88287706	0.55125427	2.63487097	1.90650942	8.64740822	0.85939986	1.30875916
1558.500000	128	0	0	30.3	1.212158	4095.000000	1	1.99547944	0.65574009	2.15019204	0.93106189	0.59626055	0.17577966	2.37473517	0.90274932	0.75612542	1.17929071	1.14499809	0.18126394	0.58575589	0.22678193	0.81394544	0.35790062	2.25975681	1.40145341	1.33139868	1.62366577	1.70267257	1.10918271	2.15270080	4.10321123	0.87331614	2.88253640	0.55126969	2.63482096	1.90650577	8.64743684	0.85905509	1.30868737
1559.100000	128	0	0	30.3	1.212769	4095.000000	1	1.99536592	0.65572348	2.15024998	0.93103555	0.59625864	0.17576538	2.37475671	0.90270751	0.75613182	1.17927646	1.14503999	0.18126379	0.58574599	0.22678529	0.81391264	0.35789546	2.25962210	1.40142386	1.33138684	1.62360512	1.70260073	1.10912982	2.15257503	4.10275763	0.87328050	2.88240351	0.55123247	2.63477728	1.90637049	8.64800598	0.85875078	1.30871041
1559.700000	128	0	0	30.3	1.212769	4095.000000	1	1.99525383	0.65572348	2.15008181	0.93106721	0.59623740	0.17574174	2.37462746	0.90271300	0.75609362	1.17925911	1.14499111	0.18125515	0.58576159	0.22677856	0.81393064	0.35789955	2.25961294	1.40141648	1.33138887	1.62340933	1.70266184	1.10910902	2.15249291	4.10320048	0.87329152	2.88253640	0.55123946	2.63487350	1.90630971	8.64811727	0.85851764	1.30870907
1560.200000	128	0	0	30.3	1.214600	4095.000000	1	1.99534112	0.65570576	2.15009206	0.93105258	0.59620830	0.17573360	2.37479356	0.90265681	0.75608294	1.17925570	1.14503604	0.18125499	0.58577740	0.22678177	0.81392522	0.35790115	2.25967814	1.40137040	1.33141627	1.62354527	1.70268413	1.10909505	2.15234663	4.10246422	0.87325793	2.88220908	0.55124008	2.63472474	1.90614703	8.64580288	0.85821877	1.30861491
1560.800000	128	0	0	30.3	1.212769	4095.000000	1	1.99541410	0.65573234	2.15009001	0.93103155	0.59619110	0.17572101	2.37480093	0.90265080	0.75606016	1.17930280	1.14496683	0.18125823	0.58575737	0.22677440	0.81392374	0.35789777	2.25963881	1.40137638	1.33135335	1.62337881	1.70264862	1.10915359	2.15206076	4.10254160	0.87327127	2.88237413	0.55121067	2.63472790	1.90625030	8.64632099	0.85790651	1.30863260
1561.300000	128	0	0	30.3	1.212158	4095.000000	1	1.99539072	0.65571041	2.14999926	0.93101745	0.59620512	0.17570152	2.37473517	0.90265812	0.75603928	1.17931457	1.14500295	0.18126039	0.58576580	0.22677920	0.81391215	0.35789101	2.25959355	1.40140979	1.33135437	1.62343430	1.70274772	1.10912061	2.15195249	4.10227723	0.87321973	2.88232937	0.55120553	2.63489630	1.90630103	8.64505283	0.85771131	1.30861257
1561.900000	128	0	0	30.3	1.213379	4095.000000	1	1.99535543	0.65569269	2.15012488	0.93105976	0.59618388	0.17569170	2.37478960	0.90264636	0.75604284	1.17926872	1.14500174	0.18125391	0.58574367	0.22677056	0.81392966	0.35789759	2.25979399	1.40133311	1.33138278	1.62334156	1.70257967	1.10914319	2.15194787	4.10269637	0.87324511	2.88246716	0.55116482	2.63469688	1.90625624	8.64559947	0.85751056	1.30863628
1562.400000	128	0	0	30.3	1.211548	4095.000000	1	1.99530916	0.65569933	2.15015103	0.93105151	0.59624398	0.17568187	2.37490355	0.90267380	0.75600274	1.17930496	1.14500872	0.18126085	0.58575948	0.22676671	0.81390820	0.35789315	2.25971963	1.40137919	1.33133340	1.62330787	1.70260238	1.10913249	2.15215981	4.10243091	0.87320537	2.88241960	0.55118826	2.63477981	1.90625761	8.64693134	0.85733876	1.30864195
1563.000000	128	0	0	30.3	1.210938	4095.000000	1	1.99536258	0.65568073	2.15007771	0.93106721	0.59627924	0.17567665	2.37471533	0.90265629	0.75602457	1.17928792	1.14504545	0.18125083	0.58573207	0.22676863	0.81390869	0.35789012	2.25974010	1.40134050	1.33128977	1.62333046	1.70261683	1.10913279	2.15194017	4.10230410	0.87319281	2.88210418	0.55118682	2.63463675	1.90614931	8.64415671	0.85714871	1.30858953
1563.500000	128	0	0	30.3	1.210327	4095.000000	1	1.99524191	0.65565924	2.15002079	0.93103954	0.59623889	0.17565746	2.37468018	0.90267798	0.75598305	1.17930403	1.14496774	0.18124929	0.58572006	0.22677040	0.81389784	0.35789066	2.25968191	1.40137884	1.33130905	1.62314460	1.70253839	1.10912803	2.15189655	4.10225574	0.87317486	2.88222726	0.55117654	2.63494188	1.90600949	8.64497973	0.85690744	1.30858719
1564.100000	128	0	0	30.3	1.212158	4095.000000	1	1.99518325	0.65568405	2.14998337	0.93099430	0.59621043	0.17564795	2.37467451	0.90269915	0.75594438	1.17923526	1.14495772	0.18124482	0.58573039	0.22676831	0.81390080	0.35788354	2.25956930	1.40129759	1.33141255	1.62318462	1.70256110	1.10904187	2.15180727	4.10182162	0.87316051	2.88226293	0.55120162	2.63468549	1.90611367	8.64356573	0.85672378	1.30857417
1564.700000	128	0	0	30.3	1.213379	4095.000000	3	1.99513126	0.65567098	2.14975779	0.93105497	0.59619768	0.17563306	2.37461726	0.90268347	0.75594960	1.17924238	1.14493525	0.18124482	0.58573439	0.22677088	0.81388082	0.35788212	2.25972340	1.40138623	1.33135978	1.62326190	1.70258545	1.10909713	2.15211465	4.10216332	0.87348973	2.88390279	0.55129766	2.63849992	1.90822172	8.65271081	0.86032961	1.30963864
1565.200000	128	0	0	30.3	1.213379	4095.000000	3	1.99743701	0.65618181	2.15209463	0.93164608	0.60069960	0.17601409	2.37551594	0.90291605	0.75688254	1.17986242	1.14589632	0.18131807	0.58592940	0.22684615	0.81467291	0.35807314	2.26176379	1.40399388	1.33221980	1.62619518	1.70389346	1.10979105	2.16290553	4.10434120	0.87401217	2.88657612	0.55150517	2.64268743	1.90969694	8.65477344	0.86503838	1.31011046
1565.800000	128	0	0	30.3	1.212158	4095.000000	3	1.99814805	0.65637459	2.15263509	0.93177519	0.60314134	0.17630249	2.37590671	0.90298479	0.75725674	1.18028707	1.14648508	0.18136635	0.58600804	0.22689740	0.81511020	0.35817648	2.26281301	1.40501502	1.33246956	1.62717659	1.70423475	1.10996554	2.16725597	4.10484880	0.87418251	2.88695165	0.55155659	2.64355070	1.91027148	8.65650882	0.86827095	1.31026921
1566.300000	128	0	0	30.3	1.212769	4095.000000	3	1.99863813	0.65644483	2.15300574	0.93187157	0.60431745	0.17646207	2.37606951	0.90300700	0.75743770	1.18042936	1.14664339	0.18138933	0.58604030	0.22690829	0.81534124	0.35821722	2.26316916	1.40553603	1.33243876	1.62799918	1.70435211	1.11004432	2.16992151	4.10528118	0.87428693	2.88705395	0.55161911	2.64444860	1.91081962	8.65691011	0.87120277	1.31051689
1566.900000	128	0	0	30.3	1.213379	4095.000000	3	1.99887127	0.65654323	2.15330302	0.93192694	0.60527819	0.17658465	2.37608255	0.90300021	0.75761108	1.18055989	1.14690535	0.18140907	0.58605822	0.22693103	0.81552145	0.35824551	2.26374127	1.40593094	1.33255452	1.62859917	1.70449799	1.11016710	2.17218938	4.10560282	0.87435902	2.88678630	0.55162981	2.64532331	1.91122040	8.65557260	0.87411093	1.31069273
1567.400000	128	0	0	30.3	1.212769	4095.000000	3	1.99927263	0.65660838	2.15351201	0.93196422	0.60612751	0.17668911	2.37629528	0.90301615	0.75776334	1.18073508	1.14720201	0.18142820	0.58609597	0.22693920	0.81566119	0.35827788	2.26413050	1.40637320	1.33273019	1.62905902	1.70467901	1.11023102	2.17419779	4.10555656	0.87445063	2.88753677	0.55167959	2.64587971	1.91168678	8.65896478	0.87697808	1.31077764
1568.000000	128	0	0	30.3	1.213379	4095.000000	3	1.99952352	0.65663476	2.15361575	0.93203984	0.60690137	0.17677945	2.37635371	0.90305274	0.75788211	1.18079895	1.14722815	0.18142974	0.58611980	0.22695025	0.81577304	0.35830048	2.26433242	1.40660284	1.33281448	1.62953846	1.70488361	1.11032320	2.17575822	4.10610417	0.87451862	2.88795099	0.55171497	2.64632173	1.91180362	8.65773507	0.87981373	1.31088965
1568.600000	128	0	0	30.3	1.212769	4095.000000	3	1.99962437	0.65670125	2.15388332	0.93204889	0.60752427	0.17686334	2.37647682	0.90308411	0.75797120	1.18090842	1.14734853	0.18144578	0.58614615	0.22695938	0.81589799	0.35832930	2.26461375	1.40698492	1.33284360	1.62993451	1.70501878	1.11041032	2.17722425	4.10637101	0.87460305	2.88808628	0.55171312	2.64679120	1.91187831	8.65879273	0.88266673	1.31097591
1569.100000	128	0	0	30.3	1.212158	4095.000000	3	1.99979404	0.65674381	2.15396088	0.93210188	0.60812603	0.17693157	2.37653753	0.90310972	0.75808881	1.18097292	1.14750115	0.18145997	0.58616787	0.22696691	0.81600591	0.35834015	2.26483840	1.40718429	1.33286628	1.63033224	1.70517216	1.11043857	2.17855775	4.10629569	0.87464873	2.88823419	0.55172135	2.64751274	1.91230175	8.65791664	0.88554515	1.31101269
1569.700000	128	0	0	30.3	1.213379	4095.000000	3	1.99993553	0.65677151	2.15404049	0.93211838	0.60863569	0.17699273	2.37641555	0.90314031	0.75816555	1.18100332	1.14754189	0.18146413	0.58616682	0.22697011	0.81606469	0.35835509	2.26479628	1.40741933	1.33291909	1.63060194	1.70515107	1.11051915	2.17967638	4.10659376	0.87473265	2.88847184	0.55175755	2.64773167	1.91259739	8.66130072	0.88855996	1.31111300
1570.200000	128	0	0	30.3	1.213989	4095.000000	3	2.00016594	0.65681562	2.15417661	0.93217963	0.60910953	0.17705558	2.37661696	0.90314972	0.75825490	1.18108116	1.14761121	0.18147539	0.58619697	0.22697412	0.81612544	0.35837644	2.26507442	1.40764627	1.33304164	1.63087964	1.70529867	1.11057744	2.18090321	4.10695642	0.87473701	2.88867937	0.55178203	2.64820522	1.91285914	8.66180118	0.89140994	1.31114945
1570.800000	128	0	0	30.3	1.213989	4095.000000	3	2.00018841	0.65686217	2.15437696	0.93216924	0.60951512	0.17710814	2.37650349	0.90316226	0.75831787	1.18116490	1.14772585	0.18148002	0.58621553	0.22698437	0.81620719	0.35838178	2.26522998	1.40778500	1.33306263	1.63114822	1.70535820	1.11058249	2.18196945	4.10680683	0.87475626	2.88894582	0.55176187	2.64858655	1.91288848	8.66418299	0.89431013	1.31123104
1571.300000	128	0	0	30.3	1.213379	4095.000000	3	2.00038730	0.65687192	2.15427319	0.93219827	0.60989081	0.17715870	2.37665044	0.90318213	0.75838156	1.18117638	1.14771946	0.18148434	0.58620182	0.22698886	0.81627438	0.35839601	2.26539635	1.40787501	1.33309344	1.63133606	1.70539914	1.11062442	2.18278222	4.10715230	0.87478654	2.88919476	0.55178985	2.64880175	1.91302602	8.66800818	0.89708842	1.31130428
1571.900000	128	0	0	30.3	1.213379	4095.000000	3	2.00042603	0.65689077	2.15444631	0.93223395	0.61028484	0.17720727	2.37633215	0.90321193	0.75844548	1.18127222	1.14783866	0.18149128	0.58623345	0.22699494	0.81633712	0.35840740	2.26546982	1.40799716	1.33311748	1.63160113	1.70533381	1.11066903	2.18370828	4.10702315	0.87480553	2.88917162	0.55181063	2.64913350	1.91324427	8.66823797	0.89975797	1.31133337
1572.400000	128	0	0	30.3	1.213379	4095.000000	3	2.00052835	0.65691737	2.15456191	0.93227203	0.61057898	0.17725138	2.37655795	0.90317742	0.75848446	1.18129983	1.14796395	0.18150085	0.58622650	0.22699590	0.81642259	0.35841772	2.26539527	1.40821112	1.33316319	1.63181846	1.70540368	1.11068688	2.18447013	4.10737403	0.87482658	2.88900682	0.55181412	2.64944365	1.91344878	8.66981483	0.90225053	1.31139926
1573.000000	128	0	0	30.3	1.212158	4095.000000	3	2.00065793	0.65694197	2.15456088	0.93227230	0.61084163	0.17728597	2.37670774	0.90318683	0.75854340	1.18134574	1.14800166	0.18150347	0.58622228	0.22699911	0.81646705	0.35842377	2.26569456	1.40833858	1.33316827	1.63195540	1.70546033	1.11071692	2.18524579	4.10747844	0.87488869	2.88900893	0.55181803	2.64969650	1.91372074	8.66950198	0.90477353	1.31157184
1573.600000	128	0	0	30.3	1.213989	4095.000000	3	2.00070622	0.65693976	2.15460249	0.93227124	0.61113503	0.17732624	2.37651597	0.90319049	0.75857525	1.18139475	1.14808834	0.18151272	0.58624316	0.22700712	0.81650534	0.35843871	2.26581451	1.40844770	1.33314254	1.63224882	1.70542064	1.11076063	2.18607906	4.10739017	0.87487021	2.88943320	0.55181227	2.64996977	1.91383998	8.66990103	0.90704327	1.31160094
1574.100000	128	0	0	30.3	1.213379	4095.000000	3	2.00074687	0.65695394	2.15453622	0.93232822	0.61137310	0.17736159	2.37658689	0.90318396	0.75859688	1.18145617	1.14812484	0.18151766	0.58624379	0.22700888	0.81652659	0.35845562	2.26590852	1.40862144	1.33330033	1.63239257	1.70550664	1.11079276	2.18666185	4.10760115	0.87490691	2.88931047	0.55180631	2.65016917	1.91391108	8.66891781	0.90932393	1.31160896
1574.700000	128	0	0	30.3	1.212769	4095.000000	3	2.00077891	0.65696015	2.15475869	0.93233542	0.61161422	0.17739480	2.37643597	0.90318683	0.75866557	1.18150084	1.14817746	0.18151535	0.58625243	0.22700984	0.81659354	0.35845206	2.26595769	1.40857130	1.33326748	1.63251999	1.70567742	1.11077461	2.18732720	4.10762698	0.87494747	2.88986316	0.55183058	2.65032143	1.91415694	8.66735716	0.91142923	1.31158321
1575.200000	128	0	0	30.3	1.210938	4095.000000	3	2.00089751	0.65696835	2.15470166	0.93234740	0.61182896	0.17742769	2.37643938	0.90316958	0.75870479	1.18151325	1.14826019	0.18152476	0.58624126	0.22701577	0.81660935	0.35846113	2.26607927	1.40876165	1.33330981	1.63281430	1.70567618	1.11077491	2.18799067	4.10779492	0.87498212	2.89016060	0.55181104	2.65069800	1.91406015	8.66945090	0.91349895	1.31164843
1575.800000	128	0	0	30.3	1.210327	4095.000000	3	2.00093003	0.65698564	2.15470012	0.93238282	0.61204953	0.17745736	2.37667256	0.90321480	0.75868554	1.18152628	1.14819479	0.18153154	0.58626445	0.22701929	0.81665654	0.35846629	2.26618788	1.40889481	1.33325190	1.63285890	1.70577460	1.11083499	2.18865538	4.10785628	0.87501215	2.89012342	0.55190341	2.65066104	1.91407300	8.66760607	0.91549396	1.31167921
1576.300000	128	0	0	30.3	1.212158	4095.000000	3	2.00095585	0.65700515	2.15485580	0.93239054	0.61225768	0.17748227	2.37666065	0.90326342	0.75875661	1.18152783	1.14831281	0.18152892	0.58625918	0.22702169	0.81669805	0.35846202	2.26638567	1.40890682	1.33330371	1.63301544	1.70573283	1.11080227	2.18911777	4.10783690	0.87500625	2.89053455	0.55187831	2.65098858	1.91412391	8.66676366	0.91743771	1.31170195
1576.900000	128	0	0	30.3	1.212158	4095.000000	3	2.00116868	0.65702422	2.15477513	0.93237004	0.61248047	0.17750886	2.37667654	0.90327780	0.75876255	1.18151108	1.14833410	0.18153571	0.58628744	0.22702714	0.81674499	0.35848533	2.26624624	1.40902339	1.33332572	1.63307957	1.70568073	1.11080733	2.18952439	4.10799946	0.87500984	2.89053736	0.55190649	2.65114218	1.91420236	8.67060024	0.91929487	1.31172570
1577.500000	128	0	0	30.3	1.212769	4095.000000	3	2.00124808	0.65707144	2.15492774	0.93240359	0.61264012	0.17754023	2.37678548	0.90328800	0.75883220	1.18158646	1.14833927	0.18153725	0.58629292	0.22702474	0.81681121	0.35847946	2.26641594	1.40912088	1.33339886	1.63326122	1.70589081	1.11085522	2.18996556	4.10797470	0.87500342	2.89060191	0.55186411	2.65131936	1.91424686	8.66983718	0.92114180	1.31177922
1578.000000	128	0	0	30.4	1.213379	4095.000000	3	2.00133179	0.65707454	2.15500174	0.93236498	0.61277894	0.17756682	2.37677016	0.90327336	0.75882103	1.18160756	1.14834505	0.18154111	0.58628238	0.22702890	0.81677613	0.35848391	2.26657105	1.40910569	1.33336162	1.63335085	1.70584118	1.11087812	2.19062094	4.10813834	0.87503602	2.89056964	0.55188633	2.65147234	1.91448175	8.67039590	0.92281383	1.31176818
1578.600000	128	0	0	30.3	1.210938	4095.000000	3	2.00127965	0.65709206	2.15511428	0.93238202	0.61293647	0.17759773	2.37662320	0.90327806	0.75884218	1.18162679	1.14845213	0.18154465	0.58631549	0.22703947	0.81684976	0.35849636	2.26665104	1.40923181	1.33339277	1.63347595	1.70584945	1.11088347	2.19120860	4.10808989	0.87501626	2.89081874	0.55187708	2.65169799	1.91445101	8.66941578	0.92439781	1.31183341
1579.100000	128	0	0	30.3	1.213989	4095.000000	3	2.00141932	0.65708629	2.15504028	0.93240066	0.61311595	0.17761618	2.37669356	0.90323937	0.75885740	1.18167767	1.14844179	0.18154897	0.58630748	0.22703627	0.81688015	0.35850632	2.26665158	1.40928374	1.33343544	1.63356958	1.70582174	1.11084153	2.19169243	4.10804575	0.87498340	2.89064261	0.55187234	2.65188414	1.91454598	8.67049807	0.92595210	1.31188292
1579.700000	128	0	0	30.3	1.213379	4095.000000	3	2.00140497	0.65706944	2.15505775	0.93242197	0.61324707	0.17764416	2.37690918	0.90324225	0.75893062	1.18166837	1.14860333	0.18155391	0.58629693	0.22703835	0.81690140	0.35851753	2.26656078	1.40932261	1.33335721	1.63362417	1.70581016	1.11095486	2.19212619	4.10826216	0.87506400	2.89077312	0.55191658	2.65203014	1.91468730	8.67051403	0.92735633	1.31189932
1580.200000	128	0	0	30.3	1.215210	4095.000000	3	2.00133609	0.65708452	2.15515436	0.93240972	0.61341971	0.17766169	2.37693698	0.90326081	0.75893466	1.18174159	1.14864927	0.18155314	0.58630431	0.22703627	0.81689572	0.35852519	2.26676130	1.40942507	1.33342629	1.63378435	1.70592803	1.11094653	2.19254539	4.10820509	0.87505322	2.89068401	0.55191616	2.65193259	1.91471300	8.66972864	0.92876210	1.31185650
1580.800000	128	0	0	30.4	1.212158	4095.000000	6	2.00149060	0.65709405	2.15513381	0.93245180	0.61355560	0.17768583	2.37687513	0.90323258	0.75898744	1.18173104	1.14870799	0.18156640	0.58631929	0.22703947	0.81695181	0.35852750	2.26582801	1.40805789	1.33281990	1.63089714	1.70392155	1.10987190	2.17702803	4.10404227	0.87340126	2.88063671	0.55133241	2.63648077	1.90713016	8.64823810	0.89296128	1.30894184
1581.400000	128	0	0	30.4	1.213379	4095.000000	6	1.99553048	0.65566633	2.14940564	0.93083040	0.59725512	0.17649724	2.37455037	0.90261344	0.75623006	1.17976139	1.14527286	0.18131823	0.58577002	0.22678865	0.81441558	0.35792160	2.26059539	1.40215286	1.33126271	1.62509765	1.70269322	1.10929800	2.16046282	4.10226864	0.87315922	2.88070311	0.55120697	2.63496910	1.90622517	8.65096073	0.87853404	1.30866666
1581.900000	128	0	0	30.4	1.213379	4095.000000	6	1.99511934	0.65563555	2.14929698	0.93083945	0.59609574	0.17616028	2.37448461	0.90261919	0.75605399	1.17945771	1.14498565	0.18128861	0.58570657	0.22676863	0.81414152	0.35788034	2.25984087	1.40173907	1.33120521	1.62423348	1.70265234	1.10916755	2.15714410	4.10219234	0.87311718	2.88113859	0.55109881	2.63515524	1.90598025	8.65273627	0.87269320	1.30860489
1582.500000	131	0	0	30.4	1.212769	4095.000000	6	1.99502396	0.65561849	2.14910171	0.93085754	0.59586428	0.17600642	2.37442339	0.90259698	0.75596265	1.17935577	1.14490975	0.18126980	0.58570214	0.22675951	0.81408158	0.35787465	2.25954128	1.40158814	1.33125222	1.62396110	1.70247935	1.10915121	2.15559534	4.10184418	0.87309718	2.88151891	0.55107476	2.63481843	1.90572759	8.64868648	0.86928741	1.30854879
1583.000000	131	0	0	30.4	1.212158	4095.000000	6	1.99489854	0.65559524	2.14905815	0.93085381	0.59575068	0.17590693	2.37448291	0.90266491	0.75589337	1.17929970	1.14480472	0.18126301	0.58569392	0.22675278	0.81403669	0.35787305	2.25935811	1.40144497	1.33117951	1.62371928	1.70243435	1.10911466	2.15477153	4.10172922	0.87308744	2.88180278	0.55108380	2.63488933	1.90562937	8.64734146	0.86711342	1.30856682
1583.600000	131	0	0	30.4	1.213379	4095.000000	6	1.99491809	0.65561074	2.14914323	0.93091873	0.59584050	0.17584644	2.37437408	0.90266805	0.75590310	1.17928049	1.14490095	0.18126209	0.58568844	0.22675806	0.81400636	0.35788105	2.25939528	1.40148296	1.33120927	1.62358451	1.70245747	1.10908466	2.15439596	4.10139508	0.87307847	2.88204543	0.55106427	2.63488237	1.90558962	8.64863878	0.86554623	1.30852909
1584.100000	131	0	0	30.4	1.215210	4095.000000	6	1.99487899	0.65559922	2.14923343	0.93093630	0.59585493	0.17580038	2.37438938	0.90266361	0.75588934	1.17924331	1.14486452	0.18125145	0.58565218	0.22674974	0.81398021	0.35786718	2.25913239	1.40137356	1.33118762	1.62359006	1.70243848	1.10907099	2.15422387	4.10116518	0.87306052	2.88221677	0.55101678	2.63489693	1.90546765	8.64808229	0.86422455	1.30845063
1584.700000	131	0	0	30.4	1.213379	4095.000000	6	1.99479315	0.65558793	2.14931697	0.93088361	0.59573540	0.17576369	2.37457191	0.90265159	0.75586111	1.17923154	1.14483417	0.18124713	0.58566314	0.22674381	0.81397577	0.35785153	2.25917710	1.40125116	1.33114670	1.62329677	1.70237944	1.10908406	2.15378882	4.10092241	0.87305155	2.88210698	0.55106551	2.63476082	1.90535848	8.64825082	0.86307286	1.30842258
1585.200000	131	0	0	30.4	1.213989	4095.000000	6	1.99471209	0.65556778	2.14920319	0.93086180	0.59570907	0.17571426	2.37460082	0.90267720	0.75583335	1.17922658	1.14481262	0.18124744	0.58567347	0.22674493	0.81393113	0.35784904	2.25922235	1.40128070	1.33115380	1.62323217	1.70237201	1.10903088	2.15332869	4.10086441	0.87307385	2.88210348	0.55102562	2.63479690	1.90523516	8.64889637	0.86210453	1.30841824
1585.800000	131	0	0	30.4	1.212158	4095.000000	6	1.99469778	0.65555936	2.14916936	0.93087962	0.59567828	0.17568248	2.37451692	0.90261291	0.75580559	1.17918724	1.14479987	0.18124574	0.58567684	0.22674718	0.81392620	0.35785580	2.25916578	1.40122865	1.33111795	1.62315530	1.70231752	1.10901305	2.15303603	4.10079459	0.87299464	2.88215733	0.55097340	2.63477538	1.90514655	8.64632735	0.86131845	1.30843160
1586.400000	131	0	0	30.4	1.212769	4095.000000	6	1.99459050	0.65555205	2.14932824	0.93091554	0.59567192	0.17565562	2.37445967	0.90262755	0.75577191	1.17925322	1.14475525	0.18123973	0.58566820	0.22673821	0.81390475	0.35785029	2.25912431	1.40121071	1.33110307	1.62301145	1.70232041	1.10902850	2.15270490	4.10095571	0.87298182	2.88235805	0.55101986	2.63462978	1.90494788	8.64748771	0.86060168	1.30835748
1586.900000	131	0	0	30.4	1.212158	4095.000000	6	1.99461053	0.65555781	2.14923906	0.93085754	0.59567680	0.17562968	2.37445797	0.90255961	0.75578211	1.17919374	1.14478348	0.18123279	0.58564544	0.22674109	0.81390795	0.35785171	2.25911892	1.40122830	1.33107636	1.62276777	1.70232866	1.10908287	2.15267564	4.10076988	0.87294542	2.88221118	0.55097504	2.63478171	1.90492870	8.64678193	0.86007106	1.30838920
1587.500000	131	0	0	30.4	1.213379	4095.000000	6	1.99450087	0.65553832	2.14914374	0.93082508	0.59569676	0.17560251	2.37439051	0.90258051	0.75574130	1.17922100	1.14478742	0.18123942	0.58565049	0.22673036	0.81390425	0.35785793	2.25918087	1.40123217	1.33107331	1.62277926	1.70235509	1.10898899	2.15251190	4.10050566	0.87300643	2.88206222	0.55096250	2.63463991	1.90491089	8.64645132	0.85952970	1.30831909
1588.100000	131	0	0	30.4	1.211548	4095.000000	6	1.99442792	0.65554829	2.14917090	0.93081497	0.59572860	0.17557934	2.37461839	0.90257895	0.75568746	1.17925663	1.14469697	0.18123294	0.58565640	0.22673308	0.81389981	0.35785473	2.25906397	1.40120403	1.33115888	1.62260059	1.70227541	1.10905584	2.15247751	4.10041759	0.87295747	2.88188949	0.55097463	2.63463042	1.90482230	8.64522126	0.85907160	1.30835347
1588.600000	131	0	0	30.4	1.212769	4095.000000	6	1.99438358	0.65554452	2.14911196	0.93082135	0.59572202	0.17556522	2.37460649	0.90258940	0.75565306	1.17923959	1.14471518	0.18123263	0.58566441	0.22673741	0.81387121	0.35785704	2.25895301	1.40116956	1.33112810	1.62270795	1.70228532	1.10905168	2.15229068	4.10030590	0.87298157	2.88215033	0.55092549	2.63463611	1.90463279	8.64581242	0.85863522	1.30828069
1589.100000	131	0	0	30.4	1.211548	4095.000000	6	1.99429634	0.65554209	2.14919038	0.93082854	0.59573901	0.17554956	2.37463200	0.90258391	0.75564760	1.17922968	1.14469970	0.18122662	0.58565808	0.22673372	0.81386899	0.35784620	2.25883613	1.40110168	1.33112066	1.62274796	1.70231091	1.10901335	2.15216084	4.10041437	0.87296926	2.88203914	0.55096003	2.63466587	1.90457663	8.64672470	0.85827336	1.30826968
1589.700000	131	0	0	30.4	1.213379	4095.000000	6	1.99433305	0.65553500	2.14895515	0.93079315	0.59574155	0.17552961	2.37458891	0.90263199	0.75557929	1.17921574	1.14464598	0.18122585	0.58565366	0.22672924	0.81385937	0.35785118	2.25891369	1.40111399	1.33105437	1.62258870	1.70228408	1.10909446	2.15199662	4.10068288	0.87294978	2.88177202	0.55097340	2.63466966	1.90467069	8.64687412	0.85789889	1.30825198
1590.300000	131	0	0	30.4	1.211548	4095.000000	6	1.99433829	0.65553411	2.14916116	0.93084663	0.59573115	0.17551426	2.37451579	0.90263774	0.75557004	1.17918011	1.14458376	0.18122014	0.58564312	0.22672716	0.81386726	0.35784442	2.25889322	1.40105139	1.33103375	1.62248729	1.70231091	1.10901127	2.15198379	4.10034563	0.87292722	2.88191327	0.55092261	2.63467599	1.90466430	8.64586645	0.85755599	1.30827902
1590.800000	131	0	0	30.4	1.213379	4095.000000	6	1.99429348	0.65550687	2.14910376	0.93082295	0.59571756	0.17550183	2.37453903	0.90259489	0.75554513	1.17920459	1.14466540	0.18122168	0.58564965	0.22672395	0.81385789	0.35784104	2.25886737	1.40105737	1.33104592	1.62240410	1.70223950	1.10899582	2.15178110	4.10008574	0.87291389	2.88183145	0.55096127	2.63481779	1.90445609	8.64532614	0.85724919	1.30824631
1591.400000	131	0	0	30.4	1.213379	4095.000000	7	1.99422435	0.65550134	2.14900896	0.93085408	0.59570376	0.17548863	2.37455150	0.90256588	0.75554110	1.17921822	1.14463960	0.18121968	0.58564269	0.22672460	0.81385024	0.35784157	2.25908606	1.40166659	1.33125391	1.62345491	1.70380422	1.10988171	2.16223105	4.10395195	0.87445293	2.89064752	0.55147720	2.64908447	1.91112283	8.66162267	0.87282828	1.31099798
1592.000000	131	0	0	30.4	1.214600	4095.000000	7	1.99980695	0.65685087	2.15437182	0.93234154	0.61011409	0.17660293	2.37677356	0.90320252	0.75807693	1.18105666	1.14769057	0.18144856	0.58617104	0.22696627	0.81623930	0.35841505	2.26505876	1.40854763	1.33318689	1.63091982	1.70556039	1.11064613	2.18318820	4.10583735	0.87488253	2.89218045	0.55165696	2.65226222	1.91280505	8.66922744	0.89311216	1.31149692
1592.500000	131	0	0	30.4	1.213379	4095.000000	7	2.00077987	0.65701912	2.15487738	0.93242357	0.61349346	0.17703606	2.37709134	0.90329140	0.75850110	1.18147416	1.14835205	0.18149807	0.58626045	0.22700231	0.81667458	0.35848729	2.26624354	1.40938161	1.33341139	1.63223847	1.70590528	1.11079960	2.18850718	4.10580292	0.87498571	2.89181608	0.55169707	2.65304152	1.91350656	8.67232472	0.91018335	1.31165211
1593.100000	131	0	0	30.4	1.212769	4095.000000	7	2.00081956	0.65706967	2.15524122	0.93244860	0.61478175	0.17725169	2.37673782	0.90326316	0.75868910	1.18165844	1.14867878	0.18152398	0.58629862	0.22701961	0.81683469	0.35851718	2.26675266	1.40979397	1.33341613	1.63295728	1.70597807	1.11091560	2.19147245	4.10614505	0.87503115	2.89216992	0.55172670	2.65337960	1.91377761	8.67478143	0.92138747	1.31177387
1593.700000	131	0	0	30.4	1.212158	4095.000000	7	2.00105724	0.65708807	2.15533116	0.93246298	0.61535281	0.17738849	2.37706694	0.90330917	0.75877396	1.18176672	1.14882087	0.18153324	0.58629651	0.22702441	0.81694168	0.35852803	2.26696293	1.40996431	1.33350215	1.63330145	1.70591562	1.11095307	2.19275712	4.10620423	0.87501369	2.89150091	0.55175488	2.65299433	1.91356572	8.67444912	0.92679258	1.31173206
1594.200000	131	0	0	30.4	1.212769	4095.000000	7	2.00099698	0.65704705	2.15492158	0.93242943	0.61484330	0.17743492	2.37682350	0.90328198	0.75867032	1.18176113	1.14865931	0.18153308	0.58629145	0.22701416	0.81689152	0.35851255	2.26680887	1.40976640	1.33347201	1.63305208	1.70572456	1.11094356	2.19195215	4.10579647	0.87493309	2.89069032	0.55171476	2.65203907	1.91311818	8.67315202	0.92567522	1.31152735
1594.700000	131	0	0	30.4	1.212769	4095.000000	7	2.00052213	0.65692224	2.15438261	0.93220732	0.61329781	0.17739372	2.37653866	0.90318919	0.75844715	1.18160818	1.14846491	0.18151874	0.58624969	0.22699478	0.81672251	0.35845704	2.26626894	1.40913325	1.33320382	1.63245110	1.70549961	1.11080495	2.18964708	4.10574375	0.87480938	2.88990525	0.55162385	2.65062791	1.91260426	8.66932002	0.92190828	1.31127652
1595.300000	131	0	0	30.4	1.213989	4095.000000	7	1.99996612	0.65679922	2.15386380	0.93206220	0.61166146	0.17731486	2.37631173	0.90316540	0.75822211	1.18143787	1.14812818	0.18149792	0.58616851	0.22697380	0.81650880	0.35840331	2.26578263	1.40860696	1.33307008	1.63178741	1.70521722	1.11062323	2.18704456	4.10501121	0.87468389	2.88895563	0.55156173	2.64925195	1.91184257	8.66947644	0.91717051	1.31097424
1595.800000	131	0	0	30.4	1.213379	4095.000000	7	1.99937585	0.65668795	2.15340674	0.93191443	0.61005660	0.17722233	2.37628053	0.90314292	0.75796099	1.18121143	1.14780521	0.18147354	0.58614215	0.22695618	0.81629142	0.35835136	2.26533261	1.40797210	1.33285612	1.63106426	1.70505433	1.11052926	2.18433159	4.10430894	0.87452632	2.88816268	0.55151730	2.64821095	1.91102802	8.66297760	0.91224064	1.31077129
1596.400000	131	0	0	30.4	1.212769	4095.000000	7	1.99900218	0.65658999	2.15302627	0.93185479	0.60862091	0.17711874	2.37593451	0.90310450	0.75772438	1.18106596	1.14752304	0.18145272	0.58610609	0.22693087	0.81610247	0.35831079	2.26461699	1.40736286	1.33271699	1.63021967	1.70480673	1.11039218	2.18182951	4.10402077	0.87438135	2.88759774	0.55141796	2.64715831	1.91041801	8.66267790	0.90771739	1.31063189
1597.000000	131	0	0	30.4	1.213379	4095.000000	7	1.99858080	0.65650090	2.15281117	0.93175230	0.60739303	0.17701839	2.37593734	0.90305797	0.75755384	1.18090346	1.14723119	0.18143421	0.58609006	0.22692335	0.81591947	0.35826774	2.26419366	1.40689813	1.33259920	1.62966729	1.70454675	1.11026194	2.17987439	4.10349180	0.87425819	2.88726136	0.55143586	2.64595412	1.91011124	8.66146647	0.90353505	1.31045639
1597.500000	131	0	0	30.4	1.212769	4095.000000	7	1.99831569	0.65642001	2.15237024	0.93166551	0.60636709	0.17692727	2.37579781	0.90303628	0.75742796	1.18077880	1.14697860	0.18142372	0.58603271	0.22689900	0.81577675	0.35822878	2.26372723	1.40641129	1.33242557	1.62919298	1.70440665	1.11016770	2.17781041	4.10263725	0.87416789	2.88685356	0.55139452	2.64530043	1.90967131	8.65823520	0.89989830	1.31032202
1598.100000	131	0	0	30.4	1.213379	4095.000000	7	1.99794460	0.65633581	2.15201150	0.93161813	0.60547957	0.17684967	2.37576208	0.90298139	0.75727194	1.18066500	1.14684761	0.18140830	0.58599539	0.22689195	0.81562193	0.35819694	2.26348002	1.40601134	1.33235280	1.62871720	1.70440583	1.11016353	2.17594084	4.10268025	0.87403192	2.88620275	0.55132830	2.64470603	1.90930332	8.65891062	0.89661748	1.31011882
1598.700000	131	0	0	30.4	1.212769	4095.000000	7	1.99757738	0.65627665	2.15185037	0.93156516	0.60470329	0.17676486	2.37575187	0.90296362	0.75712970	1.18057601	1.14670295	0.18139503	0.58597452	0.22687898	0.81551651	0.35817613	2.26312922	1.40570738	1.33224789	1.62821809	1.70407649	1.11005294	2.17454774	4.10225896	0.87392932	2.88567186	0.55129683	2.64391160	1.90887409	8.65571589	0.89372753	1.31004396
1599.200000	131	0	0	30.4	1.212769	4095.000000	7	1.99732577	0.65622125	2.15166719	0.93153508	0.60406967	0.17669034	2.37578250	0.90288835	0.75704256	1.18049478	1.14655527	0.18138239	0.58595807	0.22687097	0.81540937	0.35814553	2.26281679	1.40541828	1.33209933	1.62779697	1.70393890	1.10995157	2.17303843	4.10207951	0.87391701	2.88543727	0.55127915	2.64333469	1.90861147	8.65257397	0.89117207	1.30992433
1599.700000	131	0	0	30.4	1.212769	4095.000000	7	1.99711906	0.65618935	2.15142349	0.93144884	0.60351256	0.17662705	2.37564865	0.90286509	0.75696160	1.18042409	1.14643099	0.18137668	0.58592118	0.22685880	0.81531211	0.35813112	2.26269701	1.40519619	1.33210745	1.62751456	1.70387073	1.10989182	2.17173261	4.10198602	0.87380543	2.88538055	0.55122239	2.64290528	1.90826837	8.64946248	0.88895361	1.30985282
1600.300000	131	0	0	30.4	1.212158	4095.000000	7	1.99700544	0.65612665	2.15113416	0.93143154	0.60304060	0.17656007	2.37566283	0.90285464	0.75682082	1.18033574	1.14626936	0.18136157	0.58591169	0.22685191	0.81521263	0.35811067	2.26238733	1.40496215	1.33203166	1.62718850	1.70387363	1.10987784	2.17068324	4.10214291	0.87380312	2.88497515	0.55120656	2.64248102	1.90790201	8.64901404	0.88694706	1.30971482
1600.900000	131	0	0	30.4	1.210327	4095.000000	7	1.99678779	0.65609408	2.15105260	0.93138603	0.60261340	0.17650523	2.37552218	0.90286430	0.75674272	1.18028273	1.14619159	0.18135663	0.58590705	0.22683782	0.81513538	0.35808434	2.26222496	1.40481060	1.33192710	1.62702410	1.70376043	1.10977827	2.16965506	4.10168839	0.87376491	2.88444871	0.55122897	2.64203843	1.90765643	8.64732556	0.88514875	1.30961726
1601.400000	131	0	0	30.4	1.213989	4095.000000	7	1.99660737	0.65605486	2.15095360	0.93139747	0.60223730	0.17645009	2.37541784	0.90284392	0.75669287	1.18019221	1.14610227	0.18135247	0.58587564	0.22683318	0.81508108	0.35807527	2.26200272	1.40463440	1.33188853	1.62664890	1.70369392	1.10980621	2.16878767	4.10159706	0.87367976	2.88449701	0.55120574	2.64179716	1.90755812	8.64705215	0.88363954	1.30949097
1602.000000	0	0	0	30.4	1.214600	4095.000000	0	1.99650954	0.65601144	2.15092231	0.93140306	0.60196537	0.17640616	2.37533391	0.90285359	0.75660219	1.18012340	1.14599474	0.18134984	0.58586025	0.22683093	0.81502703	0.35805909	2.26193422	1.40448782	1.33190477	1.62649924	1.70364393	1.10981007	2.16831921	4.10147566	0.87367771	2.88439902	0.55114775	2.64144800	1.90699530	8.64901086	0.88141045	1.30912720
1602.500000	0	0	0	30.4	1.212769	4095.000000	0	1.99586346	0.65588318	2.15042330	0.93125189	0.60100539	0.17632706	2.37535603	0.90289253	0.75650464	1.18008217	1.14590088	0.18133457	0.58583621	0.22681668	0.81500235	0.35806709	2.26189000	1.40461678	1.33178602	1.62643255	1.70351753	1.10972476	2.16609769	4.10078814	0.87351999	2.88347873	0.55107866	2.63922027	1.90615845	8.64633053	0.87664785	1.30883564
1603.100000	0	0	0	30.4	1.213379	4095.000000	0	1.99556626	0.65581938	2.15019563	0.93118057	0.60033360	0.17623368	2.37543598	0.90286169	0.75644768	1.18002607	1.14592518	0.18133272	0.58584423	0.22682036	0.81501641	0.35806389	2.26185062	1.40461432	1.33178737	1.62630870	1.70349688	1.10961479	2.16527456	4.10047559	0.87353409	2.88399027	0.55108237	2.63959321	1.90647377	8.64900450	0.87538824	1.30891679
1603.700000	0	0	0	30.4	1.212158	4095.000000	0	1.99578904	0.65586856	2.15030536	0.93121251	0.60039452	0.17621679	2.37556358	0.90287267	0.75642395	1.18000437	1.14587172	0.18132794	0.58585245	0.22682741	0.81496829	0.35806104	2.26177404	1.40448535	1.33178703	1.62615986	1.70343450	1.10959934	2.16538918	4.10028657	0.87356743	2.88387480	0.55105152	2.63978795	1.90638557	8.64754176	0.87477602	1.30899193
1604.200000	0	0	0	30.4	1.213379	4095.000000	0	1.99570365	0.65589005	2.15043920	0.93122156	0.60043244	0.17620712	2.37546264	0.90281099	0.75641208	1.17999693	1.14584226	0.18132486	0.58583600	0.22681652	0.81497421	0.35806496	2.26176757	1.40455688	1.33174643	1.62625750	1.70346177	1.10962728	2.16511039	4.10030590	0.87354461	2.88403576	0.55110519	2.63991546	1.90665431	8.64797418	0.87430207	1.30903101
1604.800000	0	0	0	30.4	1.213379	4095.000000	0	1.99583293	0.65590843	2.15050894	0.93124311	0.60050232	0.17619299	2.37520236	0.90280341	0.75640235	1.17998918	1.14583709	0.18132609	0.58583411	0.22682453	0.81496014	0.35806318	2.26184038	1.40443144	1.33168419	1.62629401	1.70350307	1.10962193	2.16500869	4.10024468	0.87354948	2.88396858	0.55111053	2.64001824	1.90654324	8.64772935	0.87401345	1.30903435
1605.300000	0	0	0	30.4	1.213379	4095.000000	0	1.99604429	0.65593612	2.15055510	0.93121943	0.60056452	0.17618792	2.37559818	0.90274827	0.75645005	1.17999228	1.14583314	0.18132979	0.58584612	0.22682549	0.81497421	0.35806122	2.26177512	1.40454983	1.33182831	1.62620828	1.70354231	1.10963292	2.16505360	4.10016951	0.87358897	2.88413234	0.55110416	2.64016225	1.90648429	8.64783745	0.87375619	1.30908846
1605.900000	0	0	0	30.4	1.212769	4095.000000	0	1.99608580	0.65594476	2.15063151	0.93123699	0.60062397	0.17618039	2.37540196	0.90274566	0.75646382	1.18001429	1.14576359	0.18133103	0.58586172	0.22682805	0.81492732	0.35805766	2.26184038	1.40460445	1.33179854	1.62630711	1.70346466	1.10967097	2.16499268	4.10028549	0.87354486	2.88395668	0.55105625	2.64017304	1.90648931	8.64776114	0.87354538	1.30913956
1606.400000	0	0	0	30.4	1.213379	4095.000000	0	1.99614019	0.65592505	2.15077460	0.93129767	0.60070045	0.17617763	2.37528344	0.90279453	0.75641659	1.18004590	1.14579700	0.18133087	0.58584760	0.22681972	0.81494114	0.35806834	2.26175732	1.40454490	1.33174711	1.62632021	1.70347622	1.10964392	2.16510729	4.10016629	0.87355615	2.88437522	0.55111300	2.64018636	1.90669681	8.64607306	0.87338665	1.30914056
1607.000000	0	0	0	30.4	1.210327	4095.000000	0	1.99623992	0.65594454	2.15092385	0.93128729	0.60075074	0.17617533	2.37527210	0.90279374	0.75645907	1.18002793	1.14583375	0.18132918	0.58585603	0.22682853	0.81491943	0.35807083	2.26177781	1.40462313	1.33175726	1.62625789	1.70354025	1.10967751	2.16509232	4.10021246	0.87356205	2.88404206	0.55107126	2.64030501	1.90670504	8.64684551	0.87321204	1.30919467
1607.500000	0	0	0	30.4	1.212158	4095.000000	0	1.99619459	0.65596802	2.15084332	0.93128942	0.60079975	0.17617210	2.37530556	0.90279348	0.75646192	1.18004435	1.14575691	0.18133272	0.58585203	0.22681844	0.81492905	0.35806069	2.26186033	1.40457485	1.33182459	1.62623209	1.70355347	1.10967364	2.16491680	4.10082896	0.87356153	2.88438712	0.55110807	2.64038876	1.90682480	8.64812363	0.87316128	1.30916394
1608.100000	0	0	0	30.4	1.212769	4095.000000	0	1.99614210	0.65597112	2.15093308	0.93125908	0.60086048	0.17617425	2.37529025	0.90280394	0.75644341	1.18007504	1.14583861	0.18132810	0.58583853	0.22682084	0.81491622	0.35806211	2.26180316	1.40459000	1.33179245	1.62634879	1.70355140	1.10966918	2.16500197	4.10097397	0.87357589	2.88406796	0.55106694	2.64051123	1.90692308	8.64826990	0.87305847	1.30916294
1608.700000	0	0	0	30.4	1.213989	4095.000000	0	1.99617980	0.65595340	2.15095719	0.93128942	0.60092185	0.17616918	2.37530045	0.90283033	0.75645670	1.18001181	1.14573352	0.18132177	0.58583495	0.22682405	0.81491770	0.35805286	2.26181772	1.40457062	1.33172444	1.62631068	1.70358403	1.10961747	2.16505050	4.10093100	0.87357179	2.88435212	0.55113068	2.64054803	1.90700810	8.64965332	0.87296721	1.30917563
1609.200000	0	0	0	30.4	1.213379	4095.000000	0	1.99625471	0.65596935	2.15098745	0.93131710	0.60094508	0.17616903	2.37518988	0.90283007	0.75641327	1.17998856	1.14572593	0.18132486	0.58584001	0.22682501	0.81491153	0.35806727	2.26173089	1.40452693	1.33177079	1.62630632	1.70355223	1.10964006	2.16520796	4.10057762	0.87358564	2.88432202	0.55108237	2.64068891	1.90702319	8.64835894	0.87288493	1.30917396
1609.800000	0	0	0	30.4	1.212769	4095.000000	0	1.99637449	0.65598242	2.15098027	0.93133413	0.60099814	0.17616596	2.37517174	0.90284078	0.75645409	1.18000592	1.14581006	0.18132578	0.58584823	0.22682196	0.81492856	0.35805926	2.26177997	1.40451495	1.33173628	1.62636070	1.70351670	1.10966829	2.16505050	4.10080748	0.87356179	2.88435142	0.55111917	2.64073142	1.90701405	8.64896634	0.87283802	1.30914223
1610.300000	0	0	0	30.4	1.213989	4095.000000	0	1.99646277	0.65600878	2.15103875	0.93134345	0.60102563	0.17617241	2.37525396	0.90284732	0.75644768	1.17996873	1.14575327	0.18132841	0.58583558	0.22682052	0.81491943	0.35805695	2.26164676	1.40454913	1.33177824	1.62628568	1.70339444	1.10963827	2.16504276	4.10063884	0.87360308	2.88431082	0.55110005	2.64067748	1.90716582	8.64946248	0.87274831	1.30922908
1610.900000	0	0	0	30.4	1.212769	4095.000000	0	1.99650381	0.65600901	2.15108286	0.93132215	0.60106634	0.17617210	2.37537304	0.90282118	0.75645385	1.17997741	1.14586291	0.18132748	0.58584064	0.22682228	0.81490363	0.35805215	2.26162249	1.40454701	1.33183677	1.62638570	1.70344648	1.10962906	2.16512587	4.10064851	0.87359128	2.88426463	0.55109655	2.64069589	1.90711874	8.64895361	0.87269423	1.30922173
1611.400000	0	0	0	30.4	1.213989	4095.000000	0	1.99652529	0.65600014	2.15118237	0.93136048	0.60111408	0.17617226	2.37516210	0.90279479	0.75643083	1.17996191	1.14580065	0.18132332	0.58583917	0.22682084	0.81490733	0.35805944	2.26167157	1.40457908	1.33180260	1.62631545	1.70345103	1.10965194	2.16504172	4.10069899	0.87360641	2.88436052	0.55110848	2.64082979	1.90725406	8.64795828	0.87263912	1.30921338
1612.000000	0	0	0	30.4	1.212158	4095.000000	0	1.99647041	0.65601920	2.15115621	0.93131337	0.60113283	0.17617732	2.37524318	0.90277205	0.75649349	1.17997958	1.14589723	0.18132671	0.58584865	0.22682581	0.81490338	0.35805517	2.26162681	1.40458084	1.33173527	1.62631465	1.70351051	1.10970574	2.16509696	4.10080425	0.87359949	2.88434792	0.55111012	2.64068066	1.90715577	8.64958971	0.87259530	1.30924745
1612.600000	0	0	0	30.4	1.213989	4095.000000	0	1.99650524	0.65602806	2.15120802	0.93129022	0.60117269	0.17617272	2.37530386	0.90277833	0.75645480	1.18002762	1.14580308	0.18132748	0.58586025	0.22682853	0.81490857	0.35806086	2.26168182	1.40461326	1.33174001	1.62631505	1.70353860	1.10967810	2.16510780	4.10047022	0.87357384	2.88456491	0.55109552	2.64081456	1.90713519	8.64961515	0.87254071	1.30924311
1613.100000	0	0	0	30.4	1.213989	4095.000000	0	1.99657158	0.65604755	2.15116442	0.93135728	0.60118569	0.17617640	2.37514679	0.90278956	0.75646097	1.17999631	1.14581674	0.18132825	0.58583158	0.22682228	0.81489179	0.35805660	2.26183067	1.40456710	1.33186248	1.62639047	1.70348944	1.10971377	2.16531638	4.10110932	0.87358359	2.88476162	0.55114158	2.64079489	1.90715119	8.64823174	0.87248049	1.30926048
1613.700000	0	0	0	30.4	1.213379	4095.000000	0	1.99661597	0.65601742	2.15119161	0.93133413	0.60119955	0.17617118	2.37512921	0.90278198	0.75646975	1.18000437	1.14585623	0.18131915	0.58585034	0.22682180	0.81493300	0.35805677	2.26180909	1.40456252	1.33180564	1.62641468	1.70350431	1.10969118	2.16518421	4.10098149	0.87363590	2.88465661	0.55110519	2.64084819	1.90716445	8.64759899	0.87245486	1.30924177
1614.200000	0	0	0	30.4	1.212158	4095.000000	0	1.99662169	0.65603847	2.15111928	0.93133653	0.60121660	0.17617026	2.37514962	0.90272293	0.75647047	1.18007597	1.14573869	0.18132779	0.58585540	0.22681956	0.81493473	0.35804735	2.26189916	1.40455300	1.33182797	1.62640079	1.70347085	1.10970069	2.16506341	4.10114907	0.87359615	2.88475952	0.55114282	2.64074602	1.90713062	8.64889637	0.87242180	1.30923977
1614.800000	0	0	0	30.4	1.212769	4095.000000	0	1.99660213	0.65603914	2.15113467	0.93136500	0.60125347	0.17617364	2.37528117	0.90279793	0.75647664	1.18004900	1.14581097	0.18132625	0.58584633	0.22682277	0.81492979	0.35806478	2.26195957	1.40451248	1.33176775	1.62641825	1.70357990	1.10973011	2.16532000	4.10074840	0.87361026	2.88448791	0.55113007	2.64091864	1.90722526	8.64840664	0.87245384	1.30927551
1615.300000	0	0	0	30.4	1.213989	4095.000000	0	1.99667085	0.65604046	2.15106183	0.93132269	0.60127799	0.17617855	2.37509916	0.90276604	0.75646263	1.18000809	1.14582160	0.18132979	0.58583495	0.22682869	0.81491893	0.35805500	2.26192505	1.40469713	1.33176470	1.62652147	1.70348737	1.10975330	2.16538918	4.10091274	0.87359282	2.88486873	0.55114446	2.64084629	1.90710594	8.64829534	0.87239874	1.30922640
1615.900000	0	0	0	30.4	1.213379	4095.000000	0	1.99663362	0.65605331	2.15110697	0.93132615	0.60132190	0.17617364	2.37516210	0.90280969	0.75644958	1.17998639	1.14571682	0.18132208	0.58584718	0.22682084	0.81489623	0.35805926	2.26196874	1.40459564	1.33183541	1.62654290	1.70346342	1.10971585	2.16540674	4.10065388	0.87362718	2.88484423	0.55110478	2.64096053	1.90706296	8.64707122	0.87240950	1.30927083
1616.400000	0	0	0	30.4	1.213989	4095.000000	0	1.99661644	0.65605176	2.15112184	0.93133333	0.60131145	0.17617809	2.37533334	0.90283739	0.75646999	1.18001274	1.14572381	0.18132301	0.58586236	0.22682196	0.81491868	0.35805962	2.26208147	1.40457697	1.33181579	1.62642381	1.70349770	1.10971079	2.16532516	4.10090952	0.87362898	2.88459151	0.55109182	2.64098528	1.90718457	8.64849249	0.87234647	1.30923041
1617.000000	0	0	0	30.4	1.213379	4095.000000	0	1.99678779	0.65606483	2.15108029	0.93138017	0.60133511	0.17617778	2.37547455	0.90284627	0.75648732	1.17999507	1.14579002	0.18132609	0.58584865	0.22682293	0.81494040	0.35805642	2.26202160	1.40458437	1.33184726	1.62652504	1.70349109	1.10977708	2.16546766	4.10069899	0.87367027	2.88479382	0.55112657	2.64092816	1.90715668	8.64663569	0.87232699	1.30927250
1617.600000	0	0	0	30.4	1.212769	4095.000000	0	1.99663506	0.65605176	2.15113005	0.93135303	0.60134790	0.17617840	2.37516040	0.90281570	0.75649040	1.18001119	1.14581006	0.18132609	0.58584802	0.22683013	0.81490881	0.35805286	2.26198546	1.40451918	1.33176437	1.62652861	1.70346177	1.10971287	2.16539796	4.10091274	0.87365180	2.88487503	0.55109388	2.64088627	1.90714205	8.64755130	0.87225781	1.30928486
1618.100000	0	0	0	30.4	1.212158	4095.000000	0	1.99664985	0.65607635	2.15107978	0.93135143	0.60138244	0.17618516	2.37507875	0.90284366	0.75649159	1.18000623	1.14577331	0.18132671	0.58584928	0.22682293	0.81493275	0.35806193	2.26198654	1.40455089	1.33166964	1.62642302	1.70345887	1.10972625	2.16530502	4.10071188	0.87360616	2.88484353	0.55111814	2.64085264	1.90706982	8.64655304	0.87230701	1.30922507
1618.700000	0	0	0	30.4	1.214600	4095.000000	0	1.99680306	0.65607724	2.15120084	0.93135303	0.60138180	0.17618132	2.37521256	0.90280394	0.75648779	1.18000809	1.14583466	0.18132733	0.58585181	0.22682725	0.81494287	0.35806122	2.26202699	1.40455829	1.33179955	1.62651630	1.70350431	1.10971496	2.16506186	4.10079029	0.87357846	2.88489324	0.55111876	2.64089960	1.90721886	8.64593956	0.87224423	1.30928954
1619.200000	0	0	0	30.4	1.213379	4095.000000	0	1.99672526	0.65607082	2.15114185	0.93135116	0.60141526	0.17618331	2.37513488	0.90279871	0.75652197	1.17998980	1.14583557	0.18131853	0.58585392	0.22682741	0.81490289	0.35806602	2.26195256	1.40464180	1.33177350	1.62651551	1.70346590	1.10971169	2.16512278	4.10098794	0.87359102	2.88466221	0.55114220	2.64091737	1.90729155	8.64658165	0.87221912	1.30922741
1619.800000	0	0	0	30.4	1.210327	4095.000000	0	1.99665081	0.65607525	2.15126496	0.93135808	0.60141441	0.17618024	2.37525452	0.90279557	0.75653194	1.18003940	1.14587050	0.18132733	0.58584718	0.22682869	0.81491646	0.35806104	2.26209226	1.40465555	1.33173392	1.62643255	1.70342129	1.10969177	2.16532309	4.10110395	0.87360205	2.88495134	0.55114981	2.64110650	1.90705976	8.64625742	0.87216326	1.30925881
1620.300000	0	0	0	30.4	1.212769	4095.000000	0	1.99674053	0.65609231	2.15122546	0.93135436	0.60143871	0.17618024	2.37534695	0.90280759	0.75652339	1.18003072	1.14586078	0.18132655	0.58584254	0.22682997	0.81493621	0.35805820	2.26206745	1.40461291	1.33172444	1.62651591	1.70348490	1.10974022	2.16533136	4.10134137	0.87362436	2.88481903	0.55110766	2.64104177	1.90722023	8.64634324	0.87219324	1.30928653
1620.900000	0	0	0	30.4	1.213379	4095.000000	0	1.99669996	0.65608544	2.15118391	0.93133040	0.60146515	0.17617901	2.37518648	0.90285176	0.75651746	1.18002421	1.14586200	0.18132625	0.58584781	0.22683189	0.81495595	0.35807545	2.26206313	1.40467387	1.33177959	1.62655561	1.70349605	1.10975568	2.16551930	4.10140153	0.87361667	2.88484703	0.55110560	2.64092181	1.90706479	8.64545962	0.87213380	1.30924645
1621.500000	0	0	0	30.4	1.212769	4095.000000	0	1.99672240	0.65610715	2.15132909	0.93135036	0.60148860	0.17617932	2.37514112	0.90281334	0.75652339	1.18004126	1.14577027	0.18132964	0.58583537	0.22682965	0.81493547	0.35805571	2.26198007	1.40470700	1.33173392	1.62653417	1.70355884	1.10973309	2.16524978	4.10149500	0.87359385	2.88490654	0.55113110	2.64091420	1.90718503	8.64565350	0.87212304	1.30925914
1622.000000	0	0	0	30.4	1.213379	4095.000000	0	1.99676631	0.65609430	2.15127009	0.93136607	0.60149777	0.17618116	2.37506230	0.90288051	0.75651485	1.18004002	1.14577149	0.18132779	0.58583411	0.22682517	0.81492757	0.35805980	2.26201998	1.40470453	1.33175252	1.62655759	1.70346053	1.10971971	2.16551517	4.10106743	0.87359077	2.88490934	0.55111444	2.64103098	1.90712148	8.64617795	0.87208845	1.30925847
1622.600000	0	0	0	30.4	1.212158	4095.000000	0	1.99688850	0.65609120	2.15124188	0.93133067	0.60151162	0.17618070	2.37516493	0.90287110	0.75650108	1.17999724	1.14582373	0.18132362	0.58583326	0.22682853	0.81490067	0.35805179	2.26201405	1.40474823	1.33175320	1.62642183	1.70351175	1.10969326	2.16542946	4.10091597	0.87359179	2.88481973	0.55112883	2.64102082	1.90723257	8.64438867	0.87205668	1.30932929
1623.100000	0	0	0	30.4	1.213379	4095.000000	0	1.99686463	0.65607879	2.15109876	0.93130858	0.60152463	0.17618208	2.37530556	0.90285098	0.75652577	1.17997400	1.14584803	0.18132270	0.58585350	0.22682949	0.81493917	0.35805944	2.26194717	1.40470876	1.33171362	1.62650400	1.70342583	1.10971347	2.16535665	4.10079351	0.87364668	2.88480642	0.55111115	2.64090024	1.90714159	8.64527847	0.87204592	1.30932929
1623.700000	0	0	0	30.4	1.213379	4095.000000	0	1.99692382	0.65606483	2.15127779	0.93137006	0.60153102	0.17619237	2.37521370	0.90288286	0.75653716	1.17998918	1.14583193	0.18132578	0.58585076	0.22682805	0.81493078	0.35805517	2.26189755	1.40470594	1.33173290	1.62647502	1.70346466	1.10966770	2.16524978	4.10089448	0.87362616	2.88485613	0.55111341	2.64105192	1.90723257	8.64498291	0.87203568	1.30930791
1624.200000	0	0	0	30.4	1.214600	4095.000000	0	1.99682454	0.65608322	2.15133166	0.93131869	0.60153038	0.17618562	2.37528855	0.90280498	0.75656635	1.18000747	1.14588569	0.18132378	0.58583664	0.22683157	0.81496163	0.35806069	2.26196551	1.40467916	1.33174102	1.62651392	1.70344896	1.10971050	2.16552137	4.10105454	0.87362565	2.88478752	0.55114158	2.64112491	1.90730390	8.64624788	0.87200391	1.30927785
1624.800000	0	0	0	30.4	1.212158	4095.000000	0	1.99702072	0.65607946	2.15115724	0.93133759	0.60155469	0.17619283	2.37516153	0.90281256	0.75654072	1.18003971	1.14590027	0.18133026	0.58583368	0.22683189	0.81495200	0.35806282	2.26203724	1.40468691	1.33172478	1.62647383	1.70340600	1.10969266	2.16517027	4.10085152	0.87359154	2.88486103	0.55115783	2.64106144	1.90728744	8.64511956	0.87195575	1.30928787
1625.400000	0	0	0	30.4	1.215210	4095.000000	0	1.99687656	0.65610272	2.15135782	0.93132561	0.60155192	0.17619022	2.37530896	0.90280367	0.75651153	1.18004590	1.14582373	0.18132470	0.58582715	0.22682389	0.81493374	0.35806015	2.26199571	1.40468902	1.33168757	1.62642064	1.70345144	1.10969029	2.16533652	4.10087515	0.87363103	2.88489674	0.55108771	2.64116744	1.90734962	8.64627331	0.87192834	1.30929755
1625.900000	0	0	0	30.4	1.213379	4095.000000	0	1.99683886	0.65610161	2.15130549	0.93136580	0.60155320	0.17618992	2.37518478	0.90276866	0.75653194	1.18004900	1.14583952	0.18133010	0.58583537	0.22683061	0.81493028	0.35806745	2.26191319	1.40473061	1.33175388	1.62651194	1.70342583	1.10970842	2.16531793	4.10058514	0.87361872	2.88501646	0.55112822	2.64119029	1.90735922	8.64524669	0.87192731	1.30933129
1626.500000	0	0	0	30.4	1.213379	4095.000000	0	1.99679590	0.65607148	2.15127882	0.93133466	0.60160905	0.17618853	2.37506571	0.90275716	0.75658178	1.18009426	1.14586868	0.18133072	0.58583368	0.22682469	0.81495743	0.35805820	2.26197629	1.40475387	1.33178128	1.62656593	1.70355966	1.10975033	2.16540829	4.10063240	0.87365180	2.88499195	0.55113870	2.64108619	1.90736013	8.64493842	0.87187838	1.30929989
1627.000000	0	0	0	30.4	1.213379	4095.000000	0	1.99687609	0.65608987	2.15111415	0.93132907	0.60163144	0.17619299	2.37508612	0.90278852	0.75656683	1.18008248	1.14584955	0.18132871	0.58582778	0.22682981	0.81492880	0.35805553	2.26200272	1.40475351	1.33181884	1.62662706	1.70343657	1.10972447	2.16548316	4.10086870	0.87364360	2.88462371	0.55114734	2.64125693	1.90734230	8.64521808	0.87193448	1.30928553
1627.600000	0	0	0	30.4	1.212158	4095.000000	0	1.99671046	0.65607569	2.15124342	0.93131683	0.60164594	0.17618915	2.37493984	0.90278146	0.75656232	1.18007752	1.14582586	0.18132039	0.58583158	0.22682821	0.81492683	0.35805037	2.26201351	1.40477889	1.33180023	1.62665247	1.70341881	1.10972060	2.16555441	4.10118559	0.87363847	2.88473642	0.55115556	2.64125693	1.90725269	8.64415671	0.87188479	1.30928853
1628.100000	0	0	0	30.4	1.215820	4095.000000	0	1.99678731	0.65608810	2.15131524	0.93132375	0.60162568	0.17618930	2.37492283	0.90278277	0.75650369	1.18006202	1.14579548	0.18133149	0.58584444	0.22683077	0.81493201	0.35805784	2.26198708	1.40476620	1.33179177	1.62668979	1.70349481	1.10973219	2.16538815	4.10126616	0.87362975	2.88505706	0.55116770	2.64117950	1.90734322	8.64452848	0.87187352	1.30928820
1628.700000	0	0	0	30.4	1.212158	4095.000000	0	1.99667419	0.65608123	2.15130293	0.93135782	0.60166598	0.17619329	2.37496819	0.90281047	0.75651912	1.18001150	1.14582434	0.18132409	0.58585456	0.22682853	0.81495743	0.35805179	2.26208525	1.40471193	1.33176301	1.62664930	1.70339609	1.10974022	2.16552963	4.10132955	0.87363539	2.88516419	0.55118394	2.64130264	1.90727464	8.64547551	0.87183970	1.30933664
1629.200000	0	0	0	30.4	1.213379	4095.000000	0	1.99684458	0.65608632	2.15118340	0.93138550	0.60164807	0.17619191	2.37493303	0.90286404	0.75650108	1.18002142	1.14580672	0.18132162	0.58586046	0.22683141	0.81495718	0.35805268	2.26198654	1.40469960	1.33176606	1.62665882	1.70349729	1.10976994	2.16542739	4.10099331	0.87362462	2.88544777	0.55112698	2.64135849	1.90728058	8.64360068	0.87181819	1.30928820
1629.800000	128	0	0	30.4	1.213379	4095.000000	1	1.99688993	0.65611180	2.15131780	0.93138629	0.60167664	0.17619729	2.37506797	0.90284261	0.75655638	1.18000127	1.14581674	0.18132625	0.58585139	0.22682965	0.81493275	0.35805909	2.26200758	1.40472603	1.33183846	1.62672552	1.70339444	1.10975687	2.16538815	4.10083326	0.87361103	2.88545127	0.55111609	2.64135024	1.90724903	8.64526576	0.87175568	1.30932461
1630.400000	128	0	0	30.4	1.213379	4095.000000	1	1.99664317	0.65606572	2.15116288	0.93135249	0.60129951	0.17617041	2.37509009	0.90281334	0.75645053	1.17994269	1.14565486	0.18132039	0.58581808	0.22682293	0.81485403	0.35803436	2.26162411	1.40394738	1.33158980	1.62537892	1.70288853	1.10938031	2.16090487	4.09937169	0.87308154	2.88225034	0.55094667	2.63621282	1.90483006	8.63683760	0.86627755	1.30841858
1630.900000	128	0	0	30.4	1.213379	4095.000000	1	1.99475882	0.65558837	2.14947689	0.93081550	0.59716692	0.17579270	2.37424484	0.90258313	0.75562080	1.17939203	1.14487606	0.18124173	0.58564839	0.22673613	0.81411661	0.35785473	2.25967329	1.40193891	1.33106655	1.62335741	1.70236706	1.10913517	2.15548997	4.09857085	0.87291774	2.88197760	0.55087430	2.63535595	1.90445107	8.64355620	0.86378670	1.30820191
1631.500000	128	0	0	30.4	1.215210	4095.000000	1	1.99458859	0.65556401	2.14924624	0.93081178	0.59661551	0.17566422	2.37416209	0.90255229	0.75553992	1.17927987	1.14464507	0.18122538	0.58563616	0.22672700	0.81399427	0.35782948	2.25957200	1.40154030	1.33102664	1.62300670	1.70229853	1.10904514	2.15395728	4.09846674	0.87295952	2.88212026	0.55083442	2.63528187	1.90420682	8.64502422	0.86247290	1.30816018
1632.100000	128	0	0	30.4	1.213989	4095.000000	1	1.99447035	0.65557974	2.14927853	0.93079927	0.59646786	0.17559484	2.37424144	0.90250579	0.75549580	1.17924982	1.14460470	0.18122060	0.58562267	0.22672235	0.81393483	0.35783090	2.25925252	1.40154312	1.33102056	1.62291834	1.70224445	1.10903118	2.15355772	4.09839912	0.87291056	2.88217761	0.55083977	2.63508369	1.90403837	8.64344500	0.86151843	1.30815584
1632.600000	128	0	0	30.4	1.212158	4095.000000	1	1.99439073	0.65553766	2.14906328	0.93078225	0.59635613	0.17555048	2.37407255	0.90250788	0.75544528	1.17921946	1.14460440	0.18121937	0.58561909	0.22671611	0.81391436	0.35782237	2.25927191	1.40138939	1.33095833	1.62259187	1.70216066	1.10904692	2.15306786	4.09803421	0.87287416	2.88231888	0.55081900	2.63512865	1.90405800	8.64229186	0.86079521	1.30804468
1633.100000	128	0	0	30.4	1.210938	4095.000000	1	1.99429681	0.65552260	2.14899614	0.93079927	0.59628731	0.17551303	2.37433610	0.90251702	0.75540520	1.17923464	1.14461077	0.18121258	0.58562583	0.22671915	0.81386529	0.35782343	2.25904243	1.40140065	1.33095732	1.62259108	1.70215446	1.10906148	2.15269566	4.09804816	0.87284776	2.88229021	0.55081654	2.63506597	1.90378732	8.63981168	0.86016258	1.30804000
1633.700000	128	0	0	30.4	1.210938	4095.000000	1	1.99423532	0.65551130	2.14906379	0.93083679	0.59624759	0.17549016	2.37402834	0.90252434	0.75539429	1.17920149	1.14458831	0.18121228	0.58562288	0.22671947	0.81386677	0.35781934	2.25901280	1.40138588	1.33094954	1.62247897	1.70212928	1.10902107	2.15258787	4.09807714	0.87287365	2.88249443	0.55080749	2.63509129	1.90385898	8.63995138	0.85969463	1.30803466
1634.300000	128	0	0	30.4	1.214600	4095.000000	1	1.99420671	0.65549248	2.14906635	0.93080592	0.59622720	0.17546515	2.37420517	0.90256170	0.75536773	1.17919467	1.14458679	0.18121320	0.58561845	0.22670954	0.81385493	0.35780992	2.25901226	1.40139397	1.33089341	1.62244015	1.70215735	1.10904098	2.15232815	4.09814797	0.87286852	2.88246995	0.55076679	2.63493934	1.90366408	8.64138667	0.85921489	1.30800462
1634.800000	128	0	0	30.4	1.212769	4095.000000	1	1.99418622	0.65550156	2.14921703	0.93081258	0.59615584	0.17544550	2.37427659	0.90256876	0.75533500	1.17914448	1.14445690	0.18120765	0.58563658	0.22671242	0.81385296	0.35781774	2.25887922	1.40135844	1.33095191	1.62238350	1.70211525	1.10903890	2.15216084	4.09802992	0.87285929	2.88238742	0.55077378	2.63488617	1.90351165	8.64174555	0.85886864	1.30802231
1635.400000	128	0	0	30.4	1.212158	4095.000000	1	1.99403177	0.65549292	2.14902945	0.93080300	0.59615499	0.17542923	2.37415983	0.90257032	0.75534188	1.17914944	1.14451122	0.18120919	0.58560897	0.22670698	0.81385518	0.35781081	2.25900418	1.40132045	1.33095258	1.62232012	1.70209874	1.10896700	2.15197506	4.09806534	0.87285519	2.88239092	0.55076227	2.63506787	1.90355044	8.64101829	0.85851789	1.30796056
1636.000000	128	0	0	30.4	1.212769	4095.000000	1	1.99405513	0.65549757	2.14893875	0.93075777	0.59617050	0.17540882	2.37410995	0.90257947	0.75530749	1.17913302	1.14450455	0.18120302	0.58560138	0.22670618	0.81383890	0.35781276	2.25899880	1.40130779	1.33091302	1.62213436	1.70211401	1.10898186	2.15184165	4.09776056	0.87282623	2.88250353	0.55078961	2.63502291	1.90350207	8.64077059	0.85812483	1.30795489
1636.500000	128	0	0	30.4	1.212158	4095.000000	1	1.99402652	0.65547897	2.14900947	0.93076814	0.59613737	0.17539609	2.37418250	0.90255151	0.75530583	1.17917701	1.14451153	0.18120256	0.58560454	0.22670442	0.81384901	0.35780227	2.25895193	1.40124096	1.33095326	1.62214188	1.70207769	1.10891085	2.15170670	4.09775949	0.87278214	2.88234756	0.55073308	2.63490706	1.90351074	8.64129457	0.85787351	1.30791316
1637.100000	128	0	0	30.4	1.212158	4095.000000	1	1.99407991	0.65546989	2.14905764	0.93080779	0.59611337	0.17539302	2.37423124	0.90252852	0.75527405	1.17915935	1.14455068	0.18119747	0.58560770	0.22670602	0.81382534	0.35779800	2.25883074	1.40125116	1.33095935	1.62200841	1.70208470	1.10893581	2.15151737	4.09717363	0.87279419	2.88230699	0.55073842	2.63469625	1.90359973	8.64060230	0.85756258	1.30790983
1637.700000	128	0	0	30.4	1.212158	4095.000000	1	1.99393501	0.65545926	2.14903099	0.93077613	0.59612208	0.17537214	2.37420857	0.90255700	0.75522283	1.17913736	1.14449423	0.18120241	0.58559843	0.22670554	0.81382090	0.35780423	2.25877204	1.40123885	1.33096374	1.62192643	1.70207356	1.10890224	2.15157176	4.09723372	0.87275753	2.88229440	0.55071725	2.63482539	1.90345324	8.64047528	0.85736540	1.30781871
1638.200000	128	0	0	30.4	1.214600	4095.000000	1	1.99399554	0.65544088	2.14884087	0.93078943	0.59612972	0.17536156	2.37401134	0.90249586	0.75522828	1.17916152	1.14445842	0.18119300	0.58559801	0.22670490	0.81379649	0.35780938	2.25873164	1.40119946	1.33099790	1.62193000	1.70211855	1.10891917	2.15156817	4.09714574	0.87279239	2.88202236	0.55069073	2.63486401	1.90341262	8.64164392	0.85712080	1.30788379
1638.700000	128	0	0	30.4	1.212158	4095.000000	1	1.99397743	0.65546325	2.14896642	0.93077506	0.59609213	0.17535603	2.37427092	0.90255099	0.75521785	1.17912311	1.14458892	0.18119932	0.58559695	0.22670522	0.81383076	0.35780618	2.25885875	1.40124237	1.33092857	1.62203693	1.70213465	1.10891887	2.15150095	4.09705884	0.87276317	2.88238742	0.55070471	2.63475512	1.90322827	8.64111673	0.85689780	1.30789915
1639.300000	128	0	0	30.4	1.213379	4095.000000	1	1.99383634	0.65544420	2.14904739	0.93077772	0.59607472	0.17533593	2.37426525	0.90250970	0.75514742	1.17913891	1.14452883	0.18119192	0.58558262	0.22670041	0.81379944	0.35780814	2.25887222	1.40126030	1.33089205	1.62198623	1.70207273	1.10893521	2.15147479	4.09707815	0.87273985	2.88223146	0.55069546	2.63473233	1.90304849	8.64120248	0.85674763	1.30786210
1639.800000	128	0	0	30.4	1.212158	4095.000000	1	1.99390545	0.65542006	2.14899563	0.93076628	0.59613333	0.17532733	2.37409918	0.90253400	0.75520030	1.17914139	1.14453490	0.18119423	0.58559653	0.22669897	0.81381473	0.35780138	2.25861800	1.40123393	1.33094041	1.62189198	1.70210204	1.10892808	2.15131575	4.09709209	0.87273959	2.88214054	0.55071355	2.63487794	1.90307268	8.63911960	0.85654852	1.30795656
1640.400000	128	0	0	30.4	1.213989	4095.000000	1	1.99376771	0.65545638	2.14893004	0.93076123	0.59610509	0.17531398	2.37391613	0.90248619	0.75516663	1.17914913	1.14456312	0.18118868	0.58558009	0.22669785	0.81380438	0.35780743	2.25872841	1.40115127	1.33091978	1.62187257	1.70210493	1.10889897	2.15130293	4.09683676	0.87277829	2.88217831	0.55067943	2.63462029	1.90311146	8.63966882	0.85640827	1.30788513
1641.000000	128	0	0	30.4	1.213379	4095.000000	3	1.99380774	0.65544376	2.14895310	0.93075218	0.59614374	0.17531368	2.37413602	0.90249403	0.75517042	1.17921140	1.14450272	0.18119207	0.58557356	0.22670282	0.81380980	0.35780316	2.25890400	1.40129653	1.33090355	1.62194742	1.70213465	1.10901662	2.15186012	4.09715432	0.87312231	2.88414144	0.55085354	2.63934521	1.90587653	8.64738279	0.86100301	1.30911117
1641.500000	128	0	0	30.4	1.213379	4095.000000	3	1.99645036	0.65608189	2.15156047	0.93145736	0.60175489	0.17576062	2.37535489	0.90286822	0.75632664	1.17986273	1.14561872	0.18128584	0.58582884	0.22680291	0.81478518	0.35803045	2.26133615	1.40442580	1.33189056	1.62554595	1.70363608	1.10972476	2.16496326	4.10000842	0.87378337	2.88712332	0.55104741	2.64407364	1.90734825	8.65080166	0.86700642	1.30956948
1642.100000	128	0	0	30.4	1.213989	4095.000000	3	1.99722551	0.65627111	2.15215673	0.93159710	0.60452681	0.17609302	2.37561235	0.90296179	0.75669904	1.18030908	1.14628607	0.18133334	0.58594205	0.22685143	0.81527582	0.35813931	2.26238895	1.40549548	1.33221100	1.62672155	1.70407566	1.10992303	2.16983976	4.10065281	0.87393624	2.88750594	0.55112616	2.64489546	1.90777122	8.65057579	0.87087992	1.30974523
1642.700000	128	0	0	30.4	1.212769	4095.000000	3	1.99755828	0.65631099	2.15245082	0.93166818	0.60555012	0.17624827	2.37581086	0.90300308	0.75689536	1.18044672	1.14643373	0.18134984	0.58597030	0.22686633	0.81547849	0.35817435	2.26288963	1.40592459	1.33227158	1.62738707	1.70422524	1.11000418	2.17214587	4.10067214	0.87402089	2.88794118	0.55113706	2.64550643	1.90824688	8.65352877	0.87434337	1.30993235
1643.200000	128	0	0	30.4	1.214600	4095.000000	3	1.99789254	0.65637060	2.15266024	0.93171662	0.60636003	0.17636822	2.37585056	0.90301275	0.75704351	1.18056082	1.14657927	0.18136450	0.58597136	0.22688266	0.81562317	0.35818840	2.26325550	1.40632241	1.33232573	1.62789748	1.70420293	1.11009159	2.17400184	4.10073336	0.87409529	2.88791805	0.55118949	2.64626512	1.90843534	8.65262170	0.87752278	1.31001188
1643.700000	128	0	0	30.4	1.213379	4095.000000	3	1.99814470	0.65640827	2.15279884	0.93178158	0.60706852	0.17647190	2.37595266	0.90295264	0.75715344	1.18063740	1.14675461	0.18138208	0.58600024	0.22689195	0.81572786	0.35822113	2.26371320	1.40664164	1.33243775	1.62827094	1.70436740	1.11014629	2.17574681	4.10083111	0.87412068	2.88794819	0.55121766	2.64675430	1.90891710	8.65274900	0.88067861	1.31012517
1644.300000	128	0	0	30.4	1.212769	4095.000000	3	1.99831904	0.65645857	2.15287277	0.93176747	0.60771548	0.17655285	2.37583525	0.90296597	0.75725959	1.18071616	1.14695337	0.18139442	0.58603651	0.22689852	0.81582588	0.35825280	2.26394100	1.40687519	1.33245433	1.62858565	1.70460379	1.11021735	2.17732132	4.10123179	0.87413531	2.88827204	0.55123740	2.64722957	1.90930515	8.65429910	0.88388685	1.31018499
1644.900000	128	0	0	30.4	1.213379	4095.000000	3	1.99841218	0.65650999	2.15298725	0.93178052	0.60826933	0.17662735	2.37594812	0.90301929	0.75733795	1.18082686	1.14708984	0.18140645	0.58603819	0.22691101	0.81591281	0.35826507	2.26411538	1.40707843	1.33253726	1.62891513	1.70464347	1.11019178	2.17840089	4.10152400	0.87421330	2.88814936	0.55126455	2.64776794	1.90949463	8.65432456	0.88706657	1.31035110
1645.400000	128	0	0	30.4	1.212158	4095.000000	3	1.99862284	0.65653303	2.15294772	0.93184361	0.60878783	0.17668804	2.37574393	0.90302138	0.75746430	1.18089974	1.14716523	0.18141246	0.58605780	0.22691518	0.81603801	0.35828927	2.26447281	1.40732333	1.33261274	1.62923194	1.70477573	1.11029525	2.17981930	4.10174426	0.87427333	2.88856929	0.55125180	2.64799453	1.90970472	8.65744839	0.89035030	1.31043700
1646.000000	128	0	0	30.4	1.211548	4095.000000	3	1.99869115	0.65654212	2.15326553	0.93189047	0.60922806	0.17674534	2.37591919	0.90301641	0.75753697	1.18095928	1.14731631	0.18142141	0.58606582	0.22691854	0.81607654	0.35829870	2.26450953	1.40755027	1.33266520	1.62951660	1.70483070	1.11034609	2.18088553	4.10207843	0.87431849	2.88878875	0.55131164	2.64848723	1.91008422	8.65814919	0.89358568	1.31053829
1646.500000	128	0	0	30.4	1.215210	4095.000000	3	1.99885980	0.65656251	2.15322805	0.93188275	0.60964549	0.17680127	2.37589934	0.90307026	0.75762105	1.18103991	1.14730628	0.18143051	0.58608690	0.22692527	0.81617928	0.35831702	2.26473039	1.40769675	1.33266825	1.62980130	1.70496050	1.11036096	2.18193304	4.10221705	0.87436621	2.88911692	0.55130506	2.64874381	1.91024813	8.65967215	0.89687259	1.31065562
1647.100000	128	0	0	30.4	1.212769	4095.000000	3	1.99898116	0.65659376	2.15329840	0.93189659	0.61000470	0.17685274	2.37584886	0.90309744	0.75765098	1.18104953	1.14739991	0.18144023	0.58608268	0.22693183	0.81620991	0.35832538	2.26470771	1.40794244	1.33262424	1.63005382	1.70493404	1.11040199	2.18309763	4.10232881	0.87438597	2.88923403	0.55137889	2.64901379	1.91016206	8.65997807	0.90005377	1.31060380
1647.700000	128	0	0	30.4	1.213379	4095.000000	3	1.99906143	0.65661437	2.15326348	0.93192535	0.61038524	0.17689961	2.37612396	0.90311600	0.75770941	1.18112737	1.14750024	0.18144038	0.58610925	0.22693904	0.81632427	0.35832681	2.26498422	1.40802788	1.33270650	1.63035173	1.70502746	1.11047871	2.18376607	4.10242016	0.87437852	2.88898719	0.55138053	2.64946849	1.91045052	8.66116685	0.90316723	1.31067534
1648.200000	128	0	0	30.4	1.213379	4095.000000	3	1.99913836	0.65663742	2.15344526	0.93197647	0.61072983	0.17694048	2.37627940	0.90311208	0.75779279	1.18112334	1.14757625	0.18144825	0.58610187	0.22693840	0.81635466	0.35833392	2.26512843	1.40819064	1.33270413	1.63049612	1.70509857	1.11044749	2.18458523	4.10248034	0.87441445	2.88953630	0.55137930	2.64976402	1.91074772	8.66292340	0.90616986	1.31075959
1648.800000	128	0	0	30.4	1.212158	4095.000000	3	1.99937012	0.65667000	2.15353872	0.93199004	0.61103737	0.17697982	2.37632081	0.90316017	0.75783270	1.18116645	1.14762550	0.18145874	0.58612254	0.22694337	0.81638751	0.35834513	2.26530020	1.40821888	1.33277352	1.63057847	1.70508699	1.11050280	2.18537448	4.10257922	0.87448937	2.88939323	0.55140686	2.65003793	1.91088374	8.66235270	0.90904027	1.31070409
1649.300000	128	0	0	30.4	1.212158	4095.000000	3	1.99939879	0.65670258	2.15361883	0.93200203	0.61129152	0.17702423	2.37619771	0.90314423	0.75787451	1.18120739	1.14768845	0.18145796	0.58613919	0.22694241	0.81646409	0.35835776	2.26527860	1.40832446	1.33279857	1.63079449	1.70518208	1.11054532	2.18599201	4.10249754	0.87450220	2.88952438	0.55139493	2.65016089	1.91108436	8.66175336	0.91170202	1.31079971
1649.900000	128	0	0	30.4	1.213989	4095.000000	3	1.99939497	0.65674757	2.15372976	0.93200043	0.61156805	0.17706311	2.37595890	0.90314004	0.75789803	1.18120895	1.14769057	0.18146815	0.58614299	0.22695154	0.81649719	0.35837057	2.26556490	1.40846853	1.33271868	1.63100338	1.70510932	1.11057417	2.18672025	4.10238255	0.87456199	2.88963380	0.55141920	2.65051321	1.91109260	8.66485914	0.91413612	1.31087661
1650.400000	128	0	0	30.4	1.215210	4095.000000	3	1.99948911	0.65674536	2.15374054	0.93201454	0.61181006	0.17710030	2.37623855	0.90312279	0.75794341	1.18129983	1.14779852	0.18147046	0.58613941	0.22695554	0.81654759	0.35837306	2.26549629	1.40854057	1.33278706	1.63111520	1.70514446	1.11061639	2.18738509	4.10254805	0.87454890	2.88977268	0.55145087	2.65062536	1.91125109	8.66471880	0.91647726	1.31086457
1651.000000	128	0	0	30.4	1.212158	4095.000000	3	1.99966069	0.65677462	2.15364605	0.93205661	0.61203622	0.17713334	2.37611262	0.90310554	0.75794721	1.18132371	1.14787515	0.18147169	0.58614173	0.22695714	0.81658885	0.35838747	2.26569726	1.40866453	1.33286831	1.63133566	1.70526724	1.11065268	2.18795833	4.10251259	0.87458380	2.88982879	0.55144614	2.65073496	1.91144121	8.66670623	0.91858167	1.31090870
1651.500000	128	0	0	30.4	1.213989	4095.000000	3	1.99958613	0.65680609	2.15398142	0.93203611	0.61223104	0.17715793	2.37613814	0.90312332	0.75804248	1.18136373	1.14793050	0.18147894	0.58616366	0.22695698	0.81661676	0.35839281	2.26567727	1.40884607	1.33295091	1.63151396	1.70524202	1.11061610	2.18847640	4.10273183	0.87462999	2.88990455	0.55145293	2.65094015	1.91163775	8.66623722	0.92065852	1.31090101
1652.100000	128	0	0	30.4	1.213379	4095.000000	3	1.99961624	0.65680986	2.15385815	0.93204702	0.61245232	0.17718929	2.37612340	0.90311547	0.75805269	1.18141274	1.14794449	0.18148619	0.58616998	0.22696451	0.81663727	0.35841398	2.26578587	1.40897888	1.33287914	1.63170063	1.70531066	1.11063751	2.18908488	4.10270282	0.87460202	2.89016621	0.55147534	2.65104467	1.91150718	8.66695830	0.92255153	1.31092542
1652.700000	128	0	0	30.4	1.212769	4095.000000	3	1.99986239	0.65680232	2.15374927	0.93209895	0.61266612	0.17721818	2.37603150	0.90313900	0.75808049	1.18145276	1.14802113	0.18149576	0.58618242	0.22696867	0.81668421	0.35841612	2.26589285	1.40901314	1.33295565	1.63185150	1.70539831	1.11060866	2.18963350	4.10279095	0.87465566	2.89001889	0.55149941	2.65141497	1.91179079	8.66521957	0.92434164	1.31101135
1653.200000	128	0	0	30.4	1.214600	4095.000000	3	1.99985618	0.65683003	2.15398861	0.93208377	0.61287350	0.17724493	2.37597875	0.90314370	0.75813467	1.18142360	1.14801231	0.18149267	0.58617188	0.22697108	0.81674919	0.35842323	2.26599497	1.40902727	1.33293195	1.63196018	1.70544710	1.11071364	2.19001621	4.10291670	0.87465206	2.89015990	0.55149550	2.65159918	1.91189343	8.66484638	0.92598313	1.31099463
1653.800000	128	0	0	30.4	1.211548	4095.000000	3	2.00002827	0.65685242	2.15378163	0.93209815	0.61306049	0.17727244	2.37611602	0.90315573	0.75814750	1.18145834	1.14806097	0.18149714	0.58617336	0.22697011	0.81676451	0.35842306	2.26610736	1.40909404	1.33299695	1.63213495	1.70549175	1.11073565	2.19060527	4.10263081	0.87471006	2.89020620	0.55149735	2.65198168	1.91197683	8.66522914	0.92765156	1.31106752
1654.300000	128	0	0	30.4	1.212769	4095.000000	3	2.00004165	0.65686239	2.15387664	0.93209788	0.61323611	0.17729688	2.37620338	0.90317037	0.75812730	1.18146578	1.14813883	0.18150362	0.58617167	0.22697316	0.81678972	0.35843391	2.26615978	1.40925371	1.33301388	1.63223847	1.70555336	1.11072316	2.19117360	4.10280170	0.87472495	2.89042580	0.55149468	2.65198934	1.91218992	8.66540140	0.92917320	1.31115747
1654.900000	128	0	0	30.4	1.213379	4095.000000	3	2.00000436	0.65684577	2.15389205	0.93211386	0.61339799	0.17732578	2.37613304	0.90319389	0.75817862	1.18150642	1.14813396	0.18150594	0.58618031	0.22697652	0.81684803	0.35843284	2.26620409	1.40925477	1.33300440	1.63234478	1.70563689	1.11077699	2.19163025	4.10295755	0.87472828	2.89047982	0.55151072	2.65236998	1.91222659	8.66385770	0.93063433	1.31113474
1655.400000	128	0	0	30.4	1.212769	4095.000000	3	2.00007224	0.65686993	2.15408621	0.93214688	0.61358613	0.17735006	2.37608312	0.90320487	0.75823280	1.18149805	1.14797581	0.18150624	0.58618791	0.22698277	0.81687447	0.35844725	2.26632839	1.40936924	1.33306467	1.63246623	1.70545743	1.11077759	2.19220459	4.10310266	0.87473547	2.89060191	0.55149283	2.65241781	1.91227013	8.66248979	0.93200416	1.31119292
1656.000000	128	0	0	30.5	1.212158	4095.000000	3	2.00025678	0.65687325	2.15417096	0.93212664	0.61373794	0.17738081	2.37618750	0.90317638	0.75826725	1.18154427	1.14810750	0.18150516	0.58617715	0.22697989	0.81689819	0.35844619	2.26632352	1.40945298	1.33301896	1.63255941	1.70549548	1.11075796	2.19258303	4.10304676	0.87475215	2.89085242	0.55153684	2.65244523	1.91227242	8.66356432	0.93326432	1.31118423
1656.600000	128	0	0	30.5	1.210327	4095.000000	3	2.00015638	0.65689919	2.15383966	0.93216525	0.61387515	0.17740571	2.37623118	0.90322238	0.75826512	1.18158212	1.14814613	0.18151396	0.58615691	0.22698373	0.81693155	0.35844690	2.26642620	1.40946181	1.33305959	1.63265858	1.70563193	1.11079781	2.19299657	4.10344772	0.87477474	2.89076962	0.55155535	2.65264419	1.91235583	8.66544924	0.93454657	1.31122636
1657.100000	128	0	0	30.5	1.212158	4095.000000	6	2.00026395	0.65692003	2.15400454	0.93218309	0.61404894	0.17742739	2.37619147	0.90316854	0.75830195	1.18158925	1.14825015	0.18151535	0.58618938	0.22697957	0.81697480	0.35845099	2.26542985	1.40797457	1.33241440	1.62969910	1.70339774	1.10970544	2.17686349	4.09860735	0.87311282	2.88044241	0.55091480	2.63649724	1.90464741	8.64514181	0.89422644	1.30821125
1657.700000	128	0	0	30.4	1.210327	4095.000000	6	1.99400031	0.65545882	2.14817943	0.93055771	0.59712505	0.17620834	2.37379032	0.90245301	0.75546283	1.17955005	1.14468331	0.18126193	0.58562815	0.22673036	0.81433244	0.35783215	2.26001115	1.40190513	1.33080617	1.62371017	1.70218831	1.10909387	2.15994412	4.09700412	0.87281572	2.88024604	0.55077583	2.63507989	1.90364948	8.65964666	0.87855257	1.30790282
1658.200000	128	0	0	30.4	1.213379	4095.000000	6	1.99367048	0.65538729	2.14804574	0.93052287	0.59594539	0.17587422	2.37349510	0.90244804	0.75526101	1.17929350	1.14439408	0.18123263	0.58558536	0.22671194	0.81413486	0.35778929	2.25928215	1.40151497	1.33077438	1.62304077	1.70199514	1.10899671	2.15668687	4.09680351	0.87276471	2.88118682	0.55071828	2.63502735	1.90316895	8.65302588	0.87233775	1.30787812
1658.800000	131	0	0	30.4	1.212158	4095.000000	6	1.99351131	0.65536736	2.14820044	0.93054787	0.59573964	0.17571580	2.37355403	0.90248253	0.75519579	1.17921109	1.14436070	0.18122693	0.58555733	0.22669945	0.81400759	0.35778395	2.25912269	1.40140909	1.33071960	1.62287237	1.70206407	1.10893313	2.15522734	4.09632401	0.87270781	2.88146297	0.55068909	2.63511472	1.90313062	8.64961515	0.86880517	1.30785108
1659.300000	131	0	0	30.4	1.213989	4095.000000	6	1.99338836	0.65536072	2.14815894	0.93056383	0.59564856	0.17562323	2.37376879	0.90251023	0.75514197	1.17919994	1.14434249	0.18121274	0.58557145	0.22669737	0.81395284	0.35778111	2.25894385	1.40134753	1.33078013	1.62250432	1.70199183	1.10888738	2.15444939	4.09680994	0.87271627	2.88158043	0.55067573	2.63519703	1.90307222	8.64460475	0.86654659	1.30780936
1659.900000	131	0	0	30.5	1.212158	4095.000000	6	1.99343601	0.65535961	2.14828701	0.93057767	0.59566427	0.17555877	2.37387306	0.90247051	0.75511470	1.17909771	1.14435432	0.18121243	0.58555100	0.22668888	0.81393582	0.35778022	2.25889807	1.40127965	1.33068545	1.62239974	1.70204632	1.10892392	2.15373181	4.09659540	0.87271499	2.88190767	0.55064489	2.63499696	1.90282950	8.64478906	0.86474462	1.30782004
1660.400000	131	0	0	30.5	1.213379	4095.000000	6	1.99334452	0.65535806	2.14815638	0.93056250	0.59561396	0.17550244	2.37384926	0.90248985	0.75507486	1.17910607	1.14438285	0.18120194	0.58554321	0.22668536	0.81389932	0.35775746	2.25873433	1.40123463	1.33070642	1.62226110	1.70200587	1.10890313	2.15358237	4.09617493	0.87268474	2.88180278	0.55066031	2.63507230	1.90279939	8.64304471	0.86338974	1.30769222
1661.000000	131	0	0	30.5	1.213379	4095.000000	6	1.99338931	0.65533614	2.14809542	0.93052047	0.59559443	0.17545087	2.37377616	0.90251519	0.75501511	1.17905124	1.14427391	0.18119516	0.58555248	0.22668760	0.81386775	0.35776084	2.25868748	1.40121001	1.33067565	1.62211416	1.70198523	1.10884965	2.15300625	4.09605695	0.87269038	2.88199369	0.55063174	2.63507103	1.90265614	8.64368329	0.86224733	1.30767787
1661.600000	131	0	0	30.5	1.213379	4095.000000	6	1.99337025	0.65534544	2.14816355	0.93051249	0.59561842	0.17541696	2.37390876	0.90250918	0.75499045	1.17902708	1.14425479	0.18119377	0.58555543	0.22668584	0.81384359	0.35775461	2.25880004	1.40110977	1.33062629	1.62196208	1.70197285	1.10887817	2.15267770	4.09592181	0.87270371	2.88211747	0.55065620	2.63505077	1.90255123	8.64209175	0.86133600	1.30773827
1662.100000	131	0	0	30.5	1.212158	4095.000000	6	1.99333642	0.65532750	2.14806520	0.93054601	0.59561757	0.17538872	2.37373139	0.90254681	0.75494872	1.17904659	1.14429879	0.18119285	0.58554468	0.22668168	0.81386677	0.35776599	2.25883882	1.40114635	1.33069323	1.62179060	1.70194313	1.10883480	2.15229684	4.09578025	0.87272191	2.88165455	0.55062167	2.63493365	1.90248189	8.64170744	0.86048014	1.30765050
1662.700000	131	0	0	30.5	1.212158	4095.000000	6	1.99329353	0.65530403	2.14822042	0.93055984	0.59558721	0.17536539	2.37385776	0.90254628	0.75497528	1.17903730	1.14427209	0.18118174	0.58554110	0.22667735	0.81384063	0.35775266	2.25876880	1.40115022	1.33070473	1.62180129	1.70194685	1.10885352	2.15193914	4.09580492	0.87267270	2.88191886	0.55061982	2.63481590	1.90241712	8.64054196	0.85981281	1.30759744
1663.200000	131	0	0	30.5	1.212158	4095.000000	6	1.99315583	0.65531068	2.14817943	0.93052101	0.59559421	0.17534191	2.37359993	0.90251937	0.75498310	1.17904690	1.14431518	0.18118467	0.58554531	0.22667735	0.81385074	0.35775692	2.25870633	1.40106511	1.33069796	1.62144097	1.70192497	1.10883124	2.15185037	4.09582744	0.87267936	2.88197411	0.55060954	2.63475259	1.90237744	8.63937991	0.85915848	1.30759644
1663.800000	131	0	0	30.5	1.212158	4095.000000	6	1.99316012	0.65531289	2.14831007	0.93055399	0.59556025	0.17531966	2.37368606	0.90246450	0.75495583	1.17908717	1.14423568	0.18118205	0.58552171	0.22667255	0.81384975	0.35775639	2.25861154	1.40102255	1.33073279	1.62153243	1.70194148	1.10883955	2.15173543	4.09562690	0.87266142	2.88188670	0.55058077	2.63469309	1.90217858	8.63943071	0.85861821	1.30755005
1664.300000	131	0	0	30.5	1.210938	4095.000000	6	1.99322015	0.65528189	2.14812514	0.93054495	0.59556980	0.17529710	2.37383282	0.90247104	0.75494967	1.17902274	1.14420048	0.18118514	0.58551412	0.22667543	0.81381153	0.35776670	2.25865839	1.40105174	1.33067633	1.62144770	1.70196624	1.10886183	2.15158356	4.09534381	0.87257223	2.88187271	0.55055322	2.63483869	1.90226068	8.63928785	0.85820379	1.30757208
1664.900000	131	0	0	30.5	1.213379	4095.000000	6	1.99326351	0.65529429	2.14818456	0.93054707	0.59562818	0.17528560	2.37380109	0.90251389	0.75491861	1.17905000	1.14429060	0.18118035	0.58553288	0.22667559	0.81381473	0.35776777	2.25877742	1.40102537	1.33064556	1.62148175	1.70189608	1.10882589	2.15162358	4.09526231	0.87262861	2.88225664	0.55054603	2.63500329	1.90232955	8.63853552	0.85794586	1.30766552
1665.500000	131	0	0	30.5	1.213989	4095.000000	6	1.99325255	0.65531112	2.14823476	0.93058245	0.59578890	0.17527992	2.37367472	0.90248697	0.75493473	1.17906797	1.14426905	0.18118020	0.58555100	0.22666486	0.81381449	0.35776742	2.25874080	1.40110133	1.33070168	1.62148808	1.70199183	1.10885767	2.15183036	4.09523980	0.87261964	2.88200278	0.55054192	2.63493808	1.90215396	8.63937356	0.85758898	1.30760545
1666.000000	131	0	0	30.5	1.212769	4095.000000	6	1.99327352	0.65528233	2.14820556	0.93055638	0.59579400	0.17526565	2.37375746	0.90250317	0.75492786	1.17907076	1.14423416	0.18118005	0.58551138	0.22666903	0.81379501	0.35776973	2.25862716	1.40106687	1.33068174	1.62146512	1.70203022	1.10879618	2.15179085	4.09539420	0.87264297	2.88223006	0.55054973	2.63498556	1.90192867	8.63836094	0.85729689	1.30758276
1666.600000	131	0	0	30.5	1.212769	4095.000000	6	1.99324398	0.65528986	2.14825474	0.93053457	0.59582436	0.17525153	2.37377219	0.90251989	0.75489348	1.17901902	1.14430425	0.18117187	0.58553688	0.22666070	0.81382928	0.35775924	2.25870525	1.40107777	1.33068004	1.62140613	1.70189856	1.10885381	2.15152353	4.09531593	0.87262041	2.88206222	0.55053678	2.63481083	1.90174035	8.63878628	0.85689450	1.30750967
1667.100000	131	0	0	30.5	1.212769	4095.000000	6	1.99313629	0.65527458	2.14839204	0.93050904	0.59572542	0.17522406	2.37374499	0.90248828	0.75483776	1.17903823	1.14420139	0.18117496	0.58551243	0.22665782	0.81379032	0.35775532	2.25866863	1.40109184	1.33073651	1.62136614	1.70193075	1.10882321	2.15118494	4.09496210	0.87259530	2.88187691	0.55052897	2.63473487	1.90157484	8.63700896	0.85644099	1.30750133
1667.700000	131	0	0	30.5	1.213379	4095.000000	7	1.99300241	0.65524846	2.14839357	0.93048855	0.59569039	0.17520718	2.37368039	0.90252303	0.75482235	1.17899238	1.14413554	0.18117372	0.58554025	0.22665910	0.81376739	0.35774359	2.25891208	1.40157759	1.33094481	1.62235736	1.70363030	1.10974914	2.16209907	4.09902170	0.87420278	2.89115699	0.55111280	2.64967994	1.90874461	8.65400941	0.87334998	1.31032670
1668.200000	131	0	0	30.5	1.211548	4095.000000	7	1.99873224	0.65664872	2.15388127	0.93205341	0.61070687	0.17634703	2.37621416	0.90324643	0.75746715	1.18088857	1.14728621	0.18141061	0.58608289	0.22691454	0.81625091	0.35833677	2.26493994	1.40863734	1.33291469	1.63003354	1.70519779	1.11059588	2.18344744	4.10096430	0.87457585	2.89262492	0.55124563	2.65262761	1.91027057	8.66221880	0.89648656	1.31080004
1668.800000	131	0	0	30.5	1.213379	4095.000000	7	1.99950919	0.65677151	2.15442987	0.93211359	0.61397172	0.17678206	2.37639853	0.90325741	0.75783888	1.18131751	1.14793354	0.18145179	0.58614510	0.22694593	0.81663183	0.35840402	2.26590798	1.40952435	1.33314897	1.63128711	1.70552028	1.11069134	2.18897894	4.10118345	0.87466413	2.89267267	0.55131760	2.65320673	1.91077383	8.66390235	0.91510856	1.31101703
1669.400000	131	0	0	30.5	1.212769	4095.000000	7	1.99978592	0.65685907	2.15447354	0.93217564	0.61517843	0.17699365	2.37644222	0.90326447	0.75803440	1.18151542	1.14825502	0.18147755	0.58617378	0.22696323	0.81682974	0.35844512	2.26636676	1.40985440	1.33310259	1.63186941	1.70560629	1.11079811	2.19176193	4.10157880	0.87469595	2.89231174	0.55135195	2.65390402	1.91121720	8.66456889	0.92674348	1.31115012
1669.900000	131	0	0	30.5	1.212158	4095.000000	7	1.99998763	0.65689187	2.15452286	0.93217324	0.61582847	0.17713688	2.37635712	0.90323049	0.75817149	1.18163610	1.14848711	0.18149144	0.58618959	0.22697684	0.81694119	0.35845704	2.26678076	1.41008130	1.33311985	1.63242920	1.70561994	1.11083410	2.19341542	4.10111899	0.87472289	2.89255470	0.55139143	2.65397740	1.91151405	8.66863693	0.93411353	1.31121533
1670.500000	131	0	0	30.5	1.210938	4095.000000	7	2.00009137	0.65686350	2.15460506	0.93222357	0.61625216	0.17723294	2.37631343	0.90321846	0.75817981	1.18168977	1.14854279	0.18149992	0.58618559	0.22697508	0.81702422	0.35846505	2.26694347	1.41020183	1.33318554	1.63268884	1.70565922	1.11084808	2.19501731	4.10121245	0.87472854	2.89202739	0.55139308	2.65397740	1.91143113	8.66476983	0.93855065	1.31121265
1671.000000	131	0	0	30.5	1.213379	4095.000000	7	1.99991450	0.65685619	2.15458914	0.93221398	0.61620003	0.17729657	2.37623458	0.90319755	0.75814678	1.18171987	1.14854339	0.18150547	0.58619339	0.22696979	0.81703806	0.35846451	2.26676563	1.41017390	1.33304334	1.63272070	1.70563441	1.11085641	2.19462222	4.10092671	0.87467593	2.89139211	0.55137066	2.65349698	1.91108894	8.66294253	0.93793850	1.31106217
1671.600000	131	0	0	30.5	1.212158	4095.000000	7	1.99970610	0.65678991	2.15415504	0.93210134	0.61501484	0.17727167	2.37605362	0.90312332	0.75796217	1.18164882	1.14829517	0.18149884	0.58615691	0.22696211	0.81691401	0.35841736	2.26648349	1.40970174	1.33297698	1.63220383	1.70543883	1.11073446	2.19270379	4.10054540	0.87451708	2.89047000	0.55130300	2.65214618	1.91048532	8.66154935	0.93374458	1.31090101
1672.100000	131	0	0	30.5	1.212158	4095.000000	7	1.99916511	0.65669682	2.15365940	0.93189846	0.61343218	0.17720543	2.37577683	0.90309509	0.75777426	1.18147447	1.14802052	0.18147617	0.58609892	0.22693568	0.81670546	0.35838729	2.26603117	1.40908733	1.33277961	1.63156371	1.70522218	1.11058636	2.19023761	4.10016306	0.87440110	2.88939954	0.55126023	2.65084775	1.90990248	8.66217417	0.92839626	1.31065361
1672.700000	131	0	0	30.5	1.212769	4095.000000	7	1.99872459	0.65654744	2.15306119	0.93180315	0.61182230	0.17711598	2.37571331	0.90301484	0.75752130	1.18128060	1.14785721	0.18145904	0.58606624	0.22692174	0.81652832	0.35833321	2.26537313	1.40853280	1.33263338	1.63075829	1.70495595	1.11045581	2.18757024	4.09992466	0.87422997	2.88851461	0.55115413	2.64954491	1.90920218	8.66149835	0.92255073	1.31037817
1673.200000	131	0	0	30.5	1.213379	4095.000000	7	1.99805826	0.65643530	2.15274751	0.93166951	0.61028269	0.17701409	2.37561065	0.90298557	0.75728642	1.18111125	1.14738897	0.18143313	0.58602533	0.22689676	0.81629093	0.35828909	2.26473903	1.40790961	1.33246516	1.63006854	1.70472489	1.11035798	2.18515565	4.09968414	0.87410965	2.88771829	0.55114097	2.64842739	1.90863023	8.65693559	0.91689808	1.31015525
1673.800000	131	0	0	30.5	1.211548	4095.000000	7	1.99762609	0.65633204	2.15216905	0.93156330	0.60885812	0.17690990	2.37547284	0.90299184	0.75709765	1.18095091	1.14719684	0.18141431	0.58598063	0.22688411	0.81609506	0.35823803	2.26437724	1.40737733	1.33226989	1.62937347	1.70450171	1.11025065	2.18247155	4.09879198	0.87399781	2.88709809	0.55109902	2.64740392	1.90817918	8.65748024	0.91180137	1.30991063
1674.400000	131	0	0	30.5	1.213379	4095.000000	7	1.99715772	0.65625471	2.15199303	0.93149755	0.60766901	0.17681018	2.37525339	0.90293670	0.75688966	1.18079492	1.14683515	0.18139627	0.58595090	0.22686296	0.81592244	0.35820228	2.26396691	1.40691189	1.33215145	1.62874104	1.70422855	1.11016145	2.18008282	4.09863418	0.87387956	2.88663077	0.55103528	2.64644577	1.90731670	8.65760128	0.90721859	1.30976561
1674.900000	131	0	0	30.5	1.212158	4095.000000	7	1.99683122	0.65618181	2.15157586	0.93136607	0.60665935	0.17671293	2.37509916	0.90292938	0.75669690	1.18064546	1.14658231	0.18138671	0.58591823	0.22684999	0.81578539	0.35816528	2.26338773	1.40642223	1.33207328	1.62819703	1.70407649	1.11003956	2.17808875	4.09829072	0.87375362	2.88638908	0.55101945	2.64566922	1.90703599	8.65113254	0.90321925	1.30960958
1675.500000	131	0	0	30.5	1.213989	4095.000000	7	1.99663172	0.65612177	2.15132396	0.93131044	0.60577271	0.17663073	2.37497045	0.90293278	0.75657988	1.18050284	1.14639605	0.18136696	0.58588175	0.22683958	0.81561922	0.35812810	2.26315189	1.40602897	1.33188041	1.62766748	1.70391040	1.10991114	2.17652251	4.09784748	0.87371643	2.88610609	0.55098553	2.64493550	1.90656838	8.65278719	0.89960148	1.30942216
1676.100000	131	0	0	30.5	1.212158	4095.000000	7	1.99630434	0.65607126	2.15100951	0.93128702	0.60497426	0.17654932	2.37518024	0.90289959	0.75646999	1.18040053	1.14620738	0.18135586	0.58585772	0.22682148	0.81548392	0.35811280	2.26282272	1.40572959	1.33191120	1.62728262	1.70387652	1.10983712	2.17480233	4.09746762	0.87365334	2.88553390	0.55095119	2.64435391	1.90612829	8.65315319	0.89649150	1.30934232
1676.600000	131	0	0	30.5	1.212158	4095.000000	7	1.99605574	0.65599815	2.15078126	0.93122049	0.60435291	0.17648004	2.37489845	0.90287371	0.75634041	1.18030970	1.14610166	0.18134337	0.58582567	0.22681460	0.81540320	0.35808381	2.26245530	1.40547292	1.33178940	1.62678587	1.70369887	1.10975330	2.17341877	4.09700090	0.87356794	2.88530703	0.55090391	2.64391033	1.90591674	8.65017497	0.89377092	1.30923643
1677.100000	131	0	0	30.5	1.213989	4095.000000	7	1.99593980	0.65596426	2.15069151	0.93118696	0.60382451	0.17641000	2.37475785	0.90280812	0.75625735	1.18023003	1.14597165	0.18133457	0.58583874	0.22680259	0.81532420	0.35806318	2.26202052	1.40518068	1.33168046	1.62665366	1.70356627	1.10975568	2.17226810	4.09695155	0.87351050	2.88512218	0.55091727	2.64347383	1.90564262	8.65126934	0.89144444	1.30913288
1677.700000	131	0	0	30.5	1.210938	4095.000000	7	1.99565928	0.65590821	2.15055304	0.93111325	0.60338511	0.17635685	2.37471873	0.90277676	0.75613491	1.18022073	1.14586959	0.18132794	0.58581661	0.22679906	0.81524102	0.35805553	2.26221848	1.40499951	1.33162295	1.62627456	1.70344772	1.10972536	2.17114031	4.09643020	0.87344127	2.88480642	0.55081448	2.64305455	1.90550283	8.64695995	0.88929321	1.30901631
1678.300000	0	0	0	30.5	1.212769	4095.000000	0	1.99561158	0.65588229	2.15046330	0.93107945	0.60294393	0.17629696	2.37476125	0.90273050	0.75606135	1.18011565	1.14571226	0.18131514	0.58577908	0.22678721	0.81513784	0.35803098	2.26190672	1.40484408	1.33156240	1.62599356	1.70336057	1.10971287	2.17020816	4.09620818	0.87339126	2.88498985	0.55082908	2.64271601	1.90474467	8.64320355	0.88623172	1.30863060
1678.800000	0	0	0	30.5	1.212158	4095.000000	0	1.99465392	0.65567342	2.14974959	0.93092618	0.60176982	0.17619468	2.37449085	0.90268216	0.75592635	1.18008062	1.14558987	0.18131391	0.58577508	0.22678449	0.81511143	0.35802600	2.26170608	1.40490964	1.33150083	1.62588086	1.70323873	1.10962103	2.16801884	4.09578776	0.87316204	2.88340177	0.55075158	2.64002648	1.90395209	8.64313684	0.87997184	1.30830740
1679.400000	0	0	0	30.5	1.212769	4095.000000	0	1.99447178	0.65562691	2.14943844	0.93085169	0.60097214	0.17609901	2.37430152	0.90264140	0.75585589	1.18001677	1.14556679	0.18130357	0.58576137	0.22677792	0.81512476	0.35801533	2.26168182	1.40496145	1.33152282	1.62590665	1.70326681	1.10960172	2.16706064	4.09586390	0.87321845	2.88396438	0.55070574	2.64048585	1.90411369	8.64318449	0.87844992	1.30840856
1680.000000	0	0	0	30.5	1.213379	4095.000000	0	1.99479935	0.65564241	2.14971678	0.93088122	0.60101711	0.17607275	2.37420914	0.90269941	0.75583904	1.17996315	1.14551183	0.18130126	0.58574514	0.22677808	0.81510502	0.35801960	2.26155778	1.40487580	1.33143758	1.62584236	1.70329407	1.10966027	2.16668037	4.09569875	0.87317051	2.88416244	0.55072527	2.64055628	1.90414747	8.64312413	0.87755698	1.30847200
1680.500000	0	0	0	30.5	1.212158	4095.000000	0	1.99479887	0.65566102	2.14968449	0.93088814	0.60109959	0.17605171	2.37447327	0.90269026	0.75582481	1.17996842	1.14543257	0.18130388	0.58577234	0.22677664	0.81510156	0.35800822	2.26148498	1.40492902	1.33150591	1.62581935	1.70331018	1.10961895	2.16651041	4.09601190	0.87315461	2.88411065	0.55066463	2.64081075	1.90426616	8.64118025	0.87698579	1.30851707
1681.100000	0	0	0	30.5	1.213379	4095.000000	0	1.99487755	0.65571572	2.14977830	0.93099457	0.60116289	0.17604588	2.37441205	0.90272606	0.75582054	1.17996439	1.14548814	0.18129879	0.58576875	0.22677744	0.81506849	0.35801426	2.26141057	1.40488743	1.33151538	1.62567490	1.70322923	1.10959845	2.16648148	4.09587784	0.87313769	2.88409245	0.55072999	2.64104811	1.90424745	8.64208540	0.87665453	1.30855280
1681.700000	0	0	0	30.5	1.215210	4095.000000	0	1.99491570	0.65570974	2.14981060	0.93102357	0.60124921	0.17603375	2.37449085	0.90274958	0.75578543	1.17990519	1.14544897	0.18129926	0.58578372	0.22677424	0.81507614	0.35802173	2.26152650	1.40492902	1.33147039	1.62572371	1.70320940	1.10957051	2.16629758	4.09580813	0.87318025	2.88416804	0.55070944	2.64111476	1.90430360	8.64177096	0.87635649	1.30860990
1682.200000	0	0	0	30.5	1.213379	4095.000000	0	1.99488995	0.65574252	2.14983982	0.93098765	0.60130165	0.17602883	2.37455717	0.90276239	0.75580963	1.17992131	1.14541405	0.18129386	0.58577023	0.22677536	0.81508108	0.35800306	2.26152704	1.40482400	1.33147107	1.62556063	1.70318669	1.10958686	2.16626401	4.09564406	0.87319281	2.88446551	0.55072629	2.64118140	1.90429538	8.64220292	0.87611039	1.30854378
1682.700000	0	0	0	30.5	1.213379	4095.000000	0	1.99514748	0.65574474	2.14992492	0.93098180	0.60136709	0.17602745	2.37477656	0.90274801	0.75582149	1.17993092	1.14546780	0.18129463	0.58577782	0.22677808	0.81507614	0.35800466	2.26167211	1.40481871	1.33152181	1.62565864	1.70317430	1.10955000	2.16616122	4.09563226	0.87323563	2.88424223	0.55074767	2.64136294	1.90432551	8.64218704	0.87587280	1.30860222
1683.300000	0	0	0	30.5	1.211548	4095.000000	0	1.99511314	0.65576246	2.14994287	0.93100947	0.60140141	0.17602576	2.37462973	0.90271247	0.75581010	1.17991077	1.14550727	0.18129602	0.58576960	0.22677424	0.81507046	0.35802298	2.26147527	1.40475105	1.33152654	1.62574792	1.70319330	1.10958151	2.16610596	4.09549178	0.87322306	2.88455931	0.55071704	2.64127217	1.90446522	8.64065310	0.87570356	1.30860155
1683.800000	0	0	0	30.5	1.212769	4095.000000	0	1.99512792	0.65577154	2.14994030	0.93104007	0.60149478	0.17602315	2.37466884	0.90268268	0.75584948	1.17993773	1.14543713	0.18129247	0.58577929	0.22677776	0.81507219	0.35801675	2.26156371	1.40479052	1.33150016	1.62572371	1.70319908	1.10958953	2.16635802	4.09560116	0.87323204	2.88445501	0.55072259	2.64149053	1.90438213	8.64043400	0.87565349	1.30855614
1684.400000	0	0	0	30.5	1.212158	4095.000000	0	1.99522522	0.65578018	2.14994748	0.93100308	0.60151908	0.17602530	2.37466147	0.90265394	0.75586490	1.17995478	1.14554554	0.18129432	0.58576960	0.22677616	0.81504381	0.35801302	2.26154322	1.40485889	1.33156747	1.62583839	1.70319577	1.10956546	2.16618963	4.09545103	0.87326691	2.88430872	0.55075281	2.64152290	1.90446020	8.64179319	0.87555565	1.30863127
1685.000000	0	0	0	30.5	1.212769	4095.000000	0	1.99517514	0.65579103	2.15000080	0.93100415	0.60156172	0.17601993	2.37464560	0.90266910	0.75586775	1.17997958	1.14551972	0.18129401	0.58576201	0.22677872	0.81504998	0.35801889	2.26154484	1.40488391	1.33148054	1.62565586	1.70319371	1.10955387	2.16631256	4.09589500	0.87325281	2.88446341	0.55075343	2.64150640	1.90437847	8.64360704	0.87540365	1.30864329
1685.500000	0	0	0	30.5	1.212158	4095.000000	0	1.99528961	0.65577885	2.15010898	0.93102171	0.60162078	0.17601271	2.37459175	0.90263068	0.75587415	1.17995695	1.14559109	0.18129124	0.58574388	0.22677312	0.81501789	0.35801302	2.26156102	1.40482787	1.33151538	1.62576736	1.70330027	1.10960825	2.16637971	4.09610092	0.87326793	2.88440042	0.55075569	2.64154131	1.90447527	8.64203776	0.87533766	1.30863561
1686.100000	0	0	0	30.5	1.212769	4095.000000	0	1.99526719	0.65579723	2.15019256	0.93103235	0.60167579	0.17601916	2.37462293	0.90269758	0.75589693	1.17995695	1.14548328	0.18129818	0.58574325	0.22677696	0.81501049	0.35801551	2.26152704	1.40481307	1.33154109	1.62587649	1.70318999	1.10951672	2.16640606	4.09637765	0.87324383	2.88437032	0.55075075	2.64166765	1.90455334	8.63984026	0.87529915	1.30863160
1686.700000	0	0	0	30.5	1.213989	4095.000000	0	1.99531298	0.65576955	2.15010180	0.93104672	0.60171097	0.17601317	2.37457247	0.90270045	0.75589361	1.17995354	1.14551395	0.18129571	0.58574578	0.22677888	0.81501765	0.35801017	2.26158582	1.40484761	1.33153229	1.62582252	1.70325731	1.10957467	2.16639676	4.09631543	0.87327562	2.88463281	0.55074644	2.64162575	1.90457663	8.64138985	0.87520545	1.30855547
1687.200000	128	0	0	30.5	1.212158	4095.000000	1	1.99542936	0.65579834	2.15021358	0.93104406	0.60172120	0.17601179	2.37460422	0.90273860	0.75587819	1.17992193	1.14543773	0.18129771	0.58575126	0.22677632	0.81502234	0.35800626	2.26152111	1.40479298	1.33159420	1.62575109	1.70328912	1.10955387	2.16629758	4.09612023	0.87323563	2.88436542	0.55074007	2.64145815	1.90436934	8.63966564	0.87484224	1.30849804
1687.700000	128	0	0	30.5	1.211548	4095.000000	1	1.99502634	0.65571417	2.14983264	0.93095652	0.60091780	0.17595068	2.37443359	0.90274200	0.75560491	1.17978990	1.14529715	0.18127319	0.58569961	0.22675150	0.81480295	0.35795628	2.26077652	1.40357721	1.33120217	1.62417757	1.70246036	1.10918271	2.16079925	4.09463618	0.87266629	2.88139516	0.55054418	2.63633191	1.90197017	8.63844347	0.86843810	1.30759610
1688.300000	128	0	0	30.5	1.212158	4095.000000	1	1.99328638	0.65529805	2.14815638	0.93047951	0.59689448	0.17555171	2.37372346	0.90251754	0.75484914	1.17920180	1.14427907	0.18120086	0.58555796	0.22667047	0.81404902	0.35776919	2.25918626	1.40153678	1.33070304	1.62222981	1.70201577	1.10890461	2.15538769	4.09325785	0.87254379	2.88129238	0.55050081	2.63569347	1.90151602	8.63961167	0.86539266	1.30742358
1688.900000	128	0	0	30.5	1.213379	4095.000000	1	1.99311056	0.65523849	2.14815690	0.93043003	0.59633510	0.17541895	2.37366112	0.90250474	0.75474080	1.17906239	1.14416589	0.18118421	0.58551897	0.22665606	0.81391264	0.35774163	2.25886252	1.40124975	1.33054075	1.62177159	1.70190722	1.10881727	2.15388075	4.09322892	0.87247946	2.88155876	0.55045745	2.63552186	1.90135463	8.63786264	0.86372325	1.30738187
1689.400000	128	0	0	30.5	1.212769	4095.000000	1	1.99303624	0.65524270	2.14809594	0.93043243	0.59614353	0.17534314	2.37360219	0.90246267	0.75474341	1.17908563	1.14415223	0.18117496	0.58551559	0.22665446	0.81383520	0.35775835	2.25884798	1.40111540	1.33050931	1.62165518	1.70186967	1.10878905	2.15331637	4.09304462	0.87252175	2.88181467	0.55043587	2.63544144	1.90136785	8.63789755	0.86250981	1.30738821
1690.000000	128	0	0	30.5	1.212769	4095.000000	1	1.99294000	0.65521569	2.14806828	0.93042285	0.59604031	0.17530033	2.37351267	0.90243681	0.75470430	1.17900168	1.14405059	0.18117033	0.58551749	0.22664997	0.81383101	0.35774821	2.25879897	1.40110696	1.33057422	1.62141840	1.70192621	1.10878727	2.15263304	4.09308962	0.87246895	2.88200208	0.55043423	2.63535025	1.90116408	8.63785312	0.86154744	1.30739088
1690.500000	128	0	0	30.5	1.213379	4095.000000	1	1.99288807	0.65520838	2.14806674	0.93044892	0.59594518	0.17526319	2.37354100	0.90243629	0.75464764	1.17897814	1.14411703	0.18116756	0.58550337	0.22664549	0.81382854	0.35774199	2.25856576	1.40106933	1.33052756	1.62140929	1.70196542	1.10875964	2.15224398	4.09239322	0.87243154	2.88174545	0.55043094	2.63538698	1.90108203	8.63669481	0.86076037	1.30732515
1691.100000	128	0	0	30.5	1.213379	4095.000000	1	1.99287187	0.65522521	2.14807852	0.93049919	0.59589061	0.17523020	2.37367132	0.90238273	0.75464124	1.17899765	1.14408426	0.18116262	0.58549894	0.22664933	0.81383643	0.35773843	2.25860777	1.40108550	1.33054142	1.62123312	1.70186141	1.10880985	2.15200329	4.09240822	0.87243308	2.88159791	0.55041820	2.63532936	1.90105012	8.63367170	0.86015140	1.30733649
1691.700000	128	0	0	30.5	1.212769	4095.000000	1	1.99289998	0.65522299	2.14791871	0.93043615	0.59588254	0.17520212	2.37372346	0.90241539	0.75462536	1.17900416	1.14409883	0.18116385	0.58549789	0.22664853	0.81380339	0.35773914	2.25847744	1.40109465	1.33046908	1.62114840	1.70184985	1.10884342	2.15164051	4.09248749	0.87244871	2.88169650	0.55042046	2.63528440	1.90096990	8.63350679	0.85953453	1.30732181
1692.200000	128	0	0	30.5	1.213379	4095.000000	1	1.99285329	0.65522100	2.14797556	0.93043296	0.59587850	0.17517527	2.37350473	0.90239605	0.75460071	1.17905465	1.14409306	0.18115969	0.58548545	0.22664501	0.81379673	0.35774394	2.25866109	1.40105350	1.33053872	1.62107279	1.70190929	1.10878370	2.15182317	4.09259248	0.87244102	2.88146507	0.55039662	2.63527680	1.90089013	8.63305333	0.85903959	1.30725908
1692.800000	128	0	0	30.5	1.213379	4095.000000	1	1.99278088	0.65519487	2.14803037	0.93043881	0.59586852	0.17516821	2.37350927	0.90242793	0.75457463	1.17903141	1.14405938	0.18115769	0.58549325	0.22664309	0.81375062	0.35772438	2.25852429	1.40098528	1.33064759	1.62100511	1.70187957	1.10885203	2.15162563	4.09258498	0.87241540	2.88189439	0.55035942	2.63526731	1.90070145	8.63297722	0.85857021	1.30724940
1693.300000	128	0	0	30.5	1.212769	4095.000000	1	1.99279279	0.65519045	2.14784597	0.93041487	0.59586173	0.17514520	2.37375632	0.90241643	0.75455543	1.17905837	1.14405089	0.18115614	0.58549620	0.22664245	0.81377528	0.35772669	2.25856199	1.40102044	1.33045048	1.62104786	1.70186100	1.10883361	2.15138757	4.09254106	0.87235133	2.88172027	0.55038799	2.63526034	1.90075295	8.63225747	0.85814133	1.30723940
1693.900000	128	0	0	30.5	1.211548	4095.000000	1	1.99284233	0.65518557	2.14793919	0.93041248	0.59586831	0.17512755	2.37354553	0.90245484	0.75450210	1.17903978	1.14392771	0.18115553	0.58549178	0.22664181	0.81374322	0.35772687	2.25844136	1.40093112	1.33054819	1.62073675	1.70188989	1.10880301	2.15126086	4.09226788	0.87237107	2.88189229	0.55034853	2.63515967	1.90070099	8.63241283	0.85782122	1.30725341
1694.400000	128	0	0	30.5	1.210938	4095.000000	1	1.99270418	0.65517716	2.14792946	0.93038349	0.59586959	0.17511466	2.37355233	0.90244360	0.75452557	1.17897380	1.14405635	0.18114782	0.58549051	0.22664213	0.81373114	0.35773096	2.25836866	1.40091670	1.33057151	1.62073556	1.70177309	1.10880598	2.15127522	4.09203865	0.87237414	2.88170559	0.55035778	2.63515207	1.90082222	8.63183264	0.85744026	1.30728110
1695.000000	128	0	0	30.5	1.213379	4095.000000	1	1.99266273	0.65516808	2.14782446	0.93043429	0.59586831	0.17509671	2.37352627	0.90246607	0.75450044	1.17898061	1.14399142	0.18114920	0.58548398	0.22664693	0.81372177	0.35772349	2.25845536	1.40094378	1.33052182	1.62076010	1.70177350	1.10876588	2.15092590	4.09233430	0.87240053	2.88165874	0.55034997	2.63500329	1.90069507	8.63246039	0.85714059	1.30723406
1695.500000	128	0	0	30.5	1.212158	4095.000000	1	1.99261176	0.65516521	2.14784751	0.93041088	0.59583179	0.17508920	2.37337215	0.90247783	0.75445493	1.17897566	1.14402813	0.18114859	0.58548588	0.22663684	0.81375629	0.35772847	2.25837566	1.40083055	1.33056137	1.62057369	1.70180735	1.10881222	2.15078024	4.09184906	0.87237696	2.88181957	0.55032592	2.63501848	1.90046766	8.63026043	0.85689298	1.30717667
1696.100000	128	0	0	30.5	1.212158	4095.000000	1	1.99266702	0.65516454	2.14784700	0.93040902	0.59582308	0.17507539	2.37350530	0.90244439	0.75447366	1.17893942	1.14405817	0.18114843	0.58547196	0.22663908	0.81376788	0.35771851	2.25817535	1.40086184	1.33052182	1.62045102	1.70176814	1.10876885	2.15098745	4.09171196	0.87236543	2.88157064	0.55033846	2.63493934	1.90050731	8.63229869	0.85655968	1.30719535
1696.700000	128	0	0	30.5	1.212769	4095.000000	1	1.99260271	0.65516343	2.14775276	0.93040237	0.59582415	0.17506219	2.37366622	0.90238403	0.75445493	1.17899610	1.14398778	0.18114874	0.58545848	0.22663460	0.81371437	0.35772100	2.25829812	1.40076971	1.33052655	1.62048426	1.70172398	1.10868003	2.15065715	4.09110153	0.87237004	2.88129029	0.55031565	2.63487477	1.90049728	8.63307235	0.85628047	1.30723039
1697.200000	128	0	0	30.5	1.213989	4095.000000	1	1.99261224	0.65514506	2.14798990	0.93045211	0.59580950	0.17504777	2.37358859	0.90236940	0.75446679	1.17897875	1.14402540	0.18115013	0.58547386	0.22663236	0.81370747	0.35772100	2.25816081	1.40085762	1.33053297	1.62045735	1.70174255	1.10871330	2.15080588	4.09155560	0.87233545	2.88159512	0.55030579	2.63501215	1.90040751	8.63181679	0.85606240	1.30720470
1697.800000	128	0	0	30.5	1.213989	4095.000000	1	1.99258842	0.65515414	2.14795251	0.93043057	0.59580015	0.17504056	2.37348944	0.90239344	0.75444735	1.17895181	1.14411097	0.18114643	0.58547829	0.22663460	0.81371486	0.35772687	2.25815650	1.40084391	1.33049308	1.62047160	1.70170747	1.10870439	2.15073664	4.09136283	0.87232955	2.88162938	0.55030476	2.63495644	1.90040797	8.63338312	0.85584767	1.30720369
1698.300000	128	0	0	30.5	1.212769	4095.000000	3	1.99252602	0.65514528	2.14779066	0.93038508	0.59576300	0.17502583	2.37358803	0.90236392	0.75437909	1.17895274	1.14404421	0.18114319	0.58547618	0.22662900	0.81369957	0.35771105	2.25842682	1.40122337	1.33056813	1.62082738	1.70185274	1.10890580	2.15084025	4.09161986	0.87245973	2.88234756	0.55036394	2.63676966	1.90191499	8.63751988	0.85867129	1.30821192
1698.900000	128	0	0	30.5	1.212769	4095.000000	3	1.99535733	0.65581695	2.15041561	0.93113374	0.60144170	0.17547865	2.37473631	0.90268425	0.75555344	1.17974249	1.14516234	0.18124019	0.58573144	0.22673949	0.81462603	0.35793974	2.25950896	1.40238442	1.33114839	1.62206584	1.70282163	1.10906802	2.15983184	4.09357827	0.87328255	2.88550169	0.55067696	2.64331564	1.90459992	8.64507189	0.86597360	1.30892514
1699.400000	128	0	0	30.5	1.213989	4095.000000	3	1.99612874	0.65602252	2.15123008	0.93130273	0.60465735	0.17585595	2.37532030	0.90280524	0.75605233	1.18029699	1.14599383	0.18130095	0.58582694	0.22679106	0.81524546	0.35807723	2.26057221	1.40305324	1.33140139	1.62266714	1.70320197	1.10918568	2.16533239	4.09374652	0.87347383	2.88590578	0.55073780	2.64495458	1.90531143	8.64002123	0.87094213	1.30913021
1700.000000	128	0	0	30.5	1.214600	4095.000000	3	1.99657349	0.65609829	2.15147735	0.93137592	0.60581655	0.17602530	2.37526303	0.90289959	0.75621559	1.18044176	1.14615878	0.18131638	0.58586636	0.22681236	0.81542418	0.35811014	2.26112479	1.40323175	1.33146227	1.62295202	1.70329531	1.10917201	2.16765598	4.09404877	0.87352589	2.88599753	0.55076227	2.64563615	1.90567916	8.64274928	0.87493515	1.30939944
1700.600000	128	0	0	30.5	1.212769	4095.000000	3	1.99666990	0.65612510	2.15163025	0.93142595	0.60650572	0.17613970	2.37514679	0.90294375	0.75632451	1.18053819	1.14633620	0.18133257	0.58588491	0.22681812	0.81556095	0.35813966	2.26130757	1.40334795	1.33157187	1.62319730	1.70335396	1.10919073	2.16910263	4.09405520	0.87360128	2.88617544	0.55078385	2.64620534	1.90603873	8.64373412	0.87855437	1.30944320
1701.100000	128	0	0	30.5	1.212769	4095.000000	3	1.99686081	0.65618026	2.15172517	0.93145470	0.60704626	0.17623015	2.37532087	0.90296048	0.75641042	1.18059647	1.14643099	0.18134568	0.58588470	0.22682581	0.81568094	0.35815816	2.26153621	1.40344268	1.33154887	1.62329241	1.70338370	1.10924540	2.17021592	4.09424599	0.87369002	2.88641640	0.55081756	2.64653165	1.90635861	8.64324485	0.88191933	1.30949131
1701.700000	128	0	0	30.5	1.212769	4095.000000	3	1.99711906	0.65618447	2.15168002	0.93151485	0.60753797	0.17630633	2.37530953	0.90298923	0.75649301	1.18068360	1.14646077	0.18135401	0.58589293	0.22683141	0.81573304	0.35817186	2.26176002	1.40351804	1.33159724	1.62328251	1.70346259	1.10920588	2.17104816	4.09430066	0.87369309	2.88646193	0.55084470	2.64698397	1.90639791	8.64876598	0.88515108	1.30963731
1702.200000	128	0	0	30.5	1.212158	4095.000000	3	1.99718398	0.65623034	2.15173851	0.93152284	0.60796582	0.17637206	2.37526246	0.90297747	0.75658771	1.18073539	1.14665311	0.18136203	0.58592223	0.22684022	0.81581477	0.35819000	2.26180154	1.40361137	1.33160401	1.62347591	1.70349729	1.10927928	2.17191748	4.09428886	0.87374054	2.88653479	0.55086690	2.64744656	1.90655558	8.64720157	0.88815269	1.30971749
1702.800000	128	0	0	30.5	1.213379	4095.000000	3	1.99734964	0.65625227	2.15188167	0.93154599	0.60836809	0.17642981	2.37536907	0.90295133	0.75663614	1.18079306	1.14679625	0.18136851	0.58593678	0.22684983	0.81588490	0.35819605	2.26192236	1.40363215	1.33170584	1.62349850	1.70363608	1.10923025	2.17295138	4.09446038	0.87377260	2.88669592	0.55087430	2.64752547	1.90689519	8.64489393	0.89115547	1.30979167
1703.300000	128	0	0	30.5	1.213379	4095.000000	3	1.99742937	0.65629482	2.15202689	0.93156756	0.60872526	0.17648618	2.37533504	0.90295996	0.75668883	1.18083120	1.14678895	0.18137915	0.58593973	0.22685784	0.81596343	0.35821064	2.26219906	1.40374591	1.33170753	1.62362970	1.70365467	1.10929205	2.17350324	4.09398874	0.87383570	2.88681222	0.55093269	2.64801363	1.90706159	8.64545327	0.89405076	1.30986986
1703.900000	128	0	0	30.5	1.213989	4095.000000	3	1.99750051	0.65629326	2.15211722	0.93161121	0.60908038	0.17652720	2.37547284	0.90291109	0.75677476	1.18085477	1.14685885	0.18137992	0.58594795	0.22685800	0.81601628	0.35822700	2.26210952	1.40377937	1.33175523	1.62377874	1.70370796	1.10922728	2.17434139	4.09422241	0.87385314	2.88691311	0.55093742	2.64823450	1.90717360	8.64866740	0.89679006	1.30993402
1704.400000	128	0	0	30.5	1.213989	4095.000000	3	1.99785482	0.65632074	2.15222807	0.93162505	0.60937512	0.17656836	2.37532030	0.90295421	0.75680990	1.18090718	1.14698985	0.18139072	0.58595069	0.22685672	0.81609556	0.35823270	2.26227944	1.40388504	1.33177587	1.62384772	1.70384388	1.10929324	2.17465818	4.09430709	0.87388725	2.88706376	0.55093845	2.64856109	1.90743420	8.64820312	0.89938582	1.30998615
1705.000000	128	0	0	30.5	1.213379	4095.000000	3	1.99787296	0.65634002	2.15245800	0.93163836	0.60968730	0.17660892	2.37549836	0.90294114	0.75685928	1.18096951	1.14694608	0.18139611	0.58597178	0.22686873	0.81610050	0.35824800	2.26228537	1.40394281	1.33185639	1.62403127	1.70384512	1.10928938	2.17545061	4.09454077	0.87392419	2.88725085	0.55095510	2.64867187	1.90750096	8.65185161	0.90184462	1.30995139
1705.600000	128	0	0	30.5	1.215210	4095.000000	3	1.99787105	0.65637569	2.15242464	0.93166285	0.60994422	0.17664656	2.37531520	0.90293774	0.75690604	1.18104146	1.14702358	0.18139982	0.58596587	0.22687017	0.81618373	0.35825618	2.26235496	1.40399001	1.33183643	1.62408717	1.70382901	1.10931553	2.17606795	4.09463404	0.87394804	2.88695445	0.55096641	2.64893483	1.90783844	8.65287630	0.90427357	1.30999617
1706.100000	128	0	0	30.5	1.214600	4095.000000	3	1.99800429	0.65638256	2.15249804	0.93168575	0.61022627	0.17668696	2.37546037	0.90298400	0.75696587	1.18106907	1.14704668	0.18140614	0.58597410	0.22687209	0.81623066	0.35825867	2.26231019	1.40403263	1.33180158	1.62432428	1.70381372	1.10925996	2.17667924	4.09484953	0.87396651	2.88688929	0.55097052	2.64916025	1.90797930	8.65448692	0.90652922	1.31007136
1706.700000	128	0	0	30.5	1.212769	4095.000000	3	1.99804632	0.65641026	2.15262174	0.93162159	0.61046784	0.17671984	2.37564752	0.90304516	0.75698653	1.18107837	1.14705915	0.18141385	0.58598864	0.22687386	0.81624523	0.35827201	2.26252004	1.40409111	1.33190917	1.62438336	1.70394014	1.10927423	2.17720608	4.09505109	0.87400371	2.88700981	0.55099910	2.64947486	1.90797519	8.65465565	0.90870840	1.31006535
1707.200000	128	0	0	30.5	1.214600	4095.000000	3	1.99820727	0.65642378	2.15255963	0.93165886	0.61071073	0.17675134	2.37558456	0.90304856	0.75705087	1.18108395	1.14713362	0.18141524	0.58599750	0.22687898	0.81630427	0.35827432	2.26251195	1.40412845	1.33185774	1.62434609	1.70391577	1.10929532	2.17771020	4.09512721	0.87396882	2.88716746	0.55099663	2.64971306	1.90824047	8.65944909	0.91068888	1.31010913
1707.800000	128	0	0	30.5	1.213379	4095.000000	3	1.99815330	0.65640384	2.15247494	0.93167563	0.61093091	0.17678053	2.37564638	0.90308045	0.75704375	1.18113048	1.14717617	0.18141663	0.58599286	0.22688058	0.81636256	0.35828642	2.26255511	1.40411823	1.33195586	1.62442143	1.70390089	1.10932444	2.17813964	4.09528590	0.87402243	2.88751434	0.55100136	2.64990543	1.90833150	8.65927384	0.91258905	1.31015324
1708.300000	128	0	0	30.5	1.213379	4095.000000	3	1.99816954	0.65643021	2.15257298	0.93167350	0.61114104	0.17680465	2.37567134	0.90307470	0.75710738	1.18115994	1.14728804	0.18142650	0.58601584	0.22688218	0.81643370	0.35829443	2.26260151	1.40417812	1.33201981	1.62443650	1.70397361	1.10933960	2.17858164	4.09523765	0.87404706	2.88753747	0.55099971	2.65001946	1.90834614	8.65785930	0.91434277	1.31021440
1708.900000	128	0	0	30.5	1.213989	4095.000000	3	1.99833002	0.65642976	2.15268488	0.93163650	0.61134777	0.17683784	2.37565772	0.90305196	0.75720948	1.18119933	1.14726250	0.18142619	0.58601837	0.22689115	0.81644803	0.35829710	2.26280276	1.40420490	1.33200628	1.62449915	1.70394593	1.10937258	2.17905075	4.09493744	0.87408990	2.88757392	0.55101780	2.65001755	1.90868467	8.65758854	0.91602283	1.31023646
1709.500000	128	0	0	30.5	1.212158	4095.000000	3	1.99844323	0.65645215	2.15257041	0.93169719	0.61152382	0.17687118	2.37559761	0.90303575	0.75717766	1.18119902	1.14731601	0.18142742	0.58600298	0.22688875	0.81648484	0.35830243	2.26264413	1.40419186	1.33192237	1.62450074	1.70385462	1.10930097	2.17903672	4.09509398	0.87409657	2.88750383	0.55102582	2.65029021	1.90857899	8.65865573	0.91759678	1.31026153
1710.000000	128	0	0	30.5	1.213989	4095.000000	3	1.99853876	0.65645392	2.15266076	0.93172568	0.61171364	0.17689546	2.37557889	0.90302608	0.75721091	1.18120864	1.14739900	0.18143020	0.58603271	0.22689660	0.81652857	0.35831595	2.26298676	1.40427078	1.33198429	1.62461891	1.70395915	1.10932979	2.17944928	4.09513365	0.87410734	2.88754728	0.55103898	2.65051258	1.90872493	8.65734328	0.91904187	1.31030297
1710.600000	128	0	0	30.5	1.212158	4095.000000	3	1.99854163	0.65647674	2.15264279	0.93169746	0.61187191	0.17691697	2.37559477	0.90301406	0.75726481	1.18125361	1.14746862	0.18143699	0.58601964	0.22689996	0.81657304	0.35831987	2.26307148	1.40434160	1.33196906	1.62459234	1.70394510	1.10937764	2.17998926	4.09518618	0.87413248	2.88791314	0.55102171	2.65067060	1.90884801	8.65704706	0.92049649	1.31037216
1711.100000	128	0	0	30.5	1.213989	4095.000000	3	1.99851870	0.65650356	2.15269618	0.93170012	0.61200507	0.17694540	2.37580746	0.90303785	0.75729545	1.18127408	1.14747987	0.18144131	0.58603609	0.22690204	0.81660268	0.35833001	2.26304612	1.40433772	1.33192812	1.62472401	1.70391907	1.10939517	2.18032298	4.09520656	0.87410119	2.88773651	0.55101328	2.65072858	1.90886951	8.65559489	0.92183791	1.31043199
1711.700000	128	0	0	30.5	1.213379	4095.000000	3	1.99864577	0.65650068	2.15270490	0.93169533	0.61218056	0.17696184	2.37560782	0.90305118	0.75731112	1.18131037	1.14740204	0.18144007	0.58602976	0.22690332	0.81661306	0.35833392	2.26306770	1.40440995	1.33198023	1.62485807	1.70402815	1.10939636	2.18074722	4.09525481	0.87411350	2.88786618	0.55104906	2.65095545	1.90905895	8.65677635	0.92308464	1.31043901
1712.200000	128	0	0	30.5	1.213379	4095.000000	3	1.99868255	0.65650378	2.15276086	0.93168921	0.61235844	0.17699150	2.37566340	0.90303837	0.75736503	1.18134853	1.14756743	0.18144794	0.58602322	0.22690685	0.81664839	0.35833268	2.26309577	1.40440889	1.33200560	1.62501078	1.70400253	1.10940082	2.18119599	4.09569875	0.87415993	2.88769376	0.55107764	2.65099241	1.90924886	8.66100110	0.92430719	1.31049282
1712.800000	128	0	0	30.5	1.213989	4095.000000	3	1.99860039	0.65652306	2.15284607	0.93172142	0.61249787	0.17700948	2.37550857	0.90306111	0.75739922	1.18134480	1.14757442	0.18145133	0.58604536	0.22691053	0.81667828	0.35834851	2.26316052	1.40433807	1.33194808	1.62493700	1.70398353	1.10944272	2.18137750	4.09575130	0.87412838	2.88796361	0.55106345	2.65112752	1.90929966	8.65914002	0.92553494	1.31053996
1713.400000	128	0	0	30.5	1.212158	4095.000000	3	1.99878813	0.65653636	2.15290100	0.93174058	0.61263432	0.17703237	2.37566510	0.90307444	0.75743722	1.18138389	1.14751787	0.18145303	0.58604283	0.22691342	0.81670546	0.35834122	2.26319776	1.40437190	1.33197346	1.62505203	1.70405872	1.10941657	2.18161988	4.09556899	0.87418867	2.88808487	0.55105913	2.65135187	1.90919807	8.65834670	0.92671217	1.31053127
1713.900000	128	0	0	30.6	1.213379	4095.000000	3	1.99882731	0.65653658	2.15292924	0.93177812	0.61276604	0.17705128	2.37560271	0.90310476	0.75746145	1.18136031	1.14761821	0.18145503	0.58606097	0.22691293	0.81670472	0.35835314	2.26315081	1.40449451	1.33200019	1.62505719	1.70413723	1.10943529	2.18229515	4.09533737	0.87416430	2.88802950	0.55106592	2.65136461	1.90935412	8.65958611	0.92776335	1.31054564
1714.500000	128	0	0	30.6	1.212769	4095.000000	6	1.99894054	0.65657824	2.15301446	0.93185666	0.61331329	0.17708939	2.37550460	0.90313011	0.75753293	1.18139382	1.14764253	0.18145951	0.58604642	0.22691069	0.81677909	0.35836683	2.26419312	1.40692812	1.33204756	1.62732471	1.70304297	1.10948492	2.17230177	4.09335537	0.87265168	2.88041865	0.55048067	2.63654982	1.90210516	8.63801181	0.89168781	1.30763081
1715.000000	128	0	0	30.6	1.212158	4095.000000	6	1.99290569	0.65515148	2.14733743	0.93027949	0.59694867	0.17589464	2.37301184	0.90241957	0.75474388	1.17940194	1.14429910	0.18121243	0.58551349	0.22666470	0.81420861	0.35775799	2.25953644	1.40163317	1.33059079	1.62227932	1.70203930	1.10894294	2.15782010	4.09187798	0.87239746	2.88048155	0.55034730	2.63533126	1.90121377	8.64771027	0.87763103	1.30744327
1715.600000	128	0	0	30.5	1.212769	4095.000000	6	1.99260843	0.65510255	2.14721658	0.93025449	0.59590866	0.17558072	2.37312514	0.90241721	0.75461327	1.17914851	1.14399628	0.18118328	0.58546670	0.22664789	0.81400586	0.35772385	2.25888030	1.40124166	1.33055562	1.62170824	1.70190681	1.10890402	2.15508190	4.09154596	0.87238311	2.88076252	0.55032592	2.63533822	1.90091748	8.63741198	0.87200058	1.30729545
1716.100000	128	0	0	30.5	1.213989	4095.000000	6	1.99245076	0.65507842	2.14741065	0.93023986	0.59577616	0.17544228	2.37332286	0.90239004	0.75459454	1.17909275	1.14397383	0.18117187	0.58544162	0.22664116	0.81396542	0.35771834	2.25869394	1.40109676	1.33046299	1.62143978	1.70193281	1.10879232	2.15396345	4.09128465	0.87235851	2.88131685	0.55030270	2.63536545	1.90080171	8.63892278	0.86865997	1.30727042
1716.700000	131	0	0	30.5	1.213379	4095.000000	6	1.99243457	0.65507731	2.14738095	0.93024305	0.59565451	0.17534744	2.37310814	0.90234641	0.75448267	1.17904907	1.14390769	0.18116000	0.58542391	0.22662916	0.81390327	0.35771318	2.25875749	1.40103346	1.33041769	1.62138158	1.70180446	1.10879262	2.15328453	4.09127930	0.87228394	2.88120220	0.55027804	2.63534709	1.90056336	8.63937991	0.86647614	1.30722438
1717.200000	131	0	0	30.5	1.212158	4095.000000	6	1.99236265	0.65507598	2.14734664	0.93023853	0.59561990	0.17528498	2.37319369	0.90232682	0.75447816	1.17900354	1.14387341	0.18116123	0.58543445	0.22663412	0.81386110	0.35771851	2.25872087	1.40102361	1.33047313	1.62116740	1.70172315	1.10879173	2.15282913	4.09091521	0.87225371	2.88121828	0.55027969	2.63528060	1.90058979	8.63890056	0.86480530	1.30719669
1717.800000	131	0	0	30.6	1.213379	4095.000000	6	1.99235169	0.65507111	2.14743728	0.93026805	0.59554093	0.17523235	2.37318179	0.90234720	0.75444451	1.17898650	1.14395107	0.18115429	0.58542096	0.22663044	0.81381498	0.35770180	2.25856199	1.40090510	1.33040450	1.62108823	1.70179331	1.10874776	2.15239538	4.09098160	0.87223962	2.88137768	0.55027661	2.63530720	1.90052736	8.63784994	0.86343891	1.30710961
1718.400000	131	0	0	30.6	1.213379	4095.000000	6	1.99225882	0.65509790	2.14739836	0.93027603	0.59556110	0.17518801	2.37334779	0.90233152	0.75438999	1.17897163	1.14385975	0.18115121	0.58543972	0.22662371	0.81379599	0.35770927	2.25848660	1.40086817	1.33043561	1.62100115	1.70177557	1.10879440	2.15178110	4.09094519	0.87226319	2.88133573	0.55025832	2.63510079	1.90028312	8.63797055	0.86235145	1.30717333
1718.900000	131	0	0	30.6	1.210938	4095.000000	6	1.99226406	0.65508019	2.14727956	0.93022178	0.59553244	0.17515486	2.37320615	0.90234955	0.75436226	1.17902801	1.14378664	0.18114951	0.58544119	0.22662723	0.81377035	0.35770731	2.25846021	1.40087767	1.33039876	1.62097027	1.70178258	1.10868924	2.15161486	4.09117649	0.87222604	2.88140914	0.55023715	2.63528947	1.90033187	8.63543841	0.86148230	1.30711995
1719.500000	131	0	0	30.6	1.212769	4095.000000	6	1.99215309	0.65504764	2.14759450	0.93022577	0.59552034	0.17512080	2.37332116	0.90237384	0.75432577	1.17902212	1.14381758	0.18115460	0.58543403	0.22661715	0.81376739	0.35769824	2.25832720	1.40086395	1.33039943	1.62078543	1.70177681	1.10872756	2.15138655	4.09081135	0.87220964	2.88111552	0.55021907	2.63516410	1.90030681	8.63559069	0.86064364	1.30704989
1720.100000	131	0	0	30.6	1.212769	4095.000000	6	1.99210356	0.65505251	2.14740349	0.93023614	0.59552012	0.17509472	2.37323844	0.90241277	0.75428571	1.17898340	1.14377936	0.18113980	0.58543340	0.22661907	0.81377035	0.35769806	2.25832451	1.40080382	1.33041870	1.62072052	1.70176154	1.10871033	2.15115313	4.09080064	0.87220990	2.88119521	0.55022092	2.63516980	1.90017695	8.63524808	0.85993177	1.30705556
1720.600000	131	0	0	30.6	1.212769	4095.000000	6	1.99213690	0.65505672	2.14746238	0.93023135	0.59552904	0.17507232	2.37346337	0.90240284	0.75423050	1.17894220	1.14374053	0.18113903	0.58540874	0.22661506	0.81376763	0.35768633	2.25832558	1.40083230	1.33042817	1.62062118	1.70174131	1.10876143	2.15091205	4.09014436	0.87223526	2.88147905	0.55021722	2.63512991	1.89997512	8.63447728	0.85934751	1.30707358
1721.100000	131	0	0	30.6	1.213989	4095.000000	6	1.99211118	0.65505429	2.14745316	0.93023348	0.59552989	0.17504869	2.37339821	0.90237907	0.75423429	1.17894375	1.14375995	0.18113856	0.58540642	0.22661474	0.81375678	0.35769131	2.25832935	1.40078167	1.33037611	1.62064018	1.70184160	1.10873796	2.15089410	4.09005550	0.87221323	2.88128539	0.55018784	2.63525401	1.89989084	8.63330067	0.85883257	1.30702921
1721.700000	131	0	0	30.6	1.212158	4095.000000	6	1.99196974	0.65503237	2.14755917	0.93022284	0.59549847	0.17502921	2.37345374	0.90242035	0.75419448	1.17895521	1.14378998	0.18113348	0.58542117	0.22661090	0.81373040	0.35769060	2.25824104	1.40076795	1.33039842	1.62056895	1.70184325	1.10868776	2.15055920	4.09013472	0.87218581	2.88134482	0.55019195	2.63511472	1.89981750	8.63324359	0.85833075	1.30707958
1722.300000	131	0	0	30.6	1.212769	4095.000000	6	1.99201927	0.65504255	2.14758836	0.93021885	0.59552352	0.17501172	2.37340785	0.90239527	0.75418808	1.17893415	1.14379999	0.18113163	0.58541780	0.22661026	0.81372127	0.35768811	2.25807358	1.40069517	1.33041803	1.62039641	1.70180322	1.10870439	2.15066074	4.08967230	0.87217761	2.88169510	0.55016523	2.63503431	1.89982251	8.63271087	0.85791666	1.30699084
1722.800000	131	0	0	30.6	1.212158	4095.000000	6	1.99194879	0.65503082	2.14741578	0.93021327	0.59552267	0.17500343	2.37332456	0.90236601	0.75417410	1.17897411	1.14376935	0.18112962	0.58543508	0.22661122	0.81372818	0.35767655	2.25811935	1.40073349	1.33041397	1.62024882	1.70180776	1.10865330	2.15029921	4.08961236	0.87215865	2.88130077	0.55017427	2.63516347	1.89968585	8.63187386	0.85745574	1.30695515
1723.400000	131	0	0	30.6	1.211548	4095.000000	6	1.99187974	0.65504012	2.14738095	0.93023667	0.59552862	0.17498073	2.37336139	0.90236784	0.75417884	1.17891526	1.14370079	0.18112808	0.58541949	0.22661138	0.81372349	0.35768491	2.25814197	1.40070361	1.33033115	1.62017522	1.70168808	1.10870320	2.15025973	4.08951282	0.87217121	2.88104771	0.55016153	2.63512738	1.89978151	8.63305333	0.85709162	1.30695014
1724.000000	131	0	0	30.6	1.212769	4095.000000	6	1.99192831	0.65503303	2.14734869	0.93024970	0.59555367	0.17496585	2.37331550	0.90229495	0.75416035	1.17888614	1.14374903	0.18112977	0.58542707	0.22660402	0.81369883	0.35769077	2.25831966	1.40069833	1.33043797	1.62021004	1.70169344	1.10864409	2.15028537	4.08989601	0.87214174	2.88140215	0.55015188	2.63509192	1.89971773	8.63202286	0.85684478	1.30693480
1724.500000	131	0	0	30.6	1.213989	4095.000000	6	1.99185641	0.65502241	2.14731950	0.93023002	0.59557383	0.17495526	2.37324241	0.90233335	0.75420301	1.17892703	1.14380029	0.18112499	0.58542581	0.22660402	0.81370771	0.35769113	2.25834497	1.40066880	1.33039842	1.62017483	1.70169592	1.10867736	2.15017871	4.08911684	0.87214815	2.88160141	0.55013585	2.63514131	1.89968038	8.63039354	0.85654193	1.30694748
1725.100000	131	0	0	30.6	1.212769	4095.000000	7	1.99189879	0.65501798	2.14739580	0.93021486	0.59553944	0.17493900	2.37338972	0.90235111	0.75414187	1.17894747	1.14382547	0.18112052	0.58540136	0.22660722	0.81371930	0.35768704	2.25857061	1.40124483	1.33060194	1.62140058	1.70338081	1.10960558	2.16112439	4.09387513	0.87371515	2.89017393	0.55069628	2.65000672	1.90659717	8.65102436	0.87326947	1.30976527
1725.700000	131	0	0	30.6	1.213989	4095.000000	7	1.99751579	0.65636993	2.15278704	0.93179889	0.61035477	0.17606983	2.37572011	0.90303079	0.75672776	1.18084454	1.14681175	0.18135617	0.58594943	0.22685480	0.81610716	0.35826241	2.26446795	1.40815851	1.33255926	1.62887459	1.70499935	1.11034996	2.18166825	4.09551323	0.87406553	2.89158443	0.55085477	2.65276026	1.90801589	8.65743246	0.89524218	1.31029595
1726.200000	131	0	0	30.6	1.213379	4095.000000	7	1.99829850	0.65651708	2.15319006	0.93183296	0.61349604	0.17650108	2.37594415	0.90304438	0.75713872	1.18121515	1.14752395	0.18140074	0.58601732	0.22688346	0.81650806	0.35833001	2.26540230	1.40908238	1.33272579	1.63004627	1.70529453	1.11050845	2.18704143	4.09574486	0.87419226	2.89143493	0.55092179	2.65337705	1.90853644	8.65929933	0.91280418	1.31047544
1726.700000	131	0	0	30.6	1.212769	4095.000000	7	1.99851679	0.65656827	2.15348428	0.93181938	0.61462982	0.17670893	2.37608199	0.90305693	0.75728571	1.18137613	1.14773345	0.18142156	0.58604663	0.22689932	0.81668990	0.35836577	2.26583990	1.40939751	1.33282531	1.63060791	1.70533298	1.11057655	2.18975828	4.09585639	0.87424229	2.89122717	0.55093084	2.65351867	1.90869336	8.65809185	0.92315930	1.31054063
1727.300000	131	0	0	30.6	1.213989	4095.000000	7	1.99848717	0.65656007	2.15337182	0.93179809	0.61473569	0.17681249	2.37593451	0.90308960	0.75729450	1.18138854	1.14778362	0.18142742	0.58604789	0.22690573	0.81672374	0.35835972	2.26583774	1.40926184	1.33277995	1.63061387	1.70525236	1.11050399	2.18975515	4.09555612	0.87417481	2.89040265	0.55093557	2.65229538	1.90821531	8.65771914	0.92484991	1.31029027
1727.800000	131	0	0	30.6	1.212769	4095.000000	7	1.99806112	0.65645902	2.15299958	0.93171024	0.61335929	0.17680649	2.37564695	0.90303131	0.75708625	1.18124896	1.14747531	0.18141910	0.58600572	0.22688138	0.81657353	0.35831328	2.26551412	1.40870691	1.33258735	1.63007331	1.70500969	1.11040853	2.18789416	4.09500606	0.87400063	2.88953700	0.55084532	2.65103383	1.90747901	8.65629864	0.92183156	1.31004229
1728.400000	131	0	0	30.6	1.213989	4095.000000	7	1.99761749	0.65633647	2.15232096	0.93157181	0.61165051	0.17673889	2.37550063	0.90297067	0.75683530	1.18110597	1.14718255	0.18140275	0.58597136	0.22686457	0.81635540	0.35826187	2.26496856	1.40804977	1.33245569	1.62932377	1.70486088	1.11027116	2.18528903	4.09456757	0.87381159	2.88824330	0.55080996	2.64968631	1.90671464	8.65145388	0.91723592	1.30979668
1729.000000	131	0	0	30.6	1.212158	4095.000000	7	1.99701595	0.65621173	2.15174108	0.93141850	0.61005896	0.17665347	2.37530386	0.90289593	0.75660789	1.18093695	1.14679655	0.18137714	0.58591317	0.22684791	0.81615755	0.35820868	2.26451061	1.40752838	1.33229256	1.62866434	1.70458023	1.11013113	2.18265056	4.09413558	0.87368335	2.88759915	0.55075178	2.64844585	1.90612418	8.65174024	0.91242575	1.30951904
1729.500000	131	0	0	30.6	1.212769	4095.000000	7	1.99650524	0.65608810	2.15132037	0.93131949	0.60859627	0.17655853	2.37492623	0.90281256	0.75637340	1.18079926	1.14656651	0.18135848	0.58588681	0.22682501	0.81596862	0.35815870	2.26391725	1.40694153	1.33202523	1.62802500	1.70438475	1.11003243	2.18018419	4.09337680	0.87359436	2.88680171	0.55070779	2.64741347	1.90578561	8.65036266	0.90790694	1.30931693
1730.100000	131	0	0	30.6	1.213379	4095.000000	7	1.99606099	0.65599328	2.15100848	0.93116620	0.60737055	0.17646115	2.37471420	0.90272502	0.75624501	1.18063492	1.14627392	0.18133735	0.58582609	0.22681139	0.81578712	0.35811743	2.26338827	1.40646491	1.33190105	1.62742082	1.70405707	1.10990400	2.17821859	4.09309926	0.87347614	2.88617754	0.55066709	2.64654310	1.90511686	8.64835576	0.90383157	1.30916060
1730.700000	131	0	0	30.6	1.213379	4095.000000	7	1.99580478	0.65593191	2.15080793	0.93108185	0.60636688	0.17637267	2.37459175	0.90271979	0.75606586	1.18051059	1.14616060	0.18132686	0.58580080	0.22679394	0.81563699	0.35808150	2.26302238	1.40607588	1.33176673	1.62686250	1.70394428	1.10985674	2.17624437	4.09281318	0.87339639	2.88558012	0.55061756	2.64564124	1.90481545	8.64341323	0.90019699	1.30898425
1731.200000	131	0	0	30.6	1.213379	4095.000000	7	1.99559106	0.65587055	2.15031152	0.93104779	0.60549945	0.17629066	2.37466941	0.90268399	0.75590737	1.18041572	1.14586078	0.18131082	0.58577318	0.22677744	0.81550417	0.35805144	2.26271427	1.40575110	1.33171429	1.62640357	1.70383438	1.10976549	2.17457159	4.09225931	0.87327280	2.88539946	0.55058734	2.64505121	1.90439993	8.64314955	0.89699209	1.30886068
1731.700000	131	0	0	30.6	1.212158	4095.000000	7	1.99540122	0.65579945	2.15005822	0.93096184	0.60477124	0.17621403	2.37433497	0.90262023	0.75574629	1.18029079	1.14575478	0.18129555	0.58574240	0.22676639	0.81537530	0.35802778	2.26244505	1.40539254	1.33163750	1.62596657	1.70370177	1.10974557	2.17309180	4.09248642	0.87311538	2.88479242	0.55056391	2.64452678	1.90412008	8.64261586	0.89414977	1.30876117
1732.300000	131	0	0	30.6	1.212158	4095.000000	7	1.99505639	0.65576135	2.14981060	0.93088627	0.60412734	0.17614293	2.37432080	0.90262075	0.75564903	1.18020213	1.14559473	0.18128815	0.58572322	0.22675710	0.81526842	0.35800537	2.26213541	1.40514614	1.33156612	1.62568482	1.70352579	1.10965729	2.17162128	4.09228288	0.87305668	2.88485193	0.55051911	2.64384234	1.90361753	8.64433783	0.89166316	1.30867902
1732.900000	131	0	0	30.5	1.213379	4095.000000	7	1.99503302	0.65570310	2.14958197	0.93080805	0.60360308	0.17607843	2.37420914	0.90261762	0.75554656	1.18015904	1.14548996	0.18127366	0.58571057	0.22674557	0.81518153	0.35798012	2.26190240	1.40492444	1.33149880	1.62534400	1.70341881	1.10964243	2.17058542	4.09185656	0.87297644	2.88443681	0.55048828	2.64355896	1.90355957	8.64037050	0.88950851	1.30855414
1733.400000	131	0	0	30.5	1.213379	4095.000000	7	1.99480936	0.65567563	2.14962195	0.93083040	0.60316354	0.17602484	2.37430663	0.90263774	0.75547825	1.18006667	1.14534573	0.18126702	0.58569792	0.22674141	0.81511045	0.35796162	2.26166510	1.40463969	1.33136790	1.62505838	1.70332753	1.10958983	2.16947504	4.09180515	0.87294593	2.88435982	0.55047512	2.64309457	1.90330904	8.63832603	0.88754471	1.30848869
1734.000000	131	0	0	30.6	1.212158	4095.000000	7	1.99460338	0.65562624	2.14933388	0.93079315	0.60275251	0.17598032	2.37417343	0.90263408	0.75534496	1.18002328	1.14514959	0.18126101	0.58566588	0.22672540	0.81505812	0.35795006	2.26148175	1.40452164	1.33133949	1.62482673	1.70323047	1.10951642	2.16859686	4.09155131	0.87293876	2.88416944	0.55044368	2.64292878	1.90308317	8.63784677	0.88586979	1.30838185
1734.500000	131	0	0	30.6	1.214600	4095.000000	7	1.99447226	0.65559147	2.14923701	0.93078437	0.60242587	0.17593410	2.37395863	0.90263251	0.75529777	1.17992038	1.14514989	0.18124975	0.58565323	0.22672796	0.81500654	0.35792907	2.26124664	1.40429579	1.33120859	1.62457846	1.70315984	1.10946411	2.16799041	4.09096875	0.87290415	2.88401966	0.55042744	2.64249880	1.90278890	8.63522270	0.88430771	1.30828570
1735.100000	131	0	0	30.6	1.212158	4095.000000	7	1.99432160	0.65559900	2.14917039	0.93077027	0.60213086	0.17588973	2.37405101	0.90259750	0.75523208	1.17993154	1.14509706	0.18124913	0.58565239	0.22671771	0.81493028	0.35791876	2.26128061	1.40414677	1.33118492	1.62427828	1.70314745	1.10944331	2.16702344	4.09117756	0.87287108	2.88377893	0.55041224	2.64209557	1.90264155	8.63350045	0.88290794	1.30821059
1735.700000	0	0	0	30.6	1.213379	4095.000000	0	1.99420385	0.65556091	2.14914733	0.93069259	0.60187729	0.17584720	2.37407708	0.90260638	0.75519722	1.17984755	1.14499566	0.18123942	0.58564417	0.22671611	0.81489499	0.35791644	2.26096197	1.40410027	1.33123565	1.62416449	1.70307312	1.10937734	2.16641381	4.09063897	0.87287365	2.88347523	0.55042189	2.64186827	1.90218862	8.63400470	0.88061034	1.30788112
1736.200000	0	0	0	30.6	1.212769	4095.000000	0	1.99345650	0.65536869	2.14848169	0.93058086	0.60085749	0.17577720	2.37389913	0.90254419	0.75506419	1.17979889	1.14484024	0.18124081	0.58564375	0.22670826	0.81485847	0.35790755	2.26079916	1.40412739	1.33116530	1.62402651	1.70293436	1.10926769	2.16424944	4.09027817	0.87266270	2.88249024	0.55031709	2.63962303	1.90127075	8.63302162	0.87569534	1.30762881
1736.800000	0	0	0	30.6	1.211548	4095.000000	0	1.99318156	0.65532485	2.14812667	0.93054628	0.60007737	0.17568632	2.37382829	0.90248854	0.75500823	1.17971336	1.14489670	0.18123371	0.58562014	0.22670762	0.81483231	0.35790702	2.26087840	1.40406786	1.33110409	1.62388379	1.70294551	1.10927363	2.16354617	4.09007906	0.87267270	2.88296590	0.55031483	2.63977336	1.90135326	8.63617128	0.87453505	1.30766852
1737.300000	0	0	0	30.6	1.214600	4095.000000	0	1.99340837	0.65536360	2.14835208	0.93054973	0.60014510	0.17566207	2.37383679	0.90246659	0.75502317	1.17974311	1.14484054	0.18123387	0.58560433	0.22671082	0.81485280	0.35791218	2.26082396	1.40404214	1.33101244	1.62383147	1.70285136	1.10926858	2.16329134	4.09022571	0.87265399	2.88269308	0.55032161	2.64004678	1.90138837	8.63409667	0.87386263	1.30780202
1737.900000	0	0	0	30.6	1.213379	4095.000000	0	1.99349320	0.65539637	2.14838282	0.93060108	0.60020921	0.17563997	2.37373989	0.90247783	0.75504072	1.17973939	1.14485724	0.18122986	0.58561719	0.22670522	0.81482442	0.35790631	2.26081533	1.40406081	1.33101920	1.62391828	1.70281750	1.10925016	2.16314794	4.09044518	0.87268705	2.88285187	0.55032716	2.64034181	1.90145538	8.63701213	0.87347870	1.30780335
1738.400000	0	0	0	30.6	1.212158	4095.000000	0	1.99354324	0.65540412	2.14867178	0.93063858	0.60029909	0.17563214	2.37376879	0.90246372	0.75503835	1.17973443	1.14483963	0.18123618	0.58561213	0.22670362	0.81480221	0.35790524	2.26072692	1.40397874	1.33108008	1.62378191	1.70292734	1.10933841	2.16317992	4.09046124	0.87269371	2.88311771	0.55032880	2.64044016	1.90169384	8.63658058	0.87316589	1.30776664
1739.000000	0	0	0	30.6	1.212769	4095.000000	0	1.99360090	0.65540456	2.14871431	0.93061597	0.60036640	0.17562523	2.37374499	0.90248096	0.75502696	1.17974249	1.14491127	0.18123109	0.58561108	0.22670730	0.81480986	0.35790809	2.26075495	1.40395478	1.33103713	1.62375654	1.70292610	1.10934554	2.16315000	4.09072891	0.87270858	2.88288755	0.55032222	2.64041097	1.90155249	8.63694232	0.87295183	1.30783106
1739.500000	0	0	0	30.6	1.213989	4095.000000	0	1.99365046	0.65544155	2.14889007	0.93064736	0.60042477	0.17562016	2.37404761	0.90252590	0.75498879	1.17972017	1.14485269	0.18122708	0.58561445	0.22670202	0.81476889	0.35790062	2.26078838	1.40402206	1.33109158	1.62373276	1.70291206	1.10926739	2.16322325	4.09113044	0.87274908	2.88299388	0.55032675	2.64068446	1.90170569	8.63612051	0.87279188	1.30783740
1740.100000	0	0	0	30.6	1.210327	4095.000000	0	1.99374483	0.65543800	2.14884036	0.93062661	0.60049784	0.17562416	2.37395467	0.90252852	0.75500752	1.17973846	1.14482294	0.18122662	0.58561698	0.22670554	0.81477531	0.35790044	2.26070105	1.40401044	1.33112810	1.62386556	1.70292941	1.10934614	2.16330578	4.09092485	0.87275215	2.88336818	0.55032469	2.64059880	1.90166785	8.63622204	0.87259453	1.30784274
1740.700000	0	0	0	30.6	1.212769	4095.000000	0	1.99379106	0.65545129	2.14881525	0.93066066	0.60056367	0.17561648	2.37390480	0.90257529	0.75504380	1.17967462	1.14486604	0.18122569	0.58561866	0.22670490	0.81478691	0.35790666	2.26085199	1.40400022	1.33113486	1.62373752	1.70285756	1.10932950	2.16331558	4.09059614	0.87276932	2.88339687	0.55032305	2.64071937	1.90184158	8.63621887	0.87247434	1.30791817
1741.200000	0	0	0	30.6	1.212158	4095.000000	0	1.99381823	0.65546613	2.14898743	0.93064816	0.60063526	0.17561909	2.37391103	0.90258417	0.75502341	1.17970282	1.14486210	0.18123017	0.58561803	0.22670362	0.81477334	0.35790275	2.26075064	1.40396711	1.33108583	1.62378627	1.70292445	1.10933484	2.16320520	4.09049336	0.87277676	2.88373834	0.55034771	2.64069335	1.90171162	8.63770078	0.87238439	1.30789547
1741.800000	128	0	0	30.6	1.212158	4095.000000	1	1.99388400	0.65546524	2.14887726	0.93066279	0.60068277	0.17561679	2.37408785	0.90257085	0.75505684	1.17967834	1.14489974	0.18122600	0.58560728	0.22670506	0.81477457	0.35790488	2.26065630	1.40376070	1.33100297	1.62359125	1.70279438	1.10925491	2.16276990	4.09071927	0.87272063	2.88322755	0.55031318	2.64023141	1.90138517	8.63475640	0.87160764	1.30772325
1742.300000	128	0	0	30.6	1.212158	4095.000000	1	1.99312724	0.65531865	2.14834285	0.93048536	0.59918062	0.17549952	2.37376539	0.90246947	0.75465380	1.17947537	1.14448907	0.18119254	0.58551981	0.22666262	0.81441262	0.35781543	2.25957146	1.40230946	1.33064218	1.62183337	1.70204962	1.10886094	2.15698722	4.08918747	0.87220733	2.88100157	0.55016770	2.63607727	1.89951367	8.62811205	0.86631227	1.30701953
1742.900000	128	0	0	30.6	1.212769	4095.000000	1	1.99218690	0.65504565	2.14722785	0.93015290	0.59653712	0.17518985	2.37315120	0.90231741	0.75411651	1.17903358	1.14381637	0.18114350	0.58542096	0.22661154	0.81388896	0.35769931	2.25868101	1.40116745	1.33035447	1.62078939	1.70188163	1.10871152	2.15340315	4.08863744	0.87215225	2.88083870	0.55012208	2.63563394	1.89932147	8.63187703	0.86416720	1.30698551
1743.400000	128	0	0	30.6	1.212769	4095.000000	1	1.99201355	0.65503148	2.14726420	0.93012258	0.59618324	0.17509947	2.37310644	0.90229364	0.75407126	1.17896358	1.14368350	0.18112900	0.58540536	0.22660033	0.81382706	0.35768188	2.25832074	1.40093464	1.33034534	1.62056657	1.70182592	1.10869340	2.15262072	4.08815705	0.87209563	2.88118542	0.55009168	2.63566687	1.89912199	8.63276161	0.86282862	1.30690044
1744.000000	128	0	0	30.6	1.213379	4095.000000	1	1.99196450	0.65501466	2.14715719	0.93012577	0.59607132	0.17504102	2.37314893	0.90224531	0.75400989	1.17891309	1.14359159	0.18112376	0.58539356	0.22659841	0.81379969	0.35767744	2.25835843	1.40097543	1.33034974	1.62042094	1.70179125	1.10864082	2.15209104	4.08826297	0.87209793	2.88106868	0.55007524	2.63556428	1.89904458	8.63281551	0.86178918	1.30686008
1744.600000	128	0	0	30.6	1.213989	4095.000000	1	1.99189688	0.65501510	2.14718330	0.93012338	0.59600400	0.17499791	2.37316989	0.90227561	0.75399117	1.17892796	1.14363345	0.18111543	0.58540452	0.22660001	0.81375234	0.35768064	2.25814950	1.40098070	1.33028619	1.62023892	1.70172522	1.10862003	2.15190835	4.08764037	0.87206334	2.88109175	0.55006229	2.63548450	1.89904686	8.62759885	0.86107042	1.30683706
1745.100000	128	0	0	30.6	1.212158	4095.000000	1	1.99183593	0.65503525	2.14711981	0.93015476	0.59595473	0.17496953	2.37324638	0.90227692	0.75397979	1.17895274	1.14365135	0.18112006	0.58539209	0.22659329	0.81372695	0.35766979	2.25819096	1.40089736	1.33027030	1.62021795	1.70177763	1.10867409	2.15166924	4.08770027	0.87203926	2.88107637	0.55006003	2.63549209	1.89892801	8.62984209	0.86039572	1.30681104
1745.700000	128	0	0	30.6	1.214600	4095.000000	1	1.99174165	0.65501178	2.14713824	0.93016353	0.59590505	0.17494253	2.37313080	0.90228188	0.75391274	1.17894964	1.14362890	0.18111790	0.58538640	0.22659169	0.81375358	0.35765912	2.25809297	1.40088716	1.33024867	1.62007077	1.70175534	1.10862686	2.15149788	4.08765427	0.87205053	2.88101975	0.55005572	2.63527554	1.89891526	8.62791563	0.85980443	1.30683406
1746.200000	128	0	0	30.6	1.212769	4095.000000	1	1.99178308	0.65499717	2.14705734	0.93010051	0.59589592	0.17492489	2.37311437	0.90228241	0.75387460	1.17891773	1.14361495	0.18111235	0.58538302	0.22658960	0.81372547	0.35765397	2.25803859	1.40092127	1.33026455	1.62014317	1.70181642	1.10863815	2.15110697	4.08774306	0.87201774	2.88135461	0.55005408	2.63518183	1.89871719	8.62799483	0.85934523	1.30682138
1746.800000	128	0	0	30.6	1.213379	4095.000000	1	1.99175356	0.65498566	2.14712698	0.93009997	0.59589507	0.17490034	2.37304979	0.90228868	0.75385280	1.17893167	1.14358674	0.18111358	0.58538324	0.22658736	0.81370253	0.35766446	2.25809189	1.40085481	1.33029633	1.62008224	1.70180363	1.10863726	2.15084948	4.08737404	0.87201544	2.88142802	0.55003538	2.63522109	1.89870991	8.62713004	0.85891918	1.30677335
1747.300000	128	0	0	30.6	1.212158	4095.000000	1	1.99174356	0.65498854	2.14708653	0.93010769	0.59586152	0.17488684	2.37311551	0.90232029	0.75385754	1.17889481	1.14360949	0.18111343	0.58537818	0.22658544	0.81371511	0.35766357	2.25810858	1.40083793	1.33022433	1.62001063	1.70182303	1.10865211	2.15089667	4.08705211	0.87199571	2.88108406	0.54992526	2.63520526	1.89875179	8.62569852	0.85851002	1.30672665
1747.900000	128	0	0	30.6	1.213379	4095.000000	1	1.99174927	0.65499695	2.14712544	0.93009226	0.59587213	0.17486966	2.37316423	0.90238456	0.75382390	1.17887282	1.14351667	0.18109770	0.58538555	0.22658656	0.81370451	0.35765681	2.25802405	1.40088470	1.33020472	1.61982193	1.70172769	1.10858439	2.15061202	4.08720291	0.87202978	2.88112600	0.54999614	2.63533126	1.89858516	8.62501139	0.85815225	1.30675400
1748.400000	128	0	0	30.6	1.212769	4095.000000	1	1.99166023	0.65497237	2.14711878	0.93014465	0.59588063	0.17485248	2.37315800	0.90238926	0.75381702	1.17884061	1.14358886	0.18110541	0.58537143	0.22658736	0.81369292	0.35764988	2.25805958	1.40080136	1.33020743	1.61987968	1.70170376	1.10864974	2.15043151	4.08687031	0.87198290	2.88145109	0.54998114	2.63529770	1.89859107	8.62515388	0.85782096	1.30667128
1749.000000	128	0	0	30.6	1.213379	4095.000000	1	1.99171451	0.65497769	2.14721812	0.93012152	0.59584304	0.17483760	2.37327527	0.90234406	0.75382626	1.17886353	1.14366348	0.18110217	0.58539904	0.22658224	0.81367788	0.35764739	2.25811020	1.40068427	1.33015571	1.61975824	1.70172398	1.10862746	2.15031818	4.08670242	0.87199545	2.88137069	0.54996388	2.63535089	1.89845495	8.62533436	0.85753847	1.30671464
1749.600000	128	0	0	30.6	1.213379	4095.000000	1	1.99166690	0.65498521	2.14714029	0.93008428	0.59583285	0.17483055	2.37316309	0.90227979	0.75383242	1.17878702	1.14359614	0.18110526	0.58538956	0.22658384	0.81366530	0.35765486	2.25809028	1.40077182	1.33015774	1.61973253	1.70169385	1.10862092	2.15021717	4.08652919	0.87197701	2.88117214	0.54997128	2.63543827	1.89831110	8.62440351	0.85722305	1.30664993
1750.100000	128	0	0	30.6	1.213379	4095.000000	1	1.99169975	0.65499119	2.14691143	0.93015529	0.59581863	0.17481490	2.37353080	0.90228841	0.75380968	1.17884959	1.14363558	0.18110495	0.58537670	0.22658208	0.81365716	0.35764952	2.25813981	1.40074158	1.33020844	1.61963561	1.70169055	1.10859954	2.15016128	4.08669173	0.87192834	2.88128959	0.54993594	2.63518436	1.89836299	8.62355511	0.85699953	1.30671331
1750.700000	128	0	0	30.6	1.212158	4095.000000	1	1.99169261	0.65498366	2.14707731	0.93011114	0.59582797	0.17480232	2.37361749	0.90229991	0.75376040	1.17886786	1.14360100	0.18110510	0.58536469	0.22658128	0.81367442	0.35765059	2.25792175	1.40069763	1.33013746	1.61962889	1.70175039	1.10864053	2.15016333	4.08645755	0.87191066	2.88123226	0.54994930	2.63508306	1.89829926	8.62503989	0.85668219	1.30675133
1751.200000	128	0	0	30.6	1.212158	4095.000000	1	1.99158500	0.65493541	2.14710496	0.93014572	0.59584304	0.17479113	2.37344014	0.90223643	0.75377367	1.17885795	1.14363527	0.18110017	0.58536174	0.22658000	0.81365741	0.35764703	2.25809351	1.40074229	1.33012935	1.61961702	1.70172398	1.10860429	2.14988442	4.08627578	0.87192372	2.88098480	0.54991396	2.63502735	1.89814541	8.62477076	0.85649146	1.30667028
1751.800000	128	0	0	30.6	1.213989	4095.000000	1	1.99158072	0.65495112	2.14690682	0.93008136	0.59582797	0.17477916	2.37340218	0.90227823	0.75378244	1.17883720	1.14369837	0.18110248	0.58536511	0.22657631	0.81364705	0.35765077	2.25807412	1.40069130	1.33010636	1.61952447	1.70155767	1.10857815	2.14992492	4.08654096	0.87195088	2.88124554	0.54993718	2.63516853	1.89817409	8.62567635	0.85625638	1.30664660
1752.300000	128	0	0	30.6	1.213379	4095.000000	1	1.99159310	0.65493275	2.14691859	0.93013295	0.59581459	0.17476996	2.37335969	0.90226778	0.75371492	1.17885238	1.14358553	0.18109770	0.58537207	0.22658144	0.81364804	0.35764757	2.25797936	1.40064594	1.33016213	1.61954503	1.70159894	1.10863280	2.14981316	4.08588342	0.87193807	2.88084290	0.54994663	2.63523058	1.89802069	8.62560668	0.85604187	1.30662759
1752.900000	128	0	0	30.6	1.212158	4095.000000	3	1.99158167	0.65494271	2.14700819	0.93006487	0.59580716	0.17475462	2.37317726	0.90226569	0.75369597	1.17882481	1.14357006	0.18109600	0.58536406	0.22657647	0.81365790	0.35763530	2.25799282	1.40102044	1.33030647	1.61986623	1.70168725	1.10875786	2.15024896	4.08667890	0.87203260	2.88160141	0.54999491	2.63686850	1.89951868	8.62912276	0.85874951	1.30754071
1753.500000	128	0	0	30.6	1.212769	4095.000000	3	1.99418526	0.65557176	2.14946305	0.93075564	0.60100560	0.17517634	2.37424881	0.90259227	0.75474436	1.17952929	1.14460349	0.18117712	0.58557693	0.22667559	0.81447701	0.35785598	2.25933979	1.40212963	1.33076796	1.62110130	1.70257389	1.10895185	2.15840418	4.08808966	0.87273549	2.88434302	0.55024414	2.64306853	1.90196470	8.63955135	0.86531868	1.30820257
1754.000000	128	0	0	30.6	1.210327	4095.000000	3	1.99499057	0.65576445	2.15026024	0.93095199	0.60400603	0.17552117	2.37449028	0.90270411	0.75522330	1.18001119	1.14528348	0.18123633	0.58568886	0.22672363	0.81504035	0.35796873	2.26021972	1.40270542	1.33101684	1.62162904	1.70286127	1.10902553	2.16352605	4.08805221	0.87291517	2.88481203	0.55033229	2.64431323	1.90249740	8.63607292	0.86981047	1.30848903
1754.600000	128	0	0	30.6	1.212158	4095.000000	3	1.99538977	0.65581185	2.15052228	0.93102490	0.60509010	0.17569016	2.37440072	0.90277284	0.75541706	1.18021732	1.14542437	0.18126486	0.58572807	0.22674189	0.81525928	0.35801177	2.26070159	1.40295361	1.33109902	1.62190465	1.70300952	1.10907634	2.16590402	4.08870913	0.87301848	2.88487083	0.55035182	2.64493487	1.90312150	8.63868471	0.87349383	1.30868269
1755.100000	128	0	0	30.6	1.213379	4095.000000	3	1.99550616	0.65586280	2.15072485	0.93105178	0.60584029	0.17580268	2.37455320	0.90279610	0.75552995	1.18031559	1.14565942	0.18127258	0.58575189	0.22676031	0.81539999	0.35803169	2.26083043	1.40301803	1.33119236	1.62195019	1.70307394	1.10907218	2.16726269	4.08864386	0.87312051	2.88521320	0.55041162	2.64548990	1.90366500	8.64214575	0.87678327	1.30882695
1755.700000	128	0	0	30.6	1.213989	4095.000000	3	1.99582959	0.65591286	2.15097463	0.93110047	0.60646379	0.17589986	2.37466091	0.90277963	0.75566943	1.18037201	1.14583223	0.18128630	0.58575906	0.22676463	0.81551577	0.35804841	2.26117170	1.40321732	1.33118357	1.62212604	1.70323873	1.10906772	2.16843657	4.08890281	0.87314641	2.88541976	0.55043402	2.64617608	1.90391558	8.64187895	0.87996128	1.30886836
1756.200000	128	0	0	30.6	1.213379	4095.000000	3	1.99601137	0.65595894	2.15100233	0.93109010	0.60698162	0.17597632	2.37473120	0.90275245	0.75576028	1.18047339	1.14595221	0.18130003	0.58575168	0.22677280	0.81558959	0.35807332	2.26136797	1.40324795	1.33123362	1.62226190	1.70333744	1.10899552	2.16940728	4.08872625	0.87317974	2.88541346	0.55043587	2.64656282	1.90418947	8.64355938	0.88301940	1.30902032
1756.800000	128	0	0	30.6	1.213989	4095.000000	3	1.99621081	0.65597954	2.15109979	0.93115689	0.60749365	0.17605263	2.37484572	0.90276944	0.75583809	1.18052330	1.14599838	0.18130944	0.58579763	0.22678305	0.81569773	0.35809733	2.26148876	1.40333563	1.33123294	1.62234864	1.70329407	1.10905554	2.17031217	4.08882470	0.87318409	2.88518589	0.55043628	2.64675048	1.90425886	8.64324168	0.88600731	1.30913856
1757.400000	128	0	0	30.6	1.212769	4095.000000	3	1.99614640	0.65601632	2.15113877	0.93117605	0.60793905	0.17610837	2.37492963	0.90273573	0.75591472	1.18057911	1.14619523	0.18131345	0.58580059	0.22678513	0.81574465	0.35811174	2.26161387	1.40347402	1.33121536	1.62247461	1.70335603	1.10909713	2.17129251	4.08870485	0.87326460	2.88542466	0.55048211	2.64719139	1.90462686	8.64306060	0.88897795	1.30917496
1757.900000	128	0	0	30.6	1.212158	4095.000000	3	1.99623944	0.65603869	2.15118340	0.93119361	0.60835374	0.17616980	2.37460649	0.90274357	0.75597024	1.18061167	1.14621771	0.18132147	0.58581007	0.22679426	0.81582267	0.35813059	2.26154268	1.40354692	1.33129585	1.62272063	1.70345392	1.10911466	2.17222719	4.08891458	0.87330306	2.88570057	0.55052198	2.64752674	1.90473690	8.64253962	0.89187930	1.30918532
1758.500000	128	0	0	30.6	1.213379	4095.000000	3	1.99634729	0.65606727	2.15128959	0.93122768	0.60871262	0.17621218	2.37478279	0.90278120	0.75606704	1.18070531	1.14631858	0.18133365	0.58582820	0.22680307	0.81592071	0.35813788	2.26156156	1.40359059	1.33131209	1.62287554	1.70348201	1.10918597	2.17286590	4.08939937	0.87335152	2.88569007	0.55053452	2.64789651	1.90492870	8.64418213	0.89468106	1.30920736
1759.000000	128	0	0	30.6	1.212769	4095.000000	3	1.99656251	0.65608389	2.15134602	0.93121756	0.60906473	0.17626378	2.37519498	0.90282537	0.75611592	1.18074128	1.14639696	0.18133565	0.58583685	0.22680451	0.81595133	0.35815158	2.26164299	1.40368885	1.33140477	1.62293101	1.70347457	1.10916220	2.17349028	4.08951068	0.87335614	2.88604656	0.55054973	2.64813838	1.90515888	8.64638457	0.89733605	1.30925947
1759.600000	128	0	0	30.6	1.213379	4095.000000	3	1.99672001	0.65609563	2.15141836	0.93124072	0.60941243	0.17630049	2.37513091	0.90282955	0.75616172	1.18078810	1.14650179	0.18134583	0.58583432	0.22681348	0.81603530	0.35815994	2.26189809	1.40371597	1.33144401	1.62304513	1.70355305	1.10918419	2.17440775	4.08934051	0.87340126	2.88580352	0.55055466	2.64843567	1.90527992	8.64712209	0.89986230	1.30933497
1760.100000	128	0	0	30.6	1.213989	4095.000000	3	1.99684793	0.65611490	2.15149069	0.93128197	0.60968687	0.17634380	2.37485990	0.90285254	0.75615935	1.18081074	1.14653825	0.18134938	0.58586678	0.22681764	0.81606567	0.35817257	2.26208795	1.40381389	1.33147377	1.62303483	1.70360056	1.10920113	2.17515394	4.08972689	0.87345075	2.88600873	0.55052054	2.64876992	1.90557638	8.64849567	0.90240441	1.30940712
1760.700000	128	0	0	30.6	1.213379	4095.000000	3	1.99682502	0.65613662	2.15151122	0.93130246	0.61000212	0.17638128	2.37506401	0.90285359	0.75623338	1.18081849	1.14653886	0.18134938	0.58585835	0.22681988	0.81611408	0.35818075	2.26219097	1.40388469	1.33151369	1.62315252	1.70366996	1.10917795	2.17576652	4.08992598	0.87351204	2.88616493	0.55054726	2.64884441	1.90563576	8.64687094	0.90475338	1.30949398
1761.200000	128	0	0	30.6	1.214600	4095.000000	3	1.99691427	0.65616542	2.15147735	0.93128995	0.61025631	0.17641860	2.37508045	0.90288025	0.75623647	1.18086128	1.14657380	0.18135586	0.58586214	0.22682437	0.81616397	0.35819072	2.26201405	1.40386038	1.33149576	1.62312201	1.70367078	1.10919905	2.17609286	4.08971297	0.87351255	2.88635055	0.55057912	2.64907428	1.90586785	8.65020678	0.90696780	1.30950233
1761.800000	128	0	0	30.6	1.213379	4095.000000	3	1.99690998	0.65619046	2.15165128	0.93128037	0.61047427	0.17646145	2.37514225	0.90290194	0.75629840	1.18083927	1.14657745	0.18136033	0.58586489	0.22683157	0.81622300	0.35819943	2.26212462	1.40389701	1.33147479	1.62317788	1.70371540	1.10910961	2.17647580	4.08995916	0.87353461	2.88623988	0.55060173	2.64928507	1.90601909	8.65138388	0.90904788	1.30949431
1762.400000	128	0	0	30.6	1.213379	4095.000000	3	1.99711380	0.65622258	2.15181342	0.93128676	0.61074270	0.17648987	2.37510993	0.90288887	0.75636984	1.18090346	1.14662941	0.18136650	0.58588449	0.22683446	0.81625067	0.35819463	2.26219583	1.40388363	1.33155022	1.62317194	1.70372201	1.10919608	2.17685933	4.08973973	0.87363334	2.88629381	0.55060194	2.64947868	1.90591171	8.65078258	0.91098677	1.30957550
1762.900000	128	0	0	30.6	1.213379	4095.000000	3	1.99712526	0.65621948	2.15162101	0.93134265	0.61091932	0.17652581	2.37493643	0.90290690	0.75638787	1.18089167	1.14676343	0.18136773	0.58587943	0.22683766	0.81630599	0.35821402	2.26215106	1.40392625	1.33159657	1.62342756	1.70374680	1.10918271	2.17751238	4.08958132	0.87364898	2.88634215	0.55060091	2.64962580	1.90611184	8.65036584	0.91288493	1.30964432
1763.500000	128	0	0	30.6	1.213989	4095.000000	3	1.99714961	0.65622945	2.15172773	0.93130033	0.61114791	0.17655669	2.37516777	0.90284627	0.75647284	1.18097913	1.14681053	0.18137529	0.58589229	0.22684086	0.81630921	0.35821900	2.26235442	1.40401572	1.33159758	1.62343826	1.70374886	1.10919964	2.17819469	4.08966695	0.87365591	2.88646193	0.55063112	2.64992454	1.90621374	8.65224301	0.91463003	1.30966905
1764.100000	128	0	0	30.6	1.213989	4095.000000	3	1.99737303	0.65625139	2.15182420	0.93135223	0.61133253	0.17657896	2.37491659	0.90284261	0.75648589	1.18097541	1.14683636	0.18137853	0.58589398	0.22684166	0.81637911	0.35822274	2.26235011	1.40409886	1.33162363	1.62360948	1.70370466	1.10924005	2.17853490	4.08994097	0.87365283	2.88638488	0.55061571	2.64994684	1.90638786	8.65010499	0.91628904	1.30963163
1764.600000	128	0	0	30.6	1.213379	4095.000000	3	1.99731479	0.65626446	2.15191605	0.93132881	0.61154143	0.17660969	2.37493247	0.90286012	0.75654594	1.18104798	1.14687101	0.18138609	0.58590705	0.22684166	0.81642703	0.35823074	2.26234309	1.40408723	1.33161889	1.62360235	1.70376621	1.10928314	2.17894736	4.08994632	0.87366745	2.88656842	0.55065620	2.65028703	1.90641573	8.65140934	0.91775931	1.30967038
1765.100000	128	0	0	30.6	1.212769	4095.000000	3	1.99741171	0.65628928	2.15204178	0.93136766	0.61171364	0.17663964	2.37521993	0.90287737	0.75662213	1.18105945	1.14695125	0.18138578	0.58590663	0.22684759	0.81644729	0.35823679	2.26236629	1.40413761	1.33163243	1.62357976	1.70375299	1.10926293	2.17916298	4.09023749	0.87365360	2.88669732	0.55067860	2.65032207	1.90650759	8.65267262	0.91928245	1.30980270
1765.700000	128	0	0	30.6	1.213379	4095.000000	3	1.99756927	0.65629371	2.15201201	0.93138709	0.61190370	0.17665992	2.37507364	0.90289567	0.75656754	1.18108798	1.14697161	0.18138979	0.58594205	0.22685047	0.81646532	0.35824284	2.26230264	1.40420173	1.33164731	1.62360235	1.70388230	1.10928344	2.17970133	4.09045482	0.87366770	2.88692923	0.55071581	2.65051895	1.90659946	8.64986325	0.92070187	1.30979301
1766.300000	128	0	0	30.6	1.213989	4095.000000	3	1.99752677	0.65631077	2.15190066	0.93137272	0.61208046	0.17668865	2.37514452	0.90292259	0.75660480	1.18112613	1.14700200	0.18139226	0.58593994	0.22684967	0.81649102	0.35824995	2.26246555	1.40422392	1.33171429	1.62376328	1.70393808	1.10925877	2.18031622	4.09077602	0.87371925	2.88701051	0.55070101	2.65084392	1.90683805	8.64998094	0.92206649	1.30981807
1766.800000	128	0	0	30.6	1.212158	4095.000000	3	1.99766285	0.65629947	2.15214955	0.93139694	0.61221128	0.17670985	2.37517854	0.90290481	0.75666510	1.18113823	1.14709440	0.18139642	0.58592392	0.22685656	0.81651103	0.35824515	2.26260744	1.40432151	1.33171666	1.62372761	1.70395006	1.10929413	2.18067183	4.09076638	0.87372874	2.88689069	0.55066380	2.65078466	1.90696285	8.64741140	0.92342964	1.30986084
1767.400000	128	0	0	30.6	1.214600	4095.000000	3	1.99750099	0.65630922	2.15215365	0.93137938	0.61237111	0.17673413	2.37535659	0.90294088	0.75668883	1.18115684	1.14703422	0.18140336	0.58593678	0.22685368	0.81655080	0.35825582	2.26258910	1.40428311	1.33163682	1.62377835	1.70385627	1.10925610	2.18064583	4.09091735	0.87377927	2.88753537	0.55069484	2.65093314	1.90700308	8.64881050	0.92469778	1.30984847
1768.000000	128	0	0	30.6	1.212158	4095.000000	3	1.99768386	0.65635486	2.15223731	0.93141025	0.61256792	0.17675671	2.37501751	0.90294794	0.75666723	1.18116490	1.14709562	0.18139935	0.58594416	0.22685592	0.81659058	0.35826027	2.26261338	1.40430566	1.33168013	1.62384930	1.70388313	1.10928433	2.18090165	4.09070963	0.87377260	2.88725716	0.55066442	2.65119954	1.90697290	8.65113572	0.92587041	1.30985315
1768.500000	128	0	0	30.6	1.212769	4095.000000	3	1.99761988	0.65635952	2.15231326	0.93146827	0.61271726	0.17677868	2.37556075	0.90299367	0.75672444	1.18114009	1.14711082	0.18140521	0.58594268	0.22685896	0.81662813	0.35826347	2.26255889	1.40428135	1.33166220	1.62379182	1.70395171	1.10933514	2.18144719	4.09078458	0.87375952	2.88753537	0.55067490	2.65124989	1.90730618	8.65049944	0.92704762	1.30990060
1769.100000	128	0	0	30.6	1.212769	4095.000000	6	1.99791785	0.65637370	2.15256323	0.93148371	0.61324621	0.17682078	2.37560328	0.90298740	0.75682628	1.18122352	1.14732786	0.18141709	0.58595090	0.22685736	0.81668520	0.35827788	2.26365112	1.40691577	1.33177891	1.62624916	1.70290876	1.10932236	2.17159332	4.08832930	0.87221169	2.87932027	0.55008161	2.63622232	1.89974142	8.62756717	0.89138296	1.30688976
1769.700000	128	0	0	30.6	1.212769	4095.000000	6	1.99188784	0.65493673	2.14671484	0.92989761	0.59686218	0.17562861	2.37289911	0.90226752	0.75404116	1.17917484	1.14385065	0.18116062	0.58540853	0.22661026	0.81409860	0.35767121	2.25890400	1.40136899	1.33032270	1.62113494	1.70183871	1.10879796	2.15718011	4.08694731	0.87200109	2.87949212	0.54998915	2.63526541	1.89893711	8.63093554	0.87757420	1.30673499
1770.200000	128	0	0	30.6	1.215210	4095.000000	6	1.99162547	0.65490198	2.14657662	0.92990905	0.59584495	0.17531122	2.37301694	0.90221840	0.75387057	1.17897473	1.14360100	0.18113903	0.58535900	0.22659073	0.81392571	0.35763992	2.25834928	1.40105667	1.33028078	1.62058201	1.70175534	1.10873410	2.15433740	4.08662329	0.87190989	2.88003989	0.54993923	2.63529137	1.89877775	8.63022557	0.87201287	1.30661958
1770.700000	131	0	0	30.6	1.213989	4095.000000	6	1.99155929	0.65490419	2.14672200	0.92997472	0.59570100	0.17517389	2.37285039	0.90221710	0.75379949	1.17888862	1.14352486	0.18112129	0.58537755	0.22658208	0.81386208	0.35764383	2.25814520	1.40098985	1.33026354	1.62036594	1.70160059	1.10869875	2.15326605	4.08658159	0.87191501	2.88027818	0.54992053	2.63547246	1.89861429	8.62899918	0.86888980	1.30658223
1771.300000	131	0	0	30.6	1.212158	4095.000000	6	1.99156786	0.65489777	2.14664624	0.92995904	0.59569081	0.17508981	2.37298408	0.90221893	0.75374074	1.17889140	1.14350545	0.18112021	0.58534994	0.22658288	0.81382041	0.35762730	2.25802459	1.40086712	1.33023007	1.62024763	1.70166538	1.10864380	2.15258838	4.08690239	0.87188940	2.88050811	0.54989506	2.63544840	1.89835344	8.62656942	0.86660786	1.30660357
1771.800000	131	0	0	30.7	1.212158	4095.000000	6	1.99137076	0.65487497	2.14672252	0.92995186	0.59558657	0.17502629	2.37310248	0.90224557	0.75374311	1.17885702	1.14350090	0.18111482	0.58534994	0.22657824	0.81375308	0.35762178	2.25797075	1.40092127	1.33011582	1.62016889	1.70167611	1.10871330	2.15213056	4.08628220	0.87184329	2.88057939	0.54991026	2.63525971	1.89831929	8.63003858	0.86488333	1.30653086
1772.400000	131	0	0	30.7	1.213989	4095.000000	6	1.99131649	0.65487032	2.14670204	0.92997659	0.59553435	0.17496968	2.37315063	0.90225811	0.75370923	1.17883101	1.14352031	0.18111651	0.58535731	0.22657631	0.81374865	0.35761858	2.25802620	1.40082773	1.33014253	1.62007947	1.70163278	1.10864023	2.15160870	4.08634635	0.87185174	2.88042005	0.54989321	2.63530277	1.89829153	8.62989597	0.86354209	1.30660391
1773.000000	131	0	0	30.6	1.210327	4095.000000	6	1.99140647	0.65484996	2.14669180	0.92997712	0.59548998	0.17492796	2.37327980	0.90223016	0.75365143	1.17880406	1.14355550	0.18110510	0.58536300	0.22656847	0.81371388	0.35761645	2.25799282	1.40077815	1.33010737	1.61985278	1.70158367	1.10865597	2.15134910	4.08626830	0.87187095	2.88073596	0.54988869	2.63523755	1.89810262	8.62998787	0.86246526	1.30654621
1773.500000	131	0	0	30.6	1.213989	4095.000000	6	1.99126841	0.65482893	2.14688276	0.92992846	0.59548085	0.17489221	2.37337329	0.90227692	0.75360619	1.17873344	1.14344843	0.18109786	0.58535563	0.22657039	0.81368971	0.35761325	2.25807520	1.40076690	1.33019695	1.61973411	1.70162535	1.10863310	2.15107927	4.08643403	0.87186506	2.88066816	0.54989157	2.63520969	1.89803162	8.63138883	0.86157237	1.30650718
1774.100000	131	0	0	30.6	1.212158	4095.000000	6	1.99123414	0.65481676	2.14679163	0.92996329	0.59547470	0.17486307	2.37315630	0.90226595	0.75357539	1.17870278	1.14345601	0.18109647	0.58533645	0.22656607	0.81367344	0.35761432	2.25781461	1.40071064	1.33027909	1.61949915	1.70151434	1.10865092	2.15070126	4.08645328	0.87187019	2.88071639	0.54984452	2.63533569	1.89809079	8.63033015	0.86081149	1.30644248
1774.700000	131	0	0	30.7	1.213379	4095.000000	6	1.99118177	0.65482229	2.14663447	0.92994893	0.59548128	0.17483592	2.37308548	0.90228502	0.75358060	1.17871517	1.14339778	0.18109493	0.58533561	0.22656895	0.81368330	0.35761307	2.25793360	1.40069763	1.33016348	1.61955374	1.70153745	1.10865597	2.15030229	4.08630465	0.87188325	2.88061784	0.54986425	2.63520399	1.89779086	8.63169632	0.86013640	1.30644482
1775.200000	131	0	0	30.7	1.212769	4095.000000	6	1.99114845	0.65482406	2.14662013	0.92994069	0.59546239	0.17481644	2.37309228	0.90230853	0.75356236	1.17870309	1.14346845	0.18108984	0.58533118	0.22656046	0.81367664	0.35760845	2.25783938	1.40068216	1.33018275	1.61947859	1.70152755	1.10859389	2.15025460	4.08568992	0.87185482	2.88074434	0.54981782	2.63522109	1.89773124	8.62968047	0.85954012	1.30642581
1775.700000	131	0	0	30.7	1.213989	4095.000000	6	1.99113655	0.65481366	2.14656638	0.92994414	0.59544455	0.17479297	2.37288325	0.90230043	0.75354128	1.17871331	1.14336260	0.18109107	0.58533729	0.22656318	0.81367788	0.35760365	2.25785392	1.40067442	1.33019729	1.61937496	1.70153003	1.10862419	2.15009001	4.08568992	0.87187890	2.88112041	0.54983733	2.63516917	1.89768892	8.62713954	0.85900301	1.30640180
1776.300000	131	0	0	30.7	1.212769	4095.000000	6	1.99108466	0.65480480	2.14654028	0.92992792	0.59546217	0.17477594	2.37313647	0.90225759	0.75352754	1.17874707	1.14335562	0.18108274	0.58533792	0.22655822	0.81367368	0.35760507	2.25767088	1.40062625	1.33007121	1.61935440	1.70158450	1.10860696	2.14988237	4.08564182	0.87185635	2.88071848	0.54980241	2.63518246	1.89768755	8.62721873	0.85852653	1.30643348
1776.900000	131	0	0	30.7	1.213989	4095.000000	6	1.99093473	0.65481543	2.14654591	0.92992659	0.59547555	0.17475585	2.37298238	0.90224792	0.75351854	1.17873592	1.14344024	0.18108783	0.58535204	0.22655614	0.81363472	0.35760720	2.25769295	1.40058125	1.33010670	1.61923694	1.70150197	1.10858053	2.14966398	4.08544834	0.87184303	2.88105470	0.54984329	2.63516473	1.89749097	8.62686714	0.85807888	1.30640513
1777.400000	131	0	0	30.7	1.212158	4095.000000	6	1.99103183	0.65482096	2.14663754	0.92992340	0.59546111	0.17473867	2.37300561	0.90223173	0.75354199	1.17874119	1.14348634	0.18108737	0.58533160	0.22655566	0.81366505	0.35759974	2.25778070	1.40057492	1.33007797	1.61910090	1.70149701	1.10859033	2.14980496	4.08526449	0.87185891	2.88080935	0.54985233	2.63491465	1.89740497	8.62747530	0.85765801	1.30637879
1778.000000	131	0	0	30.7	1.213989	4095.000000	6	1.99097328	0.65480591	2.14661860	0.92993750	0.59545814	0.17472256	2.37309341	0.90224113	0.75349770	1.17875698	1.14341658	0.18108043	0.58531727	0.22655582	0.81364829	0.35760276	2.25770802	1.40056929	1.33012360	1.61914559	1.70149330	1.10857904	2.14956505	4.08541520	0.87181614	2.88080515	0.54979522	2.63498746	1.89733490	8.62643640	0.85728065	1.30640647
1778.500000	131	0	0	30.7	1.214600	4095.000000	6	1.99100708	0.65480525	2.14655871	0.92996409	0.59546727	0.17470707	2.37304243	0.90226125	0.75347543	1.17876225	1.14344600	0.18107473	0.58532676	0.22655310	0.81365568	0.35760863	2.25775647	1.40056929	1.33019154	1.61907164	1.70137859	1.10860875	2.14959683	4.08516616	0.87180948	2.88071918	0.54979974	2.63492035	1.89720933	8.62737077	0.85691682	1.30634977
1779.100000	131	0	0	30.7	1.210938	4095.000000	6	1.99095662	0.65482008	2.14645224	0.92990665	0.59551949	0.17468852	2.37308718	0.90225184	0.75346406	1.17881738	1.14340930	0.18107997	0.58530969	0.22654829	0.81365864	0.35760187	2.25778608	1.40059953	1.33006952	1.61909576	1.70149413	1.10858290	2.14956556	4.08518861	0.87182280	2.88049972	0.54981700	2.63492922	1.89721524	8.62384000	0.85654319	1.30638246
1779.700000	131	0	0	30.6	1.212769	4095.000000	7	1.99096281	0.65481919	2.14643125	0.92996063	0.59549168	0.17467701	2.37315913	0.90226151	0.75344464	1.17871982	1.14339384	0.18107442	0.58533160	0.22654973	0.81361056	0.35760578	2.25791314	1.40113580	1.33036766	1.62019105	1.70304710	1.10957200	2.16045612	4.08937369	0.87335690	2.88968360	0.55036826	2.65003347	1.90437208	8.64355303	0.87346537	1.30922206
1780.200000	131	0	0	30.6	1.213989	4095.000000	7	1.99674006	0.65616763	2.15207667	0.93146801	0.61042836	0.17580360	2.37556075	0.90291527	0.75606538	1.18061508	1.14641854	0.18131298	0.58586151	0.22680259	0.81607382	0.35818182	2.26418017	1.40805259	1.33236634	1.62778029	1.70470174	1.11029495	2.18130468	4.09115615	0.87379876	2.89075839	0.55051849	2.65257787	1.90594689	8.65078576	0.89565313	1.30974489
1780.800000	131	0	0	30.7	1.213379	4095.000000	7	1.99754253	0.65632318	2.15267308	0.93159817	0.61369709	0.17624167	2.37548022	0.90299498	0.75645599	1.18107744	1.14711872	0.18136527	0.58592286	0.22684214	0.81647249	0.35825725	2.26511331	1.40889057	1.33267739	1.62902682	1.70503532	1.11044392	2.18700493	4.09139710	0.87391957	2.89073944	0.55055425	2.65334643	1.90656472	8.65273627	0.91390580	1.30993903
1781.300000	131	0	0	30.7	1.213989	4095.000000	7	1.99780229	0.65639608	2.15276086	0.93161786	0.61497222	0.17646575	2.37556698	0.90304673	0.75667957	1.18120243	1.14736617	0.18138455	0.58596735	0.22685704	0.81665580	0.35829247	2.26567403	1.40931801	1.33267400	1.62972654	1.70513329	1.11055157	2.18974000	4.09184906	0.87395959	2.89075488	0.55060851	2.65376557	1.90703142	8.65480846	0.92582240	1.31004864
1781.900000	131	0	0	30.7	1.212769	4095.000000	7	1.99797898	0.65640273	2.15288868	0.93158938	0.61567708	0.17661107	2.37559307	0.90306137	0.75676076	1.18133054	1.14758263	0.18139889	0.58598801	0.22686168	0.81675883	0.35829887	2.26600524	1.40961340	1.33265065	1.63021490	1.70517009	1.11060539	2.19159680	4.09165520	0.87399319	2.89066506	0.55063606	2.65405142	1.90710228	8.65490079	0.93301253	1.31012149
1782.400000	131	0	0	30.7	1.213379	4095.000000	7	1.99804297	0.65639032	2.15280809	0.93157208	0.61578045	0.17669695	2.37546547	0.90301981	0.75675031	1.18134325	1.14752791	0.18140259	0.58598211	0.22686296	0.81680380	0.35829941	2.26591176	1.40951446	1.33264523	1.63010831	1.70523293	1.11057773	2.19188421	4.09119684	0.87392778	2.88994313	0.55064428	2.65315123	1.90660449	8.65603751	0.93368487	1.30990561
1783.000000	131	0	0	30.7	1.212769	4095.000000	7	1.99752820	0.65629880	2.15214749	0.93144804	0.61450437	0.17668343	2.37549383	0.90293226	0.75659317	1.18122538	1.14730445	0.18139920	0.58594563	0.22685223	0.81668446	0.35826045	2.26553303	1.40899831	1.33243775	1.62954562	1.70491172	1.11048436	2.18985017	4.09093663	0.87376670	2.88865834	0.55056124	2.65181911	1.90605198	8.65398395	0.92982795	1.30962027
1783.500000	131	0	0	30.7	1.213379	4095.000000	7	1.99690711	0.65616675	2.15181702	0.93134132	0.61284771	0.17662290	2.37517117	0.90286248	0.75633970	1.18105759	1.14693453	0.18137560	0.58592560	0.22683269	0.81647693	0.35821206	2.26517002	1.40833752	1.33219205	1.62896283	1.70466248	1.11033449	2.18745341	4.08991742	0.87359154	2.88765942	0.55050164	2.65069927	1.90541193	8.64962151	0.92471872	1.30935802
1784.100000	131	0	0	30.7	1.212769	4095.000000	7	1.99653626	0.65606107	2.15115467	0.93119468	0.61119600	0.17653211	2.37486103	0.90277388	0.75615341	1.18090501	1.14669231	0.18135694	0.58586257	0.22680963	0.81631538	0.35816563	2.26449333	1.40771546	1.33206753	1.62817439	1.70458395	1.11017870	2.18482120	4.08949998	0.87341742	2.88677929	0.55041820	2.64935831	1.90473736	8.64810455	0.91906828	1.30911751
1784.700000	131	0	0	30.7	1.213989	4095.000000	7	1.99609248	0.65597201	2.15072946	0.93105577	0.60966243	0.17642828	2.37491432	0.90272737	0.75590547	1.18066500	1.14632739	0.18133982	0.58581851	0.22678897	0.81609556	0.35812081	2.26399607	1.40713983	1.33182560	1.62752250	1.70423186	1.11007375	2.18218797	4.08955777	0.87325691	2.88616353	0.55041943	2.64824596	1.90412967	8.64499245	0.91368184	1.30890209
1785.200000	131	0	0	30.7	1.212769	4095.000000	7	1.99549948	0.65586280	2.15030639	0.93099244	0.60830039	0.17632030	2.37459345	0.90267484	0.75570359	1.18054563	1.14606673	0.18131638	0.58577908	0.22677104	0.81589750	0.35807314	2.26355019	1.40658802	1.33167911	1.62681485	1.70410252	1.10993135	2.17974290	4.08888141	0.87312872	2.88568377	0.55037504	2.64730402	1.90357235	8.64624788	0.90893112	1.30868303
1785.800000	131	0	0	30.6	1.215210	4095.000000	7	1.99522951	0.65578882	2.14997209	0.93088814	0.60714193	0.17623107	2.37444890	0.90270725	0.75550315	1.18044176	1.14577513	0.18129956	0.58574114	0.22675823	0.81572144	0.35803756	2.26306285	1.40622541	1.33150050	1.62642738	1.70388148	1.10986179	2.17770812	4.08857218	0.87310103	2.88516419	0.55029346	2.64633700	1.90310553	8.64190753	0.90471623	1.30860088
1786.300000	131	0	0	30.6	1.211548	4095.000000	7	1.99485562	0.65572636	2.14966808	0.93080539	0.60622804	0.17614078	2.37430039	0.90264532	0.75533334	1.18030939	1.14558137	0.18128676	0.58570340	0.22673885	0.81559724	0.35800662	2.26264359	1.40583855	1.33143453	1.62595943	1.70366624	1.10983623	2.17579661	4.08863423	0.87302258	2.88465591	0.55030558	2.64544348	1.90242488	8.63936721	0.90103390	1.30835881
1786.900000	131	0	0	30.6	1.213989	4095.000000	7	1.99459861	0.65565792	2.14938975	0.93071361	0.60539577	0.17605908	2.37413489	0.90261579	0.75518394	1.18019562	1.14538004	0.18127674	0.58567431	0.22672924	0.81544665	0.35797585	2.26239003	1.40547539	1.33135843	1.62547691	1.70357329	1.10971793	2.17411537	4.08843950	0.87293235	2.88435982	0.55023633	2.64484333	1.90206320	8.64040543	0.89773428	1.30818221
1787.400000	131	0	0	30.6	1.212158	4095.000000	7	1.99434592	0.65560808	2.14903458	0.93072691	0.60470265	0.17598139	2.37403117	0.90263486	0.75505803	1.18007752	1.14523187	0.18126610	0.58564944	0.22671082	0.81534148	0.35795361	2.26210628	1.40514120	1.33122787	1.62501871	1.70339320	1.10960707	2.17277472	4.08818166	0.87284648	2.88416454	0.55016441	2.64451852	1.90173168	8.63825302	0.89488593	1.30808607
1788.000000	131	0	0	30.7	1.212769	4095.000000	7	1.99412996	0.65555914	2.14895105	0.93062289	0.60410022	0.17591460	2.37401417	0.90263147	0.75494279	1.18000034	1.14506519	0.18125114	0.58563764	0.22670218	0.81524003	0.35792231	2.26185170	1.40488884	1.33113047	1.62463914	1.70329903	1.10956308	2.17146492	4.08782970	0.87277189	2.88403786	0.55018434	2.64366189	1.90154201	8.63609513	0.89230339	1.30800963
1788.600000	131	0	0	30.7	1.212769	4095.000000	7	1.99406037	0.65551950	2.14892696	0.93057421	0.60356508	0.17585350	2.37402154	0.90264950	0.75482188	1.17989899	1.14490125	0.18123664	0.58560876	0.22669785	0.81515142	0.35790346	2.26148876	1.40464357	1.33107906	1.62437583	1.70311607	1.10946382	2.17053522	4.08748206	0.87272524	2.88363827	0.55014715	2.64322479	1.90111485	8.63688520	0.89002551	1.30787645
1789.100000	131	0	0	30.7	1.211548	4095.000000	7	1.99375961	0.65548185	2.14869176	0.93054867	0.60308969	0.17579931	2.37390763	0.90259332	0.75470856	1.17983205	1.14481201	0.18122585	0.58560665	0.22668744	0.81505936	0.35788550	2.26119380	1.40441453	1.33106892	1.62394762	1.70300374	1.10943915	2.16927331	4.08719863	0.87271089	2.88351792	0.55012126	2.64307932	1.90096169	8.63195628	0.88800307	1.30780903
1789.700000	131	0	0	30.7	1.214600	4095.000000	7	1.99371671	0.65545838	2.14848887	0.93052633	0.60269767	0.17575110	2.37380336	0.90257032	0.75465025	1.17974187	1.14476526	0.18121999	0.58558958	0.22668616	0.81501938	0.35787803	2.26105524	1.40424858	1.33099316	1.62374743	1.70305123	1.10938982	2.16850483	4.08690774	0.87265219	2.88342206	0.55012352	2.64283922	1.90088330	8.63129056	0.88624491	1.30775997
1790.200000	0	0	0	30.7	1.213989	4095.000000	0	1.99363617	0.65541719	2.14831878	0.93048802	0.60236528	0.17570858	2.37373649	0.90249925	0.75460094	1.17971119	1.14469970	0.18120981	0.58558115	0.22667944	0.81494534	0.35786042	2.26102127	1.40409604	1.33101582	1.62363882	1.70295501	1.10937258	2.16774592	4.08687138	0.87258607	2.88330381	0.55011037	2.64248483	1.90035693	8.62969632	0.88360263	1.30734183
1790.800000	0	0	0	30.7	1.211548	4095.000000	0	1.99263701	0.65522476	2.14793151	0.93036008	0.60123088	0.17561878	2.37360163	0.90243132	0.75448267	1.17961233	1.14454916	0.18121397	0.58556133	0.22667127	0.81489475	0.35785420	2.26074795	1.40414888	1.33088529	1.62355756	1.70282163	1.10933009	2.16514446	4.08632283	0.87238285	2.88249793	0.54994334	2.63990722	1.89930006	8.62950618	0.87781154	1.30711528
1791.300000	0	0	0	30.7	1.212158	4095.000000	0	1.99242504	0.65518624	2.14769898	0.93027976	0.60044245	0.17551994	2.37340785	0.90244256	0.75441132	1.17955594	1.14454400	0.18120318	0.58556344	0.22666919	0.81489623	0.35785651	2.26088002	1.40423026	1.33096036	1.62332570	1.70283072	1.10929295	2.16452296	4.08598712	0.87236210	2.88258466	0.55000888	2.64030755	1.89955876	8.63003224	0.87646414	1.30714931
1791.900000	0	0	0	30.7	1.213989	4095.000000	0	1.99264511	0.65521879	2.14782139	0.93036966	0.60051765	0.17549354	2.37331719	0.90243629	0.75442910	1.17959064	1.14462261	0.18120194	0.58555817	0.22666663	0.81489055	0.35785153	2.26069242	1.40412563	1.33093331	1.62333046	1.70279975	1.10929592	2.16417100	4.08602667	0.87235338	2.88245597	0.54997621	2.64050044	1.89954100	8.63193726	0.87570639	1.30724607
1792.400000	0	0	0	30.7	1.213989	4095.000000	0	1.99269513	0.65523628	2.14788183	0.93038535	0.60060436	0.17548249	2.37345884	0.90241878	0.75443574	1.17954850	1.14460349	0.18120179	0.58555606	0.22666727	0.81488389	0.35784726	2.26063744	1.40405835	1.33095157	1.62327696	1.70275020	1.10927155	2.16417771	4.08615818	0.87236363	2.88277702	0.54999018	2.64051694	1.89972548	8.63059322	0.87520519	1.30729712
1793.000000	0	0	0	30.7	1.212769	4095.000000	0	1.99279564	0.65524093	2.14796788	0.93034891	0.60067638	0.17546530	2.37350020	0.90246215	0.75442199	1.17955036	1.14458133	0.18120272	0.58555901	0.22665926	0.81486809	0.35784655	2.26052801	1.40404848	1.33087278	1.62319136	1.70279479	1.10928522	2.16397853	4.08608334	0.87238234	2.88257347	0.54998648	2.64077458	1.89962481	8.63300576	0.87487072	1.30729278
1793.600000	0	0	0	30.7	1.212769	4095.000000	0	1.99283995	0.65527170	2.14809850	0.93039253	0.60078909	0.17545502	2.37338518	0.90247600	0.75442175	1.17954137	1.14461138	0.18119809	0.58554826	0.22666454	0.81484959	0.35784193	2.26038141	1.40401819	1.33088191	1.62329796	1.70271923	1.10927482	2.16392641	4.08642975	0.87241078	2.88280570	0.54998854	2.64082027	1.89992683	8.63081192	0.87456712	1.30734350
1794.100000	0	0	0	30.7	1.213989	4095.000000	0	1.99302051	0.65529584	2.14807340	0.93040397	0.60084577	0.17546162	2.37349850	0.90252068	0.75439734	1.17950605	1.14448027	0.18119223	0.58552993	0.22666615	0.81487056	0.35784068	2.26065684	1.40415593	1.33086906	1.62327339	1.70273203	1.10926175	2.16396769	4.08636239	0.87237875	2.88258117	0.54993348	2.64111095	1.89995416	8.63083728	0.87443703	1.30735084
1794.700000	0	0	0	30.7	1.212769	4095.000000	0	1.99293380	0.65530514	2.14822298	0.93035742	0.60092846	0.17544811	2.37360389	0.90252146	0.75443526	1.17954664	1.14453550	0.18119439	0.58554194	0.22666358	0.81485107	0.35783321	2.26058138	1.40401255	1.33095563	1.62325278	1.70277126	1.10929324	2.16396098	4.08613893	0.87240668	2.88280221	0.54993348	2.64094403	1.89999653	8.63035234	0.87424331	1.30737286
1795.200000	0	0	0	30.7	1.212769	4095.000000	0	1.99303052	0.65530669	2.14814563	0.93038428	0.60096617	0.17545164	2.37378296	0.90249298	0.75439853	1.17952960	1.14453277	0.18119485	0.58553330	0.22665574	0.81484663	0.35784388	2.26060887	1.40401185	1.33093500	1.62316362	1.70276341	1.10928938	2.16403013	4.08615283	0.87246895	2.88276233	0.54992978	2.64092435	1.89999334	8.63042841	0.87410503	1.30738821
1795.800000	0	0	0	30.7	1.212769	4095.000000	0	1.99306244	0.65532551	2.14829931	0.93040929	0.60103160	0.17545118	2.37363902	0.90247966	0.75444759	1.17954137	1.14448573	0.18119393	0.58554468	0.22666647	0.81482195	0.35784744	2.26070913	1.40403968	1.33090524	1.62320602	1.70273079	1.10929651	2.16412559	4.08614321	0.87243436	2.88280360	0.55002922	2.64108619	1.89994779	8.63084996	0.87396908	1.30739021
1796.300000	0	0	0	30.7	1.212158	4095.000000	0	1.99305196	0.65530868	2.14817943	0.93039599	0.60104972	0.17545333	2.37370872	0.90249351	0.75444806	1.17955346	1.14453793	0.18119531	0.58553014	0.22666294	0.81479999	0.35783944	2.26058677	1.40395302	1.33089374	1.62317868	1.70268124	1.10925432	2.16383251	4.08596253	0.87241181	2.88263363	0.55002387	2.64115220	1.90018561	8.63155684	0.87387879	1.30741791
1796.900000	0	0	0	30.7	1.213379	4095.000000	0	1.99305625	0.65533902	2.14839306	0.93035263	0.60111962	0.17545149	2.37376766	0.90246790	0.75450044	1.17955191	1.14447177	0.18119562	0.58554763	0.22667127	0.81483601	0.35786007	2.26051400	1.40395091	1.33095597	1.62321038	1.70269735	1.10929770	2.16388204	4.08635918	0.87244461	2.88274904	0.55000230	2.64120615	1.90004665	8.63199433	0.87370515	1.30745928
1797.500000	0	0	0	30.7	1.212769	4095.000000	0	1.99320586	0.65532241	2.14830904	0.93041195	0.60115628	0.17544627	2.37380846	0.90248227	0.75450732	1.17961202	1.14457465	0.18119485	0.58553625	0.22666422	0.81481775	0.35784086	2.26048920	1.40399001	1.33090592	1.62331579	1.70265688	1.10934138	2.16374119	4.08597215	0.87241360	2.88286936	0.55005510	2.64117886	1.90008446	8.63229869	0.87360026	1.30740222
1798.000000	0	0	0	30.7	1.212769	4095.000000	0	1.99318203	0.65533592	2.14834285	0.93042392	0.60119379	0.17544934	2.37375916	0.90245040	0.75448978	1.17963619	1.14450090	0.18119732	0.58555754	0.22666006	0.81480813	0.35783481	2.26053987	1.40403052	1.33089036	1.62324842	1.70266597	1.10930751	2.16374583	4.08620522	0.87240233	2.88294491	0.55003024	2.64109127	1.89998332	8.63059639	0.87359667	1.30739221
1798.600000	0	0	0	30.7	1.210327	4095.000000	0	1.99332975	0.65535496	2.14842021	0.93044466	0.60124985	0.17544658	2.37370872	0.90244752	0.75448954	1.17962101	1.14453550	0.18119115	0.58552592	0.22666006	0.81485477	0.35783766	2.26055982	1.40402382	1.33097118	1.62316996	1.70277456	1.10933544	2.16387172	4.08625226	0.87244717	2.88299038	0.54999860	2.64112364	1.90016283	8.63020972	0.87353256	1.30739789
1799.100000	0	0	0	30.7	1.212769	4095.000000	0	1.99318442	0.65536714	2.14845403	0.93044732	0.60129802	0.17544136	2.37369172	0.90243550	0.75451869	1.17956306	1.14455462	0.18119084	0.58555164	0.22666358	0.81485230	0.35782983	2.26060186	1.40411189	1.33089780	1.62324248	1.70264986	1.10933128	2.16416842	4.08641692	0.87241309	2.88298059	0.55006086	2.64126138	1.89999562	8.62992132	0.87352102	1.30740356
1799.700000	0	0	0	30.7	1.213379	4095.000000	0	1.99317155	0.65535496	2.14833363	0.93045557	0.60132659	0.17544059	2.37357386	0.90245222	0.75453766	1.17961295	1.14465326	0.18118945	0.58553583	0.22666823	0.81485674	0.35783250	2.26055281	1.40404320	1.33086365	1.62328528	1.70264904	1.10935267	2.16394654	4.08643617	0.87242437	2.88309672	0.55005736	2.64133691	1.90014142	8.62970899	0.87339434	1.30741791
1800.200000	0	0	0	30.7	1.213989	4095.000000	0	1.99327876	0.65536891	2.14843712	0.93040955	0.60134556	0.17544105	2.37350587	0.90244909	0.75450305	1.17956182	1.14453490	0.18119763	0.58554278	0.22666310	0.81486563	0.35783161	2.26052478	1.40405165	1.33094684	1.62327854	1.70276506	1.10933098	2.16391145	4.08668210	0.87247306	2.88304775	0.55003065	2.64137627	1.90013868	8.63055518	0.87335562	1.30746729
1800.800000	0	0	0	30.7	1.212158	4095.000000	0	1.99334785	0.65537290	2.14859902	0.93045264	0.60137370	0.17544259	2.37354326	0.90249168	0.75452320	1.17952805	1.14456191	0.18119331	0.58554278	0.22666679	0.81484144	0.35783215	2.26050106	1.40406574	1.33091031	1.62335979	1.70266266	1.10930453	2.16393828	4.08657410	0.87247280	2.88309392	0.55002634	2.64136230	1.90012501	8.62926218	0.87330716	1.30742892
1801.400000	0	0	0	30.7	1.212769	4095.000000	0	1.99334404	0.65538796	2.14848733	0.93039492	0.60143680	0.17543906	2.37382432	0.90245745	0.75454880	1.17956926	1.14445326	0.18119701	0.58556196	0.22666230	0.81487032	0.35783499	2.26048220	1.40400973	1.33094684	1.62319294	1.70260734	1.10931702	2.16392951	4.08668852	0.87245050	2.88328212	0.55000908	2.64143657	1.90011089	8.62917029	0.87326768	1.30746362
1801.900000	0	0	0	30.7	1.212769	4095.000000	0	1.99338407	0.65537578	2.14829675	0.93043668	0.60144959	0.17544366	2.37359483	0.90248541	0.75451798	1.17958444	1.14451608	0.18119686	0.58553667	0.22666647	0.81485625	0.35785046	2.26063097	1.40402242	1.33098031	1.62328409	1.70262881	1.10930275	2.16393776	4.08675268	0.87250637	2.88324504	0.55004791	2.64147847	1.90029314	8.62963294	0.87325486	1.30743993
1802.500000	128	0	0	30.7	1.211548	4095.000000	1	1.99348319	0.65539748	2.14836693	0.93044041	0.60147623	0.17544289	2.37343618	0.90252381	0.75450115	1.17953332	1.14452761	0.18119207	0.58552297	0.22666166	0.81480961	0.35782681	2.26040350	1.40373746	1.33096679	1.62301740	1.70263087	1.10927868	2.16377421	4.08651957	0.87242872	2.88292812	0.55000867	2.64039828	1.89904913	8.62721239	0.87081874	1.30679236
1803.000000	128	0	0	30.7	1.212769	4095.000000	1	1.99193974	0.65500071	2.14699539	0.93002498	0.59833186	0.17520458	2.37309965	0.90232238	0.75385067	1.17913891	1.14384732	0.18113656	0.58538619	0.22660273	0.81428113	0.35770038	2.25908121	1.40185623	1.33035042	1.62076485	1.70166827	1.10880598	2.15601019	4.08429306	0.87184252	2.88030963	0.54982624	2.63607791	1.89769984	8.62567002	0.86586388	1.30635978
1803.600000	128	0	0	30.7	1.212769	4095.000000	1	1.99133220	0.65487055	2.14657406	0.92988458	0.59655135	0.17494928	2.37274957	0.90222311	0.75357302	1.17882140	1.14341689	0.18109909	0.58533582	0.22656206	0.81387145	0.35761307	2.25828197	1.40098914	1.33015571	1.61998373	1.70156923	1.10866013	2.15356953	4.08402167	0.87176183	2.88019083	0.54975558	2.63578593	1.89747231	8.62687347	0.86382339	1.30629775
1804.100000	128	0	0	30.7	1.210327	4095.000000	1	1.99119605	0.65483114	2.14646350	0.92985188	0.59624908	0.17485540	2.37272918	0.90216459	0.75346406	1.17876380	1.14335380	0.18109092	0.58530758	0.22655118	0.81379944	0.35760560	2.25797182	1.40085797	1.33008507	1.61966647	1.70150155	1.10860488	2.15235176	4.08388171	0.87172956	2.88022507	0.54972703	2.63549399	1.89732535	8.62748164	0.86246475	1.30624040
1804.700000	128	0	0	30.7	1.210938	4095.000000	1	1.99111370	0.65483557	2.14646350	0.92986464	0.59608449	0.17480217	2.37267140	0.90215101	0.75343162	1.17872198	1.14326191	0.18108536	0.58530863	0.22655518	0.81376541	0.35760400	2.25769349	1.40076655	1.33006546	1.61951814	1.70143429	1.10862271	2.15183344	4.08343088	0.87175466	2.88029635	0.54972004	2.63565167	1.89705237	8.62816274	0.86150673	1.30616904
1805.200000	128	0	0	30.7	1.213989	4095.000000	1	1.99106229	0.65482340	2.14642152	0.92987926	0.59602333	0.17476367	2.37289968	0.90215701	0.75337004	1.17873127	1.14327192	0.18107827	0.58531453	0.22655118	0.81374914	0.35759974	2.25770856	1.40074650	1.33013002	1.61935361	1.70143223	1.10859300	2.15147274	4.08364988	0.87170753	2.88033339	0.54973093	2.63545980	1.89696593	8.63075804	0.86072858	1.30617404
1805.800000	128	0	0	30.7	1.211548	4095.000000	1	1.99094948	0.65483070	2.14635652	0.92987076	0.59597661	0.17473223	2.37283737	0.90213768	0.75336790	1.17872570	1.14327738	0.18107380	0.58531264	0.22655054	0.81373434	0.35759405	2.25785607	1.40068216	1.33013442	1.61923417	1.70142810	1.10863756	2.15104182	4.08372786	0.87170804	2.88012794	0.54969437	2.63551172	1.89686813	8.62543569	0.86008962	1.30615003
1806.400000	128	0	0	30.7	1.213379	4095.000000	1	1.99093235	0.65482605	2.14635601	0.92986092	0.59594645	0.17470845	2.37277732	0.90220195	0.75334730	1.17876534	1.14315365	0.18107442	0.58530947	0.22654269	0.81369834	0.35758907	2.25773063	1.40056754	1.33006276	1.61918869	1.70140046	1.10859835	2.15081511	4.08373214	0.87169703	2.88045290	0.54971573	2.63540978	1.89697094	8.62564468	0.85959425	1.30619104
1806.900000	128	0	0	30.7	1.212158	4095.000000	1	1.99099232	0.65482605	2.14622242	0.92992074	0.59591757	0.17468299	2.37258531	0.90220691	0.75333475	1.17871765	1.14315547	0.18107210	0.58529746	0.22654381	0.81370747	0.35758533	2.25777908	1.40065579	1.32999584	1.61922112	1.70144296	1.10860577	2.15060433	4.08383897	0.87169882	2.88069681	0.54971347	2.63524325	1.89677579	8.62463462	0.85906957	1.30617104
1807.500000	128	0	0	30.7	1.212769	4095.000000	1	1.99087714	0.65481189	2.14631455	0.92986491	0.59588891	0.17466290	2.37250772	0.90222572	0.75329567	1.17870743	1.14320490	0.18106917	0.58529198	0.22654397	0.81369070	0.35758480	2.25752715	1.40056015	1.32996339	1.61901628	1.70138767	1.10863102	2.15033972	4.08340525	0.87168730	2.88081564	0.54968779	2.63548513	1.89666753	8.62510638	0.85864386	1.30617804
1808.100000	128	0	0	30.7	1.210327	4095.000000	1	1.99085810	0.65481410	2.14637751	0.92990745	0.59587235	0.17464557	2.37275750	0.90224949	0.75327791	1.17870495	1.14318943	0.18106887	0.58528524	0.22653917	0.81368774	0.35758587	2.25756213	1.40059637	1.33010028	1.61902063	1.70138890	1.10865776	2.15054074	4.08348964	0.87168576	2.88054026	0.54966849	2.63543320	1.89661659	8.62487841	0.85823502	1.30616804
1808.600000	128	0	0	30.7	1.213989	4095.000000	1	1.99080384	0.65481321	2.14632735	0.92992420	0.59586364	0.17462640	2.37285323	0.90224087	0.75327506	1.17864115	1.14319974	0.18106547	0.58529599	0.22654029	0.81365322	0.35758213	2.25762243	1.40056543	1.33006512	1.61891347	1.70139509	1.10856686	2.15040330	4.08311471	0.87166732	2.88053886	0.54970751	2.63528504	1.89671301	8.62437501	0.85788163	1.30618404
1809.100000	128	0	0	30.7	1.212769	4095.000000	1	1.99079004	0.65481167	2.14629817	0.92989017	0.59583752	0.17461766	2.37267933	0.90225341	0.75325825	1.17863217	1.14336502	0.18106208	0.58528714	0.22653821	0.81369736	0.35758907	2.25750131	1.40056894	1.33011075	1.61874899	1.70138024	1.10851637	2.15034536	4.08302926	0.87167014	2.88074364	0.54964528	2.63543764	1.89674804	8.62538819	0.85759329	1.30611802
1809.700000	128	0	0	30.7	1.213379	4095.000000	1	1.99069438	0.65477603	2.14646299	0.92985906	0.59583391	0.17459818	2.37261193	0.90222833	0.75323030	1.17865168	1.14323310	0.18106146	0.58529451	0.22653516	0.81368305	0.35758338	2.25748462	1.40051128	1.33004687	1.61875848	1.70137281	1.10851251	2.15020845	4.08323434	0.87162813	2.88080096	0.54969272	2.63532999	1.89673621	8.62448265	0.85730349	1.30614870
1810.300000	128	0	0	30.7	1.212158	4095.000000	1	1.99069390	0.65477957	2.14655103	0.92984762	0.59582542	0.17458944	2.37263742	0.90222781	0.75319952	1.17863960	1.14327768	0.18106239	0.58528334	0.22653356	0.81368355	0.35758249	2.25761435	1.40050741	1.33002085	1.61874148	1.70127915	1.10855677	2.14994697	4.08283274	0.87162480	2.88042913	0.54967095	2.63541168	1.89664206	8.62457447	0.85702490	1.30605567
1810.800000	128	0	0	30.7	1.213379	4095.000000	1	1.99064536	0.65476363	2.14634731	0.92988192	0.59581863	0.17457932	2.37273711	0.90219986	0.75322699	1.17863124	1.14320611	0.18105746	0.58528587	0.22653917	0.81365223	0.35757964	2.25742595	1.40054433	1.33002558	1.61878260	1.70120365	1.10857399	2.14996542	4.08283167	0.87157486	2.88071359	0.54963090	2.63543004	1.89654154	8.62550852	0.85674458	1.30606100
1811.400000	128	0	0	30.7	1.212769	4095.000000	1	1.99072388	0.65477404	2.14634065	0.92984204	0.59582308	0.17456460	2.37275240	0.90220691	0.75319502	1.17864425	1.14316184	0.18105746	0.58527112	0.22653500	0.81366974	0.35757698	2.25754760	1.40052816	1.32990864	1.61865055	1.70122139	1.10853687	2.14989775	4.08275157	0.87157025	2.88048225	0.54966992	2.63533822	1.89635371	8.62251379	0.85646838	1.30607401
1812.000000	128	0	0	30.7	1.213379	4095.000000	1	1.99069247	0.65477536	2.14625927	0.92982130	0.59582839	0.17455447	2.37277676	0.90218497	0.75317773	1.17865540	1.14323462	0.18106270	0.58526185	0.22653212	0.81364607	0.35758284	2.25746255	1.40052781	1.33001544	1.61860864	1.70133980	1.10861201	2.14960042	4.08276438	0.87156513	2.88053047	0.54962823	2.63521349	1.89631687	8.62368173	0.85630177	1.30603700
1812.500000	128	0	0	30.7	1.211548	4095.000000	1	1.99064060	0.65476540	2.14627412	0.92983273	0.59580355	0.17454941	2.37255699	0.90220639	0.75313937	1.17862195	1.14319701	0.18105468	0.58527049	0.22653148	0.81365840	0.35757858	2.25745232	1.40048948	1.32998671	1.61863553	1.70123830	1.10857429	2.14966603	4.08270244	0.87157204	2.88053956	0.54956148	2.63546043	1.89631596	8.62379252	0.85616180	1.30611135
1813.100000	128	0	0	30.7	1.212158	4095.000000	1	1.99054066	0.65477426	2.14633605	0.92981705	0.59588742	0.17453484	2.37267990	0.90222075	0.75316518	1.17862350	1.14321551	0.18105329	0.58527386	0.22652940	0.81367590	0.35758000	2.25754814	1.40060938	1.33000598	1.61867901	1.70125852	1.10855053	2.14973011	4.08254972	0.87157896	2.88061224	0.54958448	2.63534266	1.89636917	8.62405527	0.85605809	1.30611935
1813.700000	128	0	0	30.6	1.213989	4095.000000	3	1.99064964	0.65478333	2.14646043	0.92985720	0.59597109	0.17453883	2.37277393	0.90226673	0.75313676	1.17868358	1.14312939	0.18105776	0.58526143	0.22653821	0.81366974	0.35759085	2.25782377	1.40077077	1.32999956	1.61884863	1.70138437	1.10870439	2.15039305	4.08318841	0.87192629	2.88243079	0.54972497	2.64016860	1.89926864	8.63280600	0.86121516	1.30746562
1814.200000	128	0	0	30.6	1.211548	4095.000000	3	1.99349558	0.65550488	2.14923650	0.93059868	0.60229937	0.17502951	2.37392746	0.90258496	0.75438525	1.17948281	1.14434249	0.18115661	0.58553625	0.22665574	0.81471263	0.35784388	2.26030433	1.40379451	1.33098302	1.62240648	1.70309707	1.10944153	2.16461845	4.08570810	0.87265399	2.88592259	0.55004237	2.64533476	1.90108659	8.63332286	0.86846979	1.30795956
1814.700000	128	0	0	30.6	1.212769	4095.000000	3	1.99431731	0.65568826	2.14996491	0.93080406	0.60528418	0.17538718	2.37438315	0.90265472	0.75483587	1.17992999	1.14510617	0.18120965	0.58562689	0.22669945	0.81526027	0.35795593	2.26137929	1.40484831	1.33122483	1.62341844	1.70328003	1.10958002	2.16992047	4.08645755	0.87282366	2.88623918	0.55011017	2.64623905	1.90181376	8.63330067	0.87344255	1.30813881
1815.300000	128	0	0	30.6	1.212158	4095.000000	3	1.99465392	0.65575426	2.15015667	0.93082029	0.60634570	0.17555140	2.37419383	0.90271326	0.75501867	1.18006233	1.14526162	0.18123155	0.58566841	0.22671451	0.81544220	0.35798527	2.26191750	1.40520994	1.33142100	1.62404198	1.70349440	1.10965194	2.17235771	4.08680829	0.87288082	2.88634495	0.55013236	2.64668432	1.90220504	8.63404593	0.87771871	1.30830239
1815.800000	128	0	0	30.6	1.213379	4095.000000	3	1.99497198	0.65580654	2.15027357	0.93089266	0.60714407	0.17568095	2.37450955	0.90273730	0.75515714	1.18019066	1.14545444	0.18124960	0.58568338	0.22672700	0.81556934	0.35800288	2.26219583	1.40543626	1.33152282	1.62451660	1.70367161	1.10979461	2.17434347	4.08690453	0.87293824	2.88665599	0.55016564	2.64739565	1.90245042	8.63635530	0.88182574	1.30845330
1816.400000	128	0	0	30.6	1.212158	4095.000000	3	1.99513174	0.65586612	2.15055715	0.93089372	0.60782191	0.17577428	2.37457417	0.90272867	0.75527239	1.18030443	1.14563755	0.18126240	0.58570467	0.22673949	0.81569205	0.35801996	2.26267057	1.40572854	1.33158371	1.62482832	1.70371085	1.10976251	2.17602852	4.08677514	0.87301233	2.88661465	0.55018578	2.64784623	1.90285778	8.63812607	0.88580878	1.30852809
1817.000000	128	0	0	30.7	1.213379	4095.000000	3	1.99536926	0.65591729	2.15057971	0.93094029	0.60842572	0.17585964	2.37447101	0.90273468	0.75537342	1.18042130	1.14576663	0.18127319	0.58572701	0.22674141	0.81581008	0.35804948	2.26274179	1.40599829	1.33161856	1.62511867	1.70380009	1.10980740	2.17730627	4.08708527	0.87308744	2.88670293	0.55025996	2.64828352	1.90319587	8.63725013	0.88981428	1.30868636
1817.500000	128	0	0	30.7	1.213379	4095.000000	3	1.99555004	0.65593679	2.15084999	0.93099590	0.60897578	0.17593656	2.37447441	0.90274488	0.75549058	1.18046719	1.14588842	0.18128692	0.58575442	0.22675839	0.81590293	0.35806780	2.26308551	1.40613548	1.33168757	1.62546937	1.70394717	1.10984009	2.17847256	4.08694517	0.87314282	2.88665599	0.55027599	2.64877947	1.90343407	8.63961802	0.89370259	1.30874146
1818.100000	128	0	0	30.7	1.214600	4095.000000	3	1.99573656	0.65597866	2.15066843	0.93103741	0.60947589	0.17600504	2.37470909	0.90271796	0.75556221	1.18054811	1.14601843	0.18129694	0.58578604	0.22676831	0.81596491	0.35808932	2.26304666	1.40638625	1.33172343	1.62568681	1.70404839	1.10990876	2.17982346	4.08740398	0.87323768	2.88699789	0.55032202	2.64918190	1.90368827	8.64109450	0.89762436	1.30876150
1818.700000	128	0	0	30.7	1.212769	4095.000000	3	1.99589877	0.65601255	2.15079460	0.93106375	0.60992255	0.17606477	2.37457304	0.90269523	0.75567963	1.18059865	1.14610744	0.18130435	0.58577993	0.22676767	0.81603925	0.35810889	2.26326468	1.40651500	1.33183880	1.62598761	1.70404633	1.10992987	2.18082366	4.08752913	0.87322127	2.88690260	0.55031811	2.64941435	1.90390964	8.64337511	0.90132394	1.30885233
1819.200000	128	0	0	30.7	1.212769	4095.000000	3	1.99602807	0.65602651	2.15092641	0.93108238	0.61031594	0.17611421	2.37481624	0.90273625	0.75573348	1.18069259	1.14620313	0.18130666	0.58580290	0.22677408	0.81611532	0.35812454	2.26358041	1.40670232	1.33181917	1.62628409	1.70422524	1.10999289	2.18181027	4.08778157	0.87324819	2.88716116	0.55032675	2.64978823	1.90410136	8.64534521	0.90482272	1.30887070
1819.700000	128	0	0	30.7	1.213989	4095.000000	3	1.99615451	0.65605198	2.15107876	0.93108397	0.61069378	0.17616212	2.37476295	0.90277127	0.75580441	1.18073694	1.14626814	0.18132162	0.58579742	0.22678000	0.81620695	0.35812401	2.26356638	1.40674395	1.33187297	1.62647700	1.70427566	1.11004699	2.18265941	4.08770134	0.87330383	2.88747650	0.55036004	2.65015515	1.90433465	8.64586327	0.90816548	1.30904537
1820.300000	128	0	0	30.7	1.214600	4095.000000	3	1.99621033	0.65605509	2.15121213	0.93111511	0.61103479	0.17621848	2.37489902	0.90278016	0.75587154	1.18075864	1.14633255	0.18132301	0.58579110	0.22678481	0.81623807	0.35814767	2.26387352	1.40696728	1.33187534	1.62674458	1.70433723	1.11006305	2.18345942	4.08792277	0.87332178	2.88768255	0.55035860	2.65056928	1.90433967	8.64646721	0.91127735	1.30911117
1820.900000	128	0	0	30.7	1.213989	4095.000000	3	1.99641457	0.65607835	2.15118340	0.93117844	0.61138920	0.17626025	2.37478619	0.90282798	0.75590927	1.18079306	1.14634136	0.18132671	0.58582167	0.22679234	0.81628105	0.35815852	2.26394370	1.40709184	1.33194436	1.62686885	1.70436492	1.11009248	2.18429930	4.08774841	0.87335049	2.88790123	0.55037586	2.65075917	1.90461088	8.64698856	0.91406900	1.30908979
1821.400000	128	0	0	30.7	1.212769	4095.000000	3	1.99637735	0.65611623	2.15125573	0.93119042	0.61169152	0.17629619	2.37488598	0.90283608	0.75593584	1.18082686	1.14628181	0.18133427	0.58581028	0.22679858	0.81634181	0.35815603	2.26425413	1.40714583	1.33195451	1.62697884	1.70434880	1.11009218	2.18488371	4.08770455	0.87336460	2.88820965	0.55036004	2.65099177	1.90471362	8.64528800	0.91670110	1.30916361
1822.000000	128	0	0	30.7	1.212769	4095.000000	3	1.99655106	0.65613972	2.15120597	0.93117419	0.61196255	0.17634088	2.37471136	0.90285437	0.75597309	1.18083182	1.14647444	0.18134460	0.58580944	0.22680082	0.81639887	0.35817008	2.26448523	1.40725064	1.33195688	1.62715673	1.70444013	1.11015848	2.18583149	4.08797305	0.87338947	2.88796571	0.55033250	2.65118806	1.90492139	8.64663251	0.91914407	1.30923876
1822.500000	128	0	0	30.7	1.212769	4095.000000	3	1.99677538	0.65616143	2.15141374	0.93123220	0.61224286	0.17637790	2.37488598	0.90285437	0.75603928	1.18086780	1.14644801	0.18134768	0.58582504	0.22679970	0.81643494	0.35817773	2.26436752	1.40734980	1.33202388	1.62726276	1.70448765	1.11021437	2.18634385	4.08820734	0.87342562	2.88820685	0.55040895	2.65142708	1.90506480	8.64635596	0.92136948	1.30925680
1823.100000	128	0	0	30.7	1.213989	4095.000000	3	1.99671571	0.65616741	2.15141015	0.93124631	0.61244201	0.17642152	2.37502035	0.90279453	0.75610098	1.18092734	1.14651060	0.18135015	0.58583326	0.22681220	0.81652511	0.35818876	2.26435456	1.40739497	1.33202218	1.62732193	1.70457031	1.11017097	2.18704248	4.08802226	0.87345845	2.88851461	0.55039230	2.65171393	1.90522008	8.64832078	0.92346116	1.30929655
1823.700000	128	0	0	30.7	1.213989	4095.000000	3	1.99673481	0.65620198	2.15145991	0.93123726	0.61272285	0.17644855	2.37485933	0.90280420	0.75613680	1.18099866	1.14661756	0.18135478	0.58584802	0.22680739	0.81651918	0.35819748	2.26455165	1.40745885	1.33204858	1.62752727	1.70456700	1.11015491	2.18758120	4.08806719	0.87347563	2.88824049	0.55042970	2.65199316	1.90541558	8.64746863	0.92544161	1.30931359
1824.200000	128	0	0	30.7	1.213989	4095.000000	3	1.99676678	0.65621106	2.15147428	0.93126121	0.61292293	0.17648511	2.37497952	0.90279191	0.75619067	1.18099184	1.14671268	0.18136419	0.58584739	0.22681636	0.81657971	0.35821028	2.26470447	1.40763639	1.33214975	1.62763014	1.70452733	1.11017959	2.18846492	4.08843415	0.87352281	2.88842767	0.55042642	2.65219591	1.90527809	8.64650218	0.92731014	1.30936503
1824.800000	128	0	0	30.7	1.212769	4095.000000	3	1.99673767	0.65622458	2.15168310	0.93125668	0.61315012	0.17651952	2.37495231	0.90282249	0.75622128	1.18107248	1.14672149	0.18136758	0.58587016	0.22682084	0.81661676	0.35820868	2.26459971	1.40767804	1.33210576	1.62784981	1.70457031	1.11024797	2.18902486	4.08812924	0.87354589	2.88836528	0.55044984	2.65221121	1.90548501	8.64638774	0.92909480	1.30939142
1825.300000	128	0	0	30.7	1.212769	4095.000000	3	1.99693671	0.65623654	2.15157945	0.93129820	0.61336875	0.17654671	2.37473404	0.90282667	0.75626210	1.18106100	1.14673000	0.18136635	0.58586299	0.22682277	0.81663727	0.35821686	2.26474929	1.40783689	1.33200188	1.62792370	1.70462735	1.11024054	2.18946645	4.08844806	0.87357025	2.88854896	0.55043690	2.65258935	1.90559374	8.64684233	0.93070775	1.30944187
1825.900000	128	0	0	30.7	1.213379	4095.000000	3	1.99693862	0.65625471	2.15155277	0.93130379	0.61355065	0.17657067	2.37492453	0.90280864	0.75630837	1.18112830	1.14678075	0.18136959	0.58585245	0.22682581	0.81665827	0.35823359	2.26474983	1.40788243	1.33203606	1.62800275	1.70468025	1.11019683	2.18993005	4.08842559	0.87359077	2.88854546	0.55041717	2.65267799	1.90564718	8.64628285	0.93225952	1.30941247
1826.400000	128	0	0	30.7	1.213379	4095.000000	3	1.99700735	0.65624762	2.15160152	0.93135223	0.61373257	0.17659740	2.37470909	0.90285673	0.75632071	1.18111590	1.14682846	0.18138100	0.58586847	0.22682421	0.81667631	0.35823412	2.26501069	1.40794809	1.33211930	1.62819028	1.70470422	1.11022181	2.19050029	4.08852724	0.87357948	2.88864291	0.55047882	2.65269712	1.90577236	8.64796146	0.93373605	1.30951169
1827.000000	128	0	0	30.7	1.213989	4095.000000	3	1.99702120	0.65627953	2.15178520	0.93134052	0.61391881	0.17662536	2.37471306	0.90284601	0.75637055	1.18114598	1.14689593	0.18137853	0.58588997	0.22682485	0.81672374	0.35823981	2.26503391	1.40803953	1.33209054	1.62829398	1.70465876	1.11028008	2.19096568	4.08855934	0.87361128	2.88906012	0.55048170	2.65280235	1.90594507	8.64806639	0.93518622	1.30953541
1827.500000	128	0	0	30.7	1.212769	4095.000000	3	1.99704363	0.65629437	2.15178828	0.93132801	0.61408529	0.17665193	2.37472157	0.90289253	0.75636746	1.18112830	1.14678227	0.18138748	0.58588428	0.22683446	0.81675512	0.35824746	2.26521702	1.40807165	1.33212607	1.62836988	1.70475754	1.11031309	2.19131936	4.08882791	0.87364898	2.88912393	0.55046526	2.65286166	1.90598619	8.64735735	0.93650662	1.30955579
1828.100000	128	0	0	30.7	1.214600	4095.000000	3	1.99709996	0.65629149	2.15188167	0.93130432	0.61422533	0.17666837	2.37475785	0.90287894	0.75638336	1.18116521	1.14694304	0.18138377	0.58588723	0.22682933	0.81674969	0.35824124	2.26522350	1.40810025	1.33223300	1.62853916	1.70480590	1.11029019	2.19197149	4.08878832	0.87363103	2.88946757	0.55049465	2.65299496	1.90610636	8.64595863	0.93771268	1.30955412
1828.700000	128	0	0	30.7	1.210327	4095.000000	3	1.99716679	0.65629548	2.15179649	0.93134824	0.61439249	0.17669818	2.37492906	0.90290769	0.75642324	1.18120802	1.14694638	0.18138964	0.58590052	0.22683318	0.81678897	0.35824711	2.26520621	1.40823160	1.33222826	1.62850180	1.70478441	1.11037850	2.19232898	4.08890495	0.87365155	2.88937008	0.55044388	2.65324372	1.90625624	8.64837166	0.93885201	1.30960791
1829.200000	128	0	0	30.7	1.214600	4095.000000	3	1.99734534	0.65632273	2.15200893	0.93139934	0.61451276	0.17672522	2.37490298	0.90291684	0.75641778	1.18123810	1.14704547	0.18139257	0.58589082	0.22684006	0.81680479	0.35825298	2.26532883	1.40827679	1.33230305	1.62869892	1.70478730	1.11031576	2.19278274	4.08876478	0.87360975	2.88939814	0.55046711	2.65359650	1.90646143	8.64772617	0.93992044	1.30958418
1829.800000	128	0	0	30.7	1.213379	4095.000000	6	1.99740980	0.65635110	2.15212491	0.93138337	0.61471697	0.17675272	2.37502375	0.90288338	0.75649135	1.18126043	1.14704000	0.18140321	0.58590094	0.22683894	0.81684358	0.35826080	2.26447443	1.40726722	1.33161044	1.62634204	1.70260362	1.10932771	2.17596263	4.08420331	0.87182869	2.87819303	0.54983240	2.63683809	1.89814541	8.62829263	0.89437355	1.30636545
1830.300000	128	0	0	30.7	1.213989	4095.000000	6	1.99108228	0.65480547	2.14590103	0.92967959	0.59690192	0.17548940	2.37219624	0.90213690	0.75356189	1.17909337	1.14340930	0.18113486	0.58530231	0.22657007	0.81412746	0.35761947	2.25871656	1.40119805	1.33004349	1.62044508	1.70149041	1.10876053	2.15894723	4.08284021	0.87162275	2.87875589	0.54965575	2.63555668	1.89754648	8.63395713	0.87784188	1.30616370
1830.900000	128	0	0	30.7	1.212158	4095.000000	6	1.99068153	0.65474526	2.14584065	0.92972027	0.59579506	0.17515103	2.37233669	0.90214474	0.75333948	1.17879632	1.14316396	0.18110356	0.58526016	0.22654973	0.81390623	0.35758729	2.25813389	1.40077393	1.32999584	1.61972580	1.70135259	1.10866548	2.15553058	4.08235109	0.87156103	2.87940270	0.54961056	2.63554782	1.89722070	8.62457447	0.87130135	1.30606400
1831.400000	131	0	0	30.7	1.212769	4095.000000	6	1.99057445	0.65475389	2.14602385	0.92977344	0.59557001	0.17500037	2.37251848	0.90216746	0.75326796	1.17876318	1.14303599	0.18109153	0.58525215	0.22654573	0.81379451	0.35757769	2.25788353	1.40070150	1.33000699	1.61941095	1.70133196	1.10864053	2.15419870	4.08233721	0.87151262	2.87992670	0.54955942	2.63544903	1.89695774	8.62574918	0.86770114	1.30604833
1832.000000	131	0	0	30.7	1.213379	4095.000000	6	1.99056208	0.65475279	2.14593276	0.92978647	0.59554496	0.17490817	2.37234914	0.90214186	0.75323694	1.17875450	1.14301841	0.18108336	0.58525047	0.22653516	0.81377947	0.35757395	2.25768810	1.40062414	1.33000260	1.61913135	1.70137446	1.10863578	2.15324192	4.08216529	0.87153644	2.87993857	0.54955306	2.63558961	1.89697912	8.62678162	0.86527991	1.30610735
1832.600000	131	0	0	30.7	1.213379	4095.000000	6	1.99045358	0.65472069	2.14591996	0.92976600	0.59549996	0.17483408	2.37222795	0.90213194	0.75319810	1.17874645	1.14306905	0.18108028	0.58524014	0.22653516	0.81374865	0.35758213	2.25772848	1.40068427	1.32983395	1.61906413	1.70123377	1.10859954	2.15281579	4.08210229	0.87151826	2.88004968	0.54958078	2.63549399	1.89666435	8.62802968	0.86342209	1.30603133
1833.100000	131	0	0	30.7	1.211548	4095.000000	6	1.99050688	0.65470852	2.14583144	0.92981891	0.59550229	0.17478468	2.37218378	0.90212018	0.75315713	1.17877030	1.14291228	0.18107503	0.58523129	0.22652476	0.81371067	0.35758124	2.25758959	1.40061676	1.32988431	1.61895420	1.70131051	1.10858112	2.15250061	4.08196028	0.87151467	2.88017546	0.54959680	2.63560291	1.89673894	8.62596769	0.86212540	1.30596331
1833.700000	131	0	0	30.7	1.213379	4095.000000	6	1.99044977	0.65471383	2.14593327	0.92981891	0.59555176	0.17474925	2.37238369	0.90214030	0.75316636	1.17874490	1.14296534	0.18107411	0.58523909	0.22652988	0.81372103	0.35756898	2.25757828	1.40069622	1.32988025	1.61889766	1.70125274	1.10857281	2.15219676	4.08194427	0.87148112	2.88048854	0.54953745	2.63557062	1.89656428	8.62477710	0.86106075	1.30597465
1834.200000	131	0	0	30.7	1.213989	4095.000000	6	1.99037316	0.65471892	2.14603101	0.92981678	0.59550887	0.17471459	2.37242220	0.90217896	0.75310148	1.17868822	1.14292593	0.18106856	0.58522623	0.22652732	0.81369908	0.35756595	2.25738127	1.40057246	1.32990526	1.61867506	1.70115538	1.10854993	2.15179495	4.08197630	0.87145603	2.88043752	0.54957175	2.63550666	1.89631278	8.62586002	0.86008301	1.30592997
1834.800000	131	0	0	30.7	1.213989	4095.000000	6	1.99042836	0.65470476	2.14593787	0.92981199	0.59548977	0.17468161	2.37236897	0.90221344	0.75306643	1.17865973	1.14300628	0.18106301	0.58521570	0.22651835	0.81368133	0.35756311	2.25755944	1.40051409	1.32990763	1.61866794	1.70118838	1.10853657	2.15142349	4.08181080	0.87148599	2.88042704	0.54957277	2.63539078	1.89623410	8.62670561	0.85921463	1.30589563
1835.300000	131	0	0	30.7	1.212769	4095.000000	6	1.99043883	0.65468993	2.14598803	0.92979152	0.59545241	0.17464373	2.37247204	0.90222049	0.75306501	1.17866004	1.14292471	0.18105545	0.58521443	0.22652460	0.81365766	0.35756346	2.25763427	1.40048562	1.32983970	1.61854262	1.70125728	1.10852677	2.15111825	4.08137843	0.87148906	2.88055214	0.54951362	2.63536608	1.89621819	8.62840352	0.85850291	1.30588663
1835.900000	131	0	0	30.7	1.211548	4095.000000	6	1.99026848	0.65469878	2.14600287	0.92979445	0.59547958	0.17462793	2.37267650	0.90218000	0.75301860	1.17863898	1.14297323	0.18105206	0.58521759	0.22651499	0.81364705	0.35756346	2.25753145	1.40045749	1.32986707	1.61839794	1.70123170	1.10855112	2.15097925	4.08134426	0.87147190	2.88049273	0.54954279	2.63540661	1.89628094	8.62785861	0.85790169	1.30585296
1836.400000	131	0	0	30.7	1.212769	4095.000000	6	1.99031178	0.65470431	2.14614872	0.92977583	0.59548213	0.17460478	2.37245562	0.90219411	0.75301600	1.17864115	1.14300052	0.18104913	0.58522834	0.22651531	0.81362289	0.35756453	2.25743187	1.40042444	1.32980692	1.61828568	1.70134352	1.10855498	2.15080127	4.08156738	0.87147421	2.88070730	0.54955881	2.63531036	1.89609950	8.62639523	0.85727532	1.30583729
1837.000000	131	0	0	30.7	1.213989	4095.000000	6	1.99013858	0.65468617	2.14600338	0.92974898	0.59547788	0.17458377	2.37257059	0.90220299	0.75301221	1.17865911	1.14295958	0.18105206	0.58523551	0.22651659	0.81365001	0.35755742	2.25752876	1.40042163	1.32984882	1.61819991	1.70113805	1.10848489	2.15064536	4.08122150	0.87144117	2.88047736	0.54953704	2.63531606	1.89618226	8.62456180	0.85682499	1.30581895
1837.600000	131	0	0	30.7	1.213379	4095.000000	6	1.99008815	0.65466403	2.14602385	0.92978594	0.59549996	0.17456751	2.37253660	0.90217661	0.75300818	1.17867615	1.14300355	0.18104589	0.58519568	0.22651739	0.81362560	0.35755760	2.25728170	1.40046206	1.32984916	1.61809398	1.70117477	1.10854578	2.15055253	4.08104751	0.87135948	2.88051300	0.54949966	2.63534646	1.89611724	8.62430536	0.85636592	1.30578495
1838.100000	131	0	0	30.8	1.210938	4095.000000	6	1.99024088	0.65467089	2.14606786	0.92971947	0.59548000	0.17455202	2.37264988	0.90219097	0.75299232	1.17865261	1.14300052	0.18104836	0.58520980	0.22651675	0.81363300	0.35754853	2.25740765	1.40043464	1.32992182	1.61813232	1.70132000	1.10856686	2.15027050	4.08096745	0.87140583	2.88055703	0.54949185	2.63521792	1.89602038	8.62497973	0.85589457	1.30588030
1838.700000	131	0	0	30.7	1.212769	4095.000000	6	1.99025087	0.65464788	2.14606684	0.92976201	0.59547194	0.17453224	2.37259098	0.90218105	0.75298474	1.17863000	1.14288954	0.18105021	0.58520432	0.22651339	0.81358985	0.35755315	2.25735543	1.40039808	1.32987721	1.61816789	1.70126966	1.10849736	2.15013923	4.08084364	0.87139661	2.88020481	0.54947809	2.63500709	1.89614998	8.62572702	0.85550674	1.30573161
1839.200000	131	0	0	30.7	1.212158	4095.000000	6	1.99017760	0.65465319	2.14601976	0.92973808	0.59547873	0.17451752	2.37258645	0.90212436	0.75294212	1.17868389	1.14299263	0.18103880	0.58521507	0.22650858	0.81358763	0.35755226	2.25734252	1.40036749	1.32978326	1.61799873	1.70123088	1.10851904	2.14999721	4.08104964	0.87138432	2.88029076	0.54943004	2.63521982	1.89588307	8.62362791	0.85514232	1.30579495
1839.800000	131	0	0	30.7	1.212769	4095.000000	6	1.99016856	0.65466536	2.14587493	0.92970671	0.59546345	0.17450433	2.37241484	0.90217399	0.75289761	1.17864394	1.14297232	0.18104419	0.58520664	0.22651163	0.81358319	0.35755706	2.25734144	1.40041987	1.32976738	1.61791653	1.70116321	1.10847954	2.15002951	4.08084684	0.87139584	2.88032081	0.54943846	2.63516790	1.89575712	8.62252961	0.85479218	1.30582529
1840.300000	131	0	0	30.7	1.212158	4095.000000	7	1.99010052	0.65465761	2.14591843	0.92974446	0.59545687	0.17449191	2.37283737	0.90215623	0.75286612	1.17867893	1.14298172	0.18104234	0.58520622	0.22650426	0.81354941	0.35755937	2.25753253	1.40104471	1.33007425	1.61925197	1.70305536	1.10947660	2.16218104	4.08582783	0.87310692	2.89038511	0.55008962	2.65133529	1.90328485	8.64187895	0.87395523	1.30880658
1840.900000	131	0	0	30.7	1.213989	4095.000000	7	1.99620986	0.65612487	2.15172363	0.93136607	0.61165072	0.17567420	2.37515302	0.90288443	0.75567204	1.18068825	1.14633863	0.18128969	0.58577276	0.22677616	0.81618916	0.35816439	2.26407165	1.40841627	1.33218562	1.62706818	1.70464305	1.11028543	2.18396966	4.08757084	0.87348101	2.89164621	0.55025955	2.65378216	1.90486933	8.64367693	0.90093941	1.30923743
1841.500000	131	0	0	30.7	1.213379	4095.000000	7	1.99684029	0.65625294	2.15220805	0.93146801	0.61476259	0.17611836	2.37528968	0.90296545	0.75604996	1.18106689	1.14690171	0.18133349	0.58583917	0.22680803	0.81658316	0.35823465	2.26506848	1.40911099	1.33240763	1.62827690	1.70499646	1.11045522	2.18930880	4.08797947	0.87358231	2.89106716	0.55030270	2.65433347	1.90535620	8.64768801	0.92094641	1.30941213
1842.000000	131	0	0	30.7	1.213379	4095.000000	7	1.99702740	0.65630789	2.15230043	0.93144032	0.61586401	0.17632537	2.37517741	0.90300047	0.75615057	1.18125764	1.14721204	0.18135817	0.58587627	0.22681908	0.81673511	0.35825974	2.26546172	1.40943637	1.33245772	1.62892745	1.70500101	1.11052540	2.19186174	4.08772915	0.87363437	2.89108891	0.55031914	2.65474002	1.90555491	8.64821584	0.93197966	1.30952071
1842.600000	131	0	0	30.7	1.212769	4095.000000	7	1.99707514	0.65631985	2.15236716	0.93142010	0.61610869	0.17645116	2.37513715	0.90296937	0.75617904	1.18129580	1.14715824	0.18136588	0.58587585	0.22681668	0.81676674	0.35826187	2.26558111	1.40935370	1.33230711	1.62901092	1.70496132	1.11049120	2.19220145	4.08762004	0.87358564	2.89016411	0.55029613	2.65376876	1.90524612	8.64639410	0.93367208	1.30932929
1843.100000	131	0	0	30.7	1.212158	4095.000000	7	1.99652338	0.65619688	2.15176930	0.93123912	0.61473612	0.17645178	2.37503792	0.90293121	0.75606586	1.18111993	1.14689593	0.18134892	0.58582968	0.22681139	0.81663826	0.35821064	2.26517975	1.40883300	1.33217919	1.62840524	1.70459718	1.11035382	2.19040733	4.08700934	0.87339357	2.88926489	0.55027578	2.65225266	1.90446020	8.64350537	0.92991357	1.30899861
1843.700000	131	0	0	30.7	1.213379	4095.000000	7	1.99608484	0.65607104	2.15128651	0.93114411	0.61298161	0.17639587	2.37468869	0.90279427	0.75579278	1.18096920	1.14659507	0.18133242	0.58578604	0.22678369	0.81645100	0.35816901	2.26465101	1.40817510	1.33205602	1.62760154	1.70435004	1.11019356	2.18773246	4.08613572	0.87324050	2.88775894	0.55020653	2.65088662	1.90363488	8.64203458	0.92457959	1.30883430
1844.200000	131	0	0	30.7	1.212158	4095.000000	7	1.99557246	0.65594631	2.15076024	0.93102410	0.61126147	0.17629941	2.37443756	0.90272031	0.75555225	1.18082655	1.14630551	0.18131082	0.58572765	0.22676223	0.81624647	0.35811458	2.26401334	1.40752874	1.33193692	1.62688354	1.70411988	1.11008564	2.18515357	4.08601277	0.87305565	2.88670783	0.55015475	2.64948950	1.90300515	8.63963072	0.91883855	1.30852242
1844.800000	131	0	0	30.7	1.212158	4095.000000	7	1.99506831	0.65580255	2.15010591	0.93085621	0.60967551	0.17619882	2.37417796	0.90264061	0.75536535	1.18064050	1.14596618	0.18129386	0.58569181	0.22674573	0.81603332	0.35805891	2.26359337	1.40693412	1.33167370	1.62616303	1.70390213	1.10991619	2.18248924	4.08541948	0.87289877	2.88620135	0.55010277	2.64850761	1.90243081	8.63689155	0.91351158	1.30831441
1845.400000	131	0	0	30.7	1.213989	4095.000000	7	1.99463484	0.65572813	2.14988698	0.93073382	0.60832760	0.17610131	2.37415813	0.90255961	0.75515975	1.18049292	1.14566185	0.18126980	0.58566040	0.22672395	0.81582095	0.35801711	2.26299701	1.40646315	1.33150997	1.62543406	1.70364434	1.10982612	2.17999030	4.08448967	0.87284212	2.88576290	0.55005962	2.64735811	1.90178822	8.63831016	0.90874460	1.30814616
1845.900000	131	0	0	30.7	1.213379	4095.000000	7	1.99438644	0.65563754	2.14947586	0.93064364	0.60720808	0.17600411	2.37413262	0.90255125	0.75496650	1.18033977	1.14547478	0.18125978	0.58560539	0.22670634	0.81565699	0.35798225	2.26255781	1.40601663	1.33142777	1.62496080	1.70350142	1.10973992	2.17798489	4.08476966	0.87268961	2.88516699	0.55002018	2.64640315	1.90144854	8.63816098	0.90453857	1.30795722
1846.500000	131	0	0	30.7	1.212158	4095.000000	7	1.99392118	0.65554939	2.14924880	0.93057288	0.60629628	0.17591721	2.37394787	0.90249638	0.75478822	1.18024677	1.14524219	0.18123896	0.58556133	0.22669081	0.81552688	0.35795539	2.26210413	1.40566119	1.33131682	1.62463161	1.70343905	1.10967364	2.17618625	4.08435824	0.87259914	2.88491424	0.54997374	2.64581484	1.90101593	8.63595553	0.90080995	1.30781537
1847.000000	131	0	0	30.7	1.212769	4095.000000	7	1.99363521	0.65548030	2.14887469	0.93055027	0.60550694	0.17583968	2.37377956	0.90254785	0.75464219	1.18006853	1.14510587	0.18122878	0.58555037	0.22667992	0.81537481	0.35792374	2.26181503	1.40522087	1.33115888	1.62406814	1.70338453	1.10962133	2.17461670	4.08431764	0.87253661	2.88447041	0.54994539	2.64515292	1.90062306	8.63427746	0.89758347	1.30772826
1847.600000	131	0	0	30.7	1.213379	4095.000000	7	1.99335881	0.65543534	2.14878502	0.93047632	0.60481355	0.17577029	2.37365036	0.90249429	0.75450850	1.17998206	1.14493768	0.18121752	0.58553899	0.22667047	0.81531408	0.35789119	2.26164514	1.40501290	1.33110037	1.62379579	1.70314622	1.10951374	2.17312081	4.08411676	0.87242923	2.88397627	0.54993245	2.64462276	1.90031228	8.63077388	0.89473384	1.30759644
1848.100000	131	0	0	30.7	1.212158	4095.000000	7	1.99314677	0.65537489	2.14852934	0.93046328	0.60423542	0.17570689	2.37368889	0.90246189	0.75445233	1.17987513	1.14475434	0.18120487	0.58551180	0.22665926	0.81519930	0.35786096	2.26129517	1.40477395	1.33104085	1.62336454	1.70310657	1.10945134	2.17185223	4.08347041	0.87236748	2.88384821	0.54989465	2.64427446	1.89994186	8.63365901	0.89224836	1.30755472
1848.700000	131	0	0	30.7	1.212769	4095.000000	7	1.99303528	0.65535629	2.14848221	0.93038694	0.60373525	0.17564580	2.37364016	0.90250448	0.75432695	1.17979455	1.14459893	0.18120256	0.58549178	0.22665349	0.81512674	0.35784566	2.26120135	1.40446210	1.33091775	1.62306732	1.70292693	1.10940290	2.17074483	4.08313286	0.87233007	2.88375513	0.54988417	2.64368349	1.89982843	8.62726941	0.89007035	1.30740656
1849.200000	131	0	0	30.7	1.213379	4095.000000	7	1.99294095	0.65530868	2.14824244	0.93033082	0.60328777	0.17559177	2.37357669	0.90247705	0.75422031	1.17972885	1.14459044	0.18119223	0.58546691	0.22664309	0.81505640	0.35782681	2.26097005	1.40421053	1.33100940	1.62277570	1.70277621	1.10934941	2.16963955	4.08282846	0.87227421	2.88380412	0.54984843	2.64343761	1.89934925	8.62645857	0.88801627	1.30730045
1849.800000	131	0	0	30.7	1.212769	4095.000000	7	1.99280327	0.65528565	2.14808877	0.93027949	0.60288567	0.17554634	2.37358973	0.90247574	0.75417647	1.17969662	1.14449150	0.18118359	0.58546922	0.22663924	0.81497545	0.35780938	2.26083582	1.40403897	1.33084032	1.62258038	1.70277415	1.10930275	2.16874941	4.08265224	0.87216762	2.88348853	0.54979707	2.64302851	1.89930143	8.62713637	0.88624258	1.30716166
1850.400000	131	0	0	30.7	1.212769	4095.000000	7	1.99264035	0.65526396	2.14802576	0.93024545	0.60253872	0.17550367	2.37361353	0.90237698	0.75409377	1.17962349	1.14435008	0.18117419	0.58545279	0.22662787	0.81491103	0.35780120	2.26052101	1.40392731	1.33089138	1.62236330	1.70273822	1.10927244	2.16779657	4.08257749	0.87217633	2.88359349	0.54979132	2.64272426	1.89917436	8.62713637	0.88466463	1.30719502
1850.900000	0	0	0	30.7	1.215210	4095.000000	0	1.99256461	0.65523893	2.14790897	0.93021247	0.60224839	0.17546300	2.37336705	0.90236993	0.75404211	1.17957701	1.14436282	0.18116493	0.58547091	0.22663012	0.81485082	0.35778751	2.26046495	1.40382516	1.33076255	1.62212644	1.70266638	1.10930216	2.16717846	4.08233935	0.87216454	2.88317368	0.54979707	2.64248547	1.89857514	8.62518871	0.88213310	1.30675600
1851.500000	0	0	0	30.7	1.213379	4095.000000	0	1.99179641	0.65506004	2.14721505	0.93010848	0.60111237	0.17537583	2.37333023	0.90231297	0.75388502	1.17950202	1.14427087	0.18117249	0.58545658	0.22661939	0.81480788	0.35779178	2.26042183	1.40390441	1.33071960	1.62208643	1.70254293	1.10919251	2.16487034	4.08133039	0.87196113	2.88200837	0.54968512	2.63983934	1.89772532	8.62175746	0.87656203	1.30654454
1852.100000	0	0	0	30.8	1.212769	4095.000000	0	1.99148312	0.65500447	2.14710650	0.93004440	0.60036023	0.17528759	2.37319029	0.90229390	0.75381726	1.17940566	1.14416224	0.18115923	0.58544646	0.22662051	0.81479826	0.35777933	2.26017822	1.40381917	1.33067193	1.62196802	1.70248348	1.10916131	2.16414004	4.08136028	0.87195805	2.88229161	0.54968225	2.64024410	1.89773852	8.62323225	0.87525397	1.30662358
1852.600000	0	0	0	30.8	1.213379	4095.000000	0	1.99170404	0.65506823	2.14721658	0.93005769	0.60043074	0.17525567	2.37321182	0.90231689	0.75381655	1.17944222	1.14423143	0.18115984	0.58543866	0.22661683	0.81478765	0.35778609	2.26033559	1.40373710	1.33062798	1.62189713	1.70238770	1.10919964	2.16380465	4.08176169	0.87195651	2.88227272	0.54969005	2.64053724	1.89797154	8.62593285	0.87453145	1.30659457
1853.100000	0	0	0	30.8	1.212158	4095.000000	0	1.99173975	0.65506890	2.14739580	0.93004998	0.60052980	0.17523818	2.37326847	0.90232656	0.75380873	1.17944191	1.14420624	0.18115445	0.58544183	0.22661234	0.81477630	0.35777809	2.26025636	1.40378641	1.33064285	1.62189079	1.70247811	1.10922074	2.16363284	4.08175101	0.87200314	2.88246716	0.54969642	2.64054549	1.89804027	8.62469161	0.87406117	1.30662892
1853.700000	0	0	0	30.8	1.212158	4095.000000	0	1.99183879	0.65507598	2.14719405	0.93006354	0.60058349	0.17523250	2.37319425	0.90230775	0.75384095	1.17943045	1.14413706	0.18115306	0.58541696	0.22661907	0.81479086	0.35778040	2.26029625	1.40380719	1.33063000	1.62190069	1.70245499	1.10920588	2.16356577	4.08145849	0.87199187	2.88254899	0.54965349	2.64086279	1.89797791	8.62634139	0.87375901	1.30664760
1854.300000	0	0	0	30.8	1.212158	4095.000000	0	1.99189308	0.65508705	2.14725396	0.93009944	0.60066317	0.17522989	2.37335912	0.90231872	0.75383242	1.17939326	1.14414495	0.18115121	0.58543951	0.22661955	0.81476717	0.35777133	2.26035014	1.40385263	1.33069932	1.62192089	1.70241660	1.10920053	2.16356577	4.08153215	0.87199161	2.88287286	0.54971573	2.64079806	1.89809989	8.62505889	0.87348076	1.30667128
1854.800000	0	0	0	30.8	1.212158	4095.000000	0	1.99189212	0.65507133	2.14745572	0.93009678	0.60073859	0.17522253	2.37322541	0.90235059	0.75379333	1.17936817	1.14415648	0.18114828	0.58544035	0.22661763	0.81477482	0.35776937	2.26044986	1.40373886	1.33069154	1.62188287	1.70241866	1.10923381	2.16368856	4.08162397	0.87201902	2.88289384	0.54970032	2.64095482	1.89808760	8.62491957	0.87325409	1.30668129
1855.400000	0	0	0	30.8	1.215210	4095.000000	0	1.99191308	0.65508439	2.14753049	0.93012231	0.60084450	0.17522207	2.37316026	0.90237306	0.75379404	1.17938056	1.14410823	0.18114936	0.58542981	0.22661987	0.81476964	0.35777791	2.26027954	1.40380719	1.33071352	1.62192287	1.70238687	1.10919905	2.16356526	4.08181187	0.87204054	2.88291553	0.54970443	2.64095482	1.89822598	8.62617354	0.87310462	1.30665961
1856.000000	0	0	0	30.8	1.213379	4095.000000	0	1.99210213	0.65511915	2.14748081	0.93013827	0.60089969	0.17521762	2.37331550	0.90240128	0.75382745	1.17938118	1.14413342	0.18115183	0.58543592	0.22662451	0.81476075	0.35777755	2.26047950	1.40374063	1.33073752	1.62184802	1.70243806	1.10922579	2.16371590	4.08168055	0.87207820	2.88315479	0.54971470	2.64094593	1.89827787	8.62627488	0.87295773	1.30667595
1856.500000	0	0	0	30.8	1.212769	4095.000000	0	1.99203498	0.65510343	2.14756429	0.93013109	0.60091929	0.17521869	2.37340671	0.90240938	0.75381797	1.17937529	1.14407091	0.18115244	0.58543761	0.22661907	0.81477062	0.35777257	2.26046980	1.40375436	1.33071521	1.62180605	1.70240545	1.10923203	2.16346724	4.08159834	0.87204772	2.88328002	0.54968923	2.64110270	1.89828515	8.62630972	0.87285801	1.30677502
1857.100000	0	0	0	30.8	1.212158	4095.000000	0	1.99227311	0.65512757	2.14759143	0.93018667	0.60096703	0.17522238	2.37346961	0.90240702	0.75388076	1.17939450	1.14410611	0.18115059	0.58543403	0.22661618	0.81476519	0.35777382	2.26042991	1.40374873	1.33073211	1.62178941	1.70243394	1.10916220	2.16372674	4.08162183	0.87203414	2.88291343	0.54964219	2.64135469	1.89819593	8.62534069	0.87276343	1.30684640
1857.700000	0	0	0	30.8	1.213989	4095.000000	0	1.99220405	0.65513266	2.14758221	0.93022656	0.60103437	0.17521608	2.37311494	0.90232682	0.75387341	1.17939017	1.14425054	0.18114751	0.58544457	0.22662131	0.81476717	0.35777506	2.26058839	1.40371034	1.33069120	1.62177991	1.70233155	1.10921450	2.16378710	4.08167948	0.87207077	2.88303935	0.54970258	2.64113189	1.89822871	8.62506522	0.87267270	1.30680070
1858.200000	0	0	0	30.8	1.212769	4095.000000	0	1.99215404	0.65516056	2.14768515	0.93025449	0.60107039	0.17520918	2.37344297	0.90231402	0.75389260	1.17941216	1.14413858	0.18115044	0.58542054	0.22662323	0.81475212	0.35776866	2.26050645	1.40373076	1.33075173	1.62191257	1.70241329	1.10921064	2.16385727	4.08169550	0.87203465	2.88272246	0.54970710	2.64141182	1.89829881	8.62469794	0.87266091	1.30682572
1858.700000	0	0	0	30.8	1.213989	4095.000000	0	1.99224453	0.65516166	2.14771793	0.93024598	0.60110534	0.17521516	2.37348320	0.90231323	0.75389379	1.17941743	1.14418713	0.18115337	0.58543044	0.22662163	0.81479036	0.35777044	2.26055065	1.40376317	1.33064995	1.62186267	1.70235385	1.10922341	2.16374480	4.08171151	0.87207846	2.88294841	0.54972148	2.64128042	1.89823554	8.62673095	0.87255967	1.30685574
1859.300000	0	0	0	30.8	1.213989	4095.000000	0	1.99224691	0.65514860	2.14777324	0.93018587	0.60118292	0.17521271	2.37332796	0.90232865	0.75388336	1.17945120	1.14422870	0.18114936	0.58543171	0.22661763	0.81479308	0.35777471	2.26052101	1.40372830	1.33066483	1.62202069	1.70248513	1.10925105	2.16377988	4.08212151	0.87212406	2.88278752	0.54971573	2.64133691	1.89838621	8.62563835	0.87254045	1.30689377
1859.800000	0	0	0	30.8	1.212158	4095.000000	0	1.99235979	0.65515989	2.14764879	0.93021300	0.60123962	0.17521562	2.37315913	0.90235190	0.75394852	1.17946205	1.14420594	0.18115244	0.58542728	0.22661266	0.81477334	0.35777204	2.26056143	1.40374873	1.33061073	1.62187733	1.70248967	1.10923084	2.16372880	4.08219412	0.87212688	2.88286936	0.54972333	2.64143594	1.89815360	8.62486891	0.87251611	1.30693046
1860.400000	0	0	0	30.8	1.212158	4095.000000	0	1.99221929	0.65518270	2.14779936	0.93021805	0.60127990	0.17521470	2.37316140	0.90236966	0.75391606	1.17943881	1.14412887	0.18115059	0.58544119	0.22661827	0.81477136	0.35777311	2.26055982	1.40377373	1.33060600	1.62191178	1.70251609	1.10918538	2.16393209	4.08243012	0.87209127	2.88289734	0.54972723	2.64135088	1.89839122	8.62448899	0.87247792	1.30689210
1861.000000	0	0	0	30.7	1.213989	4095.000000	0	1.99235360	0.65518225	2.14792434	0.93022470	0.60129248	0.17521547	2.37325204	0.90236575	0.75391582	1.17945492	1.14419319	0.18115584	0.58542581	0.22661827	0.81475754	0.35777133	2.26062881	1.40386285	1.33067768	1.62207099	1.70250288	1.10924510	2.16373190	4.08215675	0.87209332	2.88324434	0.54969847	2.64151402	1.89859199	8.62352346	0.87247434	1.30696416
1861.500000	128	0	0	30.7	1.212158	4095.000000	0	1.99236979	0.65518845	2.14787875	0.93019784	0.60134684	0.17521210	2.37329453	0.90240023	0.75394331	1.17948250	1.14416437	0.18114550	0.58542918	0.22661763	0.81476741	0.35777382	2.26048381	1.40381107	1.33069661	1.62203336	1.70248430	1.10922995	2.16377885	4.08220907	0.87214482	2.88353681	0.54971614	2.64153751	1.89859654	8.62540719	0.87246178	1.30693580
1862.100000	128	0	0	30.7	1.213379	4095.000000	1	1.99244124	0.65517318	2.14769693	0.93022630	0.60119869	0.17520181	2.37313477	0.90236601	0.75384593	1.17941124	1.14402571	0.18113964	0.58539925	0.22661106	0.81464823	0.35774910	2.26015558	1.40340042	1.33053500	1.62159301	1.70232660	1.10915062	2.16297670	4.08203823	0.87186096	2.88190558	0.54955922	2.63837882	1.89665661	8.62250113	0.86850506	1.30606467
1862.700000	128	0	0	30.8	1.212769	4095.000000	1	1.99063489	0.65477979	2.14621014	0.92975084	0.59752869	0.17490142	2.37250885	0.90216799	0.75307709	1.17883039	1.14323128	0.18107673	0.58524604	0.22653644	0.81400562	0.35759316	2.25853399	1.40121423	1.33003403	1.61911712	1.70140252	1.10866904	2.15482138	4.08019369	0.87147523	2.88035855	0.54947214	2.63566434	1.89588352	8.61981173	0.86453019	1.30585196
1863.200000	128	0	0	30.8	1.213989	4095.000000	1	1.99031987	0.65468838	2.14599417	0.92972027	0.59641348	0.17470999	2.37218888	0.90215519	0.75292531	1.17861606	1.14302841	0.18104959	0.58521359	0.22651003	0.81376196	0.35754391	2.25786899	1.40068849	1.32986673	1.61852958	1.70128080	1.10856300	2.15289587	4.07968365	0.87146140	2.88075623	0.54945879	2.63565864	1.89558846	8.62124485	0.86278201	1.30580262
1863.700000	128	0	0	30.8	1.210327	4095.000000	1	1.99030892	0.65467953	2.14598700	0.92970937	0.59619535	0.17463806	2.37229251	0.90212201	0.75287204	1.17859067	1.14289894	0.18103926	0.58520010	0.22651211	0.81369686	0.35753253	2.25769079	1.40055910	1.32981469	1.61829161	1.70123418	1.10859033	2.15224244	4.08003576	0.87143836	2.88032990	0.54947645	2.63544144	1.89556118	8.62076394	0.86152250	1.30572227
1864.300000	128	0	0	30.8	1.213379	4095.000000	1	1.99009195	0.65465274	2.14580483	0.92967587	0.59603777	0.17458683	2.37247261	0.90210137	0.75284600	1.17854019	1.14283345	0.18103633	0.58519589	0.22650042	0.81366259	0.35754017	2.25767411	1.40052535	1.32982990	1.61812757	1.70125893	1.10855083	2.15157227	4.07979248	0.87140097	2.88062203	0.54942511	2.63536862	1.89552481	8.62047288	0.86051243	1.30576828
1864.900000	128	0	0	30.8	1.212769	4095.000000	1	1.99014572	0.65463902	2.14573523	0.92968730	0.59594433	0.17454052	2.37238879	0.90206115	0.75283984	1.17855970	1.14291622	0.18103386	0.58517945	0.22650458	0.81363596	0.35753235	2.25754814	1.40044448	1.32984105	1.61807698	1.70119375	1.10853716	2.15126291	4.07946493	0.87137587	2.88035296	0.54939964	2.63540408	1.89541526	8.62237454	0.85972437	1.30573094
1865.400000	128	0	0	30.8	1.213379	4095.000000	1	1.99015952	0.65465938	2.14583553	0.92963865	0.59588254	0.17450831	2.37236104	0.90206742	0.75280385	1.17856775	1.14287438	0.18102538	0.58518325	0.22650074	0.81361549	0.35752524	2.25751746	1.40044308	1.32983699	1.61788215	1.70124491	1.10851459	2.15094334	4.07919289	0.87137664	2.88050391	0.54938137	2.63529897	1.89524662	8.62430536	0.85913765	1.30567927
1866.000000	128	0	0	30.8	1.213989	4095.000000	1	1.99005484	0.65464101	2.14583502	0.92967374	0.59584835	0.17448715	2.37216623	0.90206376	0.75275674	1.17853586	1.14292047	0.18102338	0.58517124	0.22649658	0.81361697	0.35752577	2.25743564	1.40038401	1.32974879	1.61765256	1.70129937	1.10852469	2.15082742	4.07907448	0.87134437	2.88050531	0.54939020	2.63535469	1.89517071	8.62463146	0.85853973	1.30567327
1866.500000	128	0	0	30.8	1.212769	4095.000000	1	1.99003677	0.65465629	2.14588568	0.92968225	0.59585409	0.17446154	2.37226533	0.90208205	0.75278160	1.17856063	1.14287226	0.18102430	0.58517545	0.22649530	0.81360316	0.35751741	2.25744856	1.40035237	1.32982010	1.61778138	1.70122386	1.10848578	2.15042741	4.07901047	0.87133515	2.88043612	0.54937089	2.63552756	1.89517299	8.62150431	0.85805959	1.30562227
1867.100000	128	0	0	30.8	1.212769	4095.000000	1	1.99009195	0.65464566	2.14580687	0.92967613	0.59583306	0.17445127	2.37222909	0.90208231	0.75273472	1.17856373	1.14288075	0.18102153	0.58517039	0.22649770	0.81355829	0.35751670	2.25733713	1.40027714	1.32982719	1.61767310	1.70117889	1.10847954	2.15028793	4.07875233	0.87130161	2.88044591	0.54935795	2.63534709	1.89518798	8.62134611	0.85761334	1.30556693
1867.700000	128	0	0	30.7	1.213379	4095.000000	1	1.98996921	0.65465297	2.14581455	0.92966417	0.59581841	0.17442535	2.37217869	0.90210477	0.75272218	1.17853307	1.14281405	0.18102014	0.58517166	0.22649450	0.81354843	0.35751066	2.25730215	1.40032812	1.32984815	1.61771143	1.70121479	1.10850360	2.15002387	4.07903287	0.87127779	2.88027329	0.54937007	2.63513688	1.89501255	8.62116259	0.85723878	1.30560660
1868.200000	128	0	0	30.7	1.210938	4095.000000	1	1.98989261	0.65465407	2.14578436	0.92969022	0.59579081	0.17441309	2.37242617	0.90212488	0.75268406	1.17852316	1.14288439	0.18101351	0.58516512	0.22649289	0.81355977	0.35751599	2.25722949	1.40022652	1.32979948	1.61752611	1.70126719	1.10842994	2.15000644	4.07865634	0.87126602	2.88067095	0.54937459	2.63516600	1.89487939	8.62227960	0.85689247	1.30555527
1868.800000	128	0	0	30.8	1.212158	4095.000000	1	1.98984932	0.65464212	2.14595732	0.92969846	0.59579591	0.17439637	2.37221097	0.90212880	0.75264761	1.17850953	1.14279434	0.18101536	0.58515438	0.22648985	0.81354054	0.35751528	2.25721818	1.40026168	1.32986910	1.61750478	1.70126554	1.10845044	2.14981060	4.07837050	0.87128343	2.88047246	0.54935385	2.63511788	1.89491302	8.62181758	0.85656881	1.30556727
1869.300000	128	0	0	30.8	1.213379	4095.000000	1	1.98994732	0.65461866	2.14561243	0.92966337	0.59579463	0.17438119	2.37236047	0.90217635	0.75264595	1.17848724	1.14275948	0.18101428	0.58517461	0.22649722	0.81353561	0.35751333	2.25724402	1.40021246	1.32980894	1.61742378	1.70117848	1.10843202	2.14977471	4.07857208	0.87130058	2.88071708	0.54936453	2.63528250	1.89466990	8.62246315	0.85626677	1.30553893
1869.900000	128	0	0	30.8	1.213989	4095.000000	1	1.98993971	0.65461401	2.14571579	0.92964449	0.59576894	0.17436755	2.37232932	0.90212410	0.75259387	1.17846525	1.14282648	0.18101428	0.58515522	0.22649049	0.81353388	0.35752133	2.25717513	1.40022160	1.32980894	1.61735385	1.70119622	1.10847479	2.14951584	4.07858701	0.87125040	2.88026351	0.54929614	2.63518943	1.89462764	8.62274166	0.85597671	1.30554193
1870.400000	128	0	0	30.8	1.213379	4095.000000	1	1.98997111	0.65460937	2.14586981	0.92966497	0.59576194	0.17435957	2.37226986	0.90210503	0.75260713	1.17849591	1.14280586	0.18100426	0.58516618	0.22648537	0.81354349	0.35751564	2.25718481	1.40022547	1.32991168	1.61725864	1.70119292	1.10843351	2.14938001	4.07821266	0.87127242	2.88044451	0.54932304	2.63522742	1.89460628	8.62210238	0.85572295	1.30555227
1871.000000	128	0	0	30.8	1.213379	4095.000000	1	1.98992782	0.65462442	2.14575007	0.92964556	0.59576087	0.17435114	2.37231403	0.90208361	0.75262725	1.17848414	1.14278100	0.18101536	0.58516344	0.22648825	0.81350059	0.35751404	2.25708471	1.40021844	1.32979103	1.61714289	1.70115909	1.10840292	2.14936412	4.07822973	0.87125347	2.88036414	0.54931216	2.63533506	1.89464354	8.62263089	0.85544895	1.30552160
1871.500000	128	0	0	30.8	1.212769	4095.000000	1	1.98987120	0.65461888	2.14550601	0.92964636	0.59574092	0.17434102	2.37224551	0.90206690	0.75258700	1.17850334	1.14284740	0.18101089	0.58516470	0.22648425	0.81349936	0.35750870	2.25697653	1.40023777	1.32976839	1.61712788	1.70109885	1.10843024	2.14931338	4.07805803	0.87124604	2.88029915	0.54932428	2.63521032	1.89450813	8.62073546	0.85517957	1.30555493
1872.100000	128	0	0	30.8	1.213989	4095.000000	1	1.98978700	0.65462464	2.14558275	0.92962349	0.59577701	0.17432768	2.37226080	0.90205619	0.75256428	1.17847206	1.14281678	0.18101027	0.58516239	0.22648153	0.81352130	0.35751439	2.25708901	1.40020614	1.32980083	1.61727326	1.70107823	1.10839816	2.14943229	4.07804203	0.87125910	2.88034038	0.54933619	2.63524641	1.89443725	8.62152330	0.85498219	1.30558127
1872.700000	128	0	0	30.7	1.213379	4095.000000	1	1.98969614	0.65459631	2.14555615	0.92965194	0.59578338	0.17431940	2.37223022	0.90208387	0.75254889	1.17851387	1.14284710	0.18100503	0.58515332	0.22648665	0.81349394	0.35750408	2.25700829	1.40021703	1.32986538	1.61721202	1.70105595	1.10843232	2.14929544	4.07811455	0.87123247	2.88044730	0.54926103	2.63521222	1.89449496	8.62346648	0.85478888	1.30551560
1873.200000	128	0	0	30.7	1.212158	4095.000000	3	1.98975846	0.65458236	2.14567127	0.92963998	0.59577998	0.17431082	2.37214131	0.90204443	0.75256641	1.17850706	1.14289470	0.18100657	0.58515016	0.22648489	0.81350331	0.35750532	2.25705242	1.40037593	1.32979069	1.61729617	1.70117229	1.10851548	2.14985520	4.07886540	0.87169472	2.88294281	0.54952677	2.64091102	1.89777129	8.62862213	0.86047963	1.30701520
1873.800000	128	0	0	30.7	1.212158	4095.000000	3	1.99291665	0.65535363	2.14848631	0.93045078	0.60243419	0.17482886	2.37352400	0.90240598	0.75391464	1.17939048	1.14420806	0.18111482	0.58542054	0.22661362	0.81462455	0.35777773	2.26005912	1.40390582	1.33088259	1.62125885	1.70284847	1.10936902	2.16518834	4.08189942	0.87238029	2.88612710	0.54973175	2.64555031	1.89962116	8.63145223	0.86801540	1.30749366
1874.300000	128	0	0	30.7	1.212158	4095.000000	3	1.99367143	0.65550931	2.14919345	0.93062954	0.60542035	0.17518340	2.37396430	0.90250814	0.75432458	1.17981067	1.14489792	0.18116879	0.58553119	0.22665333	0.81514870	0.35789066	2.26128331	1.40496462	1.33116429	1.62252334	1.70332050	1.10953693	2.17028268	4.08210336	0.87252072	2.88648225	0.54982028	2.64641269	1.89995690	8.63202603	0.87315435	1.30775630
1874.900000	128	0	0	30.7	1.210327	4095.000000	3	1.99405560	0.65558992	2.14942050	0.93065322	0.60645587	0.17535312	2.37404194	0.90252381	0.75447958	1.17999104	1.14500204	0.18118606	0.58555965	0.22667415	0.81534519	0.35791538	2.26171202	1.40534566	1.33130127	1.62317630	1.70343863	1.10963827	2.17250896	4.08218878	0.87260324	2.88645983	0.54986425	2.64702087	1.90029451	8.63382710	0.87760171	1.30786777
1875.400000	128	0	0	30.7	1.212158	4095.000000	3	1.99425105	0.65563488	2.14962861	0.93068860	0.60729584	0.17546883	2.37385323	0.90251598	0.75463034	1.18008992	1.14528804	0.18120272	0.58559253	0.22668488	0.81544393	0.35795415	2.26214674	1.40565943	1.33139665	1.62351753	1.70347870	1.10972179	2.17433776	4.08258069	0.87270448	2.88668611	0.54987534	2.64750829	1.90076161	8.63359242	0.88192630	1.30793586
1876.000000	128	0	0	30.7	1.212158	4095.000000	3	1.99431493	0.65567320	2.14971627	0.93069525	0.60801123	0.17556644	2.37405668	0.90259044	0.75475787	1.18020988	1.14536820	0.18121629	0.58561129	0.22669369	0.81561107	0.35796767	2.26228375	1.40591049	1.33136621	1.62393573	1.70353033	1.10977737	2.17578468	4.08287866	0.87279880	2.88683815	0.54990985	2.64817785	1.90120146	8.63431869	0.88606626	1.30814249
1876.600000	128	0	0	30.7	1.213379	4095.000000	3	1.99452375	0.65570310	2.14987827	0.93078943	0.60861084	0.17565378	2.37395070	0.90263878	0.75483658	1.18031714	1.14546081	0.18123001	0.58561719	0.22670009	0.81571576	0.35798616	2.26262201	1.40615452	1.33150050	1.62435679	1.70361667	1.10984336	2.17728446	4.08268322	0.87281444	2.88714574	0.54994231	2.64846877	1.90144307	8.63761509	0.89024376	1.30814749
1877.100000	128	0	0	30.7	1.211548	4095.000000	3	1.99466202	0.65573920	2.14995620	0.93078464	0.60911981	0.17573237	2.37403061	0.90261396	0.75490296	1.18042595	1.14561204	0.18123880	0.58564902	0.22671274	0.81577823	0.35801515	2.26267597	1.40637567	1.33157221	1.62469506	1.70372366	1.10983653	2.17859775	4.08284662	0.87287980	2.88731462	0.54996676	2.64885396	1.90162772	8.63930372	0.89430259	1.30828203
1877.700000	128	0	0	30.7	1.212769	4095.000000	3	1.99485037	0.65577531	2.15018999	0.93083652	0.60961461	0.17579900	2.37406915	0.90261527	0.75500468	1.18046254	1.14583497	0.18124913	0.58565956	0.22671995	0.81585552	0.35802689	2.26287722	1.40655239	1.33160502	1.62493145	1.70387487	1.10992006	2.18000278	4.08304207	0.87289313	2.88714995	0.54995135	2.64925896	1.90189356	8.64083728	0.89820947	1.30832409
1878.200000	128	0	0	30.7	1.212158	4095.000000	3	1.99495481	0.65580698	2.15042176	0.93088308	0.61004094	0.17585703	2.37414169	0.90263722	0.75511683	1.18047184	1.14579396	0.18126008	0.58568190	0.22673468	0.81593478	0.35804468	2.26314433	1.40672666	1.33169163	1.62517342	1.70384264	1.10998367	2.18088033	4.08305169	0.87289646	2.88704975	0.55002757	2.64982135	1.90217448	8.64073884	0.90200812	1.30843360
1878.800000	128	0	0	30.7	1.212769	4095.000000	3	1.99509454	0.65583733	2.15034228	0.93089053	0.61045024	0.17591092	2.37442509	0.90260952	0.75516852	1.18054377	1.14598775	0.18126733	0.58566546	0.22673196	0.81598664	0.35805322	2.26316106	1.40691930	1.33172952	1.62547453	1.70402856	1.11002440	2.18213282	4.08312752	0.87295003	2.88748631	0.55005695	2.65002137	1.90217950	8.64131045	0.90555452	1.30847934
1879.300000	128	0	0	30.7	1.215210	4095.000000	3	1.99523666	0.65586723	2.15049048	0.93090038	0.61082446	0.17595867	2.37437181	0.90263643	0.75525721	1.18058841	1.14608617	0.18127828	0.58569771	0.22673837	0.81606938	0.35806958	2.26343576	1.40706820	1.33166558	1.62569594	1.70396989	1.11002618	2.18295658	4.08346186	0.87299643	2.88764260	0.55001709	2.65036476	1.90258270	8.64061500	0.90886947	1.30848836
1879.900000	128	0	0	30.7	1.212158	4095.000000	3	1.99539788	0.65586457	2.15043766	0.93091368	0.61116380	0.17600135	2.37425278	0.90262049	0.75529255	1.18062438	1.14605944	0.18127890	0.58568928	0.22674605	0.81613013	0.35807919	2.26348650	1.40721358	1.33170482	1.62588482	1.70414715	1.11006542	2.18387541	4.08354519	0.87301207	2.88778628	0.55000395	2.65066932	1.90253982	8.64085316	0.91192465	1.30852575
1880.400000	128	0	0	30.7	1.212769	4095.000000	3	1.99542363	0.65588960	2.15058176	0.93099856	0.61148152	0.17604910	2.37415529	0.90265185	0.75537769	1.18065508	1.14606491	0.18128615	0.58571205	0.22674734	0.81618867	0.35809537	2.26376340	1.40735862	1.33174474	1.62602928	1.70410500	1.11009367	2.18456909	4.08396504	0.87305693	2.88811011	0.55004750	2.65099496	1.90277065	8.64436007	0.91478909	1.30864963
1881.000000	128	0	0	30.8	1.213379	4095.000000	3	1.99547420	0.65591929	2.15074690	0.93099803	0.61178794	0.17608811	2.37421140	0.90269157	0.75541469	1.18066903	1.14608496	0.18128723	0.58569982	0.22675518	0.81624128	0.35809519	2.26389727	1.40748144	1.33174677	1.62629758	1.70420748	1.11013529	2.18545889	4.08427917	0.87311128	2.88852442	0.55004689	2.65120400	1.90280943	8.64241892	0.91734274	1.30867368
1881.600000	128	0	0	30.8	1.212158	4095.000000	3	1.99558677	0.65593191	2.15076178	0.93100202	0.61203450	0.17612189	2.37426355	0.90268634	0.75549011	1.18070686	1.14624050	0.18129648	0.58572427	0.22675614	0.81628105	0.35810195	2.26373695	1.40760003	1.33185030	1.62646589	1.70418971	1.11015045	2.18614577	4.08449715	0.87314666	2.88849428	0.55005654	2.65127602	1.90308271	8.64083728	0.91972753	1.30872210
1882.100000	128	0	0	30.7	1.212769	4095.000000	3	1.99571509	0.65594986	2.15093411	0.93101133	0.61228110	0.17616012	2.37423521	0.90269209	0.75552735	1.18075802	1.14625235	0.18130465	0.58573039	0.22675598	0.81633094	0.35811565	2.26404897	1.40765121	1.33185538	1.62651194	1.70437112	1.11017959	2.18676665	4.08446830	0.87314743	2.88857911	0.55005490	2.65158070	1.90331999	8.64098653	0.92195457	1.30872343
1882.700000	128	0	0	30.8	1.212769	4095.000000	3	1.99578761	0.65598220	2.15091770	0.93106482	0.61255997	0.17619974	2.37435537	0.90272972	0.75553897	1.18078872	1.14630582	0.18130758	0.58574008	0.22675951	0.81637812	0.35812632	2.26416505	1.40774758	1.33185301	1.62676999	1.70434012	1.11024648	2.18746332	4.08485194	0.87316871	2.88864221	0.55008161	2.65180190	1.90327573	8.64076424	0.92402478	1.30878521
1883.200000	128	0	0	30.8	1.213379	4095.000000	3	1.99584247	0.65598663	2.15101053	0.93105497	0.61278796	0.17623614	2.37442509	0.90278303	0.75559423	1.18080950	1.14638481	0.18131159	0.58574514	0.22676095	0.81643963	0.35813273	2.26430111	1.40789196	1.33185436	1.62690339	1.70438930	1.11019505	2.18783730	4.08419262	0.87320307	2.88904188	0.55007051	2.65199380	1.90346830	8.64120565	0.92597570	1.30881994
1883.800000	128	0	0	30.7	1.212769	4095.000000	3	1.99594552	0.65600347	2.15097771	0.93104885	0.61301707	0.17626947	2.37454073	0.90277885	0.75563788	1.18080267	1.14644649	0.18131746	0.58574936	0.22676783	0.81646335	0.35814624	2.26438156	1.40793750	1.33186316	1.62703721	1.70447567	1.11023637	2.18853327	4.08474614	0.87322794	2.88897527	0.55012722	2.65205245	1.90347058	8.64039590	0.92784541	1.30887571
1884.300000	128	0	0	30.7	1.210938	4095.000000	3	1.99594982	0.65600790	2.15097565	0.93102703	0.61318839	0.17630264	2.37464447	0.90271665	0.75567370	1.18087772	1.14637721	0.18131715	0.58574303	0.22676831	0.81650189	0.35815389	2.26447011	1.40806530	1.33190477	1.62726634	1.70449303	1.11017691	2.18925400	4.08436038	0.87325947	2.88893880	0.55010606	2.65250963	1.90369056	8.64220610	0.92953869	1.30897123
1884.900000	128	0	0	30.7	1.213379	4095.000000	3	1.99614544	0.65602296	2.15119725	0.93107306	0.61339541	0.17633274	2.37462803	0.90273416	0.75572565	1.18091710	1.14646290	0.18132239	0.58576622	0.22677840	0.81653894	0.35815425	2.26441234	1.40819876	1.33199004	1.62738468	1.70442112	1.11026700	2.18963663	4.08454738	0.87323768	2.88899490	0.55013421	2.65253897	1.90384802	8.64221245	0.93115050	1.30894618
1885.500000	128	0	0	30.7	1.212158	4095.000000	3	1.99607673	0.65603094	2.15098745	0.93109568	0.61358441	0.17635624	2.37465581	0.90273965	0.75577665	1.18096486	1.14654828	0.18132547	0.58576053	0.22677680	0.81658193	0.35816350	2.26459485	1.40820935	1.33196940	1.62752131	1.70458395	1.11027860	2.19024283	4.08447899	0.87330203	2.88892758	0.55016914	2.65292991	1.90394205	8.64244115	0.93266008	1.30902400
1886.000000	128	0	0	30.7	1.212158	4095.000000	3	1.99616405	0.65606373	2.15117776	0.93107785	0.61376504	0.17638404	2.37431796	0.90271352	0.75579824	1.18095246	1.14663215	0.18133334	0.58577276	0.22678833	0.81660268	0.35816581	2.26460565	1.40834953	1.33200696	1.62764364	1.70463933	1.11029257	2.19095210	4.08484126	0.87328024	2.88899210	0.55015948	2.65306194	1.90407215	8.64074837	0.93410633	1.30909580
1886.600000	128	0	0	30.8	1.213379	4095.000000	3	1.99617312	0.65606860	2.15116596	0.93110766	0.61395000	0.17641322	2.37439562	0.90270202	0.75583145	1.18098998	1.14657472	0.18133288	0.58577255	0.22678145	0.81663109	0.35817186	2.26465587	1.40840003	1.33207260	1.62777314	1.70472406	1.11029257	2.19132563	4.08470126	0.87329870	2.88894582	0.55014612	2.65302367	1.90424334	8.64058642	0.93549547	1.30915125
1887.100000	128	0	0	30.8	1.212769	4095.000000	3	1.99618648	0.65607259	2.15128600	0.93107919	0.61413197	0.17643043	2.37437408	0.90272475	0.75586443	1.18102689	1.14663731	0.18134167	0.58577318	0.22678625	0.81665629	0.35817310	2.26490321	1.40841062	1.33213419	1.62795309	1.70476746	1.11030298	2.19168981	4.08490217	0.87333537	2.88899560	0.55015475	2.65335217	1.90445153	8.63990376	0.93687008	1.30915793
1887.700000	128	0	0	30.8	1.212769	4095.000000	3	1.99627237	0.65611601	2.15127728	0.93111325	0.61428664	0.17645731	2.37475842	0.90274252	0.75587771	1.18105263	1.14669019	0.18134090	0.58578730	0.22678657	0.81670101	0.35818253	2.26491941	1.40856953	1.33202489	1.62797216	1.70478813	1.11030863	2.19227985	4.08474508	0.87335460	2.88909588	0.55017592	2.65336748	1.90435884	8.64314637	0.93810341	1.30916294
1888.200000	128	0	0	30.8	1.213989	4095.000000	3	1.99632247	0.65613440	2.15128959	0.93111005	0.61444778	0.17648465	2.37469549	0.90279401	0.75590239	1.18105418	1.14665311	0.18134861	0.58580586	0.22678481	0.81669731	0.35818573	2.26508144	1.40863098	1.33210745	1.62818591	1.70475878	1.11038683	2.19268654	4.08485194	0.87338024	2.88944793	0.55018907	2.65354737	1.90453691	8.64227280	0.93927111	1.30916194
1888.800000	128	0	0	30.8	1.213379	4095.000000	3	1.99642889	0.65610117	2.15133525	0.93115369	0.61457947	0.17650277	2.37458721	0.90282641	0.75593157	1.18106876	1.14669870	0.18134753	0.58578246	0.22678881	0.81676427	0.35819018	2.26517867	1.40875247	1.33216126	1.62816803	1.70474473	1.11037731	2.19290612	4.08474294	0.87340767	2.88954121	0.55020140	2.65356332	1.90462777	8.64048481	0.94033340	1.30918766
1889.400000	128	0	0	30.8	1.212769	4095.000000	6	1.99651479	0.65612930	2.15123470	0.93118297	0.61475398	0.17652858	2.37456567	0.90281125	0.75597736	1.18109946	1.14672878	0.18135061	0.58578309	0.22678961	0.81677044	0.35819089	2.26408892	1.40700327	1.33141390	1.62501911	1.70248678	1.10922817	2.17554035	4.08015421	0.87161712	2.87823074	0.54957832	2.63670060	1.89630095	8.62478659	0.89372909	1.30593297
1889.900000	128	0	0	30.8	1.212769	4095.000000	6	1.99006626	0.65461711	2.14525839	0.92949775	0.59679546	0.17526503	2.37179308	0.90211156	0.75298214	1.17892765	1.14300597	0.18108614	0.58519020	0.22652380	0.81402535	0.35754177	2.25853130	1.40100075	1.32975521	1.61910169	1.70143471	1.10869162	2.15829661	4.07888780	0.87131160	2.87898707	0.54942182	2.63549336	1.89541799	8.62597402	0.87702254	1.30571094
1890.500000	128	0	0	30.8	1.213379	4095.000000	6	1.98954916	0.65454474	2.14522258	0.92949722	0.59568020	0.17493440	2.37207223	0.90209067	0.75276929	1.17866686	1.14278525	0.18105298	0.58515712	0.22649930	0.81379747	0.35750284	2.25767572	1.40058406	1.32976839	1.61833746	1.70123500	1.10852053	2.15479980	4.07827345	0.87129367	2.87940270	0.54935775	2.63549146	1.89525026	8.62504306	0.87044325	1.30561593
1891.000000	131	0	0	30.8	1.213379	4095.000000	6	1.98966427	0.65455094	2.14525839	0.92950705	0.59547640	0.17478039	2.37204562	0.90209824	0.75271578	1.17856868	1.14275735	0.18103741	0.58512825	0.22649530	0.81374273	0.35750941	2.25752069	1.40038964	1.32969067	1.61799715	1.70115208	1.10852677	2.15366197	4.07842703	0.87124067	2.87989525	0.54934912	2.63561938	1.89500664	8.62361209	0.86682921	1.30554160
1891.600000	131	0	0	30.8	1.212158	4095.000000	6	1.98968235	0.65454076	2.14523281	0.92958149	0.59544583	0.17469588	2.37207393	0.90207212	0.75269448	1.17854700	1.14269914	0.18103741	0.58514300	0.22649706	0.81369514	0.35750070	2.25748408	1.40043183	1.32969371	1.61780153	1.70119498	1.10852291	2.15288509	4.07832997	0.87126038	2.88008951	0.54936863	2.63585623	1.89506527	8.62462196	0.86455849	1.30553593
1892.100000	131	0	0	30.8	1.213989	4095.000000	6	1.98959435	0.65454850	2.14526299	0.92954267	0.59547809	0.17463069	2.37214811	0.90206846	0.75266489	1.17853152	1.14270430	0.18103186	0.58514764	0.22648649	0.81365840	0.35749590	2.25729892	1.40036468	1.32974642	1.61764070	1.70108648	1.10847479	2.15229222	4.07814974	0.87124348	2.88007343	0.54933146	2.63566181	1.89478941	8.62363741	0.86269951	1.30543994
1892.700000	131	0	0	30.8	1.213379	4095.000000	6	1.98948257	0.65454054	2.14529113	0.92957085	0.59538024	0.17457410	2.37210054	0.90209328	0.75262701	1.17853369	1.14274432	0.18101891	0.58512446	0.22648729	0.81359404	0.35749786	2.25713799	1.40024762	1.32974169	1.61752849	1.70110752	1.10846529	2.15186628	4.07781170	0.87118945	2.88051300	0.54930025	2.63565611	1.89465808	8.62226378	0.86118591	1.30540261
1893.200000	131	0	0	30.8	1.213379	4095.000000	6	1.98952823	0.65452394	2.14518472	0.92954959	0.59534606	0.17452656	2.37208412	0.90208727	0.75259624	1.17849839	1.14273340	0.18102030	0.58512888	0.22647704	0.81360020	0.35749572	2.25714660	1.40037066	1.32969506	1.61744077	1.70110876	1.10839549	2.15133114	4.07780317	0.87119048	2.88024883	0.54932181	2.63554085	1.89459628	8.62230492	0.86002124	1.30549560
1893.800000	131	0	0	30.8	1.213989	4095.000000	6	1.98941979	0.65451553	2.14527322	0.92955623	0.59536050	0.17448976	2.37198673	0.90208518	0.75256901	1.17848073	1.14267792	0.18101613	0.58512677	0.22647752	0.81357974	0.35748772	2.25707556	1.40026906	1.32972818	1.61733686	1.70105554	1.10841004	2.15102644	4.07811135	0.87117640	2.88058219	0.54926616	2.63534962	1.89445316	8.62217517	0.85906017	1.30540494
1894.400000	131	0	0	30.8	1.212158	4095.000000	6	1.98926426	0.65449805	2.14529727	0.92953895	0.59534012	0.17445388	2.37220644	0.90205880	0.75253280	1.17851015	1.14269975	0.18100673	0.58512741	0.22647544	0.81353585	0.35748861	2.25697815	1.40026519	1.32969641	1.61716659	1.70102129	1.10843321	2.15079306	4.07781703	0.87113389	2.88066886	0.54924276	2.63542687	1.89438319	8.61984968	0.85821573	1.30537294
1894.900000	131	0	0	30.8	1.212158	4095.000000	6	1.98936271	0.65449561	2.14527527	0.92954454	0.59535413	0.17442888	2.37219737	0.90210791	0.75250297	1.17845813	1.14264276	0.18100781	0.58511434	0.22647512	0.81354349	0.35749181	2.25700452	1.40028101	1.32965654	1.61715079	1.70106337	1.10838510	2.15039305	4.07791194	0.87117640	2.88061993	0.54926904	2.63541737	1.89442953	8.61981173	0.85751030	1.30539928
1895.500000	131	0	0	30.8	1.213379	4095.000000	6	1.98939077	0.65448477	2.14527680	0.92955331	0.59534713	0.17440220	2.37198050	0.90209902	0.75244522	1.17844203	1.14273552	0.18100411	0.58511792	0.22647416	0.81354769	0.35748043	2.25703681	1.40023496	1.32971973	1.61698133	1.70110587	1.10840262	2.15007258	4.07757712	0.87113338	2.88080376	0.54925569	2.63530466	1.89435411	8.62065321	0.85687497	1.30534861
1896.100000	131	0	0	30.8	1.213379	4095.000000	6	1.98933893	0.65448565	2.14525634	0.92950812	0.59535095	0.17437307	2.37204901	0.90216198	0.75244782	1.17845689	1.14257121	0.18100010	0.58511476	0.22646920	0.81353511	0.35747635	2.25677635	1.40021492	1.32977988	1.61695368	1.70109844	1.10839074	2.14996132	4.07759311	0.87113364	2.88103303	0.54924727	2.63517297	1.89416466	8.62026725	0.85632459	1.30535095
1896.600000	131	0	0	30.8	1.210938	4095.000000	6	1.98925142	0.65448720	2.14517756	0.92956235	0.59535498	0.17435819	2.37221040	0.90214082	0.75241610	1.17846092	1.14259607	0.18099871	0.58510992	0.22647016	0.81350824	0.35747830	2.25694102	1.40018751	1.32969573	1.61677278	1.70106791	1.10836728	2.14998798	4.07727539	0.87113415	2.88086107	0.54921586	2.63523881	1.89410015	8.61959347	0.85578987	1.30531762
1897.100000	131	0	0	30.8	1.213379	4095.000000	6	1.98926712	0.65448189	2.14518370	0.92955145	0.59532123	0.17434148	2.37209431	0.90213246	0.75238723	1.17840487	1.14256333	0.18099701	0.58510001	0.22646792	0.81350799	0.35747546	2.25683446	1.40013900	1.32976501	1.61676014	1.70104440	1.10840856	2.14967731	4.07687774	0.87114285	2.88088693	0.54922243	2.63522615	1.89380898	8.62190935	0.85535037	1.30526663
1897.700000	131	0	0	30.8	1.213379	4095.000000	6	1.98922907	0.65447769	2.14515710	0.92955756	0.59532335	0.17432661	2.37210224	0.90212671	0.75239102	1.17847888	1.14250725	0.18099609	0.58511076	0.22647128	0.81349344	0.35748292	2.25698084	1.40015517	1.32973392	1.61662783	1.70103615	1.10842311	2.14953993	4.07634159	0.87113722	2.88076112	0.54920867	2.63514827	1.89381125	8.62004581	0.85489731	1.30523563
1898.300000	131	0	0	30.8	1.212769	4095.000000	6	1.98907261	0.65448765	2.14511259	0.92956899	0.59532463	0.17431128	2.37199748	0.90211653	0.75238273	1.17845627	1.14256697	0.18099593	0.58510655	0.22646696	0.81349369	0.35747581	2.25698622	1.40016887	1.32968695	1.61674789	1.70102666	1.10835985	2.14963784	4.07662085	0.87109113	2.88078978	0.54922756	2.63526731	1.89380761	8.62085569	0.85450518	1.30526863
1898.800000	131	0	0	30.8	1.213379	4095.000000	6	1.98915535	0.65447149	2.14503279	0.92953736	0.59532887	0.17429610	2.37212659	0.90206716	0.75234392	1.17845193	1.14251513	0.18099794	0.58510697	0.22646119	0.81348260	0.35747154	2.25679518	1.40016431	1.32973933	1.61650462	1.70101469	1.10831263	2.14963681	4.07647482	0.87106502	2.88069332	0.54920703	2.63515271	1.89373948	8.62144103	0.85416328	1.30525230
1899.400000	131	0	0	30.8	1.212769	4095.000000	6	1.98906547	0.65444870	2.14502154	0.92952566	0.59533970	0.17427862	2.37217472	0.90206010	0.75233918	1.17844512	1.14254605	0.18099146	0.58510739	0.22646263	0.81347964	0.35747314	2.25688290	1.40012915	1.32965349	1.61647461	1.70095611	1.10833461	2.14954147	4.07620837	0.87108525	2.88049902	0.54918054	2.63517740	1.89350831	8.62077659	0.85380273	1.30524630
1900.000000	131	0	0	30.8	1.213379	4095.000000	7	1.98905454	0.65444383	2.14499494	0.92952672	0.59534776	0.17426283	2.37207733	0.90201335	0.75237184	1.17846959	1.14249119	0.18099470	0.58508969	0.22646231	0.81347002	0.35746194	2.25720096	1.40076444	1.32996305	1.61792720	1.70287903	1.10932920	2.16188358	4.08089380	0.87281059	2.89050158	0.54980323	2.65154883	1.90135782	8.63954182	0.87346075	1.30833878
1900.500000	131	0	0	30.8	1.212769	4095.000000	7	1.99516942	0.65593967	2.15087564	0.93116727	0.61182445	0.17546039	2.37452372	0.90275141	0.75516924	1.18049757	1.14593308	0.18124651	0.58567705	0.22673452	0.81608963	0.35810391	2.26366084	1.40823619	1.33202489	1.62573244	1.70457114	1.11014540	2.18398632	4.08299935	0.87319640	2.89144194	0.54995217	2.65402653	1.90280851	8.64198376	0.90094385	1.30880859
1901.100000	131	0	0	30.8	1.213379	4095.000000	7	1.99584390	0.65607170	2.15133063	0.93121676	0.61482759	0.17589910	2.37473574	0.90283164	0.75554086	1.18091028	1.14653461	0.18129185	0.58576369	0.22676207	0.81644680	0.35816457	2.26457811	1.40899301	1.33209798	1.62698559	1.70473563	1.11030863	2.18934900	4.08350246	0.87330203	2.89141457	0.55002696	2.65464172	1.90336516	8.64261586	0.92091627	1.30891979
1901.700000	131	0	0	30.8	1.213379	4095.000000	7	1.99607578	0.65610183	2.15131062	0.93121836	0.61586724	0.17611191	2.37464674	0.90284810	0.75567607	1.18105945	1.14675978	0.18130897	0.58579447	0.22677120	0.81662739	0.35818289	2.26520729	1.40927774	1.33224992	1.62765358	1.70487245	1.11042221	2.19190773	4.08382295	0.87332844	2.89127420	0.55007133	2.65490980	1.90375856	8.64546916	0.93231784	1.30902099
1902.200000	131	0	0	30.8	1.212769	4095.000000	7	1.99630577	0.65612443	2.15131319	0.93118776	0.61635881	0.17624582	2.37456567	0.90282850	0.75574605	1.18108302	1.14691994	0.18132147	0.58579890	0.22678513	0.81669830	0.35819783	2.26552330	1.40945863	1.33215381	1.62785815	1.70496008	1.11042697	2.19316808	4.08391162	0.87333101	2.89087838	0.55006435	2.65472534	1.90358695	8.64394382	0.93716630	1.30898826
1902.700000	131	0	0	30.8	1.213379	4095.000000	7	1.99624087	0.65605575	2.15117827	0.93119388	0.61586358	0.17629189	2.37473971	0.90281543	0.75569766	1.18105697	1.14680688	0.18131915	0.58577740	0.22676783	0.81668866	0.35817257	2.26536124	1.40918165	1.33207599	1.62765953	1.70472406	1.11034104	2.19228299	4.08322579	0.87321435	2.88983581	0.55002798	2.65348422	1.90312104	8.64195835	0.93505229	1.30872610
1903.300000	131	0	0	30.8	1.212158	4095.000000	7	1.99575135	0.65593790	2.15065869	0.93105337	0.61426018	0.17625595	2.37432873	0.90279401	0.75540306	1.18087400	1.14653187	0.18130404	0.58572786	0.22675358	0.81647792	0.35812739	2.26491563	1.40851020	1.33197278	1.62693119	1.70440541	1.11026343	2.18975097	4.08262341	0.87306001	2.88874317	0.54997765	2.65207923	1.90254530	8.63649174	0.93000025	1.30846098
1903.800000	131	0	0	30.8	1.212158	4095.000000	7	1.99514032	0.65582337	2.15019768	0.93085807	0.61252452	0.17617809	2.37420744	0.90270385	0.75519034	1.18068794	1.14626602	0.18128322	0.58567495	0.22673661	0.81629562	0.35807492	2.26431838	1.40778253	1.33166930	1.62625353	1.70422855	1.11011745	2.18706125	4.08226994	0.87291312	2.88769797	0.54989034	2.65084711	1.90159034	8.63714858	0.92405736	1.30821726
1904.400000	131	0	0	30.8	1.210327	4095.000000	7	1.99461625	0.65570288	2.14954301	0.93072026	0.61087983	0.17608227	2.37391103	0.90265420	0.75494279	1.18056051	1.14594614	0.18126517	0.58563743	0.22671162	0.81608296	0.35801996	2.26378175	1.40725381	1.33159318	1.62546818	1.70384347	1.11000121	2.18437950	4.08148198	0.87272806	2.88688579	0.54985397	2.64939588	1.90097582	8.63259039	0.91817439	1.30799995
1905.000000	131	0	0	30.8	1.210938	4095.000000	7	1.99417668	0.65558948	2.14913349	0.93064045	0.60936312	0.17598170	2.37372006	0.90257738	0.75474057	1.18034969	1.14555768	0.18124435	0.58559843	0.22669321	0.81587651	0.35798172	2.26320478	1.40670655	1.33142100	1.62478350	1.70355223	1.10984039	2.18173484	4.08083830	0.87257966	2.88594500	0.54975209	2.64839110	1.90025259	8.63389052	0.91280392	1.30785609
1905.500000	131	0	0	30.8	1.213379	4095.000000	7	1.99370289	0.65550820	2.14888802	0.93050265	0.60807655	0.17587806	2.37337838	0.90250082	0.75454524	1.18022786	1.14537397	0.18122924	0.58555880	0.22668232	0.81571304	0.35794045	2.26278819	1.40614430	1.33120792	1.62419422	1.70342748	1.10969088	2.17944201	4.08073264	0.87244077	2.88555701	0.54972292	2.64745229	1.89978470	8.63488645	0.90810622	1.30760211
1906.100000	131	0	0	30.8	1.215210	4095.000000	7	1.99341123	0.65541674	2.14858570	0.93044626	0.60707558	0.17579670	2.37325884	0.90246503	0.75438241	1.18010356	1.14508431	0.18121120	0.58552360	0.22665974	0.81554787	0.35790702	2.26225948	1.40572924	1.33115820	1.62366934	1.70327177	1.10964303	2.17748174	4.08058108	0.87236902	2.88495765	0.54973113	2.64650302	1.89934059	8.63377001	0.90400548	1.30744026
1906.700000	131	0	0	30.8	1.213379	4095.000000	7	1.99294857	0.65535895	2.14823937	0.93039652	0.60615981	0.17570766	2.37337385	0.90245196	0.75425325	1.17996625	1.14484813	0.18119485	0.58547281	0.22665061	0.81543208	0.35787661	2.26190564	1.40538690	1.33102766	1.62317075	1.70319577	1.10957289	2.17567107	4.08018089	0.87229881	2.88490444	0.54968430	2.64589879	1.89883102	8.63274892	0.90033188	1.30738721
1907.200000	131	0	0	30.8	1.213379	4095.000000	7	1.99276325	0.65528853	2.14814921	0.93027284	0.60535087	0.17562554	2.37315233	0.90241173	0.75407907	1.17990457	1.14470790	0.18118899	0.58544836	0.22663924	0.81529582	0.35784691	2.26152057	1.40502912	1.33088867	1.62275113	1.70300167	1.10951672	2.17431184	4.08011899	0.87222271	2.88469232	0.54965308	2.64529152	1.89858743	8.63242868	0.89708139	1.30719135
1907.700000	131	0	0	30.8	1.213379	4095.000000	7	1.99259366	0.65522986	2.14798837	0.93025609	0.60468983	0.17555938	2.37314497	0.90238926	0.75398524	1.17980664	1.14457314	0.18117758	0.58542770	0.22662787	0.81518721	0.35781934	2.26134801	1.40472744	1.33078926	1.62250036	1.70283278	1.10946560	2.17266333	4.07994720	0.87213944	2.88439832	0.54961673	2.64478294	1.89827195	8.63176607	0.89424619	1.30703088
1908.300000	131	0	0	30.8	1.213989	4095.000000	7	1.99235360	0.65519332	2.14777376	0.93020369	0.60412798	0.17548893	2.37306565	0.90237646	0.75385541	1.17972916	1.14443353	0.18116385	0.58542180	0.22661795	0.81510946	0.35781223	2.26110107	1.40447760	1.33077370	1.62209158	1.70275102	1.10942608	2.17143230	4.07984369	0.87214815	2.88418204	0.54957154	2.64421790	1.89805711	8.62660426	0.89181210	1.30697483
1908.900000	131	0	0	30.8	1.212769	4095.000000	7	1.99217690	0.65516897	2.14768259	0.93011806	0.60367055	0.17543737	2.37305206	0.90238508	0.75375187	1.17967214	1.14440258	0.18115445	0.58540832	0.22660482	0.81505319	0.35777915	2.26073824	1.40429438	1.33064725	1.62190584	1.70268248	1.10936308	2.17046898	4.07933797	0.87207257	2.88403366	0.54955285	2.64389762	1.89798792	8.62447316	0.88983890	1.30693380
1909.400000	131	0	0	30.8	1.212158	4095.000000	7	1.99189450	0.65509923	2.14773842	0.93009120	0.60332811	0.17539470	2.37303733	0.90237646	0.75364622	1.17959033	1.14424994	0.18113903	0.58540726	0.22660049	0.81498951	0.35777008	2.26071075	1.40414430	1.33057963	1.62155025	1.70271180	1.10931404	2.16959402	4.07919075	0.87201569	2.88391749	0.54956168	2.64353863	1.89775491	8.62386533	0.88804449	1.30687942
1910.000000	131	0	0	30.8	1.213989	4095.000000	7	1.99182451	0.65508152	2.14765084	0.93008801	0.60297679	0.17534744	2.37280791	0.90234929	0.75360405	1.17954106	1.14401600	0.18114134	0.58537986	0.22659729	0.81490758	0.35775675	2.26053287	1.40394774	1.33051979	1.62143028	1.70259165	1.10924005	2.16874424	4.07915448	0.87197624	2.88386360	0.54955942	2.64325783	1.89756560	8.62219099	0.88625422	1.30680770
1910.500000	0	0	0	30.8	1.213379	4095.000000	0	1.99161310	0.65504742	2.14736457	0.93002365	0.60260657	0.17530401	2.37285039	0.90238168	0.75355857	1.17945368	1.14398232	0.18112777	0.58536785	0.22659217	0.81485921	0.35773470	2.26025259	1.40379346	1.33053196	1.62110961	1.70258009	1.10925432	2.16803642	4.07871607	0.87194524	2.88370895	0.54954915	2.64300373	1.89703326	8.62239353	0.88356882	1.30637212
1911.100000	0	0	0	30.8	1.212769	4095.000000	0	1.99077862	0.65487741	2.14660734	0.92989203	0.60146707	0.17522376	2.37303563	0.90231297	0.75341101	1.17935608	1.14388645	0.18112284	0.58536532	0.22658480	0.81483034	0.35774145	2.26025583	1.40389173	1.33046434	1.62107200	1.70237449	1.10915270	2.16559417	4.07814654	0.87170907	2.88233007	0.54942182	2.64029993	1.89579622	8.62075445	0.87727958	1.30603333
1911.700000	0	0	0	30.8	1.213379	4095.000000	0	1.99038981	0.65479241	2.14642152	0.92984736	0.60049273	0.17511466	2.37279772	0.90224191	0.75337004	1.17935237	1.14391861	0.18111944	0.58536090	0.22658640	0.81481800	0.35772847	2.26003486	1.40378571	1.33042445	1.62094534	1.70227582	1.10913695	2.16464322	4.07822333	0.87173724	2.88232238	0.54942921	2.64047633	1.89602038	8.62181125	0.87579113	1.30617804
1912.200000	0	0	0	30.8	1.212158	4095.000000	0	1.99066773	0.65482140	2.14675118	0.92986118	0.60057219	0.17509226	2.37263062	0.90224479	0.75335251	1.17928297	1.14377724	0.18111497	0.58534973	0.22657872	0.81481751	0.35773043	2.26021540	1.40379839	1.33042783	1.62087765	1.70230224	1.10914527	2.16432324	4.07778824	0.87173699	2.88294491	0.54942696	2.64064004	1.89609495	8.62186821	0.87504398	1.30616337
1912.800000	0	0	0	30.8	1.213379	4095.000000	0	1.99087190	0.65484332	2.14663498	0.92988511	0.60062205	0.17507615	2.37271502	0.90222154	0.75339633	1.17931271	1.14379574	0.18111297	0.58534361	0.22657856	0.81478740	0.35773203	2.26000253	1.40377409	1.33036833	1.62089744	1.70234064	1.10906445	2.16429330	4.07788421	0.87176106	2.88274974	0.54940067	2.64070287	1.89603857	8.62261190	0.87448552	1.30620505
1913.300000	0	0	0	30.8	1.212769	4095.000000	0	1.99097281	0.65485815	2.14663549	0.92991091	0.60072368	0.17506526	2.37269349	0.90223094	0.75337761	1.17929164	1.14386461	0.18111204	0.58534467	0.22657904	0.81478395	0.35773043	2.26001816	1.40375260	1.33040045	1.62088359	1.70233733	1.10912863	2.16411733	4.07718264	0.87174441	2.88286097	0.54942408	2.64098718	1.89619909	8.62085885	0.87414865	1.30625640
1913.900000	0	0	0	30.8	1.212769	4095.000000	0	1.99107086	0.65490043	2.14682183	0.92990585	0.60083448	0.17505253	2.37272974	0.90226125	0.75341196	1.17934338	1.14399628	0.18111466	0.58533371	0.22658752	0.81480443	0.35772349	2.26007852	1.40377514	1.33041194	1.62091169	1.70229688	1.10913190	2.16392641	4.07782023	0.87173699	2.88270637	0.54943476	2.64127090	1.89626230	8.62190302	0.87381646	1.30624773
1914.400000	0	0	0	30.8	1.212158	4095.000000	0	1.99119177	0.65491415	2.14684129	0.92992261	0.60090480	0.17505161	2.37270935	0.90222572	0.75340319	1.17934462	1.14383457	0.18111004	0.58533961	0.22658064	0.81476569	0.35772420	2.26017983	1.40375260	1.33038490	1.62092990	1.70240586	1.10912536	2.16400020	4.07802924	0.87177643	2.88268819	0.54939184	2.64115792	1.89636599	8.61947960	0.87362718	1.30626541
1915.000000	0	0	0	30.8	1.212769	4095.000000	0	1.99110608	0.65493231	2.14688122	0.92991330	0.60097470	0.17504654	2.37271219	0.90223956	0.75339325	1.17934028	1.14384458	0.18111482	0.58534003	0.22657904	0.81472695	0.35771140	2.26011139	1.40374697	1.33035244	1.62094217	1.70240669	1.10913041	2.16390319	4.07819133	0.87179026	2.88279381	0.54939903	2.64136992	1.89647013	8.62091264	0.87349101	1.30633243
1915.500000	128	0	0	30.8	1.212158	4095.000000	1	1.99133268	0.65493873	2.14692320	0.92988751	0.60101817	0.17504363	2.37284303	0.90227379	0.75337975	1.17933502	1.14375631	0.18110803	0.58533245	0.22657199	0.81464404	0.35770358	2.25979129	1.40317999	1.33022196	1.62040314	1.70213837	1.10902404	2.16289367	4.07752594	0.87166501	2.88199508	0.54938896	2.64021809	1.89528753	8.61726909	0.87113236	1.30579095
1916.100000	128	0	0	30.8	1.214600	4095.000000	1	1.99001488	0.65462242	2.14576184	0.92960728	0.59812598	0.17480555	2.37224891	0.90212959	0.75271626	1.17887685	1.14298899	0.18104635	0.58518325	0.22651131	0.81407862	0.35755742	2.25824912	1.40125362	1.32973730	1.61802837	1.70134764	1.10854162	2.15555474	4.07593128	0.87117768	2.88001474	0.54918649	2.63613174	1.89384668	8.61613099	0.86581973	1.30537394
1916.700000	128	0	0	30.8	1.212158	4095.000000	1	1.98933132	0.65447437	2.14523383	0.92942996	0.59631216	0.17455064	2.37178799	0.90207212	0.75242841	1.17854360	1.14261123	0.18100626	0.58510191	0.22646968	0.81370056	0.35747635	2.25746632	1.40050495	1.32961599	1.61741390	1.70117147	1.10844598	2.15284043	4.07576930	0.87111827	2.88000495	0.54916083	2.63616405	1.89374720	8.61654510	0.86362719	1.30533062
1917.200000	128	0	0	30.8	1.213379	4095.000000	1	1.98934702	0.65446596	2.14510594	0.92943422	0.59605752	0.17446461	2.37182309	0.90212018	0.75232948	1.17844110	1.14256303	0.18099732	0.58509706	0.22646776	0.81363645	0.35746621	2.25729623	1.40037944	1.32959098	1.61718714	1.70110381	1.10841212	2.15185653	4.07511401	0.87105222	2.88020201	0.54919656	2.63589613	1.89352602	8.61988132	0.86220609	1.30523996
1917.800000	128	0	0	30.8	1.211548	4095.000000	1	1.98920957	0.65446684	2.14511003	0.92942252	0.59593923	0.17441753	2.37196011	0.90208518	0.75227954	1.17842840	1.14253635	0.18099917	0.58509896	0.22646423	0.81359478	0.35747101	2.25715521	1.40021422	1.32953320	1.61696434	1.70108194	1.10838866	2.15157843	4.07534414	0.87103788	2.87990783	0.54912469	2.63587333	1.89353329	8.62106134	0.86113020	1.30523430
1918.300000	128	0	0	30.8	1.213989	4095.000000	1	1.98913776	0.65444516	2.14505632	0.92940391	0.59586130	0.17437920	2.37182819	0.90205906	0.75221256	1.17840394	1.14252635	0.18099825	0.58508189	0.22646183	0.81358886	0.35745697	2.25697008	1.40023215	1.32957915	1.61675263	1.70115661	1.10835926	2.15110030	4.07517580	0.87104940	2.88018384	0.54914132	2.63595187	1.89328170	8.61985601	0.86024775	1.30518964
1918.900000	128	0	0	30.8	1.212158	4095.000000	1	1.98916772	0.65445379	2.14504507	0.92941747	0.59579357	0.17434577	2.37175005	0.90204260	0.75223102	1.17840796	1.14249877	0.18098884	0.58507030	0.22645799	0.81359527	0.35746017	2.25697761	1.40017661	1.32952644	1.61669655	1.70113640	1.10834827	2.15078998	4.07519924	0.87102918	2.88012654	0.54912305	2.63574983	1.89336934	8.61738924	0.85950861	1.30517564
1919.400000	128	0	0	30.8	1.215210	4095.000000	1	1.98925095	0.65446286	2.14513152	0.92939727	0.59576767	0.17431419	2.37177723	0.90199245	0.75220925	1.17839031	1.14251271	0.18098267	0.58508400	0.22645799	0.81357407	0.35745928	2.25715790	1.40010877	1.32954739	1.61654411	1.70108441	1.10834679	2.15049715	4.07491372	0.87102201	2.87998050	0.54912017	2.63563078	1.89328987	8.61815761	0.85891715	1.30516965
1920.000000	128	0	0	30.8	1.212158	4095.000000	1	1.98919435	0.65447304	2.14520263	0.92939674	0.59576172	0.17429426	2.37191425	0.90201387	0.75224712	1.17839743	1.14257000	0.18098237	0.58508505	0.22645063	0.81356026	0.35745661	2.25718912	1.40018645	1.32948421	1.61655280	1.70107616	1.10830877	2.15026332	4.07508418	0.87103097	2.87970311	0.54905222	2.63577073	1.89318861	8.61789831	0.85838178	1.30514065
1920.600000	128	0	0	30.8	1.213989	4095.000000	1	1.98908925	0.65444162	2.14515198	0.92940657	0.59572775	0.17427049	2.37201221	0.90198880	0.75220570	1.17842221	1.14255030	0.18098206	0.58508274	0.22645079	0.81351662	0.35745377	2.25690819	1.40014778	1.32957544	1.61650975	1.70096271	1.10834263	2.15019820	4.07507246	0.87101970	2.88041236	0.54910539	2.63563204	1.89323811	8.61802164	0.85786183	1.30517231
1921.100000	128	0	0	30.8	1.213379	4095.000000	1	1.98906452	0.65444184	2.14510389	0.92935234	0.59568380	0.17424872	2.37191312	0.90204443	0.75215790	1.17839279	1.14256242	0.18097789	0.58507283	0.22644534	0.81353807	0.35746123	2.25699914	1.40020016	1.32947103	1.61653068	1.70101634	1.10834649	2.15003823	4.07480506	0.87100332	2.88014122	0.54904421	2.63577200	1.89298656	8.61896721	0.85742630	1.30510366
1921.700000	128	0	0	30.8	1.210327	4095.000000	1	1.98908164	0.65444516	2.14491565	0.92936962	0.59571098	0.17423845	2.37181799	0.90201021	0.75215056	1.17840611	1.14257182	0.18097882	0.58507452	0.22644390	0.81354152	0.35744648	2.25699322	1.40016641	1.32946326	1.61638615	1.70105842	1.10834530	2.14997363	4.07501066	0.87099743	2.87999447	0.54912469	2.63558075	1.89305739	8.61986550	0.85704367	1.30516431
1922.200000	128	0	0	30.8	1.212769	4095.000000	1	1.98920101	0.65445180	2.14490491	0.92939541	0.59575684	0.17422680	2.37187914	0.90202980	0.75215435	1.17842159	1.14254272	0.18098098	0.58507515	0.22645127	0.81353610	0.35744825	2.25686191	1.40020965	1.32942812	1.61632416	1.70100644	1.10828501	2.15004284	4.07466657	0.87101970	2.88022717	0.54908116	2.63570867	1.89279451	8.61551145	0.85669639	1.30511499
1922.800000	128	0	0	30.8	1.212769	4095.000000	1	1.98903789	0.65442679	2.14489571	0.92937494	0.59571947	0.17420595	2.37196011	0.90205619	0.75209637	1.17837700	1.14254060	0.18097466	0.58506799	0.22644726	0.81351342	0.35744292	2.25701421	1.40019418	1.32955989	1.61620372	1.70108359	1.10829155	2.14964348	4.07443968	0.87100025	2.88010767	0.54906310	2.63558898	1.89288213	8.61571690	0.85634538	1.30509167
1923.300000	128	0	0	30.8	1.213379	4095.000000	1	1.98901364	0.65442214	2.14503381	0.92936670	0.59573858	0.17419629	2.37193690	0.90202145	0.75204668	1.17837359	1.14254029	0.18097250	0.58506082	0.22643782	0.81350207	0.35744292	2.25690119	1.40013267	1.32951158	1.61618359	1.70096519	1.10827789	2.14947637	4.07437044	0.87098335	2.88032430	0.54906228	2.63559595	1.89291709	8.61751255	0.85608015	1.30510100
1923.900000	128	0	0	30.8	1.213379	4095.000000	1	1.98890047	0.65443144	2.14491207	0.92935686	0.59577000	0.17418387	2.37208808	0.90204130	0.75208667	1.17836864	1.14254393	0.18097080	0.58508105	0.22644022	0.81350750	0.35745003	2.25692972	1.40023461	1.32950414	1.61610423	1.70110793	1.10830372	2.14960093	4.07438429	0.87099948	2.88033619	0.54908527	2.63571057	1.89299382	8.61612150	0.85591789	1.30517364
1924.400000	128	0	0	30.8	1.212769	4095.000000	1	1.98897417	0.65443608	2.14501693	0.92939301	0.59583561	0.17418479	2.37195332	0.90210399	0.75208785	1.17840394	1.14253757	0.18097219	0.58508800	0.22644198	0.81351415	0.35744274	2.25676935	1.40015552	1.32952644	1.61605172	1.70101923	1.10826363	2.14980906	4.07433423	0.87097311	2.88050182	0.54907090	2.63578847	1.89292935	8.61675375	0.85559722	1.30510400
1925.000000	128	0	0	30.8	1.213989	4095.000000	1	1.98884769	0.65444228	2.14512333	0.92937361	0.59578550	0.17417283	2.37180950	0.90203033	0.75207839	1.17839620	1.14258213	0.18097111	0.58509011	0.22644518	0.81349443	0.35744559	2.25677204	1.40007397	1.32951495	1.61603158	1.70102377	1.10831738	2.14964143	4.07440453	0.87094290	2.88050112	0.54905838	2.63571627	1.89285081	8.61717740	0.85525661	1.30506967
1925.600000	128	0	0	30.8	1.213379	4095.000000	1	1.98885292	0.65443785	2.14506962	0.92932523	0.59574049	0.17415811	2.37186669	0.90199428	0.75207010	1.17837483	1.14251908	0.18096849	0.58509643	0.22644294	0.81348901	0.35743901	2.25679088	1.40002687	1.32947339	1.61588314	1.70104027	1.10822503	2.14940718	4.07413399	0.87092011	2.88043123	0.54904996	2.63572070	1.89288304	8.61889447	0.85504756	1.30509233
1926.100000	128	0	0	30.8	1.213379	4095.000000	1	1.98892329	0.65443099	2.14486348	0.92935208	0.59578826	0.17415336	2.37187858	0.90200238	0.75204691	1.17837080	1.14251483	0.18096571	0.58508358	0.22644134	0.81349344	0.35744843	2.25672092	1.40007397	1.32953252	1.61593722	1.70107823	1.10828264	2.14944408	4.07381874	0.87092575	2.88031452	0.54904503	2.63557188	1.89281494	8.61747145	0.85477672	1.30505468
1926.700000	128	0	0	30.8	1.210938	4095.000000	3	1.98890998	0.65440510	2.14485837	0.92933188	0.59575896	0.17413389	2.37179252	0.90196973	0.75204975	1.17836368	1.14254454	0.18096371	0.58507178	0.22644246	0.81347914	0.35744630	2.25690173	1.40011123	1.32949029	1.61604816	1.70110504	1.10834916	2.14988134	4.07443755	0.87135410	2.88257417	0.54923885	2.64118204	1.89599219	8.62885026	0.86077690	1.30655121
1927.200000	128	0	0	30.8	1.212769	4095.000000	3	1.99205165	0.65516764	2.14773637	0.93019226	0.60252400	0.17466045	2.37326394	0.90232812	0.75333569	1.17932820	1.14385096	0.18107904	0.58535921	0.22656687	0.81461196	0.35772776	2.25963935	1.40375014	1.33068512	1.62014911	1.70281998	1.10921093	2.16526424	4.07766669	0.87206514	2.88566136	0.54947932	2.64590133	1.89774398	8.62763686	0.86866840	1.30712029
1927.800000	128	0	0	30.8	1.213989	4095.000000	3	1.99273324	0.65535053	2.14848221	0.93033694	0.60540239	0.17500804	2.37363392	0.90242845	0.75378315	1.17979393	1.14458467	0.18112731	0.58544056	0.22661330	0.81514475	0.35783357	2.26089673	1.40475986	1.33089070	1.62136733	1.70312144	1.10941122	2.17017660	4.07790554	0.87221041	2.88583714	0.54950192	2.64684209	1.89828333	8.63119863	0.87412427	1.30724206
1928.300000	128	0	0	30.8	1.213379	4095.000000	3	1.99300241	0.65540877	2.14870047	0.93041567	0.60645074	0.17517481	2.37352853	0.90246842	0.75396131	1.17990457	1.14483538	0.18115090	0.58547723	0.22663012	0.81530989	0.35785971	2.26137066	1.40523426	1.33104321	1.62193752	1.70331348	1.10949948	2.17264935	4.07824892	0.87232135	2.88614882	0.54956825	2.64741665	1.89862249	8.63322139	0.87888603	1.30738854
1928.900000	128	0	0	30.8	1.213379	4095.000000	3	1.99342172	0.65547011	2.14891159	0.93041806	0.60727251	0.17528544	2.37355913	0.90249795	0.75411272	1.18001801	1.14498625	0.18116709	0.58551011	0.22664068	0.81545504	0.35788852	2.26166726	1.40558468	1.33113385	1.62249996	1.70343946	1.10957556	2.17441398	4.07850915	0.87240438	2.88631483	0.54963028	2.64782395	1.89904094	8.63073268	0.88345035	1.30753303
1929.500000	128	0	0	30.8	1.213989	4095.000000	3	1.99355324	0.65550710	2.14903714	0.93048988	0.60800095	0.17539025	2.37349227	0.90250579	0.75424045	1.18013486	1.14514989	0.18117928	0.58552950	0.22665430	0.81556539	0.35791502	2.26186896	1.40581422	1.33118526	1.62280819	1.70349274	1.10964719	2.17625319	4.07895607	0.87244461	2.88650747	0.54962658	2.64842485	1.89927547	8.63054568	0.88794431	1.30760879
1930.000000	128	0	0	30.8	1.212158	4095.000000	3	1.99377438	0.65552570	2.14914476	0.93053856	0.60859584	0.17547267	2.37361693	0.90255073	0.75429472	1.18016462	1.14521760	0.18118591	0.58555880	0.22665798	0.81569279	0.35792712	2.26231450	1.40608152	1.33124444	1.62322227	1.70352744	1.10972447	2.17768735	4.07889633	0.87252354	2.88683955	0.54958304	2.64907492	1.89962982	8.63330384	0.89225692	1.30771625
1930.600000	128	0	0	30.8	1.210327	4095.000000	3	1.99396837	0.65556711	2.14932004	0.93059230	0.60918519	0.17554143	2.37367869	0.90256562	0.75437245	1.18020957	1.14533237	0.18119840	0.58558916	0.22666967	0.81576341	0.35793939	2.26239758	1.40625434	1.33123599	1.62337207	1.70363650	1.10976994	2.17896503	4.07914808	0.87261913	2.88702382	0.54965719	2.64929589	1.89987945	8.63474688	0.89643580	1.30780068
1931.100000	128	0	0	30.8	1.213989	4095.000000	3	1.99410089	0.65561008	2.14946253	0.93062182	0.60971089	0.17561172	2.37384869	0.90255386	0.75450305	1.18033636	1.14545990	0.18121073	0.58558810	0.22667223	0.81582070	0.35796375	2.26268082	1.40645468	1.33138921	1.62384177	1.70371292	1.10979461	2.18014884	4.07912675	0.87262605	2.88706866	0.54968040	2.64958249	1.90007581	8.63700896	0.90039137	1.30785843
1931.700000	128	0	0	30.8	1.212769	4095.000000	3	1.99427155	0.65564950	2.14955070	0.93058671	0.61016149	0.17567251	2.37385493	0.90256484	0.75458411	1.18038410	1.14550697	0.18121089	0.58560412	0.22668648	0.81591355	0.35797958	2.26263442	1.40660636	1.33140071	1.62392978	1.70382983	1.10978748	2.18131717	4.07926116	0.87267321	2.88707007	0.54972436	2.65012075	1.90045536	8.63749132	0.90409179	1.30796190
1932.200000	128	0	0	30.8	1.212769	4095.000000	3	1.99428490	0.65568206	2.14959427	0.93064337	0.61053885	0.17573836	2.37385039	0.90252199	0.75462394	1.18042595	1.14566732	0.18122276	0.58560791	0.22668664	0.81598245	0.35798954	2.26270024	1.40674183	1.33133678	1.62425846	1.70378645	1.10986001	2.18243096	4.07944679	0.87277317	2.88744076	0.54971306	2.65029021	1.90049409	8.63907198	0.90754280	1.30802799
1932.800000	128	0	0	30.8	1.212769	4095.000000	3	1.99450325	0.65571196	2.14975113	0.93064550	0.61093091	0.17578549	2.37377219	0.90251415	0.75474910	1.18047804	1.14579579	0.18122924	0.58562141	0.22670330	0.81605283	0.35800733	2.26304882	1.40694788	1.33147107	1.62455705	1.70379183	1.10990014	2.18330272	4.07989491	0.87271909	2.88740011	0.54977653	2.65071775	1.90092660	8.63745323	0.91078082	1.30809842
1933.400000	128	0	0	30.8	1.213379	4095.000000	3	1.99456666	0.65572237	2.14966296	0.93068168	0.61127134	0.17582663	2.37394957	0.90252695	0.75479722	1.18050594	1.14577665	0.18123495	0.58564269	0.22670394	0.81614199	0.35801515	2.26321611	1.40707772	1.33148629	1.62480611	1.70400790	1.10991381	2.18405506	4.07951294	0.87277676	2.88752275	0.54978228	2.65089809	1.90107154	8.63836729	0.91374289	1.30814950
1933.900000	128	0	0	30.8	1.212769	4095.000000	3	1.99472067	0.65575581	2.14981983	0.93066918	0.61161551	0.17587085	2.37380789	0.90254054	0.75483610	1.18057012	1.14586443	0.18124960	0.58565555	0.22671018	0.81619435	0.35803685	2.26333430	1.40717900	1.33148088	1.62486203	1.70405005	1.10990133	2.18497227	4.07962923	0.87286596	2.88774492	0.54979666	2.65109055	1.90133001	8.63547648	0.91648886	1.30819256
1934.500000	128	0	0	30.8	1.212158	4095.000000	3	1.99480650	0.65578306	2.14987827	0.93065508	0.61191981	0.17591337	2.37384076	0.90255386	0.75493260	1.18067151	1.14592822	0.18125222	0.58564269	0.22670682	0.81619880	0.35804272	2.26354695	1.40732969	1.33155597	1.62531504	1.70412566	1.10997564	2.18564805	4.07987891	0.87283827	2.88781992	0.54978762	2.65147807	1.90144763	8.63692011	0.91901969	1.30819690
1935.000000	128	0	0	30.8	1.212158	4095.000000	3	1.99491475	0.65578239	2.14984802	0.93066333	0.61219775	0.17594807	2.37406405	0.90257294	0.75499045	1.18068794	1.14598228	0.18125746	0.58565597	0.22671130	0.81629043	0.35805375	2.26363385	1.40744756	1.33153432	1.62549199	1.70417524	1.11001578	2.18636105	4.08016488	0.87289595	2.88807506	0.54979851	2.65167504	1.90157939	8.63586353	0.92132268	1.30830540
1935.600000	128	0	0	30.8	1.212158	4095.000000	3	1.99513174	0.65581030	2.15010642	0.93072079	0.61246951	0.17598676	2.37387986	0.90260664	0.75499330	1.18067678	1.14604547	0.18126101	0.58563785	0.22672347	0.81632724	0.35805695	2.26381522	1.40757709	1.33167031	1.62554158	1.70433847	1.11002440	2.18701380	4.08015954	0.87294568	2.88802950	0.54982378	2.65193004	1.90163320	8.63469296	0.92349717	1.30842091
1936.100000	128	0	0	30.8	1.213379	4095.000000	3	1.99518563	0.65580034	2.15008386	0.93071919	0.61271404	0.17602024	2.37388666	0.90257895	0.75501179	1.18072825	1.14603058	0.18126055	0.58564396	0.22672460	0.81635787	0.35805749	2.26407867	1.40768651	1.33170990	1.62575228	1.70435541	1.11005561	2.18770533	4.07999308	0.87295157	2.88795870	0.54982172	2.65221376	1.90182653	8.63603485	0.92558240	1.30842893
1936.700000	128	0	0	30.8	1.211548	4095.000000	3	1.99521854	0.65584619	2.15012231	0.93073356	0.61296097	0.17605571	2.37395127	0.90260246	0.75504688	1.18071213	1.14619250	0.18127381	0.58567094	0.22672860	0.81642086	0.35807616	2.26414507	1.40773981	1.33164054	1.62595110	1.70444343	1.11006483	2.18815083	4.08028653	0.87298490	2.88836598	0.54978516	2.65234320	1.90197975	8.63606658	0.92750288	1.30845564
1937.200000	128	0	0	30.8	1.212158	4095.000000	3	1.99517323	0.65585660	2.15027562	0.93076548	0.61320537	0.17608442	2.37402381	0.90264427	0.75512726	1.18074872	1.14616667	0.18128090	0.58565914	0.22673516	0.81647619	0.35807403	2.26408083	1.40781888	1.33167471	1.62607968	1.70445749	1.11013856	2.18894084	4.08036124	0.87299490	2.88852933	0.54985377	2.65260274	1.90203949	8.63562559	0.92929759	1.30855146
1937.800000	128	0	0	30.8	1.213379	4095.000000	3	1.99526003	0.65588495	2.15026537	0.93079448	0.61342143	0.17612358	2.37399490	0.90263983	0.75517374	1.18076763	1.14626693	0.18128507	0.58567389	0.22673308	0.81650609	0.35809057	2.26414237	1.40802187	1.33168080	1.62617057	1.70441492	1.11011596	2.18926809	4.08015741	0.87301207	2.88857560	0.54984432	2.65280937	1.90208828	8.63731043	0.93098898	1.30848335
1938.400000	128	0	0	30.8	1.213379	4095.000000	3	1.99527768	0.65587543	2.15032639	0.93078597	0.61365902	0.17615582	2.37399830	0.90269993	0.75515809	1.18077105	1.14625143	0.18128198	0.58566546	0.22673789	0.81654240	0.35808861	2.26426763	1.40804623	1.33174982	1.62628369	1.70456866	1.11011091	2.18993423	4.08030041	0.87303540	2.88864361	0.54985377	2.65280171	1.90227208	8.63707877	0.93252691	1.30856449
1938.900000	128	0	0	30.8	1.212769	4095.000000	3	1.99535733	0.65589736	2.15021512	0.93078437	0.61381128	0.17618592	2.37415643	0.90263068	0.75519840	1.18079523	1.14628181	0.18128615	0.58569160	0.22673516	0.81656884	0.35810142	2.26446741	1.40803352	1.33170753	1.62645319	1.70455171	1.11015521	2.19063348	4.08050851	0.87307744	2.88871092	0.54988068	2.65307150	1.90241530	8.63691376	0.93406367	1.30858719
1939.500000	128	0	0	30.8	1.212158	4095.000000	3	1.99550282	0.65593457	2.15026947	0.93077480	0.61401452	0.17621479	2.37409692	0.90260194	0.75527500	1.18085291	1.14633589	0.18129031	0.58570130	0.22674077	0.81659922	0.35811280	2.26448199	1.40815215	1.33177012	1.62648772	1.70453973	1.11015461	2.19107016	4.08061417	0.87307103	2.88871373	0.54989937	2.65320737	1.90251747	8.63842125	0.93552162	1.30862559
1940.100000	128	0	0	30.9	1.212158	4095.000000	3	1.99560299	0.65596448	2.15023255	0.93076708	0.61418424	0.17623553	2.37396090	0.90257581	0.75527547	1.18087245	1.14638937	0.18129802	0.58570319	0.22674589	0.81665012	0.35812490	2.26463373	1.40827785	1.33178027	1.62675728	1.70448146	1.11019505	2.19145677	4.08091942	0.87308026	2.88869059	0.54990698	2.65335918	1.90260369	8.63939896	0.93685832	1.30869738
1940.600000	128	0	0	30.8	1.212769	4095.000000	3	1.99561396	0.65595074	2.15056279	0.93079023	0.61434236	0.17625380	2.37407368	0.90260821	0.75537792	1.18087927	1.14641216	0.18130342	0.58569982	0.22675134	0.81667112	0.35812632	2.26464075	1.40833046	1.33171328	1.62689386	1.70453394	1.11023519	2.19197985	4.08092796	0.87312949	2.88897527	0.54992156	2.65343446	1.90261783	8.63856409	0.93820258	1.30871441
1941.100000	128	0	0	30.8	1.213379	4095.000000	3	1.99568695	0.65596647	2.15034280	0.93080646	0.61449813	0.17629035	2.37419100	0.90259410	0.75539666	1.18094470	1.14647049	0.18130620	0.58569666	0.22674285	0.81670991	0.35812881	2.26481356	1.40841203	1.33181917	1.62693794	1.70456246	1.11026551	2.19259662	4.08101976	0.87311769	2.88860926	0.54994005	2.65354737	1.90267941	8.63946880	0.93933745	1.30872243
1941.700000	128	0	0	30.9	1.212158	4095.000000	3	1.99572368	0.65597135	2.15061099	0.93085089	0.61462035	0.17631124	2.37420177	0.90258888	0.75541635	1.18102410	1.14645348	0.18130944	0.58571521	0.22674814	0.81671559	0.35812881	2.26468935	1.40846641	1.33178568	1.62713132	1.70466620	1.11022210	2.19293906	4.08098880	0.87311846	2.88915058	0.54995279	2.65368263	1.90291983	8.63942118	0.94046350	1.30870974
1942.300000	128	0	0	30.9	1.212158	4095.000000	3	1.99570269	0.65597423	2.15040074	0.93083732	0.61476948	0.17633151	2.37406631	0.90261161	0.75542417	1.18100673	1.14646593	0.18131622	0.58572575	0.22675342	0.81672770	0.35813397	2.26473795	1.40861191	1.33180801	1.62713449	1.70464677	1.11023162	2.19328207	4.08134106	0.87317358	2.88892548	0.54994375	2.65396719	1.90285094	8.64244433	0.94154186	1.30875682
1942.800000	128	0	0	30.9	1.210327	4095.000000	6	1.99565069	0.65598885	2.15045561	0.93088042	0.61494316	0.17635424	2.37396260	0.90267301	0.75545809	1.18102006	1.14648690	0.18132193	0.58571015	0.22674974	0.81675932	0.35814447	2.26355181	1.40676618	1.33107297	1.62371730	1.70219533	1.10901305	2.17496620	4.07568512	0.87126806	2.87789350	0.54927130	2.63664612	1.89441226	8.62281445	0.89321812	1.30543994
1943.400000	128	0	0	30.9	1.210327	4095.000000	6	1.98926236	0.65444737	2.14437660	0.92913679	0.59670665	0.17507846	2.37138490	0.90194439	0.75246250	1.17884959	1.14268641	0.18104527	0.58512172	0.22647080	0.81396714	0.35747510	2.25804397	1.40082175	1.32956158	1.61793708	1.70114795	1.10845816	2.15803570	4.07438749	0.87101919	2.87824331	0.54917151	2.63541927	1.89369179	8.63056152	0.87637062	1.30522330
1944.000000	128	0	0	30.8	1.212158	4095.000000	6	1.98892995	0.65438076	2.14435307	0.92915460	0.59558445	0.17473315	2.37144943	0.90193577	0.75227504	1.17853678	1.14243026	0.18101181	0.58507620	0.22645431	0.81375678	0.35744310	2.25748031	1.40036819	1.32948454	1.61726338	1.70097880	1.10834441	2.15472683	4.07438749	0.87096440	2.87896472	0.54913126	2.63532429	1.89348288	8.62077343	0.86964753	1.30512232
1944.500000	131	0	0	30.8	1.212158	4095.000000	6	1.98887479	0.65435155	2.14449729	0.92916629	0.59533715	0.17457840	2.37149755	0.90193786	0.75222156	1.17844977	1.14233721	0.18100210	0.58503596	0.22644310	0.81366752	0.35743385	2.25691196	1.40028769	1.32952002	1.61696237	1.70105884	1.10828917	2.15346682	4.07416488	0.87101356	2.87930280	0.54908815	2.63570170	1.89329986	8.62082405	0.86627347	1.30515198
1945.100000	131	0	0	30.9	1.212158	4095.000000	6	1.98883199	0.65440532	2.14460877	0.92919553	0.59543988	0.17450525	2.37164758	0.90200630	0.75217849	1.17843336	1.14245572	0.18099470	0.58504607	0.22644758	0.81365938	0.35744328	2.25693456	1.40028804	1.32951563	1.61671353	1.70103862	1.10831946	2.15257041	4.07403920	0.87095954	2.87976459	0.54906720	2.63569474	1.89318089	8.61988448	0.86376963	1.30511266
1945.700000	131	0	0	30.9	1.210327	4095.000000	6	1.98870789	0.65437877	2.14452337	0.92923911	0.59533694	0.17444376	2.37141377	0.90199611	0.75213684	1.17839496	1.14242208	0.18098992	0.58507220	0.22644566	0.81359897	0.35743848	2.25680702	1.40025465	1.32945718	1.61647776	1.70093425	1.10827878	2.15202792	4.07392844	0.87092907	2.88009999	0.54905242	2.63556492	1.89318816	8.61921075	0.86193883	1.30506900
1946.200000	131	0	0	30.9	1.212158	4095.000000	6	1.98867318	0.65435620	2.14440217	0.92920775	0.59525289	0.17437935	2.37160172	0.90197939	0.75208809	1.17837576	1.14246633	0.18098560	0.58502416	0.22643766	0.81355730	0.35744257	2.25667895	1.40015376	1.32933960	1.61625190	1.70098293	1.10817930	2.15148505	4.07406689	0.87092344	2.88013073	0.54900623	2.63549589	1.89295023	8.62131130	0.86038631	1.30497837
1946.700000	131	0	0	30.9	1.212769	4095.000000	6	1.98870076	0.65434536	2.14442160	0.92918622	0.59519346	0.17432691	2.37155416	0.90192585	0.75208478	1.17836213	1.14242208	0.18097728	0.58504060	0.22644102	0.81352402	0.35742994	2.25650784	1.40006588	1.32925683	1.61611252	1.70088392	1.10821879	2.15082383	4.07355464	0.87096107	2.88012444	0.54904770	2.63542371	1.89303469	8.62091580	0.85914985	1.30496104
1947.300000	131	0	0	30.9	1.212158	4095.000000	6	1.98863420	0.65435509	2.14446046	0.92920377	0.59518370	0.17429334	2.37120772	0.90193055	0.75206655	1.17833334	1.14238752	0.18097327	0.58503406	0.22643269	0.81349690	0.35743474	2.25656757	1.40009400	1.32935717	1.61602250	1.70096560	1.10819147	2.15064433	4.07370053	0.87091474	2.88022367	0.54898672	2.63538508	1.89280768	8.62062157	0.85814514	1.30498436
1947.800000	131	0	0	30.9	1.212158	4095.000000	6	1.98863420	0.65433805	2.14438529	0.92919393	0.59517542	0.17425317	2.37141603	0.90194126	0.75202254	1.17838815	1.14245299	0.18097527	0.58503385	0.22642677	0.81345843	0.35742514	2.25653421	1.39997872	1.32938926	1.61602447	1.70094580	1.10828204	2.15020640	4.07369734	0.87086584	2.88000845	0.54900705	2.63552312	1.89279269	8.62027041	0.85728344	1.30493905
1948.400000	131	0	0	30.9	1.213989	4095.000000	6	1.98865036	0.65435885	2.14432546	0.92919021	0.59516311	0.17423232	2.37174496	0.90188275	0.75201024	1.17832931	1.14246451	0.18097234	0.58504291	0.22642405	0.81351243	0.35742585	2.25629532	1.40003003	1.32940954	1.61594433	1.70086041	1.10827284	2.15008591	4.07366965	0.87086917	2.87980163	0.54895511	2.63530213	1.89263471	8.62187770	0.85650997	1.30487707
1949.000000	131	0	0	30.9	1.213379	4095.000000	6	1.98867509	0.65432810	2.14436381	0.92923513	0.59516651	0.17419705	2.37166173	0.90191175	0.75202656	1.17836183	1.14245269	0.18096787	0.58504797	0.22642837	0.81348383	0.35742017	2.25640615	1.40006272	1.32936291	1.61570589	1.70087609	1.10822978	2.14980650	4.07347158	0.87082642	2.87968704	0.54895778	2.63546803	1.89259794	8.61744931	0.85589862	1.30485908
1949.500000	131	0	0	30.9	1.210327	4095.000000	6	1.98866272	0.65430885	2.14448501	0.92917666	0.59518603	0.17418126	2.37139735	0.90190809	0.75197072	1.17833458	1.14239146	0.18096124	0.58503722	0.22641780	0.81345375	0.35741803	2.25648793	1.40002335	1.32932439	1.61572129	1.70087155	1.10822978	2.14950867	4.07341621	0.87087045	2.87974783	0.54896332	2.63530530	1.89257570	8.61927084	0.85532908	1.30487807
1950.100000	131	0	0	30.9	1.212769	4095.000000	6	1.98853150	0.65431194	2.14429580	0.92919499	0.59518858	0.17415535	2.37166739	0.90189816	0.75199367	1.17830392	1.14235266	0.18095893	0.58502985	0.22642773	0.81344759	0.35741910	2.25647126	1.39999770	1.32933318	1.61570984	1.70095983	1.10823067	2.14932056	4.07342260	0.87085688	2.87969752	0.54888346	2.63533126	1.89257570	8.61891661	0.85481928	1.30488673
1950.700000	131	0	0	30.9	1.212158	4095.000000	6	1.98842406	0.65431039	2.14436790	0.92918755	0.59519558	0.17413312	2.37157794	0.90192167	0.75189453	1.17832807	1.14226022	0.18095477	0.58503512	0.22642421	0.81346041	0.35740968	2.25639270	1.39985992	1.32936595	1.61562892	1.70081586	1.10827224	2.14927443	4.07316173	0.87087659	2.88006016	0.54891836	2.63538318	1.89241819	8.61601087	0.85432283	1.30490806
1951.200000	131	0	0	30.9	1.212769	4095.000000	6	1.98845306	0.65431659	2.14419302	0.92918543	0.59520662	0.17411825	2.37165890	0.90192794	0.75189832	1.17830144	1.14222991	0.18095955	0.58504270	0.22642501	0.81340789	0.35741537	2.25635020	1.39992705	1.32928250	1.61546235	1.70085464	1.10818999	2.14913041	4.07308720	0.87085970	2.87987359	0.54895511	2.63554085	1.89238732	8.61723431	0.85390780	1.30482676
1951.700000	131	0	0	30.9	1.213989	4095.000000	6	1.98847778	0.65431194	2.14424978	0.92916868	0.59520152	0.17410185	2.37169513	0.90196555	0.75186590	1.17828782	1.14228720	0.18095785	0.58503849	0.22642309	0.81342219	0.35740594	2.25645242	1.39995868	1.32933858	1.61543354	1.70090166	1.10819474	2.14923240	4.07292643	0.87085509	2.88041585	0.54892514	2.63552692	1.89238369	8.61712365	0.85361767	1.30484308
1952.300000	131	0	0	30.9	1.213989	4095.000000	6	1.98848729	0.65431703	2.14442620	0.92914051	0.59525649	0.17409081	2.37157002	0.90197025	0.75188885	1.17828472	1.14231811	0.18095292	0.58503870	0.22642117	0.81342219	0.35741323	2.25635450	1.39987398	1.32930142	1.61535540	1.70085257	1.10816385	2.14919140	4.07303716	0.87085227	2.87996163	0.54892616	2.63549969	1.89213996	8.61767381	0.85320183	1.30482076
1952.900000	131	0	0	30.9	1.212158	4095.000000	6	1.98831852	0.65429668	2.14434029	0.92920004	0.59523909	0.17408008	2.37173533	0.90192872	0.75186354	1.17823549	1.14229750	0.18095292	0.58504565	0.22642261	0.81342540	0.35740612	2.25633191	1.39980404	1.32930311	1.61539960	1.70078410	1.10817425	2.14881064	4.07289236	0.87085227	2.88012025	0.54892000	2.63527237	1.89211409	8.61628904	0.85282303	1.30475579
1953.400000	131	0	0	30.9	1.213989	4095.000000	7	1.98840742	0.65427411	2.14425080	0.92920111	0.59518837	0.17405770	2.37158700	0.90190469	0.75185360	1.17829649	1.14233781	0.18094829	0.58503575	0.22642085	0.81341677	0.35740505	2.25661976	1.40036925	1.32955077	1.61655714	1.70267464	1.10920351	2.16141865	4.07750675	0.87262990	2.89020831	0.54950253	2.65180445	1.89999562	8.63627915	0.87314282	1.30798293
1954.000000	131	0	0	30.9	1.212158	4095.000000	7	1.99450706	0.65579148	2.15028690	0.93087616	0.61211182	0.17527716	2.37417343	0.90263695	0.75469671	1.18032706	1.14574689	0.18121181	0.58562836	0.22669753	0.81609926	0.35804557	2.26338665	1.40804977	1.33175016	1.62470418	1.70436409	1.11006245	2.18441388	4.07923983	0.87295337	2.89122016	0.54970587	2.65453833	1.90143031	8.64027842	0.90246659	1.30840923
1954.500000	131	0	0	30.9	1.215820	4095.000000	7	1.99535018	0.65593812	2.15081358	0.93095226	0.61525033	0.17572777	2.37439278	0.90266413	0.75513129	1.18081508	1.14628789	0.18125577	0.58570804	0.22672844	0.81647446	0.35810942	2.26431137	1.40884854	1.33186925	1.62608524	1.70466661	1.11020575	2.18981571	4.07976900	0.87306206	2.89084681	0.54977509	2.65487406	1.90201760	8.63966564	0.92351332	1.30850038
1955.100000	131	0	0	30.9	1.213989	4095.000000	7	1.99569410	0.65598375	2.15092847	0.93095253	0.61635558	0.17594255	2.37430323	0.90261239	0.75523753	1.18097323	1.14660814	0.18127736	0.58572617	0.22674061	0.81665333	0.35813895	2.26492697	1.40924877	1.33200966	1.62663024	1.70469017	1.11027235	2.19254382	4.07972846	0.87315897	2.89071839	0.54979009	2.65540519	1.90224335	8.63922118	0.93542849	1.30866332
1955.700000	131	0	0	30.9	1.212158	4095.000000	7	1.99580287	0.65601344	2.15078434	0.93099510	0.61695723	0.17608519	2.37453336	0.90266126	0.75532717	1.18103650	1.14672909	0.18129247	0.58574177	0.22674365	0.81676007	0.35815389	2.26526509	1.40943284	1.33205162	1.62715713	1.70481541	1.11032974	2.19426121	4.08014140	0.87317974	2.89070857	0.54980015	2.65547287	1.90232818	8.63719301	0.94219857	1.30872143
1956.200000	131	0	0	30.9	1.213379	4095.000000	7	1.99581719	0.65600657	2.15073716	0.93096689	0.61717602	0.17617410	2.37403968	0.90266413	0.75538812	1.18109481	1.14677224	0.18130142	0.58575610	0.22675422	0.81679441	0.35816083	2.26509441	1.40939503	1.33202794	1.62734417	1.70478978	1.11032379	2.19509371	4.08013180	0.87313333	2.89003292	0.54975024	2.65510833	1.90207369	8.63448679	0.94370913	1.30862158
1956.800000	131	0	0	30.9	1.212158	4095.000000	7	1.99549709	0.65594676	2.15048330	0.93086978	0.61625432	0.17618454	2.37373819	0.90267850	0.75523374	1.18100146	1.14658262	0.18128754	0.58572512	0.22673741	0.81669064	0.35812846	2.26481950	1.40905765	1.33187804	1.62694270	1.70446947	1.11020278	2.19350276	4.07951187	0.87299490	2.88931959	0.54978187	2.65386893	1.90152332	8.63192458	0.93938720	1.30835715
1957.300000	131	0	0	30.9	1.212158	4095.000000	7	1.99494765	0.65581894	2.14989365	0.93069844	0.61454159	0.17612634	2.37376426	0.90261710	0.75500444	1.18087710	1.14619918	0.18127366	0.58567979	0.22672219	0.81649447	0.35807403	2.26447929	1.40840356	1.33173392	1.62623924	1.70433847	1.11008683	2.19066220	4.07909154	0.87288698	2.88831550	0.54970484	2.65226924	1.90077847	8.63110037	0.93332641	1.30809375
1957.900000	131	0	0	30.9	1.211548	4095.000000	7	1.99449419	0.65572547	2.14938309	0.93056463	0.61281117	0.17604097	2.37369512	0.90257058	0.75473203	1.18066562	1.14591303	0.18125284	0.58563279	0.22670346	0.81629982	0.35801996	2.26376016	1.40777229	1.33149542	1.62544517	1.70405872	1.10996197	2.18802562	4.07862221	0.87274677	2.88738189	0.54964384	2.65118297	1.89998606	8.62961075	0.92685202	1.30788246
1958.400000	131	0	0	30.9	1.212158	4095.000000	7	1.99398601	0.65561141	2.14901101	0.93042604	0.61113052	0.17594162	2.37349680	0.90255308	0.75449783	1.18049230	1.14555434	0.18122939	0.58556660	0.22667111	0.81609506	0.35796713	2.26316484	1.40703221	1.33123227	1.62476645	1.70390007	1.10984366	2.18510147	4.07794606	0.87260452	2.88659084	0.54959742	2.64968313	1.89923539	8.62885026	0.92047614	1.30763048
1959.000000	131	0	0	30.9	1.212158	4095.000000	7	1.99342029	0.65552193	2.14856828	0.93031433	0.60960432	0.17583830	2.37331946	0.90253557	0.75431795	1.18030815	1.14519908	0.18121490	0.58552592	0.22665686	0.81590639	0.35792374	2.26267111	1.40642188	1.33117883	1.62388617	1.70357082	1.10974379	2.18259227	4.07710694	0.87245332	2.88574329	0.54953046	2.64878265	1.89870217	8.62781743	0.91471851	1.30737920
1959.500000	131	0	0	30.9	1.213989	4095.000000	7	1.99310675	0.65539548	2.14821171	0.93024066	0.60833274	0.17573483	2.37313760	0.90241277	0.75408050	1.18016028	1.14490581	0.18119439	0.58548651	0.22664052	0.81570637	0.35787661	2.26216886	1.40595703	1.33102259	1.62336732	1.70332133	1.10959726	2.18025800	4.07693851	0.87232417	2.88518239	0.54949452	2.64775012	1.89820777	8.63146491	0.90968979	1.30725808
1960.100000	131	0	0	30.9	1.212158	4095.000000	7	1.99265511	0.65532153	2.14785827	0.93012790	0.60725774	0.17564872	2.37289175	0.90236000	0.75390232	1.17997710	1.14473946	0.18117388	0.58545953	0.22662948	0.81555182	0.35784406	2.26203023	1.40551593	1.33091572	1.62264258	1.70318751	1.10951761	2.17797554	4.07646097	0.87220451	2.88498215	0.54944236	2.64684718	1.89769028	8.62960125	0.90522051	1.30702053
1960.700000	131	0	0	30.9	1.213379	4095.000000	7	1.99232026	0.65523694	2.14760731	0.93008428	0.60633008	0.17555693	2.37276260	0.90228633	0.75375874	1.17986614	1.14454734	0.18116247	0.58544625	0.22661795	0.81540986	0.35781525	2.26169098	1.40514649	1.33079534	1.62214069	1.70292693	1.10942221	2.17626201	4.07628084	0.87208948	2.88450891	0.54938568	2.64613283	1.89745684	8.62884709	0.90131141	1.30690344
1961.200000	131	0	0	30.9	1.212158	4095.000000	7	1.99209832	0.65519443	2.14743575	0.93000823	0.60548962	0.17547773	2.37284700	0.90224191	0.75363295	1.17974837	1.14437253	0.18114967	0.58541949	0.22660354	0.81528446	0.35779765	2.26140625	1.40484549	1.33074801	1.62179535	1.70285549	1.10939309	2.17484122	4.07596325	0.87203901	2.88406516	0.54939184	2.64548927	1.89703599	8.62934457	0.89794450	1.30671097
1961.800000	131	0	0	30.9	1.212769	4095.000000	7	1.99184879	0.65513377	2.14717920	0.92993058	0.60484176	0.17540560	2.37266291	0.90222990	0.75351167	1.17973815	1.14425176	0.18113748	0.58538324	0.22658448	0.81518746	0.35776617	2.26093555	1.40457556	1.33063744	1.62154470	1.70274524	1.10931077	2.17309698	4.07612844	0.87194063	2.88345564	0.54937849	2.64491262	1.89688314	8.62443833	0.89489997	1.30669463
1962.300000	131	0	0	30.9	1.212769	4095.000000	7	1.99160405	0.65511694	2.14699027	0.92991117	0.60421556	0.17533884	2.37267820	0.90219750	0.75339514	1.17961853	1.14413888	0.18112592	0.58536132	0.22657711	0.81507491	0.35774839	2.26082989	1.40429791	1.33062155	1.62120501	1.70264326	1.10924778	2.17172018	4.07574266	0.87191245	2.88357809	0.54930313	2.64430942	1.89649606	8.62478659	0.89228599	1.30649218
1962.900000	131	0	0	30.9	1.211548	4095.000000	7	1.99137981	0.65504034	2.14703123	0.92981199	0.60368272	0.17527884	2.37261080	0.90217739	0.75331533	1.17957453	1.14392377	0.18111343	0.58533582	0.22656415	0.81499149	0.35772741	2.26050052	1.40410802	1.33051979	1.62092198	1.70253756	1.10923857	2.17065581	4.07520776	0.87184918	2.88349133	0.54930128	2.64409461	1.89624093	8.62535969	0.89000296	1.30642915
1963.400000	131	0	0	30.9	1.212769	4095.000000	7	1.99125413	0.65501731	2.14669334	0.92977450	0.60325383	0.17522529	2.37241597	0.90218575	0.75325257	1.17952805	1.14381182	0.18110942	0.58533118	0.22656046	0.81489006	0.35770998	2.26028062	1.40388116	1.33048260	1.62060061	1.70247398	1.10916250	2.16966903	4.07536865	0.87178617	2.88320306	0.54930046	2.64358755	1.89613497	8.62441300	0.88796243	1.30639513
1964.000000	0	0	0	30.9	1.212769	4095.000000	0	1.99108800	0.65497459	2.14673122	0.92976493	0.60291874	0.17517404	2.37250092	0.90219045	0.75315808	1.17943385	1.14379180	0.18109724	0.58530294	0.22654957	0.81484589	0.35769611	2.26010438	1.40374450	1.33043392	1.62039680	1.70232701	1.10916280	2.16867546	4.07506180	0.87177797	2.88335349	0.54924091	2.64331881	1.89548617	8.61869522	0.88497152	1.30590030
1964.600000	0	0	0	30.9	1.213379	4095.000000	0	1.99016380	0.65478555	2.14592048	0.92961658	0.60163741	0.17508152	2.37226760	0.90218444	0.75297267	1.17933502	1.14365347	0.18109508	0.58529578	0.22654861	0.81484144	0.35768135	2.25981339	1.40387517	1.33036529	1.62024367	1.70213919	1.10904009	2.16590143	4.07442796	0.87152287	2.88196292	0.54912859	2.64051630	1.89440091	8.61854342	0.87792340	1.30558660
1965.100000	0	0	0	30.9	1.212769	4095.000000	0	1.98976797	0.65470874	2.14568458	0.92948765	0.60066104	0.17497091	2.37222512	0.90219489	0.75294212	1.17928421	1.14363982	0.18108136	0.58528798	0.22655070	0.81480492	0.35767388	2.25993032	1.40382234	1.33033013	1.62008897	1.70206283	1.10904633	2.16511503	4.07399766	0.87151339	2.88206152	0.54911627	2.64087929	1.89461128	8.61757895	0.87634313	1.30563294
1965.700000	0	0	0	30.9	1.213379	4095.000000	0	1.99001440	0.65473486	2.14585139	0.92957325	0.60073795	0.17493823	2.37225174	0.90219254	0.75290400	1.17922782	1.14367926	0.18108506	0.58529093	0.22654749	0.81479999	0.35767726	2.25979507	1.40374697	1.33029092	1.61985674	1.70203022	1.10902018	2.16475833	4.07422026	0.87153593	2.88244547	0.54911094	2.64111729	1.89473624	8.61995724	0.87553151	1.30575328
1966.200000	0	0	0	30.9	1.211548	4095.000000	0	1.99026467	0.65478466	2.14586828	0.92961498	0.60083064	0.17493072	2.37212999	0.90217530	0.75294118	1.17921326	1.14354003	0.18108614	0.58528229	0.22654717	0.81478197	0.35766570	2.25978213	1.40373640	1.33021081	1.61990738	1.70215240	1.10904336	2.16453432	4.07441092	0.87158587	2.88246226	0.54917212	2.64127598	1.89478532	8.61887866	0.87496723	1.30584229
1966.800000	0	0	0	30.9	1.212158	4095.000000	0	1.99026229	0.65478909	2.14598956	0.92963944	0.60093101	0.17492167	2.37214301	0.90219515	0.75292673	1.17925601	1.14353851	0.18108028	0.58528376	0.22654893	0.81477210	0.35767406	2.25974926	1.40371562	1.33033487	1.61993072	1.70211566	1.10904217	2.16466593	4.07403281	0.87154643	2.88224405	0.54918773	2.64140420	1.89486984	8.61990979	0.87460818	1.30581162
[truncated: 1,330 more rows]
