# Supplementary material for: Examination of unique volatile organic compound signatures in nasopharyngeal test swab viral transport media using an electronic nose
Source: PLoS One. 2025 Sep 19;20(9):e0332399. doi: 10.1371/journal.pone.0332399 (PMC12448360; doi:10.1371/journal.pone.0332399)
Supplement: S4 — (CSV) [file pone.0332399.s004.csv]

Sensigent +++ PCNose+ Sensor Values +++ Sensor Resistances (in kOhms) for Cyranose 320 unit +++ Serial Number: B200107009 +++ Firmware version: 40.51
5/30/2023	4:41 PM	Heater ON: Temperature set at 42.0 degrees celsius	Sensor values are not filtered
Time				Ambient Temp [C]	Therm1 [volts]	Battery Raw Reading	Flag	S1	S2	S3	S4	S5	S6	S7	S8	S9	S10	S11	S12	S13	S14	S15	S16	S17	S18	S19	S20	S21	S22	S23	S24	S25	S26	S27	S28	S29	S30	S31	S32
3114.800000	0	0	0	31.3	1.213379	4095.000000	0	1.97834177	0.65258153	2.13696458	0.92648345	0.60085302	0.17173590	2.36541314	0.90000629	0.74516255	1.17600705	1.13876023	0.18029336	0.58384454	0.22590335	0.81308004	0.35650990	2.25252658	1.39811860	1.32533108	1.59841114	1.69822997	1.10673822	2.15015154	4.02086507	0.86686522	2.87972477	0.54501560	2.63752246	1.87040081	8.54346845	0.86185230	1.29759904
3115.300000	0	0	0	31.3	1.213989	4095.000000	0	1.97837253	0.65257799	2.13701299	0.92643648	0.60087987	0.17173345	2.36551647	0.90000316	0.74514936	1.17601911	1.13874026	0.18029706	0.58385233	0.22590063	0.81306549	0.35651186	2.25258083	1.39813265	1.32535603	1.59844869	1.69818795	1.10676581	2.15002695	4.02112685	0.86686930	2.87989735	0.54503279	2.63758583	1.87046637	8.54252666	0.86182430	1.29756121
3115.900000	0	0	0	31.3	1.213379	4095.000000	0	1.97843025	0.65259545	2.13705427	0.92647363	0.60085856	0.17173437	2.36549953	0.90003290	0.74517103	1.17603673	1.13877142	0.18029490	0.58384475	0.22590687	0.81307461	0.35650724	2.25271941	1.39816074	1.32539210	1.59841662	1.69819701	1.10674890	2.14988442	4.02101376	0.86689994	2.87978416	0.54501294	2.63752499	1.87034558	8.54373979	0.86176882	1.29753301
3116.400000	0	0	0	31.3	1.212158	4095.000000	0	1.97844965	0.65260540	2.13693043	0.92643940	0.60088093	0.17173207	2.36543685	0.90000864	0.74513712	1.17606147	1.13872272	0.18029737	0.58385296	0.22590351	0.81307732	0.35650066	2.25267859	1.39813967	1.32530176	1.59828519	1.69825592	1.10675127	2.15002746	4.02096559	0.86691475	2.87983027	0.54509216	2.63748507	1.87054451	8.54292893	0.86169070	1.29753433
3117.000000	0	0	0	31.3	1.210327	4095.000000	0	1.97835029	0.65259921	2.13697630	0.92645320	0.60085643	0.17173268	2.36527425	0.90001229	0.74518163	1.17609518	1.13869066	0.18029860	0.58386202	0.22590335	0.81306944	0.35650777	2.25261037	1.39822464	1.32532367	1.59844596	1.69818094	1.10675869	2.15011770	4.02105041	0.86690173	2.88012584	0.54503382	2.63771323	1.87045919	8.54383024	0.86169706	1.29755424
3117.600000	0	0	0	31.3	1.213379	4095.000000	0	1.97839098	0.65256738	2.13702930	0.92642799	0.60087220	0.17173069	2.36538717	0.90002768	0.74518069	1.17603395	1.13875962	0.18028997	0.58385696	0.22590271	0.81306056	0.35650635	2.25273230	1.39813089	1.32537086	1.59838258	1.69834696	1.10672338	2.14993056	4.02094883	0.86691245	2.88016078	0.54502706	2.63759154	1.87050230	8.54331875	0.86161461	1.29765843
3118.100000	0	0	0	31.3	1.212769	4095.000000	0	1.97835833	0.65256495	2.13698089	0.92646461	0.60090651	0.17173574	2.36543855	0.90002481	0.74515714	1.17607013	1.13875176	0.18029552	0.58386496	0.22590127	0.81307930	0.35650315	2.25272209	1.39820287	1.32530412	1.59845495	1.69823203	1.10676611	2.15015256	4.02108810	0.86692445	2.87993927	0.54506862	2.63745845	1.87042910	8.54251107	0.86154286	1.29760567
3118.700000	0	0	0	31.3	1.212158	4095.000000	0	1.97831055	0.65256849	2.13702166	0.92646885	0.60090928	0.17173329	2.36516924	0.90004307	0.74513782	1.17602343	1.13875599	0.18029367	0.58385360	0.22590463	0.81304651	0.35650262	2.25259533	1.39816811	1.32533816	1.59834738	1.69822585	1.10675275	2.15003002	4.02107344	0.86691935	2.88010418	0.54506186	2.63758520	1.87050634	8.54261709	0.86151919	1.29759605
3119.200000	0	0	0	31.3	1.213989	4095.000000	0	1.97849270	0.65258285	2.13709352	0.92648345	0.60092675	0.17173207	2.36524151	0.90010229	0.74522215	1.17601756	1.13879168	0.18028982	0.58385465	0.22589935	0.81304183	0.35650084	2.25265012	1.39814494	1.32540356	1.59834581	1.69824274	1.10676047	2.15014128	4.02129126	0.86690990	2.88014890	0.54504242	2.63771196	1.87058942	8.54333434	0.86142429	1.29756486
3119.800000	0	0	0	31.3	1.213989	4095.000000	0	1.97844492	0.65259214	2.13692534	0.92645930	0.60093762	0.17173544	2.36535894	0.90006472	0.74520731	1.17598787	1.13870367	0.18029305	0.58385675	0.22590351	0.81306623	0.35650546	2.25260446	1.39803644	1.32538434	1.59849290	1.69831030	1.10673584	2.15010232	4.02098967	0.86696531	2.88020131	0.54505675	2.63765809	1.87052924	8.54397371	0.86134364	1.29759406
3120.300000	0	0	0	31.3	1.213989	4095.000000	0	1.97840612	0.65258153	2.13702777	0.92646779	0.60092228	0.17173666	2.36539959	0.90001438	0.74520448	1.17605467	1.13870942	0.18028951	0.58386644	0.22590319	0.81305761	0.35650511	2.25246374	1.39812106	1.32537120	1.59838024	1.69827034	1.10678094	2.14998439	4.02077711	0.86692471	2.88005666	0.54505572	2.63774365	1.87035321	8.54464124	0.86132684	1.29758477
3120.900000	0	0	0	31.2	1.212769	4095.000000	0	1.97840943	0.65256606	2.13707568	0.92646965	0.60090267	0.17173238	2.36533692	0.90002507	0.74524075	1.17610167	1.13868068	0.18029552	0.58386686	0.22590319	0.81308028	0.35651488	2.25248415	1.39820077	1.32534322	1.59837281	1.69833296	1.10673228	2.15003464	4.02071534	0.86699008	2.88002731	0.54504180	2.63782605	1.87058762	8.54439793	0.86126782	1.29761994
3121.500000	0	0	0	31.2	1.213379	4095.000000	0	1.97837394	0.65256783	2.13696814	0.92646912	0.60089585	0.17173681	2.36540637	0.90000864	0.74523439	1.17606642	1.13869218	0.18029767	0.58386665	0.22590463	0.81304183	0.35650990	2.25248952	1.39817338	1.32538974	1.59830944	1.69837168	1.10676907	2.15006181	4.02096978	0.86694284	2.87987010	0.54510977	2.63766126	1.87054586	8.54518717	0.86122127	1.29760766
3122.000000	128	0	0	31.2	1.212769	4095.000000	1	1.97843782	0.65257534	2.13690393	0.92643436	0.60092249	0.17173773	2.36537983	0.89997577	0.74521390	1.17607786	1.13873361	0.18029706	0.58384623	0.22590575	0.81301423	0.35650759	2.25243206	1.39812879	1.32532940	1.59855119	1.69828229	1.10674445	2.14988134	4.02083575	0.86694667	2.87987988	0.54507476	2.63763147	1.87050320	8.54407041	0.86118031	1.29760003
3122.600000	128	0	0	31.2	1.214600	4095.000000	1	1.97845722	0.65254838	2.13692584	0.92644471	0.60067467	0.17172626	2.36547751	0.90001359	0.74514677	1.17599777	1.13875327	0.18028581	0.58383128	0.22589615	0.81299081	0.35650741	2.25228115	1.39764290	1.32516558	1.59769424	1.69793379	1.10649020	2.14694880	4.01962451	0.86646925	2.87761494	0.54492226	2.63345521	1.86850985	8.53913197	0.85705255	1.29679057
3123.100000	128	0	0	31.2	1.212769	4095.000000	1	1.97685623	0.65216919	2.13549732	0.92606058	0.59717457	0.17144662	2.36484521	0.89983230	0.74451169	1.17556647	1.13797494	0.18022386	0.58370456	0.22582638	0.81236245	0.35634398	2.25074039	1.39596930	1.32474363	1.59590260	1.69752812	1.10622264	2.14209144	4.01915773	0.86637582	2.87763170	0.54486371	2.63283208	1.86816936	8.53874557	0.85505921	1.29663701
3123.700000	128	0	0	31.2	1.212769	4095.000000	1	1.97662221	0.65213760	2.13515154	0.92600435	0.59670346	0.17135882	2.36459968	0.89984534	0.74436573	1.17544004	1.13779961	0.18021308	0.58365383	0.22581678	0.81224567	0.35632356	2.25044471	1.39570525	1.32463310	1.59560650	1.69738359	1.10621345	2.14083769	4.01925506	0.86635208	2.87780413	0.54485573	2.63287256	1.86799712	8.53954957	0.85410251	1.29665393
3124.200000	128	0	0	31.2	1.212769	4095.000000	1	1.97659999	0.65213472	2.13536440	0.92600992	0.59658725	0.17131585	2.36480796	0.89983178	0.74431982	1.17538625	1.13782380	0.18020229	0.58365025	0.22581038	0.81222129	0.35631787	2.25017214	1.39563512	1.32459469	1.59557994	1.69740582	1.10619565	2.14038488	4.01904680	0.86631456	2.87801917	0.54480088	2.63286497	1.86787244	8.53765818	0.85342226	1.29661413
3124.800000	128	0	0	31.2	1.212769	4095.000000	1	1.97654421	0.65214422	2.13528699	0.92602875	0.59653924	0.17128710	2.36479441	0.89982787	0.74430499	1.17536832	1.13777301	0.18020198	0.58366414	0.22581134	0.81219173	0.35631450	2.25031969	1.39558603	1.32470589	1.59542097	1.69728723	1.10621760	2.14012968	4.01903006	0.86628904	2.87783764	0.54482523	2.63265877	1.86790383	8.53870195	0.85281341	1.29656869
3125.300000	128	0	0	31.2	1.213379	4095.000000	1	1.97651632	0.65210269	2.13528597	0.92598339	0.59643855	0.17126217	2.36470184	0.89984952	0.74424144	1.17536678	1.13777966	0.18019890	0.58365235	0.22581150	0.81215034	0.35631787	2.25040017	1.39553344	1.32466343	1.59522765	1.69732923	1.10615175	2.13969794	4.01891809	0.86627602	2.87805269	0.54483363	2.63266193	1.86779261	8.53974591	0.85227410	1.29657500
3125.900000	128	0	0	31.2	1.213379	4095.000000	1	1.97651869	0.65207662	2.13535116	0.92599347	0.59637843	0.17124320	2.36467814	0.89982239	0.74422826	1.17534267	1.13768868	0.18019505	0.58365551	0.22580686	0.81214714	0.35631432	2.25030788	1.39549137	1.32465332	1.59522257	1.69739923	1.10618764	2.13935506	4.01893483	0.86628419	2.87775666	0.54479576	2.63260564	1.86779799	8.53967735	0.85186898	1.29653421
3126.500000	128	0	0	31.2	1.214600	4095.000000	1	1.97639815	0.65209363	2.13527935	0.92602530	0.59636399	0.17122760	2.36473232	0.89986986	0.74421131	1.17530032	1.13773069	0.18019243	0.58366372	0.22580222	0.81216635	0.35630881	2.25022794	1.39542651	1.32463681	1.59512885	1.69737206	1.10613307	2.13942394	4.01868892	0.86627985	2.87801638	0.54477632	2.63276756	1.86790294	8.53845579	0.85153551	1.29657267
3127.000000	128	0	0	31.2	1.212769	4095.000000	1	1.97651443	0.65208789	2.13537000	0.92606748	0.59636059	0.17121873	2.36457372	0.89985917	0.74421037	1.17530991	1.13773281	0.18019151	0.58366035	0.22580174	0.81214344	0.35630828	2.25024779	1.39549067	1.32470319	1.59507184	1.69741200	1.10617756	2.13940200	4.01898820	0.86631890	2.87816999	0.54478962	2.63254049	1.86777332	8.53736534	0.85118518	1.29653819
3127.600000	128	0	0	31.2	1.215820	4095.000000	1	1.97644022	0.65210092	2.13532009	0.92599904	0.59631662	0.17120375	2.36469055	0.89987586	0.74417647	1.17528734	1.13774127	0.18018966	0.58365425	0.22580638	0.81216167	0.35630384	2.25029769	1.39541354	1.32457346	1.59503474	1.69738729	1.10612654	2.13898112	4.01888355	0.86629210	2.87798845	0.54477365	2.63257401	1.86765493	8.53832804	0.85084908	1.29647054
3128.100000	128	0	0	31.2	1.213379	4095.000000	1	1.97645203	0.65208656	2.13543315	0.92602185	0.59628434	0.17119442	2.36473853	0.89985030	0.74419130	1.17528611	1.13764304	0.18019074	0.58364730	0.22579902	0.81213901	0.35630455	2.25020272	1.39540232	1.32464321	1.59503357	1.69730741	1.10612743	2.13893623	4.01882391	0.86629593	2.87811343	0.54476854	2.63248421	1.86769888	8.53883282	0.85054766	1.29647087
3128.700000	128	0	0	31.2	1.214600	4095.000000	1	1.97630267	0.65207662	2.13548001	0.92605899	0.59626161	0.17117485	2.36468152	0.89980857	0.74420378	1.17532011	1.13771588	0.18018380	0.58364499	0.22580254	0.81212792	0.35630313	2.25006483	1.39537602	1.32456875	1.59490667	1.69728970	1.10613218	2.13877811	4.01879565	0.86628291	2.87834805	0.54477611	2.63248610	1.86766794	8.53947166	0.85030541	1.29647750
3129.200000	128	0	0	31.2	1.212769	4095.000000	1	1.97635230	0.65208214	2.13541380	0.92602132	0.59623719	0.17117515	2.36467588	0.89983778	0.74417012	1.17527900	1.13765392	0.18018473	0.58365425	0.22579918	0.81212768	0.35630295	2.25028803	1.39539986	1.32453977	1.59484693	1.69738112	1.10610104	2.13873118	4.01874124	0.86624080	2.87833059	0.54478798	2.63247472	1.86757332	8.53791677	0.85007380	1.29633458
3129.800000	128	0	0	31.2	1.212158	4095.000000	1	1.97641280	0.65206668	2.13537611	0.92602344	0.59625949	0.17116674	2.36471313	0.89983726	0.74416212	1.17534236	1.13767780	0.18018627	0.58362878	0.22579630	0.81209369	0.35629691	2.25003479	1.39534237	1.32459031	1.59484615	1.69735394	1.10615235	2.13849606	4.01898506	0.86624693	2.87813578	0.54476137	2.63258983	1.86749350	8.53572386	0.84988010	1.29628982
3130.400000	128	0	0	31.2	1.212158	4095.000000	1	1.97640004	0.65207088	2.13524727	0.92601973	0.59623315	0.17115757	2.36439763	0.89982031	0.74415953	1.17531392	1.13774097	0.18018873	0.58364898	0.22579902	0.81210773	0.35628626	2.25017804	1.39534973	1.32459772	1.59480671	1.69744206	1.10613514	2.13833695	4.01905203	0.86624871	2.87801847	0.54475053	2.63248484	1.86751547	8.53686692	0.84965639	1.29632496
3130.900000	128	0	0	31.2	1.212158	4095.000000	1	1.97640335	0.65205917	2.13533741	0.92600143	0.59624823	0.17115114	2.36462226	0.89980648	0.74415929	1.17535658	1.13769291	0.18018411	0.58361552	0.22580030	0.81212201	0.35630153	2.25015389	1.39534061	1.32456032	1.59474073	1.69725018	1.10612061	2.13837214	4.01886681	0.86624131	2.87798636	0.54475769	2.63244183	1.86744911	8.53619725	0.84946274	1.29633259
3131.500000	128	0	0	31.2	1.213989	4095.000000	1	1.97639484	0.65203288	2.13539496	0.92593194	0.59622635	0.17114166	2.36479328	0.89985239	0.74416659	1.17536214	1.13769956	0.18018303	0.58363341	0.22579517	0.81211758	0.35630224	2.25023759	1.39531397	1.32457178	1.59477665	1.69737041	1.10609748	2.13843690	4.01890239	0.86624361	2.87812810	0.54475830	2.63254808	1.86752847	8.53492977	0.84931128	1.29632463
3132.000000	128	0	0	31.2	1.213379	4095.000000	1	1.97640666	0.65205431	2.13527681	0.92593777	0.59623676	0.17114120	2.36463298	0.89984169	0.74414588	1.17533432	1.13766087	0.18017718	0.58363783	0.22579630	0.81207694	0.35629993	2.25018179	1.39539881	1.32463883	1.59476298	1.69738112	1.10607583	2.13825179	4.01867741	0.86623417	2.87809039	0.54473886	2.63239377	1.86747960	8.53459349	0.84915226	1.29631137
3132.600000	128	0	0	31.2	1.215210	4095.000000	1	1.97636222	0.65205364	2.13531246	0.92597835	0.59627032	0.17113707	2.36473007	0.89986126	0.74409810	1.17529878	1.13776062	0.18017949	0.58362520	0.22579790	0.81207595	0.35629904	2.25011366	1.39531011	1.32462266	1.59468685	1.69736835	1.10608621	2.13807893	4.01865858	0.86622702	2.87813997	0.54473252	2.63267584	1.86734060	8.53636855	0.84908310	1.29637503
3133.100000	128	0	0	31.2	1.213379	4095.000000	3	1.97632063	0.65204304	2.13542704	0.92599029	0.59627308	0.17112851	2.36478877	0.89986465	0.74409833	1.17529074	1.13770198	0.18018026	0.58363825	0.22579982	0.81208777	0.35629620	2.25014692	1.39538970	1.32468769	1.59465952	1.69745318	1.10620158	2.13893776	4.01939948	0.86673985	2.88085897	0.54496176	2.63855635	1.87083239	8.54942550	0.85467616	1.29787447
3133.700000	128	0	0	31.2	1.212769	4095.000000	3	1.97956893	0.65283924	2.13837520	0.92682681	0.60322629	0.17158521	2.36604220	0.90022360	0.74549658	1.17620403	1.13898980	0.18029413	0.58390812	0.22592800	0.81326811	0.35658470	2.25326682	1.39933176	1.32580071	1.59903126	1.69913771	1.10712960	2.15447508	4.02202441	0.86742092	2.88390629	0.54515911	2.64278905	1.87248681	8.55252365	0.86114902	1.29829169
3134.300000	128	0	0	31.2	1.213379	4095.000000	3	1.98003954	0.65295817	2.13890410	0.92691863	0.60590102	0.17187742	2.36629975	0.90026352	0.74585070	1.17663920	1.13965360	0.18034175	0.58401339	0.22597329	0.81375752	0.35670054	2.25442279	1.40023215	1.32603473	1.60009239	1.69940356	1.10727295	2.15863219	4.02239210	0.86750266	2.88380832	0.54520865	2.64324703	1.87290804	8.55597995	0.86492515	1.29837136
3134.800000	128	0	0	31.2	1.210938	4095.000000	3	1.98031088	0.65301432	2.13894031	0.92693111	0.60662768	0.17199892	2.36626586	0.90026848	0.74600553	1.17674531	1.13976527	0.18035808	0.58403192	0.22598817	0.81388724	0.35671529	2.25462492	1.40048351	1.32605665	1.60059791	1.69960308	1.10730797	2.16058595	4.02258801	0.86760841	2.88379992	0.54525103	2.64346175	1.87332711	8.55691784	0.86820834	1.29849320
3135.400000	128	0	0	31.2	1.210327	4095.000000	3	1.98045059	0.65304682	2.13915814	0.92697596	0.60726373	0.17208845	2.36629749	0.90023038	0.74614882	1.17689752	1.13996926	0.18036949	0.58404603	0.22598785	0.81398268	0.35673288	2.25501148	1.40078202	1.32622932	1.60093083	1.69968759	1.10738365	2.16239037	4.02306054	0.86764596	2.88379922	0.54527253	2.64424904	1.87375077	8.55771205	0.87138611	1.29869473
3135.900000	128	0	0	31.2	1.212158	4095.000000	3	1.98063956	0.65311889	2.13927547	0.92706594	0.60789365	0.17216175	2.36648050	0.90031022	0.74628553	1.17698445	1.14011213	0.18038613	0.58408056	0.22600562	0.81408873	0.35675793	2.25522012	1.40113545	1.32623978	1.60132961	1.69972181	1.10742372	2.16370352	4.02326907	0.86769220	2.88407005	0.54530488	2.64470158	1.87387132	8.56041763	0.87455558	1.29876479
3136.500000	128	0	0	31.2	1.213379	4095.000000	3	1.98091903	0.65314520	2.13937445	0.92708186	0.60848035	0.17222956	2.36653473	0.90028152	0.74637180	1.17710203	1.14014815	0.18039661	0.58410161	0.22601586	0.81418641	0.35678067	2.25532229	1.40123815	1.32629745	1.60170733	1.69994238	1.10748813	2.16515582	4.02338434	0.86773998	2.88419953	0.54532003	2.64515992	1.87415157	8.55921325	0.87773362	1.29884415
3137.100000	128	0	0	31.2	1.215820	4095.000000	3	1.98117626	0.65319937	2.13961018	0.92710867	0.60901007	0.17229216	2.36643588	0.90029952	0.74644134	1.17714318	1.14028437	0.18040693	0.58410793	0.22602082	0.81426978	0.35679720	2.25573695	1.40146713	1.32637435	1.60204906	1.69998897	1.10759707	2.16646495	4.02407291	0.86778392	2.88444031	0.54535402	2.64548672	1.87446695	8.56090885	0.88097233	1.29894344
3137.600000	128	0	0	31.2	1.212158	4095.000000	3	1.98128381	0.65323939	2.13959283	0.92711955	0.60948489	0.17234880	2.36640876	0.90036214	0.74652927	1.17718031	1.14036550	0.18041479	0.58411403	0.22602946	0.81433960	0.35680626	2.25588056	1.40168348	1.32641179	1.60240025	1.70018113	1.10764041	2.16760895	4.02430142	0.86787334	2.88447531	0.54539539	2.64608767	1.87470454	8.55876597	0.88429712	1.29906897
3138.100000	128	0	0	31.2	1.213379	4095.000000	3	1.98150982	0.65327477	2.13970100	0.92717184	0.60989017	0.17240528	2.36659856	0.90034779	0.74661674	1.17723075	1.14043816	0.18042589	0.58411930	0.22603235	0.81443605	0.35681675	2.25607744	1.40186889	1.32646644	1.60268134	1.70016752	1.10772472	2.16856584	4.02442721	0.86785469	2.88476442	0.54539272	2.64624350	1.87490750	8.55873470	0.88759854	1.29914768
3138.700000	128	0	0	31.2	1.212158	4095.000000	3	1.98159464	0.65330042	2.13999341	0.92721856	0.61027862	0.17245243	2.36652513	0.90037754	0.74668511	1.17726603	1.14055230	0.18043406	0.58413614	0.22604707	0.81448194	0.35683469	2.25618342	1.40202618	1.32655920	1.60285542	1.70018525	1.10767960	2.16943676	4.02450688	0.86792700	2.88489604	0.54539580	2.64652719	1.87516809	8.55865338	0.89090545	1.29918421
3139.300000	128	0	0	31.2	1.213379	4095.000000	3	1.98180551	0.65330153	2.13988471	0.92723051	0.61063713	0.17249422	2.36648559	0.90040233	0.74674099	1.17728119	1.14058833	0.18044007	0.58415509	0.22604579	0.81456237	0.35684553	2.25636795	1.40215286	1.32666613	1.60297540	1.70012298	1.10773304	2.17031114	4.02457607	0.86795817	2.88501856	0.54540911	2.64664997	1.87546833	8.55897866	0.89412431	1.29932703
3139.800000	128	0	0	31.2	1.214600	4095.000000	3	1.98180172	0.65333049	2.14000668	0.92726793	0.61097749	0.17253020	2.36680081	0.90040598	0.74678532	1.17737310	1.14062558	0.18045317	0.58419784	0.22605475	0.81461320	0.35685939	2.25650892	1.40228236	1.32661148	1.60316834	1.70019432	1.10776718	2.17108129	4.02440205	0.86803252	2.88531963	0.54543142	2.64703678	1.87556511	8.56106216	0.89726288	1.29940310
3140.400000	128	0	0	31.2	1.210938	4095.000000	3	1.98200361	0.65335990	2.14010059	0.92726077	0.61124258	0.17257873	2.36665562	0.90041772	0.74689638	1.17740374	1.14069492	0.18045610	0.58418626	0.22606083	0.81467957	0.35686135	2.25653744	1.40245164	1.32667187	1.60346757	1.70028835	1.10784377	2.17191541	4.02493567	0.86802384	2.88498285	0.54545641	2.64727157	1.87564075	8.56143766	0.90017951	1.29942834
3141.000000	128	0	0	31.2	1.213379	4095.000000	3	1.98198560	0.65337825	2.13997657	0.92727563	0.61150922	0.17261272	2.36691493	0.90038719	0.74693765	1.17744706	1.14074215	0.18046365	0.58419763	0.22607060	0.81471412	0.35688018	2.25656219	1.40254421	1.32676329	1.60364643	1.70029948	1.10778380	2.17263847	4.02486962	0.86804709	2.88514948	0.54547136	2.64760884	1.87594871	8.56199156	0.90299498	1.29944528
3141.500000	128	0	0	31.2	1.212158	4095.000000	3	1.98219842	0.65338776	2.14015622	0.92729687	0.61176990	0.17265483	2.36696239	0.90040154	0.74700722	1.17744706	1.14087661	0.18046473	0.58419995	0.22607908	0.81476914	0.35688676	2.25671446	1.40263362	1.32676498	1.60378844	1.70040011	1.10782329	2.17342913	4.02484341	0.86808389	2.88527692	0.54549163	2.64757447	1.87612387	8.55961676	0.90563673	1.29957384
3142.100000	128	0	0	31.2	1.213989	4095.000000	3	1.98225340	0.65342978	2.14028943	0.92730988	0.61200937	0.17267963	2.36679968	0.90038824	0.74705886	1.17750649	1.14097503	0.18047428	0.58420984	0.22607876	0.81477852	0.35688729	2.25681940	1.40271704	1.32678151	1.60397086	1.70041413	1.10788267	2.17401532	4.02471446	0.86812707	2.88527272	0.54550084	2.64786532	1.87621529	8.56140011	0.90807790	1.29953497
3142.700000	128	0	0	31.2	1.212158	4095.000000	3	1.98225435	0.65345233	2.14029199	0.92731094	0.61220763	0.17271301	2.36677426	0.90044277	0.74712584	1.17757427	1.14103863	0.18047675	0.58421974	0.22608244	0.81485946	0.35690595	2.25699268	1.40284940	1.32684730	1.60413446	1.70042444	1.10786663	2.17481011	4.02508980	0.86813704	2.88560323	0.54551129	2.64813456	1.87649721	8.56222315	0.91031832	1.29962300
3143.200000	128	0	0	31.2	1.212769	4095.000000	3	1.98236148	0.65342646	2.14046962	0.92737306	0.61244953	0.17274195	2.36672002	0.90042164	0.74718528	1.17758819	1.14104287	0.18047813	0.58423195	0.22608436	0.81491449	0.35690897	2.25703735	1.40290045	1.32687260	1.60432006	1.70049331	1.10791443	2.17538163	4.02489164	0.86815493	2.88557942	0.54552808	2.64834782	1.87661071	8.56419520	0.91246362	1.29970572
3143.700000	128	0	0	31.2	1.212158	4095.000000	3	1.98239750	0.65346494	2.14059468	0.92738155	0.61266397	0.17276553	2.36685674	0.90046312	0.74717914	1.17762286	1.14099532	0.18048630	0.58420184	0.22608884	0.81492806	0.35691875	2.25708256	1.40298459	1.32688610	1.60455237	1.70048218	1.10793641	2.17610323	4.02512650	0.86816029	2.88537845	0.54551845	2.64846495	1.87663774	8.56453960	0.91442913	1.29968978
3144.300000	128	0	0	31.2	1.213989	4095.000000	3	1.98252834	0.65349347	2.14046656	0.92739881	0.61283030	0.17279524	2.36689233	0.90041329	0.74723339	1.17766433	1.14110981	0.18048831	0.58421490	0.22608612	0.81497347	0.35691910	2.25724240	1.40308563	1.32687631	1.60474977	1.70056590	1.10792720	2.17639174	4.02578294	0.86822418	2.88597722	0.54553381	2.64860565	1.87678458	8.56501240	0.91636997	1.29981137
3144.800000	128	0	0	31.2	1.213989	4095.000000	3	1.98252123	0.65349811	2.14065799	0.92738686	0.61303685	0.17282035	2.36685504	0.90044929	0.74725651	1.17766774	1.14100138	0.18049031	0.58423869	0.22609301	0.81500259	0.35692905	2.25726286	1.40325429	1.32689419	1.60480786	1.70055147	1.10799816	2.17705139	4.02599060	0.86822265	2.88585255	0.54551743	2.64885014	1.87694135	8.56397918	0.91809918	1.29982699
3145.400000	128	0	0	31.2	1.213379	4095.000000	3	1.98258144	0.65352819	2.14063144	0.92741978	0.61321827	0.17284884	2.36680759	0.90050775	0.74727891	1.17769498	1.14109799	0.18049324	0.58424733	0.22609108	0.81504011	0.35693918	2.25755191	1.40328809	1.32688137	1.60489186	1.70066654	1.10801212	2.17745734	4.02589936	0.86823185	2.88565575	0.54558214	2.64909721	1.87709992	8.56289294	0.91976690	1.29978247
3146.000000	128	0	0	31.2	1.213989	4095.000000	3	1.98264165	0.65352045	2.14051709	0.92744925	0.61343175	0.17286982	2.36679346	0.90049913	0.74731453	1.17772779	1.14117341	0.18049709	0.58425175	0.22610005	0.81506207	0.35694292	2.25751207	1.40340993	1.32695830	1.60524319	1.70065953	1.10796461	2.17815938	4.02554803	0.86826660	2.88608648	0.54556986	2.64921820	1.87709091	8.56404492	0.92134172	1.29982765
3146.500000	128	0	0	31.2	1.212158	4095.000000	3	1.98274073	0.65353084	2.14068096	0.92744341	0.61357753	0.17289600	2.36669290	0.90053254	0.74732420	1.17774945	1.14114191	0.18049617	0.58425933	0.22610101	0.81509021	0.35694825	2.25755083	1.40343247	1.32694143	1.60530600	1.70062323	1.10802311	2.17866839	4.02552496	0.86830213	2.88602134	0.54557682	2.64929908	1.87726617	8.56332177	0.92293136	1.29985789
3147.100000	128	0	0	31.2	1.214600	4095.000000	3	1.98268763	0.65356180	2.14078766	0.92745323	0.61371579	0.17292525	2.36693132	0.90051531	0.74736855	1.17773057	1.14127337	0.18050634	0.58425849	0.22610133	0.81513143	0.35696158	2.25752553	1.40351910	1.32695999	1.60530522	1.70078204	1.10803884	2.17925806	4.02554908	0.86832487	2.88636106	0.54560365	2.64960224	1.87744956	8.56304944	0.92440443	1.29996421
3147.700000	128	0	0	31.3	1.212769	4095.000000	3	1.98278151	0.65359144	2.14085964	0.92750633	0.61387515	0.17294807	2.36674883	0.90050070	0.74743365	1.17778938	1.14127882	0.18050973	0.58428039	0.22610805	0.81514870	0.35695376	2.25764611	1.40363849	1.32695054	1.60533388	1.70072057	1.10806913	2.17971536	4.02594445	0.86837139	2.88647875	0.54560467	2.64992072	1.87775780	8.56398544	0.92585927	1.29995225
3148.200000	128	0	0	31.3	1.213989	4095.000000	3	1.98287065	0.65359144	2.14085811	0.92751456	0.61403818	0.17298284	2.36668274	0.90048948	0.74746149	1.17782560	1.14138908	0.18051173	0.58427112	0.22611061	0.81520547	0.35697171	2.25782915	1.40362158	1.32695121	1.60550113	1.70085175	1.10805042	2.18021122	4.02623079	0.86835963	2.88672114	0.54560488	2.64986275	1.87782134	8.56564496	0.92720980	1.30001372
3148.700000	128	0	0	31.3	1.212158	4095.000000	3	1.98295931	0.65361289	2.14087853	0.92750235	0.61419242	0.17300336	2.36699686	0.90047565	0.74750655	1.17788844	1.14142422	0.18052144	0.58426544	0.22611525	0.81521016	0.35698006	2.25782054	1.40372971	1.32698495	1.60567783	1.70077379	1.10807180	2.18052937	4.02635876	0.86839771	2.88670503	0.54563785	2.64994174	1.87792139	8.56550717	0.92864306	1.30000907
3149.300000	128	0	0	31.3	1.214600	4095.000000	6	1.98309588	0.65363280	2.14089794	0.92756660	0.61438302	0.17301424	2.36676070	0.90047722	0.74753651	1.17789463	1.14143604	0.18052283	0.58427512	0.22611045	0.81524744	0.35699197	2.25628133	1.40147135	1.32617570	1.60196597	1.69854308	1.10684414	2.16284880	4.02151433	0.86662829	2.87572171	0.54499820	2.63336157	1.86991769	8.54199035	0.88729812	1.29691694
3149.900000	128	0	0	31.3	1.212769	4095.000000	6	1.97705481	0.65216963	2.13520399	0.92590913	0.59711166	0.17198989	2.36431072	0.89979083	0.74469227	1.17578041	1.13799338	0.18026593	0.58369193	0.22584750	0.81258493	0.35634860	2.25108656	1.39598614	1.32470488	1.59680212	1.69739553	1.10635582	2.14731029	4.02038763	0.86641232	2.87656941	0.54489790	2.63262841	1.86904962	8.54080879	0.87277342	1.29665857
3150.400000	128	0	0	31.3	1.212158	4095.000000	6	1.97661512	0.65211683	2.13509960	0.92593512	0.59615393	0.17171708	2.36440610	0.89979866	0.74449026	1.17554823	1.13770107	0.18023373	0.58363720	0.22582030	0.81235924	0.35632409	2.25037817	1.39564704	1.32463041	1.59612295	1.69738523	1.10626239	2.14398748	4.01994900	0.86631329	2.87716331	0.54483997	2.63261702	1.86864534	8.54326573	0.86672019	1.29654183
3151.000000	131	0	0	31.3	1.213989	4095.000000	6	1.97649694	0.65209429	2.13500642	0.92592133	0.59593881	0.17158521	2.36437619	0.89981744	0.74439892	1.17544962	1.13769110	0.18021616	0.58362773	0.22581710	0.81226834	0.35630881	2.25031808	1.39557832	1.32463041	1.59588932	1.69739594	1.10618319	2.14279293	4.01993225	0.86627500	2.87751581	0.54483322	2.63263790	1.86852061	8.54443848	0.86332758	1.29648148
3151.500000	131	0	0	31.3	1.213989	4095.000000	6	1.97648843	0.65208833	2.13504104	0.92595130	0.59591035	0.17151362	2.36442698	0.89978874	0.74435961	1.17542675	1.13760284	0.18021339	0.58361846	0.22581102	0.81222005	0.35630508	2.24996988	1.39555588	1.32464119	1.59568579	1.69736711	1.10615828	2.14225696	4.02005577	0.86627858	2.87807712	0.54479719	2.63259236	1.86833085	8.54114234	0.86098597	1.29647385
3152.100000	131	0	0	31.3	1.212769	4095.000000	6	1.97631449	0.65206115	2.13521723	0.92596430	0.59584984	0.17145473	2.36437506	0.89979787	0.74430923	1.17538192	1.13752456	0.18021308	0.58361783	0.22580702	0.81221316	0.35630579	2.25015443	1.39554186	1.32457751	1.59562329	1.69734817	1.10618379	2.14157657	4.01955229	0.86627755	2.87818465	0.54480456	2.63263347	1.86836898	8.53854926	0.85925503	1.29645959
3152.700000	131	0	0	31.2	1.215210	4095.000000	6	1.97633056	0.65208214	2.13518566	0.92596987	0.59581926	0.17140838	2.36447495	0.89984039	0.74426921	1.17535256	1.13750854	0.18020353	0.58362499	0.22580190	0.81218606	0.35629229	2.24993071	1.39545280	1.32456234	1.59534091	1.69730453	1.10620039	2.14106336	4.01948740	0.86629925	2.87840741	0.54477672	2.63247598	1.86823979	8.54108934	0.85792504	1.29643439
3153.200000	131	0	0	31.2	1.212769	4095.000000	6	1.97627242	0.65207176	2.13522996	0.92595024	0.59577298	0.17137473	2.36453929	0.89985734	0.74426003	1.17533989	1.13749736	0.18020014	0.58362204	0.22580414	0.81216414	0.35629087	2.25010293	1.39539776	1.32463883	1.59531435	1.69727035	1.10612684	2.14087649	4.01964335	0.86629517	2.87841020	0.54477570	2.63269672	1.86832277	8.54054071	0.85697923	1.29645130
3153.800000	131	0	0	31.3	1.212769	4095.000000	6	1.97632394	0.65207817	2.13517089	0.92594944	0.59587383	0.17136173	2.36456977	0.89984613	0.74424120	1.17534452	1.13743813	0.18020029	0.58361994	0.22580014	0.81216315	0.35629674	2.25004767	1.39545105	1.32454853	1.59519875	1.69729382	1.10618112	2.14088109	4.01938797	0.86625790	2.87852333	0.54476547	2.63267078	1.86819897	8.53982695	0.85601550	1.29637105
3154.300000	131	0	0	31.3	1.212769	4095.000000	6	1.97622704	0.65205453	2.13522283	0.92593857	0.59583965	0.17132824	2.36465951	0.89984300	0.74422802	1.17534854	1.13744870	0.18019536	0.58363383	0.22579902	0.81217448	0.35629318	2.25008415	1.39541038	1.32451315	1.59513627	1.69722588	1.10613277	2.14068964	4.01929483	0.86626786	2.87820630	0.54473804	2.63262272	1.86800744	8.53866767	0.85522822	1.29636277
3154.900000	131	0	0	31.3	1.213379	4095.000000	6	1.97609660	0.65205298	2.13514441	0.92595554	0.59578678	0.17131386	2.36469902	0.89982396	0.74419954	1.17529661	1.13749041	0.18019459	0.58361531	0.22579598	0.81214049	0.35628537	2.25005035	1.39538233	1.32448586	1.59518235	1.69733747	1.10614197	2.14038642	4.01941623	0.86622217	2.87844372	0.54473620	2.63277325	1.86796842	8.53925974	0.85452950	1.29636542
3155.400000	131	0	0	31.3	1.213379	4095.000000	6	1.97620814	0.65204503	2.13521265	0.92597358	0.59578826	0.17129612	2.36460928	0.89980126	0.74418118	1.17533309	1.13747409	0.18018765	0.58362583	0.22579918	0.81212620	0.35628501	2.24993661	1.39534798	1.32455089	1.59504138	1.69727117	1.10607494	2.14021645	4.01934611	0.86618465	2.87847654	0.54474050	2.63256896	1.86802852	8.53843709	0.85389742	1.29636973
3156.000000	131	0	0	31.3	1.213989	4095.000000	6	1.97611598	0.65205232	2.13519890	0.92598286	0.59577467	0.17127532	2.36473063	0.89980909	0.74419177	1.17532227	1.13743420	0.18019351	0.58362246	0.22579405	0.81212965	0.35629301	2.24982771	1.39537462	1.32449967	1.59500077	1.69732553	1.10609362	2.13981786	4.01920273	0.86620303	2.87825448	0.54472945	2.63259615	1.86776749	8.53945919	0.85337772	1.29623511
3156.500000	131	0	0	31.3	1.212158	4095.000000	6	1.97626958	0.65204702	2.13511335	0.92598711	0.59582903	0.17125421	2.36461492	0.89984926	0.74417271	1.17534792	1.13753333	0.18018611	0.58361867	0.22578813	0.81212177	0.35628945	2.24989262	1.39532624	1.32459907	1.59490159	1.69731729	1.10613159	2.13978163	4.01917657	0.86623748	2.87825378	0.54473231	2.63257654	1.86766525	8.53807255	0.85288780	1.29634851
3157.100000	131	0	0	31.3	1.212769	4095.000000	6	1.97627573	0.65203796	2.13514492	0.92597729	0.59576470	0.17125116	2.36448172	0.89977753	0.74412422	1.17533216	1.13748588	0.18018334	0.58361047	0.22579277	0.81210625	0.35628483	2.24975100	1.39533746	1.32455830	1.59488988	1.69729053	1.10608858	2.13949027	4.01915564	0.86623672	2.87829987	0.54471430	2.63257528	1.86762309	8.53763949	0.85242510	1.29625566
3157.700000	131	0	0	31.3	1.212769	4095.000000	6	1.97614008	0.65202802	2.13510622	0.92593698	0.59576470	0.17123066	2.36473684	0.89979657	0.74411551	1.17536616	1.13750341	0.18018303	0.58361489	0.22578541	0.81210871	0.35629016	2.24965284	1.39535253	1.32457111	1.59477821	1.69722753	1.10614760	2.13931017	4.01913366	0.86619894	2.87848283	0.54468626	2.63246839	1.86760695	8.53869571	0.85201792	1.29624605
3158.200000	131	0	0	31.3	1.212769	4095.000000	6	1.97615757	0.65204105	2.13507312	0.92594997	0.59575642	0.17121629	2.36460307	0.89977831	0.74409080	1.17534978	1.13748316	0.18017625	0.58360099	0.22578605	0.81205895	0.35628004	2.24973384	1.39530976	1.32458762	1.59470403	1.69719583	1.10612595	2.13914385	4.01931576	0.86622600	2.87857012	0.54468606	2.63245891	1.86758991	8.54139798	0.85162197	1.29626462
3158.800000	131	0	0	31.3	1.212769	4095.000000	6	1.97614622	0.65202691	2.13520501	0.92597517	0.59578168	0.17121201	2.36453195	0.89980831	0.74408021	1.17532845	1.13746714	0.18017995	0.58359678	0.22578669	0.81210403	0.35628466	2.24981377	1.39535709	1.32452157	1.59465484	1.69739553	1.10620811	2.13913518	4.01939006	0.86622370	2.87867138	0.54465904	2.63259109	1.86760874	8.54037862	0.85137373	1.29624373
3159.300000	131	0	0	31.3	1.213989	4095.000000	6	1.97618640	0.65203398	2.13525440	0.92593804	0.59582861	0.17120818	2.36461154	0.89980205	0.74410257	1.17530558	1.13749615	0.18017286	0.58362394	0.22578733	0.81210994	0.35629070	2.24988780	1.39538409	1.32449260	1.59460682	1.69737617	1.10612565	2.13907447	4.01919854	0.86623544	2.87858548	0.54468053	2.63256010	1.86748587	8.53890761	0.85101106	1.29625401
3159.900000	131	0	0	31.3	1.213989	4095.000000	7	1.97602949	0.65202492	2.13508891	0.92589083	0.59580567	0.17119595	2.36470918	0.89982578	0.74407997	1.17529229	1.13745384	0.18016994	0.58361531	0.22578525	0.81207989	0.35628306	2.25011527	1.39590022	1.32479317	1.59588424	1.69906394	1.10710408	2.15087358	4.02372075	0.86791908	2.88795309	0.54527540	2.64848723	1.87493720	8.56057406	0.86935620	1.29931707
3160.400000	131	0	0	31.3	1.213989	4095.000000	7	1.98186380	0.65344548	2.14088109	0.92752863	0.61183648	0.17217706	2.36709856	0.90051062	0.74686785	1.17729635	1.14060166	0.18042311	0.58418858	0.22605571	0.81465539	0.35690400	2.25648471	1.40303106	1.32684898	1.60324010	1.70063148	1.10794739	2.17211687	4.02566758	0.86827683	2.88920037	0.54543122	2.65073496	1.87648190	8.56702933	0.89316540	1.29975988
3161.000000	131	0	0	31.3	1.212769	4095.000000	7	1.98257622	0.65358038	2.14131153	0.92759820	0.61493778	0.17254750	2.36714998	0.90054219	0.74723481	1.17775502	1.14128094	0.18046673	0.58427175	0.22608724	0.81504578	0.35696158	2.25765042	1.40384347	1.32708314	1.60450449	1.70093714	1.10803706	2.17757156	4.02625701	0.86837343	2.88871793	0.54550432	2.65132510	1.87714363	8.57085229	0.91222776	1.29994660
3161.600000	131	0	0	31.3	1.213989	4095.000000	7	1.98299914	0.65365624	2.14153725	0.92763510	0.61613110	0.17273874	2.36702850	0.90053775	0.74746031	1.17791661	1.14153510	0.18049647	0.58428607	0.22610645	0.81523657	0.35699641	2.25792175	1.40421053	1.32715097	1.60509401	1.70108194	1.10817276	2.18035365	4.02602207	0.86841407	2.88893670	0.54553238	2.65182740	1.87752481	8.56599885	0.92414823	1.30013169
3162.100000	131	0	0	31.3	1.213379	4095.000000	7	1.98311579	0.65369871	2.14143460	0.92766590	0.61681779	0.17286338	2.36718953	0.90052523	0.74756316	1.17803023	1.14180081	0.18050557	0.58430439	0.22611669	0.81536049	0.35702218	2.25820227	1.40448711	1.32720428	1.60570532	1.70108648	1.10816148	2.18226393	4.02626435	0.86848589	2.88859313	0.54555081	2.65225457	1.87782630	8.56990570	0.93186997	1.30020313
3162.700000	131	0	0	31.3	1.213379	4095.000000	7	1.98340602	0.65371021	2.14164144	0.92767679	0.61721590	0.17295573	2.36739239	0.90048087	0.74762191	1.17810731	1.14182262	0.18052129	0.58431155	0.22612246	0.81545356	0.35702289	2.25862985	1.40461044	1.32726232	1.60595154	1.70118838	1.10827135	2.18367704	4.02636505	0.86844551	2.88863239	0.54559587	2.65232089	1.87821392	8.56881200	0.93695955	1.30025564
3163.200000	131	0	0	31.3	1.212158	4095.000000	7	1.98337045	0.65369849	2.14178700	0.92762289	0.61741188	0.17301745	2.36721778	0.90049887	0.74768231	1.17818348	1.14181081	0.18052715	0.58433325	0.22612966	0.81548911	0.35703622	2.25853830	1.40471581	1.32715704	1.60621076	1.70131092	1.10825205	2.18414775	4.02608290	0.86848487	2.88802109	0.54559197	2.65216148	1.87791509	8.57001540	0.93914780	1.30012138
3163.800000	131	0	0	31.3	1.213989	4095.000000	7	1.98320447	0.65366376	2.14151733	0.92763404	0.61694990	0.17305023	2.36729180	0.90046626	0.74762521	1.17813332	1.14178414	0.18052869	0.58432103	0.22612086	0.81544985	0.35701525	2.25842359	1.40447584	1.32708922	1.60593544	1.70111041	1.10823245	2.18319497	4.02576616	0.86837471	2.88728589	0.54555736	2.65091721	1.87729681	8.57026614	0.93568574	1.29996654
3164.300000	131	0	0	31.3	1.213989	4095.000000	7	1.98267910	0.65355981	2.14105468	0.92748084	0.61518532	0.17300030	2.36707991	0.90045451	0.74737963	1.17798843	1.14154419	0.18050880	0.58425785	0.22609813	0.81526323	0.35695660	2.25787491	1.40379205	1.32696032	1.60525536	1.70080472	1.10804152	2.18036509	4.02553230	0.86824565	2.88620065	0.54548549	2.64925259	1.87661927	8.56563557	0.92869461	1.29964559
3164.900000	131	0	0	31.3	1.213989	4095.000000	7	1.98202399	0.65340302	2.14026340	0.92730775	0.61307038	0.17291117	2.36669460	0.90035875	0.74710462	1.17774295	1.14111526	0.18048800	0.58420458	0.22607700	0.81498162	0.35690791	2.25713476	1.40301557	1.32669380	1.60432162	1.70036381	1.10785179	2.17707786	4.02505415	0.86800953	2.88527762	0.54544473	2.64752038	1.87571143	8.56492473	0.92108680	1.29931308
3165.500000	131	0	0	31.3	1.213379	4095.000000	7	1.98142358	0.65328538	2.13953058	0.92717237	0.61110090	0.17280596	2.36649914	0.90030761	0.74680654	1.17749627	1.14069461	0.18045517	0.58413762	0.22605171	0.81471288	0.35684393	2.25639055	1.40224189	1.32646947	1.60357308	1.70011103	1.10771315	2.17379451	4.02434440	0.86785290	2.88414984	0.54536365	2.64626449	1.87483864	8.56314648	0.91382132	1.29906498
3166.000000	131	0	0	31.3	1.210938	4095.000000	7	1.98083660	0.65316952	2.13911222	0.92698817	0.60938413	0.17269693	2.36631613	0.90026743	0.74650971	1.17729821	1.14030647	0.18042805	0.58410056	0.22602066	0.81447676	0.35678849	2.25573749	1.40166167	1.32630858	1.60273505	1.69985951	1.10756620	2.17084628	4.02385699	0.86768479	2.88379292	0.54530632	2.64493233	1.87429643	8.55813422	0.90749772	1.29878903
3166.600000	131	0	0	31.3	1.213989	4095.000000	7	1.98050600	0.65306208	2.13876587	0.92687962	0.60797225	0.17260109	2.36621955	0.90023404	0.74629967	1.17710203	1.14002677	0.18041433	0.58405108	0.22600866	0.81425893	0.35673856	2.25539650	1.40099723	1.32612241	1.60209295	1.69973088	1.10740740	2.16815791	4.02318000	0.86757622	2.88273645	0.54527048	2.64389889	1.87382723	8.55474218	0.90209223	1.29858583
3167.100000	131	0	0	31.3	1.213379	4095.000000	7	1.98005943	0.65298050	2.13835174	0.92685706	0.60682197	0.17250969	2.36607552	0.90018108	0.74610593	1.17695197	1.13982671	0.18039584	0.58401381	0.22598609	0.81408701	0.35670320	2.25487868	1.40053308	1.32605429	1.60146635	1.69947158	1.10728690	2.16616639	4.02301549	0.86741377	2.88253081	0.54522790	2.64277698	1.87325427	8.55572362	0.89755169	1.29847096
3167.700000	131	0	0	31.3	1.212769	4095.000000	7	1.97984352	0.65291197	2.13821660	0.92682442	0.60590615	0.17243911	2.36587221	0.90015290	0.74597796	1.17680563	1.13947023	0.18037642	0.58398770	0.22597521	0.81396961	0.35667442	2.25432173	1.40024762	1.32590491	1.60092730	1.69927537	1.10721389	2.16427008	4.02250315	0.86736983	2.88211257	0.54518797	2.64229051	1.87297144	8.55596744	0.89371220	1.29832655
3168.200000	131	0	0	31.3	1.212158	4095.000000	7	1.97955521	0.65283283	2.13799174	0.92672623	0.60508368	0.17236747	2.36572483	0.90010516	0.74586461	1.17668622	1.13941274	0.18036024	0.58395654	0.22596513	0.81383693	0.35663746	2.25399870	1.39991088	1.32582229	1.60055327	1.69911834	1.10711833	2.16236562	4.02187882	0.86730802	2.88175594	0.54515256	2.64179970	1.87264999	8.55213004	0.89026761	1.29820804
3168.800000	131	0	0	31.3	1.212158	4095.000000	7	1.97923521	0.65278332	2.13764862	0.92663814	0.60436808	0.17230731	2.36583494	0.90004464	0.74572747	1.17661013	1.13920065	0.18035115	0.58394223	0.22595008	0.81368922	0.35661401	2.25380846	1.39957491	1.32573935	1.60013546	1.69906930	1.10705066	2.16088220	4.02175522	0.86718850	2.88154897	0.54513495	2.64095735	1.87228454	8.54939428	0.88727302	1.29809286
3169.300000	131	0	0	31.3	1.212769	4095.000000	7	1.97915570	0.65274022	2.13753595	0.92654527	0.60376600	0.17224593	2.36552155	0.89999116	0.74561013	1.17654764	1.13914408	0.18033604	0.58390917	0.22594528	0.81360662	0.35660104	2.25340866	1.39931103	1.32563112	1.59990721	1.69883810	1.10697262	2.15970567	4.02157403	0.86713921	2.88146787	0.54508459	2.64063751	1.87192006	8.54440416	0.88466283	1.29803677
3169.900000	131	0	0	31.3	1.212769	4095.000000	7	1.97887315	0.65268209	2.13730096	0.92654527	0.60324145	0.17219068	2.36545210	0.90000133	0.74551165	1.17646289	1.13907481	0.18033389	0.58389149	0.22593648	0.81352130	0.35658239	2.25315615	1.39909075	1.32553166	1.59960852	1.69890651	1.10698983	2.15851998	4.02175208	0.86706337	2.88140494	0.54508930	2.64035196	1.87178570	8.54920695	0.88243097	1.29785091
3170.500000	0	0	0	31.3	1.212769	4095.000000	0	1.97878655	0.65265004	2.13728567	0.92654288	0.60286006	0.17213926	2.36530587	0.90000238	0.74545394	1.17643413	1.13887002	0.18032541	0.58388433	0.22592384	0.81343329	0.35655911	2.25298101	1.39898501	1.32552458	1.59940225	1.69879813	1.10699369	2.15777431	4.02143369	0.86702915	2.88113649	0.54503853	2.63995289	1.87096220	8.54627296	0.87926744	1.29740858
3171.000000	0	0	0	31.3	1.213989	4095.000000	0	1.97782661	0.65244075	2.13652175	0.92636618	0.60143040	0.17205065	2.36526070	0.89995855	0.74529257	1.17630639	1.13885338	0.18032464	0.58386412	0.22591471	0.81338447	0.35655218	2.25266516	1.39894461	1.32537457	1.59911618	1.69852948	1.10688004	2.15459993	4.02106402	0.86678658	2.87979254	0.54490834	2.63687864	1.87007258	8.54382400	0.87250970	1.29703536
3171.600000	0	0	0	31.3	1.213379	4095.000000	0	1.97750121	0.65235104	2.13626954	0.92628367	0.60039474	0.17194613	2.36514497	0.89989256	0.74517669	1.17624516	1.13872303	0.18030492	0.58385696	0.22591487	0.81335119	0.35654650	2.25282254	1.39890387	1.32535670	1.59898587	1.69857727	1.10689666	2.15357569	4.02082632	0.86677100	2.88007763	0.54494252	2.63742676	1.87000389	8.54572068	0.87089503	1.29718397
3172.100000	0	0	0	31.3	1.212158	4095.000000	0	1.97759296	0.65237910	2.13639182	0.92628632	0.60054812	0.17191721	2.36504166	0.89992334	0.74518210	1.17621640	1.13867857	0.18029767	0.58385107	0.22591311	0.81334306	0.35655236	2.25269846	1.39885961	1.32525490	1.59891857	1.69857892	1.10689547	2.15331534	4.02125880	0.86680368	2.88017895	0.54492389	2.63758267	1.87007258	8.54368053	0.87004534	1.29723075
3172.700000	0	0	0	31.3	1.212158	4095.000000	0	1.97770268	0.65242241	2.13664302	0.92633487	0.60063909	0.17191032	2.36511335	0.89989360	0.74517080	1.17620898	1.13864530	0.18030646	0.58383297	0.22591231	0.81336796	0.35655449	2.25277849	1.39880762	1.32529603	1.59897883	1.69857109	1.10684681	2.15332818	4.02115094	0.86684836	2.88050811	0.54492164	2.63776964	1.87025398	8.54452894	0.86949252	1.29731336
3173.200000	0	0	0	31.3	1.212158	4095.000000	0	1.97770268	0.65243877	2.13665576	0.92635583	0.60076565	0.17189487	2.36506876	0.89994264	0.74519694	1.17622320	1.13863078	0.18029783	0.58387128	0.22591375	0.81335588	0.35654401	2.25267966	1.39879322	1.32531760	1.59888687	1.69856533	1.10687886	2.15317825	4.02102213	0.86685449	2.88046128	0.54495091	2.63798198	1.87044123	8.54627921	0.86913142	1.29729379
3173.800000	0	0	0	31.3	1.212769	4095.000000	0	1.97782613	0.65247567	2.13683564	0.92636273	0.60083363	0.17189976	2.36512803	0.89996429	0.74520354	1.17621021	1.13865982	0.18030322	0.58385591	0.22590783	0.81333615	0.35654437	2.25275164	1.39876337	1.32534120	1.59898156	1.69849981	1.10681981	2.15314693	4.02128603	0.86685449	2.88086037	0.54496279	2.63807960	1.87041338	8.54527141	0.86877654	1.29730241
3174.400000	0	0	0	31.3	1.212769	4095.000000	0	1.97789898	0.65250219	2.13684380	0.92637440	0.60093357	0.17189808	2.36500327	0.89998646	0.74521343	1.17618053	1.13861475	0.18029952	0.58386244	0.22591007	0.81329844	0.35654543	2.25277581	1.39877074	1.32533445	1.59878045	1.69847633	1.10684206	2.15308429	4.02165258	0.86685781	2.88096872	0.54496299	2.63829641	1.87039452	8.54469427	0.86855976	1.29733658
3174.900000	0	0	0	31.3	1.213989	4095.000000	0	1.97799973	0.65249910	2.13678417	0.92639828	0.60100070	0.17189487	2.36515061	0.89999716	0.74524122	1.17621269	1.13875085	0.18029937	0.58387023	0.22591279	0.81329153	0.35654934	2.25262702	1.39876477	1.32531322	1.59873624	1.69845861	1.10683969	2.15309148	4.02126508	0.86688079	2.88066327	0.54495071	2.63831543	1.87059212	8.54549916	0.86840231	1.29734057
3175.500000	0	0	0	31.3	1.213379	4095.000000	0	1.97810854	0.65250396	2.13691463	0.92641367	0.60107103	0.17189839	2.36516416	0.89995360	0.74523675	1.17617743	1.13864318	0.18029860	0.58387381	0.22590799	0.81330731	0.35654561	2.25275379	1.39885855	1.32535805	1.59885362	1.69850682	1.10686877	2.15304938	4.02127869	0.86690735	2.88105330	0.54503259	2.63837692	1.87078434	8.54303184	0.86822392	1.29736346
3176.000000	128	0	0	31.3	1.213989	4095.000000	1	1.97813361	0.65253092	2.13692839	0.92640279	0.60115415	0.17190466	2.36519013	0.89992803	0.74527020	1.17620496	1.13871667	0.18030214	0.58385675	0.22591167	0.81330411	0.35654526	2.25283812	1.39881640	1.32540255	1.59884736	1.69854143	1.10686432	2.15318800	4.02146511	0.86692190	2.88116515	0.54502809	2.63836234	1.87072730	8.54325638	0.86794488	1.29731104
3176.600000	128	0	0	31.3	1.213989	4095.000000	1	1.97793635	0.65248915	2.13663589	0.92630277	0.60057688	0.17186044	2.36518449	0.89988421	0.74507682	1.17606734	1.13843149	0.18027564	0.58380602	0.22588543	0.81304035	0.35647792	2.25216945	1.39797219	1.32514502	1.59792810	1.69812616	1.10662459	2.15002797	4.02029864	0.86648890	2.87858269	0.54484161	2.63420760	1.86874180	8.53837477	0.86301759	1.29652525
3177.100000	128	0	0	31.3	1.211548	4095.000000	1	1.97629322	0.65212456	2.13535218	0.92589878	0.59708892	0.17157924	2.36461154	0.89972615	0.74436526	1.17553586	1.13763518	0.18021000	0.58364814	0.22581902	0.81238856	0.35632107	2.25057725	1.39602261	1.32457987	1.59571509	1.69740582	1.10624489	2.14358615	4.01923517	0.86627449	2.87793120	0.54480845	2.63312812	1.86827747	8.53848694	0.85989186	1.29636973
3177.700000	128	0	0	31.3	1.210938	4095.000000	1	1.97620294	0.65208501	2.13524473	0.92588075	0.59646892	0.17146176	2.36426276	0.89972041	0.74425274	1.17544066	1.13745414	0.18019351	0.58361846	0.22579678	0.81223410	0.35630846	2.25023330	1.39573014	1.32452157	1.59558775	1.69728147	1.10624340	2.14232286	4.01915145	0.86623672	2.87796332	0.54475257	2.63316671	1.86802538	8.53915379	0.85826473	1.29634254
3178.300000	128	0	0	31.3	1.212769	4095.000000	1	1.97611739	0.65209297	2.13517904	0.92586988	0.59631004	0.17140532	2.36426276	0.89969042	0.74421390	1.17541376	1.13747832	0.18019336	0.58362036	0.22579037	0.81221291	0.35630277	2.25010024	1.39563477	1.32452124	1.59520891	1.69725635	1.10618705	2.14171651	4.01934506	0.86617368	2.87799683	0.54473026	2.63296428	1.86782490	8.53881101	0.85702870	1.29628949
3178.800000	128	0	0	31.3	1.214600	4095.000000	1	1.97605595	0.65205077	2.13517598	0.92587173	0.59613970	0.17136142	2.36431580	0.89969511	0.74414729	1.17539645	1.13747530	0.18018488	0.58360773	0.22578509	0.81213630	0.35629229	2.24997148	1.39560917	1.32440837	1.59499608	1.69721888	1.10615027	2.14088517	4.01923726	0.86618746	2.87838855	0.54472392	2.63278970	1.86780247	8.53856173	0.85602437	1.29625036
3179.400000	128	0	0	31.3	1.213379	4095.000000	1	1.97606730	0.65206646	2.13517700	0.92586033	0.59607323	0.17132885	2.36437393	0.89969850	0.74409480	1.17538811	1.13739219	0.18017641	0.58361425	0.22578109	0.81216414	0.35627649	2.24989906	1.39550820	1.32444172	1.59491018	1.69724812	1.10618319	2.14048493	4.01913052	0.86617419	2.87825797	0.54480088	2.63271506	1.86769439	8.53832492	0.85518819	1.29622848
3179.900000	128	0	0	31.3	1.213989	4095.000000	1	1.97604887	0.65205320	2.13521417	0.92590276	0.59603713	0.17130606	2.36458783	0.89974806	0.74409739	1.17533432	1.13737406	0.18017795	0.58361341	0.22578557	0.81216882	0.35626920	2.24982396	1.39544544	1.32442555	1.59483287	1.69729094	1.10614908	2.14026034	4.01893797	0.86617955	2.87814206	0.54482441	2.63282828	1.86762085	8.53868013	0.85454165	1.29619731
3180.500000	128	0	0	31.3	1.213379	4095.000000	1	1.97605643	0.65204348	2.13519686	0.92588393	0.59600825	0.17128970	2.36459517	0.89978066	0.74408680	1.17532041	1.13745777	0.18017810	0.58361152	0.22578093	0.81212448	0.35627613	2.24984166	1.39537848	1.32446126	1.59468997	1.69715795	1.10617845	2.14010620	4.01882286	0.86615454	2.87796052	0.54473620	2.63290482	1.86764013	8.53801023	0.85399262	1.29621787
3181.100000	128	0	0	31.3	1.213989	4095.000000	1	1.97592741	0.65204679	2.13516783	0.92585608	0.59601971	0.17127150	2.36460871	0.89982187	0.74408233	1.17535256	1.13734414	0.18017209	0.58360499	0.22578013	0.81213113	0.35628199	2.24968020	1.39536691	1.32445015	1.59466694	1.69720694	1.10615116	2.14000719	4.01907087	0.86616321	2.87828381	0.54468892	2.63282385	1.86750695	8.53602595	0.85346403	1.29615122
3181.600000	128	0	0	31.3	1.213379	4095.000000	1	1.97593781	0.65204503	2.13513677	0.92590276	0.59602736	0.17125896	2.36462170	0.89977857	0.74404655	1.17535194	1.13742302	0.18017332	0.58359552	0.22578109	0.81211881	0.35627329	2.24971614	1.39537182	1.32446868	1.59460174	1.69715877	1.10611438	2.13991788	4.01896204	0.86615122	2.87813368	0.54470448	2.63288711	1.86744776	8.53736846	0.85296953	1.29616349
3182.100000	128	0	0	31.3	1.213379	4095.000000	1	1.97593781	0.65204657	2.13516732	0.92590488	0.59595750	0.17124320	2.36451107	0.89971493	0.74405102	1.17534731	1.13744719	0.18017071	0.58358815	0.22577853	0.81207595	0.35627276	2.24962173	1.39535920	1.32442959	1.59441631	1.69717812	1.10617578	2.13967804	4.01886681	0.86614407	2.87832710	0.54471205	2.63289217	1.86759843	8.53667692	0.85266946	1.29619200
3182.700000	128	0	0	31.3	1.213989	4095.000000	1	1.97591701	0.65205254	2.13523760	0.92588367	0.59598361	0.17123816	2.36460984	0.89973528	0.74404585	1.17530187	1.13745384	0.18017040	0.58358563	0.22577837	0.81212177	0.35628075	2.24980089	1.39540828	1.32440803	1.59454592	1.69732841	1.10613930	2.13974387	4.01872869	0.86617087	2.87820141	0.54471328	2.63292759	1.86763341	8.53727811	0.85225058	1.29621190
3183.300000	128	0	0	31.3	1.213989	4095.000000	1	1.97600633	0.65204193	2.13528445	0.92588420	0.59598064	0.17123112	2.36461323	0.89968885	0.74404255	1.17528765	1.13743329	0.18016824	0.58357174	0.22578141	0.81210009	0.35627862	2.24971345	1.39539636	1.32438243	1.59447838	1.69727364	1.10613870	2.13933772	4.01869625	0.86616372	2.87799055	0.54470345	2.63288331	1.86736884	8.53561797	0.85191880	1.29613199
3183.800000	128	0	0	31.3	1.211548	4095.000000	1	1.97595104	0.65203906	2.13498758	0.92589003	0.59595070	0.17121598	2.36452857	0.89967607	0.74405361	1.17528363	1.13748739	0.18016362	0.58358815	0.22577533	0.81210551	0.35627897	2.24964748	1.39532344	1.32444475	1.59436557	1.69723659	1.10610964	2.13926476	4.01887937	0.86608359	2.87817278	0.54472331	2.63274352	1.86736750	8.53407976	0.85162475	1.29609519
3184.400000	128	0	0	31.3	1.213379	4095.000000	1	1.97593875	0.65203862	2.13504461	0.92586218	0.59597045	0.17120375	2.36459122	0.89965938	0.74403243	1.17527003	1.13735804	0.18015869	0.58360373	0.22577277	0.81209319	0.35627773	2.24972257	1.39526910	1.32437737	1.59431170	1.69721518	1.10613722	2.13932292	4.01845246	0.86612340	2.87818605	0.54472208	2.63281500	1.86746301	8.53505121	0.85131863	1.29607298
3185.000000	128	0	0	31.3	1.212769	4095.000000	1	1.97588771	0.65204193	2.13511895	0.92587889	0.59599211	0.17120038	2.36446028	0.89966773	0.74402278	1.17528147	1.13735653	0.18016578	0.58359447	0.22577181	0.81210132	0.35627169	2.24963836	1.39534622	1.32443667	1.59433707	1.69719624	1.10612981	2.13903111	4.01824739	0.86612315	2.87816301	0.54469465	2.63271063	1.86714915	8.53450631	0.85094460	1.29608922
3185.500000	128	0	0	31.3	1.212158	4095.000000	1	1.97585038	0.65204945	2.13532009	0.92588393	0.59597215	0.17118693	2.36446987	0.89969120	0.74399148	1.17529723	1.13742755	0.18015314	0.58358373	0.22577021	0.81210305	0.35626672	2.24967859	1.39532554	1.32447980	1.59441397	1.69716289	1.10611082	2.13901224	4.01855813	0.86611013	2.87804780	0.54467337	2.63279982	1.86727513	8.53632806	0.85070784	1.29607298
3186.100000	128	0	0	31.3	1.213989	4095.000000	1	1.97586550	0.65200482	2.13505174	0.92586934	0.59595346	0.17118264	2.36448850	0.89968494	0.74401454	1.17527652	1.13735986	0.18016038	0.58359152	0.22577421	0.81207447	0.35627382	2.24963997	1.39535674	1.32440668	1.59445418	1.69727241	1.10611320	2.13893011	4.01821496	0.86610579	2.87808620	0.54466948	2.63258224	1.86720116	8.53711924	0.85045874	1.29609519
3186.700000	128	0	0	31.3	1.215210	4095.000000	1	1.97575823	0.65202868	2.13514645	0.92590435	0.59597639	0.17117194	2.36448511	0.89970998	0.74398018	1.17526231	1.13745626	0.18015776	0.58359110	0.22577645	0.81208383	0.35626654	2.24952089	1.39539881	1.32444543	1.59430311	1.69717112	1.10611468	2.13900816	4.01834051	0.86610605	2.87826775	0.54466846	2.63263284	1.86715946	8.53797285	0.85023292	1.29604546
3187.200000	128	0	0	31.3	1.212769	4095.000000	3	1.97583101	0.65201719	2.13513830	0.92587359	0.59596620	0.17116812	2.36451051	0.89975484	0.74392323	1.17530063	1.13745414	0.18015175	0.58358942	0.22577485	0.81205723	0.35625997	2.24957989	1.39541669	1.32444172	1.59421919	1.69724647	1.10618023	2.13959232	4.01893064	0.86659918	2.88112670	0.54486883	2.63881314	1.87058403	8.54723726	0.85647649	1.29763653
3187.700000	128	0	0	31.3	1.213989	4095.000000	3	1.97903548	0.65279570	2.13813196	0.92679125	0.60309460	0.17163217	2.36579993	0.90015107	0.74536984	1.17621176	1.13877686	0.18027117	0.58387612	0.22590511	0.81323434	0.35656071	2.25269953	1.39930471	1.32557347	1.59857036	1.69900171	1.10712931	2.15543755	4.02218887	0.86737111	2.88429192	0.54511263	2.64333597	1.87222117	8.55007497	0.86427731	1.29813302
3188.300000	128	0	0	31.3	1.212769	4095.000000	3	1.97974173	0.65295486	2.13876281	0.92692129	0.60596218	0.17194184	2.36621785	0.90019073	0.74580923	1.17662683	1.13951622	0.18032587	0.58398370	0.22595200	0.81372497	0.35666749	2.25383801	1.40024480	1.32589344	1.59973926	1.69923292	1.10731806	2.16010636	4.02278917	0.86744953	2.88437522	0.54515911	2.64409398	1.87277227	8.55623004	0.86956798	1.29835144
3188.800000	128	0	0	31.3	1.213379	4095.000000	3	1.98006038	0.65302096	2.13900918	0.92691996	0.60695979	0.17208263	2.36640199	0.90017873	0.74595415	1.17680409	1.13967025	0.18033820	0.58400918	0.22597137	0.81390993	0.35669698	2.25434323	1.40061992	1.32590963	1.60024705	1.69946374	1.10739731	2.16264046	4.02277240	0.86750393	2.88451661	0.54526537	2.64483125	1.87326641	8.55322661	0.87432798	1.29855860
3189.400000	128	0	0	31.3	1.213989	4095.000000	3	1.98030614	0.65310497	2.13906835	0.92695738	0.60778914	0.17218716	2.36630935	0.90018499	0.74609414	1.17690865	1.13989511	0.18035669	0.58403381	0.22598353	0.81406876	0.35672666	2.25470986	1.40099407	1.32599966	1.60076514	1.69953547	1.10746350	2.16456013	4.02318105	0.86764826	2.88450261	0.54522544	2.64541869	1.87374537	8.55498908	0.87891897	1.29867912
3190.000000	128	0	0	31.3	1.214600	4095.000000	3	1.98063340	0.65316930	2.13924129	0.92702374	0.60851742	0.17227318	2.36636358	0.90019203	0.74624381	1.17702375	1.14005068	0.18037272	0.58407929	0.22599249	0.81416964	0.35675455	2.25499051	1.40131095	1.32613354	1.60120738	1.69973253	1.10748457	2.16622630	4.02337700	0.86766155	2.88450121	0.54526086	2.64584219	1.87401796	8.55738998	0.88331331	1.29875782
3190.500000	128	0	0	31.3	1.213989	4095.000000	3	1.98083139	0.65319208	2.13936272	0.92703993	0.60918026	0.17235094	2.36637770	0.90019751	0.74636732	1.17710172	1.14008276	0.18038736	0.58409993	0.22600514	0.81430679	0.35677676	2.25530239	1.40151216	1.32613624	1.60164737	1.69983477	1.10764219	2.16780742	4.02367254	0.86773027	2.88466221	0.54525472	2.64630265	1.87439226	8.55723051	0.88763761	1.29894543
3191.100000	128	0	0	31.3	1.213379	4095.000000	3	1.98111989	0.65324426	2.13960712	0.92711345	0.60973812	0.17241845	2.36647598	0.90019777	0.74646421	1.17721157	1.14021868	0.18039984	0.58409551	0.22601490	0.81438795	0.35679045	2.25554870	1.40178868	1.32624551	1.60207923	1.70000093	1.10768524	2.16911194	4.02377000	0.86776322	2.88457891	0.54530202	2.64686690	1.87477249	8.55369842	0.89191070	1.29896635
3191.700000	128	0	0	31.3	1.213379	4095.000000	3	1.98111468	0.65326106	2.13969233	0.92711823	0.61026081	0.17247677	2.36649688	0.90022856	0.74656487	1.17729543	1.14041636	0.18040678	0.58410667	0.22601842	0.81448466	0.35681479	2.25579073	1.40195334	1.32639729	1.60245239	1.70006484	1.10769682	2.17033598	4.02429513	0.86783910	2.88504726	0.54530529	2.64714304	1.87500606	8.55763075	0.89594450	1.29910384
3192.200000	128	0	0	31.3	1.214600	4095.000000	3	1.98122838	0.65327389	2.13986532	0.92717821	0.61075644	0.17253112	2.36659856	0.90027500	0.74665022	1.17734741	1.14048721	0.18041479	0.58411909	0.22602434	0.81452487	0.35682385	2.25606991	1.40223204	1.32640606	1.60268251	1.70005948	1.10775025	2.17148614	4.02433496	0.86786082	2.88543097	0.54538003	2.64750256	1.87520680	8.55745877	0.89974128	1.29918288
3192.700000	128	0	0	31.3	1.212158	4095.000000	3	1.98148328	0.65331302	2.13987349	0.92718724	0.61118376	0.17257659	2.36663189	0.90025752	0.74670798	1.17738981	1.14041061	0.18042419	0.58414330	0.22603507	0.81462874	0.35684305	2.25622162	1.40233233	1.32645598	1.60300520	1.70011556	1.10781082	2.17260480	4.02471550	0.86792802	2.88532523	0.54541095	2.64787933	1.87556826	8.55929457	0.90326552	1.29918089
3193.300000	128	0	0	31.3	1.212158	4095.000000	3	1.98154441	0.65335968	2.13996586	0.92720476	0.61158587	0.17262222	2.36652626	0.90029848	0.74675962	1.17750184	1.14059530	0.18043097	0.58415910	0.22604467	0.81469832	0.35684678	2.25644920	1.40252591	1.32649342	1.60313304	1.70026072	1.10779419	2.17370173	4.02485914	0.86798244	2.88572369	0.54544760	2.64830771	1.87575285	8.55961989	0.90651639	1.29934563
3193.900000	128	0	0	31.3	1.212769	4095.000000	3	1.98170979	0.65339639	2.14000464	0.92719733	0.61192861	0.17266570	2.36656354	0.90029561	0.74685747	1.17748482	1.14062921	0.18043806	0.58415152	0.22604643	0.81477580	0.35686028	2.25657887	1.40268395	1.32649983	1.60341306	1.70033783	1.10782893	2.17436420	4.02472494	0.86802665	2.88578742	0.54540603	2.64849360	1.87597843	8.56022679	0.90954465	1.29934630
3194.400000	128	0	0	31.3	1.213379	4095.000000	3	1.98162828	0.65338511	2.14006793	0.92724803	0.61228368	0.17270183	2.36650875	0.90033031	0.74690747	1.17752536	1.14070642	0.18044531	0.58418247	0.22605123	0.81481726	0.35686597	2.25683662	1.40279624	1.32652715	1.60355818	1.70037660	1.10789276	2.17525351	4.02471446	0.86801285	2.88593589	0.54546296	2.64857318	1.87601490	8.56268949	0.91241102	1.29942834
3195.000000	128	0	0	31.3	1.213989	4095.000000	3	1.98170694	0.65340789	2.14000413	0.92725891	0.61258790	0.17274501	2.36664602	0.90033240	0.74698198	1.17756096	1.14082997	0.18045240	0.58418289	0.22605603	0.81488265	0.35688267	2.25694532	1.40283919	1.32651062	1.60390220	1.70042073	1.10794769	2.17593876	4.02506569	0.86808542	2.88656351	0.54543470	2.64885715	1.87619862	8.56193522	0.91497344	1.29951338
3195.500000	128	0	0	31.3	1.213379	4095.000000	3	1.98185575	0.65346428	2.13997453	0.92728307	0.61288962	0.17278452	2.36690928	0.90033110	0.74702844	1.17761791	1.14085965	0.18045810	0.58417657	0.22606660	0.81489647	0.35689227	2.25699699	1.40293917	1.32662633	1.60391122	1.70041248	1.10795214	2.17653341	4.02480357	0.86814138	2.88643251	0.54536979	2.64906855	1.87631931	8.56218246	0.91741555	1.29952334
3196.100000	128	0	0	31.3	1.213379	4095.000000	3	1.98191025	0.65349546	2.14036498	0.92731758	0.61313981	0.17281423	2.36675505	0.90030709	0.74710131	1.17766371	1.14098957	0.18046596	0.58419510	0.22606884	0.81495891	0.35690240	2.25709924	1.40312119	1.32665635	1.60413603	1.70048878	1.10790968	2.17717285	4.02508770	0.86813678	2.88646894	0.54537245	2.64924367	1.87659270	8.56228261	0.91968421	1.29955557
3196.700000	128	0	0	31.3	1.212769	4095.000000	3	1.98196617	0.65350497	2.14023074	0.92734757	0.61339885	0.17284715	2.36654320	0.90032457	0.74712419	1.17768909	1.14089145	0.18047413	0.58421405	0.22606980	0.81502160	0.35691466	2.25729192	1.40319795	1.32669616	1.60438873	1.70051682	1.10799549	2.17799112	4.02547253	0.86815876	2.88641640	0.54542835	2.64964364	1.87682828	8.56074615	0.92180537	1.29966254
3197.200000	128	0	0	31.3	1.213989	4095.000000	3	1.98191167	0.65352421	2.14038080	0.92732368	0.61363946	0.17288161	2.36673527	0.90030213	0.74718386	1.17772871	1.14104651	0.18047875	0.58421869	0.22607828	0.81505664	0.35692124	2.25738719	1.40331556	1.32672821	1.60456728	1.70055394	1.10804122	2.17860554	4.02562773	0.86818815	2.88667280	0.54552521	2.64984428	1.87688999	8.56126555	0.92373658	1.29966785
3197.800000	128	0	0	31.2	1.213989	4095.000000	3	1.98216571	0.65354920	2.14033792	0.92734917	0.61389601	0.17290841	2.36669855	0.90032092	0.74722349	1.17775069	1.14109496	0.18048615	0.58420921	0.22608260	0.81512378	0.35693154	2.25758151	1.40347261	1.32674676	1.60472897	1.70064839	1.10800707	2.17932873	4.02561725	0.86820527	2.88668051	0.54548794	2.64980351	1.87701793	8.56188828	0.92564658	1.29973762
3198.300000	128	0	0	31.2	1.212769	4095.000000	3	1.98226241	0.65356313	2.14057222	0.92740492	0.61409174	0.17293797	2.36675844	0.90032875	0.74732444	1.17779000	1.14113979	0.18048723	0.58423785	0.22608372	0.81515389	0.35693670	2.25746901	1.40351980	1.32681322	1.60488793	1.70077915	1.10803380	2.17994352	4.02587943	0.86821345	2.88680592	0.54547484	2.65006533	1.87719634	8.56384769	0.92744899	1.29975988
3198.900000	128	0	0	31.3	1.212769	4095.000000	3	1.98230933	0.65360095	2.14072129	0.92731890	0.61431633	0.17296523	2.36660591	0.90039137	0.74733293	1.17785191	1.14114070	0.18049231	0.58423890	0.22608484	0.81519609	0.35694683	2.25756429	1.40359623	1.32679129	1.60520864	1.70068015	1.10813267	2.18043111	4.02605353	0.86824207	2.88689069	0.54555532	2.65031251	1.87727699	8.56558859	0.92915247	1.29978845
3199.400000	128	0	0	31.3	1.212769	4095.000000	3	1.98248331	0.65359498	2.14057937	0.92740545	0.61450889	0.17299831	2.36653869	0.90039554	0.74735935	1.17783891	1.14119885	0.18049647	0.58424080	0.22609044	0.81521880	0.35694985	2.25764396	1.40373675	1.32680108	1.60522317	1.70065788	1.10809882	2.18082782	4.02592767	0.86826737	2.88712332	0.54553627	2.65060943	1.87740720	8.56403240	0.93080007	1.29988979
3200.000000	128	0	0	31.3	1.212158	4095.000000	3	1.98245676	0.65361731	2.14064880	0.92742111	0.61470686	0.17302098	2.36663020	0.90037389	0.74739662	1.17786553	1.14121521	0.18049725	0.58425027	0.22609413	0.81528644	0.35696140	2.25780708	1.40381741	1.32676565	1.60538767	1.70077667	1.10813119	2.18160011	4.02596648	0.86824871	2.88731182	0.54557641	2.65070564	1.87766856	8.56378821	0.93231251	1.29992268
3200.500000	128	0	0	31.3	1.213379	4095.000000	3	1.98246577	0.65362771	2.14057427	0.92740412	0.61491884	0.17304640	2.36646073	0.90036423	0.74739733	1.17789030	1.14113313	0.18050310	0.58425322	0.22609653	0.81532717	0.35696549	2.25776239	1.40391709	1.32684831	1.60553804	1.70081008	1.10812288	2.18187737	4.02619932	0.86829523	2.88731742	0.54556638	2.65094652	1.87777943	8.56402927	0.93375844	1.29998182
3201.100000	128	0	0	31.3	1.213379	4095.000000	3	1.98258997	0.65366509	2.14062429	0.92741580	0.61508285	0.17306892	2.36660026	0.90039841	0.74743625	1.17792868	1.14118734	0.18050711	0.58426670	0.22609797	0.81535185	0.35696389	2.25794652	1.40398860	1.32689689	1.60565545	1.70085133	1.10810981	2.18241431	4.02614164	0.86832564	2.88763068	0.54558092	2.65110904	1.87788714	8.56684765	0.93506297	1.29997285
3201.700000	128	0	0	31.3	1.212769	4095.000000	3	1.98272793	0.65366155	2.14080910	0.92744076	0.61524689	0.17309174	2.36666974	0.90041903	0.74749805	1.17790268	1.14127791	0.18051235	0.58426817	0.22610661	0.81538789	0.35697224	2.25786199	1.40395619	1.32698023	1.60580506	1.70084102	1.10809199	2.18290349	4.02612590	0.86831746	2.88765311	0.54550842	2.65133912	1.87820491	8.56752115	0.93636056	1.29999943
3202.200000	128	0	0	31.3	1.213989	4095.000000	3	1.98267388	0.65366332	2.14095818	0.92745323	0.61540039	0.17311808	2.36677991	0.90043233	0.74751952	1.17790299	1.14129427	0.18051451	0.58427660	0.22610581	0.81539505	0.35698077	2.25793467	1.40406927	1.32693401	1.60583569	1.70086330	1.10821820	2.18320017	4.02600109	0.86834736	2.88738049	0.54553852	2.65138692	1.87826306	8.56748043	0.93760018	1.30007985
3202.800000	128	0	0	31.3	1.212769	4095.000000	3	1.98274453	0.65366708	2.14105111	0.92746067	0.61554895	0.17314382	2.36672172	0.90040415	0.74755066	1.17793828	1.14130850	0.18052144	0.58427575	0.22610773	0.81545084	0.35699748	2.25817804	1.40414043	1.32696201	1.60593897	1.70092394	1.10813505	2.18368849	4.02653918	0.86837267	2.88749612	0.54558788	2.65149911	1.87829461	8.56566062	0.93872953	1.30002535
3203.300000	128	0	0	31.3	1.213989	4095.000000	6	1.98283983	0.65370822	2.14093419	0.92747925	0.61565834	0.17316771	2.36677539	0.90041068	0.74758157	1.17796862	1.14146784	0.18052329	0.58427997	0.22610069	0.81542788	0.35700227	2.25675482	1.40169931	1.32604755	1.60196675	1.69841453	1.10681951	2.16481201	4.02096559	0.86649503	2.87606075	0.54490056	2.63386143	1.86948316	8.54245182	0.88900152	1.29666288
3203.900000	128	0	0	31.3	1.213989	4095.000000	6	1.97629652	0.65212743	2.13469584	0.92570916	0.59692104	0.17206075	2.36416061	0.89964947	0.74452205	1.17576309	1.13762491	0.18024852	0.58366919	0.22581758	0.81260686	0.35631929	2.25110159	1.39585533	1.32453101	1.59623665	1.69735641	1.10628849	2.14819634	4.01964335	0.86626045	2.87676480	0.54483772	2.63313824	1.86883737	8.54131692	0.87267398	1.29648911
3204.400000	128	0	0	31.3	1.212158	4095.000000	6	1.97606068	0.65208060	2.13487862	0.92571473	0.59605943	0.17178241	2.36427461	0.89965703	0.74437538	1.17553339	1.13751338	0.18022664	0.58363067	0.22580222	0.81241369	0.35629514	2.25062555	1.39558183	1.32446025	1.59588150	1.69724565	1.10622887	2.14539498	4.01977209	0.86620456	2.87758143	0.54477734	2.63315090	1.86854260	8.54066228	0.86625535	1.29630275
3205.000000	131	0	0	31.3	1.214600	4095.000000	6	1.97597514	0.65205917	2.13499369	0.92574867	0.59585769	0.17165558	2.36415666	0.89965573	0.74428098	1.17544715	1.13751398	0.18021539	0.58361278	0.22578813	0.81235210	0.35628839	2.25027462	1.39552538	1.32442016	1.59555728	1.69726417	1.10622145	2.14405650	4.01949054	0.86620328	2.87788721	0.54474623	2.63304841	1.86836001	8.54215872	0.86248410	1.29617808
3205.600000	131	0	0	31.3	1.213989	4095.000000	6	1.97595671	0.65203729	2.13479563	0.92580384	0.59572775	0.17156547	2.36431298	0.89967451	0.74420425	1.17539336	1.13745263	0.18019906	0.58362331	0.22579165	0.81228903	0.35628697	2.25010293	1.39542440	1.32450035	1.59520188	1.69714642	1.10611646	2.14281593	4.01937227	0.86615173	2.87804640	0.54472167	2.63284409	1.86816174	8.54288527	0.85976097	1.29615321
3206.100000	131	0	0	31.3	1.213379	4095.000000	6	1.97574311	0.65202735	2.13468159	0.92577122	0.59557617	0.17149327	2.36431242	0.89970215	0.74413811	1.17535441	1.13744568	0.18018920	0.58360689	0.22577901	0.81221932	0.35627418	2.25009971	1.39527786	1.32445217	1.59505349	1.69712336	1.10617133	2.14207049	4.01947693	0.86616066	2.87809249	0.54477099	2.63286560	1.86800116	8.54135745	0.85787402	1.29615587
3206.700000	131	0	0	31.3	1.213379	4095.000000	6	1.97578753	0.65203199	2.13494736	0.92579270	0.59553095	0.17144845	2.36434402	0.89967581	0.74411245	1.17533649	1.13730697	0.18018180	0.58359784	0.22577325	0.81218828	0.35627187	2.24982128	1.39526980	1.32445318	1.59496367	1.69710936	1.10615235	2.14146422	4.01967580	0.86615173	2.87830964	0.54477447	2.63295353	1.86799219	8.54025395	0.85641791	1.29612271
3207.200000	131	0	0	31.3	1.212769	4095.000000	6	1.97579746	0.65204348	2.13498351	0.92575875	0.59554220	0.17140639	2.36425429	0.89971024	0.74411669	1.17531300	1.13731815	0.18017903	0.58359868	0.22577741	0.81218975	0.35626725	2.24999026	1.39533746	1.32446632	1.59486137	1.69713654	1.10610430	2.14128497	4.01937646	0.86613693	2.87867487	0.54472208	2.63281310	1.86792850	8.54204335	0.85518591	1.29605972
3207.800000	131	0	0	31.3	1.213379	4095.000000	6	1.97569539	0.65202625	2.13485825	0.92577493	0.59552501	0.17137764	2.36437449	0.89974101	0.74405220	1.17532412	1.13728370	0.18018026	0.58358689	0.22577629	0.81216906	0.35626299	2.24987921	1.39526209	1.32440197	1.59470989	1.69700602	1.10608265	2.14102149	4.01940576	0.86613718	2.87856802	0.54469302	2.63283018	1.86779620	8.54322519	0.85417215	1.29606900
3208.300000	131	0	0	31.3	1.213379	4095.000000	6	1.97566137	0.65204326	2.13511589	0.92576114	0.59546981	0.17134307	2.36431975	0.89972667	0.74406962	1.17525149	1.13736258	0.18017286	0.58359699	0.22577549	0.81213802	0.35626086	2.24988511	1.39521406	1.32447744	1.59464976	1.69712954	1.10605744	2.14080655	4.01921843	0.86609482	2.87879360	0.54471491	2.63286560	1.86764910	8.54146345	0.85332508	1.29610182
3208.900000	131	0	0	31.3	1.212769	4095.000000	6	1.97565286	0.65203133	2.13502730	0.92576220	0.59549125	0.17132686	2.36428307	0.89976032	0.74403620	1.17526632	1.13732148	0.18016762	0.58359657	0.22577325	0.81214763	0.35625499	2.24981269	1.39517094	1.32436322	1.59449126	1.69706901	1.10611527	2.14041704	4.01919645	0.86611728	2.87901920	0.54469854	2.63307056	1.86758184	8.54113611	0.85261254	1.29610215
3209.500000	131	0	0	31.3	1.213989	4095.000000	6	1.97559238	0.65203663	2.13508738	0.92572428	0.59548382	0.17131539	2.36446592	0.89974571	0.74402396	1.17526169	1.13726346	0.18016947	0.58357868	0.22576925	0.81214689	0.35625020	2.24974135	1.39516463	1.32440870	1.59447448	1.69706119	1.10612269	2.14023533	4.01916296	0.86610349	2.87915401	0.54465843	2.63294847	1.86759125	8.54094283	0.85195091	1.29602424
3210.000000	131	0	0	31.3	1.215210	4095.000000	6	1.97565381	0.65202073	2.13509655	0.92581551	0.59551100	0.17129337	2.36441795	0.89972015	0.74405973	1.17524685	1.13730667	0.18016454	0.58358037	0.22577789	0.81208777	0.35625730	2.24983469	1.39514255	1.32438883	1.59443037	1.69707560	1.10606604	2.14018684	4.01898610	0.86610145	2.87875589	0.54469813	2.63289723	1.86754776	8.54143851	0.85132343	1.29605607
3210.600000	131	0	0	31.3	1.213989	4095.000000	6	1.97557679	0.65203000	2.13514492	0.92578129	0.59547852	0.17128190	2.36447777	0.89970215	0.74399242	1.17527745	1.13729791	0.18016269	0.58358310	0.22576925	0.81213605	0.35625482	2.24967322	1.39512958	1.32442151	1.59429804	1.69715136	1.10611379	2.13993370	4.01874334	0.86606981	2.87872027	0.54464799	2.63277578	1.86746390	8.54125769	0.85076418	1.29609453
3211.100000	131	0	0	31.3	1.212158	4095.000000	6	1.97560089	0.65202073	2.13522232	0.92578262	0.59548340	0.17126859	2.36442247	0.89967477	0.74397854	1.17526880	1.13724321	0.18015884	0.58358184	0.22576381	0.81212522	0.35626103	2.24971935	1.39512923	1.32444610	1.59440616	1.69715424	1.10602660	2.13996892	4.01876531	0.86604990	2.87875030	0.54467726	2.63270114	1.86729486	8.54011680	0.85030414	1.29604115
3211.700000	131	0	0	31.3	1.212158	4095.000000	6	1.97564341	0.65199068	2.13503646	0.92579959	0.59550208	0.17125223	2.36442754	0.89966173	0.74402890	1.17526447	1.13723959	0.18015915	0.58356921	0.22576797	0.81210625	0.35626352	2.24966410	1.39517550	1.32442791	1.59419499	1.69708878	1.10601355	2.13983011	4.01878519	0.86606215	2.87902968	0.54466846	2.63272834	1.86719757	8.53974280	0.84989551	1.29594998
3212.200000	131	0	0	31.3	1.213989	4095.000000	6	1.97560419	0.65200173	2.13513117	0.92580622	0.59551821	0.17123464	2.36434458	0.89968624	0.74402113	1.17528641	1.13721088	0.18015453	0.58357510	0.22576397	0.81209024	0.35626121	2.24955146	1.39510119	1.32436558	1.59415323	1.69711554	1.10606041	2.13971172	4.01883228	0.86603561	2.87888580	0.54466518	2.63267584	1.86716708	8.54035681	0.84949329	1.29600435
3212.800000	131	0	0	31.3	1.212158	4095.000000	6	1.97566751	0.65200151	2.13510469	0.92574576	0.59553116	0.17121797	2.36417077	0.89968233	0.74400819	1.17530867	1.13726920	0.18015129	0.58355742	0.22576269	0.81209270	0.35625748	2.24945063	1.39511311	1.32441376	1.59417235	1.69709742	1.10608324	2.13963467	4.01897773	0.86605450	2.87896752	0.54470243	2.63281500	1.86709535	8.53867390	0.84913257	1.29598977
3213.300000	131	0	0	31.3	1.213379	4095.000000	6	1.97556545	0.65200659	2.13524524	0.92579827	0.59551248	0.17121170	2.36424470	0.89970946	0.74396512	1.17530465	1.13723566	0.18014898	0.58356184	0.22576061	0.81206462	0.35625215	2.24951767	1.39510750	1.32436221	1.59410483	1.69718347	1.10609214	2.13945098	4.01897355	0.86605730	2.87864973	0.54469527	2.63284220	1.86718188	8.53795727	0.84881585	1.29598347
3213.900000	131	0	0	31.3	1.213379	4095.000000	7	1.97551064	0.65200040	2.13523607	0.92577997	0.59554220	0.17120038	2.36428194	0.89969250	0.74396536	1.17530311	1.13736258	0.18014451	0.58356121	0.22576589	0.81207152	0.35625872	2.24983254	1.39577783	1.32467219	1.59554869	1.69909279	1.10717026	2.15217264	4.02373123	0.86786082	2.88907835	0.54528113	2.64958950	1.87505557	8.56643733	0.86930557	1.29922307
3214.500000	131	0	0	31.3	1.213379	4095.000000	7	1.98178561	0.65352222	2.14114659	0.92748801	0.61277529	0.17225144	2.36680476	0.90042242	0.74689756	1.17740188	1.14064859	0.18041264	0.58418331	0.22604803	0.81477852	0.35690791	2.25656703	1.40334021	1.32685843	1.60350366	1.70073996	1.10793373	2.17456796	4.02575253	0.86826456	2.89006169	0.54542692	2.65210537	1.87667332	8.56479948	0.89836790	1.29970041
3215.000000	131	0	0	31.3	1.214600	4095.000000	7	1.98260799	0.65365513	2.14144175	0.92753049	0.61582826	0.17263324	2.36720591	0.90048374	0.74721877	1.17782127	1.14121612	0.18046134	0.58425427	0.22608260	0.81516203	0.35698397	2.25775701	1.40409639	1.32699305	1.60453274	1.70093219	1.10809882	2.17998302	4.02611122	0.86834762	2.88938341	0.54547156	2.65255619	1.87736620	8.56934472	0.91918368	1.29985689
3215.600000	131	0	0	31.3	1.214600	4095.000000	7	1.98291047	0.65370291	2.14167361	0.92756607	0.61690098	0.17282740	2.36721326	0.90050331	0.74740912	1.17799555	1.14146966	0.18047490	0.58428018	0.22609349	0.81534691	0.35700725	2.25803643	1.40430425	1.32716885	1.60508891	1.70101263	1.10819028	2.18295293	4.02610597	0.86838519	2.88951807	0.54553955	2.65276345	1.87773211	8.56795662	0.93099324	1.29997318
3216.100000	131	0	0	31.3	1.212769	4095.000000	7	1.98308070	0.65371729	2.14191010	0.92749890	0.61743904	0.17294455	2.36713811	0.90051401	0.74750513	1.17803487	1.14160357	0.18049863	0.58428460	0.22610917	0.81545282	0.35701365	2.25830566	1.40449064	1.32714759	1.60548543	1.70113475	1.10826334	2.18419358	4.02638498	0.86842915	2.88926839	0.54553996	2.65265950	1.87770417	8.57153883	0.93690773	1.29998913
3216.700000	131	0	0	31.3	1.213379	4095.000000	7	1.98289815	0.65367924	2.14158781	0.92747341	0.61721245	0.17300934	2.36694657	0.90045477	0.74745960	1.17807790	1.14154388	0.18049678	0.58427723	0.22610501	0.81542369	0.35700263	2.25831966	1.40426373	1.32700250	1.60543635	1.70092930	1.10816296	2.18355260	4.02579133	0.86832615	2.88805964	0.54551579	2.65148508	1.87698865	8.57011883	0.93484876	1.29972300
3217.200000	131	0	0	31.3	1.212769	4095.000000	7	1.98252502	0.65357153	2.14116140	0.92734625	0.61539092	0.17297978	2.36669516	0.90037232	0.74719495	1.17786801	1.14124277	0.18048137	0.58423343	0.22608356	0.81523287	0.35695447	2.25792444	1.40356840	1.32677375	1.60472505	1.70065252	1.10800262	2.18105662	4.02520094	0.86813346	2.88710160	0.54546992	2.64975702	1.87635895	8.56863339	0.92881843	1.29948116
3217.800000	131	0	0	31.3	1.211548	4095.000000	7	1.98186617	0.65343641	2.14042929	0.92724617	0.61339176	0.17290734	2.36658049	0.90028517	0.74692374	1.17766526	1.14091900	0.18045779	0.58417426	0.22605907	0.81498877	0.35689067	2.25723756	1.40291418	1.32655582	1.60391829	1.70040299	1.10788920	2.17793504	4.02454567	0.86791167	2.88601574	0.54543736	2.64819058	1.87559753	8.56171303	0.92183473	1.29916960
3218.400000	131	0	0	31.3	1.212769	4095.000000	7	1.98121180	0.65331258	2.13980357	0.92709434	0.61149398	0.17281484	2.36622971	0.90021108	0.74670492	1.17749627	1.14045269	0.18043714	0.58412435	0.22603875	0.81472448	0.35684056	2.25661438	1.40220318	1.32643709	1.60305383	1.70008134	1.10775352	2.17474322	4.02371655	0.86774330	2.88487293	0.54536180	2.64682682	1.87466629	8.55841256	0.91507853	1.29890060
3218.900000	131	0	0	31.3	1.212769	4095.000000	7	1.98072908	0.65317527	2.13935557	0.92691041	0.60982090	0.17271868	2.36592925	0.90015368	0.74646114	1.17730409	1.14019719	0.18041109	0.58409593	0.22601234	0.81451673	0.35678760	2.25588971	1.40158181	1.32617671	1.60240221	1.69973376	1.10761459	2.17218161	4.02371446	0.86757852	2.88393568	0.54527356	2.64551279	1.87421140	8.55679591	0.90896549	1.29866883
3219.500000	131	0	0	31.3	1.212769	4095.000000	7	1.98041791	0.65306451	2.13897092	0.92685016	0.60842615	0.17262742	2.36591400	0.90013933	0.74622754	1.17713204	1.13988391	0.18039245	0.58404603	0.22599009	0.81430802	0.35672968	2.25558474	1.40109535	1.32599697	1.60176611	1.69956185	1.10747537	2.16950815	4.02303435	0.86749448	2.88373834	0.54524858	2.64445115	1.87374177	8.55157091	0.90358211	1.29842381
3220.000000	131	0	0	31.3	1.212158	4095.000000	7	1.97994106	0.65298382	2.13853737	0.92675702	0.60727080	0.17253571	2.36577847	0.90006368	0.74600789	1.17699033	1.13976497	0.18037426	0.58400539	0.22596977	0.81414645	0.35669450	2.25507816	1.40052183	1.32588670	1.60119602	1.69937265	1.10742254	2.16743323	4.02260896	0.86739384	2.88314429	0.54521357	2.64366189	1.87311847	8.55219876	0.89904766	1.29828804
3220.600000	131	0	0	31.3	1.213989	4095.000000	7	1.97968539	0.65289760	2.13813604	0.92666175	0.60633030	0.17246437	2.36568191	0.90004307	0.74585542	1.17688762	1.13945904	0.18035854	0.58397255	0.22595712	0.81399748	0.35666518	2.25469319	1.40017626	1.32576126	1.60065078	1.69927290	1.10727473	2.16533703	4.02265715	0.86724290	2.88290154	0.54514396	2.64313332	1.87281678	8.55193949	0.89513633	1.29815792
3221.100000	131	0	0	31.3	1.212769	4095.000000	7	1.97926882	0.65283593	2.13800907	0.92660709	0.60548898	0.17239671	2.36559495	0.89999585	0.74572064	1.17671283	1.13925904	0.18034267	0.58393128	0.22594512	0.81389661	0.35663533	2.25438194	1.39989928	1.32571575	1.60029873	1.69921643	1.10722546	2.16386811	4.02225068	0.86720306	2.88267000	0.54510137	2.64247277	1.87254660	8.55033103	0.89168106	1.29799694
3221.700000	131	0	0	31.3	1.212769	4095.000000	7	1.97908849	0.65279150	2.13774548	0.92654208	0.60482744	0.17232798	2.36566158	0.90001385	0.74559034	1.17660332	1.13908872	0.18033666	0.58390560	0.22593008	0.81375259	0.35661472	2.25410351	1.39958194	1.32560482	1.59983635	1.69898357	1.10711981	2.16226147	4.02213440	0.86713998	2.88253920	0.54506166	2.64200096	1.87204275	8.55033415	0.88883110	1.29788642
3222.300000	131	0	0	31.3	1.212158	4095.000000	7	1.97887268	0.65276299	2.13778117	0.92652988	0.60429032	0.17227532	2.36537983	0.89999716	0.74547655	1.17653682	1.13902096	0.18032803	0.58389402	0.22592032	0.81369810	0.35658558	2.25381705	1.39936128	1.32547806	1.59959522	1.69893082	1.10713435	2.16117180	4.02171018	0.86706158	2.88235595	0.54502993	2.64161432	1.87189714	8.54871992	0.88627801	1.29774272
3222.800000	131	0	0	31.3	1.213989	4095.000000	7	1.97871936	0.65270773	2.13756705	0.92645400	0.60377561	0.17223170	2.36531829	0.89999325	0.74543485	1.17647032	1.13890511	0.18031694	0.58388686	0.22591936	0.81361253	0.35656551	2.25348819	1.39909181	1.32550166	1.59941752	1.69895926	1.10703197	2.15992454	4.02145778	0.86700693	2.88201257	0.54501806	2.64110904	1.87163292	8.54668487	0.88395113	1.29771186
3223.400000	131	0	0	31.3	1.212769	4095.000000	7	1.97854617	0.65267413	2.13739169	0.92640252	0.60330741	0.17218670	2.36522683	0.89994420	0.74534958	1.17640444	1.13879410	0.18030908	0.58386412	0.22590751	0.81351909	0.35655520	2.25329207	1.39894883	1.32545042	1.59910600	1.69873138	1.10701862	2.15877272	4.02122110	0.86694028	2.88199369	0.54505286	2.64072635	1.87133550	8.54701567	0.88193841	1.29756088
3223.900000	131	0	0	31.3	1.212158	4095.000000	7	1.97855421	0.65265778	2.13718067	0.92636220	0.60289698	0.17214247	2.36533523	0.89993794	0.74526313	1.17631382	1.13877202	0.18029459	0.58385465	0.22590239	0.81344931	0.35654064	2.25307395	1.39870822	1.32541671	1.59894596	1.69871490	1.10692099	2.15788596	4.02134677	0.86692113	2.88155247	0.54496913	2.64045285	1.87102194	8.54613255	0.88017734	1.29747660
3224.500000	0	0	0	31.3	1.213989	4095.000000	0	1.97845532	0.65260208	2.13712563	0.92636273	0.60256859	0.17210543	2.36540524	0.89988891	0.74518257	1.17629897	1.13878533	0.18029367	0.58382854	0.22589423	0.81338176	0.35652998	2.25302076	1.39853964	1.32542480	1.59878436	1.69863578	1.10691565	2.15716211	4.02062529	0.86691041	2.88149933	0.54500434	2.63998525	1.87039273	8.54831098	0.87720272	1.29703271
3225.100000	0	0	0	31.3	1.211548	4095.000000	0	1.97741466	0.65238772	2.13644277	0.92617278	0.60111110	0.17201744	2.36522570	0.89986647	0.74502407	1.17621269	1.13859298	0.18028689	0.58381844	0.22589199	0.81332876	0.35651914	2.25277742	1.39860005	1.32529535	1.59831530	1.69831483	1.10676165	2.15395985	4.01984223	0.86664922	2.87997002	0.54488521	2.63696734	1.86932383	8.54191240	0.87081899	1.29669439
3225.600000	0	0	0	31.3	1.212769	4095.000000	0	1.97709878	0.65231568	2.13626394	0.92610647	0.60014467	0.17190818	2.36499593	0.89984221	0.74494894	1.17611373	1.13847806	0.18027780	0.58381065	0.22588639	0.81330731	0.35651843	2.25261950	1.39863833	1.32526670	1.59825037	1.69841165	1.10671834	2.15323627	4.01995423	0.86666147	2.88041585	0.54491489	2.63748823	1.86944770	8.54412655	0.86938971	1.29678758
3226.100000	0	0	0	31.3	1.210938	4095.000000	0	1.97726664	0.65236319	2.13616612	0.92617889	0.60026395	0.17189120	2.36513255	0.89982083	0.74496637	1.17612734	1.13853431	0.18027271	0.58380791	0.22587727	0.81328685	0.35651683	2.25277635	1.39852278	1.32524412	1.59830318	1.69835768	1.10676106	2.15304989	4.01984327	0.86667501	2.88034876	0.54490281	2.63774999	1.86967573	8.54499375	0.86858890	1.29678957
3226.700000	0	0	0	31.3	1.212769	4095.000000	0	1.97731110	0.65238418	2.13636329	0.92616960	0.60038387	0.17187620	2.36484352	0.89982370	0.74503043	1.17613569	1.13840881	0.18027317	0.58380918	0.22588527	0.81328093	0.35651008	2.25265710	1.39856703	1.32529164	1.59830044	1.69837910	1.10674860	2.15290665	4.02001704	0.86670845	2.88087855	0.54491243	2.63785013	1.86985080	8.54728095	0.86815774	1.29677399
3227.300000	0	0	0	31.3	1.213379	4095.000000	0	1.97738581	0.65240032	2.13648557	0.92619533	0.60048570	0.17186870	2.36522965	0.89986360	0.74500028	1.17612579	1.13842272	0.18027379	0.58380560	0.22588063	0.81328808	0.35650706	2.25279139	1.39851189	1.32526333	1.59820304	1.69834902	1.10679785	2.15287277	4.02012905	0.86667271	2.88093027	0.54489851	2.63819624	1.86985394	8.54856383	0.86780257	1.29690599
3227.800000	0	0	0	31.3	1.213989	4095.000000	0	1.97751208	0.65241799	2.13662722	0.92624839	0.60061949	0.17186350	2.36503488	0.89990612	0.74497555	1.17614465	1.13846899	0.18027286	0.58380686	0.22588479	0.81327995	0.35651115	2.25271726	1.39858670	1.32528221	1.59830670	1.69843843	1.10673703	2.15299804	4.02008927	0.86670105	2.88108126	0.54494887	2.63821272	1.86994283	8.54646331	0.86748631	1.29696139
3228.400000	0	0	0	31.3	1.212158	4095.000000	0	1.97751681	0.65243589	2.13658187	0.92622610	0.60068938	0.17186350	2.36492029	0.89988160	0.74497367	1.17612022	1.13847050	0.18026501	0.58379549	0.22588191	0.81326910	0.35651203	2.25268933	1.39854385	1.32533378	1.59823121	1.69841989	1.10674148	2.15284967	4.02022012	0.86671100	2.88102953	0.54493065	2.63830338	1.86999491	8.54776785	0.86731186	1.29697233
3229.000000	0	0	0	31.3	1.213989	4095.000000	0	1.97751350	0.65246396	2.13664200	0.92623672	0.60078206	0.17187329	2.36498238	0.89987586	0.74495789	1.17613971	1.13847534	0.18026562	0.58381402	0.22588831	0.81328833	0.35650120	2.25268611	1.39850206	1.32532030	1.59824490	1.69834037	1.10673703	2.15296056	4.02030911	0.86669083	2.88129448	0.54487497	2.63825520	1.87008740	8.54916948	0.86713844	1.29692623
3229.500000	0	0	0	31.3	1.213379	4095.000000	0	1.97761424	0.65247147	2.13667665	0.92623884	0.60085920	0.17186564	2.36496488	0.89993116	0.74497555	1.17611218	1.13844540	0.18026763	0.58381781	0.22588751	0.81324346	0.35650884	2.25260017	1.39848696	1.32529569	1.59826915	1.69842689	1.10676818	2.15284505	4.02040543	0.86669186	2.88152450	0.54495439	2.63838326	1.87009099	8.54766797	0.86699825	1.29691661
3230.100000	0	0	0	31.3	1.211548	4095.000000	0	1.97768140	0.65248782	2.13687386	0.92626218	0.60092505	0.17186702	2.36500045	0.89989751	0.74501488	1.17611744	1.13842484	0.18026655	0.58380518	0.22587839	0.81325209	0.35649711	2.25276936	1.39846519	1.32531457	1.59819561	1.69842236	1.10681922	2.15278601	4.02027247	0.86672275	2.88155037	0.54490465	2.63860136	1.87016014	8.54938491	0.86685475	1.29698892
3230.700000	0	0	0	31.3	1.212158	4095.000000	0	1.97774572	0.65247899	2.13677092	0.92628208	0.60099260	0.17186457	2.36507948	0.89991812	0.74501889	1.17606425	1.13844147	0.18026824	0.58381360	0.22588239	0.81326491	0.35649622	2.25257385	1.39847783	1.32526266	1.59817567	1.69853401	1.10680171	2.15272595	4.02029550	0.86675696	2.88156435	0.54489728	2.63867365	1.87022030	8.54545548	0.86679730	1.29695409
3231.200000	0	0	0	31.3	1.214600	4095.000000	0	1.97788810	0.65250042	2.13669958	0.92629375	0.60103458	0.17186457	2.36496601	0.89985030	0.74503749	1.17607446	1.13847383	0.18026917	0.58380602	0.22587903	0.81325702	0.35650368	2.25265764	1.39848415	1.32537221	1.59822769	1.69851506	1.10685482	2.15286250	4.02016255	0.86674419	2.88134132	0.54490281	2.63874213	1.87009728	8.54422013	0.86669645	1.29701811
3231.700000	128	0	0	31.3	1.212158	4095.000000	1	1.97789236	0.65250197	2.13669143	0.92633965	0.60109085	0.17186625	2.36502867	0.89983335	0.74503655	1.17612548	1.13846083	0.18027225	0.58382286	0.22588447	0.81326565	0.35651363	2.25257653	1.39844131	1.32531996	1.59809783	1.69837292	1.10675127	2.15236100	4.02000029	0.86666403	2.88082403	0.54491550	2.63830211	1.86992353	8.54787709	0.86616474	1.29691362
3232.300000	128	0	0	31.3	1.212158	4095.000000	1	1.97731346	0.65239346	2.13626853	0.92623565	0.59977690	0.17177904	2.36481586	0.89974441	0.74466166	1.17590408	1.13808952	0.18024189	0.58373192	0.22584782	0.81288754	0.35642250	2.25139575	1.39688135	1.32491044	1.59631401	1.69770644	1.10630213	2.14643739	4.01804339	0.86615709	2.87857571	0.54471307	2.63396395	1.86778185	8.54273558	0.86041987	1.29614161
3232.800000	128	0	0	31.3	1.212769	4095.000000	1	1.97604272	0.65206469	2.13506243	0.92579084	0.59662953	0.17149847	2.36421479	0.89961791	0.74415270	1.17543880	1.13744145	0.18017579	0.58357805	0.22578301	0.81228460	0.35628430	2.25032344	1.39557587	1.32450136	1.59509527	1.69743506	1.10620455	2.14281133	4.01829342	0.86611677	2.87857152	0.54467275	2.63363617	1.86755986	8.54235516	0.85813727	1.29601695
3233.400000	128	0	0	31.3	1.213379	4095.000000	1	1.97584188	0.65203442	2.13505072	0.92582108	0.59628667	0.17140379	2.36428984	0.89959236	0.74404961	1.17539151	1.13724261	0.18016762	0.58357111	0.22577261	0.81219394	0.35626885	2.24978265	1.39537006	1.32443431	1.59481764	1.69726459	1.10614286	2.14159956	4.01811766	0.86607823	2.87851774	0.54465147	2.63338498	1.86734732	8.54345597	0.85668142	1.29597916
3234.000000	128	0	0	31.3	1.213989	4095.000000	1	1.97582486	0.65203774	2.13497536	0.92579270	0.59611783	0.17136158	2.36427404	0.89960357	0.74404961	1.17534174	1.13723656	0.18016177	0.58354795	0.22576509	0.81215946	0.35625357	2.24973276	1.39538864	1.32442589	1.59462321	1.69736547	1.10610104	2.14097758	4.01792622	0.86607542	2.87866929	0.54470079	2.63326730	1.86739889	8.54133251	0.85556605	1.29595827
3234.500000	128	0	0	31.3	1.213379	4095.000000	1	1.97582014	0.65202514	2.13499420	0.92581524	0.59603819	0.17133068	2.36429154	0.89962913	0.74397971	1.17533432	1.13724623	0.18015884	0.58354648	0.22576333	0.81212595	0.35624913	2.24979445	1.39526700	1.32439523	1.59449829	1.69729176	1.10609066	2.14081778	4.01807791	0.86605858	2.87894447	0.54463960	2.63333183	1.86733880	8.54357761	0.85483347	1.29587606
3235.100000	128	0	0	31.3	1.212158	4095.000000	1	1.97581210	0.65202647	2.13512862	0.92580092	0.59604499	0.17130606	2.36443319	0.89968364	0.74396630	1.17532660	1.13718066	0.18015776	0.58356690	0.22576877	0.81212965	0.35624327	2.24989692	1.39528417	1.32438647	1.59441046	1.69726417	1.10611053	2.14054976	4.01806536	0.86602055	2.87893120	0.54464349	2.63342231	1.86731459	8.54277301	0.85417139	1.29592976
3235.700000	128	0	0	31.3	1.212769	4095.000000	1	1.97574217	0.65203641	2.13509247	0.92580596	0.59605624	0.17128679	2.36435644	0.89969302	0.74394771	1.17530280	1.13724291	0.18014790	0.58356227	0.22576541	0.81213359	0.35624292	2.24980089	1.39531047	1.32442791	1.59435542	1.69731811	1.10613307	2.14044410	4.01785927	0.86602081	2.87883900	0.54468012	2.63310725	1.86725810	8.54153827	0.85354730	1.29583197
3236.200000	128	0	0	31.3	1.212769	4095.000000	1	1.97566231	0.65201498	2.13513321	0.92579959	0.59596939	0.17126767	2.36428928	0.89971858	0.74396065	1.17523943	1.13724321	0.18014544	0.58354522	0.22576061	0.81210034	0.35624185	2.24975905	1.39517024	1.32442083	1.59415791	1.69736011	1.10603460	2.14019756	4.01779755	0.86600524	2.87891443	0.54468503	2.63286560	1.86715991	8.54261709	0.85295713	1.29582401
3236.700000	128	0	0	31.3	1.212769	4095.000000	1	1.97569539	0.65201012	2.13494532	0.92580384	0.59588615	0.17125131	2.36428364	0.89975849	0.74391758	1.17528209	1.13724382	0.18014836	0.58354311	0.22575965	0.81210305	0.35623404	2.24951445	1.39513239	1.32430460	1.59406932	1.69715836	1.10601355	2.13989288	4.01760822	0.86601571	2.87889767	0.54463694	2.63297820	1.86700434	8.53928779	0.85246001	1.29581241
3237.300000	128	0	0	31.3	1.213989	4095.000000	1	1.97569255	0.65201631	2.13501304	0.92575663	0.59590186	0.17123693	2.36419222	0.89974336	0.74387640	1.17523233	1.13725560	0.18014112	0.58354353	0.22575629	0.81207891	0.35623102	2.24954556	1.39515727	1.32437198	1.59395848	1.69719500	1.10600406	2.13949996	4.01742832	0.86597666	2.87875589	0.54463469	2.63279286	1.86708728	8.53880789	0.85205004	1.29585186
3237.900000	128	0	0	31.3	1.215210	4095.000000	1	1.97562687	0.65201366	2.13499267	0.92576618	0.59584559	0.17122546	2.36438465	0.89970607	0.74388040	1.17523851	1.13724230	0.18014174	0.58352207	0.22575869	0.81207423	0.35622675	2.24957560	1.39514115	1.32430595	1.59405292	1.69722753	1.10606159	2.13940047	4.01728293	0.86598228	2.87888440	0.54462794	2.63288395	1.86696086	8.53724385	0.85166065	1.29583595
3238.400000	128	0	0	31.3	1.212769	4095.000000	1	1.97578375	0.65203133	2.13494990	0.92573992	0.59584793	0.17121323	2.36428533	0.89965964	0.74386816	1.17523913	1.13724472	0.18014374	0.58353175	0.22575965	0.81205871	0.35622942	2.24956970	1.39510960	1.32436827	1.59394013	1.69711554	1.10605447	2.13933313	4.01723691	0.86599529	2.87875868	0.54458885	2.63296049	1.86692499	8.53912262	0.85133430	1.29580412
3239.000000	128	0	0	31.3	1.215210	4095.000000	1	1.97556356	0.65200637	2.13493055	0.92576618	0.59584219	0.17119748	2.36428364	0.89965260	0.74385240	1.17525025	1.13723505	0.18014051	0.58353785	0.22575517	0.81207644	0.35623333	2.24941523	1.39516253	1.32427900	1.59393506	1.69724400	1.10602660	2.13917191	4.01722436	0.86600907	2.87877125	0.54459642	2.63284093	1.86694203	8.53791988	0.85100802	1.29579650
3239.500000	128	0	0	31.3	1.212158	4095.000000	1	1.97574406	0.65200438	2.13496619	0.92575875	0.59585239	0.17118983	2.36435136	0.89966929	0.74384534	1.17522553	1.13722961	0.18014051	0.58352122	0.22575885	0.81208186	0.35623190	2.24945706	1.39505877	1.32431033	1.59387808	1.69722835	1.10608176	2.13924384	4.01730699	0.86602438	2.87866230	0.54462261	2.63287888	1.86687030	8.54009810	0.85067247	1.29583064
3240.100000	128	0	0	31.3	1.213989	4095.000000	1	1.97551300	0.65202492	2.13507872	0.92574735	0.59583094	0.17118280	2.36427630	0.89966512	0.74382722	1.17524716	1.13726799	0.18014220	0.58352522	0.22575741	0.81205698	0.35624363	2.24948549	1.39502933	1.32425474	1.59385389	1.69712377	1.10608473	2.13903162	4.01694304	0.86603229	2.87859526	0.54460972	2.63269988	1.86679589	8.54097400	0.85033496	1.29580346
3240.700000	128	0	0	31.3	1.212769	4095.000000	1	1.97551962	0.65201476	2.13515561	0.92576459	0.59582054	0.17116858	2.36430113	0.89962417	0.74382016	1.17522954	1.13723203	0.18013527	0.58352080	0.22574941	0.81206634	0.35622995	2.24941630	1.39504721	1.32434806	1.59375438	1.69719912	1.10601503	2.13895307	4.01712501	0.86599784	2.87884249	0.54458557	2.63282385	1.86672641	8.53970540	0.85010587	1.29572888
3241.200000	128	0	0	31.3	1.212769	4095.000000	1	1.97556167	0.65198626	2.13507770	0.92575318	0.59581077	0.17116414	2.36441287	0.89962078	0.74379263	1.17526911	1.13710663	0.18013712	0.58350712	0.22575053	0.81202595	0.35623155	2.24950158	1.39500935	1.32426619	1.59383828	1.69717194	1.10606515	2.13890461	4.01741367	0.86599070	2.87873633	0.54459253	2.63258983	1.86660226	8.53978643	0.84984854	1.29573717
3241.800000	128	0	0	31.3	1.212769	4095.000000	1	1.97556639	0.65199444	2.13511539	0.92577626	0.59581735	0.17115497	2.36438917	0.89967242	0.74379121	1.17523325	1.13711328	0.18013542	0.58351344	0.22575069	0.81202275	0.35623013	2.24950212	1.39506333	1.32428540	1.59369273	1.69722506	1.10605892	2.13878423	4.01706017	0.86600116	2.87883551	0.54457575	2.63262272	1.86672910	8.53861781	0.84959150	1.29578821
3242.300000	128	0	0	31.3	1.212769	4095.000000	1	1.97560278	0.65198958	2.13502628	0.92578925	0.59582563	0.17114961	2.36427630	0.89968990	0.74378463	1.17521718	1.13710573	0.18013588	0.58353027	0.22574909	0.81205157	0.35622480	2.24942595	1.39506754	1.32434537	1.59355694	1.69716371	1.10599546	2.13863071	4.01722959	0.86599988	2.87892561	0.54455692	2.63240072	1.86676945	8.53979578	0.84937540	1.29565795
3242.900000	128	0	0	31.3	1.213379	4095.000000	3	1.97555411	0.65198450	2.13479054	0.92576140	0.59580482	0.17113753	2.36423115	0.89970085	0.74379733	1.17520976	1.13703593	0.18013203	0.58352880	0.22575037	0.81201930	0.35622746	2.24948871	1.39512187	1.32427226	1.59365839	1.69726212	1.10613841	2.13942955	4.01804653	0.86649579	2.88121129	0.54480047	2.63884104	1.87032403	8.55022485	0.85568163	1.29724369
3243.400000	128	0	0	31.3	1.213379	4095.000000	3	1.97873166	0.65278177	2.13800142	0.92666998	0.60305341	0.17161504	2.36558027	0.90004855	0.74519576	1.17621393	1.13856606	0.18024759	0.58381381	0.22588863	0.81322078	0.35652340	2.25265119	1.39897482	1.32549627	1.59787100	1.69909650	1.10701387	2.15538769	4.02107763	0.86721634	2.88454111	0.54497896	2.64362313	1.87190119	8.55545480	0.86352808	1.29782536
3244.000000	128	0	0	31.3	1.213989	4095.000000	3	1.97961817	0.65294027	2.13874750	0.92680293	0.60593567	0.17192057	2.36601622	0.90014638	0.74563817	1.17663054	1.13912714	0.18029906	0.58392096	0.22593024	0.81371289	0.35664084	2.25372570	1.39996149	1.32582095	1.59907391	1.69925724	1.10719697	2.16001416	4.02169762	0.86733459	2.88477632	0.54502645	2.64420519	1.87248591	8.55819364	0.86868783	1.29808987
3244.500000	128	0	0	31.3	1.213379	4095.000000	3	1.97980470	0.65298647	2.13878066	0.92683796	0.60691271	0.17206136	2.36608343	0.90016594	0.74580358	1.17672211	1.13943997	0.18032079	0.58395844	0.22594720	0.81389735	0.35665701	2.25412124	1.40033128	1.32591233	1.59954551	1.69936605	1.10721418	2.16247442	4.02196994	0.86743113	2.88477562	0.54507947	2.64464818	1.87274215	8.56020802	0.87316692	1.29816788
3245.100000	128	0	0	31.3	1.212158	4095.000000	3	1.97987051	0.65303709	2.13898622	0.92691784	0.60764674	0.17216252	2.36613596	0.90016229	0.74595368	1.17685761	1.13961275	0.18034159	0.58399044	0.22595712	0.81401573	0.35668064	2.25443623	1.40053413	1.32603811	1.59999764	1.69955443	1.10726849	2.16415397	4.02210612	0.86742705	2.88453481	0.54510547	2.64540915	1.87312386	8.56024869	0.87754669	1.29827443
3245.700000	128	0	0	31.3	1.212769	4095.000000	3	1.98027252	0.65308529	2.13917803	0.92690324	0.60831239	0.17224517	2.36615855	0.90009759	0.74607788	1.17693248	1.13960791	0.18034806	0.58401213	0.22597009	0.81415237	0.35671653	2.25488567	1.40086008	1.32608195	1.60039388	1.69962822	1.10741452	2.16598510	4.02233762	0.86756703	2.88505146	0.54513863	2.64564251	1.87334330	8.55860021	0.88175665	1.29840223
3246.200000	128	0	0	31.3	1.212158	4095.000000	3	1.98031656	0.65314985	2.13924793	0.92691625	0.60892220	0.17231313	2.36624835	0.90012212	0.74616721	1.17704943	1.13991781	0.18036255	0.58402076	0.22598257	0.81421034	0.35672328	2.25517817	1.40105385	1.32610117	1.60064726	1.69963358	1.10747062	2.16728284	4.02210926	0.86760202	2.88524681	0.54519248	2.64594458	1.87367296	8.55661144	0.88587237	1.29845602
3246.800000	128	0	0	31.3	1.212769	4095.000000	3	1.98069166	0.65320070	2.13943211	0.92694013	0.60945080	0.17238171	2.36628789	0.90014064	0.74625748	1.17713854	1.14000043	0.18037118	0.58404434	0.22598929	0.81428829	0.35675473	2.25532606	1.40134929	1.32620302	1.60109064	1.69978612	1.10749021	2.16842572	4.02252305	0.86761301	2.88516419	0.54517753	2.64642923	1.87400536	8.55832499	0.88979484	1.29854034
3247.300000	128	0	0	31.3	1.213989	4095.000000	3	1.98069829	0.65323497	2.13948058	0.92699374	0.60994679	0.17243620	2.36620543	0.90015812	0.74635530	1.17717784	1.14019628	0.18037904	0.58405592	0.22599970	0.81438721	0.35677321	2.25542286	1.40152025	1.32627283	1.60126536	1.69986899	1.10758312	2.16969490	4.02269487	0.86766538	2.88550449	0.54522483	2.64681219	1.87445076	8.55709293	0.89361036	1.29863131
3247.900000	128	0	0	31.3	1.213989	4095.000000	3	1.98093276	0.65325266	2.13967906	0.92702400	0.61037344	0.17248489	2.36624496	0.90016203	0.74644606	1.17725798	1.14026893	0.18038613	0.58407003	0.22600322	0.81445702	0.35678156	2.25564121	1.40162508	1.32632916	1.60168656	1.69992919	1.10759351	2.17068221	4.02311084	0.86771800	2.88564315	0.54521807	2.64717867	1.87454930	8.55760886	0.89724621	1.29873291
3248.400000	128	0	0	31.3	1.215820	4095.000000	3	1.98098298	0.65327742	2.13980255	0.92703170	0.61076094	0.17252591	2.36633308	0.90016725	0.74650711	1.17729481	1.14030859	0.18039877	0.58406834	0.22600818	0.81452339	0.35679631	2.25583538	1.40178164	1.32632039	1.60187270	1.69993496	1.10762676	2.17162180	4.02342835	0.86776322	2.88562564	0.54523977	2.64752038	1.87480174	8.55728992	0.90057925	1.29879102
3249.000000	128	0	0	31.3	1.212769	4095.000000	3	1.98107109	0.65329954	2.13979490	0.92710124	0.61112580	0.17257644	2.36613257	0.90020195	0.74657407	1.17736351	1.14038548	0.18040154	0.58408203	0.22601618	0.81458334	0.35681408	2.25599621	1.40194701	1.32633928	1.60214430	1.70002320	1.10762735	2.17256439	4.02361804	0.86777370	2.88563475	0.54526782	2.64768839	1.87514783	8.55961051	0.90376619	1.29879766
3249.600000	128	0	0	31.3	1.212769	4095.000000	3	1.98136767	0.65331634	2.13992758	0.92706116	0.61150171	0.17261318	2.36624666	0.90021630	0.74662358	1.17737774	1.14041848	0.18040755	0.58410182	0.22601698	0.81468993	0.35682119	2.25620655	1.40208811	1.32641685	1.60240927	1.70018773	1.10768138	2.17342395	4.02333404	0.86782633	2.88600173	0.54529280	2.64766802	1.87530222	8.56085565	0.90669427	1.29893779
3250.100000	128	0	0	31.3	1.212158	4095.000000	3	1.98132408	0.65336543	2.13982296	0.92709168	0.61177205	0.17264824	2.36623988	0.90026065	0.74670468	1.17737991	1.14049811	0.18041649	0.58411109	0.22602562	0.81472004	0.35682172	2.25623883	1.40225421	1.32642461	1.60240535	1.70016133	1.10769355	2.17433517	4.02376686	0.86791192	2.88631693	0.54529096	2.64803208	1.87555161	8.56135630	0.90932708	1.29898661
3250.700000	128	0	0	31.3	1.212158	4095.000000	3	1.98142974	0.65337759	2.14002301	0.92710761	0.61207552	0.17268331	2.36629241	0.90027709	0.74672873	1.17744521	1.14049024	0.18041911	0.58411677	0.22602770	0.81479283	0.35683914	2.25624744	1.40240695	1.32639392	1.60268722	1.70021123	1.10771849	2.17485885	4.02368092	0.86788330	2.88614041	0.54528338	2.64835227	1.87557682	8.55991082	0.91186498	1.29904240
3251.200000	128	0	0	31.3	1.212158	4095.000000	3	1.98149845	0.65336012	2.14000923	0.92713282	0.61233803	0.17271806	2.36623141	0.90028257	0.74677872	1.17747616	1.14058682	0.18042728	0.58412688	0.22603523	0.81482244	0.35684820	2.25652560	1.40242243	1.32644519	1.60280955	1.70026979	1.10777163	2.17552997	4.02395971	0.86787768	2.88639328	0.54530632	2.64860501	1.87592755	8.56197278	0.91425326	1.29913240
3251.800000	128	0	0	31.3	1.214600	4095.000000	3	1.98162828	0.65338754	2.14003986	0.92719175	0.61256169	0.17275497	2.36624044	0.90026221	0.74685936	1.17749937	1.14070430	0.18043329	0.58413467	0.22603987	0.81485428	0.35686686	2.25674567	1.40251042	1.32647554	1.60303854	1.70035639	1.10775679	2.17632116	4.02381926	0.86793211	2.88634705	0.54531881	2.64884123	1.87605182	8.55960425	0.91634941	1.29913207
3252.300000	128	0	0	31.3	1.216431	4095.000000	3	1.98168088	0.65338666	2.14013376	0.92717582	0.61279914	0.17279065	2.36629975	0.90019308	0.74690016	1.17753620	1.14068311	0.18043498	0.58412835	0.22604723	0.81492165	0.35686419	2.25688505	1.40256287	1.32653727	1.60309971	1.70032340	1.10783605	2.17688581	4.02416934	0.86795204	2.88639469	0.54534850	2.64906027	1.87607434	8.56163480	0.91829527	1.29925429
3252.900000	128	0	0	31.3	1.212769	4095.000000	3	1.98176855	0.65343531	2.14014907	0.92717476	0.61303169	0.17280872	2.36625513	0.90023586	0.74694024	1.17757674	1.14077365	0.18044284	0.58414204	0.22605411	0.81494139	0.35687628	2.25681671	1.40268395	1.32657100	1.60349032	1.70041908	1.10779983	2.17754301	4.02438109	0.86798985	2.88662516	0.54545170	2.64935449	1.87617701	8.56219498	0.92018305	1.29933334
3253.500000	128	0	0	31.3	1.212769	4095.000000	3	1.98182400	0.65344150	2.14019399	0.92717344	0.61324836	0.17284210	2.36631444	0.90022751	0.74699118	1.17761295	1.14074942	0.18044885	0.58414709	0.22605075	0.81498680	0.35688018	2.25690765	1.40274555	1.32653255	1.60367546	1.70045289	1.10781883	2.17820560	4.02419555	0.86800953	2.88674987	0.54543429	2.64955510	1.87631256	8.56134691	0.92195960	1.29931474
3254.000000	128	0	0	31.3	1.213989	4095.000000	3	1.98183253	0.65345455	2.14012509	0.92724749	0.61346787	0.17286660	2.36645621	0.90022934	0.74702514	1.17766619	1.14082422	0.18045132	0.58415215	0.22605811	0.81499840	0.35688960	2.25706372	1.40287686	1.32646407	1.60372489	1.70047104	1.10783219	2.17873852	4.02413056	0.86807571	2.88675757	0.54541668	2.64960224	1.87645307	8.55969184	0.92360681	1.29933401
3254.600000	128	0	0	31.3	1.213989	4095.000000	3	1.98199651	0.65348241	2.14039662	0.92725307	0.61364591	0.17289263	2.36634833	0.90027865	0.74703056	1.17767764	1.14090538	0.18045964	0.58416415	0.22605795	0.81505417	0.35689334	2.25712938	1.40294868	1.32652209	1.60393633	1.70057168	1.10790196	2.17942538	4.02454882	0.86808465	2.88694605	0.54540194	2.64978058	1.87657513	8.56053652	0.92518231	1.29941505
3255.100000	128	0	0	31.3	1.212158	4095.000000	3	1.98206475	0.65349081	2.14051097	0.92727696	0.61385085	0.17291561	2.36636414	0.90026926	0.74707608	1.17767052	1.14089962	0.18045918	0.58415552	0.22606115	0.81506972	0.35690542	2.25722572	1.40303669	1.32659226	1.60404265	1.70049084	1.10794353	2.17975849	4.02519361	0.86813014	2.88695936	0.54543122	2.64986466	1.87679855	8.56189767	0.92673526	1.29942070
3255.700000	128	0	0	31.3	1.215210	4095.000000	3	1.98206144	0.65346914	2.14042674	0.92727245	0.61399796	0.17294654	2.36646921	0.90029352	0.74713339	1.17772810	1.14091870	0.18046257	0.58415531	0.22606836	0.81510280	0.35690382	2.25704596	1.40310113	1.32654537	1.60416036	1.70057663	1.10795808	2.18038121	4.02498285	0.86812503	2.88709179	0.54541136	2.65011565	1.87695486	8.56185699	0.92815109	1.29942402
3256.200000	128	0	0	31.3	1.211548	4095.000000	3	1.98215244	0.65349103	2.14049004	0.92726767	0.61416961	0.17296415	2.36640086	0.90029170	0.74720367	1.17771633	1.14096504	0.18047120	0.58418394	0.22606436	0.81513093	0.35691519	2.25723218	1.40319689	1.32652243	1.60440874	1.70068056	1.10791919	2.18067703	4.02519675	0.86814189	2.88729500	0.54543450	2.65028130	1.87690801	8.56142827	0.92956261	1.29945790
3256.800000	128	0	0	31.3	1.212769	4095.000000	3	1.98218372	0.65349789	2.14053139	0.92735501	0.61436323	0.17298682	2.36645904	0.90032483	0.74723339	1.17777917	1.14103469	0.18047027	0.58419005	0.22606724	0.81515068	0.35692230	2.25741034	1.40328809	1.32653727	1.60446721	1.70067727	1.10796164	2.18111382	4.02511601	0.86818329	2.88730271	0.54542938	2.65031060	1.87720220	8.56357846	0.93092406	1.29948348
3257.300000	128	0	0	31.3	1.212769	4095.000000	3	1.98221216	0.65353239	2.14066513	0.92730563	0.61454611	0.17300643	2.36648163	0.90035745	0.74722938	1.17782034	1.14109830	0.18047628	0.58418415	0.22607956	0.81519289	0.35692497	2.25745232	1.40335324	1.32657168	1.60454491	1.70069748	1.10795689	2.18157879	4.02550609	0.86819862	2.88756551	0.54546173	2.65037240	1.87723599	8.56388526	0.93212025	1.29949976
3257.900000	128	0	0	31.3	1.214600	4095.000000	3	1.98240509	0.65352996	2.14054415	0.92733191	0.61468383	0.17302986	2.36638956	0.90034362	0.74723056	1.17782467	1.14106680	0.18047628	0.58420816	0.22607588	0.81523090	0.35693048	2.25766980	1.40330957	1.32675520	1.60453117	1.70073584	1.10793700	2.18196477	4.02550189	0.86823287	2.88738540	0.54545927	2.65063237	1.87728690	8.56410441	0.93335146	1.29956686
3258.500000	128	0	0	31.3	1.212158	4095.000000	3	1.98246482	0.65355694	2.14050382	0.92736430	0.61482199	0.17305345	2.36636584	0.90031622	0.74728457	1.17782529	1.14103712	0.18047952	0.58420184	0.22608068	0.81526299	0.35693758	2.25758367	1.40333176	1.32670459	1.60464302	1.70075399	1.10797916	2.18236331	4.02542954	0.86825306	2.88770007	0.54545927	2.65070373	1.87744235	8.56461161	0.93445723	1.29959211
3259.000000	128	0	0	31.3	1.213379	4095.000000	6	1.98254825	0.65356335	2.14058243	0.92733457	0.61496920	0.17307734	2.36654264	0.90034075	0.74733293	1.17787111	1.14107074	0.18048692	0.58419552	0.22607428	0.81526545	0.35694505	2.25632706	1.40136336	1.32587726	1.60099271	1.69834532	1.10666345	2.16414159	4.02017616	0.86637455	2.87644869	0.54481766	2.63378993	1.86897962	8.53998590	0.88808202	1.29633392
3259.600000	128	0	0	31.3	1.212769	4095.000000	6	1.97626344	0.65203089	2.13465562	0.92568476	0.59687939	0.17200397	2.36381190	0.89957462	0.74435772	1.17565241	1.13754028	0.18021678	0.58358268	0.22580270	0.81251545	0.35628448	2.25084558	1.39553590	1.32431976	1.59559166	1.69736011	1.10611142	2.14781729	4.01905936	0.86612595	2.87709282	0.54468647	2.63281943	1.86813527	8.54400491	0.87196113	1.29599640
3260.100000	128	0	0	31.3	1.213989	4095.000000	6	1.97583904	0.65196417	2.13452072	0.92565506	0.59575302	0.17171647	2.36387622	0.89958114	0.74416023	1.17540325	1.13719970	0.18018534	0.58352901	0.22578413	0.81231342	0.35626192	2.24996183	1.39518146	1.32428877	1.59503630	1.69726541	1.10606219	2.14457297	4.01892855	0.86602107	2.87777621	0.54465270	2.63266636	1.86785091	8.53968670	0.86560848	1.29588269
3260.700000	131	0	0	31.3	1.212769	4095.000000	6	1.97582912	0.65196174	2.13453090	0.92569431	0.59559549	0.17159209	2.36394563	0.89959992	0.74411740	1.17535874	1.13724442	0.18017286	0.58353806	0.22577373	0.81225306	0.35624629	2.24960885	1.39525017	1.32431740	1.59480203	1.69711142	1.10606100	2.14346654	4.01839177	0.86602055	2.87809807	0.54460952	2.63288142	1.86784732	8.53655855	0.86214933	1.29584158
3261.200000	131	0	0	31.3	1.212158	4095.000000	6	1.97579982	0.65195799	2.13478799	0.92568742	0.59561268	0.17150994	2.36400149	0.89956706	0.74405126	1.17536029	1.13724895	0.18016778	0.58354501	0.22576557	0.81222868	0.35624700	2.24963675	1.39522668	1.32426586	1.59456895	1.69711595	1.10607523	2.14248891	4.01870043	0.86603510	2.87815882	0.54464410	2.63284220	1.86774552	8.53841528	0.85965778	1.29578788
3261.800000	131	0	0	31.3	1.212158	4095.000000	6	1.97578470	0.65196152	2.13463832	0.92573011	0.59549741	0.17145335	2.36395522	0.89963852	0.74404561	1.17535874	1.13712627	0.18016624	0.58353217	0.22576093	0.81217079	0.35624629	2.24947852	1.39502688	1.32420455	1.59437611	1.69713077	1.10598033	2.14180028	4.01853616	0.86598457	2.87853031	0.54464288	2.63273973	1.86754865	8.53782642	0.85775015	1.29582932
3262.400000	131	0	0	31.3	1.213379	4095.000000	6	1.97566751	0.65194230	2.13477934	0.92570969	0.59544243	0.17139997	2.36408444	0.89964139	0.74396912	1.17529940	1.13721994	0.18015622	0.58350249	0.22576013	0.81215551	0.35624363	2.24944902	1.39503634	1.32420791	1.59435620	1.69709413	1.10595602	2.14137945	4.01847129	0.86596365	2.87836551	0.54463060	2.63271822	1.86771996	8.53669249	0.85633803	1.29581109
3262.900000	131	0	0	31.3	1.213379	4095.000000	6	1.97563254	0.65194760	2.13471723	0.92573435	0.59540698	0.17136938	2.36386099	0.89960487	0.74396912	1.17532814	1.13724623	0.18014497	0.58351975	0.22575757	0.81209812	0.35623102	2.24950694	1.39499393	1.32421701	1.59423598	1.69715795	1.10598626	2.14086322	4.01851837	0.86598687	2.87856313	0.54459744	2.63269608	1.86739664	8.53523494	0.85516868	1.29577794
3263.500000	131	0	0	31.3	1.213379	4095.000000	6	1.97571382	0.65192706	2.13486334	0.92572534	0.59540337	0.17133466	2.36403873	0.89961583	0.74393900	1.17525489	1.13719909	0.18014605	0.58351091	0.22575549	0.81211339	0.35623581	2.24950319	1.39504861	1.32422206	1.59399165	1.69713489	1.10596699	2.14042674	4.01834992	0.86597079	2.87888719	0.54457636	2.63275048	1.86729666	8.53739338	0.85423875	1.29569938
3264.000000	131	0	0	31.3	1.214600	4095.000000	6	1.97556450	0.65194120	2.13485622	0.92570147	0.59541080	0.17131264	2.36399077	0.89961817	0.74386275	1.17525983	1.13706191	0.18014236	0.58351743	0.22575453	0.81208334	0.35623368	2.24945974	1.39493890	1.32422206	1.59391750	1.69709989	1.10599012	2.14041194	4.01824948	0.86594961	2.87903667	0.54453564	2.63280488	1.86724285	8.53498271	0.85338101	1.29574810
3264.600000	131	0	0	31.3	1.213379	4095.000000	6	1.97552718	0.65194164	2.13490459	0.92573939	0.59540168	0.17129337	2.36417021	0.89964869	0.74386605	1.17527003	1.13702354	0.18014405	0.58352228	0.22574797	0.81206634	0.35623421	2.24948388	1.39495643	1.32418703	1.59372511	1.69701096	1.10597292	2.14019960	4.01824635	0.86595523	2.87901990	0.54452971	2.63275870	1.86741368	8.53701021	0.85269046	1.29569209
3265.100000	131	0	0	31.3	1.213379	4095.000000	6	1.97546953	0.65195511	2.13490102	0.92569961	0.59540974	0.17127440	2.36409234	0.89965782	0.74392088	1.17524840	1.13700239	0.18014205	0.58350144	0.22575389	0.81210108	0.35622942	2.24947315	1.39497535	1.32418972	1.59379613	1.69722218	1.10595038	2.14024809	4.01818776	0.86594961	2.87924133	0.54449717	2.63270178	1.86728007	8.53594809	0.85214006	1.29574910
3265.700000	131	0	0	31.3	1.212158	4095.000000	6	1.97559522	0.65194319	2.13493921	0.92573568	0.59544965	0.17126737	2.36415102	0.89963617	0.74389640	1.17527003	1.13721450	0.18014004	0.58350291	0.22575597	0.81210009	0.35623350	2.24938787	1.39496273	1.32420320	1.59367517	1.69712130	1.10593288	2.13980868	4.01839282	0.86596722	2.87886903	0.54451497	2.63267711	1.86722357	8.53532524	0.85159265	1.29568181
3266.300000	131	0	0	31.3	1.211548	4095.000000	6	1.97555458	0.65194208	2.13473555	0.92574364	0.59541462	0.17125161	2.36404945	0.89959183	0.74386369	1.17523974	1.13714652	0.18013111	0.58350249	0.22575117	0.81207989	0.35623990	2.24948281	1.39486915	1.32426990	1.59360727	1.69707519	1.10595809	2.13970968	4.01809883	0.86592792	2.87857012	0.54452623	2.63255061	1.86704648	8.53665511	0.85100196	1.29564966
3266.800000	131	0	0	31.3	1.213989	4095.000000	6	1.97556687	0.65193192	2.13478290	0.92568397	0.59541250	0.17123342	2.36388977	0.89956915	0.74383098	1.17524500	1.13708578	0.18013034	0.58348818	0.22575181	0.81204270	0.35623155	2.24929616	1.39488072	1.32424564	1.59361703	1.69709042	1.10597025	2.13949384	4.01810197	0.86589399	2.87861481	0.54450536	2.63261323	1.86718053	8.53534393	0.85051533	1.29563673
3267.400000	131	0	0	31.3	1.213989	4095.000000	6	1.97551064	0.65193059	2.13481803	0.92567734	0.59540550	0.17121858	2.36404719	0.89956471	0.74384816	1.17519771	1.13715135	0.18012849	0.58348208	0.22574477	0.81204171	0.35623084	2.24920767	1.39485934	1.32418534	1.59350895	1.69706572	1.10594564	2.13932700	4.01822751	0.86596569	2.87853660	0.54445502	2.63264043	1.86710163	8.53534081	0.85013340	1.29568247
3267.900000	131	0	0	31.3	1.211548	4095.000000	6	1.97548465	0.65194694	2.13490815	0.92570386	0.59548213	0.17121231	2.36423285	0.89960461	0.74381592	1.17524222	1.13711358	0.18013219	0.58348755	0.22574797	0.81202250	0.35624061	2.24933531	1.39497535	1.32418265	1.59351753	1.69714848	1.10595898	2.13907702	4.01800050	0.86595778	2.87841928	0.54446034	2.63266952	1.86697341	8.53384627	0.84968290	1.29561519
3268.500000	131	0	0	31.3	1.211548	4095.000000	6	1.97543882	0.65193590	2.13489746	0.92572693	0.59542672	0.17119840	2.36408556	0.89960383	0.74379357	1.17526818	1.13718942	0.18013095	0.58348229	0.22574829	0.81200698	0.35623261	2.24915672	1.39483901	1.32415873	1.59347032	1.69704020	1.10597381	2.13923466	4.01806536	0.86590139	2.87861342	0.54446770	2.63267837	1.86691244	8.53458726	0.84932390	1.29560823
3269.100000	131	0	0	31.3	1.213989	4095.000000	6	1.97538071	0.65193214	2.13492190	0.92569298	0.59541569	0.17118524	2.36428871	0.89958453	0.74378321	1.17525149	1.13717401	0.18012818	0.58348923	0.22574733	0.81201289	0.35622977	2.24930045	1.39490420	1.32410820	1.59345315	1.69695745	1.10599546	2.13898469	4.01769399	0.86591134	2.87850028	0.54450085	2.63260880	1.86700614	8.53407042	0.84894228	1.29561320
3269.600000	131	0	0	31.3	1.213379	4095.000000	7	1.97526496	0.65192750	2.13481192	0.92568715	0.59541356	0.17117118	2.36412111	0.89958531	0.74378251	1.17526447	1.13702052	0.18011770	0.58348292	0.22574205	0.81202028	0.35622000	2.24976817	1.39555167	1.32448081	1.59482780	1.69886159	1.10703494	2.15166360	4.02266449	0.86767790	2.88894511	0.54517405	2.64941817	1.87480714	8.56123739	0.86903016	1.29879833
3270.100000	131	0	0	31.3	1.212158	4095.000000	7	1.98148660	0.65342735	2.14063501	0.92741155	0.61228131	0.17220828	2.36673923	0.90032692	0.74662452	1.17734092	1.14037761	0.18037966	0.58407319	0.22602530	0.81466773	0.35685637	2.25606130	1.40289341	1.32656055	1.60244926	1.70049331	1.10775441	2.17354003	4.02452995	0.86806958	2.88939954	0.54528871	2.65148955	1.87628914	8.56151902	0.89574470	1.29925761
3270.700000	131	0	0	31.3	1.213989	4095.000000	7	1.98208845	0.65351204	2.14109349	0.92744925	0.61507252	0.17256388	2.36674205	0.90036684	0.74695203	1.17770952	1.14103893	0.18042250	0.58416036	0.22605251	0.81498754	0.35692461	2.25724994	1.40358989	1.32668334	1.60367389	1.70080101	1.10793284	2.17858112	4.02447753	0.86814445	2.88886378	0.54535894	2.65191156	1.87660486	8.56826993	0.91491892	1.29934929
3271.300000	131	0	0	31.3	1.212769	4095.000000	7	1.98233493	0.65358613	2.14105060	0.92750527	0.61604213	0.17274011	2.36702115	0.90039580	0.74714141	1.17781910	1.14130396	0.18044762	0.58418500	0.22606756	0.81512131	0.35693901	2.25759336	1.40392519	1.32671033	1.60417056	1.70080060	1.10801479	2.18099889	4.02455511	0.86818840	2.88906853	0.54542528	2.65220675	1.87702874	8.56680067	0.92592345	1.29948415
3271.800000	131	0	0	31.3	1.210327	4095.000000	7	1.98248473	0.65359254	2.14108889	0.92745137	0.61644520	0.17285129	2.36706579	0.90037858	0.74718032	1.17793085	1.14131335	0.18045270	0.58419468	0.22607764	0.81526200	0.35695002	2.25773601	1.40393682	1.32671910	1.60453785	1.70078822	1.10799282	2.18190547	4.02441987	0.86816489	2.88847815	0.54543081	2.65145066	1.87666882	8.56390404	0.92940763	1.29937287
3272.400000	131	0	0	31.3	1.213379	4095.000000	7	1.98211310	0.65350652	2.14096176	0.92738421	0.61543075	0.17287747	2.36671889	0.90034884	0.74702396	1.17781817	1.14117341	0.18044839	0.58416099	0.22606195	0.81512427	0.35692212	2.25753360	1.40333070	1.32661385	1.60385238	1.70060343	1.10787792	2.18017535	4.02406452	0.86798270	2.88738750	0.54534481	2.64997550	1.87584695	8.56043327	0.92530533	1.29911580
3273.000000	131	0	0	31.3	1.212158	4095.000000	7	1.98148423	0.65337494	2.14033537	0.92719759	0.61333844	0.17281852	2.36631613	0.90024682	0.74678084	1.17760955	1.14075457	0.18042774	0.58408582	0.22604227	0.81489228	0.35685122	2.25681724	1.40262904	1.32637671	1.60312637	1.70027185	1.10772621	2.17693200	4.02339691	0.86776144	2.88612360	0.54524735	2.64817467	1.87494575	8.55614250	0.91900543	1.29882655
3273.500000	131	0	0	31.3	1.213989	4095.000000	7	1.98097019	0.65322657	2.13970407	0.92708744	0.61136172	0.17272725	2.36606536	0.90016934	0.74647953	1.17737650	1.14038639	0.18040031	0.58406076	0.22601058	0.81463096	0.35679738	2.25608551	1.40196565	1.32612241	1.60217369	1.69992094	1.10755581	2.17380021	4.02283212	0.86764009	2.88537705	0.54516013	2.64656027	1.87419656	8.55529226	0.91251542	1.29847394
3274.100000	131	0	0	31.3	1.212769	4095.000000	7	1.98040560	0.65308286	2.13898979	0.92691014	0.60960389	0.17262956	2.36576097	0.90009368	0.74626219	1.17718341	1.14007943	0.18037935	0.58399065	0.22599121	0.81440744	0.35674283	2.25556914	1.40119137	1.32602731	1.60136487	1.69961668	1.10741927	2.17087268	4.02238477	0.86747328	2.88423873	0.54510506	2.64538181	1.87359875	8.55274859	0.90655018	1.29825750
3274.700000	131	0	0	31.3	1.212158	4095.000000	7	1.97993064	0.65298669	2.13866284	0.92676418	0.60812389	0.17254444	2.36548654	0.90005194	0.74604182	1.17701354	1.13980038	0.18036147	0.58395233	0.22597281	0.81420664	0.35669325	2.25495288	1.40071908	1.32578352	1.60075692	1.69943159	1.10727977	2.16827164	4.02173637	0.86735272	2.88374184	0.54509237	2.64423570	1.87301865	8.55135227	0.90135083	1.29807726
3275.200000	131	0	0	31.3	1.213989	4095.000000	7	1.97953580	0.65290291	2.13820080	0.92670527	0.60695487	0.17244906	2.36537362	0.89996246	0.74585188	1.17690711	1.13953438	0.18034021	0.58391907	0.22595152	0.81400167	0.35665701	2.25441741	1.40028910	1.32568844	1.60033671	1.69934173	1.10717857	2.16600937	4.02165467	0.86724137	2.88298479	0.54499554	2.64332072	1.87252906	8.55382028	0.89687623	1.29789040
3275.700000	131	0	0	31.3	1.211548	4095.000000	7	1.97932562	0.65282311	2.13805700	0.92660311	0.60598229	0.17237543	2.36538322	0.89997133	0.74568883	1.17676418	1.13938097	0.18032557	0.58390475	0.22593824	0.81384704	0.35662485	2.25395141	1.39992213	1.32548346	1.59972165	1.69916162	1.10713346	2.16427731	4.02100643	0.86708354	2.88248604	0.54504672	2.64257882	1.87198882	8.55101808	0.89312982	1.29776330
3276.300000	131	0	0	31.3	1.213379	4095.000000	7	1.97898248	0.65275613	2.13772662	0.92652086	0.60515871	0.17230808	2.36529740	0.89993977	0.74557762	1.17666271	1.13915648	0.18031216	0.58385654	0.22592496	0.81371610	0.35659198	2.25366282	1.39956543	1.32542783	1.59933807	1.69892835	1.10709280	2.16246875	4.02128812	0.86701434	2.88211257	0.54495480	2.64204922	1.87175964	8.54832034	0.88979070	1.29760070
3276.800000	131	0	0	31.3	1.212769	4095.000000	7	1.97875201	0.65269889	2.13768634	0.92645930	0.60446955	0.17224165	2.36514835	0.89986439	0.74546595	1.17654146	1.13897105	0.18029968	0.58383170	0.22591199	0.81362240	0.35657084	2.25347744	1.39927765	1.32533951	1.59904104	1.69881668	1.10701120	2.16114191	4.02082947	0.86700080	2.88211956	0.54492676	2.64153560	1.87141322	8.54787397	0.88698172	1.29745337
3277.400000	131	0	0	31.3	1.212158	4095.000000	7	1.97846053	0.65265910	2.13739934	0.92642110	0.60394901	0.17219114	2.36506085	0.89990716	0.74533568	1.17646444	1.13889361	0.18029459	0.58380286	0.22590495	0.81354226	0.35653744	2.25315829	1.39907073	1.32534929	1.59866777	1.69882245	1.10690200	2.15976643	4.02052687	0.86691067	2.88182027	0.54488254	2.64119219	1.87108752	8.54716235	0.88455641	1.29735616
3278.000000	131	0	0	31.3	1.213379	4095.000000	7	1.97844728	0.65261623	2.13731422	0.92638236	0.60345769	0.17214400	2.36505182	0.89991525	0.74520990	1.17635557	1.13870216	0.18027949	0.58380812	0.22589439	0.81344044	0.35652394	2.25301217	1.39880025	1.32524243	1.59850894	1.69870665	1.10690526	2.15868881	4.02023478	0.86685960	2.88169161	0.54484795	2.64075300	1.87086608	8.54704064	0.88236313	1.29723440
3278.500000	131	0	0	31.3	1.212158	4095.000000	7	1.97833420	0.65259435	2.13725764	0.92635477	0.60302588	0.17209426	2.36490787	0.89993429	0.74513217	1.17630423	1.13858481	0.18027487	0.58378981	0.22588079	0.81337338	0.35650351	2.25282630	1.39863517	1.32525962	1.59817645	1.69863990	1.10684414	2.15775424	4.02006310	0.86681134	2.88148115	0.54486863	2.64011721	1.87070349	8.54819860	0.88041379	1.29720421
3279.100000	131	0	0	31.3	1.212158	4095.000000	7	1.97815679	0.65255081	2.13706294	0.92634946	0.60261681	0.17206197	2.36497109	0.89991134	0.74510108	1.17623619	1.13847837	0.18026716	0.58378518	0.22587407	0.81331421	0.35647970	2.25254914	1.39840303	1.32514232	1.59792810	1.69860735	1.10677827	2.15692396	4.01956380	0.86674649	2.88159582	0.54486985	2.63974038	1.87060110	8.54709994	0.87866269	1.29709673
3279.700000	131	0	0	31.3	1.212769	4095.000000	7	1.97794344	0.65250794	2.13680660	0.92631498	0.60228977	0.17202693	2.36502585	0.89987795	0.74502242	1.17624021	1.13848683	0.18025669	0.58377423	0.22587519	0.81327378	0.35647633	2.25241487	1.39829171	1.32518075	1.59765983	1.69847345	1.10671329	2.15620196	4.01966952	0.86673934	2.88143710	0.54485471	2.63959004	1.87043898	8.54330316	0.87713846	1.29702508
3280.200000	0	0	0	31.3	1.212158	4095.000000	0	1.97778735	0.65250374	2.13695642	0.92631551	0.60201570	0.17199601	2.36488642	0.89987769	0.74502760	1.17620588	1.13840125	0.18025684	0.58376055	0.22586879	0.81321807	0.35646318	2.25231981	1.39813791	1.32507087	1.59753784	1.69849199	1.10677560	2.15526743	4.01964544	0.86675262	2.88140145	0.54482503	2.63929701	1.86981219	8.54275118	0.87461383	1.29659025
3280.700000	0	0	0	31.3	1.212158	4095.000000	0	1.97681462	0.65229027	2.13618548	0.92614679	0.60073838	0.17190741	2.36473119	0.89979031	0.74482884	1.17609023	1.13834289	0.18024698	0.58375739	0.22585806	0.81317247	0.35645110	2.25212863	1.39812176	1.32499706	1.59724774	1.69821266	1.10660441	2.15235432	4.01882600	0.86646491	2.87975411	0.54468217	2.63650168	1.86878667	8.54185628	0.86893709	1.29629181
3281.300000	0	0	0	31.3	1.212769	4095.000000	0	1.97659574	0.65223150	2.13607341	0.92606058	0.59982204	0.17181178	2.36447777	0.89976005	0.74476456	1.17604353	1.13834410	0.18024420	0.58375529	0.22585710	0.81318134	0.35646265	2.25192136	1.39814037	1.32490168	1.59721490	1.69823821	1.10664535	2.15179803	4.01886262	0.86647180	2.88022367	0.54474050	2.63703768	1.86893026	8.54265451	0.86763191	1.29634619
3281.900000	0	0	0	31.3	1.212158	4095.000000	0	1.97687656	0.65227458	2.13606729	0.92611973	0.59993383	0.17179679	2.36471765	0.89975588	0.74478175	1.17602684	1.13827365	0.18024081	0.58376602	0.22586510	0.81314462	0.35645465	2.25206849	1.39817478	1.32496133	1.59712186	1.69821843	1.10666820	2.15150198	4.01896936	0.86643504	2.88030753	0.54469875	2.63732283	1.86905052	8.54181887	0.86694437	1.29649010
3282.400000	0	0	0	31.3	1.211548	4095.000000	0	1.97691296	0.65229535	2.13628381	0.92613856	0.60002647	0.17178118	2.36472216	0.89975614	0.74478481	1.17600890	1.13824825	0.18023573	0.58374666	0.22585982	0.81314733	0.35645430	2.25198419	1.39814634	1.32493269	1.59717972	1.69818630	1.10657652	2.15174723	4.01915773	0.86648839	2.88023136	0.54473825	2.63762576	1.86919906	8.54354954	0.86652617	1.29653387
3283.000000	0	0	0	31.3	1.213989	4095.000000	0	1.97702455	0.65232496	2.13629400	0.92618684	0.60013871	0.17177919	2.36470410	0.89976084	0.74474242	1.17602931	1.13825732	0.18023434	0.58373360	0.22586014	0.81315719	0.35645128	2.25197291	1.39815687	1.32487270	1.59702296	1.69833461	1.10660649	2.15163384	4.01929796	0.86651469	2.88031732	0.54475564	2.63753196	1.86917303	8.54459133	0.86615734	1.29655477
3283.500000	0	0	0	31.3	1.212769	4095.000000	0	1.97711438	0.65232585	2.13624356	0.92613803	0.60021262	0.17177445	2.36467306	0.89975119	0.74478245	1.17606023	1.13834985	0.18023881	0.58373508	0.22585374	0.81309384	0.35644524	2.25198419	1.39819199	1.32492932	1.59714219	1.69821431	1.10662162	2.15157381	4.01929273	0.86651392	2.88030124	0.54467603	2.63771703	1.86936512	8.54321271	0.86596416	1.29659191
3284.100000	0	0	0	31.3	1.213379	4095.000000	0	1.97724206	0.65236010	2.13628789	0.92615130	0.60032295	0.17177338	2.36480344	0.89980805	0.74475655	1.17603951	1.13825460	0.18023927	0.58372666	0.22585678	0.81314733	0.35644666	2.25198419	1.39822113	1.32496875	1.59726807	1.69819660	1.10665841	2.15159536	4.01953031	0.86654174	2.88079117	0.54474705	2.63770118	1.86938711	8.54375227	0.86578860	1.29663171
3284.700000	0	0	0	31.3	1.213379	4095.000000	0	1.97735791	0.65237999	2.13631234	0.92618764	0.60041306	0.17177200	2.36505069	0.89981013	0.74478387	1.17602343	1.13830177	0.18023835	0.58373234	0.22585726	0.81313377	0.35646069	2.25209910	1.39815442	1.32503143	1.59716134	1.69832266	1.10666375	2.15162768	4.01917029	0.86654277	2.88062692	0.54473661	2.63779879	1.86949124	8.54256720	0.86564674	1.29657997
3285.200000	0	0	0	31.3	1.212769	4095.000000	0	1.97727847	0.65238927	2.13635972	0.92620488	0.60049678	0.17177858	2.36498521	0.89980726	0.74479329	1.17605467	1.13817176	0.18023326	0.58373739	0.22585278	0.81310961	0.35645039	2.25208030	1.39814388	1.32506615	1.59737558	1.69818795	1.10662755	2.15174723	4.01961718	0.86662190	2.88083661	0.54473333	2.63805361	1.86943469	8.54231774	0.86550541	1.29662972
3285.800000	0	0	0	31.3	1.213379	4095.000000	0	1.97740709	0.65240628	2.13636125	0.92619480	0.60056879	0.17177078	2.36490448	0.89980518	0.74477515	1.17601911	1.13825823	0.18023172	0.58373739	0.22585470	0.81310123	0.35645021	2.25202875	1.39811825	1.32492123	1.59735799	1.69827981	1.10669905	2.15182061	4.01956171	0.86660659	2.88081564	0.54473456	2.63796803	1.86927536	8.54433242	0.86541995	1.29663171
3286.300000	0	0	0	31.3	1.213989	4095.000000	0	1.97745202	0.65239899	2.13641883	0.92625900	0.60059755	0.17177598	2.36489602	0.89980335	0.74478622	1.17606858	1.13821348	0.18023357	0.58374834	0.22585582	0.81311380	0.35644382	2.25189988	1.39813827	1.32496470	1.59726494	1.69816653	1.10669698	2.15158818	4.01978152	0.86658387	2.88090930	0.54476649	2.63802382	1.86945399	8.54315658	0.86530134	1.29662607
3286.900000	0	0	0	31.3	1.212769	4095.000000	0	1.97749553	0.65242308	2.13645959	0.92625688	0.60068320	0.17178149	2.36485537	0.89981718	0.74482366	1.17606085	1.13818355	0.18023003	0.58375381	0.22585630	0.81313007	0.35645519	2.25211252	1.39817022	1.32510862	1.59727002	1.69813810	1.10665544	2.15175442	4.01939111	0.86659969	2.88097850	0.54473702	2.63804030	1.86954106	8.54521837	0.86524344	1.29665326
3287.400000	128	0	0	31.3	1.213379	4095.000000	1	1.97754188	0.65242506	2.13643360	0.92626881	0.60074051	0.17177919	2.36502529	0.89975927	0.74482767	1.17610074	1.13818839	0.18023665	0.58372792	0.22586158	0.81312638	0.35646993	2.25186498	1.39799747	1.32498594	1.59705892	1.69815005	1.10664476	2.15140656	4.01939320	0.86656115	2.88071988	0.54468790	2.63763844	1.86925426	8.54489080	0.86476680	1.29660517
3288.000000	128	0	0	31.3	1.213379	4095.000000	1	1.97705953	0.65230662	2.13585182	0.92611761	0.59955079	0.17170423	2.36475998	0.89966929	0.74445283	1.17590037	1.13796860	0.18020984	0.58365277	0.22582686	0.81280819	0.35637614	2.25101464	1.39654664	1.32461895	1.59530576	1.69752524	1.10616985	2.14600236	4.01768981	0.86603740	2.87822934	0.54458005	2.63334512	1.86725316	8.54082749	0.85936352	1.29574114
3288.500000	128	0	0	31.3	1.212158	4095.000000	1	1.97575493	0.65201807	2.13486742	0.92576061	0.59653605	0.17143270	2.36405961	0.89954776	0.74397571	1.17541345	1.13718973	0.18014482	0.58355300	0.22576509	0.81223410	0.35623794	2.24982235	1.39531958	1.32427226	1.59419109	1.69715136	1.10606041	2.14246592	4.01755697	0.86596365	2.87865811	0.54453871	2.63299654	1.86699358	8.54170663	0.85719539	1.29564038
3289.100000	128	0	0	31.3	1.211548	4095.000000	1	1.97565381	0.65198781	2.13473504	0.92574470	0.59614353	0.17134322	2.36430339	0.89952273	0.74387922	1.17533463	1.13717583	0.18013897	0.58352143	0.22575613	0.81215453	0.35621894	2.24959276	1.39509313	1.32426215	1.59395457	1.69706407	1.10606308	2.14105979	4.01711141	0.86593405	2.87832850	0.54445317	2.63292949	1.86686448	8.54195917	0.85585958	1.29557310
3289.700000	128	0	0	31.3	1.213379	4095.000000	1	1.97554797	0.65198538	2.13478952	0.92575849	0.59601313	0.17129765	2.36418770	0.89952403	0.74382604	1.17526200	1.13713141	0.18014035	0.58352522	0.22574845	0.81212743	0.35621752	2.24931118	1.39500830	1.32428708	1.59385311	1.69710648	1.10602333	2.14071312	4.01698382	0.86594374	2.87865881	0.54445665	2.63289849	1.86671745	8.53943426	0.85485906	1.29559928
3290.200000	128	0	0	31.3	1.213379	4095.000000	1	1.97543410	0.65196240	2.13488116	0.92571977	0.59595877	0.17126523	2.36425655	0.89952768	0.74381969	1.17529476	1.13714319	0.18013434	0.58350986	0.22574877	0.81208137	0.35621574	2.24941737	1.39499603	1.32422678	1.59362912	1.69710154	1.10599813	2.14017868	4.01703821	0.86589960	2.87863996	0.54441368	2.63283018	1.86653547	8.53916937	0.85410150	1.29556547
3290.800000	128	0	0	31.3	1.214600	4095.000000	1	1.97536276	0.65196837	2.13469279	0.92571553	0.59588466	0.17124290	2.36422212	0.89951203	0.74379663	1.17523974	1.13703110	0.18012695	0.58353932	0.22574157	0.81208383	0.35620615	2.24946135	1.39500304	1.32420488	1.59359752	1.69712583	1.10595898	2.14000107	4.01706540	0.86590317	2.87870002	0.54453155	2.63267584	1.86673000	8.53825637	0.85346555	1.29556746
3291.300000	128	0	0	31.3	1.214600	4095.000000	1	1.97537788	0.65198339	2.13468515	0.92574921	0.59584750	0.17122378	2.36407484	0.89952351	0.74377404	1.17525396	1.13704348	0.18012510	0.58351975	0.22573853	0.81204122	0.35620331	2.24910739	1.39498552	1.32428338	1.59353821	1.69712707	1.10599071	2.13996943	4.01739066	0.86593762	2.87856523	0.54440488	2.63290608	1.86662691	8.53724696	0.85284706	1.29554625
3291.900000	128	0	0	31.3	1.212158	4095.000000	1	1.97539063	0.65197301	2.13463424	0.92572109	0.59582457	0.17120665	2.36417924	0.89957071	0.74376557	1.17522831	1.13700541	0.18011770	0.58351659	0.22573549	0.81203457	0.35620100	2.24914653	1.39499919	1.32431336	1.59344574	1.69693604	1.10599753	2.13982194	4.01693467	0.86592665	2.87886065	0.54438995	2.63284220	1.86663991	8.53885463	0.85237881	1.29553730
3292.400000	128	0	0	31.3	1.212158	4095.000000	1	1.97541898	0.65198096	2.13481956	0.92575106	0.59580907	0.17118586	2.36421930	0.89955454	0.74374109	1.17522120	1.13704620	0.18011401	0.58350502	0.22574061	0.81200403	0.35620224	2.24913474	1.39496589	1.32427125	1.59340477	1.69705090	1.10596491	2.13954589	4.01734464	0.86592716	2.87910093	0.54445809	2.63294657	1.86664484	8.53846202	0.85191298	1.29553631
3293.000000	128	0	0	31.3	1.212769	4095.000000	1	1.97536985	0.65197831	2.13487455	0.92570598	0.59580843	0.17117148	2.36416344	0.89961583	0.74371403	1.17522213	1.13702233	0.18011216	0.58350460	0.22573293	0.81201807	0.35620366	2.24909291	1.39493680	1.32424531	1.59322336	1.69702455	1.10598330	2.13923109	4.01731954	0.86593430	2.87901292	0.54445972	2.63282575	1.86645525	8.54022589	0.85150644	1.29559232
3293.600000	128	0	0	31.3	1.213379	4095.000000	1	1.97535378	0.65199068	2.13479410	0.92575345	0.59580058	0.17116659	2.36402857	0.89961035	0.74370650	1.17517391	1.13708065	0.18011431	0.58350481	0.22573309	0.81199762	0.35619727	2.24906448	1.39484392	1.32419916	1.59325262	1.69704431	1.10598093	2.13917905	4.01711141	0.86587128	2.87891443	0.54442923	2.63271379	1.86636427	8.53695726	0.85119150	1.29555918
3294.100000	128	0	0	31.3	1.213989	4095.000000	1	1.97526213	0.65198184	2.13469381	0.92577095	0.59578041	0.17115068	2.36397497	0.89959236	0.74366627	1.17520389	1.13705920	0.18011401	0.58350523	0.22573309	0.81200624	0.35619549	2.24901300	1.39482289	1.32422644	1.59318045	1.69691587	1.10598745	2.13893521	4.01726620	0.86589271	2.87903038	0.54444335	2.63259805	1.86635082	8.53614742	0.85078844	1.29551708
3294.700000	128	0	0	31.3	1.212158	4095.000000	1	1.97524323	0.65194053	2.13472283	0.92573117	0.59577191	0.17114747	2.36405396	0.89953785	0.74368415	1.17523294	1.13709636	0.18011308	0.58348923	0.22573309	0.81200945	0.35620295	2.24894866	1.39481623	1.32421802	1.59305289	1.69694221	1.10593822	2.13886125	4.01675585	0.86586030	2.87904086	0.54437828	2.63264169	1.86628002	8.53697595	0.85049032	1.29552835
3295.200000	128	0	0	31.3	1.211548	4095.000000	1	1.97530134	0.65195092	2.13467548	0.92571340	0.59576300	0.17113998	2.36421310	0.89952481	0.74366886	1.17523171	1.13709606	0.18011216	0.58348713	0.22573117	0.81200945	0.35619851	2.24897547	1.39491226	1.32416917	1.59302129	1.69700108	1.10598122	2.13897704	4.01660527	0.86584448	2.87892770	0.54444233	2.63278653	1.86627867	8.53636233	0.85027484	1.29548659
3295.800000	128	0	0	31.3	1.213989	4095.000000	1	1.97523993	0.65193877	2.13470806	0.92571102	0.59580122	0.17113356	2.36418375	0.89952586	0.74371121	1.17520667	1.13718278	0.18011262	0.58351091	0.22573453	0.81201610	0.35619674	2.24889986	1.39485829	1.32414425	1.59317967	1.69712913	1.10596313	2.13904132	4.01650698	0.86584091	2.87872027	0.54441716	2.63269735	1.86613124	8.53750864	0.85003112	1.29549421
3296.300000	128	0	0	31.3	1.213379	4095.000000	1	1.97532827	0.65193501	2.13485316	0.92574311	0.59580589	0.17112499	2.36393716	0.89953342	0.74371098	1.17519431	1.13707642	0.18011000	0.58351049	0.22573357	0.81199147	0.35620135	2.24906448	1.39485689	1.32422813	1.59312193	1.69707149	1.10599486	2.13874495	4.01678095	0.86583377	2.87883411	0.54441286	2.63273910	1.86629525	8.53442224	0.84975031	1.29549952
3296.900000	128	0	0	31.3	1.212769	4095.000000	1	1.97530181	0.65193965	2.13469788	0.92572162	0.59579378	0.17111353	2.36414425	0.89954698	0.74366815	1.17523665	1.13710996	0.18010260	0.58349891	0.22573645	0.81197915	0.35621237	2.24905215	1.39484602	1.32415772	1.59302870	1.69706901	1.10602037	2.13866488	4.01684055	0.86584550	2.87848841	0.54449717	2.63259299	1.86620787	8.53694791	0.84953823	1.29546538
3297.500000	128	0	0	31.3	1.212158	4095.000000	1	1.97530654	0.65194871	2.13475032	0.92572242	0.59580100	0.17110588	2.36389259	0.89949978	0.74365897	1.17527343	1.13718157	0.18010522	0.58350460	0.22572829	0.81199615	0.35620722	2.24907360	1.39487827	1.32425339	1.59309619	1.69708795	1.10602986	2.13894235	4.01687716	0.86584474	2.87875170	0.54440877	2.63285738	1.86631632	8.53680151	0.84943599	1.29555553
3298.000000	128	0	0	31.3	1.212158	4095.000000	1	1.97538780	0.65195467	2.13479258	0.92575080	0.59594030	0.17110542	2.36410136	0.89953368	0.74369192	1.17523171	1.13709485	0.18010476	0.58350586	0.22573117	0.81201216	0.35620260	2.24900871	1.39493154	1.32418433	1.59312935	1.69709042	1.10601236	2.13868783	4.01705598	0.86584678	2.87854218	0.54442289	2.63281120	1.86627016	8.53666757	0.84918785	1.29547599
3298.600000	128	0	0	31.3	1.211548	4095.000000	3	1.97533016	0.65195003	2.13483229	0.92572879	0.59585196	0.17110068	2.36407823	0.89953055	0.74362156	1.17523325	1.13710784	0.18010415	0.58351491	0.22573149	0.81199664	0.35618395	2.24899799	1.39498972	1.32422274	1.59310828	1.69701467	1.10600347	2.13902652	4.01714802	0.86622932	2.88058149	0.54459560	2.63797184	1.86930857	8.54758682	0.85470782	1.29700053
3299.100000	128	0	0	31.3	1.211548	4095.000000	3	1.97839524	0.65270684	2.13767258	0.92654182	0.60267548	0.17154819	2.36557067	0.89990638	0.74492916	1.17609487	1.13839400	0.18021385	0.58377381	0.22585774	0.81312662	0.35648752	2.25176404	1.39810526	1.32527985	1.59675444	1.69874539	1.10686491	2.15404871	4.02028922	0.86701000	2.88437942	0.54483403	2.64292751	1.87110908	8.55119298	0.86224326	1.29747925
3299.700000	128	0	0	31.3	1.213989	4095.000000	3	1.97905725	0.65286223	2.13850881	0.92670660	0.60548834	0.17184652	2.36566554	0.89999768	0.74540823	1.17652754	1.13904244	0.18026732	0.58388075	0.22591183	0.81361968	0.35658576	2.25303742	1.39916523	1.32557515	1.59776150	1.69902025	1.10702574	2.15877478	4.02037297	0.86714560	2.88424503	0.54488091	2.64364537	1.87177761	8.55466404	0.86698931	1.29760733
3300.200000	128	0	0	31.3	1.215210	4095.000000	3	1.97941177	0.65291484	2.13850167	0.92672968	0.60643362	0.17197857	2.36584850	0.90004594	0.74555972	1.17661106	1.13918855	0.18028504	0.58390749	0.22591760	0.81376541	0.35660744	2.25348066	1.39945650	1.32570529	1.59819757	1.69919088	1.10711180	2.16105018	4.02096245	0.86717267	2.88468182	0.54490117	2.64416071	1.87213578	8.55531101	0.87114029	1.29781274
3300.800000	128	0	0	31.3	1.213379	4095.000000	3	1.97965509	0.65297210	2.13864193	0.92679311	0.60717169	0.17207452	2.36571410	0.90006811	0.74569566	1.17677593	1.13943513	0.18030153	0.58393002	0.22593776	0.81391215	0.35663409	2.25370420	1.39967893	1.32575789	1.59854454	1.69937059	1.10714088	2.16293648	4.02141065	0.86730266	2.88475882	0.54491161	2.64467424	1.87252906	8.55510473	0.87517695	1.29794350
3301.300000	128	0	0	31.3	1.213379	4095.000000	3	1.97976446	0.65301322	2.13875159	0.92685361	0.60784268	0.17215609	2.36587730	0.90007516	0.74583350	1.17685389	1.13959066	0.18031385	0.58393760	0.22594512	0.81402707	0.35667051	2.25406105	1.39997309	1.32579363	1.59893970	1.69943736	1.10720201	2.16445226	4.02141065	0.86732922	2.88469302	0.54495009	2.64526482	1.87278351	8.55538916	0.87908882	1.29803113
3301.900000	128	0	0	31.3	1.213989	4095.000000	3	1.98000924	0.65307578	2.13888012	0.92688652	0.60842229	0.17223354	2.36592304	0.90003342	0.74592870	1.17694052	1.13973622	0.18032279	0.58396370	0.22595296	0.81412475	0.35668170	2.25443139	1.40022582	1.32585568	1.59921479	1.69942252	1.10721863	2.16585134	4.02187986	0.86738133	2.88497025	0.54503095	2.64566349	1.87309329	8.55417027	0.88292445	1.29810713
3302.500000	128	0	0	31.3	1.212158	4095.000000	3	1.98019439	0.65309502	2.13899796	0.92693137	0.60897064	0.17229078	2.36601566	0.90002559	0.74602815	1.17701942	1.13979009	0.18033851	0.58399971	0.22596177	0.81422242	0.35670231	2.25453783	1.40045573	1.32594773	1.59951732	1.69958164	1.10725840	2.16704876	4.02179397	0.86744007	2.88478612	0.54501458	2.64607432	1.87346158	8.55738685	0.88665323	1.29819111
3303.000000	128	0	0	31.3	1.215820	4095.000000	3	1.98037671	0.65312862	2.13924946	0.92692554	0.60947739	0.17234283	2.36597104	0.89999220	0.74615613	1.17709553	1.13994323	0.18034283	0.58400707	0.22597217	0.81431813	0.35671653	2.25468459	1.40064489	1.32597100	1.59984065	1.69959689	1.10726760	2.16821529	4.02195423	0.86746970	2.88498425	0.54506186	2.64623078	1.87364147	8.55812484	0.89028912	1.29828372
3303.600000	128	0	0	31.3	1.213989	4095.000000	3	1.98059030	0.65317572	2.13927496	0.92696986	0.60989810	0.17239839	2.36595749	0.89997238	0.74623155	1.17714844	1.14013029	0.18034930	0.58400707	0.22597761	0.81434897	0.35674052	2.25501310	1.40081543	1.32604687	1.60014329	1.69968553	1.10734151	2.16939383	4.02184530	0.86754531	2.88519009	0.54508991	2.64666523	1.87393609	8.55936964	0.89380261	1.29843942
3304.100000	128	0	0	31.3	1.212769	4095.000000	3	1.98055904	0.65315891	2.13934435	0.92697808	0.61030972	0.17243758	2.36603430	0.90003603	0.74630816	1.17720538	1.14007489	0.18036070	0.58402097	0.22598513	0.81441681	0.35673323	2.25501363	1.40087204	1.32601180	1.60035903	1.69985868	1.10741185	2.17007776	4.02207679	0.86761020	2.88497445	0.54515522	2.64685609	1.87413492	8.55797786	0.89710430	1.29847162
3304.700000	128	0	0	31.3	1.211548	4095.000000	3	1.98061446	0.65320048	2.13944792	0.92703515	0.61064056	0.17248198	2.36591683	0.90008898	0.74636402	1.17727686	1.14008519	0.18036163	0.58404329	0.22598961	0.81446122	0.35676397	2.25536746	1.40107109	1.32614535	1.60059165	1.69983601	1.10742075	2.17109268	4.02228944	0.86764443	2.88520830	0.54512369	2.64713540	1.87431443	8.56163480	0.90019569	1.29846066
3305.200000	128	0	0	31.3	1.212769	4095.000000	3	1.98083566	0.65323232	2.13958058	0.92704815	0.61096997	0.17252178	2.36603656	0.90010829	0.74639726	1.17730285	1.14028467	0.18037365	0.58405276	0.22599409	0.81452462	0.35677623	2.25531853	1.40115268	1.32607925	1.60080118	1.69986116	1.10740829	2.17192421	4.02265820	0.86769195	2.88537985	0.54513454	2.64756429	1.87439092	8.55827182	0.90303262	1.29849486
3305.800000	128	0	0	31.3	1.213989	4095.000000	3	1.98107251	0.65323983	2.13961324	0.92701975	0.61128186	0.17255500	2.36615121	0.90013020	0.74645054	1.17733318	1.14024592	0.18037503	0.58405992	0.22599938	0.81459346	0.35678441	2.25562938	1.40129935	1.32611398	1.60101073	1.69997578	1.10744806	2.17254315	4.02272421	0.86769884	2.88579512	0.54516607	2.64774440	1.87459609	8.55469217	0.90577602	1.29861338
3306.400000	128	0	0	31.3	1.212158	4095.000000	3	1.98109525	0.65327256	2.13974387	0.92701949	0.61157965	0.17259297	2.36617493	0.90013699	0.74648943	1.17733596	1.14037368	0.18038289	0.58408098	0.22600466	0.81463787	0.35678814	2.25566756	1.40141191	1.32618986	1.60106714	1.69996094	1.10745459	2.17317470	4.02268020	0.86776016	2.88573349	0.54516627	2.64784750	1.87482694	8.55894112	0.90832755	1.29863729
3306.900000	128	0	0	31.3	1.211548	4095.000000	3	1.98113126	0.65328472	2.13963620	0.92701710	0.61187406	0.17263186	2.36611223	0.90019255	0.74653116	1.17738331	1.14042635	0.18038459	0.58406119	0.22600754	0.81470054	0.35680928	2.25579396	1.40144603	1.32622325	1.60134372	1.70009453	1.10751633	2.17409981	4.02268649	0.86779082	2.88588477	0.54514273	2.64814984	1.87508392	8.55953230	0.91057306	1.29875317
3307.500000	128	0	0	31.3	1.211548	4095.000000	3	1.98121511	0.65328384	2.13978010	0.92705957	0.61209056	0.17265575	2.36614273	0.90017142	0.74658538	1.17738950	1.14048660	0.18039645	0.58408287	0.22601650	0.81476766	0.35679809	2.25592628	1.40156739	1.32629037	1.60155294	1.70022566	1.10754661	2.17472922	4.02305635	0.86782607	2.88626229	0.54522319	2.64819122	1.87520995	8.56228887	0.91282548	1.29878272
3308.000000	128	0	0	31.3	1.212158	4095.000000	3	1.98125207	0.65333116	2.14005772	0.92708160	0.61233609	0.17269004	2.36626699	0.90017794	0.74662735	1.17746223	1.14054685	0.18039460	0.58408603	0.22602018	0.81478148	0.35681373	2.25598653	1.40161171	1.32625091	1.60149809	1.70021783	1.10752375	2.17531420	4.02306473	0.86789838	2.88592959	0.54524755	2.64844203	1.87539495	8.56130936	0.91482911	1.29886607
3308.600000	128	0	0	31.3	1.213379	4095.000000	3	1.98124922	0.65334221	2.14011029	0.92710097	0.61255202	0.17271623	2.36605858	0.90014142	0.74667898	1.17749380	1.14060590	0.18040601	0.58408077	0.22602706	0.81482960	0.35681941	2.25595641	1.40174364	1.32619627	1.60167872	1.70022979	1.10754245	2.17595018	4.02318943	0.86787922	2.88594220	0.54523302	2.64858910	1.87552190	8.56117168	0.91670849	1.29887437
3309.100000	128	0	0	31.3	1.212158	4095.000000	3	1.98129613	0.65335238	2.14018531	0.92711000	0.61276153	0.17273904	2.36617210	0.90018864	0.74673816	1.17748296	1.14058046	0.18041048	0.58409277	0.22603235	0.81486143	0.35682936	2.25605915	1.40177812	1.32625091	1.60193501	1.70028422	1.10757184	2.17650227	4.02312237	0.86786746	2.88650397	0.54526598	2.64881958	1.87562949	8.56100897	0.91844150	1.29892783
3309.700000	128	0	0	31.3	1.213989	4095.000000	3	1.98147191	0.65335968	2.14012100	0.92720290	0.61292315	0.17276860	2.36627490	0.90011481	0.74675726	1.17755384	1.14061498	0.18041803	0.58411088	0.22602786	0.81490092	0.35683985	2.25608497	1.40193504	1.32629813	1.60214743	1.70030278	1.10757511	2.17703581	4.02322820	0.86791243	2.88649416	0.54521152	2.64906919	1.87562589	8.56180692	0.92007761	1.29895008
3310.300000	128	0	0	31.3	1.212769	4095.000000	3	1.98143022	0.65338201	2.14020011	0.92717025	0.61311745	0.17279601	2.36608795	0.90013333	0.74681668	1.17757396	1.14070309	0.18042142	0.58411256	0.22603379	0.81492535	0.35684500	2.25614899	1.40198043	1.32629577	1.60214822	1.70039846	1.10763923	2.17747551	4.02330574	0.86789863	2.88644302	0.54520538	2.64911504	1.87587847	8.56287103	0.92164375	1.29903676
3310.800000	128	0	0	31.3	1.212769	4095.000000	3	1.98159606	0.65338887	2.14014703	0.92721538	0.61330899	0.17281346	2.36618848	0.90012316	0.74682281	1.17761605	1.14070128	0.18042234	0.58410793	0.22604227	0.81498013	0.35685424	2.25641422	1.40197938	1.32630454	1.60224934	1.70037247	1.10770068	2.17792101	4.02334137	0.86793543	2.88652708	0.54523895	2.64923030	1.87606308	8.56252360	0.92311720	1.29898927
3311.400000	128	0	0	31.3	1.214600	4095.000000	3	1.98164392	0.65341253	2.14007201	0.92722865	0.61345239	0.17283720	2.36624214	0.90013829	0.74692256	1.17762038	1.14081271	0.18042913	0.58411825	0.22604131	0.81499149	0.35686615	2.25651914	1.40203955	1.32629442	1.60243828	1.70046568	1.10769385	2.17844607	4.02373856	0.86798730	2.88674146	0.54520824	2.64963154	1.87617836	8.56343760	0.92459920	1.29900820
3311.900000	128	0	0	31.3	1.212769	4095.000000	3	1.98169557	0.65342005	2.14027616	0.92723343	0.61365322	0.17285802	2.36618679	0.90016490	0.74691831	1.17764545	1.14082937	0.18042789	0.58411509	0.22604051	0.81504307	0.35686703	2.25650730	1.40209550	1.32635479	1.60254452	1.70045413	1.10768643	2.17891827	4.02369874	0.86797452	2.88675547	0.54524735	2.64975702	1.87637741	8.56606462	0.92598419	1.29913838
3312.500000	128	0	0	31.3	1.215820	4095.000000	3	1.98179698	0.65341651	2.14036855	0.92720688	0.61382483	0.17288437	2.36648107	0.90015551	0.74695203	1.17768290	1.14083088	0.18043252	0.58412183	0.22604387	0.81507886	0.35686508	2.25661330	1.40225632	1.32639661	1.60269624	1.70047846	1.10771344	2.17939004	4.02395342	0.86801413	2.88656562	0.54522155	2.64979269	1.87623555	8.56383830	0.92731147	1.29906565
3313.100000	128	0	0	31.3	1.213379	4095.000000	3	1.98191309	0.65344769	2.14027821	0.92722042	0.61399065	0.17290764	2.36631500	0.90019569	0.74698198	1.17767826	1.14085844	0.18043822	0.58412372	0.22605155	0.81511094	0.35686384	2.25671393	1.40230946	1.32641483	1.60266801	1.70062859	1.10771849	2.17969769	4.02404042	0.86801796	2.88688649	0.54525615	2.64991435	1.87641389	8.56649997	0.92864705	1.29910318
3313.600000	128	0	0	31.3	1.212158	4095.000000	3	1.98196049	0.65346317	2.14024860	0.92721166	0.61414057	0.17292204	2.36644096	0.90019464	0.74703033	1.17768971	1.14087116	0.18043683	0.58412267	0.22605043	0.81513883	0.35687397	2.25670316	1.40241187	1.32637536	1.60280014	1.70052919	1.10773185	2.18017743	4.02396495	0.86803227	2.88712963	0.54525042	2.65010100	1.87661522	8.56486524	0.92988751	1.29920148
3314.100000	128	0	0	31.3	1.212158	4095.000000	3	1.98189224	0.65346715	2.14039305	0.92729767	0.61429847	0.17294333	2.36633929	0.90019047	0.74705603	1.17772252	1.14085087	0.18043899	0.58414393	0.22605395	0.81514994	0.35688250	2.25690657	1.40251817	1.32642866	1.60295972	1.70062653	1.10776332	2.18063908	4.02391674	0.86806498	2.88695515	0.54529403	2.65044504	1.87671026	8.56708259	0.93108850	1.29923901
3314.700000	128	0	0	31.3	1.213989	4095.000000	6	1.98196807	0.65348440	2.14045482	0.92725095	0.61450093	0.17297411	2.36646864	0.90026691	0.74713056	1.17774883	1.14095292	0.18044330	0.58413214	0.22605395	0.81519486	0.35689529	2.25597954	1.40123146	1.32570091	1.60036961	1.69830124	1.10662429	2.16336974	4.01919854	0.86625050	2.87633984	0.54466232	2.63352923	1.86830797	8.54473170	0.88726319	1.29597717
3315.300000	128	0	0	31.3	1.213379	4095.000000	6	1.97563774	0.65199068	2.13443469	0.92556172	0.59683583	0.17191002	2.36390331	0.89956915	0.74419719	1.17555379	1.13738282	0.18018735	0.58354816	0.22577853	0.81246149	0.35625144	2.25028427	1.39549382	1.32416446	1.59495118	1.69716742	1.10609125	2.14700614	4.01819822	0.86600933	2.87698115	0.54450454	2.63260501	1.86754148	8.54770854	0.87176619	1.29577197
3315.800000	128	0	0	31.3	1.212769	4095.000000	6	1.97547520	0.65192485	2.13442044	0.92570280	0.59584750	0.17164686	2.36386155	0.89951829	0.74400137	1.17534638	1.13714198	0.18015468	0.58349744	0.22575341	0.81226292	0.35622604	2.24973062	1.39518532	1.32406879	1.59430936	1.69716330	1.10603520	2.14409843	4.01823170	0.86596441	2.87777062	0.54452029	2.63265940	1.86744283	8.54591725	0.86580162	1.29564137
3316.400000	131	0	0	31.3	1.214600	4095.000000	6	1.97542134	0.65193567	2.13450087	0.92565321	0.59569145	0.17153243	2.36394788	0.89951047	0.74397336	1.17530280	1.13714047	0.18014189	0.58349470	0.22575581	0.81220774	0.35620651	2.24940611	1.39512222	1.32411325	1.59410405	1.69703484	1.10598033	2.14311489	4.01770550	0.86594757	2.87787255	0.54452295	2.63285991	1.86747242	8.54561772	0.86241688	1.29564502
3317.000000	131	0	0	31.3	1.213379	4095.000000	6	1.97524559	0.65195887	2.13465919	0.92566938	0.59573412	0.17145595	2.36400205	0.89952194	0.74392300	1.17522893	1.13708397	0.18013881	0.58349597	0.22575021	0.81217103	0.35621663	2.24933424	1.39502337	1.32409237	1.59391282	1.69703690	1.10596817	2.14205874	4.01790739	0.86592639	2.87805967	0.54450474	2.63283714	1.86703662	8.54237387	0.86001133	1.29559762
3317.500000	131	0	0	31.3	1.213379	4095.000000	6	1.97527914	0.65192375	2.13459708	0.92567813	0.59558976	0.17140425	2.36399641	0.89949248	0.74389640	1.17525643	1.13704771	0.18012849	0.58349744	0.22574013	0.81211980	0.35620739	2.24917657	1.39500234	1.32409473	1.59381252	1.69702373	1.10595631	2.14158372	4.01750362	0.86587255	2.87795214	0.54440693	2.63277072	1.86711597	8.54243935	0.85812940	1.29552404
3318.100000	131	0	0	31.4	1.212769	4095.000000	6	1.97516198	0.65192529	2.13464239	0.92568927	0.59551567	0.17135118	2.36403704	0.89948987	0.74386816	1.17518813	1.13699424	0.18012171	0.58349049	0.22573517	0.81209689	0.35621823	2.24925647	1.39492558	1.32401523	1.59363107	1.69700273	1.10596195	2.14109196	4.01801096	0.86589373	2.87814485	0.54452950	2.63270557	1.86696803	8.53907276	0.85682296	1.29553034
3318.700000	131	0	0	31.3	1.213379	4095.000000	6	1.97521867	0.65191579	2.13455686	0.92567044	0.59553902	0.17132120	2.36389879	0.89948570	0.74380651	1.17520575	1.13705376	0.18012695	0.58348523	0.22574221	0.81207915	0.35620757	2.24912401	1.39494521	1.32400479	1.59346134	1.69711142	1.10594059	2.14082237	4.01759358	0.86592001	2.87817208	0.54448898	2.63293202	1.86687613	8.54000772	0.85571281	1.29551244
3319.200000	131	0	0	31.3	1.214600	4095.000000	6	1.97517851	0.65191933	2.13462966	0.92571818	0.59551885	0.17129382	2.36412845	0.89947865	0.74378227	1.17517700	1.13695889	0.18011632	0.58348776	0.22573357	0.81206536	0.35619798	2.24901086	1.39505842	1.32413886	1.59341570	1.69707478	1.10596817	2.14057835	4.01775257	0.86585877	2.87855266	0.54441286	2.63290925	1.86671790	8.53943114	0.85480408	1.29549521
3319.700000	131	0	0	31.3	1.213379	4095.000000	6	1.97521583	0.65191668	2.13461082	0.92566647	0.59552501	0.17126813	2.36392531	0.89949143	0.74376910	1.17523727	1.13700874	0.18011447	0.58349134	0.22573645	0.81204147	0.35620135	2.24909666	1.39499568	1.32403578	1.59338292	1.69701549	1.10598300	2.14043031	4.01783312	0.86585597	2.87874681	0.54446648	2.63284663	1.86664663	8.53907900	0.85399869	1.29539545
3320.300000	131	0	0	31.3	1.212158	4095.000000	6	1.97508639	0.65190939	2.13467701	0.92567389	0.59545198	0.17124473	2.36389315	0.89954072	0.74374439	1.17519864	1.13706252	0.18010461	0.58348755	0.22573309	0.81201856	0.35620437	2.24923878	1.39494626	1.32413919	1.59324482	1.69705913	1.10594742	2.14010161	4.01730908	0.86587408	2.87849260	0.54439138	2.63272392	1.86664259	8.54068410	0.85325117	1.29542495
3320.800000	131	0	0	31.4	1.212769	4095.000000	6	1.97504908	0.65189525	2.13476305	0.92572852	0.59544540	0.17122210	2.36391967	0.89952586	0.74373851	1.17515351	1.13704681	0.18010784	0.58349449	0.22572605	0.81203285	0.35620455	2.24912508	1.39489684	1.32400580	1.59315002	1.69704390	1.10596106	2.13985920	4.01734360	0.86584066	2.87860993	0.54443762	2.63264422	1.86668697	8.54058123	0.85259433	1.29542561
3321.400000	131	0	0	31.4	1.212158	4095.000000	6	1.97519788	0.65190850	2.13471010	0.92570651	0.59544392	0.17120451	2.36398400	0.89958349	0.74370274	1.17513961	1.13687550	0.18010522	0.58349870	0.22572637	0.81201486	0.35620171	2.24902909	1.39488668	1.32404319	1.59309697	1.69698626	1.10594831	2.13954793	4.01740426	0.86583249	2.87850168	0.54442371	2.63268217	1.86662736	8.54049707	0.85202601	1.29542793
3322.000000	131	0	0	31.4	1.213989	4095.000000	6	1.97510671	0.65190210	2.13483280	0.92566859	0.59542481	0.17119274	2.36395070	0.89956445	0.74369639	1.17514146	1.13692656	0.18010430	0.58349028	0.22572781	0.81201536	0.35620189	2.24909076	1.39482079	1.32401287	1.59301076	1.69693398	1.10593733	2.13933772	4.01703821	0.86582203	2.87830126	0.54442719	2.63263916	1.86641222	8.54047837	0.85150594	1.29538916
3322.500000	131	0	0	31.4	1.213379	4095.000000	6	1.97507506	0.65190983	2.13487149	0.92566116	0.59542460	0.17117882	2.36401052	0.89953316	0.74369074	1.17517051	1.13694318	0.18010199	0.58349723	0.22572605	0.81200304	0.35619088	2.24915190	1.39476646	1.32405633	1.59296278	1.69699409	1.10588336	2.13923211	4.01686461	0.86585520	2.87856104	0.54442003	2.63289786	1.86639609	8.54169415	0.85104163	1.29536032
3323.100000	131	0	0	31.4	1.213379	4095.000000	6	1.97497964	0.65188553	2.13464748	0.92570783	0.59542821	0.17117194	2.36391741	0.89956758	0.74369709	1.17515351	1.13690843	0.18009783	0.58347282	0.22572157	0.81196610	0.35619638	2.24911489	1.39476927	1.32398256	1.59283563	1.69691545	1.10588959	2.13921885	4.01691689	0.86579192	2.87846118	0.54440529	2.63282891	1.86642836	8.53982695	0.85064644	1.29537325
3323.700000	131	0	0	31.4	1.212769	4095.000000	6	1.97501696	0.65190276	2.13476916	0.92566222	0.59546960	0.17116154	2.36400205	0.89954176	0.74367662	1.17517175	1.13698366	0.18009244	0.58349092	0.22572733	0.81198309	0.35619638	2.24905322	1.39477733	1.32394652	1.59282705	1.69698873	1.10587387	2.13917854	4.01691585	0.86580187	2.87877824	0.54442985	2.63270178	1.86619935	8.54076826	0.85023948	1.29533679
3324.200000	131	0	0	31.4	1.211548	4095.000000	6	1.97498106	0.65190143	2.13472334	0.92571606	0.59544965	0.17115130	2.36408895	0.89947240	0.74367780	1.17519833	1.13700995	0.18008735	0.58349513	0.22572701	0.81199639	0.35619443	2.24908379	1.39480116	1.32398761	1.59266129	1.69696568	1.10590560	2.13885870	4.01687506	0.86579702	2.87867837	0.54438401	2.63272961	1.86640684	8.54019161	0.84988844	1.29540241
3324.700000	131	0	0	31.4	1.212769	4095.000000	6	1.97497633	0.65190453	2.13462915	0.92571659	0.59550909	0.17114074	2.36393208	0.89947344	0.74368886	1.17517453	1.13698094	0.18009213	0.58346629	0.22572349	0.81198260	0.35619976	2.24908433	1.39480712	1.32400782	1.59266792	1.69698503	1.10586438	2.13900459	4.01664814	0.86582254	2.87853031	0.54438647	2.63260754	1.86626926	8.54214625	0.84956398	1.29535436
3325.300000	131	0	0	31.4	1.212158	4095.000000	7	1.97488470	0.65188796	2.13461948	0.92565586	0.59549847	0.17113340	2.36394506	0.89948257	0.74364015	1.17518658	1.13697097	0.18008689	0.58347387	0.22572189	0.81195255	0.35620064	2.24945331	1.39543948	1.32425306	1.59394170	1.69878247	1.10689310	2.15141836	4.02178874	0.86758823	2.88882381	0.54496033	2.64908511	1.87399367	8.56660020	0.86900562	1.29848457
3325.900000	131	0	0	31.3	1.212158	4095.000000	7	1.98098629	0.65334287	2.14052781	0.92732182	0.61192281	0.17213145	2.36651553	0.90018212	0.74646704	1.17725334	1.14026984	0.18034529	0.58405887	0.22600130	0.81458976	0.35682119	2.25586281	1.40267867	1.32636862	1.60144323	1.70045949	1.10767455	2.17254522	4.02334976	0.86793160	2.88927050	0.54509605	2.65116767	1.87548048	8.56836393	0.89423450	1.29890127
3326.400000	131	0	0	31.3	1.210327	4095.000000	7	1.98158895	0.65347710	2.14072282	0.92734253	0.61472235	0.17249116	2.36679346	0.90022517	0.74682022	1.17760119	1.14082785	0.18039044	0.58412983	0.22602978	0.81490807	0.35688303	2.25680218	1.40338000	1.32656797	1.60257353	1.70070366	1.10787643	2.17748226	4.02426683	0.86803636	2.88886027	0.54515726	2.65159026	1.87613017	8.56750862	0.91282469	1.29911281
3327.000000	131	0	0	31.3	1.213989	4095.000000	7	1.98189082	0.65352288	2.14108481	0.92741023	0.61569904	0.17266294	2.36661156	0.90022125	0.74699212	1.17774233	1.14114221	0.18040755	0.58413867	0.22603811	0.81508873	0.35690808	2.25719504	1.40370822	1.32656831	1.60320677	1.70076471	1.10793344	2.17990038	4.02427941	0.86804581	2.88839192	0.54522114	2.65155648	1.87637831	8.56641227	0.92356602	1.29920779
3327.500000	131	0	0	31.3	1.213989	4095.000000	7	1.98196428	0.65351536	2.14093623	0.92741713	0.61609168	0.17276706	2.36666183	0.90023038	0.74706995	1.17782529	1.14124368	0.18042003	0.58416499	0.22604803	0.81518918	0.35691075	2.25746094	1.40366702	1.32653390	1.60344522	1.70083360	1.10795986	2.18119079	4.02413685	0.86804556	2.88803020	0.54518245	2.65140796	1.87606578	8.56704186	0.92806530	1.29917657
3328.100000	131	0	0	31.3	1.213989	4095.000000	7	1.98185670	0.65347799	2.14063144	0.92731200	0.61546799	0.17280167	2.36657823	0.90022360	0.74699094	1.17776648	1.14107982	0.18042111	0.58414436	0.22604403	0.81512106	0.35688178	2.25728008	1.40331098	1.32654436	1.60314363	1.70061168	1.10786931	2.17982138	4.02319676	0.86788612	2.88717097	0.54516914	2.64984364	1.87559438	8.56501240	0.92500842	1.29881128
3328.700000	131	0	0	31.3	1.213379	4095.000000	7	1.98124591	0.65334221	2.13999750	0.92716786	0.61350163	0.17275145	2.36634889	0.90020247	0.74669148	1.17756127	1.14060105	0.18039260	0.58408350	0.22601826	0.81487106	0.35682243	2.25663590	1.40253365	1.32626980	1.60229873	1.70044258	1.10768168	2.17685882	4.02292538	0.86771136	2.88579512	0.54512533	2.64803272	1.87463164	8.56026433	0.91881215	1.29850913
3329.200000	131	0	0	31.3	1.213989	4095.000000	7	1.98065377	0.65319186	2.13928262	0.92699135	0.61141883	0.17266371	2.36590779	0.90009238	0.74641612	1.17736877	1.14025016	0.18036856	0.58401171	0.22599601	0.81459445	0.35676024	2.25600966	1.40184602	1.32603473	1.60135312	1.70001330	1.10748220	2.17367582	4.02218782	0.86751057	2.88467831	0.54500639	2.64634845	1.87389201	8.55722426	0.91220384	1.29819078
3329.800000	131	0	0	31.3	1.213989	4095.000000	7	1.98001776	0.65308684	2.13888573	0.92680425	0.60963134	0.17256786	2.36574120	0.90000811	0.74615660	1.17713607	1.13977829	0.18034483	0.58397591	0.22596577	0.81435119	0.35671600	2.25527067	1.40105913	1.32592210	1.60063786	1.69978695	1.10734566	2.17063562	4.02145149	0.86733561	2.88387830	0.54494395	2.64522222	1.87310633	8.55466404	0.90620810	1.29793653
3330.300000	131	0	0	31.3	1.213379	4095.000000	7	1.97963284	0.65295021	2.13838234	0.92667953	0.60811339	0.17247692	2.36551647	0.89996168	0.74594732	1.17693959	1.13955859	0.18032664	0.58392581	0.22594704	0.81415114	0.35666554	2.25460986	1.40051972	1.32568844	1.59986493	1.69940727	1.10719638	2.16779657	4.02107868	0.86722272	2.88318837	0.54490220	2.64411813	1.87259604	8.55427652	0.90101954	1.29767768
3330.900000	131	0	0	31.3	1.213989	4095.000000	7	1.97913961	0.65286555	2.13796930	0.92658666	0.60691185	0.17238982	2.36545210	0.89990899	0.74573477	1.17680501	1.13933740	0.18030846	0.58389696	0.22593440	0.81396542	0.35662076	2.25416263	1.40002827	1.32551548	1.59931811	1.69920324	1.10711892	2.16577129	4.02055200	0.86712312	2.88279801	0.54485123	2.64324766	1.87207061	8.55280482	0.89656698	1.29753865
3331.400000	131	0	0	31.3	1.213989	4095.000000	7	1.97884145	0.65275591	2.13776332	0.92653174	0.60592647	0.17230884	2.36543573	0.89988238	0.74560307	1.17669612	1.13912623	0.18029428	0.58387275	0.22592384	0.81382312	0.35659695	2.25367303	1.39962692	1.32544907	1.59889666	1.69903550	1.10699606	2.16371281	4.02035099	0.86703783	2.88232448	0.54484386	2.64255914	1.87157406	8.55317662	0.89275225	1.29736545
3332.000000	131	0	0	31.4	1.213989	4095.000000	7	1.97845201	0.65271325	2.13750027	0.92641552	0.60509608	0.17224884	2.36525110	0.89984065	0.74546218	1.17658724	1.13889392	0.18028504	0.58384539	0.22590351	0.81370352	0.35656498	2.25365638	1.39935776	1.32532030	1.59851402	1.69895431	1.10696876	2.16204133	4.02004321	0.86694718	2.88181887	0.54476792	2.64176795	1.87129596	8.54871680	0.88945876	1.29724269
3332.500000	131	0	0	31.4	1.213989	4095.000000	7	1.97831339	0.65264319	2.13724489	0.92638740	0.60442768	0.17218563	2.36525788	0.89980048	0.74532908	1.17651145	1.13866133	0.18026485	0.58380960	0.22589343	0.81359503	0.35653868	2.25333774	1.39903349	1.32525659	1.59811348	1.69880761	1.10690111	2.16062356	4.01964963	0.86693365	2.88163078	0.54486576	2.64132612	1.87105473	8.55165524	0.88668607	1.29714118
3333.100000	131	0	0	31.3	1.213989	4095.000000	7	1.97824478	0.65260142	2.13709403	0.92632453	0.60391761	0.17212196	2.36500101	0.89979318	0.74525936	1.17642547	1.13862534	0.18025961	0.58380602	0.22587887	0.81350626	0.35651452	2.25301593	1.39880341	1.32517637	1.59782603	1.69872932	1.10684770	2.15954088	4.01982862	0.86682717	2.88138956	0.54479085	2.64085898	1.87069586	8.54592349	0.88431365	1.29705593
3333.700000	131	0	0	31.3	1.212769	4095.000000	7	1.97795054	0.65256296	2.13697324	0.92625847	0.60341798	0.17207972	2.36489884	0.89979005	0.74516774	1.17637536	1.13855457	0.18025283	0.58379086	0.22587311	0.81343156	0.35649658	2.25287411	1.39862287	1.32503110	1.59750812	1.69868440	1.10680349	2.15826110	4.01959102	0.86678913	2.88140564	0.54476526	2.64058484	1.87048299	8.54678162	0.88217049	1.29697267
3334.200000	131	0	0	31.3	1.212769	4095.000000	7	1.97775613	0.65255103	2.13682290	0.92620753	0.60298106	0.17203045	2.36504787	0.89980622	0.74504668	1.17629526	1.13846234	0.18024313	0.58374813	0.22586767	0.81333492	0.35649107	2.25267697	1.39836440	1.32507997	1.59723679	1.69857398	1.10675157	2.15720480	4.01953136	0.86668726	2.88149234	0.54468769	2.64009564	1.87029080	8.54480033	0.88021495	1.29694746
3334.800000	131	0	0	31.3	1.213989	4095.000000	7	1.97763079	0.65247678	2.13657627	0.92620462	0.60259974	0.17199005	2.36485876	0.89979448	0.74500852	1.17625258	1.13831961	0.18023403	0.58372561	0.22586046	0.81330386	0.35645892	2.25246106	1.39819374	1.32505671	1.59715235	1.69853978	1.10676047	2.15645340	4.01923622	0.86668037	2.88118822	0.54471553	2.63969344	1.87014173	8.54684091	0.87845841	1.29675939
3335.300000	131	0	0	31.3	1.214600	4095.000000	7	1.97757735	0.65248385	2.13657831	0.92619109	0.60225905	0.17195761	2.36468830	0.89986465	0.74488465	1.17622042	1.13825037	0.18022402	0.58371003	0.22584638	0.81322571	0.35645696	2.25242937	1.39804066	1.32502705	1.59699560	1.69841494	1.10672931	2.15570175	4.01911691	0.86664182	2.88120709	0.54471696	2.63942640	1.86988806	8.55052152	0.87699016	1.29665492
3335.900000	0	0	0	31.3	1.212769	4095.000000	0	1.97736879	0.65245202	2.13653041	0.92617385	0.60197560	0.17192149	2.36473797	0.89984352	0.74485451	1.17612455	1.13820562	0.18021693	0.58369298	0.22584718	0.81316655	0.35643884	2.25216193	1.39803679	1.32489292	1.59674349	1.69842195	1.10669698	2.15495446	4.01924878	0.86661731	2.88127491	0.54468360	2.63916319	1.86939295	8.54614503	0.87465335	1.29636343
3336.400000	0	0	0	31.3	1.212158	4095.000000	0	1.97659243	0.65224564	2.13584418	0.92605793	0.60077396	0.17185218	2.36463411	0.89979005	0.74470616	1.17602220	1.13806231	0.18021477	0.58368582	0.22584318	0.81315719	0.35643795	2.25181720	1.39792620	1.32480665	1.59635231	1.69816735	1.10656703	2.15211927	4.01862091	0.86639624	2.88011536	0.54448898	2.63646684	1.86828195	8.54480345	0.86887931	1.29587208
3337.000000	0	0	0	31.4	1.212158	4095.000000	0	1.97620578	0.65219548	2.13557219	0.92595422	0.59977519	0.17175456	2.36448060	0.89972093	0.74467084	1.17595881	1.13801303	0.18021015	0.58369698	0.22583678	0.81313870	0.35642747	2.25177908	1.39790514	1.32478104	1.59629643	1.69808249	1.10653440	2.15149942	4.01822647	0.86637531	2.88014820	0.54453175	2.63693123	1.86861438	8.54407041	0.86753816	1.29603751
3337.600000	0	0	0	31.4	1.213379	4095.000000	0	1.97638255	0.65222156	2.13579273	0.92597491	0.59989295	0.17172916	2.36454663	0.89969798	0.74465436	1.17592882	1.13790783	0.18019921	0.58369845	0.22584030	0.81309409	0.35642392	2.25166847	1.39788478	1.32480024	1.59623547	1.69815334	1.10652728	2.15118699	4.01816370	0.86635974	2.88023136	0.54461075	2.63714920	1.86859733	8.54577372	0.86684581	1.29618272
3338.100000	0	0	0	31.3	1.213379	4095.000000	0	1.97650545	0.65224984	2.13582125	0.92600169	0.59997962	0.17173100	2.36459460	0.89970398	0.74465342	1.17594366	1.13796708	0.18020275	0.58368266	0.22583694	0.81310222	0.35642872	2.25179411	1.39792129	1.32467354	1.59627767	1.69817765	1.10653796	2.15122187	4.01843885	0.86642253	2.88049343	0.54457575	2.63724172	1.86870277	8.54690020	0.86641845	1.29620759
3338.700000	0	0	0	31.3	1.215210	4095.000000	0	1.97652814	0.65227237	2.13586557	0.92600435	0.60009824	0.17172029	2.36447213	0.89971128	0.74463529	1.17596128	1.13798613	0.18020368	0.58368014	0.22583950	0.81311134	0.35643067	2.25180753	1.39786757	1.32475745	1.59623274	1.69808085	1.10654241	2.15124393	4.01813336	0.86640160	2.88058988	0.54450331	2.63737036	1.86887327	8.54767109	0.86615454	1.29627722
3339.200000	0	0	0	31.3	1.213989	4095.000000	0	1.97662410	0.65228409	2.13587321	0.92601894	0.60017492	0.17171998	2.36438240	0.89967060	0.74468050	1.17599622	1.13796920	0.18020368	0.58368519	0.22584142	0.81311011	0.35642552	2.25171357	1.39780263	1.32485956	1.59616280	1.69806272	1.10655665	2.15116083	4.01850896	0.86642943	2.88071988	0.54453769	2.63772400	1.86890872	8.54749006	0.86590266	1.29630573
3339.800000	0	0	0	31.3	1.212769	4095.000000	0	1.97677018	0.65232563	2.13592007	0.92608472	0.60029867	0.17171065	2.36448172	0.89968755	0.74470499	1.17597211	1.13803057	0.18020106	0.58369824	0.22583342	0.81309187	0.35643174	2.25170283	1.39785599	1.32480496	1.59632769	1.69814840	1.10663438	2.15106901	4.01866590	0.86644040	2.88076042	0.54458864	2.63761752	1.86901058	8.54577060	0.86569165	1.29634254
3340.300000	0	0	0	31.3	1.210938	4095.000000	0	1.97681415	0.65230707	2.13608309	0.92610143	0.60035192	0.17170622	2.36461887	0.89967894	0.74466661	1.17599468	1.13804931	0.18019890	0.58367445	0.22583246	0.81306993	0.35642161	2.25175652	1.39787740	1.32476082	1.59633160	1.69818465	1.10657623	2.15107363	4.01893169	0.86645036	2.88064090	0.54458864	2.63777344	1.86899398	8.54553972	0.86556613	1.29633823
3340.900000	0	0	0	31.4	1.212158	4095.000000	0	1.97678011	0.65231767	2.13626139	0.92607517	0.60042158	0.17170866	2.36464201	0.89969250	0.74472029	1.17601818	1.13808015	0.18019690	0.58369340	0.22583758	0.81312218	0.35643085	2.25169156	1.39797114	1.32471667	1.59634801	1.69817271	1.10658097	2.15106696	4.01902378	0.86648890	2.88086107	0.54459540	2.63784253	1.86907161	8.54760554	0.86538704	1.29636907
3341.500000	128	0	0	31.4	1.212769	4095.000000	1	1.97685954	0.65234087	2.13613505	0.92607809	0.60051020	0.17171371	2.36468773	0.89974284	0.74468097	1.17598169	1.13805687	0.18019567	0.58366393	0.22582878	0.81300757	0.35640083	2.25144782	1.39742072	1.32461019	1.59592291	1.69794203	1.10650414	2.15017666	4.01870985	0.86639063	2.88031592	0.54452950	2.63692426	1.86813258	8.54449151	0.86327918	1.29589495
3342.000000	128	0	0	31.4	1.210938	4095.000000	1	1.97573036	0.65204370	2.13510978	0.92576379	0.59790481	0.17152876	2.36409911	0.89957567	0.74405903	1.17553957	1.13736590	0.18014652	0.58353659	0.22576541	0.81249919	0.35627489	2.25013512	1.39571822	1.32407889	1.59395067	1.69718430	1.10609451	2.14374974	4.01752141	0.86591491	2.87814904	0.54443005	2.63333120	1.86698103	8.54119845	0.85899336	1.29557243
3342.600000	128	0	0	31.4	1.213989	4095.000000	1	1.97508309	0.65192816	2.13467446	0.92559938	0.59643472	0.17134751	2.36379385	0.89954255	0.74379098	1.17528611	1.13699061	0.18010569	0.58346924	0.22574093	0.81216438	0.35619993	2.24951445	1.39504370	1.32396033	1.59338097	1.69698503	1.10604439	2.14142285	4.01699324	0.86592690	2.87864065	0.54432427	2.63315975	1.86673762	8.53884528	0.85720250	1.29550084
3343.100000	128	0	0	31.4	1.214600	4095.000000	1	1.97511096	0.65191557	2.13469686	0.92562457	0.59616413	0.17128021	2.36385873	0.89955715	0.74371639	1.17525365	1.13681840	0.18009675	0.58347197	0.22572813	0.81211906	0.35620810	2.24932673	1.39496939	1.32396673	1.59311686	1.69690969	1.10597084	2.14062378	4.01675585	0.86587816	2.87865113	0.54430381	2.63309017	1.86660763	8.53954957	0.85597265	1.29547864
3343.700000	128	0	0	31.4	1.212769	4095.000000	1	1.97519268	0.65191292	2.13471010	0.92563756	0.59601228	0.17124703	2.36376451	0.89955976	0.74369050	1.17516495	1.13692777	0.18009921	0.58345556	0.22572925	0.81206881	0.35620189	2.24913474	1.39489754	1.32392833	1.59294523	1.69694180	1.10589315	2.14004955	4.01691376	0.86588965	2.87872586	0.54430626	2.63295226	1.86646331	8.53778280	0.85506453	1.29544119
3344.200000	128	0	0	31.4	1.212769	4095.000000	1	1.97498956	0.65189856	2.13463475	0.92561529	0.59594433	0.17121399	2.36372389	0.89950917	0.74368486	1.17516804	1.13685375	0.18009321	0.58344398	0.22572781	0.81203974	0.35618661	2.24902427	1.39486460	1.32393271	1.59276659	1.69688417	1.10591361	2.13990104	4.01674644	0.86588174	2.87882783	0.54429399	2.63293518	1.86645480	8.53635921	0.85433498	1.29543688
3344.800000	128	0	0	31.4	1.213379	4095.000000	1	1.97507128	0.65188398	2.13453599	0.92566753	0.59588424	0.17119656	2.36391967	0.89951464	0.74366227	1.17514795	1.13682686	0.18009043	0.58344609	0.22572781	0.81202817	0.35618999	2.24902427	1.39483375	1.32389465	1.59270887	1.69690310	1.10593140	2.13961222	4.01644006	0.86586464	2.87843743	0.54428723	2.63288078	1.86638533	8.53644331	0.85367944	1.29536231
3345.300000	128	0	0	31.4	1.214600	4095.000000	1	1.97508451	0.65187912	2.13466479	0.92564631	0.59588827	0.17117836	2.36394901	0.89949795	0.74363639	1.17514270	1.13678004	0.18008612	0.58345430	0.22572589	0.81203334	0.35619461	2.24911114	1.39480677	1.32391991	1.59263672	1.69688128	1.10592547	2.13947956	4.01642752	0.86584550	2.87859247	0.54435148	2.63276693	1.86647138	8.53790742	0.85311477	1.29539612
3345.900000	128	0	0	31.3	1.212769	4095.000000	1	1.97503491	0.65188509	2.13469992	0.92563730	0.59586683	0.17116062	2.36397045	0.89945858	0.74366415	1.17514300	1.13678004	0.18008689	0.58343136	0.22572653	0.81204836	0.35619336	2.24884409	1.39476226	1.32394079	1.59252596	1.69684547	1.10592962	2.13938159	4.01605217	0.86582024	2.87869792	0.54434411	2.63279476	1.86639519	8.53791677	0.85261962	1.29539744
3346.500000	128	0	0	31.3	1.212158	4095.000000	1	1.97500892	0.65188906	2.13456450	0.92562059	0.59585833	0.17114854	2.36402688	0.89947970	0.74368345	1.17516124	1.13682535	0.18008643	0.58344777	0.22571901	0.81203753	0.35619354	2.24899316	1.39478048	1.32393911	1.59251466	1.69693151	1.10593585	2.13897551	4.01618704	0.86585316	2.87850517	0.54433920	2.63273530	1.86620518	8.53849006	0.85216409	1.29535999
3347.000000	128	0	0	31.3	1.212769	4095.000000	1	1.97490453	0.65187073	2.13459555	0.92558479	0.59584135	0.17113356	2.36387510	0.89946666	0.74365003	1.17513651	1.13682445	0.18008150	0.58343641	0.22571549	0.81203728	0.35619407	2.24888377	1.39476331	1.32392092	1.59254780	1.69692410	1.10594000	2.13904132	4.01603858	0.86580468	2.87852473	0.54432652	2.63261196	1.86629436	8.53627512	0.85179642	1.29533779
3347.600000	128	0	0	31.4	1.212158	4095.000000	1	1.97499806	0.65187934	2.13438226	0.92555695	0.59581119	0.17112408	2.36397158	0.89947474	0.74363262	1.17519400	1.13674620	0.18008026	0.58344482	0.22572029	0.81200304	0.35619443	2.24872023	1.39472161	1.32389801	1.59246903	1.69686317	1.10588959	2.13888165	4.01620690	0.86577891	2.87857710	0.54433204	2.63266825	1.86618725	8.53609759	0.85139269	1.29528013
3348.100000	128	0	0	31.4	1.213379	4095.000000	1	1.97496452	0.65186675	2.13455839	0.92555536	0.59581395	0.17110955	2.36399867	0.89947422	0.74364133	1.17512477	1.13682173	0.18007980	0.58344167	0.22571725	0.81202275	0.35618644	2.24878833	1.39476752	1.32392125	1.59238948	1.69684629	1.10591331	2.13858888	4.01642124	0.86580646	2.87842486	0.54433102	2.63267711	1.86616933	8.53680774	0.85107828	1.29528907
3348.700000	128	0	0	31.4	1.212769	4095.000000	1	1.97508876	0.65190386	2.13431914	0.92554687	0.59583073	0.17109976	2.36390782	0.89953029	0.74363145	1.17509881	1.13675949	0.18007672	0.58343430	0.22571565	0.81202964	0.35617276	2.24877760	1.39470829	1.32393675	1.59237778	1.69683189	1.10595809	2.13881432	4.01602708	0.86582739	2.87855196	0.54427925	2.63263600	1.86622579	8.53646200	0.85076772	1.29521948
3349.200000	128	0	0	31.4	1.214600	4095.000000	1	1.97488658	0.65188663	2.13454719	0.92553521	0.59580631	0.17109181	2.36375435	0.89953942	0.74364933	1.17510870	1.13689816	0.18007795	0.58344104	0.22571517	0.81202225	0.35617862	2.24876259	1.39473562	1.32396033	1.59227211	1.69686564	1.10589315	2.13864805	4.01640660	0.86581999	2.87852892	0.54428580	2.63275554	1.86611421	8.53503564	0.85048400	1.29529835
3349.800000	128	0	0	31.4	1.212769	4095.000000	1	1.97479590	0.65188553	2.13452581	0.92554740	0.59579293	0.17107866	2.36383278	0.89951256	0.74356321	1.17510252	1.13683381	0.18007318	0.58344756	0.22571437	0.81199959	0.35617383	2.24869771	1.39472126	1.32395898	1.59219296	1.69688005	1.10590679	2.13872812	4.01622258	0.86578299	2.87875240	0.54429992	2.63264802	1.86601384	8.53590449	0.85017609	1.29529272
3350.400000	128	0	0	31.4	1.212158	4095.000000	1	1.97491351	0.65188266	2.13437819	0.92551373	0.59582393	0.17108065	2.36392418	0.89953211	0.74358839	1.17509448	1.13680874	0.18007179	0.58345177	0.22571149	0.81199294	0.35617773	2.24862265	1.39481588	1.32393304	1.59216995	1.69690969	1.10586260	2.13855726	4.01600408	0.86581182	2.87893748	0.54433777	2.63275744	1.86592512	8.53611316	0.84996016	1.29525693
3350.900000	128	0	0	31.4	1.213989	4095.000000	1	1.97492296	0.65187029	2.13442247	0.92553547	0.59578975	0.17106337	2.36388695	0.89955272	0.74354274	1.17511148	1.13680994	0.18006948	0.58345514	0.22571485	0.81196536	0.35617436	2.24869450	1.39471460	1.32398020	1.59226002	1.69680101	1.10588099	2.13824363	4.01619645	0.86586898	2.87882573	0.54429010	2.63270114	1.86591526	8.53511972	0.84968896	1.29527118
3351.500000	128	0	0	31.4	1.213379	4095.000000	1	1.97500278	0.65188244	2.13430743	0.92548960	0.59577744	0.17105848	2.36375605	0.89952325	0.74357262	1.17504195	1.13681025	0.18007133	0.58343809	0.22570861	0.81196043	0.35617844	2.24868109	1.39472055	1.32401624	1.59228849	1.69683230	1.10586231	2.13821405	4.01629891	0.86585928	2.87890116	0.54428948	2.63272012	1.86594259	8.53538753	0.84945113	1.29523672
3352.000000	128	0	0	31.4	1.213989	4095.000000	1	1.97489509	0.65187625	2.13438378	0.92551956	0.59576024	0.17105894	2.36394619	0.89950630	0.74351075	1.17510128	1.13686432	0.18006933	0.58343725	0.22571117	0.81199541	0.35617223	2.24861461	1.39467920	1.32389094	1.59219335	1.69688911	1.10584392	2.13807944	4.01565178	0.86578401	2.87862180	0.54429214	2.63285548	1.86597441	8.53475540	0.84927720	1.29527582
3352.600000	128	0	0	31.3	1.213989	4095.000000	3	1.97491304	0.65186896	2.13448610	0.92553255	0.59583455	0.17105939	2.36409008	0.89948804	0.74352275	1.17510375	1.13689453	0.18006948	0.58343809	0.22571437	0.81201413	0.35617844	2.24873310	1.39477663	1.32400715	1.59224872	1.69693151	1.10595839	2.13909335	4.01614417	0.86619945	2.88059966	0.54445563	2.63808150	1.86914925	8.54654445	0.85493886	1.29671992
3353.100000	128	0	0	31.3	1.212769	4095.000000	3	1.97790465	0.65260363	2.13759917	0.92638263	0.60256304	0.17150016	2.36527086	0.89986465	0.74482154	1.17599468	1.13812550	0.18017671	0.58371908	0.22584046	0.81307806	0.35645288	2.25160297	1.39816987	1.32513491	1.59599050	1.69866298	1.10675364	2.15383299	4.01944553	0.86693671	2.88400847	0.54463408	2.64293132	1.87076817	8.55054338	0.86234051	1.29711000
3353.700000	128	0	0	31.3	1.212769	4095.000000	3	1.97868292	0.65277161	2.13815847	0.92652749	0.60524805	0.17178363	2.36559100	0.89990273	0.74527420	1.17638000	1.13882979	0.18022818	0.58382728	0.22588623	0.81357358	0.35657635	2.25280965	1.39908618	1.32535064	1.59703860	1.69889621	1.10686283	2.15841087	4.01978466	0.86702353	2.88368166	0.54474930	2.64345858	1.87123981	8.55313600	0.86697271	1.29736147
3354.300000	128	0	0	31.3	1.213379	4095.000000	3	1.97892427	0.65282576	2.13834103	0.92653412	0.60616922	0.17191262	2.36557519	0.89991603	0.74543839	1.17655909	1.13909901	0.18024790	0.58385423	0.22590111	0.81372596	0.35660335	2.25319160	1.39944139	1.32542581	1.59761057	1.69894566	1.10704265	2.16055864	4.02018139	0.86713691	2.88400567	0.54478368	2.64411876	1.87166213	8.55546105	0.87108704	1.29751542
3354.800000	128	0	0	31.3	1.212769	4095.000000	3	1.97916422	0.65288942	2.13837520	0.92662566	0.60698847	0.17200382	2.36554131	0.89994003	0.74559882	1.17664663	1.13919733	0.18026501	0.58386981	0.22591023	0.81386455	0.35662076	2.25350269	1.39970353	1.32551885	1.59810331	1.69911257	1.10705957	2.16243626	4.02074046	0.86718365	2.88410015	0.54484898	2.64465581	1.87200050	8.55499533	0.87508711	1.29762890
3355.400000	128	0	0	31.3	1.212158	4095.000000	3	1.97937769	0.65293783	2.13864601	0.92666334	0.60767008	0.17208783	2.36573612	0.89998151	0.74570626	1.17676109	1.13934134	0.18027148	0.58388307	0.22592144	0.81396073	0.35664421	2.25382135	1.40004023	1.32561359	1.59845495	1.69921808	1.10716611	2.16421435	4.02078025	0.86728121	2.88428842	0.54490404	2.64514911	1.87231331	8.55526726	0.87902114	1.29772646
3355.900000	128	0	0	31.3	1.212769	4095.000000	3	1.97965888	0.65299001	2.13881075	0.92666228	0.60831239	0.17215471	2.36562431	0.89997368	0.74581324	1.17682017	1.13938067	0.18028689	0.58391886	0.22592688	0.81407665	0.35666731	2.25428303	1.40032636	1.32564157	1.59870533	1.69934709	1.10716818	2.16535614	4.02118130	0.86736626	2.88427373	0.54490281	2.64550898	1.87262032	8.55456716	0.88295851	1.29782038
3356.500000	128	0	0	31.3	1.212158	4095.000000	3	1.97993159	0.65302715	2.13893419	0.92670288	0.60887741	0.17221486	2.36569095	0.90001255	0.74590750	1.17687277	1.13947991	0.18029505	0.58394328	0.22594256	0.81414571	0.35667939	2.25450880	1.40046628	1.32573901	1.59904691	1.69938707	1.10719875	2.16667107	4.02124309	0.86739819	2.88496185	0.54493249	2.64589116	1.87277227	8.55692409	0.88665814	1.29793322
3357.100000	128	0	0	31.3	1.213379	4095.000000	3	1.97998651	0.65307247	2.13910916	0.92675542	0.60937469	0.17227762	2.36566328	0.90001411	0.74597843	1.17694176	1.13957977	0.18030861	0.58395023	0.22595632	0.81423895	0.35669894	2.25474642	1.40069095	1.32583039	1.59937329	1.69951774	1.10723555	2.16803901	4.02147872	0.86744850	2.88509977	0.54495992	2.64639170	1.87319671	8.55973251	0.89030286	1.29806863
3357.600000	128	0	0	31.3	1.212158	4095.000000	3	1.98016171	0.65312000	2.13930047	0.92677772	0.60982090	0.17232997	2.36580897	0.90004907	0.74608189	1.17701570	1.13965088	0.18031447	0.58396202	0.22595936	0.81431542	0.35670711	2.25490556	1.40083371	1.32587018	1.59955216	1.69954866	1.10731598	2.16890351	4.02149443	0.86753663	2.88527202	0.54497507	2.64659144	1.87351285	8.55782463	0.89380963	1.29812970
3358.100000	128	0	0	31.3	1.212158	4095.000000	3	1.98028247	0.65316068	2.13945098	0.92684088	0.61021254	0.17238217	2.36578073	0.90008559	0.74614929	1.17705314	1.13984123	0.18032310	0.58397234	0.22596289	0.81439387	0.35672257	2.25499482	1.40093253	1.32586680	1.59976275	1.69959566	1.10733854	2.17012951	4.02145149	0.86760049	2.88524541	0.54497589	2.64689299	1.87369455	8.55605185	0.89712305	1.29824256
3358.700000	128	0	0	31.3	1.212158	4095.000000	3	1.98043827	0.65315626	2.13935302	0.92679709	0.61058284	0.17242457	2.36589650	0.90008637	0.74623933	1.17710450	1.13988512	0.18033173	0.58399507	0.22597441	0.81444864	0.35674069	2.25511203	1.40107144	1.32593863	1.59997924	1.69969831	1.10741155	2.17102228	4.02185263	0.86757086	2.88565085	0.54501273	2.64724293	1.87398287	8.55915069	0.90017351	1.29831161
3359.300000	128	0	0	31.3	1.212158	4095.000000	3	1.98050505	0.65320512	2.13957650	0.92685229	0.61090859	0.17246315	2.36586600	0.90006629	0.74628741	1.17716794	1.13995564	0.18033682	0.58399886	0.22598001	0.81449748	0.35675367	2.25510343	1.40120579	1.32602259	1.60028933	1.69982323	1.10744984	2.17168912	4.02157822	0.86761505	2.88585115	0.54500577	2.64753502	1.87417406	8.55744939	0.90310293	1.29832688
3359.800000	128	0	0	31.3	1.213989	4095.000000	3	1.98065566	0.65324006	2.13958671	0.92687962	0.61123721	0.17249606	2.36578468	0.90008794	0.74633739	1.17724994	1.14000528	0.18034159	0.58399697	0.22598577	0.81456385	0.35676415	2.25540618	1.40128950	1.32605530	1.60046594	1.69982900	1.10744717	2.17258459	4.02182854	0.86764520	2.88556612	0.54502665	2.64766293	1.87441071	8.55829059	0.90578518	1.29830464
3360.400000	128	0	0	31.3	1.213989	4095.000000	3	1.98061967	0.65323696	2.13957599	0.92689820	0.61152532	0.17253831	2.36581518	0.90008611	0.74645313	1.17726355	1.14009215	0.18035145	0.58399402	0.22598977	0.81462208	0.35677143	2.25530831	1.40140206	1.32605969	1.60066919	1.69999805	1.10748932	2.17322704	4.02203384	0.86764136	2.88580492	0.54503320	2.64799517	1.87445211	8.55977317	0.90829424	1.29828372
3361.000000	128	0	0	31.3	1.213379	4095.000000	3	1.98079918	0.65328406	2.13966784	0.92691545	0.61181393	0.17256603	2.36590666	0.90005090	0.74652291	1.17729078	1.14013967	0.18035361	0.58399697	0.22599057	0.81465120	0.35678618	2.25553526	1.40153889	1.32613523	1.60081959	1.69997289	1.10752079	2.17367375	4.02161068	0.86768863	2.88581753	0.54506064	2.64825997	1.87470319	8.56137507	0.91054732	1.29838763
3361.500000	128	0	0	31.3	1.213379	4095.000000	3	1.98094176	0.65329445	2.13979949	0.92695553	0.61205963	0.17260032	2.36585923	0.90010046	0.74657430	1.17733720	1.14022776	0.18036748	0.58400244	0.22599681	0.81470992	0.35679134	2.25556860	1.40155789	1.32611803	1.60108399	1.69995846	1.10757629	2.17451663	4.02229153	0.86772490	2.88592959	0.54504283	2.64845986	1.87486654	8.56190393	0.91271134	1.29841817
3362.100000	128	0	0	31.3	1.213989	4095.000000	3	1.98098629	0.65332098	2.13989135	0.92698260	0.61230022	0.17262329	2.36585019	0.90010385	0.74658585	1.17740002	1.14029799	0.18037056	0.58401971	0.22600354	0.81474101	0.35679898	2.25564444	1.40173520	1.32606374	1.60117957	1.70010690	1.10759737	2.17507718	4.02249058	0.86779260	2.88607177	0.54507681	2.64862475	1.87501686	8.56076805	0.91477355	1.29849652
3362.700000	128	0	0	31.3	1.213379	4095.000000	3	1.98115921	0.65332784	2.13984848	0.92697596	0.61253483	0.17265314	2.36592361	0.90010151	0.74661815	1.17740528	1.14035702	0.18036717	0.58403381	0.22600754	0.81476964	0.35680200	2.25592091	1.40183652	1.32617772	1.60144010	1.70012958	1.10765288	2.17569597	4.02276402	0.86775760	2.88634355	0.54509667	2.64889599	1.87521895	8.56017360	0.91661067	1.29853636
3363.200000	128	0	0	31.3	1.212158	4095.000000	3	1.98124828	0.65335725	2.13997045	0.92698021	0.61274885	0.17267933	2.36590384	0.90016203	0.74665187	1.17744057	1.14034703	0.18037966	0.58404476	0.22600946	0.81482195	0.35680520	2.25603279	1.40196460	1.32613253	1.60156313	1.70019102	1.10764962	2.17637772	4.02294319	0.86782377	2.88639258	0.54509667	2.64910994	1.87525811	8.56088694	0.91839901	1.29857620
3363.700000	128	0	0	31.3	1.212769	4095.000000	3	1.98126486	0.65335902	2.14010671	0.92699215	0.61295238	0.17270566	2.36594507	0.90016907	0.74669313	1.17744273	1.14041182	0.18037858	0.58405992	0.22601458	0.81484663	0.35682581	2.25604301	1.40204799	1.32623742	1.60165208	1.70019680	1.10771196	2.17698027	4.02278602	0.86781509	2.88661465	0.54510772	2.64944747	1.87547283	8.55993897	0.92006334	1.29857321
3364.300000	128	0	0	31.3	1.214600	4095.000000	3	1.98126296	0.65339130	2.14014959	0.92700781	0.61312798	0.17273307	2.36597500	0.90017821	0.74675608	1.17746935	1.14040001	0.18039137	0.58406034	0.22601522	0.81489820	0.35682332	2.25615814	1.40207192	1.32632005	1.60174534	1.70016999	1.10768019	2.17735247	4.02292538	0.86785341	2.88638067	0.54510506	2.64941817	1.87569972	8.56418894	0.92163634	1.29861040
3364.800000	128	0	0	31.3	1.213379	4095.000000	3	1.98137383	0.65339749	2.14026851	0.92700197	0.61331329	0.17276002	2.36608400	0.90018029	0.74678909	1.17750710	1.14043967	0.18039168	0.58405276	0.22602082	0.81491893	0.35683540	2.25620386	1.40215954	1.32629104	1.60185114	1.70025577	1.10768613	2.17786545	4.02298720	0.86787283	2.88666019	0.54514498	2.64960478	1.87579427	8.56298058	0.92317916	1.29866950
3365.400000	128	0	0	31.3	1.213989	4095.000000	3	1.98144206	0.65342314	2.14028280	0.92703435	0.61349754	0.17278146	2.36591626	0.90020273	0.74682682	1.17750215	1.14047510	0.18039707	0.58408982	0.22602962	0.81494509	0.35683327	2.25614630	1.40218382	1.32635007	1.60195264	1.70022937	1.10766654	2.17838011	4.02293061	0.86789378	2.88697477	0.54513393	2.64970096	1.87600409	8.56403553	0.92467976	1.29864891
3366.000000	128	0	0	31.3	1.213379	4095.000000	3	1.98145912	0.65340877	2.14035069	0.92708956	0.61369580	0.17280489	2.36611619	0.90012420	0.74685677	1.17755322	1.14050053	0.18039892	0.58408287	0.22602914	0.81499001	0.35684518	2.25639701	1.40227462	1.32633523	1.60217761	1.70035103	1.10768257	2.17879463	4.02299767	0.86793236	2.88717797	0.54515645	2.64987295	1.87600769	8.56407936	0.92608100	1.29876877
3366.500000	128	0	0	31.3	1.210938	4095.000000	3	1.98150555	0.65342668	2.14045226	0.92710283	0.61388074	0.17283628	2.36603994	0.90014533	0.74693388	1.17756962	1.14057017	0.18040385	0.58410435	0.22603379	0.81501938	0.35684518	2.25633998	1.40233339	1.32628835	1.60226384	1.70027144	1.10768346	2.17925079	4.02282479	0.86792444	2.88701261	0.54514150	2.65005513	1.87619277	8.56284912	0.92753341	1.29880331
3367.100000	128	0	0	31.3	1.211548	4095.000000	3	1.98148944	0.65344349	2.14012611	0.92712592	0.61402485	0.17285726	2.36599646	0.90014194	0.74699826	1.17763029	1.14055563	0.18040940	0.58408919	0.22603523	0.81505171	0.35685833	2.25659931	1.40242806	1.32633219	1.60233009	1.70034526	1.10774016	2.17988531	4.02344093	0.86791039	2.88711071	0.54518777	2.65020803	1.87628329	8.56694789	0.92881869	1.29879733
3367.700000	128	0	0	31.4	1.212769	4095.000000	3	1.98159274	0.65346472	2.14026238	0.92714477	0.61419973	0.17287548	2.36604954	0.90013385	0.74705297	1.17767176	1.14063163	0.18041495	0.58410330	0.22604163	0.81511612	0.35686721	2.25645135	1.40250057	1.32641820	1.60243201	1.70037536	1.10780993	2.18019250	4.02329317	0.86802000	2.88706866	0.54517733	2.65022268	1.87649946	8.56796915	0.93007551	1.29883884
3368.200000	128	0	0	31.4	1.212769	4095.000000	3	1.98151645	0.65346892	2.14037417	0.92716069	0.61435721	0.17289003	2.36604107	0.90013646	0.74703764	1.17767176	1.14073428	0.18041541	0.58407845	0.22604419	0.81512723	0.35686330	2.25655788	1.40251817	1.32639290	1.60259470	1.70040918	1.10782952	2.18073786	4.02334557	0.86803176	2.88721862	0.54518634	2.65047243	1.87656567	8.56503745	0.93132375	1.29877641
3368.700000	128	0	0	31.4	1.213379	4095.000000	6	1.98163444	0.65349634	2.14037519	0.92715326	0.61459087	0.17291453	2.36596709	0.90011455	0.74709330	1.17770457	1.14075669	0.18042003	0.58410014	0.22604131	0.81513143	0.35687841	2.25547233	1.40090967	1.32563348	1.59941360	1.69803183	1.10661420	2.16273638	4.01826099	0.86614484	2.87657010	0.54451313	2.63342674	1.86803570	8.54098647	0.88685031	1.29567187
3369.300000	128	0	0	31.4	1.213379	4095.000000	6	1.97531173	0.65194937	2.13433441	0.92545407	0.59679610	0.17185095	2.36341924	0.89940564	0.74409433	1.17552814	1.13714924	0.18015684	0.58348229	0.22575917	0.81242330	0.35622498	2.25004767	1.39520425	1.32411797	1.59416494	1.69711101	1.10612387	2.14688941	4.01724319	0.86594170	2.87700697	0.54444765	2.63252152	1.86738633	8.54013550	0.87152876	1.29537358
3369.900000	128	0	0	31.3	1.213989	4095.000000	6	1.97501507	0.65190431	2.13429725	0.92542358	0.59580652	0.17158046	2.36355689	0.89947735	0.74391758	1.17526014	1.13685828	0.18012803	0.58344504	0.22574445	0.81221882	0.35619638	2.24932512	1.39499253	1.32402466	1.59359205	1.69688664	1.10605359	2.14392305	4.01720449	0.86587638	2.87815253	0.54440386	2.63278274	1.86722312	8.53629069	0.86560567	1.29535966
3370.400000	131	0	0	31.3	1.212769	4095.000000	6	1.97481951	0.65192883	2.13445556	0.92548509	0.59571862	0.17147385	2.36359526	0.89949404	0.74384675	1.17523202	1.13682354	0.18011216	0.58345703	0.22573341	0.81218212	0.35619354	2.24930796	1.39506684	1.32400984	1.59331504	1.69696074	1.10604083	2.14289105	4.01728816	0.86587459	2.87836551	0.54435496	2.63297567	1.86723792	8.53815355	0.86229519	1.29531227
3371.000000	131	0	0	31.3	1.212769	4095.000000	6	1.97490312	0.65192684	2.13441076	0.92553892	0.59566491	0.17139920	2.36369229	0.89950004	0.74380722	1.17518566	1.13678638	0.18011015	0.58345324	0.22573261	0.81213039	0.35618661	2.24911758	1.39489158	1.32397212	1.59314495	1.69685535	1.10604706	2.14189375	4.01692317	0.86582764	2.87844512	0.54435209	2.63276060	1.86700927	8.53771114	0.85982349	1.29522081
3371.500000	131	0	0	31.3	1.210938	4095.000000	6	1.97493146	0.65190121	2.13421581	0.92546308	0.59551333	0.17134368	2.36354392	0.89950004	0.74373262	1.17512941	1.13675617	0.18009968	0.58341494	0.22572509	0.81205797	0.35617507	2.24895080	1.39475595	1.32394315	1.59299477	1.69684053	1.10599516	2.14147494	4.01666592	0.86579906	2.87868046	0.54431936	2.63264485	1.86684565	8.53833115	0.85795804	1.29517906
3372.100000	131	0	0	31.3	1.213989	4095.000000	6	1.97484219	0.65189216	2.13429725	0.92550418	0.59544838	0.17129444	2.36364208	0.89954541	0.74374345	1.17513590	1.13670663	0.18009367	0.58341810	0.22572029	0.81203654	0.35618555	2.24881246	1.39473878	1.32395325	1.59288399	1.69670222	1.10594919	2.14068504	4.01685206	0.86575875	2.87870421	0.54421256	2.63274795	1.86659060	8.53530656	0.85654953	1.29519264
3372.700000	131	0	0	31.4	1.213379	4095.000000	6	1.97484077	0.65190629	2.13438480	0.92548483	0.59543224	0.17125697	2.36363870	0.89947944	0.74370462	1.17506358	1.13662537	0.18009459	0.58341241	0.22571533	0.81203038	0.35617365	2.24869074	1.39465292	1.32395191	1.59271199	1.69679978	1.10594386	2.14042164	4.01659900	0.86575645	2.87870700	0.54421563	2.63266193	1.86666725	8.53609759	0.85545656	1.29511842
3373.200000	131	0	0	31.4	1.213989	4095.000000	6	1.97470663	0.65189569	2.13442400	0.92551267	0.59540656	0.17123020	2.36386212	0.89948387	0.74367097	1.17508583	1.13661963	0.18008504	0.58342715	0.22571597	0.81201856	0.35618182	2.24865643	1.39464591	1.32397683	1.59252206	1.69675449	1.10598122	2.14003373	4.01659377	0.86571691	2.87851495	0.54421481	2.63274542	1.86664170	8.53670806	0.85448998	1.29511875
3373.800000	131	0	0	31.4	1.212158	4095.000000	6	1.97472600	0.65188398	2.13442044	0.92545804	0.59540847	0.17121721	2.36371542	0.89947892	0.74366039	1.17511086	1.13657402	0.18007765	0.58340168	0.22571101	0.81198605	0.35618111	2.24862211	1.39462488	1.32400411	1.59246747	1.69680307	1.10592221	2.13969335	4.01676840	0.86573732	2.87848632	0.54420458	2.63272645	1.86654085	8.53325168	0.85371033	1.29510583
3374.300000	131	0	0	31.4	1.213379	4095.000000	6	1.97465184	0.65186720	2.13433594	0.92551399	0.59540380	0.17119258	2.36363700	0.89945988	0.74365403	1.17510437	1.13668639	0.18007996	0.58341536	0.22571677	0.81198161	0.35618484	2.24851542	1.39464346	1.32400748	1.59245226	1.69680266	1.10591835	2.13947292	4.01672762	0.86570415	2.87827194	0.54416284	2.63266636	1.86653413	8.53564600	0.85305784	1.29513532
3374.900000	131	0	0	31.4	1.213379	4095.000000	6	1.97481762	0.65186101	2.13430845	0.92546414	0.59549911	0.17117699	2.36383842	0.89943537	0.74367945	1.17510685	1.13668337	0.18007842	0.58342294	0.22571357	0.81195994	0.35619017	2.24856207	1.39469602	1.32406104	1.59242107	1.69684794	1.10587031	2.13980255	4.01682173	0.86570032	2.87882364	0.54415998	2.63303829	1.86650858	8.53677036	0.85263404	1.29514559
3375.400000	131	0	0	31.4	1.212158	4095.000000	6	1.97474489	0.65187095	2.13438888	0.92554077	0.59554539	0.17116445	2.36367593	0.89942676	0.74365286	1.17513868	1.13664712	0.18007487	0.58341599	0.22571389	0.81197053	0.35619052	2.24852990	1.39460806	1.32398761	1.59218204	1.69687593	1.10588722	2.13942649	4.01669311	0.86571002	2.87866929	0.54416407	2.63278527	1.86636427	8.53657413	0.85196608	1.29510284
3376.000000	131	0	0	31.4	1.212769	4095.000000	6	1.97461831	0.65185659	2.13439498	0.92547952	0.59545156	0.17114457	2.36373743	0.89948570	0.74361756	1.17511303	1.13661601	0.18007703	0.58341578	0.22571165	0.81195009	0.35619265	2.24847950	1.39464591	1.32402466	1.59216567	1.69684423	1.10591183	2.13932598	4.01659063	0.86569981	2.87845629	0.54414995	2.63278021	1.86632707	8.53454056	0.85142176	1.29504420
3376.500000	131	0	0	31.4	1.213379	4095.000000	6	1.97463295	0.65186852	2.13450646	0.92548350	0.59544307	0.17113142	2.36385083	0.89945858	0.74360862	1.17512075	1.13664380	0.18007765	0.58341620	0.22570973	0.81192644	0.35617915	2.24846020	1.39459159	1.32396100	1.59212863	1.69681542	1.10588484	2.13922191	4.01653103	0.86572533	2.87851635	0.54418126	2.63254935	1.86638085	8.53291861	0.85094030	1.29508893
3377.100000	131	0	0	31.4	1.212769	4095.000000	6	1.97473214	0.65186344	2.13444945	0.92548164	0.59541399	0.17110955	2.36396255	0.89949248	0.74360509	1.17511364	1.13662718	0.18006886	0.58341725	0.22571149	0.81194294	0.35617702	2.24852400	1.39463540	1.32394854	1.59213720	1.69678208	1.10586498	2.13924333	4.01628741	0.86570032	2.87850727	0.54425900	2.63263600	1.86624551	8.53283146	0.85044358	1.29499947
3377.700000	131	0	0	31.3	1.213379	4095.000000	6	1.97468821	0.65185217	2.13453395	0.92544187	0.59541505	0.17110129	2.36372953	0.89949117	0.74358062	1.17509479	1.13667914	0.18006856	0.58340463	0.22570765	0.81191339	0.35616992	2.24839533	1.39449277	1.32392698	1.59206274	1.69667423	1.10583710	2.13888726	4.01608562	0.86572864	2.87839623	0.54426800	2.63252342	1.86611914	8.53194755	0.85006142	1.29502299
3378.200000	131	0	0	31.3	1.213379	4095.000000	6	1.97470569	0.65185748	2.13437615	0.92544214	0.59542566	0.17109089	2.36401503	0.89948987	0.74357521	1.17508490	1.13661420	0.18006624	0.58340147	0.22570541	0.81191856	0.35617098	2.24866554	1.39448787	1.32397414	1.59199685	1.69675614	1.10586646	2.13851799	4.01620272	0.86566154	2.87861272	0.54425900	2.63241843	1.86603490	8.53302133	0.84960867	1.29497197
3378.800000	131	0	0	31.4	1.212158	4095.000000	6	1.97471938	0.65183561	2.13437666	0.92543073	0.59543543	0.17107943	2.36389710	0.89947735	0.74354957	1.17507161	1.13660574	0.18006517	0.58341578	0.22570061	0.81190846	0.35617116	2.24843072	1.39445633	1.32399132	1.59195552	1.69679525	1.10590204	2.13866743	4.01611176	0.86573145	2.87872027	0.54414484	2.63241274	1.86591705	8.53258246	0.84929386	1.29493386
3379.300000	131	0	0	31.4	1.213379	4095.000000	7	1.97458195	0.65182677	2.13433848	0.92542676	0.59543139	0.17107193	2.36386945	0.89951282	0.74347710	1.17509850	1.13660815	0.18006378	0.58341515	0.22570557	0.81191881	0.35616566	2.24875723	1.39508261	1.32428203	1.59321517	1.69860900	1.10692870	2.15122290	4.02138342	0.86746741	2.88884204	0.54483281	2.64908574	1.87378450	8.55826557	0.86895755	1.29812738
3379.900000	131	0	0	31.4	1.213989	4095.000000	7	1.98077361	0.65332297	2.14025371	0.92714556	0.61196834	0.17208707	2.36642910	0.90019673	0.74636237	1.17712028	1.14002858	0.18031817	0.58401550	0.22598609	0.81453967	0.35680253	2.25527228	1.40233691	1.32632680	1.60082194	1.70016010	1.10771196	2.17240899	4.02269068	0.86781355	2.88953911	0.54498919	2.65078466	1.87533688	8.56493725	0.89414484	1.29857952
3380.400000	131	0	0	31.4	1.213379	4095.000000	7	1.98133593	0.65343951	2.14054211	0.92723873	0.61463520	0.17243085	2.36657936	0.90020795	0.74671011	1.17746130	1.14056169	0.18036055	0.58408393	0.22601746	0.81488981	0.35686775	2.25637871	1.40299902	1.32647824	1.60185859	1.70050321	1.10788237	2.17736182	4.02268230	0.86787462	2.88913655	0.54502215	2.65132000	1.87583479	8.56158473	0.91256696	1.29879434
3381.000000	131	0	0	31.4	1.212769	4095.000000	7	1.98159511	0.65348153	2.14062123	0.92724351	0.61554616	0.17260997	2.36656128	0.90017455	0.74686785	1.17761079	1.14080968	0.18037796	0.58410498	0.22602834	0.81505220	0.35688232	2.25673168	1.40339972	1.32664623	1.60247552	1.70057333	1.10791889	2.17982762	4.02297253	0.86794514	2.88887850	0.54509708	2.65148126	1.87612432	8.56270201	0.92320881	1.29884548
3381.600000	131	0	0	31.4	1.213989	4095.000000	7	1.98175101	0.65348705	2.14082135	0.92726820	0.61598742	0.17270964	2.36641950	0.90015890	0.74696595	1.17774079	1.14093263	0.18039645	0.58411193	0.22603795	0.81512254	0.35689049	2.25691357	1.40344726	1.32663139	1.60267232	1.70054322	1.10797085	2.18094325	4.02318733	0.86795101	2.88818441	0.54509953	2.65109693	1.87606353	8.56443002	0.92778991	1.29883220
3382.100000	131	0	0	31.4	1.213379	4095.000000	7	1.98147381	0.65345433	2.14050995	0.92718883	0.61537305	0.17274731	2.36629862	0.90014403	0.74683578	1.17769374	1.14076275	0.18039014	0.58409614	0.22602274	0.81506479	0.35686401	2.25676074	1.40310746	1.32653693	1.60231323	1.70030732	1.10782715	2.17951840	4.02257648	0.86781560	2.88701681	0.54505511	2.64972326	1.87524911	8.56169739	0.92458171	1.29856425
3382.700000	131	0	0	31.4	1.215210	4095.000000	7	1.98089013	0.65330506	2.13984134	0.92702320	0.61337843	0.17269096	2.36603768	0.90010281	0.74658090	1.17752134	1.14035188	0.18037149	0.58403866	0.22600418	0.81482540	0.35680146	2.25618450	1.40239357	1.32625765	1.60159722	1.70003804	1.10765941	2.17667560	4.02178245	0.86760841	2.88583294	0.54498837	2.64787805	1.87414797	8.55991082	0.91839161	1.29821534
3383.200000	131	0	0	31.4	1.212158	4095.000000	7	1.98033645	0.65314078	2.13938466	0.92687033	0.61134992	0.17260216	2.36580501	0.89995360	0.74628671	1.17726108	1.14000649	0.18034575	0.58398307	0.22597473	0.81454436	0.35674283	2.25539758	1.40158005	1.32601956	1.60068094	1.69969790	1.10753949	2.17349443	4.02145254	0.86743062	2.88474062	0.54492962	2.64624286	1.87364642	8.55316724	0.91192202	1.29792956
3383.800000	131	0	0	31.4	1.212769	4095.000000	7	1.97974268	0.65303068	2.13885411	0.92668617	0.60949304	0.17249683	2.36546960	0.89990273	0.74606115	1.17708130	1.13970959	0.18032541	0.58392475	0.22596000	0.81432751	0.35668259	2.25482653	1.40097015	1.32583140	1.59995536	1.69933844	1.10736377	2.17028682	4.02084831	0.86726078	2.88430242	0.54484632	2.64506328	1.87285139	8.55234559	0.90587552	1.29769859
3384.300000	131	0	0	31.4	1.213379	4095.000000	7	1.97925604	0.65290423	2.13829054	0.92658454	0.60804978	0.17241156	2.36525393	0.89990821	0.74582620	1.17689349	1.13939580	0.18030091	0.58388623	0.22593168	0.81411957	0.35663711	2.25426153	1.40037206	1.32570361	1.59915218	1.69909320	1.10724416	2.16766683	4.02082423	0.86713717	2.88330101	0.54480210	2.64397197	1.87232005	8.55033103	0.90069825	1.29742550
3384.900000	131	0	0	31.4	1.212769	4095.000000	7	1.97890202	0.65281272	2.13795859	0.92646487	0.60685365	0.17232185	2.36512690	0.89988160	0.74562003	1.17675366	1.13908872	0.18028627	0.58384875	0.22591888	0.81391930	0.35658718	2.25374128	1.39989963	1.32554144	1.59871707	1.69903385	1.10712011	2.16549916	4.02036983	0.86703502	2.88290294	0.54475155	2.64296626	1.87198837	8.54884792	0.89625988	1.29724336
3385.500000	131	0	0	31.4	1.213379	4095.000000	7	1.97849223	0.65273690	2.13774395	0.92637573	0.60588306	0.17224104	2.36503488	0.89984900	0.74547514	1.17661755	1.13891116	0.18026593	0.58381802	0.22589711	0.81379081	0.35655076	2.25342371	1.39952466	1.32542884	1.59821282	1.69883069	1.10705423	2.16358177	4.01984118	0.86689688	2.88233986	0.54473947	2.64234893	1.87151521	8.54676601	0.89248484	1.29710834
3386.000000	131	0	0	31.4	1.213989	4095.000000	7	1.97822539	0.65269005	2.13760630	0.92633328	0.60507834	0.17217905	2.36487513	0.89979761	0.74529516	1.17649475	1.13875902	0.18025083	0.58377550	0.22588623	0.81366481	0.35652482	2.25314164	1.39914520	1.32528355	1.59779474	1.69862013	1.10696194	2.16200266	4.01970615	0.86682385	2.88219509	0.54471614	2.64168923	1.87115805	8.54485337	0.88928284	1.29698726
3386.600000	131	0	0	31.4	1.213379	4095.000000	7	1.97793256	0.65263302	2.13737487	0.92625555	0.60441379	0.17212013	2.36493722	0.89977283	0.74520165	1.17639361	1.13850044	0.18024020	0.58375823	0.22587583	0.81356840	0.35650884	2.25264851	1.39880868	1.32526164	1.59739356	1.69850476	1.10685245	2.16061480	4.01937960	0.86672990	2.88195173	0.54465352	2.64123345	1.87072909	8.54170663	0.88640729	1.29684463
3387.100000	131	0	0	31.4	1.212158	4095.000000	7	1.97780154	0.65259081	2.13706243	0.92623406	0.60378949	0.17206427	2.36489432	0.89978405	0.74509472	1.17628784	1.13841607	0.18022802	0.58372771	0.22586719	0.81345991	0.35648627	2.25248523	1.39849960	1.32513457	1.59698192	1.69840835	1.10673703	2.15908726	4.01925506	0.86668139	2.88184684	0.54465208	2.64070033	1.87030966	8.54128574	0.88385561	1.29677332
3387.700000	131	0	0	31.4	1.213989	4095.000000	7	1.97759910	0.65251390	2.13694419	0.92619480	0.60323995	0.17201759	2.36471539	0.89970711	0.74498026	1.17624918	1.13830056	0.18021739	0.58370392	0.22585726	0.81336130	0.35645110	2.25231122	1.39827099	1.32503143	1.59666572	1.69823367	1.10673733	2.15781701	4.01869939	0.86661833	2.88167552	0.54458332	2.64030501	1.87010132	8.54088672	0.88164322	1.29665094
3388.200000	131	0	0	31.4	1.212158	4095.000000	7	1.97738629	0.65250086	2.13677908	0.92615607	0.60278068	0.17197321	2.36479723	0.89969772	0.74493834	1.17613940	1.13821832	0.18021662	0.58370687	0.22584430	0.81329646	0.35644488	2.25202016	1.39814775	1.32502200	1.59637692	1.69820566	1.10676254	2.15703403	4.01840851	0.86660991	2.88142592	0.54450802	2.63983236	1.86996304	8.54186875	0.87978258	1.29660020
3388.800000	131	0	0	31.4	1.213379	4095.000000	7	1.97736075	0.65245357	2.13667869	0.92612159	0.60248325	0.17193251	2.36483788	0.89965886	0.74484321	1.17612672	1.13812731	0.18021138	0.58370329	0.22583870	0.81321758	0.35643227	2.25200996	1.39804031	1.32490977	1.59617843	1.69809279	1.10670677	2.15611662	4.01850477	0.86656115	2.88133223	0.54449512	2.63956213	1.86976596	8.54223979	0.87807000	1.29654648
3389.300000	131	0	0	31.4	1.212158	4095.000000	7	1.97711675	0.65241866	2.13652124	0.92609002	0.60212830	0.17189441	2.36481248	0.89963617	0.74480812	1.17607353	1.13811855	0.18019582	0.58367024	0.22583774	0.81316458	0.35641095	2.25173612	1.39792094	1.32497313	1.59609364	1.69802318	1.10664535	2.15542624	4.01812080	0.86650856	2.88154198	0.54451231	2.63933126	1.86952984	8.54143227	0.87653248	1.29647286
3389.900000	0	0	0	31.4	1.215210	4095.000000	0	1.97724253	0.65239324	2.13651309	0.92604069	0.60181183	0.17186411	2.36476675	0.89967060	0.74473701	1.17601199	1.13803420	0.18019151	0.58366161	0.22583358	0.81309803	0.35641326	2.25154821	1.39778753	1.32484742	1.59591080	1.69808826	1.10671982	2.15479209	4.01802979	0.86646235	2.88091769	0.54452786	2.63906933	1.86889526	8.53865209	0.87386417	1.29603320
3390.500000	0	0	0	31.4	1.212158	4095.000000	0	1.97623650	0.65219349	2.13576115	0.92585555	0.60046163	0.17177078	2.36439933	0.89962365	0.74454912	1.17599159	1.13788788	0.18018272	0.58363109	0.22582062	0.81307067	0.35638768	2.25118157	1.39765975	1.32477227	1.59542644	1.69774516	1.10653588	2.15163897	4.01723064	0.86616449	2.87949352	0.54444622	2.63615138	1.86786302	8.53524739	0.86818840	1.29573518
3391.000000	0	0	0	31.4	1.212769	4095.000000	0	1.97591796	0.65211285	2.13538528	0.92580119	0.59947819	0.17166935	2.36429774	0.89961504	0.74445495	1.17584595	1.13783710	0.18018365	0.58363467	0.22581806	0.81302187	0.35638946	2.25127336	1.39767028	1.32478205	1.59535184	1.69780900	1.10653796	2.15082178	4.01725574	0.86624514	2.87982259	0.54442248	2.63672405	1.86797604	8.53634052	0.86693824	1.29582203
3391.600000	0	0	0	31.4	1.212769	4095.000000	0	1.97608526	0.65217427	2.13553959	0.92587385	0.59960103	0.17165955	2.36434007	0.89961817	0.74443564	1.17580421	1.13781201	0.18017394	0.58363067	0.22582030	0.81302803	0.35638875	2.25139629	1.39766291	1.32474228	1.59534598	1.69779458	1.10651156	2.15070639	4.01785822	0.86625892	2.87987848	0.54445993	2.63693503	1.86802538	8.53622840	0.86626403	1.29586744
3392.100000	0	0	0	31.4	1.213379	4095.000000	0	1.97622563	0.65218841	2.13557066	0.92588499	0.59977839	0.17164227	2.36431524	0.89963565	0.74443188	1.17582926	1.13775427	0.18017471	0.58364204	0.22581710	0.81304282	0.35638324	2.25147842	1.39765835	1.32484675	1.59530459	1.69785389	1.10651779	2.15071510	4.01763751	0.86623799	2.88049063	0.54445829	2.63708076	1.86802717	8.53808501	0.86582484	1.29588600
3392.700000	0	0	0	31.4	1.215210	4095.000000	0	1.97630976	0.65223061	2.13561090	0.92589401	0.59986867	0.17164150	2.36438070	0.89967477	0.74448037	1.17582616	1.13775397	0.18017225	0.58362562	0.22582606	0.81300387	0.35638360	2.25137428	1.39765063	1.32489966	1.59536590	1.69774845	1.10655398	2.15056228	4.01782893	0.86629466	2.88060456	0.54433511	2.63715490	1.86818955	8.53804139	0.86550745	1.29601529
3393.200000	0	0	0	31.4	1.211548	4095.000000	0	1.97630078	0.65222774	2.13566947	0.92590356	0.59995726	0.17164273	2.36449188	0.89970267	0.74443494	1.17580730	1.13777906	0.18017332	0.58363341	0.22581966	0.81300166	0.35638555	2.25140971	1.39765554	1.32488584	1.59542761	1.69776451	1.10652609	2.15083871	4.01796911	0.86628981	2.88061644	0.54439609	2.63741916	1.86830214	8.53832492	0.86530414	1.29600634
3393.800000	0	0	0	31.4	1.213989	4095.000000	0	1.97644920	0.65223327	2.13570359	0.92592982	0.60005586	0.17164762	2.36441344	0.89971598	0.74449921	1.17576464	1.13777301	0.18016747	0.58363636	0.22581918	0.81299229	0.35639177	2.25132114	1.39761377	1.32480968	1.59532919	1.69776534	1.10647447	2.15058484	4.01793459	0.86630716	2.88056402	0.54442616	2.63741789	1.86838154	8.53859289	0.86513581	1.29604679
3394.400000	128	0	0	31.4	1.212158	4095.000000	1	1.97651207	0.65226906	2.13580241	0.92589693	0.60011762	0.17164227	2.36440836	0.89966903	0.74451781	1.17581658	1.13778994	0.18017240	0.58363404	0.22581870	0.81302088	0.35637631	2.25132167	1.39763694	1.32484742	1.59536786	1.69774598	1.10647655	2.15044125	4.01790111	0.86626173	2.88083801	0.54437624	2.63712005	1.86829362	8.53777968	0.86461254	1.29593904
3394.900000	128	0	0	31.4	1.212769	4095.000000	1	1.97618592	0.65220587	2.13566438	0.92583566	0.59932961	0.17158674	2.36417980	0.89959105	0.74420684	1.17565612	1.13745686	0.18014467	0.58356079	0.22578589	0.81267709	0.35630935	2.25032452	1.39634459	1.32439321	1.59378599	1.69702208	1.10614345	2.14564518	4.01647875	0.86578988	2.87857990	0.54424202	2.63345521	1.86645569	8.53428836	0.85987915	1.29526555
3395.500000	128	0	0	31.4	1.213379	4095.000000	1	1.97500656	0.65190894	2.13446523	0.92549251	0.59646149	0.17133252	2.36367311	0.89941920	0.74370815	1.17521254	1.13691689	0.18009367	0.58344651	0.22572733	0.81212595	0.35617809	2.24930099	1.39494977	1.32403881	1.59250569	1.69683971	1.10598775	2.14178751	4.01603126	0.86572660	2.87849260	0.54419701	2.63294594	1.86624820	8.53228989	0.85766258	1.29508893
3396.000000	128	0	0	31.4	1.213379	4095.000000	1	1.97488233	0.65190342	2.13427180	0.92547369	0.59607302	0.17124749	2.36372220	0.89939886	0.74361498	1.17513095	1.13671599	0.18008150	0.58341641	0.22571613	0.81203432	0.35617454	2.24899853	1.39475455	1.32398694	1.59213759	1.69677714	1.10594682	2.14077081	4.01632191	0.86572533	2.87832431	0.54416734	2.63268280	1.86597127	8.53500139	0.85632839	1.29506905
3396.600000	128	0	0	31.4	1.210938	4095.000000	1	1.97466460	0.65188840	2.13448152	0.92545778	0.59594497	0.17120574	2.36363023	0.89942285	0.74358509	1.17504998	1.13666766	0.18007533	0.58343093	0.22571549	0.81201363	0.35616637	2.24878511	1.39469988	1.32393978	1.59210328	1.69676108	1.10593674	2.14032823	4.01625395	0.86569267	2.87856733	0.54415323	2.63282322	1.86597172	8.53153677	0.85530678	1.29507965
3397.100000	128	0	0	31.4	1.212158	4095.000000	1	1.97478551	0.65186764	2.13453243	0.92547236	0.59585090	0.17117240	2.36360315	0.89943250	0.74357121	1.17509077	1.13667521	0.18007179	0.58342462	0.22571309	0.81199048	0.35616832	2.24891112	1.39467780	1.32405026	1.59209549	1.69679895	1.10592755	2.13996688	4.01631459	0.86569037	2.87851076	0.54418903	2.63286434	1.86610883	8.53192888	0.85453633	1.29510052
3397.700000	128	0	0	31.4	1.212158	4095.000000	1	1.97470096	0.65187029	2.13462559	0.92545566	0.59584729	0.17114610	2.36375435	0.89938400	0.74358227	1.17510097	1.13669515	0.18006809	0.58339032	0.22570877	0.81199245	0.35615091	2.24906448	1.39464451	1.32406980	1.59195435	1.69678043	1.10590234	2.13983878	4.01627172	0.86569854	2.87868745	0.54418289	2.63271379	1.86599726	8.53149631	0.85386957	1.29505977
3398.300000	128	0	0	31.4	1.213379	4095.000000	1	1.97489414	0.65189503	2.13445912	0.92551187	0.59580525	0.17112943	2.36370865	0.89938999	0.74352957	1.17509139	1.13664682	0.18006594	0.58340757	0.22570029	0.81194073	0.35615216	2.24898351	1.39460421	1.32397919	1.59194071	1.69677714	1.10587654	2.13954844	4.01641497	0.86568629	2.87834875	0.54414504	2.63274036	1.86596992	8.53093621	0.85322258	1.29502597
3398.800000	128	0	0	31.4	1.212158	4095.000000	1	1.97480440	0.65188067	2.13442705	0.92550153	0.59576597	0.17111138	2.36375830	0.89944893	0.74351122	1.17505554	1.13663534	0.18006054	0.58340884	0.22570125	0.81196511	0.35614541	2.24885643	1.39461858	1.32398155	1.59189744	1.69670716	1.10590412	2.13935149	4.01631250	0.86566435	2.87854987	0.54417246	2.63272645	1.86602235	8.52989084	0.85276433	1.29502829
3399.400000	128	0	0	31.4	1.210938	4095.000000	1	1.97474442	0.65186764	2.13439091	0.92548721	0.59575535	0.17109930	2.36362064	0.89946301	0.74353192	1.17510375	1.13661087	0.18005376	0.58340147	0.22569965	0.81194615	0.35615056	2.24889396	1.39457933	1.32404555	1.59186235	1.69670098	1.10591005	2.13930813	4.01595912	0.86568195	2.87862180	0.54413400	2.63278970	1.86592915	8.53179506	0.85227081	1.29501338
3399.900000	128	0	0	31.4	1.213379	4095.000000	1	1.97471938	0.65186256	2.13444283	0.92548668	0.59574474	0.17108722	2.36360485	0.89947631	0.74350745	1.17500177	1.13662628	0.18005777	0.58339579	0.22570189	0.81195058	0.35615180	2.24876581	1.39456146	1.32401927	1.59176061	1.69666394	1.10583888	2.13913263	4.01569986	0.86566741	2.87887951	0.54417328	2.63280804	1.86592960	8.53169548	0.85180931	1.29503392
3400.500000	128	0	0	31.4	1.212769	4095.000000	1	1.97464901	0.65186123	2.13442451	0.92546494	0.59572669	0.17106872	2.36384519	0.89949221	0.74348087	1.17505616	1.13659577	0.18005715	0.58339158	0.22570701	0.81192127	0.35614825	2.24877278	1.39457127	1.32397750	1.59175710	1.69674215	1.10584244	2.13893929	4.01617449	0.86571538	2.87857850	0.54413952	2.63274732	1.86582386	8.53132517	0.85140862	1.29499085
3401.100000	128	0	0	31.4	1.212769	4095.000000	1	1.97465090	0.65185615	2.13443011	0.92547714	0.59571629	0.17106765	2.36370753	0.89948283	0.74348393	1.17505091	1.13667219	0.18005299	0.58341052	0.22570189	0.81191758	0.35613884	2.24880066	1.39454884	1.32396369	1.59165848	1.69670510	1.10581516	2.13880412	4.01627382	0.86575773	2.87857990	0.54413747	2.63264232	1.86589017	8.53116025	0.85112983	1.29497097
3401.600000	128	0	0	31.4	1.213989	4095.000000	1	1.97463957	0.65186543	2.13453192	0.92547554	0.59569697	0.17105374	2.36371542	0.89945910	0.74348181	1.17507718	1.13666132	0.18005654	0.58341010	0.22569821	0.81190920	0.35614576	2.24882962	1.39450013	1.32402298	1.59155986	1.69667464	1.10584540	2.13876791	4.01605844	0.86571665	2.87826286	0.54413993	2.63262841	1.86562852	8.53289371	0.85081674	1.29495407
3402.100000	128	0	0	31.4	1.212158	4095.000000	1	1.97464996	0.65186234	2.13438786	0.92547873	0.59568402	0.17104609	2.36372276	0.89943771	0.74347616	1.17503113	1.13662658	0.18004961	0.58339158	0.22569277	0.81190304	0.35613706	2.24882479	1.39451660	1.32400681	1.59147528	1.69673885	1.10580330	2.13871078	4.01614103	0.86568578	2.87813438	0.54411108	2.63257149	1.86567511	8.53292173	0.85054741	1.29492889
3402.700000	128	0	0	31.4	1.211548	4095.000000	1	1.97473922	0.65186256	2.13453090	0.92547183	0.59566576	0.17104105	2.36354392	0.89939052	0.74345193	1.17507965	1.13665437	0.18004853	0.58340084	0.22569709	0.81189960	0.35613742	2.24880227	1.39452782	1.32403679	1.59155518	1.69668616	1.10587802	2.13836653	4.01579185	0.86570134	2.87820490	0.54419946	2.63258793	1.86571140	8.53006506	0.85028848	1.29495341
3403.300000	128	0	0	31.4	1.213379	4095.000000	1	1.97457203	0.65185019	2.13431456	0.92548111	0.59565769	0.17103401	2.36369060	0.89937018	0.74343805	1.17504596	1.13662900	0.18004791	0.58340421	0.22569805	0.81187891	0.35615589	2.24874114	1.39446369	1.32397481	1.59153336	1.69667381	1.10587832	2.13845373	4.01573436	0.86567762	2.87814974	0.54417491	2.63251520	1.86563076	8.53220897	0.84996016	1.29492591
3403.800000	128	0	0	31.4	1.212158	4095.000000	1	1.97461690	0.65185505	2.13444487	0.92543073	0.59569654	0.17101979	2.36364998	0.89938348	0.74344299	1.17508119	1.13660966	0.18004822	0.58340821	0.22570013	0.81190723	0.35615500	2.24860228	1.39449628	1.32396235	1.59138252	1.69660466	1.10583354	2.13827729	4.01549289	0.86566001	2.87826844	0.54416550	2.63246966	1.86556894	8.53083353	0.84974299	1.29496865
3404.400000	128	0	0	31.4	1.214600	4095.000000	1	1.97461926	0.65183053	2.13422752	0.92543869	0.59565705	0.17101230	2.36375040	0.89937774	0.74346769	1.17506791	1.13660453	0.18004421	0.58339453	0.22569741	0.81188556	0.35613635	2.24879852	1.39439957	1.32391452	1.59148425	1.69665611	1.10581872	2.13805190	4.01567582	0.86561536	2.87827124	0.54415180	2.63249243	1.86545874	8.53262603	0.84950692	1.29497296
3405.000000	128	0	0	31.4	1.212158	4095.000000	1	1.97469435	0.65184952	2.13427231	0.92542358	0.59567510	0.17100542	2.36381303	0.89943146	0.74340959	1.17503422	1.13665377	0.18004575	0.58339663	0.22569469	0.81187004	0.35614647	2.24867144	1.39442970	1.32393237	1.59142695	1.69672650	1.10582257	2.13808607	4.01578245	0.86564955	2.87833408	0.54413911	2.63244310	1.86546814	8.53100467	0.84929765	1.29495573
3405.500000	128	0	0	31.4	1.213989	4095.000000	3	1.97465846	0.65183693	2.13411300	0.92543339	0.59564538	0.17099869	2.36376000	0.89942468	0.74341335	1.17504102	1.13671569	0.18003851	0.58338969	0.22569661	0.81185551	0.35613582	2.24863016	1.39459615	1.32401658	1.59148464	1.69671004	1.10594297	2.13858582	4.01623513	0.86603714	2.88052628	0.54428273	2.63754400	1.86860586	8.54281043	0.85474835	1.29642179
3406.100000	128	0	0	31.4	1.211548	4095.000000	3	1.97772964	0.65258263	2.13697324	0.92625688	0.60225095	0.17143346	2.36506029	0.89971858	0.74468945	1.17597334	1.13802059	0.18014944	0.58366077	0.22582398	0.81298317	0.35641362	2.25146232	1.39785248	1.32506986	1.59507184	1.69846150	1.10674356	2.15314436	4.01920796	0.86680368	2.88384471	0.54452786	2.64277317	1.87018708	8.54459445	0.86210631	1.29691760
3406.700000	128	0	0	31.3	1.210938	4095.000000	3	1.97848939	0.65272431	2.13762669	0.92639987	0.60503239	0.17171662	2.36531716	0.89981013	0.74507376	1.17637413	1.13862927	0.18019782	0.58374497	0.22586815	0.81345400	0.35652394	2.25256633	1.39872192	1.32533311	1.59607489	1.69873509	1.10689250	2.15778614	4.01937437	0.86690275	2.88398257	0.54457391	2.64329848	1.87083688	8.54881982	0.86680036	1.29708910
3407.200000	128	0	0	31.3	1.212769	4095.000000	3	1.97864128	0.65278818	2.13791424	0.92644285	0.60594657	0.17184499	2.36560286	0.89986178	0.74522262	1.17648393	1.13879713	0.18022017	0.58377423	0.22587919	0.81361204	0.35653460	2.25295254	1.39903138	1.32545210	1.59656997	1.69881874	1.10697559	2.16000232	4.01996784	0.86698165	2.88411415	0.54469138	2.64376164	1.87116344	8.55046218	0.87087199	1.29718928
3407.700000	128	0	0	31.3	1.212769	4095.000000	3	1.97884097	0.65282908	2.13792647	0.92646116	0.60673488	0.17193649	2.36549332	0.89983543	0.74537361	1.17656620	1.13893929	0.18023034	0.58380939	0.22589471	0.81374421	0.35656480	2.25331356	1.39935214	1.32555459	1.59687404	1.69891022	1.10702158	2.16181399	4.02019186	0.86706413	2.88442491	0.54470120	2.64429416	1.87150981	8.55327347	0.87478834	1.29733094
3408.300000	128	0	0	31.3	1.212769	4095.000000	3	1.97911736	0.65288368	2.13807485	0.92651210	0.60739988	0.17202478	2.36562996	0.89991212	0.74552979	1.17667014	1.13917706	0.18025098	0.58381718	0.22590287	0.81386504	0.35659216	2.25357524	1.39956613	1.32556369	1.59732319	1.69901943	1.10708390	2.16356320	4.02015836	0.86713410	2.88424643	0.54464738	2.64468378	1.87184546	8.55079009	0.87859836	1.29741953
3408.800000	128	0	0	31.3	1.211548	4095.000000	3	1.97923521	0.65292656	2.13823955	0.92659568	0.60802322	0.17210008	2.36554583	0.89991864	0.74562356	1.17676758	1.13930110	0.18026008	0.58385212	0.22591055	0.81396394	0.35660726	2.25378750	1.39973832	1.32567360	1.59761565	1.69908001	1.10712218	2.16487963	4.01997935	0.86719437	2.88441091	0.54472290	2.64516691	1.87230117	8.55126169	0.88234585	1.29753831
3409.400000	128	0	0	31.3	1.212769	4095.000000	3	1.97953438	0.65291728	2.13845169	0.92661293	0.60858362	0.17215395	2.36558197	0.89987769	0.74570556	1.17684183	1.13935283	0.18026593	0.58386791	0.22592288	0.81405938	0.35663071	2.25397452	1.40000226	1.32571474	1.59792810	1.69933802	1.10717531	2.16604553	4.02040961	0.86722860	2.88476232	0.54472740	2.64551025	1.87252367	8.55152405	0.88599956	1.29761463
3410.000000	128	0	0	31.4	1.213989	4095.000000	3	1.97966598	0.65298249	2.13856644	0.92666679	0.60907523	0.17221563	2.36572144	0.89989934	0.74583798	1.17692350	1.13951653	0.18027548	0.58388265	0.22593584	0.81416199	0.35663569	2.25414059	1.40023812	1.32575857	1.59827228	1.69937182	1.10725870	2.16714952	4.02047453	0.86724137	2.88471542	0.54469895	2.64602280	1.87278755	8.55225187	0.88955748	1.29773476
3410.500000	128	0	0	31.4	1.212769	4095.000000	3	1.97986388	0.65303400	2.13872047	0.92670686	0.60956015	0.17226292	2.36591457	0.89990429	0.74592352	1.17698693	1.13957674	0.18028827	0.58391275	0.22594336	0.81421058	0.35665896	2.25454428	1.40038015	1.32582938	1.59835833	1.69946704	1.10729402	2.16833627	4.02023792	0.86727227	2.88480923	0.54479187	2.64631537	1.87291614	8.55299853	0.89301607	1.29783564
3411.100000	128	0	0	31.4	1.212158	4095.000000	3	1.97993585	0.65304240	2.13879902	0.92669174	0.60993435	0.17230884	2.36579937	0.89989256	0.74598173	1.17701385	1.13961154	0.18029968	0.58390265	0.22594560	0.81431912	0.35668917	2.25455664	1.40042620	1.32590457	1.59860439	1.69949796	1.10728511	2.16929296	4.02042008	0.86732692	2.88516279	0.54479699	2.64661943	1.87324482	8.55226124	0.89628356	1.29781673
3411.700000	128	0	0	31.4	1.211548	4095.000000	3	1.98012857	0.65306561	2.13887247	0.92668908	0.61032560	0.17235170	2.36588238	0.89992908	0.74607034	1.17707728	1.13969627	0.18030954	0.58392960	0.22595600	0.81434650	0.35668934	2.25477437	1.40060270	1.32594942	1.59890722	1.69957463	1.10730084	2.17002913	4.02072057	0.86735093	2.88511167	0.54482687	2.64697824	1.87355197	8.55691159	0.89926953	1.29782237
3412.200000	128	0	0	31.4	1.212158	4095.000000	3	1.98023085	0.65308529	2.13902856	0.92676843	0.61066180	0.17239319	2.36603260	0.89991655	0.74611064	1.17713297	1.13976739	0.18031093	0.58393865	0.22595632	0.81441484	0.35669965	2.25505181	1.40076479	1.32593660	1.59901600	1.69976427	1.10731836	2.17103574	4.02072581	0.86738516	2.88524611	0.54481439	2.64714113	1.87344988	8.55514223	0.90204626	1.29796010
3412.700000	128	0	0	31.4	1.213379	4095.000000	3	1.98028531	0.65309811	2.13913416	0.92678302	0.61097513	0.17242824	2.36594111	0.89991864	0.74615990	1.17714999	1.13991660	0.18032141	0.58394749	0.22596161	0.81447010	0.35671084	2.25509859	1.40089490	1.32594132	1.59915570	1.69975273	1.10738632	2.17182013	4.02106088	0.86742296	2.88540506	0.54480395	2.64728111	1.87365811	8.55430152	0.90471178	1.29800590
3413.300000	128	0	0	31.4	1.213379	4095.000000	3	1.98042122	0.65313039	2.13895205	0.92674454	0.61128315	0.17245993	2.36583890	0.89995281	0.74618842	1.17723973	1.13990328	0.18032495	0.58394475	0.22597105	0.81453400	0.35672417	2.25521904	1.40103346	1.32595414	1.59937877	1.69972387	1.10742224	2.17231420	4.02149548	0.86748886	2.88579722	0.54483322	2.64771639	1.87401031	8.55698037	0.90719081	1.29808622
3413.900000	128	0	0	31.4	1.213989	4095.000000	3	1.98047474	0.65316245	2.13929231	0.92683424	0.61153756	0.17248871	2.36588012	0.89994890	0.74620539	1.17721157	1.13993415	0.18033235	0.58395107	0.22597249	0.81458088	0.35673057	2.25545459	1.40109852	1.32600472	1.59946449	1.69981539	1.10745073	2.17323222	4.02102004	0.86750266	2.88592679	0.54484284	2.64767439	1.87415112	8.55325160	0.90952024	1.29815958
3414.400000	128	0	0	31.4	1.213379	4095.000000	3	1.98068645	0.65317085	2.13940200	0.92684645	0.61181736	0.17252545	2.36581687	0.90001020	0.74629826	1.17728490	1.13993324	0.18033450	0.58394897	0.22597617	0.81463146	0.35673092	2.25535994	1.40120473	1.32601686	1.59968407	1.69987270	1.10746795	2.17384893	4.02133839	0.86755349	2.88576991	0.54487886	2.64806136	1.87416686	8.55504847	0.91159190	1.29822231
3415.000000	128	0	0	31.4	1.213989	4095.000000	3	1.98063104	0.65319937	2.13936527	0.92682363	0.61206135	0.17255378	2.36597556	0.90004881	0.74634516	1.17729357	1.14000800	0.18034313	0.58397086	0.22597985	0.81466921	0.35674389	2.25558205	1.40123850	1.32613219	1.59974905	1.69986940	1.10747863	2.17460218	4.02128184	0.86760483	2.88601574	0.54488602	2.64823960	1.87439856	8.55705229	0.91362552	1.29827509
3415.500000	128	0	0	31.4	1.212158	4095.000000	3	1.98076034	0.65321220	2.13942445	0.92681168	0.61230301	0.17258746	2.36608061	0.90005272	0.74642366	1.17737186	1.14008700	0.18034205	0.58397591	0.22598577	0.81470351	0.35675331	2.25577998	1.40133347	1.32609139	1.59992169	1.69996671	1.10742699	2.17502169	4.02145463	0.86762476	2.88604305	0.54487047	2.64855854	1.87442241	8.55596119	0.91547578	1.29832588
3416.100000	128	0	0	31.3	1.212769	4095.000000	3	1.98081576	0.65323254	2.13936323	0.92686980	0.61250346	0.17261686	2.36596766	0.90004464	0.74644629	1.17740188	1.14011969	0.18035361	0.58397886	0.22599361	0.81477877	0.35676113	2.25579665	1.40141226	1.32617874	1.60006263	1.69999681	1.10752732	2.17560363	4.02163687	0.86762502	2.88643672	0.54492246	2.64869097	1.87463524	8.55437653	0.91722906	1.29834580
3416.700000	128	0	0	31.4	1.212158	4095.000000	3	1.98093561	0.65326084	2.13947751	0.92684008	0.61270759	0.17264411	2.36577508	0.90000785	0.74649533	1.17740126	1.14016843	0.18035407	0.58396960	0.22599313	0.81479703	0.35677037	2.25583645	1.40144497	1.32619256	1.60022238	1.69999269	1.10753652	2.17620182	4.02196575	0.86763472	2.88636737	0.54491530	2.64884696	1.87461859	8.55652078	0.91886813	1.29841950
3417.200000	128	0	0	31.4	1.212158	4095.000000	3	1.98113552	0.65328273	2.13938108	0.92688652	0.61290058	0.17266524	2.36604559	0.89996429	0.74656322	1.17743283	1.14019416	0.18035762	0.58399234	0.22599826	0.81482935	0.35676948	2.25579719	1.40153151	1.32610791	1.60031322	1.70008629	1.10755284	2.17684688	4.02212497	0.86765720	2.88637997	0.54493863	2.64895139	1.87490705	8.55937903	0.92042883	1.29840788
3417.800000	128	0	0	31.4	1.213379	4095.000000	3	1.98102940	0.65328870	2.13957242	0.92686927	0.61306500	0.17269311	2.36592135	0.89995412	0.74658303	1.17746997	1.14026560	0.18035762	0.58398707	0.22599793	0.81486415	0.35678334	2.25604194	1.40158216	1.32614535	1.60043344	1.70014731	1.10756056	2.17730108	4.02248848	0.86766410	2.88645633	0.54490875	2.64921056	1.87498401	8.55975753	0.92202310	1.29846199
3418.300000	128	0	0	31.4	1.211548	4095.000000	3	1.98113315	0.65330197	2.13963722	0.92694226	0.61325395	0.17271117	2.36585584	0.90002246	0.74661792	1.17748792	1.14022594	0.18036086	0.58401781	0.22600354	0.81489894	0.35678032	2.25594242	1.40165815	1.32610016	1.60065548	1.70016298	1.10758965	2.17762089	4.02252934	0.86767381	2.88671274	0.54491918	2.64935066	1.87527161	8.56009226	0.92338092	1.29858981
3418.900000	128	0	0	31.4	1.213379	4095.000000	3	1.98116774	0.65331258	2.13962957	0.92692580	0.61343648	0.17273644	2.36580445	0.90006707	0.74665729	1.17751175	1.14031918	0.18036825	0.58401802	0.22600258	0.81494065	0.35679187	2.25614200	1.40180697	1.32617435	1.60071971	1.70016257	1.10761340	2.17808044	4.02229677	0.86766614	2.88681222	0.54499144	2.64951625	1.87547103	8.56089007	0.92465988	1.29851577
3419.400000	128	0	0	31.4	1.211548	4095.000000	3	1.98121890	0.65333425	2.13974081	0.92696853	0.61363365	0.17275405	2.36589480	0.90004803	0.74666625	1.17751794	1.14041031	0.18037858	0.58401234	0.22600930	0.81495496	0.35679400	2.25615760	1.40190338	1.32620538	1.60084505	1.70017948	1.10762706	2.17853593	4.02252829	0.86769373	2.88688719	0.54500946	2.64961561	1.87557592	8.55815298	0.92605899	1.29860542
3420.000000	128	0	0	31.4	1.212769	4095.000000	3	1.98124164	0.65333337	2.13983470	0.92695818	0.61380139	0.17277809	2.36580106	0.90003081	0.74671741	1.17754827	1.14039880	0.18038027	0.58402329	0.22601506	0.81497989	0.35680413	2.25644382	1.40185728	1.32629712	1.60096059	1.70028917	1.10764902	2.17887099	4.02301234	0.86767381	2.88710930	0.54495583	2.64986466	1.87560968	8.55871280	0.92742376	1.29863995
3420.500000	128	0	0	31.4	1.213379	4095.000000	3	1.98140558	0.65334973	2.13985716	0.92697490	0.61396247	0.17279509	2.36593772	0.90004829	0.74673038	1.17759748	1.14039608	0.18037842	0.58402623	0.22601586	0.81498729	0.35681053	2.25644382	1.40200119	1.32629644	1.60110044	1.70025824	1.10764724	2.17957088	4.02310665	0.86773589	2.88742394	0.54498018	2.64989460	1.87577491	8.56056155	0.92863376	1.29865090
3421.100000	128	0	0	31.4	1.213379	4095.000000	3	1.98150603	0.65337560	2.14005721	0.92696243	0.61414079	0.17281591	2.36606423	0.90007281	0.74675231	1.17758076	1.14036944	0.18038690	0.58402960	0.22602354	0.81504356	0.35680751	2.25642176	1.40208213	1.32621988	1.60119289	1.70021577	1.10765377	2.17996431	4.02297357	0.86775403	2.88745828	0.54498121	2.64995385	1.87585235	8.56109345	0.92986889	1.29871299
3421.700000	128	0	0	31.4	1.212158	4095.000000	6	1.98150603	0.65337317	2.14002659	0.92697994	0.61434623	0.17283904	2.36586657	0.90006290	0.74687280	1.17761883	1.14039668	0.18038767	0.58402813	0.22601490	0.81504702	0.35682421	2.25529540	1.40050425	1.32541232	1.59822690	1.69792638	1.10654805	2.16180059	4.01791890	0.86589399	2.87657080	0.54433409	2.63322365	1.86773879	8.53676413	0.88623302	1.29545113
3422.200000	128	0	0	31.4	1.212158	4095.000000	6	1.97530559	0.65190099	2.13402953	0.92534085	0.59678378	0.17179205	2.36345704	0.89938009	0.74391429	1.17546786	1.13685738	0.18012710	0.58345135	0.22574525	0.81236516	0.35618004	2.25000582	1.39519934	1.32402399	1.59323194	1.69695868	1.10608562	2.14676654	4.01679245	0.86568221	2.87728197	0.54424754	2.63272139	1.86700389	8.53755537	0.87158203	1.29528510
3422.800000	128	0	0	31.4	1.212158	4095.000000	6	1.97506325	0.65185041	2.13393588	0.92536233	0.59585154	0.17153534	2.36324889	0.89941946	0.74376345	1.17520358	1.13662658	0.18010045	0.58340673	0.22572861	0.81218803	0.35615411	2.24921035	1.39482499	1.32392328	1.59264491	1.69696403	1.10598567	2.14379984	4.01659900	0.86564598	2.87810854	0.54421194	2.63264928	1.86660226	8.53736846	0.86549801	1.29512803
3423.300000	131	0	0	31.4	1.212158	4095.000000	6	1.97494941	0.65182434	2.13406872	0.92537320	0.59560228	0.17141067	2.36347735	0.89942598	0.74367050	1.17511674	1.13644263	0.18008889	0.58337895	0.22572733	0.81210354	0.35613884	2.24904947	1.39473387	1.32392193	1.59227952	1.69685617	1.10596877	2.14235862	4.01612744	0.86564725	2.87840252	0.54425491	2.63260817	1.86646331	8.53612250	0.86201493	1.29501007
3423.900000	131	0	0	31.4	1.212769	4095.000000	6	1.97484407	0.65181131	2.13409213	0.92541191	0.59549232	0.17133940	2.36344294	0.89936861	0.74366745	1.17507779	1.13646982	0.18008073	0.58340336	0.22571373	0.81207915	0.35614097	2.24903821	1.39469848	1.32391250	1.59213603	1.69682736	1.10592428	2.14170681	4.01614208	0.86565389	2.87864065	0.54417409	2.63276376	1.86646107	8.53618168	0.85985145	1.29508561
3424.400000	131	0	0	31.4	1.212769	4095.000000	6	1.97479212	0.65181484	2.13404123	0.92544240	0.59556025	0.17129107	2.36350104	0.89935688	0.74362415	1.17507903	1.13651089	0.18007842	0.58338400	0.22571485	0.81205157	0.35614612	2.24896099	1.39466939	1.32392866	1.59200503	1.69680719	1.10591331	2.14138557	4.01615253	0.86563526	2.87876497	0.54418351	2.63251140	1.86635351	8.53492043	0.85807152	1.29496203
3425.000000	131	0	0	31.4	1.213379	4095.000000	6	1.97471608	0.65181087	2.13416746	0.92541191	0.59546663	0.17124794	2.36375323	0.89935766	0.74357121	1.17506296	1.13651935	0.18006732	0.58338884	0.22571469	0.81202176	0.35614328	2.24885321	1.39461227	1.32384951	1.59198554	1.69666147	1.10586675	2.14056559	4.01581904	0.86562174	2.87900733	0.54414525	2.63258477	1.86630377	8.53226811	0.85665860	1.29493850
3425.600000	131	0	0	31.4	1.213989	4095.000000	6	1.97467451	0.65181109	2.13412369	0.92538619	0.59541590	0.17121675	2.36347848	0.89937461	0.74354627	1.17500981	1.13651240	0.18005993	0.58336275	0.22570797	0.81199762	0.35613546	2.24888324	1.39462348	1.32380000	1.59187366	1.69667670	1.10590145	2.14033537	4.01578245	0.86560797	2.87930630	0.54416775	2.63246903	1.86614647	8.53317386	0.85549103	1.29496998
3426.100000	131	0	0	31.4	1.212769	4095.000000	6	1.97462020	0.65182015	2.13407890	0.92542411	0.59538724	0.17118647	2.36376225	0.89938478	0.74347757	1.17504998	1.13655288	0.18005900	0.58335265	0.22570397	0.81197324	0.35614505	2.24883819	1.39457337	1.32378687	1.59176645	1.69668781	1.10589700	2.13991584	4.01575840	0.86562047	2.87902689	0.54413563	2.63254429	1.86600712	8.53314896	0.85460194	1.29495772
3426.700000	131	0	0	31.4	1.213379	4095.000000	6	1.97462398	0.65182081	2.13407839	0.92541164	0.59539552	0.17116582	2.36361218	0.89934019	0.74348699	1.17503607	1.13656375	0.18005700	0.58336149	0.22570029	0.81195009	0.35614168	2.24883659	1.39457793	1.32380842	1.59169785	1.69669728	1.10592428	2.13983878	4.01579395	0.86563705	2.87912049	0.54417430	2.63251962	1.86610570	8.53173282	0.85377615	1.29491332
3427.200000	131	0	0	31.4	1.210938	4095.000000	6	1.97468160	0.65181241	2.13407839	0.92541324	0.59540146	0.17114273	2.36362177	0.89936522	0.74352698	1.17505863	1.13659245	0.18005561	0.58338926	0.22570301	0.81194294	0.35614274	2.24867573	1.39460526	1.32386703	1.59166627	1.69670963	1.10584451	2.13970254	4.01598839	0.86560975	2.87892281	0.54412213	2.63249243	1.86591526	8.53089887	0.85307555	1.29486131
3427.800000	131	0	0	31.4	1.213379	4095.000000	6	1.97465562	0.65180314	2.13405803	0.92537426	0.59541186	0.17111720	2.36369229	0.89935375	0.74348628	1.17503051	1.13657583	0.18005084	0.58336064	0.22570381	0.81197349	0.35613209	2.24873739	1.39456776	1.32377272	1.59155908	1.69665653	1.10587120	2.13923160	4.01584726	0.86561817	2.87920012	0.54411436	2.63251393	1.86598650	8.53356297	0.85239500	1.29494314
3428.300000	131	0	0	31.4	1.212158	4095.000000	6	1.97455172	0.65180733	2.13412878	0.92538884	0.59541059	0.17110496	2.36344689	0.89937044	0.74346064	1.17504596	1.13652690	0.18004683	0.58337453	0.22570109	0.81193285	0.35613706	2.24879691	1.39447666	1.32380977	1.59152634	1.69663965	1.10583532	2.13899132	4.01604799	0.86563577	2.87935659	0.54410413	2.63238175	1.86579653	8.53246107	0.85184598	1.29492823
3428.900000	131	0	0	31.4	1.212769	4095.000000	6	1.97447474	0.65179806	2.13416949	0.92539468	0.59540274	0.17109059	2.36362628	0.89937696	0.74342746	1.17504658	1.13650395	0.18003990	0.58336380	0.22569661	0.81193654	0.35613067	2.24880495	1.39449453	1.32388454	1.59152089	1.69671992	1.10584629	2.13901428	4.01569045	0.86560057	2.87950400	0.54408224	2.63247978	1.86586732	8.53278788	0.85137803	1.29490570
3429.500000	131	0	0	31.4	1.215210	4095.000000	6	1.97441855	0.65178988	2.13401375	0.92540740	0.59540719	0.17107514	2.36365957	0.89940329	0.74343523	1.17502958	1.13650968	0.18004206	0.58336106	0.22569661	0.81193556	0.35613333	2.24875240	1.39449733	1.32392631	1.59143436	1.69668287	1.10584392	2.13900765	4.01572913	0.86560899	2.87941737	0.54408940	2.63244689	1.86584402	8.53387117	0.85095319	1.29493453
3430.000000	131	0	0	31.4	1.214600	4095.000000	6	1.97445302	0.65177994	2.13415270	0.92536816	0.59541441	0.17106628	2.36371260	0.89937670	0.74335501	1.17500610	1.13651210	0.18003820	0.58334844	0.22569789	0.81192792	0.35612712	2.24864946	1.39447806	1.32390408	1.59136382	1.69664953	1.10582524	2.13874495	4.01599885	0.86557965	2.87950470	0.54410147	2.63254555	1.86565630	8.53360344	0.85054716	1.29489676
3430.600000	131	0	0	31.4	1.213379	4095.000000	6	1.97443271	0.65178083	2.13404327	0.92540634	0.59540635	0.17105863	2.36357946	0.89937331	0.74335995	1.17496778	1.13651120	0.18004190	0.58335138	0.22568829	0.81193211	0.35613511	2.24869128	1.39448401	1.32392395	1.59129406	1.69661290	1.10579529	2.13860775	4.01561833	0.86554801	2.87951238	0.54404112	2.63245575	1.86552817	8.53228678	0.85015967	1.29489311
3431.100000	131	0	0	31.4	1.213989	4095.000000	6	1.97440296	0.65178613	2.13404073	0.92542464	0.59538533	0.17104762	2.36361049	0.89933967	0.74335430	1.17500455	1.13644444	0.18003743	0.58336569	0.22568781	0.81191930	0.35613031	2.24855456	1.39447560	1.32385962	1.59121533	1.69664377	1.10580330	2.13852054	4.01530474	0.86553475	2.87949142	0.54407999	2.63239314	1.86555774	8.53251710	0.84977935	1.29491895
3431.700000	131	0	0	31.4	1.215210	4095.000000	6	1.97441477	0.65176780	2.13411402	0.92537559	0.59539149	0.17103722	2.36338483	0.89932950	0.74336912	1.17496005	1.13651693	0.18004036	0.58335223	0.22569421	0.81191166	0.35613440	2.24868270	1.39447245	1.32390307	1.59117091	1.69657338	1.10587565	2.13837010	4.01572391	0.86557148	2.87937965	0.54404685	2.63236531	1.86544351	8.53227744	0.84944154	1.29484209
3432.200000	131	0	0	31.4	1.212769	4095.000000	7	1.97442799	0.65176934	2.13402800	0.92540130	0.59540613	0.17102361	2.36366916	0.89932793	0.74333289	1.17494120	1.13657251	0.18003358	0.58334549	0.22569277	0.81192693	0.35612783	2.24902158	1.39510294	1.32417894	1.59252947	1.69852330	1.10686610	2.15091923	4.02003274	0.86732897	2.88939673	0.54466887	2.64881640	1.87302359	8.55645513	0.86890079	1.29796375
3432.800000	131	0	0	31.4	1.213379	4095.000000	7	1.98042312	0.65323939	2.13984083	0.92705585	0.61184958	0.17202432	2.36619187	0.90005064	0.74615849	1.17704107	1.13979493	0.18028427	0.58393823	0.22596481	0.81448885	0.35675295	2.25549062	1.40233726	1.32621212	1.60001839	1.70004134	1.10764368	2.17192732	4.02197309	0.86765541	2.88978320	0.54481848	2.65086750	1.87457539	8.56183821	0.89396839	1.29838530
3433.300000	131	0	0	31.4	1.211548	4095.000000	7	1.98104835	0.65337560	2.14015469	0.92711477	0.61461067	0.17237604	2.36609473	0.90005768	0.74651584	1.17743190	1.14036096	0.18033235	0.58400876	0.22599986	0.81480122	0.35682243	2.25660792	1.40304092	1.32637300	1.60102836	1.70040217	1.10779597	2.17700778	4.02265087	0.86777319	2.88941497	0.54483670	2.65123523	1.87516764	8.56149085	0.91258300	1.29859645
3433.900000	131	0	0	31.4	1.215820	4095.000000	7	1.98124970	0.65342469	2.14024248	0.92712433	0.61562583	0.17254291	2.36608174	0.90008246	0.74666884	1.17755477	1.14058288	0.18035223	0.58402813	0.22601250	0.81502135	0.35684216	2.25687052	1.40326027	1.32640909	1.60164424	1.70047558	1.10784674	2.17930846	4.02257334	0.86783016	2.88931959	0.54487211	2.65146277	1.87545077	8.55970748	0.92349161	1.29864393
3434.500000	131	0	0	31.4	1.212158	4095.000000	7	1.98137857	0.65343000	2.14039050	0.92711371	0.61610697	0.17264962	2.36612635	0.90005194	0.74680607	1.17772345	1.14068856	0.18036347	0.58404139	0.22601410	0.81510724	0.35684447	2.25708794	1.40345641	1.32644013	1.60199693	1.70046939	1.10789335	2.18064375	4.02266239	0.86784728	2.88903697	0.54490035	2.65131235	1.87544942	8.56053026	0.92883676	1.29865854
3435.000000	131	0	0	31.4	1.212769	4095.000000	7	1.98143637	0.65337206	2.14009140	0.92709009	0.61580866	0.17270030	2.36610546	0.90002533	0.74673133	1.17768445	1.14051385	0.18036425	0.58404076	0.22601826	0.81508182	0.35683256	2.25716544	1.40317859	1.32634804	1.60182332	1.70026938	1.10784585	2.18009114	4.02267287	0.86775530	2.88772530	0.54487927	2.64994365	1.87482424	8.55942595	0.92693244	1.29835144
3435.600000	131	0	0	31.4	1.214600	4095.000000	7	1.98077645	0.65327278	2.13954231	0.92687989	0.61398979	0.17265636	2.36597048	0.89997942	0.74648095	1.17751856	1.14027680	0.18035392	0.58398981	0.22599185	0.81484095	0.35678192	2.25665258	1.40238548	1.32614265	1.60117800	1.69999640	1.10767633	2.17712613	4.02164315	0.86748631	2.88683815	0.54479985	2.64837646	1.87396623	8.55650827	0.92094191	1.29808191
3436.100000	131	0	0	31.4	1.212769	4095.000000	7	1.98018728	0.65315250	2.13888879	0.92674003	0.61194364	0.17257261	2.36558027	0.89993403	0.74616202	1.17728150	1.13990933	0.18032803	0.58392518	0.22597041	0.81457964	0.35671831	2.25587949	1.40168032	1.32595043	1.60023804	1.69970119	1.10749051	2.17380021	4.02109439	0.86736141	2.88544497	0.54474766	2.64678229	1.87298538	8.55439215	0.91429223	1.29777790
3436.700000	131	0	0	31.4	1.212769	4095.000000	7	1.97960444	0.65298050	2.13829360	0.92659940	0.61006068	0.17247738	2.36543234	0.89993273	0.74591480	1.17706397	1.13956010	0.18030045	0.58386307	0.22594320	0.81433762	0.35665754	2.25549546	1.40094518	1.32578318	1.59942535	1.69932607	1.10730886	2.17079193	4.02041066	0.86721608	2.88494784	0.54468012	2.64554522	1.87233668	8.55100871	0.90812903	1.29749850
3437.200000	131	0	0	31.4	1.213379	4095.000000	7	1.97904211	0.65288478	2.13794738	0.92642348	0.60849835	0.17238768	2.36511674	0.89987143	0.74565278	1.17684678	1.13922365	0.18027718	0.58380581	0.22592000	0.81414176	0.35660051	2.25473190	1.40032531	1.32563415	1.59862826	1.69912329	1.10716373	2.16804521	4.02005891	0.86706541	2.88427652	0.54462507	2.64435136	1.87180727	8.54922256	0.90250735	1.29730274
3437.800000	131	0	0	31.4	1.212769	4095.000000	7	1.97877472	0.65277934	2.13748702	0.92635822	0.60720743	0.17229859	2.36510997	0.89980283	0.74545087	1.17668963	1.13902731	0.18026131	0.58379107	0.22590479	0.81394569	0.35656089	2.25429324	1.39984200	1.32545952	1.59799575	1.69896585	1.10710883	2.16576097	4.01944867	0.86695458	2.88359489	0.54460235	2.64343571	1.87134448	8.54798946	0.89773089	1.29707948
3438.400000	131	0	0	31.4	1.212769	4095.000000	7	1.97828594	0.65269425	2.13737385	0.92624812	0.60614805	0.17222114	2.36488247	0.89977466	0.74528386	1.17657579	1.13868613	0.18024235	0.58374666	0.22588751	0.81381005	0.35652589	2.25376385	1.39949234	1.32535468	1.59752259	1.69876228	1.10699695	2.16366947	4.01898715	0.86688692	2.88348083	0.54451211	2.64252103	1.87099724	8.54399867	0.89371817	1.29699290
3438.900000	131	0	0	31.4	1.212769	4095.000000	7	1.97802906	0.65263302	2.13696254	0.92620939	0.60528824	0.17215426	2.36486723	0.89972145	0.74514866	1.17642176	1.13849560	0.18023095	0.58371234	0.22587119	0.81366333	0.35649960	2.25345272	1.39906862	1.32523704	1.59708003	1.69860941	1.10691149	2.16203566	4.01884170	0.86676360	2.88302606	0.54449226	2.64180033	1.87057685	8.54456637	0.89021187	1.29683999
3439.500000	131	0	0	31.4	1.213989	4095.000000	7	1.97774572	0.65255876	2.13682851	0.92612424	0.60451570	0.17208508	2.36455284	0.89968416	0.74504432	1.17636176	1.13832929	0.18021462	0.58368182	0.22585422	0.81354818	0.35647864	2.25305246	1.39878022	1.32515715	1.59663719	1.69841041	1.10682515	2.16043243	4.01871718	0.86664820	2.88265251	0.54447691	2.64126772	1.87012377	8.54374603	0.88714547	1.29666056
3440.000000	131	0	0	31.4	1.212769	4095.000000	7	1.97748702	0.65251412	2.13650290	0.92607198	0.60388067	0.17202861	2.36452688	0.89964295	0.74496354	1.17628011	1.13830661	0.18020460	0.58365993	0.22585006	0.81344438	0.35644790	2.25274358	1.39854175	1.32506244	1.59641952	1.69840135	1.10678153	2.15876963	4.01857278	0.86660225	2.88221607	0.54448776	2.64079235	1.86989839	8.54270752	0.88456803	1.29663668
3440.600000	131	0	0	31.4	1.213989	4095.000000	7	1.97737304	0.65246374	2.13637908	0.92605342	0.60335223	0.17197092	2.36460194	0.89964921	0.74484085	1.17617558	1.13812066	0.18019906	0.58364962	0.22583982	0.81335711	0.35643120	2.25248576	1.39830049	1.32502436	1.59599753	1.69830371	1.10678361	2.15779386	4.01799945	0.86660352	2.88198809	0.54446075	2.64040843	1.86963488	8.54176898	0.88228886	1.29651066
3441.100000	131	0	0	31.4	1.213989	4095.000000	7	1.97729407	0.65243236	2.13633272	0.92605421	0.60293112	0.17192838	2.36434684	0.89963356	0.74477421	1.17615053	1.13800397	0.18018750	0.58364267	0.22582702	0.81327995	0.35641966	2.25213722	1.39817408	1.32495089	1.59598503	1.69815417	1.10670795	2.15680412	4.01809779	0.86650779	2.88198250	0.54445583	2.63992561	1.86937006	8.54193734	0.88026208	1.29638133
3441.700000	131	0	0	31.4	1.212769	4095.000000	7	1.97698908	0.65240208	2.13602246	0.92603989	0.60253638	0.17188997	2.36436208	0.89960879	0.74470122	1.17608002	1.13789574	0.18018226	0.58361152	0.22582686	0.81320476	0.35639994	2.25190633	1.39794165	1.32484304	1.59569907	1.69808661	1.10667324	2.15589041	4.01812499	0.86644219	2.88208250	0.54447773	2.63950378	1.86899084	8.53825949	0.87842111	1.29628683
3442.300000	131	0	0	31.4	1.213379	4095.000000	7	1.97702502	0.65238440	2.13598222	0.92599692	0.60218227	0.17184682	2.36436321	0.89959340	0.74461010	1.17605869	1.13783558	0.18016947	0.58361362	0.22581566	0.81314659	0.35637667	2.25198902	1.39774014	1.32483024	1.59543581	1.69802153	1.10667888	2.15497450	4.01794296	0.86643530	2.88193285	0.54438933	2.63931096	1.86887237	8.54298194	0.87692102	1.29631170
3442.800000	0	0	0	31.4	1.213379	4095.000000	0	1.97693944	0.65234794	2.13601279	0.92596191	0.60189350	0.17181117	2.36424808	0.89961348	0.74457172	1.17598200	1.13777392	0.18016346	0.58359279	0.22580862	0.81310542	0.35637063	2.25173881	1.39771065	1.32476419	1.59525460	1.69801453	1.10663675	2.15421873	4.01802456	0.86638246	2.88181257	0.54435864	2.63871613	1.86847037	8.53774230	0.87428975	1.29582899
3443.400000	0	0	0	31.4	1.211548	4095.000000	0	1.97592221	0.65212500	2.13524371	0.92579429	0.60054066	0.17172534	2.36420858	0.89957358	0.74437915	1.17586388	1.13763881	0.18015314	0.58356963	0.22580766	0.81306426	0.35635500	2.25156647	1.39761588	1.32467489	1.59486879	1.69775545	1.10649583	2.15128138	4.01714174	0.86610477	2.88053187	0.54426493	2.63584040	1.86745538	8.53797285	0.86848359	1.29555752
3443.900000	0	0	0	31.4	1.212769	4095.000000	0	1.97567412	0.65208214	2.13515001	0.92566912	0.59960422	0.17162391	2.36435136	0.89957671	0.74430382	1.17580761	1.13758833	0.18014991	0.58356605	0.22580382	0.81303468	0.35636583	2.25152942	1.39759482	1.32466377	1.59479461	1.69772292	1.10649376	2.15053202	4.01685729	0.86616143	2.88090511	0.54429276	2.63642123	1.86757242	8.53792611	0.86724366	1.29563872
3444.500000	0	0	0	31.4	1.213379	4095.000000	0	1.97593025	0.65210424	2.13510520	0.92574655	0.59972622	0.17161121	2.36407033	0.89960383	0.74431441	1.17576433	1.13758743	0.18014975	0.58356206	0.22580446	0.81303592	0.35635322	2.25147735	1.39758850	1.32457919	1.59467280	1.69770727	1.10650236	2.15028690	4.01718985	0.86617597	2.88124764	0.54434636	2.63673735	1.86777826	8.53834362	0.86654328	1.29568247
3445.100000	0	0	0	31.4	1.212158	4095.000000	0	1.97594064	0.65213141	2.13519024	0.92575849	0.59983950	0.17161045	2.36430000	0.89957984	0.74429723	1.17578195	1.13759257	0.18014513	0.58357574	0.22580046	0.81302754	0.35634771	2.25148594	1.39750355	1.32467994	1.59466577	1.69764426	1.10647092	2.15027408	4.01764902	0.86619894	2.88134692	0.54431792	2.63700790	1.86771502	8.53775164	0.86608869	1.29571562
3445.600000	0	0	0	31.4	1.212158	4095.000000	0	1.97611928	0.65216764	2.13552686	0.92577493	0.59993469	0.17160035	2.36441118	0.89957306	0.74434007	1.17582833	1.13757987	0.18014744	0.58356037	0.22579902	0.81299796	0.35635660	2.25131684	1.39749548	1.32464726	1.59469700	1.69770850	1.10650622	2.15059612	4.01768772	0.86617700	2.88140494	0.54430708	2.63698255	1.86772982	8.53800712	0.86576819	1.29575672
3446.100000	0	0	0	31.4	1.213989	4095.000000	0	1.97610274	0.65218532	2.13562363	0.92582134	0.60005991	0.17160112	2.36435926	0.89953603	0.74433960	1.17583142	1.13748437	0.18015037	0.58354669	0.22579710	0.81300215	0.35634807	2.25135871	1.39750917	1.32466680	1.59468138	1.69759978	1.10652669	2.15058381	4.01743877	0.86624284	2.88125673	0.54430565	2.63719672	1.86781683	8.53847136	0.86557072	1.29578026
3446.700000	0	0	0	31.4	1.210327	4095.000000	0	1.97629558	0.65219593	2.13572651	0.92581206	0.60014638	0.17160112	2.36435869	0.89950734	0.74435184	1.17581472	1.13758622	0.18014590	0.58358542	0.22579918	0.81300806	0.35634860	2.25146286	1.39754497	1.32476048	1.59475869	1.69764261	1.10654656	2.15067305	4.01753396	0.86619588	2.88150842	0.54430913	2.63734945	1.86800520	8.53920988	0.86539266	1.29581142
3447.300000	128	0	0	31.4	1.212769	4095.000000	1	1.97634568	0.65223061	2.13557983	0.92582134	0.60022263	0.17159760	2.36427461	0.89951621	0.74437326	1.17584626	1.13765846	0.18014744	0.58356037	0.22580062	0.81298539	0.35636459	2.25142528	1.39746565	1.32463209	1.59469193	1.69755530	1.10649732	2.15006386	4.01729862	0.86614152	2.88102115	0.54424038	2.63695150	1.86767915	8.53838101	0.86470153	1.29565529
3447.800000	128	0	0	31.4	1.212158	4095.000000	1	1.97585983	0.65208678	2.13508280	0.92572109	0.59902419	0.17151102	2.36407936	0.89946118	0.74400348	1.17562366	1.13720544	0.18011293	0.58347218	0.22575821	0.81257705	0.35626601	2.25044203	1.39594441	1.32425609	1.59306615	1.69692945	1.10610697	2.14464969	4.01593612	0.86570415	2.87891443	0.54413952	2.63322998	1.86595962	8.53593563	0.85972386	1.29492691
3448.400000	128	0	0	31.4	1.214600	4095.000000	1	1.97485399	0.65183053	2.13409824	0.92541509	0.59637121	0.17126568	2.36367198	0.89932350	0.74352745	1.17521007	1.13658399	0.18006070	0.58334907	0.22570141	0.81209590	0.35613369	2.24919748	1.39482710	1.32396942	1.59202492	1.69671539	1.10596432	2.14136974	4.01531415	0.86565925	2.87891723	0.54408469	2.63292822	1.86592960	8.53238015	0.85761385	1.29479273
3449.000000	128	0	0	31.4	1.213989	4095.000000	1	1.97459045	0.65183031	2.13401884	0.92542702	0.59608703	0.17120314	2.36333858	0.89935166	0.74342770	1.17516557	1.13652358	0.18005099	0.58334065	0.22569693	0.81203482	0.35612978	2.24896474	1.39468831	1.32393001	1.59168186	1.69671168	1.10594030	2.14052322	4.01528906	0.86566333	2.87914843	0.54407815	2.63285042	1.86581042	8.53233969	0.85640117	1.29482321
3449.500000	128	0	0	31.4	1.212769	4095.000000	1	1.97453944	0.65179055	2.13399543	0.92542861	0.59599742	0.17115604	2.36351289	0.89933889	0.74343499	1.17511117	1.13651422	0.18004699	0.58334002	0.22569421	0.81201856	0.35612800	2.24887412	1.39468376	1.32395696	1.59153881	1.69668616	1.10593822	2.14003781	4.01539150	0.86564930	2.87928115	0.54406506	2.63298073	1.86559358	8.53416382	0.85535290	1.29480830
3450.100000	128	0	0	31.4	1.213379	4095.000000	1	1.97456353	0.65178613	2.13397558	0.92542941	0.59589825	0.17113080	2.36357495	0.89935218	0.74337689	1.17508459	1.13651422	0.18004514	0.58336506	0.22568781	0.81197792	0.35612339	2.24891702	1.39464731	1.32393607	1.59134745	1.69658984	1.10593170	2.13974183	4.01544690	0.86562276	2.87919104	0.54403601	2.63286117	1.86561822	8.53153366	0.85451835	1.29479604
3450.700000	128	0	0	31.4	1.213379	4095.000000	1	1.97461690	0.65180027	2.13385446	0.92541615	0.59583689	0.17109732	2.36355464	0.89937722	0.74335948	1.17503886	1.13640427	0.18003713	0.58334170	0.22569133	0.81195723	0.35611930	2.24893793	1.39458809	1.32390509	1.59130380	1.69657709	1.10591479	2.13973417	4.01514065	0.86564853	2.87923784	0.54399857	2.63269798	1.86561777	8.53214984	0.85382602	1.29473177
3451.200000	128	0	0	31.4	1.213989	4095.000000	1	1.97450875	0.65181021	2.13393385	0.92543604	0.59579251	0.17107927	2.36349371	0.89941372	0.74334819	1.17504195	1.13640337	0.18003882	0.58333644	0.22568365	0.81194639	0.35611593	2.24872077	1.39455655	1.32390980	1.59123677	1.69654786	1.10583977	2.13922956	4.01520545	0.86562991	2.87933983	0.54400614	2.63262904	1.86545963	8.53285325	0.85326358	1.29479505
3451.700000	128	0	0	31.4	1.214600	4095.000000	1	1.97448466	0.65178414	2.13391349	0.92539255	0.59576915	0.17106368	2.36361557	0.89940303	0.74334701	1.17506605	1.13644897	0.18003481	0.58333308	0.22568765	0.81190994	0.35610705	2.24868592	1.39452081	1.32394180	1.59110388	1.69648201	1.10590768	2.13915967	4.01527234	0.86559725	2.87929163	0.54400369	2.63270747	1.86525896	8.53240505	0.85273929	1.29467081
3452.300000	128	0	0	31.4	1.213989	4095.000000	1	1.97451441	0.65179894	2.13388092	0.92537691	0.59574474	0.17105343	2.36349089	0.89940329	0.74330867	1.17503731	1.13642481	0.18003466	0.58333560	0.22568301	0.81190846	0.35610705	2.24858941	1.39452291	1.32393877	1.59109336	1.69654251	1.10587951	2.13891430	4.01491385	0.86558271	2.87924413	0.54399694	2.63271126	1.86521820	8.53173593	0.85225210	1.29471388
3452.800000	128	0	0	31.4	1.213379	4095.000000	1	1.97444877	0.65179761	2.13384428	0.92539415	0.59574198	0.17104196	2.36341755	0.89934827	0.74329526	1.17502557	1.13641787	0.18002942	0.58333602	0.22568109	0.81188088	0.35610847	2.24857440	1.39452326	1.32387242	1.59111791	1.69648118	1.10588692	2.13896276	4.01487519	0.86553475	2.87974852	0.54400266	2.63249432	1.86504307	8.53219341	0.85181235	1.29473144
3453.400000	128	0	0	31.4	1.213379	4095.000000	1	1.97448797	0.65178701	2.13391807	0.92539733	0.59570907	0.17102820	2.36344914	0.89934228	0.74330819	1.17502557	1.13642511	0.18003173	0.58333139	0.22568189	0.81189369	0.35610882	2.24855617	1.39448296	1.32389431	1.59087749	1.69644373	1.10589226	2.13880463	4.01480412	0.86549980	2.87938733	0.54403171	2.63249749	1.86520789	8.53499516	0.85150417	1.29466816
3454.000000	128	0	0	31.4	1.214600	4095.000000	1	1.97445397	0.65178105	2.13391349	0.92537479	0.59568359	0.17101138	2.36346945	0.89931985	0.74327738	1.17501846	1.13648613	0.18003420	0.58334717	0.22568717	0.81187694	0.35611344	2.24837335	1.39452186	1.32392024	1.59084944	1.69648983	1.10585045	2.13861642	4.01464632	0.86549725	2.87941178	0.54397178	2.63248863	1.86505919	8.53713482	0.85109673	1.29461384
3454.500000	128	0	0	31.4	1.213379	4095.000000	1	1.97446955	0.65178591	2.13394301	0.92535411	0.59568869	0.17100634	2.36361669	0.89938713	0.74327173	1.17503267	1.13640639	0.18002773	0.58334339	0.22568141	0.81188999	0.35610687	2.24840445	1.39439186	1.32388825	1.59082879	1.69645772	1.10583562	2.13840631	4.01475709	0.86548628	2.87959272	0.54402762	2.63255757	1.86480437	8.53775164	0.85076292	1.29470593
3455.100000	128	0	0	31.4	1.213379	4095.000000	1	1.97444169	0.65178193	2.13387838	0.92536286	0.59568487	0.17099655	2.36340570	0.89934097	0.74326891	1.17503206	1.13647435	0.18002418	0.58332045	0.22567469	0.81186610	0.35611344	2.24855081	1.39442515	1.32394786	1.59084321	1.69652481	1.10583206	2.13831298	4.01447181	0.86550541	2.87944462	0.54399673	2.63243677	1.86476899	8.53677036	0.85049082	1.29464564
3455.700000	128	0	0	31.4	1.212769	4095.000000	1	1.97430805	0.65175476	2.13399238	0.92533847	0.59567871	0.17098707	2.36328499	0.89932272	0.74325597	1.17502031	1.13641998	0.18002496	0.58331792	0.22567229	0.81187349	0.35610367	2.24841678	1.39447666	1.32386871	1.59076762	1.69646801	1.10585845	2.13818754	4.01441747	0.86548449	2.87925111	0.54397219	2.63239883	1.86476138	8.53569583	0.85019907	1.29463669
3456.200000	128	0	0	31.4	1.212769	4095.000000	1	1.97424383	0.65177597	2.13399848	0.92532866	0.59568359	0.17097943	2.36330473	0.89931907	0.74321951	1.17500424	1.13640941	0.18002157	0.58330698	0.22567837	0.81187004	0.35610332	2.24858244	1.39439641	1.32394045	1.59070100	1.69652193	1.10583562	2.13817428	4.01449689	0.86551434	2.87951937	0.54398875	2.63242729	1.86484736	8.53635298	0.84994021	1.29465094
3456.700000	128	0	0	31.4	1.212158	4095.000000	1	1.97434724	0.65176515	2.13383003	0.92535782	0.59570376	0.17096735	2.36355407	0.89935949	0.74322845	1.17505647	1.13640035	0.18001818	0.58333539	0.22567693	0.81186167	0.35610722	2.24850845	1.39444442	1.32389835	1.59081126	1.69648653	1.10586735	2.13793055	4.01437881	0.86551408	2.87932446	0.54394232	2.63231219	1.86477840	8.53546538	0.84972633	1.29467148
3457.300000	128	0	0	31.4	1.213379	4095.000000	1	1.97427452	0.65177045	2.13389212	0.92534854	0.59569697	0.17095695	2.36338540	0.89933628	0.74319552	1.17501506	1.13638857	0.18001802	0.58332487	0.22567613	0.81187521	0.35610278	2.24845055	1.39446825	1.32392900	1.59078749	1.69653428	1.10581101	2.13800244	4.01411237	0.86547505	2.87956198	0.54393762	2.63234570	1.86475198	8.53499205	0.84945643	1.29461881
3457.900000	128	0	0	31.4	1.213989	4095.000000	1	1.97419991	0.65175874	2.13384886	0.92540767	0.59569039	0.17095405	2.36351571	0.89938035	0.74322304	1.17499528	1.13630521	0.18001787	0.58331855	0.22567453	0.81187571	0.35609834	2.24854330	1.39439747	1.32390542	1.59059581	1.69655033	1.10580448	2.13770469	4.01404341	0.86550643	2.87955919	0.54395623	2.63242665	1.86475959	8.53507924	0.84926534	1.29458469
3458.400000	128	0	0	31.4	1.215210	4095.000000	3	1.97429435	0.65175476	2.13403207	0.92538089	0.59568975	0.17095038	2.36354335	0.89942807	0.74319270	1.17503144	1.13631488	0.18001417	0.58332045	0.22567581	0.81184369	0.35609710	2.24872988	1.39453097	1.32394214	1.59082411	1.69663348	1.10584689	2.13854859	4.01455123	0.86595472	2.88162588	0.54413891	2.63776140	1.86797694	8.54199347	0.85497763	1.29609884
3459.000000	128	0	0	31.4	1.212769	4095.000000	3	1.97731961	0.65252628	2.13697783	0.92621470	0.60244848	0.17139492	2.36486045	0.89976292	0.74452463	1.17590037	1.13765694	0.18012217	0.58358500	0.22580126	0.81297257	0.35636992	2.25137965	1.39784686	1.32499739	1.59448502	1.69825716	1.10666167	2.15336207	4.01818880	0.86663594	2.88510607	0.54437767	2.64250706	1.86957473	8.54486272	0.86226592	1.29657997
3459.500000	128	0	0	31.4	1.213989	4095.000000	3	1.97807116	0.65268386	2.13747274	0.92634310	0.60512729	0.17167654	2.36497448	0.89980335	0.74495389	1.17625877	1.13832687	0.18017656	0.58368919	0.22584526	0.81344907	0.35647935	2.25247449	1.39883326	1.32523670	1.59547370	1.69852248	1.10684147	2.15755976	4.01804548	0.86676283	2.88511658	0.54443517	2.64310918	1.87011613	8.54905709	0.86697910	1.29672026
3460.100000	128	0	0	31.4	1.213989	4095.000000	3	1.97817713	0.65271126	2.13771387	0.92637971	0.60597780	0.17179817	2.36508795	0.89979787	0.74509873	1.17642887	1.13849651	0.18019089	0.58371424	0.22586366	0.81361401	0.35650564	2.25293266	1.39915610	1.32532502	1.59599284	1.69859252	1.10690378	2.15981742	4.01833737	0.86686751	2.88515438	0.54446893	2.64372225	1.87056248	8.54764924	0.87102943	1.29689372
3460.700000	128	0	0	31.4	1.213379	4095.000000	3	1.97852062	0.65275348	2.13792494	0.92645930	0.60670257	0.17189273	2.36520820	0.89977883	0.74525253	1.17656682	1.13873966	0.18020984	0.58372876	0.22587791	0.81372916	0.35652500	2.25332700	1.39938517	1.32540086	1.59634488	1.69882368	1.10697262	2.16136145	4.01821810	0.86685117	2.88520900	0.54451088	2.64417342	1.87098646	8.54880733	0.87498546	1.29705460
3461.200000	128	0	0	31.4	1.213379	4095.000000	3	1.97871037	0.65279106	2.13794534	0.92646514	0.60739988	0.17197842	2.36527143	0.89982213	0.74534628	1.17659466	1.13895895	0.18022032	0.58373297	0.22589007	0.81384531	0.35655787	2.25355428	1.39961708	1.32546930	1.59673646	1.69885459	1.10705126	2.16312525	4.01852465	0.86689611	2.88535604	0.54453810	2.64473781	1.87127395	8.54975022	0.87874965	1.29719857
3461.800000	128	0	0	31.4	1.213989	4095.000000	3	1.97888309	0.65286776	2.13815541	0.92657260	0.60803243	0.17203473	2.36525223	0.89984065	0.74547914	1.17671747	1.13907178	0.18023896	0.58377129	0.22589903	0.81395826	0.35657652	2.25370259	1.39985535	1.32553166	1.59712929	1.69894607	1.10712931	2.16457664	4.01859894	0.86699289	2.88515579	0.54456675	2.64510461	1.87144916	8.55071202	0.88253156	1.29723473
3462.300000	128	0	0	31.4	1.212769	4095.000000	3	1.97918220	0.65290755	2.13828544	0.92655110	0.60860226	0.17210804	2.36534595	0.89981118	0.74561555	1.17679604	1.13907481	0.18024066	0.58378202	0.22590847	0.81402979	0.35659731	2.25411480	1.40006307	1.32563348	1.59751242	1.69907136	1.10718421	2.16580796	4.01901017	0.86707716	2.88569567	0.54456982	2.64549562	1.87178750	8.55049966	0.88622500	1.29732796
3462.900000	128	0	0	31.4	1.214600	4095.000000	3	1.97932657	0.65293629	2.13838234	0.92659701	0.60910567	0.17215609	2.36540354	0.89986360	0.74563982	1.17688824	1.13923938	0.18024944	0.58381191	0.22591119	0.81409663	0.35660228	2.25430883	1.40023145	1.32562067	1.59784010	1.69913853	1.10730530	2.16709888	4.01952822	0.86709427	2.88578391	0.54457596	2.64586890	1.87215285	8.54974086	0.88975675	1.29742982
3463.400000	128	0	0	31.4	1.212158	4095.000000	3	1.97957177	0.65298183	2.13851187	0.92658188	0.60956787	0.17220185	2.36549840	0.89987665	0.74570037	1.17696929	1.13935737	0.18026347	0.58382476	0.22591471	0.81417013	0.35662378	2.25454482	1.40040405	1.32573935	1.59787960	1.69933802	1.10738306	2.16819099	4.01980664	0.86715530	2.88575100	0.54457657	2.64622951	1.87231870	8.55045906	0.89312099	1.29744275
3464.000000	128	0	0	31.4	1.213989	4095.000000	3	1.97957746	0.65300371	2.13863632	0.92659329	0.60996180	0.17225512	2.36555147	0.89991134	0.74580358	1.17704541	1.13937825	0.18026778	0.58383044	0.22592880	0.81425572	0.35663089	2.25462169	1.40058441	1.32578082	1.59822573	1.69929351	1.10732845	2.16904573	4.02036460	0.86720025	2.88609068	0.54461668	2.64649157	1.87256772	8.55300790	0.89630672	1.29757880
3464.500000	128	0	0	31.4	1.212158	4095.000000	3	1.97968019	0.65301477	2.13879290	0.92662779	0.61036121	0.17229813	2.36531038	0.89992960	0.74589006	1.17703829	1.13941183	0.18027841	0.58384602	0.22592896	0.81430925	0.35666038	2.25484319	1.40072681	1.32584590	1.59848273	1.69927991	1.10735427	2.16996083	4.02007252	0.86723983	2.88613131	0.54470468	2.64676257	1.87283746	8.55304227	0.89930004	1.29762326
3465.100000	128	0	0	31.4	1.213989	4095.000000	3	1.97968208	0.65304704	2.13877199	0.92669890	0.61070644	0.17234038	2.36546904	0.89991760	0.74591739	1.17707356	1.13949202	0.18028581	0.58387549	0.22594144	0.81437537	0.35664972	2.25476201	1.40085657	1.32583207	1.59872333	1.69944313	1.10730263	2.17077899	4.02007880	0.86725899	2.88648085	0.54471246	2.64714431	1.87307215	8.55241119	0.90204992	1.29768531
3465.700000	128	0	0	31.4	1.213379	4095.000000	3	1.97983074	0.65306804	2.13884850	0.92663150	0.61103200	0.17237604	2.36540128	0.89991916	0.74600412	1.17712400	1.13954376	0.18028935	0.58387675	0.22593616	0.81445579	0.35666323	2.25517656	1.40093358	1.32586714	1.59881018	1.69940397	1.10737890	2.17142350	4.02002855	0.86729398	2.88667070	0.54475790	2.64736574	1.87299302	8.55415152	0.90467044	1.29772248
3466.200000	128	0	0	31.4	1.212769	4095.000000	3	1.97987714	0.65310673	2.13887859	0.92673366	0.61132823	0.17240941	2.36528554	0.89999142	0.74604064	1.17719207	1.13962244	0.18029398	0.58388117	0.22594384	0.81447232	0.35668188	2.25528303	1.40103521	1.32586748	1.59907783	1.69947776	1.10747329	2.17224998	4.02056457	0.86730828	2.88686827	0.54473006	2.64767757	1.87328979	8.55497658	0.90706423	1.29780013
3466.800000	128	0	0	31.4	1.213379	4095.000000	3	1.98000687	0.65312332	2.13897908	0.92673818	0.61156891	0.17244692	2.36543685	0.89998464	0.74609626	1.17721218	1.13969476	0.18030076	0.58390854	0.22594800	0.81454362	0.35669290	2.25529540	1.40108586	1.32586984	1.59925040	1.69949260	1.10750743	2.17276591	4.02052687	0.86737622	2.88674356	0.54476997	2.64782013	1.87334960	8.55676777	0.90931317	1.29783432
3467.300000	128	0	0	31.4	1.212769	4095.000000	3	1.98017734	0.65314388	2.13901836	0.92678408	0.61181779	0.17247631	2.36550179	0.89999168	0.74619125	1.17722828	1.13973229	0.18030923	0.58390812	0.22594752	0.81458951	0.35670534	2.25527282	1.40114459	1.32589816	1.59940343	1.69954743	1.10750001	2.17349391	4.02068183	0.86737009	2.88676248	0.54481746	2.64793406	1.87362708	8.55763700	0.91141504	1.29788675
3467.900000	128	0	0	31.4	1.213379	4095.000000	3	1.98025453	0.65316621	2.13928619	0.92679364	0.61206521	0.17250678	2.36557971	0.89995725	0.74620492	1.17730131	1.13974742	0.18031524	0.58392012	0.22595616	0.81462998	0.35671351	2.25556322	1.40130005	1.32594571	1.59964493	1.69971521	1.10751336	2.17423097	4.02062424	0.86741428	2.88679261	0.54481848	2.64808364	1.87398557	8.55622691	0.91335845	1.29793156
3468.400000	128	0	0	31.4	1.214600	4095.000000	3	1.98032746	0.65319141	2.13911988	0.92678700	0.61228110	0.17253112	2.36544928	0.89995412	0.74628977	1.17729945	1.13984487	0.18031832	0.58392033	0.22596305	0.81466822	0.35672879	2.25580311	1.40140944	1.32594031	1.59970834	1.69963771	1.10750179	2.17492160	4.02047767	0.86745029	2.88680241	0.54477632	2.64843121	1.87399097	8.55506097	0.91527899	1.29796574
3469.000000	128	0	0	31.4	1.211548	4095.000000	3	1.98041365	0.65319186	2.13945558	0.92681487	0.61249701	0.17255592	2.36550630	0.89997185	0.74632324	1.17733906	1.13988694	0.18032202	0.58392412	0.22596609	0.81471510	0.35673234	2.25563852	1.40154312	1.32596392	1.59979994	1.69973376	1.10750416	2.17545995	4.02076350	0.86746128	2.88686827	0.54476874	2.64865213	1.87399772	8.55276733	0.91699038	1.29807328
3469.600000	128	0	0	31.4	1.213379	4095.000000	3	1.98046101	0.65322568	2.13944588	0.92685972	0.61271769	0.17258685	2.36546622	0.89995099	0.74636638	1.17732142	1.13987876	0.18032664	0.58394539	0.22597137	0.81475508	0.35673128	2.25579665	1.40159623	1.32596392	1.60003170	1.69984137	1.10753741	2.17609130	4.02120748	0.86744748	2.88701681	0.54476465	2.64867187	1.87422535	8.55268610	0.91861362	1.29809684
3470.100000	128	0	0	31.4	1.215210	4095.000000	3	1.98053394	0.65321728	2.13951731	0.92683769	0.61288897	0.17260828	2.36537362	0.89997055	0.74642932	1.17740869	1.13993990	0.18032942	0.58394644	0.22597265	0.81479505	0.35673661	2.25600482	1.40170072	1.32607082	1.60016208	1.69979437	1.10756353	2.17648618	4.02108601	0.86748197	2.88719760	0.54486433	2.64894565	1.87433467	8.55481406	0.92018331	1.29814564
3470.700000	128	0	0	31.4	1.210327	4095.000000	3	1.98071013	0.65323210	2.13967294	0.92686821	0.61308628	0.17262681	2.36543460	0.89992673	0.74639867	1.17740528	1.14008276	0.18033805	0.58395254	0.22597377	0.81482294	0.35673696	2.25604624	1.40177531	1.32601720	1.60025135	1.69986528	1.10756769	2.17697508	4.02157717	0.86755068	2.88697337	0.54487354	2.64912077	1.87447145	8.55543604	0.92170565	1.29818281
3471.200000	128	0	0	31.4	1.213379	4095.000000	3	1.98066135	0.65325266	2.13951629	0.92685919	0.61326169	0.17265299	2.36552720	0.89991838	0.74646562	1.17744706	1.14005734	0.18034236	0.58394139	0.22598209	0.81487180	0.35675349	2.25618557	1.40181541	1.32611634	1.60048630	1.69988961	1.10759262	2.17749472	4.02181597	0.86758363	2.88695165	0.54487968	2.64926851	1.87459879	8.55765264	0.92308993	1.29822265
3471.800000	128	0	0	31.4	1.212769	4095.000000	3	1.98085934	0.65327919	2.13960967	0.92687060	0.61343003	0.17267152	2.36551421	0.89993507	0.74649533	1.17746192	1.14019174	0.18034221	0.58394791	0.22598385	0.81487673	0.35675384	2.25611833	1.40185025	1.32615681	1.60053369	1.69992754	1.10758757	2.17775900	4.02226744	0.86763345	2.88707637	0.54485696	2.64913414	1.87469419	8.55833124	0.92453295	1.29824489
3472.300000	128	0	0	31.4	1.212158	4095.000000	3	1.98089629	0.65329180	2.13963314	0.92689740	0.61358892	0.17269372	2.36558309	0.89996194	0.74655969	1.17746656	1.14012333	0.18035038	0.58395107	0.22598401	0.81490783	0.35675473	2.25614523	1.40194314	1.32608802	1.60075261	1.69994403	1.10761637	2.17829805	4.02177407	0.86766614	2.88733354	0.54484529	2.64948377	1.87490975	8.55683342	0.92593539	1.29825684
3472.900000	128	0	0	31.4	1.213379	4095.000000	3	1.98101330	0.65330971	2.13971376	0.92691147	0.61379515	0.17271607	2.36550348	0.89998777	0.74655521	1.17747028	1.14014149	0.18034991	0.58395907	0.22599089	0.81495249	0.35676859	2.25631953	1.40203532	1.32618008	1.60062963	1.69997248	1.10766713	2.17850165	4.02190500	0.86765260	2.88764050	0.54494559	2.64962644	1.87486564	8.55946036	0.92722360	1.29832422
3473.500000	128	0	0	31.4	1.213989	4095.000000	3	1.98102940	0.65332054	2.13985256	0.92687776	0.61398484	0.17274256	2.36568869	0.90002716	0.74659340	1.17749442	1.14010032	0.18035315	0.58398391	0.22599890	0.81497150	0.35677428	2.25635235	1.40207122	1.32612039	1.60072363	1.69990115	1.10763181	2.17905335	4.02182121	0.86770114	2.88756761	0.54492942	2.64988632	1.87514288	8.55978569	0.92851448	1.29834580
3474.000000	128	0	0	31.4	1.213989	4095.000000	3	1.98105119	0.65335968	2.13973672	0.92693323	0.61415154	0.17276553	2.36564916	0.90000577	0.74665493	1.17747368	1.14016903	0.18036101	0.58399065	0.22599377	0.81502160	0.35677996	2.25644597	1.40217960	1.32624518	1.60099076	1.69999598	1.10763418	2.17955165	4.02231772	0.86770344	2.88777436	0.54495951	2.65001309	1.87499751	8.55905060	0.92968943	1.29831924
3474.600000	128	0	0	31.4	1.213379	4095.000000	6	1.98105688	0.65336720	2.14006078	0.92692368	0.61435075	0.17278789	2.36572539	0.90000342	0.74670445	1.17754393	1.14020294	0.18036425	0.58396644	0.22599681	0.81502184	0.35679045	2.25522818	1.40043605	1.32535198	1.59772240	1.69761666	1.10640209	2.16133619	4.01697127	0.86585648	2.87727359	0.54431220	2.63299085	1.86669369	8.53577992	0.88589254	1.29508628
3475.100000	128	0	0	31.4	1.213379	4095.000000	6	1.97486013	0.65184444	2.13389059	0.92523003	0.59668498	0.17172840	2.36304583	0.89931046	0.74375615	1.17534638	1.13669364	0.18009952	0.58337180	0.22572077	0.81231096	0.35614594	2.24989477	1.39498166	1.32393574	1.59268079	1.69663842	1.10592488	2.14617482	4.01584935	0.86568833	2.87779715	0.54420806	2.63248421	1.86620159	8.53857419	0.87126013	1.29488218
3475.700000	128	0	0	31.4	1.212769	4095.000000	6	1.97460792	0.65181109	2.13384479	0.92526450	0.59584878	0.17148562	2.36324889	0.89926484	0.74360039	1.17513435	1.13655076	0.18007179	0.58334612	0.22570669	0.81213236	0.35613013	2.24932619	1.39466939	1.32388117	1.59210172	1.69651905	1.10586883	2.14308576	4.01533610	0.86560720	2.87836481	0.54417103	2.63239187	1.86592781	8.53841528	0.86526690	1.29470659
3476.200000	131	0	0	31.4	1.212158	4095.000000	6	1.97459045	0.65179077	2.13387736	0.92531858	0.59561587	0.17135837	2.36309490	0.89925623	0.74353380	1.17501290	1.13630612	0.18005962	0.58333897	0.22569405	0.81204836	0.35610669	2.24905161	1.39448857	1.32373904	1.59166822	1.69647624	1.10583473	2.14184829	4.01529952	0.86559725	2.87877056	0.54418555	2.63237606	1.86596768	8.53729057	0.86171589	1.29466419
3476.800000	131	0	0	31.4	1.212158	4095.000000	6	1.97444263	0.65177310	2.13383563	0.92528120	0.59546090	0.17127486	2.36322294	0.89931046	0.74351122	1.17500424	1.13624421	0.18005007	0.58333497	0.22568973	0.81199122	0.35611451	2.24880012	1.39447455	1.32371479	1.59154661	1.69641492	1.10581575	2.14082442	4.01529743	0.86560669	2.87891583	0.54413154	2.63229005	1.86565943	8.53720958	0.85928171	1.29459164
3477.300000	131	0	0	31.4	1.213989	4095.000000	6	1.97421455	0.65176890	2.13392163	0.92530374	0.59538533	0.17122195	2.36328273	0.89928804	0.74344605	1.17500301	1.13629585	0.18003882	0.58332150	0.22568125	0.81195501	0.35610865	2.24891970	1.39445318	1.32368718	1.59134823	1.69651905	1.10587417	2.14016030	4.01559219	0.86561996	2.87917776	0.54410802	2.63242918	1.86551204	8.53598858	0.85762832	1.29463139
3477.900000	131	0	0	31.4	1.212158	4095.000000	6	1.97425894	0.65175918	2.13389008	0.92527563	0.59542460	0.17118723	2.36331319	0.89930812	0.74344911	1.17499559	1.13629434	0.18004344	0.58331687	0.22568829	0.81195674	0.35611593	2.24878189	1.39447070	1.32374982	1.59133420	1.69641615	1.10585934	2.13987706	4.01576049	0.86556791	2.87947675	0.54414300	2.63230902	1.86541394	8.53655544	0.85629213	1.29468009
3478.500000	131	0	0	31.4	1.212769	4095.000000	6	1.97416167	0.65175874	2.13379695	0.92526529	0.59536389	0.17114426	2.36327145	0.89929691	0.74340512	1.17500579	1.13629072	0.18003389	0.58330572	0.22567821	0.81193974	0.35610154	2.24864785	1.39436102	1.32368617	1.59103491	1.69634783	1.10580715	2.13978265	4.01534969	0.86551561	2.87934053	0.54411886	2.63226286	1.86545918	8.53466510	0.85511774	1.29462841
3479.000000	131	0	0	31.4	1.213379	4095.000000	6	1.97417536	0.65176581	2.13381425	0.92528041	0.59532526	0.17112132	2.36339217	0.89933263	0.74333313	1.17496654	1.13628377	0.18003112	0.58331393	0.22567421	0.81192201	0.35610403	2.24870736	1.39438170	1.32375858	1.59098309	1.69640792	1.10583918	2.13911375	4.01578245	0.86552174	2.87946837	0.54411149	2.63222049	1.86541618	8.53403618	0.85418405	1.29455222
3479.600000	131	0	0	31.4	1.212158	4095.000000	6	1.97400066	0.65176006	2.13386107	0.92532813	0.59533375	0.17109594	2.36341755	0.89933028	0.74334466	1.17494645	1.13631004	0.18002804	0.58332466	0.22568045	0.81188088	0.35609817	2.24850577	1.39438765	1.32379158	1.59086697	1.69633220	1.10582257	2.13889032	4.01522426	0.86551663	2.87962696	0.54401371	2.63232863	1.86529165	8.53527230	0.85329926	1.29457773
3480.100000	131	0	0	31.4	1.212158	4095.000000	6	1.97404174	0.65173665	2.13378525	0.92530188	0.59529151	0.17107193	2.36337186	0.89935349	0.74332984	1.17493564	1.13629434	0.18001802	0.58331666	0.22567757	0.81187792	0.35610278	2.24851060	1.39429585	1.32386669	1.59085567	1.69640134	1.10589255	2.13860265	4.01530997	0.86547480	2.87928185	0.54404869	2.63224199	1.86523432	8.53494846	0.85258092	1.29461284
3480.700000	131	0	0	31.4	1.212769	4095.000000	6	1.97411540	0.65173025	2.13399238	0.92533476	0.59526371	0.17106001	2.36358059	0.89940095	0.74329196	1.17491586	1.13627773	0.18002295	0.58330130	0.22567341	0.81190034	0.35609444	2.24852400	1.39434526	1.32373837	1.59063048	1.69637417	1.10585904	2.13867508	4.01513751	0.86547862	2.87922736	0.54407794	2.63230586	1.86509816	8.53612250	0.85201994	1.29447471
3481.200000	131	0	0	31.4	1.213989	4095.000000	6	1.97416497	0.65172252	2.13389008	0.92533953	0.59527029	0.17104319	2.36356141	0.89939860	0.74327879	1.17494645	1.13632424	0.18001525	0.58330972	0.22567725	0.81186536	0.35609089	2.24826560	1.39420091	1.32380876	1.59059620	1.69640545	1.10578195	2.13842364	4.01484279	0.86546077	2.87953823	0.54409022	2.63226349	1.86524731	8.53596678	0.85141064	1.29454394
3481.800000	131	0	0	31.4	1.214600	4095.000000	6	1.97410359	0.65172119	2.13402546	0.92533078	0.59525671	0.17102102	2.36350499	0.89935870	0.74327338	1.17493286	1.13627682	0.18001895	0.58329246	0.22566877	0.81185650	0.35608769	2.24826721	1.39423314	1.32372220	1.59062308	1.69638241	1.10582198	2.13813094	4.01484697	0.86548934	2.87935310	0.54399448	2.63208200	1.86511115	8.53669249	0.85093095	1.29451811
3482.400000	131	0	0	31.4	1.213379	4095.000000	6	1.97404599	0.65170264	2.13400357	0.92529976	0.59525140	0.17101597	2.36361669	0.89933915	0.74324327	1.17489578	1.13627139	0.18001864	0.58328909	0.22566749	0.81184295	0.35608769	2.24816161	1.39423419	1.32362285	1.59055179	1.69632355	1.10581427	2.13807128	4.01497656	0.86547505	2.87944881	0.54404787	2.63209338	1.86507577	8.53626266	0.85038119	1.29448034
3482.900000	131	0	0	31.4	1.215210	4095.000000	6	1.97404268	0.65171699	2.13392774	0.92526370	0.59525331	0.17099946	2.36347848	0.89931777	0.74326209	1.17493873	1.13622579	0.18001248	0.58331435	0.22566717	0.81183605	0.35609515	2.24810211	1.39423734	1.32367472	1.59056464	1.69640998	1.10581783	2.13788772	4.01511138	0.86543653	2.87947675	0.54394314	2.63217875	1.86491812	8.53637478	0.84994071	1.29455554
3483.500000	131	0	0	31.4	1.212158	4095.000000	6	1.97393787	0.65169424	2.13377303	0.92529472	0.59525480	0.17098508	2.36352079	0.89932037	0.74322704	1.17495727	1.13626776	0.18001479	0.58329604	0.22566733	0.81182300	0.35608574	2.24817447	1.39428149	1.32373669	1.59057204	1.69635318	1.10583503	2.13793208	4.01484279	0.86549265	2.87940270	0.54397566	2.63226665	1.86490289	8.53832180	0.84957080	1.29454162
3484.000000	131	0	0	31.4	1.213989	4095.000000	6	1.97402946	0.65171589	2.13401630	0.92530718	0.59525756	0.17097255	2.36357607	0.89928856	0.74325221	1.17497396	1.13621371	0.18000832	0.58329478	0.22566205	0.81184073	0.35608911	2.24828919	1.39418339	1.32372456	1.59044894	1.69627293	1.10577691	2.13765728	4.01474351	0.86543526	2.87955779	0.54400226	2.63235076	1.86488229	8.53681086	0.84923530	1.29448299
3484.600000	131	0	0	31.4	1.212158	4095.000000	6	1.97412248	0.65170772	2.13390280	0.92534244	0.59525522	0.17096077	2.36352304	0.89928674	0.74318564	1.17496901	1.13623756	0.18001032	0.58327058	0.22566669	0.81184640	0.35608431	2.24828490	1.39419320	1.32366158	1.59030638	1.69636018	1.10579737	2.13758081	4.01498074	0.86543730	2.87953823	0.54402292	2.63217496	1.86470317	8.53878608	0.84889029	1.29446478
3485.100000	131	0	0	31.4	1.213989	4095.000000	7	1.97403843	0.65167724	2.13374199	0.92531911	0.59527263	0.17095389	2.36338540	0.89928178	0.74318752	1.17500888	1.13626867	0.18000554	0.58329898	0.22566989	0.81181438	0.35607970	2.24855027	1.39460526	1.32391890	1.59124690	1.69808332	1.10677234	2.14854932	4.01972290	0.86720919	2.88941216	0.54460952	2.64849042	1.87255064	8.56130623	0.86772720	1.29759837
3485.700000	131	0	0	31.4	1.214600	4095.000000	7	1.98010678	0.65319075	2.13968621	0.92697437	0.61166683	0.17194093	2.36592982	0.89998046	0.74598385	1.17703025	1.13955556	0.18026269	0.58389633	0.22594304	0.81443877	0.35671031	2.25516312	1.40210218	1.32611398	1.59929932	1.69980591	1.10763181	2.17125886	4.02166934	0.86759232	2.89003994	0.54477058	2.65066040	1.87411603	8.56408249	0.89288727	1.29804639
3486.300000	131	0	0	31.4	1.213379	4095.000000	7	1.98078403	0.65330285	2.14003986	0.92705957	0.61456849	0.17229874	2.36591570	0.90003811	0.74640975	1.17737743	1.14020960	0.18031093	0.58397212	0.22597473	0.81477704	0.35677143	2.25632706	1.40278146	1.32621752	1.60045693	1.70011762	1.10773541	2.17658167	4.02186206	0.86768863	2.88960293	0.54481705	2.65108163	1.87458934	8.56497170	0.91189915	1.29823460
3486.800000	131	0	0	31.4	1.212158	4095.000000	7	1.98105262	0.65336676	2.14023533	0.92707523	0.61564865	0.17248519	2.36599533	0.90005037	0.74655874	1.17751020	1.14051022	0.18033034	0.58398581	0.22598625	0.81497421	0.35679844	2.25670908	1.40309303	1.32629071	1.60097195	1.70026360	1.10779568	2.17920662	4.02205479	0.86774764	2.88957348	0.54486515	2.65122567	1.87492145	8.56280530	0.92309814	1.29828273
3487.400000	131	0	0	31.4	1.211548	4095.000000	7	1.98122411	0.65337273	2.14025728	0.92708239	0.61612787	0.17258532	2.36599702	0.90005898	0.74665305	1.17757705	1.14044664	0.18034113	0.58400707	0.22599842	0.81507071	0.35681035	2.25686944	1.40321626	1.32636828	1.60134372	1.70029618	1.10782121	2.18045659	4.02231039	0.86768837	2.88911692	0.54489094	2.65108545	1.87472569	8.56263315	0.92755040	1.29826015
3487.900000	131	0	0	31.4	1.213989	4095.000000	7	1.98095124	0.65330838	2.13978775	0.92695526	0.61535668	0.17262099	2.36600210	0.90001803	0.74654483	1.17755570	1.14046390	0.18032942	0.58398034	0.22598993	0.81497100	0.35677961	2.25669617	1.40259490	1.32613186	1.60079726	1.69994197	1.10763804	2.17848763	4.02169133	0.86753331	2.88757392	0.54482032	2.64923922	1.87389920	8.55840318	0.92354960	1.29794749
3488.500000	131	0	0	31.4	1.213379	4095.000000	7	1.98038476	0.65317969	2.13924180	0.92681593	0.61312089	0.17255424	2.36557914	0.89997733	0.74620303	1.17729976	1.14006914	0.18031046	0.58392728	0.22596016	0.81468623	0.35672008	2.25604032	1.40185869	1.32589917	1.59997650	1.69964719	1.10750298	2.17530538	4.02091323	0.86736575	2.88677439	0.54472658	2.64747011	1.87318861	8.55522037	0.91685641	1.29763322
3489.100000	131	0	0	31.4	1.212769	4095.000000	7	1.97955379	0.65300460	2.13848433	0.92661081	0.61098607	0.17246835	2.36523530	0.89989517	0.74590632	1.17705685	1.13960367	0.18028304	0.58385528	0.22593728	0.81440374	0.35664812	2.25526206	1.40110344	1.32570192	1.59898274	1.69931700	1.10736258	2.17184395	4.02020756	0.86710193	2.88566906	0.54469936	2.64566667	1.87228544	8.55238307	0.91007859	1.29725696
3489.600000	131	0	0	31.4	1.214600	4095.000000	7	1.97905489	0.65284610	2.13795808	0.92643118	0.60914104	0.17236211	2.36520763	0.89979161	0.74565184	1.17686967	1.13924210	0.18025992	0.58380476	0.22590799	0.81414423	0.35657866	2.25444698	1.40037417	1.32543592	1.59823434	1.69912329	1.10721567	2.16878147	4.01995528	0.86693211	2.88457401	0.54462671	2.64440729	1.87154351	8.54932871	0.90387890	1.29698494
3490.100000	131	0	0	31.4	1.213989	4095.000000	7	1.97845390	0.65273403	2.13763944	0.92635955	0.60763561	0.17226400	2.36501908	0.89972510	0.74541648	1.17668963	1.13896893	0.18023866	0.58377023	0.22589231	0.81393311	0.35654241	2.25393099	1.39987538	1.32529198	1.59760196	1.69879772	1.10711387	2.16606050	4.01929064	0.86684121	2.88412884	0.54458639	2.64324385	1.87091818	8.54871680	0.89868115	1.29677233
3490.700000	131	0	0	31.4	1.213379	4095.000000	7	1.97807448	0.65264407	2.13714601	0.92627412	0.60646144	0.17217813	2.36467080	0.89967920	0.74522827	1.17651857	1.13878049	0.18021878	0.58373571	0.22586687	0.81376048	0.35650226	2.25362682	1.39942030	1.32510997	1.59696706	1.69864196	1.10703078	2.16389184	4.01893483	0.86666326	2.88364387	0.54453707	2.64236925	1.87035411	8.54850764	0.89444789	1.29654780
3491.300000	131	0	0	31.4	1.214600	4095.000000	7	1.97779350	0.65256230	2.13682647	0.92616323	0.60552297	0.17209885	2.36469959	0.89967477	0.74510155	1.17640877	1.13857514	0.18020799	0.58369445	0.22585182	0.81363818	0.35647277	2.25324640	1.39903349	1.32515749	1.59654769	1.69837374	1.10695571	2.16203463	4.01884693	0.86659918	2.88340526	0.54448755	2.64163527	1.87009458	8.54817987	0.89079653	1.29643141
3491.800000	131	0	0	31.4	1.212769	4095.000000	7	1.97756884	0.65250595	2.13672710	0.92610169	0.60476804	0.17203504	2.36446705	0.89964921	0.74495742	1.17629774	1.13844661	0.18019520	0.58366772	0.22583918	0.81349443	0.35644417	2.25284134	1.39876056	1.32500751	1.59613271	1.69831442	1.10686817	2.16043191	4.01826413	0.86654991	2.88299668	0.54445297	2.64111095	1.86966271	8.54606390	0.88764460	1.29630606
3492.400000	131	0	0	31.4	1.213989	4095.000000	7	1.97720564	0.65245512	2.13655538	0.92610116	0.60405942	0.17197796	2.36429323	0.89964321	0.74484839	1.17622011	1.13825370	0.18017687	0.58363320	0.22583278	0.81337880	0.35641753	2.25239070	1.39841251	1.32487573	1.59573071	1.69821308	1.10680141	2.15891016	4.01828296	0.86645265	2.88288615	0.54441675	2.64037480	1.86926055	8.54687524	0.88480231	1.29619399
3493.000000	131	0	0	31.4	1.213379	4095.000000	7	1.97700374	0.65241070	2.13630928	0.92603485	0.60345065	0.17192210	2.36425203	0.89962835	0.74474172	1.17612393	1.13809980	0.18017394	0.58361383	0.22582062	0.81328192	0.35639052	2.25217804	1.39817689	1.32490640	1.59545339	1.69805448	1.10670973	2.15762973	4.01804025	0.86636459	2.88250912	0.54438872	2.64009056	1.86886385	8.54505614	0.88233631	1.29608226
3493.500000	131	0	0	31.4	1.211548	4095.000000	7	1.97681793	0.65237689	2.13624101	0.92599108	0.60298746	0.17187498	2.36424413	0.89960722	0.74465884	1.17607384	1.13800578	0.18015792	0.58360099	0.22581134	0.81322350	0.35637223	2.25184565	1.39794937	1.32488753	1.59522062	1.69793338	1.10670944	2.15663081	4.01774107	0.86631788	2.88221398	0.54437890	2.63950251	1.86889167	8.54608574	0.88023272	1.29600634
3494.100000	131	0	0	31.4	1.213989	4095.000000	7	1.97667138	0.65233071	2.13601024	0.92595050	0.60257286	0.17182341	2.36433555	0.89959627	0.74454724	1.17600952	1.13788123	0.18014867	0.58360163	0.22580414	0.81314141	0.35635411	2.25184726	1.39776998	1.32468230	1.59501248	1.69785554	1.10659848	2.15552184	4.01789798	0.86628087	2.88249373	0.54436048	2.63922154	1.86851837	8.54752439	0.87834007	1.29588866
3494.700000	131	0	0	31.4	1.213989	4095.000000	7	1.97664396	0.65227525	2.13590123	0.92593300	0.60218099	0.17178470	2.36428815	0.89961557	0.74444577	1.17594768	1.13777906	0.18014112	0.58357405	0.22579598	0.81307658	0.35634576	2.25171250	1.39754076	1.32471297	1.59472745	1.69789261	1.10662993	2.15468110	4.01756220	0.86625586	2.88197970	0.54434555	2.63896216	1.86846902	8.54762739	0.87666866	1.29580843
3495.200000	131	0	0	31.4	1.212769	4095.000000	7	1.97658014	0.65226066	2.13600107	0.92588314	0.60185490	0.17175640	2.36428476	0.89960826	0.74438950	1.17587440	1.13773039	0.18013927	0.58356353	0.22579453	0.81302581	0.35632320	2.25145266	1.39742458	1.32462906	1.59445184	1.69769903	1.10660797	2.15407337	4.01729967	0.86619282	2.88209858	0.54433511	2.63879729	1.86823979	8.54709994	0.87532149	1.29576600
3495.700000	0	0	0	31.4	1.213989	4095.000000	0	1.97646007	0.65225470	2.13580241	0.92588367	0.60165681	0.17172779	2.36415046	0.89964112	0.74439115	1.17585306	1.13754179	0.18013296	0.58354059	0.22579213	0.81299944	0.35631823	2.25147198	1.39728841	1.32455055	1.59448814	1.69772910	1.10656050	2.15363475	4.01719822	0.86614152	2.88240141	0.54433286	2.63861468	1.86766255	8.54325326	0.87298310	1.29533945
3496.300000	0	0	0	31.4	1.211548	4095.000000	0	1.97566184	0.65207308	2.13521417	0.92572030	0.60047739	0.17165099	2.36406751	0.89956497	0.74421790	1.17577515	1.13752547	0.18012726	0.58352817	0.22578365	0.81296912	0.35631681	2.25108818	1.39730034	1.32446901	1.59401351	1.69745071	1.10644451	2.15095719	4.01628113	0.86591516	2.88100227	0.54420560	2.63599113	1.86663363	8.54171598	0.86760356	1.29509323
3496.800000	0	0	0	31.4	1.213379	4095.000000	0	1.97530370	0.65199952	2.13491477	0.92564366	0.59952439	0.17155813	2.36387453	0.89950656	0.74413764	1.17571053	1.13743934	0.18011924	0.58353259	0.22577437	0.81292229	0.35630739	2.25113058	1.39721997	1.32444846	1.59412825	1.69736629	1.10641900	2.14999824	4.01606158	0.86596722	2.88086736	0.54421972	2.63614695	1.86677572	8.54032564	0.86639241	1.29509323
3497.400000	0	0	0	31.4	1.213379	4095.000000	0	1.97544119	0.65203707	2.13503850	0.92568423	0.59963808	0.17154712	2.36404606	0.89950499	0.74413858	1.17566169	1.13742846	0.18011924	0.58349702	0.22577757	0.81292205	0.35631130	2.25105490	1.39721997	1.32442454	1.59408649	1.69741076	1.10642731	2.14981726	4.01641079	0.86595625	2.88118333	0.54422504	2.63654032	1.86695010	8.53930025	0.86575416	1.29516812
3498.000000	0	0	0	31.4	1.213379	4095.000000	0	1.97545064	0.65206160	2.13518056	0.92568291	0.59975837	0.17153702	2.36406638	0.89948804	0.74416023	1.17570002	1.13748769	0.18012433	0.58351870	0.22577437	0.81292008	0.35631059	2.25090354	1.39722804	1.32441376	1.59408727	1.69740047	1.10641129	2.14991723	4.01648711	0.86593634	2.88124554	0.54421951	2.63644340	1.86692634	8.53777034	0.86534878	1.29521219
3498.500000	0	0	0	31.4	1.212769	4095.000000	0	1.97573508	0.65209054	2.13523607	0.92573382	0.59983907	0.17152325	2.36413409	0.89948726	0.74417341	1.17567900	1.13743178	0.18011062	0.58351470	0.22577437	0.81290628	0.35632018	2.25107637	1.39723190	1.32446430	1.59407751	1.69743012	1.10643265	2.14985315	4.01646516	0.86595548	2.88139725	0.54416571	2.63686153	1.86716170	8.54019472	0.86502690	1.29525693
3499.100000	0	0	0	31.4	1.213379	4095.000000	0	1.97562640	0.65210158	2.13529769	0.92574708	0.59995215	0.17152310	2.36425711	0.89949482	0.74418236	1.17568116	1.13753726	0.18011817	0.58350165	0.22577149	0.81288902	0.35631254	2.25132811	1.39728104	1.32446227	1.59409312	1.69747171	1.10644600	2.14980445	4.01665233	0.86598355	2.88141193	0.54425593	2.63687357	1.86723747	8.53889514	0.86484508	1.29525958
3499.700000	0	0	0	31.4	1.212158	4095.000000	0	1.97576816	0.65214445	2.13522232	0.92574682	0.60004649	0.17152799	2.36425373	0.89950473	0.74417412	1.17567807	1.13746835	0.18011709	0.58349870	0.22577773	0.81287128	0.35631041	2.25117245	1.39727402	1.32437939	1.59405370	1.69749065	1.10642078	2.14997158	4.01656345	0.86600499	2.88148255	0.54415957	2.63709660	1.86714780	8.53929714	0.86468062	1.29534408
3500.200000	0	0	0	31.4	1.213379	4095.000000	0	1.97581825	0.65217140	2.13521366	0.92576034	0.60012763	0.17152478	2.36429492	0.89952664	0.74420896	1.17572259	1.13735049	0.18011354	0.58348629	0.22577309	0.81289371	0.35630650	2.25118318	1.39731473	1.32443094	1.59415440	1.69745524	1.10642998	2.15011770	4.01716893	0.86599529	2.88163427	0.54419926	2.63720940	1.86715139	8.54297570	0.86453580	1.29534640
3500.700000	128	0	0	31.4	1.214600	4095.000000	0	1.97588771	0.65215616	2.13530940	0.92578792	0.60021645	0.17151591	2.36433555	0.89948361	0.74422355	1.17572723	1.13734203	0.18011662	0.58350144	0.22577709	0.81286660	0.35630224	2.25099371	1.39728384	1.32452966	1.59402873	1.69746553	1.10643443	2.15006591	4.01718881	0.86600371	2.88183285	0.54426023	2.63728734	1.86731459	8.54399243	0.86447232	1.29530134
3501.300000	128	0	0	31.4	1.212769	4095.000000	1	1.97586503	0.65213826	2.13526866	0.92579800	0.59999751	0.17150918	2.36412224	0.89949743	0.74410398	1.17562861	1.13726799	0.18010307	0.58346692	0.22575805	0.81270321	0.35626974	2.25067009	1.39659155	1.32435379	1.59345003	1.69721106	1.10632675	2.14839562	4.01638569	0.86574701	2.88016567	0.54411436	2.63447850	1.86570155	8.53882970	0.86092060	1.29464663
3501.900000	128	0	0	31.4	1.213379	4095.000000	1	1.97447474	0.65181021	2.13403258	0.92539759	0.59700604	0.17128235	2.36334929	0.89933550	0.74347287	1.17520698	1.13657734	0.18004452	0.58333476	0.22569837	0.81213876	0.35613440	2.24919534	1.39485093	1.32378619	1.59156727	1.69648571	1.10591064	2.14169813	4.01503927	0.86548245	2.87905972	0.54399612	2.63258793	1.86509055	8.53732173	0.85774735	1.29446776
3502.400000	128	0	0	31.4	1.212158	4095.000000	1	1.97430616	0.65171876	2.13381425	0.92531964	0.59609510	0.17115206	2.36329909	0.89933889	0.74331807	1.17503175	1.13635414	0.18001925	0.58328531	0.22567341	0.81194565	0.35608875	2.24874543	1.39447525	1.32368516	1.59111674	1.69644249	1.10585311	2.14013223	4.01501418	0.86542199	2.87915262	0.54399673	2.63253037	1.86494947	8.53431016	0.85607609	1.29436905
3503.000000	128	0	0	31.4	1.213379	4095.000000	1	1.97421833	0.65172031	2.13374962	0.92531540	0.59592097	0.17109655	2.36321279	0.89934410	0.74324562	1.17497210	1.13628347	0.18001571	0.58327815	0.22567053	0.81190354	0.35608982	2.24856099	1.39432739	1.32368011	1.59098153	1.69649230	1.10582732	2.13938568	4.01515737	0.86541612	2.87967237	0.54404624	2.63237985	1.86478467	8.53328903	0.85501538	1.29429718
3503.500000	128	0	0	31.4	1.213989	4095.000000	1	1.97407526	0.65173025	2.13367482	0.92529817	0.59581841	0.17106383	2.36331263	0.89933159	0.74319975	1.17497736	1.13627109	0.18001448	0.58326595	0.22566461	0.81187915	0.35608929	2.24841302	1.39427308	1.32365653	1.59077697	1.69636224	1.10580567	2.13893164	4.01464737	0.86541919	2.87962556	0.54405340	2.63236847	1.86466331	8.53332328	0.85411948	1.29430778
3504.100000	128	0	0	31.4	1.213989	4095.000000	1	1.97405165	0.65171567	2.13367991	0.92530983	0.59573603	0.17103845	2.36334083	0.89928439	0.74321857	1.17495449	1.13624511	0.18000539	0.58328467	0.22566317	0.81190748	0.35608005	2.24832886	1.39420967	1.32365788	1.59072048	1.69645731	1.10579915	2.13889747	4.01490549	0.86540490	2.87971848	0.54401412	2.63234697	1.86463734	8.53270696	0.85343948	1.29434819
3504.700000	128	0	0	31.4	1.213379	4095.000000	1	1.97412956	0.65171412	2.13376794	0.92534138	0.59570440	0.17102820	2.36352135	0.89927448	0.74317694	1.17492915	1.13636048	0.18000000	0.58328026	0.22566381	0.81184960	0.35607277	2.24832296	1.39423839	1.32372254	1.59069866	1.69646554	1.10584748	2.13848994	4.01457317	0.86537250	2.87965490	0.54402435	2.63230902	1.86454689	8.53439111	0.85277976	1.29430049
3505.200000	128	0	0	31.4	1.212158	4095.000000	1	1.97414703	0.65170286	2.13364480	0.92531567	0.59569930	0.17100267	2.36339217	0.89924554	0.74323433	1.17494275	1.13635202	0.18000154	0.58323880	0.22566685	0.81188014	0.35607277	2.24815893	1.39420161	1.32373770	1.59060672	1.69639475	1.10582316	2.13842262	4.01463692	0.86542480	2.87973944	0.54402046	2.63216990	1.86441749	8.53349760	0.85233430	1.29428791
3505.800000	128	0	0	31.4	1.213989	4095.000000	1	1.97417772	0.65170926	2.13368296	0.92533369	0.59566342	0.17098554	2.36322350	0.89924893	0.74321434	1.17496654	1.13625901	0.17999784	0.58325122	0.22566029	0.81185551	0.35608041	2.24827847	1.39422123	1.32373938	1.59060243	1.69647789	1.10579766	2.13809473	4.01490027	0.86535873	2.87967796	0.54400757	2.63212311	1.86433601	8.53288126	0.85180527	1.29427632
3506.300000	128	0	0	31.4	1.213379	4095.000000	1	1.97424241	0.65171832	2.13363106	0.92532097	0.59564113	0.17097331	2.36322689	0.89927526	0.74321316	1.17493255	1.13632243	0.17999522	0.58326279	0.22565741	0.81183433	0.35607348	2.24821628	1.39423734	1.32369829	1.59045518	1.69644414	1.10581901	2.13785305	4.01449794	0.86535797	2.87938803	0.54400021	2.63202130	1.86450301	8.53212494	0.85142454	1.29426340
3506.900000	128	0	0	31.4	1.213989	4095.000000	1	1.97419755	0.65172428	2.13374861	0.92529234	0.59561969	0.17096307	2.36317556	0.89925936	0.74318635	1.17499219	1.13635202	0.17999722	0.58327036	0.22565773	0.81183138	0.35607721	2.24822325	1.39420931	1.32369526	1.59043804	1.69640463	1.10583947	2.13778372	4.01457840	0.86538424	2.87956059	0.54401187	2.63214713	1.86443361	8.53285325	0.85099589	1.29425446
3507.400000	128	0	0	31.4	1.212158	4095.000000	1	1.97406062	0.65170153	2.13371095	0.92526158	0.59565790	0.17095267	2.36315074	0.89930681	0.74319576	1.17496963	1.13631760	0.17999368	0.58327415	0.22565549	0.81182177	0.35607011	2.24814874	1.39425766	1.32359726	1.59039558	1.69629968	1.10583473	2.13807740	4.01476859	0.86533271	2.87940549	0.54400451	2.63236847	1.86453032	8.53389297	0.85067449	1.29429784
3508.000000	128	0	0	31.4	1.212769	4095.000000	1	1.97412814	0.65169270	2.13380509	0.92527404	0.59563455	0.17094288	2.36330755	0.89927214	0.74316776	1.17499899	1.13622548	0.17999106	0.58327563	0.22565661	0.81182448	0.35607828	2.24817286	1.39423069	1.32362858	1.59038896	1.69646184	1.10583799	2.13766748	4.01470589	0.86537837	2.87970730	0.54400205	2.63229258	1.86445197	8.53313339	0.85036199	1.29426042
3508.500000	128	0	0	31.4	1.212769	4095.000000	1	1.97412578	0.65169491	2.13365701	0.92528412	0.59565068	0.17092775	2.36317330	0.89927813	0.74312637	1.17496438	1.13629041	0.17999368	0.58327036	0.22565965	0.81182916	0.35607259	2.24810371	1.39413399	1.32371446	1.59035429	1.69643056	1.10583680	2.13749058	4.01461497	0.86531843	2.87946418	0.54399591	2.63228373	1.86427243	8.53238326	0.85001622	1.29428228
3509.100000	128	0	0	31.4	1.213989	4095.000000	1	1.97406960	0.65167702	2.13367177	0.92526688	0.59561035	0.17091995	2.36311577	0.89929117	0.74310708	1.17492451	1.13627622	0.17999306	0.58324974	0.22565309	0.81182251	0.35606478	2.24807691	1.39410421	1.32373702	1.59025457	1.69630133	1.10583147	2.13731880	4.01454078	0.86536434	2.87953753	0.54399428	2.63215219	1.86425587	8.53194133	0.84976799	1.29425512
3509.700000	128	0	0	31.4	1.213989	4095.000000	1	1.97412012	0.65167746	2.13365854	0.92523109	0.59560844	0.17090787	2.36318797	0.89932089	0.74310144	1.17491710	1.13627169	0.17998968	0.58323754	0.22565613	0.81178261	0.35606283	2.24817286	1.39412033	1.32371951	1.59017940	1.69637500	1.10579974	2.13728414	4.01416252	0.86531052	2.87957875	0.54401228	2.63208137	1.86427377	8.53432884	0.84943851	1.29418524
3510.200000	128	0	0	31.4	1.213379	4095.000000	1	1.97409934	0.65167039	2.13368296	0.92530612	0.59558976	0.17090099	2.36329683	0.89932820	0.74309979	1.17489578	1.13623877	0.17998736	0.58325753	0.22565245	0.81178261	0.35606691	2.24811336	1.39412523	1.32369560	1.59006918	1.69642150	1.10583829	2.13681985	4.01412073	0.86533144	2.87985543	0.54399898	2.63189420	1.86426795	8.53328281	0.84922571	1.29419948
3510.800000	128	0	0	31.4	1.213989	4095.000000	1	1.97409934	0.65165029	2.13367177	0.92530188	0.59561374	0.17089870	2.36342319	0.89931724	0.74310967	1.17490288	1.13626837	0.17998028	0.58325816	0.22565085	0.81181980	0.35606442	2.24800991	1.39405972	1.32372894	1.59002322	1.69635277	1.10581279	2.13692941	4.01407371	0.86532940	2.87968564	0.54397546	2.63192329	1.86413410	8.53204714	0.84898392	1.29419253
3511.300000	128	0	0	31.4	1.213989	4095.000000	1	1.97403088	0.65167613	2.13367431	0.92529605	0.59561226	0.17089167	2.36330078	0.89927344	0.74307745	1.17489145	1.13632786	0.17998336	0.58325290	0.22565037	0.81177843	0.35606283	2.24807316	1.39406848	1.32371749	1.59002244	1.69647254	1.10581812	2.13696305	4.01368925	0.86533705	2.87956967	0.54398671	2.63198209	1.86411216	8.53150876	0.84878203	1.29416073
3511.900000	128	0	0	31.4	1.212769	4095.000000	1	1.97413806	0.65168408	2.13350945	0.92528014	0.59561183	0.17088463	2.36332391	0.89921973	0.74310543	1.17491555	1.13631246	0.17998243	0.58326489	0.22565293	0.81179296	0.35606940	2.24820342	1.39403695	1.32366394	1.59006879	1.69646225	1.10579410	2.13695438	4.01356284	0.86528068	2.87989385	0.54389957	2.63193847	1.86426482	8.53119136	0.84859759	1.29416338
3512.400000	128	0	0	31.4	1.212769	4095.000000	3	1.97414609	0.65168210	2.13363513	0.92530612	0.59562500	0.17088173	2.36346663	0.89924137	0.74308521	1.17489917	1.13623938	0.17998259	0.58324869	0.22565213	0.81177843	0.35607366	2.24809139	1.39417288	1.32365586	1.59013772	1.69649065	1.10585371	2.13765524	4.01434015	0.86577993	2.88223845	0.54407283	2.63779753	1.86758453	8.54160686	0.85452696	1.29572358
3513.000000	128	0	0	31.4	1.212158	4095.000000	3	1.97711722	0.65241799	2.13660735	0.92611071	0.60236763	0.17132288	2.36448116	0.89960305	0.74442105	1.17579865	1.13767175	0.18009120	0.58354711	0.22578829	0.81291268	0.35634985	2.25090515	1.39791532	1.32486259	1.59415518	1.69825839	1.10683197	2.15268950	4.01717416	0.86649911	2.88542957	0.54428928	2.64216097	1.86908507	8.54650388	0.86169248	1.29615653
3513.600000	128	0	0	31.4	1.215210	4095.000000	3	1.97778971	0.65258750	2.13717965	0.92627332	0.60507022	0.17159729	2.36481925	0.89965782	0.74479988	1.17624825	1.13824583	0.18014035	0.58363615	0.22581966	0.81338102	0.35645749	2.25217857	1.39888771	1.32504155	1.59513237	1.69837910	1.10699636	2.15720429	4.01756115	0.86661016	2.88492054	0.54431199	2.64283541	1.86941943	8.55109928	0.86629797	1.29633359
3514.100000	128	0	0	31.4	1.210327	4095.000000	3	1.97800352	0.65263590	2.13744318	0.92632585	0.60599405	0.17172779	2.36496658	0.89971285	0.74499698	1.17641619	1.13844177	0.18016177	0.58364962	0.22584206	0.81352377	0.35646904	2.25254699	1.39923901	1.32504728	1.59570728	1.69861848	1.10703256	2.15943686	4.01784149	0.86666939	2.88533013	0.54444335	2.64344397	1.86985080	8.54918197	0.87041817	1.29645064
3514.700000	128	0	0	31.4	1.212769	4095.000000	3	1.97828642	0.65270751	2.13756501	0.92633965	0.60680507	0.17182372	2.36471313	0.89969537	0.74512251	1.17648949	1.13858058	0.18018149	0.58370708	0.22585406	0.81365544	0.35649764	2.25313197	1.39959143	1.32516895	1.59628314	1.69867534	1.10712990	2.16138876	4.01832690	0.86674828	2.88538405	0.54436969	2.64385124	1.87051173	8.55239244	0.87450579	1.29664033
3515.200000	128	0	0	31.4	1.211548	4095.000000	3	1.97853529	0.65275459	2.13771999	0.92641977	0.60753519	0.17191384	2.36455905	0.89970920	0.74524594	1.17662838	1.13871395	0.18019166	0.58369845	0.22585982	0.81378268	0.35652891	2.25324587	1.39985184	1.32525288	1.59658834	1.69875651	1.10719311	2.16294473	4.01821601	0.86687262	2.88580282	0.54439813	2.64452742	1.87091908	8.54951917	0.87840027	1.29672788
3515.800000	128	0	0	31.4	1.214600	4095.000000	3	1.97867393	0.65281117	2.13790659	0.92648530	0.60817465	0.17197811	2.36497335	0.89973345	0.74535712	1.17670417	1.13886337	0.18020414	0.58373529	0.22587055	0.81389069	0.35654597	2.25360479	1.40014040	1.32532097	1.59711834	1.69894731	1.10718836	2.16452296	4.01843153	0.86685551	2.88604305	0.54445850	2.64505947	1.87107225	8.55193949	0.88237242	1.29681578
3516.300000	128	0	0	31.4	1.212769	4095.000000	3	1.97883861	0.65281780	2.13798001	0.92650945	0.60876233	0.17203993	2.36488473	0.89977675	0.74546760	1.17672242	1.13897407	0.18021462	0.58373445	0.22588591	0.81400463	0.35656569	2.25392776	1.40039140	1.32545244	1.59747528	1.69894607	1.10729224	2.16588284	4.01884274	0.86694743	2.88621886	0.54452705	2.64556684	1.87137728	8.55127731	0.88618518	1.29695077
3516.900000	128	0	0	31.4	1.212769	4095.000000	3	1.97919404	0.65286599	2.13811615	0.92653359	0.60931703	0.17209947	2.36503884	0.89978535	0.74553780	1.17677624	1.13906180	0.18022309	0.58376329	0.22589103	0.81406580	0.35658239	2.25403848	1.40056613	1.32544941	1.59763676	1.69909485	1.10738573	2.16704772	4.01906982	0.86699774	2.88623357	0.54449083	2.64575761	1.87176817	8.55398903	0.88991198	1.29700351
3517.500000	128	0	0	31.4	1.212769	4095.000000	3	1.97931994	0.65291330	2.13826862	0.92657605	0.60981489	0.17214890	2.36507045	0.89980439	0.74564665	1.17689535	1.13913743	0.18023111	0.58377592	0.22589999	0.81415928	0.35659784	2.25425831	1.40077991	1.32555290	1.59781703	1.69908578	1.10736852	2.16810362	4.01932204	0.86705545	2.88700070	0.54458291	2.64617035	1.87190793	8.55349844	0.89347293	1.29714980
3518.000000	128	0	0	31.4	1.213379	4095.000000	3	1.97947710	0.65294159	2.13848229	0.92663654	0.61017114	0.17220002	2.36508682	0.89984300	0.74572770	1.17687803	1.13920065	0.18023989	0.58378392	0.22590463	0.81425523	0.35660602	2.25447224	1.40088329	1.32557684	1.59816628	1.69924940	1.10741927	2.16911969	4.01941204	0.86707026	2.88680592	0.54452459	2.64643559	1.87221038	8.55566423	0.89687675	1.29713952
3518.600000	128	0	0	31.4	1.213379	4095.000000	3	1.97973368	0.65297785	2.13833899	0.92667582	0.61058735	0.17224915	2.36514666	0.89979500	0.74580782	1.17694764	1.13927478	0.18025268	0.58377865	0.22591407	0.81429001	0.35661685	2.25459696	1.40101517	1.32559201	1.59832782	1.69918428	1.10745459	2.17006897	4.01954810	0.86705928	2.88673375	0.54455017	2.64673585	1.87229578	8.55618627	0.90000003	1.29727488
3519.100000	128	0	0	31.4	1.213989	4095.000000	3	1.97988803	0.65298890	2.13849249	0.92664079	0.61094551	0.17228466	2.36517432	0.89983178	0.74586154	1.17702375	1.13943211	0.18025807	0.58380455	0.22592016	0.81433688	0.35663427	2.25479642	1.40113931	1.32564562	1.59848038	1.69923003	1.10751930	2.17082765	4.01964230	0.86714228	2.88691311	0.54466048	2.64699479	1.87252682	8.55473592	0.90302739	1.29736047
3519.700000	128	0	0	31.4	1.212769	4095.000000	3	1.97984447	0.65302184	2.13868426	0.92666892	0.61122476	0.17232890	2.36524941	0.89974832	0.74590090	1.17705995	1.13944088	0.18026793	0.58381865	0.22592288	0.81439979	0.35664262	2.25490502	1.40128246	1.32574980	1.59885753	1.69939903	1.10752613	2.17159125	4.01983595	0.86715581	2.88688509	0.54457923	2.64733775	1.87272327	8.55305789	0.90571920	1.29740725
3520.200000	128	0	0	31.4	1.214600	4095.000000	3	1.97983926	0.65304483	2.13853329	0.92668696	0.61152618	0.17236257	2.36520876	0.89979318	0.74593224	1.17714411	1.13951774	0.18026732	0.58382686	0.22592960	0.81446689	0.35665594	2.25502600	1.40145412	1.32579229	1.59908878	1.69938996	1.10755848	2.17241883	4.01967056	0.86717752	2.88679751	0.54458537	2.64750002	1.87291883	8.55563609	0.90824494	1.29742915
3520.800000	128	0	0	31.4	1.212769	4095.000000	3	1.97988282	0.65306119	2.13864907	0.92669917	0.61184485	0.17239640	2.36531829	0.89979761	0.74604135	1.17710976	1.13966238	0.18027718	0.58382981	0.22593296	0.81450094	0.35667229	2.25503192	1.40158638	1.32579026	1.59927741	1.69946374	1.10759410	2.17325398	4.01967056	0.86724443	2.88713803	0.54465843	2.64768394	1.87300021	8.55470155	0.91059275	1.29754661
3521.300000	128	0	0	31.4	1.213989	4095.000000	3	1.98013188	0.65308219	2.13856746	0.92669121	0.61209872	0.17242549	2.36526409	0.89978979	0.74605856	1.17714999	1.13965239	0.18028211	0.58383423	0.22593760	0.81455127	0.35668846	2.25525131	1.40168806	1.32578790	1.59949462	1.69952063	1.10759054	2.17388107	4.01999296	0.86727738	2.88699649	0.54468790	2.64793279	1.87314904	8.55407340	0.91280471	1.29761331
3521.900000	128	0	0	31.4	1.214600	4095.000000	3	1.98012809	0.65310342	2.13874546	0.92674799	0.61236553	0.17245626	2.36537080	0.89984691	0.74609839	1.17721157	1.13973985	0.18029012	0.58384812	0.22594240	0.81459272	0.35668241	2.25531476	1.40177038	1.32583207	1.59965902	1.69949755	1.10765377	2.17462085	4.02048185	0.86731594	2.88716046	0.54465884	2.64820013	1.87345753	8.55496408	0.91485308	1.29766208
3522.500000	128	0	0	31.4	1.213379	4095.000000	3	1.98021712	0.65312508	2.13877607	0.92668112	0.61256513	0.17247662	2.36547186	0.89984456	0.74613822	1.17725396	1.13977829	0.18029660	0.58386033	0.22594656	0.81464083	0.35670107	2.25559173	1.40191182	1.32583443	1.59987628	1.69949466	1.10765555	2.17493612	4.02051640	0.86734480	2.88735597	0.54472412	2.64832999	1.87355332	8.55627380	0.91675674	1.29767337
3523.000000	128	0	0	31.4	1.213379	4095.000000	3	1.98032509	0.65313282	2.13903060	0.92673207	0.61278453	0.17251076	2.36544137	0.89987769	0.74617593	1.17724715	1.13987089	0.18029505	0.58387528	0.22595392	0.81470054	0.35670196	2.25562938	1.40208881	1.32583443	1.59991973	1.69966203	1.10768049	2.17546358	4.02058341	0.86738082	2.88756410	0.54468196	2.64857255	1.87356591	8.55929770	0.91860992	1.29769494
3523.600000	128	0	0	31.4	1.212158	4095.000000	3	1.98041744	0.65316466	2.13924333	0.92678833	0.61301815	0.17253755	2.36531603	0.89985656	0.74620940	1.17726696	1.13983972	0.18029983	0.58389381	0.22596097	0.81471263	0.35671102	2.25553042	1.40207474	1.32593289	1.60001722	1.69970367	1.10766446	2.17599998	4.02051012	0.86741147	2.88777506	0.54476363	2.64878456	1.87365497	8.55893487	0.92034320	1.29775799
3524.100000	128	0	0	31.4	1.213989	4095.000000	3	1.98051168	0.65316223	2.13919487	0.92680160	0.61323654	0.17256205	2.36542951	0.89986882	0.74626879	1.17731183	1.13986545	0.18029860	0.58388265	0.22595808	0.81473682	0.35671067	2.25568478	1.40217714	1.32596864	1.60023882	1.69971975	1.10766862	2.17676643	4.02076245	0.86744876	2.88766853	0.54478573	2.64892401	1.87398692	8.55932585	0.92198050	1.29774704
3524.700000	128	0	0	31.4	1.213379	4095.000000	3	1.98076603	0.65316532	2.13927547	0.92679735	0.61342143	0.17259113	2.36538717	0.89989230	0.74631523	1.17734246	1.13991629	0.18029814	0.58389402	0.22595888	0.81476667	0.35672808	2.25591230	1.40222394	1.32587995	1.60032027	1.69972263	1.10772532	2.17741840	4.02084308	0.86744059	2.88751645	0.54482401	2.64898832	1.87393159	8.55945723	0.92353451	1.29778951
3525.200000	128	0	0	31.4	1.212769	4095.000000	3	1.98076461	0.65319628	2.13936425	0.92682044	0.61364935	0.17261701	2.36530756	0.89990403	0.74634351	1.17739383	1.13998651	0.18031108	0.58388075	0.22596913	0.81483552	0.35672453	2.25595426	1.40231368	1.32593188	1.60044910	1.69986033	1.10772413	2.17769670	4.02070487	0.86747941	2.88770497	0.54482708	2.64920355	1.87407869	8.55927580	0.92505162	1.29781341
3525.800000	128	0	0	31.4	1.211548	4095.000000	3	1.98081955	0.65322944	2.13937292	0.92683398	0.61381558	0.17264380	2.36565876	0.89991577	0.74640339	1.17737465	1.13997773	0.18031524	0.58390812	0.22596561	0.81484761	0.35673607	2.25599837	1.40244285	1.32608195	1.60075731	1.69985085	1.10774372	2.17823469	4.02053106	0.86750495	2.88792786	0.54484427	2.64931436	1.87440081	8.55990769	0.92653970	1.29786186
3526.400000	128	0	0	31.4	1.212158	4095.000000	3	1.98083755	0.65322790	2.13929945	0.92683212	0.61401904	0.17266646	2.36563843	0.89991108	0.74642083	1.17742602	1.14007459	0.18031971	0.58391191	0.22596817	0.81489573	0.35673803	2.25616029	1.40247171	1.32608566	1.60072128	1.69983518	1.10777282	2.17859879	4.02055410	0.86752207	2.88799375	0.54482319	2.64952517	1.87448810	8.56037070	0.92800448	1.29784029
3526.900000	128	0	0	31.4	1.212769	4095.000000	3	1.98089534	0.65322591	2.13941578	0.92688095	0.61418876	0.17268331	2.36576210	0.89984952	0.74651277	1.17745109	1.14006551	0.18032757	0.58393086	0.22597041	0.81492214	0.35675473	2.25622377	1.40253928	1.32607149	1.60096960	1.69986033	1.10783279	2.17923884	4.02099386	0.86752309	2.88829167	0.54484836	2.64978695	1.87462264	8.56101210	0.92937707	1.29781407
3527.500000	128	0	0	31.4	1.214600	4095.000000	3	1.98091287	0.65326261	2.13936629	0.92684963	0.61432816	0.17270658	2.36546734	0.89989856	0.74649839	1.17750772	1.14016510	0.18032603	0.58393233	0.22597441	0.81495644	0.35676717	2.25637871	1.40270155	1.32603878	1.60112198	1.69990239	1.10785802	2.17979591	4.02097920	0.86751211	2.88803300	0.54485553	2.65001118	1.87494665	8.56217307	0.93070137	1.29787248
3528.000000	128	0	0	31.4	1.213379	4095.000000	3	1.98102324	0.65326416	2.13940047	0.92689687	0.61449490	0.17272511	2.36557914	0.89989517	0.74658562	1.17753403	1.14014028	0.18033543	0.58393465	0.22597857	0.81501715	0.35676486	2.25635020	1.40259032	1.32614568	1.60109104	1.69991558	1.10786485	2.18043111	4.02095512	0.86754276	2.88845852	0.54486781	2.65002838	1.87491335	8.56105591	0.93199271	1.29800557
3528.600000	128	0	0	31.4	1.212769	4095.000000	6	1.98113884	0.65326084	2.13930098	0.92685468	0.61467910	0.17274532	2.36550292	0.89992751	0.74662476	1.17753341	1.14019083	0.18034252	0.58391149	0.22597521	0.81501864	0.35678281	2.25502493	1.40043007	1.32525153	1.59724031	1.69742065	1.10658750	2.16191967	4.01591939	0.86568450	2.87709980	0.54420192	2.63276946	1.86646018	8.54113611	0.88610452	1.29465690
3529.100000	128	0	0	31.4	1.213379	4095.000000	6	1.97463484	0.65173577	2.13311768	0.92520246	0.59662230	0.17167562	2.36282587	0.89919548	0.74355663	1.17536678	1.13653204	0.18006840	0.58332003	0.22569853	0.81222005	0.35610918	2.24944580	1.39471845	1.32377474	1.59188028	1.69645361	1.10595987	2.14561857	4.01444569	0.86548015	2.87795494	0.54410822	2.63208390	1.86567915	8.54042850	0.87061908	1.29439886
3529.700000	128	0	0	31.4	1.212769	4095.000000	6	1.97438407	0.65168784	2.13296710	0.92520061	0.59566045	0.17140869	2.36292908	0.89920878	0.74339053	1.17510592	1.13626233	0.18003790	0.58328720	0.22567373	0.81199245	0.35607916	2.24901408	1.39439571	1.32368179	1.59125664	1.69636553	1.10594831	2.14245263	4.01464319	0.86538909	2.87870840	0.54403273	2.63217559	1.86529568	8.54205583	0.86441420	1.29426439
3530.300000	131	0	0	31.4	1.212158	4095.000000	6	1.97429530	0.65169513	2.13311972	0.92523958	0.59542481	0.17128908	2.36280162	0.89922964	0.74336677	1.17501630	1.13618472	0.18002850	0.58326784	0.22567245	0.81192989	0.35606584	2.24871541	1.39430041	1.32365721	1.59090243	1.69632520	1.10594504	2.14119408	4.01488041	0.86541485	2.87898288	0.54401555	2.63228057	1.86518102	8.53756160	0.86102260	1.29428393
3530.800000	131	0	0	31.4	1.215210	4095.000000	6	1.97422636	0.65171302	2.13322707	0.92525575	0.59548191	0.17122149	2.36306162	0.89923746	0.74332537	1.17497334	1.13618381	0.18002711	0.58327605	0.22566397	0.81191166	0.35608875	2.24855778	1.39431127	1.32373567	1.59083814	1.69643303	1.10588573	2.14086169	4.01455123	0.86539648	2.87958713	0.54394498	2.63251077	1.86505158	8.53803516	0.85886356	1.29421604
3531.400000	131	0	0	31.4	1.212769	4095.000000	6	1.97428963	0.65170131	2.13320773	0.92529949	0.59548043	0.17117240	2.36302891	0.89926197	0.74325927	1.17497087	1.13621431	0.18001741	0.58326405	0.22566205	0.81189836	0.35607757	2.24839533	1.39434105	1.32364340	1.59076684	1.69633796	1.10583028	2.14036447	4.01445091	0.86530542	2.87974713	0.54386398	2.63246713	1.86512279	8.53825637	0.85715581	1.29413093
3531.900000	131	0	0	31.5	1.213379	4095.000000	6	1.97414325	0.65168916	2.13310802	0.92527298	0.59539149	0.17112775	2.36311126	0.89926536	0.74323551	1.17497272	1.13610348	0.18000955	0.58326447	0.22566093	0.81186610	0.35607792	2.24841839	1.39417953	1.32368718	1.59048478	1.69622273	1.10582791	2.13969080	4.01416670	0.86533654	2.87960879	0.54388546	2.63230017	1.86480930	8.54033810	0.85564766	1.29416802
3532.500000	131	0	0	31.5	1.212769	4095.000000	6	1.97419850	0.65166266	2.13333340	0.92527219	0.59531571	0.17109380	2.36295559	0.89929586	0.74322445	1.17494089	1.13619498	0.18000616	0.58327015	0.22565805	0.81182103	0.35606247	2.24827579	1.39411052	1.32366057	1.59026431	1.69626347	1.10574103	2.13932088	4.01430358	0.86532480	2.87945370	0.54397055	2.63234634	1.86475645	8.54092101	0.85449657	1.29419551
3533.100000	131	0	0	31.5	1.212769	4095.000000	6	1.97403702	0.65166553	2.13322757	0.92526026	0.59529682	0.17107056	2.36285802	0.89925415	0.74318729	1.17492081	1.13612432	0.18000308	0.58326868	0.22565309	0.81180650	0.35606531	2.24828972	1.39415256	1.32363195	1.59028067	1.69621491	1.10581041	2.13910202	4.01411237	0.86535261	2.87961787	0.54395132	2.63241401	1.86479183	8.54157568	0.85369590	1.29419352
3533.600000	131	0	0	31.4	1.212158	4095.000000	6	1.97405779	0.65168806	2.13314872	0.92527669	0.59535583	0.17104732	2.36319699	0.89924815	0.74320281	1.17496005	1.13616811	0.18000015	0.58327394	0.22565085	0.81182152	0.35606940	2.24826828	1.39411437	1.32359490	1.59015642	1.69618898	1.10580982	2.13892858	4.01368402	0.86534113	2.87952705	0.54395071	2.63233053	1.86484154	8.54016667	0.85284175	1.29417630
3534.100000	131	0	0	31.4	1.213379	4095.000000	6	1.97412531	0.65168320	2.13315533	0.92529737	0.59528387	0.17102361	2.36318233	0.89918609	0.74316635	1.17492791	1.13614757	0.17999199	0.58325437	0.22565709	0.81177449	0.35606478	2.24820717	1.39408459	1.32362656	1.59000920	1.69611779	1.10575229	2.13843894	4.01387416	0.86530083	2.87942645	0.54386337	2.63233306	1.86455629	8.53581106	0.85208645	1.29409582
3534.700000	131	0	0	31.5	1.212769	4095.000000	6	1.97402427	0.65167370	2.13324080	0.92526052	0.59525883	0.17100099	2.36308869	0.89921660	0.74313225	1.17498045	1.13603675	0.17999229	0.58324406	0.22565245	0.81177128	0.35605945	2.24808549	1.39411087	1.32362353	1.59007034	1.69614412	1.10572235	2.13811258	4.01351792	0.86532659	2.87933005	0.54385805	2.63227424	1.86449809	8.53525985	0.85146473	1.29409317
3535.300000	131	0	0	31.5	1.212158	4095.000000	6	1.97399216	0.65167967	2.13320672	0.92523428	0.59523803	0.17098356	2.36307347	0.89918375	0.74311484	1.17497643	1.13608174	0.17998906	0.58325058	0.22564845	0.81176390	0.35606620	2.24811175	1.39409720	1.32362521	1.58998934	1.69617993	1.10571375	2.13801876	4.01333094	0.86530465	2.87924971	0.54387400	2.63231914	1.86446003	8.53460283	0.85088243	1.29407960
3535.800000	131	0	0	31.5	1.212158	4095.000000	6	1.97402757	0.65168806	2.13325352	0.92522844	0.59523294	0.17096995	2.36313551	0.89919991	0.74306098	1.17495511	1.13613187	0.17999106	0.58323059	0.22564653	0.81176956	0.35606336	2.24818787	1.39409335	1.32359120	1.58996870	1.69623137	1.10577216	2.13785254	4.01311786	0.86532557	2.87933843	0.54387053	2.63208264	1.86437451	8.53295908	0.85038397	1.29404019
3536.400000	131	0	0	31.5	1.212769	4095.000000	6	1.97394306	0.65166465	2.13338428	0.92523825	0.59522912	0.17095527	2.36313382	0.89922755	0.74306333	1.17495634	1.13608446	0.17998613	0.58322912	0.22564301	0.81175626	0.35605927	2.24805065	1.39407023	1.32357470	1.58990989	1.69623631	1.10574073	2.13776638	4.01345943	0.86527277	2.87952635	0.54390591	2.63214777	1.86442913	8.53417939	0.84992632	1.29404284
3537.000000	131	0	0	31.5	1.214600	4095.000000	6	1.97391615	0.65164963	2.13329015	0.92522765	0.59521850	0.17094334	2.36313495	0.89918844	0.74306992	1.17495418	1.13611919	0.17998089	0.58324659	0.22564349	0.81176611	0.35605235	2.24801634	1.39401453	1.32356695	1.58990989	1.69625071	1.10569151	2.13754972	4.01369865	0.86528476	2.87977018	0.54389507	2.63219014	1.86421871	8.53584843	0.84949960	1.29408854
3537.500000	131	0	0	31.5	1.212769	4095.000000	6	1.97389868	0.65165338	2.13332068	0.92519875	0.59524376	0.17092851	2.36319699	0.89922103	0.74302359	1.17493842	1.13609080	0.17997843	0.58323964	0.22564429	0.81176217	0.35605075	2.24809675	1.39401838	1.32358514	1.58978138	1.69623137	1.10573450	2.13739577	4.01376551	0.86532353	2.87973245	0.54382614	2.63226602	1.86422318	8.53495468	0.84916690	1.29403920
3538.100000	131	0	0	31.5	1.213379	4095.000000	6	1.97398178	0.65166862	2.13328405	0.92516190	0.59525607	0.17091919	2.36317387	0.89924267	0.74300007	1.17495171	1.13609382	0.17997966	0.58325079	0.22564029	0.81176414	0.35604791	2.24801313	1.39405411	1.32357335	1.58970701	1.69619474	1.10579677	2.13737589	4.01355553	0.86529114	2.87986381	0.54390100	2.63213955	1.86438481	8.53326724	0.84875655	1.29400509
3538.700000	131	0	0	31.5	1.212158	4095.000000	6	1.97382834	0.65164853	2.13330491	0.92521492	0.59523272	0.17090787	2.36318966	0.89921634	0.74300736	1.17497241	1.13619438	0.17998012	0.58324595	0.22564269	0.81173878	0.35604915	2.24806887	1.39401243	1.32362757	1.58961083	1.69619598	1.10579144	2.13712308	4.01346883	0.86531435	2.87976809	0.54387134	2.63208390	1.86414171	8.53342912	0.84839777	1.29403489
3539.200000	131	0	0	31.5	1.213379	4095.000000	7	1.97380520	0.65164808	2.13327998	0.92516429	0.59522105	0.17089687	2.36312536	0.89925936	0.74295891	1.17492946	1.13607963	0.17997211	0.58323985	0.22564381	0.81175405	0.35604595	2.24850684	1.39470023	1.32389431	1.59101192	1.69812822	1.10678302	2.14992697	4.01852046	0.86709963	2.89027636	0.54450536	2.64894884	1.87219061	8.55950415	0.86860245	1.29718663
3539.700000	131	0	0	31.4	1.213989	4095.000000	7	1.97998651	0.65315537	2.13904795	0.92693695	0.61213567	0.17192593	2.36601227	0.89997394	0.74591433	1.17702096	1.13939277	0.18023296	0.58384981	0.22592368	0.81440201	0.35669183	2.25518248	1.40200823	1.32598280	1.59859148	1.69973211	1.10758104	2.17167306	4.02019395	0.86744774	2.89065805	0.54462200	2.65084074	1.87352949	8.55871906	0.89491427	1.29762392
3540.300000	131	0	0	31.4	1.212769	4095.000000	7	1.98068408	0.65325664	2.13958722	0.92698658	0.61484868	0.17227502	2.36592586	0.89998881	0.74626054	1.17740219	1.14007671	0.18027903	0.58390917	0.22595584	0.81474767	0.35675029	2.25595264	1.40270085	1.32619324	1.59960383	1.69995805	1.10774343	2.17656921	4.02065880	0.86749729	2.89003363	0.54474909	2.65115365	1.87410568	8.56045204	0.91389633	1.29779383
3540.800000	131	0	0	31.4	1.211548	4095.000000	7	1.98097729	0.65332386	2.13977142	0.92696906	0.61587284	0.17244493	2.36569490	0.89996194	0.74643851	1.17755446	1.14025955	0.18029737	0.58393991	0.22597409	0.81490635	0.35677197	2.25651645	1.40305078	1.32623337	1.60018087	1.70001578	1.10778529	2.17921338	4.02087658	0.86754353	2.88965624	0.54469056	2.65142389	1.87436752	8.56053965	0.92487271	1.29796275
3541.400000	131	0	0	31.4	1.213379	4095.000000	7	1.98103840	0.65334000	2.13993319	0.92697808	0.61639091	0.17254995	2.36586939	0.89995046	0.74651065	1.17765195	1.14041606	0.18031247	0.58396433	0.22597841	0.81504332	0.35678938	2.25678926	1.40317190	1.32632309	1.60071345	1.69999557	1.10787673	2.18076906	4.02071219	0.86759513	2.88939814	0.54467255	2.65146787	1.87468429	8.56321847	0.93128037	1.29799495
3542.000000	131	0	0	31.4	1.212158	4095.000000	7	1.98096782	0.65333270	2.13964743	0.92695951	0.61654669	0.17262252	2.36584059	0.89994655	0.74656181	1.17769281	1.14050023	0.18032048	0.58396139	0.22598817	0.81509070	0.35679560	2.25691734	1.40313457	1.32630690	1.60071188	1.70013041	1.10784377	2.18137386	4.02065461	0.86756268	2.88895493	0.54468422	2.65099751	1.87439946	8.56681946	0.93240919	1.29782270
3542.500000	131	0	0	31.4	1.212158	4095.000000	7	1.98067793	0.65328317	2.13936731	0.92689581	0.61546326	0.17262635	2.36551647	0.89992855	0.74640197	1.17754115	1.14024259	0.18031108	0.58392960	0.22597265	0.81493695	0.35676362	2.25640831	1.40268958	1.32607554	1.60022708	1.69983848	1.10767960	2.17909751	4.02021489	0.86737469	2.88758092	0.54473620	2.64915070	1.87365946	8.56138759	0.92722175	1.29752172
3543.100000	131	0	0	31.5	1.213379	4095.000000	7	1.98007080	0.65313216	2.13860622	0.92669174	0.61336983	0.17255653	2.36520989	0.89984978	0.74614364	1.17739198	1.13992386	0.18029136	0.58387360	0.22594464	0.81471905	0.35670214	2.25580848	1.40187417	1.32586815	1.59938973	1.69950785	1.10755136	2.17585212	4.01961823	0.86721583	2.88645003	0.54467214	2.64778131	1.87290490	8.55843758	0.92030144	1.29726691
3543.700000	131	0	0	31.4	1.213379	4095.000000	7	1.97948562	0.65300415	2.13819009	0.92651714	0.61138448	0.17246070	2.36515400	0.89974571	0.74583986	1.17715339	1.13944754	0.18026131	0.58381486	0.22591519	0.81441262	0.35663427	2.25512924	1.40119524	1.32568338	1.59853789	1.69925806	1.10739404	2.17260324	4.01943193	0.86697220	2.88530563	0.54459376	2.64621361	1.87200724	8.55589554	0.91332793	1.29694215
3544.200000	131	0	0	31.4	1.213989	4095.000000	7	1.97897822	0.65287218	2.13754666	0.92638263	0.60956530	0.17235783	2.36494118	0.89971989	0.74553710	1.17699466	1.13913168	0.18024205	0.58376686	0.22589039	0.81416421	0.35658434	2.25462546	1.40051972	1.32555965	1.59780217	1.69900624	1.10726760	2.16964317	4.01865021	0.86684530	2.88472312	0.54453503	2.64490626	1.87137818	8.55222375	0.90696623	1.29678493
3544.700000	131	0	0	31.4	1.214600	4095.000000	7	1.97846905	0.65273934	2.13728567	0.92629428	0.60812175	0.17226247	2.36464371	0.89966747	0.74530152	1.17676201	1.13879168	0.18022217	0.58374560	0.22586959	0.81394766	0.35652696	2.25403041	1.39992986	1.32531086	1.59705111	1.69869924	1.10712426	2.16682865	4.01832481	0.86671126	2.88423663	0.54446627	2.64381692	1.87060334	8.55257051	0.90152603	1.29644533
3545.300000	131	0	0	31.4	1.213379	4095.000000	7	1.97822444	0.65265424	2.13689170	0.92617305	0.60694396	0.17218119	2.36449358	0.89964530	0.74509095	1.17657827	1.13853854	0.18020106	0.58366688	0.22585262	0.81381325	0.35648610	2.25362413	1.39948390	1.32515783	1.59643202	1.69847715	1.10702277	2.16464529	4.01779651	0.86659612	2.88378802	0.54443619	2.64298658	1.87016777	8.55067142	0.89688352	1.29630673
3545.900000	131	0	0	31.4	1.213379	4095.000000	7	1.97781147	0.65255678	2.13653805	0.92614069	0.60593609	0.17210390	2.36432596	0.89963174	0.74497108	1.17643413	1.13832959	0.18018550	0.58363615	0.22583630	0.81366900	0.35645163	2.25306911	1.39906230	1.32500312	1.59590260	1.69836097	1.10693227	2.16292771	4.01714174	0.86646874	2.88310442	0.54437296	2.64209811	1.86980995	8.54920070	0.89293635	1.29613564
3546.400000	131	0	0	31.4	1.213379	4095.000000	7	1.97759674	0.65251125	2.13624866	0.92609586	0.60512301	0.17202815	2.36436829	0.89958714	0.74479164	1.17633763	1.13813457	0.18017471	0.58362099	0.22582558	0.81348876	0.35642587	2.25272048	1.39870928	1.32491685	1.59553853	1.69824644	1.10684028	2.16131094	4.01688761	0.86640696	2.88300018	0.54433838	2.64165876	1.86939160	8.54841711	0.88942871	1.29601364
3547.000000	131	0	0	31.5	1.212769	4095.000000	7	1.97750121	0.65245379	2.13598935	0.92603909	0.60437619	0.17197367	2.36430508	0.89954802	0.74469486	1.17622970	1.13800790	0.18015807	0.58359257	0.22581278	0.81338595	0.35640100	2.25240896	1.39836580	1.32480496	1.59519016	1.69811174	1.10677056	2.15947342	4.01647352	0.86635285	2.88295331	0.54435905	2.64106715	1.86923676	8.54832346	0.88650582	1.29589628
3547.500000	131	0	0	31.5	1.212769	4095.000000	7	1.97715930	0.65240341	2.13600667	0.92600939	0.60378863	0.17191537	2.36408105	0.89952820	0.74458444	1.17616568	1.13783589	0.18014682	0.58358100	0.22580174	0.81326121	0.35638271	2.25208084	1.39806875	1.32474565	1.59476884	1.69797869	1.10676551	2.15836867	4.01599153	0.86627628	2.88271057	0.54435598	2.64057659	1.86894507	8.54536500	0.88401180	1.29582633
3548.100000	131	0	0	31.4	1.214600	4095.000000	7	1.97701131	0.65235634	2.13581769	0.92595554	0.60327944	0.17187084	2.36410701	0.89946405	0.74449733	1.17607384	1.13769049	0.18014066	0.58356100	0.22578877	0.81320353	0.35636637	2.25184726	1.39790338	1.32460514	1.59452952	1.69788519	1.10664891	2.15718114	4.01568418	0.86622421	2.88196362	0.54424611	2.63997383	1.86862784	8.54387702	0.88164399	1.29574976
3548.700000	131	0	0	31.5	1.212769	4095.000000	7	1.97690492	0.65231723	2.13572753	0.92589454	0.60280308	0.17181852	2.36420971	0.89946822	0.74437891	1.17595603	1.13764848	0.18013511	0.58354101	0.22578573	0.81315349	0.35634665	2.25164700	1.39767169	1.32462131	1.59428984	1.69775051	1.10660738	2.15602510	4.01551589	0.86617904	2.88193145	0.54427823	2.63968709	1.86826805	8.54424508	0.87962681	1.29563110
3549.200000	131	0	0	31.5	1.212769	4095.000000	7	1.97677113	0.65226641	2.13536949	0.92586006	0.60242523	0.17177644	2.36396199	0.89943119	0.74433701	1.17593284	1.13755116	0.18012402	0.58350775	0.22577917	0.81305588	0.35633404	2.25141884	1.39749373	1.32454516	1.59406151	1.69777316	1.10656436	2.15505107	4.01553575	0.86609431	2.88174195	0.54417021	2.63951520	1.86816757	8.54314099	0.87784960	1.29548725
3549.800000	0	0	0	31.4	1.213379	4095.000000	0	1.97674465	0.65224166	2.13540616	0.92585290	0.60205750	0.17173482	2.36398682	0.89937722	0.74426969	1.17588429	1.13744024	0.18011740	0.58349891	0.22577629	0.81299919	0.35632338	2.25126316	1.39737264	1.32449125	1.59388238	1.69768297	1.10652342	2.15431120	4.01515110	0.86606777	2.88183984	0.54425716	2.63883661	1.86743476	8.54543364	0.87491102	1.29502730
3550.300000	0	0	0	31.4	1.212769	4095.000000	0	1.97576343	0.65201874	2.13453904	0.92564499	0.60063270	0.17164517	2.36371091	0.89937904	0.74406138	1.17578041	1.13733356	0.18011169	0.58348502	0.22576173	0.81294275	0.35631201	2.25112521	1.39735649	1.32419174	1.59353392	1.69741117	1.10642316	2.15120905	4.01468185	0.86580595	2.88042494	0.54414463	2.63603547	1.86636785	8.53755849	0.86881821	1.29463073
3550.900000	0	0	0	31.4	1.212158	4095.000000	0	1.97535473	0.65196881	2.13435986	0.92559301	0.59969407	0.17154819	2.36374194	0.89935427	0.74400089	1.17572970	1.13724412	0.18010260	0.58348818	0.22575981	0.81292698	0.35630597	2.25109086	1.39736000	1.32435850	1.59356864	1.69743012	1.10649821	2.15048022	4.01457944	0.86584372	2.88094146	0.54414218	2.63664232	1.86653099	8.53701956	0.86744288	1.29481525
3551.400000	0	0	0	31.4	1.210327	4095.000000	0	1.97547142	0.65201410	2.13461235	0.92564207	0.59982417	0.17152891	2.36385817	0.89937044	0.74399383	1.17572012	1.13726436	0.18009413	0.58349344	0.22575933	0.81289420	0.35629780	2.25105275	1.39736351	1.32433728	1.59348593	1.69730370	1.10648456	2.15050638	4.01499851	0.86584627	2.88104631	0.54414423	2.63674875	1.86673090	8.53849318	0.86673934	1.29488417
3552.000000	0	0	0	31.4	1.212158	4095.000000	0	1.97573555	0.65204392	2.13463272	0.92568609	0.59994661	0.17152050	2.36364039	0.89936053	0.74398819	1.17573341	1.13727675	0.18010415	0.58349155	0.22575805	0.81290406	0.35630739	2.25115312	1.39739545	1.32437063	1.59343520	1.69729464	1.10641752	2.15039971	4.01529220	0.86586388	2.88105190	0.54411681	2.63703071	1.86681965	8.53928467	0.86626275	1.29492194
3552.500000	0	0	0	31.4	1.212769	4095.000000	0	1.97565664	0.65206844	2.13465868	0.92566010	0.60007609	0.17151683	2.36371430	0.89937226	0.74399713	1.17571208	1.13722055	0.18009629	0.58349744	0.22575117	0.81288631	0.35630526	2.25091213	1.39732210	1.32435143	1.59344496	1.69728064	1.10646617	2.15043151	4.01517514	0.86583070	2.88144060	0.54413502	2.63707379	1.86675734	8.53829688	0.86600958	1.29487257
3553.100000	0	0	0	31.4	1.213379	4095.000000	0	1.97581399	0.65209098	2.13489695	0.92570545	0.60018748	0.17151056	2.36383616	0.89940981	0.74400207	1.17568982	1.13733719	0.18009089	0.58347976	0.22575853	0.81285896	0.35630029	2.25106080	1.39733965	1.32438445	1.59343989	1.69738812	1.10643621	2.15037510	4.01492012	0.86588863	2.88140355	0.54414361	2.63716884	1.86694831	8.53745257	0.86575824	1.29492525
3553.700000	0	0	0	31.5	1.213379	4095.000000	0	1.97585652	0.65209628	2.13501864	0.92570518	0.60027183	0.17151576	2.36369060	0.89939834	0.74403973	1.17567776	1.13719305	0.18009367	0.58349618	0.22576189	0.81289198	0.35629958	2.25093360	1.39738562	1.32435581	1.59348046	1.69729711	1.10641722	2.15032895	4.01481980	0.86585494	2.88149723	0.54413625	2.63719419	1.86691961	8.53895123	0.86561358	1.29491034
3554.200000	0	0	0	31.5	1.213989	4095.000000	0	1.97595718	0.65211572	2.13496212	0.92569086	0.60036577	0.17151759	2.36392644	0.89941320	0.74402066	1.17568920	1.13730093	0.18009475	0.58348818	0.22575229	0.81289124	0.35630153	2.25100122	1.39736141	1.32439152	1.59344184	1.69736753	1.10643472	2.15033972	4.01494103	0.86590215	2.88189229	0.54414279	2.63731016	1.86695637	8.53696660	0.86543806	1.29496898
3554.800000	0	0	0	31.5	1.212769	4095.000000	0	1.97600869	0.65212368	2.13513881	0.92575106	0.60043819	0.17151346	2.36361049	0.89942468	0.74407385	1.17569878	1.13728824	0.18009382	0.58350228	0.22575453	0.81286758	0.35630722	2.25102377	1.39737825	1.32433492	1.59343442	1.69730659	1.10647596	2.15030844	4.01531206	0.86588684	2.88196012	0.54415609	2.63745908	1.86711283	8.53797596	0.86533373	1.29505811
3555.300000	128	0	0	31.5	1.212769	4095.000000	1	1.97605595	0.65213517	2.13496467	0.92575239	0.60051957	0.17151622	2.36369173	0.89940981	0.74407432	1.17569167	1.13727162	0.18009583	0.58349028	0.22575869	0.81286142	0.35630189	2.25076937	1.39706837	1.32434301	1.59314612	1.69732676	1.10641871	2.14963733	4.01497865	0.86581795	2.88145948	0.54412520	2.63700980	1.86649110	8.53465265	0.86430688	1.29475198
3555.900000	128	0	0	31.5	1.213379	4095.000000	1	1.97510718	0.65194120	2.13422548	0.92555774	0.59870990	0.17139416	2.36345704	0.89928074	0.74360580	1.17542798	1.13687067	0.18005253	0.58338169	0.22570941	0.81241837	0.35619851	2.24946243	1.39545946	1.32382122	1.59122157	1.69648283	1.10595008	2.14328917	4.01294552	0.86531103	2.87914424	0.54394212	2.63268280	1.86481243	8.53153988	0.85885822	1.29410808
3556.400000	128	0	0	31.5	1.213379	4095.000000	1	1.97431608	0.65170175	2.13329371	0.92523321	0.59620405	0.17114977	2.36310167	0.89915298	0.74312613	1.17500177	1.13620797	0.18000554	0.58327752	0.22565709	0.81192176	0.35607277	2.24843340	1.39446124	1.32363094	1.59026314	1.69624412	1.10584333	2.14034558	4.01296015	0.86527634	2.87909813	0.54391491	2.63235203	1.86458540	8.53123181	0.85683286	1.29410775
3557.000000	128	0	0	31.4	1.213989	4095.000000	1	1.97427074	0.65168541	2.13331152	0.92525416	0.59594539	0.17108248	2.36318515	0.89910058	0.74307509	1.17490319	1.13608506	0.17999060	0.58323585	0.22565437	0.81186339	0.35607153	2.24822540	1.39427308	1.32361477	1.59006996	1.69615812	1.10577483	2.13948160	4.01291106	0.86526741	2.87903108	0.54390796	2.63232041	1.86430556	8.52939623	0.85541297	1.29402860
3557.600000	128	0	0	31.4	1.212769	4095.000000	1	1.97407857	0.65168497	2.13324385	0.92524780	0.59576130	0.17103676	2.36293472	0.89914151	0.74302994	1.17491679	1.13607268	0.17998767	0.58324154	0.22564365	0.81185083	0.35606638	2.24828758	1.39420861	1.32360231	1.59006957	1.69618898	1.10572679	2.13892042	4.01312308	0.86524114	2.87914843	0.54390407	2.63213955	1.86413231	8.53102022	0.85438994	1.29394416
3558.100000	128	0	0	31.5	1.212158	4095.000000	1	1.97410454	0.65166951	2.13302815	0.92524621	0.59564601	0.17100588	2.36298435	0.89912091	0.74298196	1.17491184	1.13609956	0.17998321	0.58323038	0.22564205	0.81179197	0.35605324	2.24826131	1.39415921	1.32355618	1.58983356	1.69616264	1.10578995	2.13862204	4.01289017	0.86522405	2.87921548	0.54392350	2.63213133	1.86408664	8.53132517	0.85353566	1.29396237
3558.700000	128	0	0	31.5	1.213379	4095.000000	1	1.97394117	0.65166376	2.13326980	0.92520405	0.59561757	0.17097637	2.36290483	0.89913734	0.74295938	1.17489856	1.13604218	0.17998274	0.58323270	0.22564205	0.81178409	0.35605963	2.24816750	1.39407689	1.32353092	1.58979112	1.69620091	1.10580923	2.13829258	4.01313248	0.86521793	2.87905972	0.54382716	2.63212121	1.86413947	8.53100778	0.85284706	1.29395939
3559.200000	128	0	0	31.5	1.212769	4095.000000	1	1.97400633	0.65167083	2.13317873	0.92525442	0.59556555	0.17096184	2.36281741	0.89919183	0.74293633	1.17487414	1.13598874	0.17997735	0.58322428	0.22563437	0.81178877	0.35605288	2.24810157	1.39411612	1.32352688	1.58977048	1.69606964	1.10581605	2.13812431	4.01310219	0.86518146	2.87927556	0.54379055	2.63209908	1.86407814	8.52739025	0.85228751	1.29385343
3559.800000	128	0	0	31.5	1.212769	4095.000000	1	1.97397328	0.65165427	2.13327489	0.92520962	0.59555388	0.17093998	2.36299112	0.89917671	0.74292575	1.17485066	1.13602467	0.17997227	0.58324301	0.22563565	0.81176931	0.35605412	2.24814713	1.39405727	1.32357739	1.58963847	1.69611738	1.10577009	2.13778372	4.01281184	0.86520696	2.87926438	0.54390653	2.63208959	1.86389282	8.52854710	0.85172638	1.29388257
3560.300000	128	0	0	31.5	1.210938	4095.000000	1	1.97399358	0.65165603	2.13324335	0.92519424	0.59553923	0.17092102	2.36306219	0.89921869	0.74290999	1.17485004	1.13599508	0.17997304	0.58322302	0.22563741	0.81174124	0.35603867	2.24793273	1.39406638	1.32358918	1.58954542	1.69609598	1.10578402	2.13754207	4.01266981	0.86520314	2.87915681	0.54388791	2.63202193	1.86398548	8.52743690	0.85126707	1.29387694
3560.900000	128	0	0	31.5	1.212158	4095.000000	1	1.97385714	0.65165405	2.13318484	0.92521492	0.59551821	0.17090726	2.36324776	0.89921034	0.74287801	1.17482563	1.13595130	0.17997365	0.58321860	0.22563197	0.81174050	0.35604294	2.24797400	1.39405587	1.32354035	1.58944925	1.69611244	1.10571049	2.13735397	4.01285675	0.86519702	2.87928883	0.54386909	2.63197893	1.86398279	8.52882702	0.85084681	1.29386171
3561.500000	128	0	0	31.5	1.213379	4095.000000	1	1.97391048	0.65166553	2.13323978	0.92527007	0.59549062	0.17090298	2.36328499	0.89922390	0.74287378	1.17479875	1.13592201	0.17996718	0.58320913	0.22563533	0.81175552	0.35603974	2.24800509	1.39401488	1.32353395	1.58941927	1.69613507	1.10569952	2.13722756	4.01254344	0.86518018	2.87931538	0.54384557	2.63206114	1.86391206	8.52832628	0.85041251	1.29383224
3562.000000	128	0	0	31.5	1.212158	4095.000000	1	1.97386658	0.65167591	2.13319349	0.92522102	0.59551354	0.17088708	2.36306162	0.89921008	0.74288107	1.17483336	1.13596428	0.17997073	0.58321439	0.22562957	0.81171834	0.35603743	2.24786841	1.39395042	1.32355214	1.58940214	1.69615894	1.10572709	2.13729943	4.01243797	0.86518630	2.87955150	0.54385007	2.63193594	1.86372228	8.52940868	0.85005511	1.29387164
3562.600000	128	0	0	31.4	1.212158	4095.000000	1	1.97392843	0.65166156	2.13311972	0.92524700	0.59549762	0.17088219	2.36317217	0.89918609	0.74287354	1.17480184	1.13601259	0.17996872	0.58321776	0.22563373	0.81175922	0.35603867	2.24789682	1.39394236	1.32353530	1.58933050	1.69610092	1.10568647	2.13707772	4.01247661	0.86518707	2.87937685	0.54386378	2.63190369	1.86369274	8.52986596	0.84972102	1.29386303
3563.100000	128	0	0	31.4	1.213379	4095.000000	1	1.97380993	0.65163174	2.13310039	0.92525230	0.59547915	0.17086950	2.36312254	0.89918427	0.74285379	1.17480833	1.13607540	0.17996472	0.58320955	0.22563181	0.81173828	0.35603601	2.24771566	1.39394517	1.32353867	1.58922033	1.69606553	1.10563488	2.13693043	4.01248392	0.86515315	2.87953054	0.54384598	2.63189990	1.86373213	8.53090510	0.84942639	1.29379880
3563.700000	128	0	0	31.4	1.212158	4095.000000	1	1.97388499	0.65163527	2.13304443	0.92523534	0.59551121	0.17086140	2.36307854	0.89914542	0.74289518	1.17485808	1.13603041	0.17996395	0.58322428	0.22563005	0.81171317	0.35604702	2.24789950	1.39397039	1.32350533	1.58919074	1.69608158	1.10568914	2.13689883	4.01224166	0.86512509	2.87953544	0.54383044	2.63198462	1.86370304	8.53255756	0.84919668	1.29381866
3564.200000	128	0	0	31.4	1.213379	4095.000000	1	1.97394306	0.65164345	2.13293607	0.92525204	0.59551036	0.17085727	2.36296574	0.89914281	0.74286837	1.17482285	1.13600806	0.17996395	0.58320871	0.22563069	0.81169642	0.35603867	2.24782285	1.39397039	1.32352048	1.58915610	1.69602273	1.10565534	2.13702828	4.01223852	0.86511030	2.87949492	0.54380589	2.63191128	1.86367663	8.53043528	0.84895035	1.29377132
3564.800000	128	0	0	31.4	1.213379	4095.000000	1	1.97388971	0.65165405	2.13301238	0.92526741	0.59548743	0.17085528	2.36304244	0.89915689	0.74288412	1.17483366	1.13606755	0.17996179	0.58323059	0.22563277	0.81169962	0.35604276	2.24798686	1.39394587	1.32347435	1.58921410	1.69609845	1.10568914	2.13680863	4.01233877	0.86510750	2.87917008	0.54380242	2.63198526	1.86361128	8.53027661	0.84863367	1.29378688
3565.300000	128	0	0	31.4	1.212158	4095.000000	1	1.97380096	0.65165405	2.13299864	0.92524992	0.59548128	0.17083877	2.36316823	0.89916498	0.74289118	1.17483521	1.13607963	0.17995517	0.58321439	0.22562621	0.81169100	0.35605110	2.24777354	1.39391294	1.32346256	1.58925264	1.69615359	1.10579144	2.13662620	4.01238263	0.86511872	2.87927277	0.54374208	2.63188156	1.86366410	8.53122559	0.84839222	1.29377231
3565.900000	128	0	0	31.5	1.212769	4095.000000	1	1.97384108	0.65164543	2.13307343	0.92519955	0.59547470	0.17083250	2.36321391	0.89913578	0.74288060	1.17486796	1.13610228	0.17995378	0.58320682	0.22562925	0.81168214	0.35603850	2.24798793	1.39395638	1.32343125	1.58929118	1.69605483	1.10573865	2.13648150	4.01252465	0.86508352	2.87936498	0.54380876	2.63166280	1.86358891	8.52920960	0.84817175	1.29379946
3566.500000	128	0	0	31.5	1.212158	4095.000000	3	1.97382503	0.65164168	2.13307800	0.92520140	0.59547024	0.17081783	2.36308982	0.89913916	0.74286061	1.17488002	1.13605728	0.17995132	0.58322428	0.22562653	0.81170750	0.35603352	2.24796381	1.39403415	1.32348007	1.58930364	1.69617046	1.10578402	2.13695897	4.01275753	0.86548883	2.88171818	0.54399530	2.63740711	1.86710611	8.54035369	0.85407364	1.29537988
3567.000000	128	0	0	31.5	1.212158	4095.000000	3	1.97702691	0.65243192	2.13605405	0.92607198	0.60252294	0.17128067	2.36443996	0.89956028	0.74425203	1.17579648	1.13739552	0.18006578	0.58349891	0.22576173	0.81287645	0.35631965	2.25094218	1.39760570	1.32465669	1.59320581	1.69796675	1.10660708	2.15280141	4.01619435	0.86634034	2.88534204	0.54427271	2.64245054	1.86873552	8.54642899	0.86189582	1.29587374
3567.600000	128	0	0	31.4	1.213989	4095.000000	3	1.97785404	0.65259324	2.13653194	0.92622796	0.60542356	0.17157480	2.36473627	0.89966460	0.74464400	1.17619568	1.13809648	0.18012263	0.58361404	0.22580814	0.81337954	0.35644026	2.25206527	1.39854701	1.32500481	1.59432809	1.69819948	1.10674890	2.15751552	4.01661364	0.86643453	2.88509907	0.54429583	2.64294149	1.86930991	8.54990010	0.86682385	1.29608359
3568.100000	128	0	0	31.4	1.212158	4095.000000	3	1.97807069	0.65263103	2.13685093	0.92631206	0.60626334	0.17169719	2.36455622	0.89963460	0.74481118	1.17634320	1.13826277	0.18013619	0.58362541	0.22581646	0.81353708	0.35645856	2.25248952	1.39890914	1.32497919	1.59470130	1.69839352	1.10685126	2.15962070	4.01683637	0.86647895	2.88520200	0.54431813	2.64335248	1.86971837	8.54933808	0.87104402	1.29620593
3568.700000	128	0	0	31.4	1.212158	4095.000000	3	1.97821025	0.65267966	2.13719902	0.92628712	0.60696472	0.17179373	2.36458332	0.89968990	0.74493575	1.17647403	1.13845659	0.18015252	0.58363194	0.22583598	0.81364533	0.35647810	2.25274089	1.39903771	1.32507121	1.59507262	1.69856533	1.10688657	2.16129960	4.01696605	0.86660071	2.88536024	0.54436396	2.64379405	1.87014622	8.54906958	0.87505784	1.29629380
3569.200000	128	0	0	31.4	1.213989	4095.000000	3	1.97843782	0.65273182	2.13724439	0.92640677	0.60761163	0.17186886	2.36468209	0.89968364	0.74506269	1.17652816	1.13853310	0.18016732	0.58364688	0.22584142	0.81376245	0.35649658	2.25316528	1.39933141	1.32512176	1.59546159	1.69866504	1.10699280	2.16283642	4.01709363	0.86669390	2.88562144	0.54430626	2.64442509	1.87041473	8.55077135	0.87900132	1.29637006
3569.800000	128	0	0	31.4	1.212158	4095.000000	3	1.97867961	0.65277183	2.13742789	0.92638024	0.60823913	0.17193985	2.36465161	0.89968181	0.74521107	1.17661229	1.13863320	0.18017795	0.58368393	0.22585550	0.81387885	0.35652340	2.25313734	1.39954188	1.32520367	1.59584595	1.69867163	1.10699310	2.16422002	4.01730699	0.86672785	2.88548138	0.54438319	2.64478993	1.87075245	8.55196760	0.88281532	1.29650569
3570.400000	128	0	0	31.4	1.212158	4095.000000	3	1.97888073	0.65281095	2.13741157	0.92639908	0.60876297	0.17199908	2.36479103	0.89968051	0.74528103	1.17670045	1.13874722	0.18018242	0.58368603	0.22586607	0.81397232	0.35653655	2.25346831	1.39976784	1.32524546	1.59619679	1.69883192	1.10704829	2.16556835	4.01751095	0.86672964	2.88552340	0.54441348	2.64514530	1.87106821	8.55025920	0.88652547	1.29663303
3570.900000	128	0	0	31.4	1.212769	4095.000000	3	1.97906767	0.65283549	2.13758693	0.92644099	0.60923985	0.17205417	2.36491973	0.89965286	0.74537643	1.17677129	1.13883463	0.18019351	0.58372982	0.22587327	0.81406678	0.35655503	2.25371602	1.39992916	1.32532636	1.59642147	1.69881132	1.10710735	2.16663491	4.01768876	0.86680164	2.88573349	0.54446811	2.64538117	1.87127125	8.55178018	0.89010534	1.29670168
3571.500000	128	0	0	31.4	1.212158	4095.000000	3	1.97919214	0.65287152	2.13773936	0.92649061	0.60968065	0.17210390	2.36487682	0.89963148	0.74540423	1.17683379	1.13888696	0.18020584	0.58374160	0.22588207	0.81412598	0.35657031	2.25396968	1.40014884	1.32536479	1.59664579	1.69898564	1.10715097	2.16756243	4.01769713	0.86685526	2.88581263	0.54446361	2.64581548	1.87157137	8.55443278	0.89345293	1.29668908
3572.000000	128	0	0	31.4	1.211548	4095.000000	3	1.97942266	0.65290843	2.13788925	0.92652484	0.61007119	0.17214752	2.36483336	0.89966355	0.74547349	1.17689783	1.13902429	0.18021262	0.58376497	0.22588703	0.81418986	0.35658061	2.25418252	1.40028101	1.32538165	1.59694166	1.69901572	1.10719311	2.16863306	4.01787287	0.86689866	2.88602484	0.54443087	2.64616972	1.87181625	8.55221126	0.89663544	1.29678758
3572.600000	128	0	0	31.4	1.212158	4095.000000	3	1.97946905	0.65293982	2.13786784	0.92653333	0.61042707	0.17218839	2.36489489	0.89969016	0.74556773	1.17693928	1.13916707	0.18021847	0.58375423	0.22588895	0.81425474	0.35659162	2.25421208	1.40041847	1.32542345	1.59702609	1.69903138	1.10720914	2.16932969	4.01806013	0.86690224	2.88621676	0.54451252	2.64633636	1.87200859	8.55284544	0.89960331	1.29697101
3573.100000	128	0	0	31.4	1.210938	4095.000000	3	1.97947852	0.65295950	2.13785560	0.92656994	0.61073605	0.17222160	2.36488190	0.89969642	0.74561555	1.17699188	1.13930231	0.18022849	0.58376329	0.22589631	0.81430999	0.35661081	2.25431367	1.40059566	1.32546390	1.59720161	1.69916697	1.10726879	2.17026922	4.01811453	0.86693339	2.88658453	0.54452643	2.64668496	1.87234972	8.55555170	0.90239814	1.29690798
3573.700000	128	0	0	31.4	1.212769	4095.000000	3	1.97956231	0.65296038	2.13809881	0.92661081	0.61108395	0.17226430	2.36493779	0.89969329	0.74569472	1.17703705	1.13934618	0.18023003	0.58375908	0.22590351	0.81434354	0.35661597	2.25443139	1.40070115	1.32549188	1.59751712	1.69915584	1.10725573	2.17098501	4.01849849	0.86694207	2.88684725	0.54454137	2.64685164	1.87243197	8.55474530	0.90490253	1.29706024
3574.300000	128	0	0	31.4	1.214600	4095.000000	3	1.97969439	0.65298912	2.13813757	0.92662248	0.61132759	0.17229798	2.36503545	0.89973971	0.74574349	1.17707325	1.13932016	0.18024205	0.58378181	0.22590351	0.81438992	0.35661472	2.25457546	1.40074826	1.32553706	1.59761526	1.69921561	1.10731153	2.17175333	4.01836771	0.86702200	2.88663287	0.54455099	2.64704187	1.87250749	8.55366717	0.90732866	1.29705792
3574.800000	128	0	0	31.4	1.213989	4095.000000	3	1.97982506	0.65302007	2.13840070	0.92661399	0.61162753	0.17233073	2.36500271	0.89979709	0.74575810	1.17708346	1.13931562	0.18024605	0.58380476	0.22591183	0.81447380	0.35662698	2.25473943	1.40090967	1.32557886	1.59769151	1.69917893	1.10728333	2.17233181	4.01863765	0.86705902	2.88648645	0.54455222	2.64742429	1.87275473	8.55512660	0.90953808	1.29715578
3575.400000	128	0	0	31.4	1.212769	4095.000000	3	1.97979618	0.65302692	2.13838795	0.92667237	0.61189554	0.17235232	2.36504674	0.89977936	0.74584953	1.17712957	1.13945813	0.18024713	0.58380791	0.22591984	0.81451056	0.35663107	2.25457331	1.40103873	1.32559842	1.59796603	1.69927661	1.10736852	2.17308921	4.01884902	0.86709401	2.88663357	0.54460420	2.64759547	1.87280149	8.55572674	0.91159926	1.29717104
3575.900000	128	0	0	31.4	1.212769	4095.000000	3	1.97986956	0.65305787	2.13853074	0.92664822	0.61210753	0.17238507	2.36479272	0.89979396	0.74590113	1.17716484	1.13947295	0.18025206	0.58382139	0.22592304	0.81456607	0.35664848	2.25481470	1.40105702	1.32565405	1.59808766	1.69925394	1.10736110	2.17378259	4.01938902	0.86714125	2.88677649	0.54459294	2.64792133	1.87288736	8.55635508	0.91353290	1.29718829
3576.500000	128	0	0	31.4	1.212769	4095.000000	3	1.97988187	0.65307468	2.13850422	0.92671111	0.61234082	0.17241431	2.36491013	0.89980752	0.74589783	1.17715865	1.13939913	0.18026131	0.58381297	0.22592688	0.81460308	0.35664315	2.25479964	1.40123181	1.32564865	1.59810996	1.69925435	1.10735991	2.17407545	4.01906250	0.86717420	2.88705325	0.54464410	2.64791942	1.87318906	8.55652391	0.91534142	1.29734256
3577.100000	128	0	0	31.4	1.213379	4095.000000	3	1.97997278	0.65305589	2.13850626	0.92669545	0.61252903	0.17244860	2.36507835	0.89982709	0.74598243	1.17719238	1.13955707	0.18026454	0.58381318	0.22592736	0.81463985	0.35665612	2.25511203	1.40119911	1.32563112	1.59831530	1.69934215	1.10743678	2.17459233	4.01882181	0.86719923	2.88719269	0.54459990	2.64820268	1.87324932	8.55775270	0.91709877	1.29732862
3577.600000	128	0	0	31.4	1.213379	4095.000000	3	1.98003150	0.65309192	2.13856848	0.92667608	0.61274455	0.17247248	2.36522344	0.89982370	0.74600553	1.17720600	1.13959792	0.18026701	0.58384749	0.22593408	0.81467784	0.35667442	2.25510827	1.40126347	1.32569956	1.59835599	1.69946704	1.10743530	2.17522810	4.01919226	0.86720816	2.88699719	0.54463837	2.64837392	1.87338692	8.55852827	0.91862893	1.29739796
3578.100000	128	0	0	31.4	1.213989	4095.000000	3	1.98001066	0.65311182	2.13875414	0.92671031	0.61291347	0.17249254	2.36527595	0.89979553	0.74610475	1.17722735	1.13961850	0.18027086	0.58382665	0.22593968	0.81470079	0.35667353	2.25532659	1.40132010	1.32574643	1.59862904	1.69941881	1.10743292	2.17568404	4.01892750	0.86721455	2.88697477	0.54451129	2.64862093	1.87353128	8.55969184	0.92013945	1.29733592
3578.700000	128	0	0	31.4	1.212769	4095.000000	3	1.98018444	0.65313282	2.13861132	0.92673075	0.61308370	0.17251826	2.36520199	0.89979866	0.74613444	1.17725334	1.13960700	0.18028088	0.58384118	0.22594416	0.81472102	0.35668366	2.25543361	1.40142809	1.32567798	1.59860400	1.69946539	1.10743144	2.17621116	4.01902273	0.86720791	2.88729360	0.54467460	2.64881958	1.87348721	8.55697725	0.92160699	1.29733924
3579.300000	128	0	0	31.4	1.213989	4095.000000	3	1.98028010	0.65315338	2.13873067	0.92673579	0.61324750	0.17253525	2.36508795	0.89981483	0.74615825	1.17728181	1.13978676	0.18028196	0.58386770	0.22594400	0.81479332	0.35669201	2.25536585	1.40148507	1.32570799	1.59866777	1.69940315	1.10744509	2.17674256	4.01950205	0.86724545	2.88719269	0.54468381	2.64882913	1.87366531	8.55979507	0.92299383	1.29736910
3579.800000	128	0	0	31.4	1.213989	4095.000000	3	1.98030567	0.65316090	2.13874393	0.92672093	0.61340294	0.17256832	2.36533184	0.89982630	0.74619148	1.17730842	1.13969385	0.18028689	0.58386181	0.22594784	0.81476889	0.35670534	2.25536262	1.40162192	1.32575857	1.59871824	1.69951321	1.10741808	2.17710277	4.01966847	0.86722655	2.88743445	0.54467378	2.64905582	1.87375976	8.56065854	0.92433104	1.29746598
3580.400000	128	0	0	31.4	1.212158	4095.000000	3	1.98045106	0.65316444	2.13870415	0.92675171	0.61360032	0.17258134	2.36535160	0.89981587	0.74624664	1.17733565	1.13978948	0.18029182	0.58385802	0.22594560	0.81481701	0.35670658	2.25563476	1.40171831	1.32581420	1.59893657	1.69959607	1.10749585	2.17772837	4.01987677	0.86728759	2.88782062	0.54469916	2.64913478	1.87405350	8.55808731	0.92561396	1.29748722
3581.000000	128	0	0	31.5	1.213989	4095.000000	3	1.98055810	0.65316488	2.13892195	0.92673101	0.61375687	0.17259726	2.36526804	0.89980857	0.74626974	1.17738579	1.13975468	0.18029906	0.58387107	0.22594736	0.81485452	0.35671937	2.25557022	1.40174646	1.32581757	1.59913457	1.69966656	1.10755937	2.17800358	4.01983385	0.86735962	2.88785426	0.54463101	2.64938251	1.87399637	8.55959487	0.92688493	1.29754396
3581.500000	128	0	0	31.5	1.213989	4095.000000	3	1.98055336	0.65317815	2.13897398	0.92675144	0.61390741	0.17261839	2.36540524	0.89978640	0.74627186	1.17740621	1.13973259	0.18029706	0.58385760	0.22594960	0.81489993	0.35671564	2.25572458	1.40184040	1.32581926	1.59931380	1.69958329	1.10754691	2.17858476	4.01986316	0.86730343	2.88783394	0.54469997	2.64944620	1.87425009	8.55882853	0.92804458	1.29755723
3582.100000	128	0	0	31.5	1.211548	4095.000000	3	1.98060309	0.65321352	2.13901887	0.92676471	0.61405518	0.17263829	2.36548202	0.89981744	0.74629661	1.17740374	1.13987664	0.18030307	0.58386496	0.22595888	0.81492041	0.35672186	2.25580848	1.40185201	1.32589344	1.59932594	1.69959813	1.10757837	2.17907933	4.02053630	0.86735732	2.88792225	0.54471328	2.64947294	1.87417586	8.55901932	0.92923539	1.29756154
3582.700000	128	0	0	31.4	1.213989	4095.000000	6	1.98063293	0.65324359	2.13903519	0.92679682	0.61425932	0.17266172	2.36518561	0.89988238	0.74635506	1.17739631	1.13987664	0.18030939	0.58387339	0.22595600	0.81493596	0.35672879	2.25433571	1.39990596	1.32499638	1.59594518	1.69725265	1.10637243	2.16020526	4.01500164	0.86546638	2.87702721	0.54404276	2.63261196	1.86599098	8.53655232	0.88481988	1.29426406
3583.200000	128	0	0	31.4	1.212158	4095.000000	6	1.97438502	0.65169115	2.13290148	0.92512081	0.59649378	0.17160525	2.36269898	0.89917749	0.74339712	1.17524438	1.13628286	0.18004113	0.58329099	0.22567389	0.81221562	0.35607011	2.24909773	1.39451135	1.32358480	1.59097724	1.69618569	1.10585163	2.14491258	4.01367149	0.86526180	2.87750115	0.54396339	2.63186385	1.86509458	8.53757407	0.87004841	1.29409980
3583.700000	128	0	0	31.4	1.212769	4095.000000	6	1.97406960	0.65163174	2.13288317	0.92514547	0.59559252	0.17134430	2.36270687	0.89919835	0.74316871	1.17501784	1.13607268	0.18001294	0.58324511	0.22565597	0.81199541	0.35604365	2.24845645	1.39417953	1.32349624	1.59041038	1.69615030	1.10572383	2.14198416	4.01343122	0.86521640	2.87836551	0.54388280	2.63181074	1.86494544	8.53316141	0.86407417	1.29397827
3584.300000	131	0	0	31.4	1.215210	4095.000000	6	1.97401955	0.65162622	2.13283841	0.92517595	0.59536517	0.17122776	2.36270631	0.89916393	0.74311226	1.17492328	1.13599840	0.17999830	0.58323354	0.22564157	0.81191314	0.35602606	2.24831278	1.39406252	1.32344303	1.58999323	1.69614742	1.10570337	2.14087343	4.01328185	0.86523681	2.87886834	0.54391614	2.63214840	1.86473944	8.53462151	0.86077868	1.29393853
3584.800000	131	0	0	31.4	1.212158	4095.000000	6	1.97399877	0.65164963	2.13300017	0.92517118	0.59539382	0.17116598	2.36282361	0.89917306	0.74310520	1.17493966	1.13599085	0.17999245	0.58323859	0.22564605	0.81186955	0.35604773	2.24793702	1.39409265	1.32349556	1.58988575	1.69603755	1.10567135	2.14020726	4.01324216	0.86522762	2.87899126	0.54391921	2.63221353	1.86478153	8.53379023	0.85846837	1.29394946
3585.400000	131	0	0	31.4	1.213379	4095.000000	6	1.97409651	0.65161805	2.13306834	0.92518444	0.59530956	0.17111215	2.36296461	0.89910632	0.74307674	1.17487229	1.13600746	0.17998752	0.58322596	0.22564125	0.81187423	0.35603583	2.24790486	1.39395848	1.32347569	1.58975529	1.69601450	1.10566571	2.13988675	4.01320455	0.86515697	2.87905972	0.54388525	2.63206872	1.86455137	8.53497337	0.85678770	1.29386601
3586.000000	131	0	0	31.5	1.212769	4095.000000	6	1.97393456	0.65161032	2.13296151	0.92519902	0.59517478	0.17106582	2.36285238	0.89914047	0.74303158	1.17488620	1.13596790	0.17998398	0.58323354	0.22564061	0.81180749	0.35603619	2.24782768	1.39401067	1.32353496	1.58959759	1.69598611	1.10564525	2.13915712	4.01340720	0.86516998	2.87922037	0.54387830	2.63173045	1.86446719	8.53510104	0.85538914	1.29387330
3586.500000	131	0	0	31.5	1.212769	4095.000000	6	1.97394684	0.65161849	2.13293862	0.92517675	0.59517181	0.17103294	2.36303906	0.89914281	0.74300336	1.17486240	1.13593076	0.17997566	0.58322302	0.22563581	0.81180453	0.35603867	2.24776068	1.39393080	1.32351779	1.58954736	1.69604989	1.10561531	2.13877607	4.01315651	0.86516335	2.87931538	0.54386153	2.63198083	1.86443719	8.53496714	0.85434131	1.29392826
3587.100000	131	0	0	31.5	1.213989	4095.000000	6	1.97392229	0.65161429	2.13300729	0.92522128	0.59518900	0.17100282	2.36301876	0.89911648	0.74304452	1.17484046	1.13601380	0.17997828	0.58322807	0.22563501	0.81177522	0.35604844	2.24772424	1.39399596	1.32346256	1.58955826	1.69600133	1.10562005	2.13872761	4.01322858	0.86515264	2.87935729	0.54386500	2.63193151	1.86426527	8.53614119	0.85336810	1.29385310
3587.700000	131	0	0	31.5	1.212769	4095.000000	6	1.97386752	0.65160281	2.13299661	0.92520829	0.59517011	0.17098386	2.36285745	0.89910970	0.74300265	1.17489732	1.13595643	0.17996765	0.58321250	0.22563197	0.81176833	0.35603459	2.24777783	1.39395918	1.32347199	1.58932816	1.69606676	1.10569922	2.13837214	4.01297372	0.86513478	2.87943973	0.54384435	2.63174562	1.86419364	8.53431638	0.85258623	1.29374748
3588.200000	131	0	0	31.5	1.213989	4095.000000	6	1.97386138	0.65158911	2.13306732	0.92518735	0.59513425	0.17096077	2.36299563	0.89913265	0.74296526	1.17487013	1.13589876	0.17996672	0.58321713	0.22562717	0.81175626	0.35602695	2.24777515	1.39398475	1.32345919	1.58931104	1.69601615	1.10571345	2.13802131	4.01316173	0.86513963	2.87929233	0.54384210	2.63176206	1.86404994	8.53509169	0.85183763	1.29380873
3588.700000	131	0	0	31.5	1.213989	4095.000000	6	1.97372353	0.65157653	2.13294777	0.92521280	0.59513849	0.17093631	2.36289073	0.89912013	0.74297114	1.17485993	1.13580426	0.17996318	0.58320618	0.22562717	0.81172597	0.35603317	2.24784000	1.39390698	1.32341946	1.58922889	1.69597253	1.10569952	2.13786427	4.01307190	0.86519498	2.87945509	0.54382266	2.63182086	1.86400696	8.53270696	0.85117886	1.29380277
3589.300000	131	0	0	31.5	1.212769	4095.000000	6	1.97377310	0.65158823	2.13292641	0.92521784	0.59509435	0.17092087	2.36286422	0.89912900	0.74288836	1.17485684	1.13586736	0.17995825	0.58320177	0.22562957	0.81171464	0.35602678	2.24797936	1.39389157	1.32343596	1.58919892	1.69589394	1.10564792	2.13751301	4.01264056	0.86516845	2.87945440	0.54385028	2.63174941	1.86398682	8.53375599	0.85057924	1.29380741
3589.900000	131	0	0	31.5	1.213989	4095.000000	6	1.97368907	0.65156813	2.13290199	0.92519186	0.59508586	0.17089977	2.36288903	0.89917697	0.74289094	1.17484355	1.13579550	0.17995532	0.58320071	0.22562845	0.81170135	0.35601949	2.24777783	1.39395568	1.32340666	1.58901752	1.69593879	1.10566008	2.13755023	4.01263325	0.86515595	2.87958364	0.54385416	2.63182212	1.86387312	8.53099533	0.85011497	1.29381767
3590.400000	131	0	0	31.5	1.215820	4095.000000	6	1.97368341	0.65158735	2.13314872	0.92516853	0.59514040	0.17089457	2.36294938	0.89920174	0.74286907	1.17482718	1.13589181	0.17995209	0.58318556	0.22562333	0.81170135	0.35602358	2.24777890	1.39388597	1.32342990	1.58900895	1.69590423	1.10565356	2.13736009	4.01280557	0.86516310	2.87933843	0.54381428	2.63182529	1.86400920	8.53198178	0.84967810	1.29375377
3591.000000	131	0	0	31.5	1.212158	4095.000000	6	1.97373486	0.65158492	2.13317314	0.92518258	0.59515038	0.17088188	2.36275819	0.89918818	0.74286602	1.17480215	1.13591627	0.17995625	0.58319882	0.22562381	0.81168041	0.35601878	2.24761866	1.39384218	1.32345280	1.58890658	1.69595319	1.10562569	2.13716131	4.01242857	0.86512076	2.87976180	0.54382369	2.63163940	1.86397518	8.53271629	0.84925625	1.29374019
3591.500000	131	0	0	31.5	1.212158	4095.000000	6	1.97373911	0.65157785	2.13297728	0.92518841	0.59514422	0.17087837	2.36310562	0.89918974	0.74288883	1.17480246	1.13591959	0.17994947	0.58320471	0.22562221	0.81165234	0.35601967	2.24770548	1.39390558	1.32343562	1.58892098	1.69598817	1.10560849	2.13713429	4.01282855	0.86509372	2.87951867	0.54380467	2.63157555	1.86378271	8.53155544	0.84884562	1.29375277
3592.100000	131	0	0	31.5	1.213379	4095.000000	6	1.97365886	0.65157299	2.13299152	0.92518974	0.59509180	0.17086629	2.36294318	0.89916628	0.74284273	1.17484108	1.13584985	0.17995070	0.58320177	0.22561485	0.81166982	0.35602997	2.24775747	1.39381241	1.32333764	1.58892176	1.69598529	1.10562361	2.13706396	4.01239516	0.86508072	2.87924482	0.54380773	2.63172286	1.86391520	8.53195066	0.84850247	1.29367960
3592.700000	131	0	0	31.5	1.213379	4095.000000	6	1.97365508	0.65157012	2.13300017	0.92514547	0.59509753	0.17085620	2.36292739	0.89915872	0.74285073	1.17486704	1.13580728	0.17994608	0.58318072	0.22562141	0.81167894	0.35603050	2.24770334	1.39375846	1.32339117	1.58881667	1.69610050	1.10558981	2.13705224	4.01236801	0.86508837	2.87931957	0.54378074	2.63171527	1.86383194	8.53356920	0.84814879	1.29370642
3593.200000	131	0	0	31.5	1.213379	4095.000000	7	1.97362912	0.65155864	2.13304799	0.92514308	0.59514995	0.17084901	2.36302834	0.89913343	0.74284603	1.17487816	1.13593288	0.17994469	0.58319903	0.22562029	0.81166884	0.35602766	2.24789360	1.39443391	1.32366091	1.59017823	1.69789508	1.10665069	2.14977984	4.01753291	0.86685551	2.88923403	0.54442146	2.64826506	1.87159428	8.55773707	0.86792061	1.29683833
3593.800000	131	0	0	31.4	1.212158	4095.000000	7	1.97988377	0.65306318	2.13889594	0.92685733	0.61183497	0.17185493	2.36548428	0.89978144	0.74575244	1.17696527	1.13919854	0.18019967	0.58380749	0.22589823	0.81434774	0.35665967	2.25459266	1.40180767	1.32579465	1.59773335	1.69951774	1.10743738	2.17111028	4.01919331	0.86719259	2.88992279	0.54456593	2.65024817	1.87302045	8.56048020	0.89319293	1.29731535
3594.300000	131	0	0	31.4	1.212158	4095.000000	7	1.98043022	0.65318434	2.13935251	0.92689316	0.61448608	0.17219129	2.36569320	0.89988473	0.74610758	1.17733411	1.13983337	0.18024821	0.58385044	0.22593728	0.81468747	0.35672008	2.25558904	1.40243616	1.32595077	1.59886574	1.69976427	1.10760331	2.17597352	4.01934192	0.86732207	2.88935255	0.54461975	2.65051895	1.87375482	8.55709606	0.91162343	1.29751807
3594.900000	131	0	0	31.4	1.213989	4095.000000	7	1.98067508	0.65321949	2.13938517	0.92689103	0.61546993	0.17236517	2.36577000	0.89989047	0.74625795	1.17749906	1.14003978	0.18026439	0.58387591	0.22594560	0.81485896	0.35674460	2.25606238	1.40273851	1.32589648	1.59942887	1.69982735	1.10763359	2.17858528	4.01954915	0.86734608	2.88901243	0.54464247	2.65061962	1.87392349	8.55787466	0.92210247	1.29759306
3595.400000	131	0	0	31.4	1.213989	4095.000000	7	1.98070919	0.65323409	2.13925048	0.92688387	0.61577679	0.17245641	2.36560568	0.89986752	0.74631924	1.17753094	1.14009275	0.18028103	0.58388391	0.22595552	0.81493867	0.35674674	2.25625659	1.40274063	1.32592784	1.59954042	1.69975067	1.10764902	2.17916661	4.01952298	0.86727891	2.88847394	0.54464083	2.65002392	1.87358480	8.55858457	0.92486369	1.29752272
3596.000000	131	0	0	31.5	1.213379	4095.000000	7	1.98036960	0.65314299	2.13893521	0.92678780	0.61458140	0.17247111	2.36523981	0.89985369	0.74613562	1.17742045	1.13987634	0.18026963	0.58383591	0.22593936	0.81478395	0.35669823	2.25595964	1.40207685	1.32573227	1.59912322	1.69948848	1.10749526	2.17678511	4.01862719	0.86709810	2.88711911	0.54457125	2.64827652	1.87282037	8.55575488	0.92037702	1.29722080
3596.500000	131	0	0	31.5	1.212158	4095.000000	7	1.97978529	0.65300769	2.13842109	0.92660683	0.61243621	0.17240084	2.36482828	0.89973684	0.74579509	1.17719362	1.13938430	0.18024729	0.58379149	0.22590911	0.81451327	0.35663462	2.25515559	1.40138623	1.32558021	1.59827267	1.69920695	1.10728571	2.17346074	4.01855185	0.86691756	2.88579162	0.54449001	2.64651765	1.87173402	8.55095561	0.91397845	1.29680549
3597.100000	131	0	0	31.5	1.212769	4095.000000	7	1.97912683	0.65283748	2.13782756	0.92641950	0.61042214	0.17230119	2.36457203	0.89972015	0.74551165	1.17696373	1.13901642	0.18021678	0.58372708	0.22588319	0.81427299	0.35657155	2.25440236	1.40067091	1.32534457	1.59734626	1.69887519	1.10713376	2.17020299	4.01797748	0.86674496	2.88514598	0.54444274	2.64501306	1.87097163	8.54732152	0.90765841	1.29651829
3597.700000	131	0	0	31.5	1.213379	4095.000000	7	1.97857172	0.65272519	2.13735346	0.92626881	0.60873126	0.17220568	2.36442077	0.89970372	0.74522309	1.17673881	1.13871607	0.18019721	0.58367361	0.22586398	0.81402239	0.35652074	2.25381974	1.40001527	1.32516120	1.59653402	1.69855420	1.10703464	2.16733038	4.01703088	0.86654455	2.88438782	0.54439199	2.64368540	1.87038554	8.54768670	0.90197286	1.29627357
3598.200000	131	0	0	31.5	1.212769	4095.000000	7	1.97801724	0.65260186	2.13697120	0.92615979	0.60732667	0.17211477	2.36421310	0.89961296	0.74506410	1.17655259	1.13843270	0.18017286	0.58364751	0.22584686	0.81383496	0.35647331	2.25333452	1.39946317	1.32498796	1.59585025	1.69840382	1.10687945	2.16496223	4.01676422	0.86646389	2.88377123	0.54435721	2.64270457	1.86966046	8.54560212	0.89716549	1.29601894
3598.800000	131	0	0	31.5	1.212769	4095.000000	7	1.97769606	0.65252208	2.13665678	0.92607649	0.60622869	0.17203779	2.36407315	0.89961504	0.74486911	1.17643506	1.13809587	0.18015884	0.58359721	0.22582382	0.81368897	0.35643991	2.25294126	1.39902295	1.32487101	1.59541746	1.69820978	1.10676314	2.16288851	4.01666592	0.86631814	2.88332900	0.54430197	2.64194128	1.86931934	8.54268257	0.89301348	1.29583462
3599.300000	131	0	0	31.5	1.212158	4095.000000	7	1.97739574	0.65245357	2.13635004	0.92595342	0.60534083	0.17197505	2.36411660	0.89952481	0.74474242	1.17628444	1.13799550	0.18014590	0.58356732	0.22581182	0.81352919	0.35641379	2.25260554	1.39864746	1.32475340	1.59492892	1.69800423	1.10669164	2.16103318	4.01626754	0.86623365	2.88295541	0.54426023	2.64105192	1.86882795	8.54361503	0.88944969	1.29569673
3599.900000	131	0	0	31.5	1.212158	4095.000000	7	1.97712526	0.65237601	2.13608665	0.92597809	0.60454689	0.17190527	2.36406525	0.89949117	0.74459197	1.17619753	1.13780082	0.18012941	0.58353469	0.22579662	0.81342318	0.35638519	2.25218770	1.39829803	1.32465265	1.59444247	1.69783989	1.10666226	2.15943274	4.01596226	0.86618312	2.88240281	0.54423179	2.64057595	1.86855381	8.54257343	0.88636256	1.29553962
3600.400000	131	0	0	31.5	1.213989	4095.000000	7	1.97693613	0.65235060	2.13596235	0.92589746	0.60388067	0.17184697	2.36397948	0.89945414	0.74446790	1.17611558	1.13768112	0.18011894	0.58350923	0.22578749	0.81328808	0.35635677	2.25194123	1.39796096	1.32460716	1.59409586	1.69769532	1.10655250	2.15790037	4.01580126	0.86612417	2.88214544	0.54420662	2.64006772	1.86814649	8.54042226	0.88363851	1.29544881
3601.000000	131	0	0	31.4	1.213989	4095.000000	7	1.97676262	0.65228431	2.13572804	0.92585582	0.60328585	0.17179373	2.36379272	0.89947161	0.74439657	1.17599839	1.13759015	0.18010784	0.58349218	0.22577389	0.81317543	0.35633084	2.25179679	1.39780649	1.32449630	1.59369195	1.69760637	1.10653232	2.15677481	4.01585249	0.86604046	2.88177481	0.54416714	2.63975370	1.86782310	8.53959320	0.88129911	1.29536695
3601.600000	131	0	0	31.4	1.213379	4095.000000	7	1.97646622	0.65223238	2.13555742	0.92581869	0.60285686	0.17174951	2.36372784	0.89944006	0.74428946	1.17596345	1.13735774	0.18009675	0.58349576	0.22576141	0.81310641	0.35631254	2.25160995	1.39759166	1.32438478	1.59356903	1.69761872	1.10649346	2.15592794	4.01534342	0.86601775	2.88175314	0.54413441	2.63921647	1.86761906	8.53944049	0.87930940	1.29524931
3602.100000	131	0	0	31.5	1.212158	4095.000000	7	1.97646858	0.65217361	2.13539903	0.92578474	0.60243120	0.17170407	2.36379046	0.89941946	0.74422496	1.17588275	1.13725379	0.18009136	0.58348692	0.22576061	0.81304602	0.35629887	2.25139468	1.39741124	1.32427125	1.59332206	1.69741859	1.10643710	2.15480236	4.01532878	0.86598253	2.88165734	0.54412193	2.63893363	1.86749305	8.53955892	0.87748396	1.29519894
3602.700000	131	0	0	31.5	1.212769	4095.000000	7	1.97632536	0.65215881	2.13517191	0.92577281	0.60206134	0.17166430	2.36361500	0.89937930	0.74415811	1.17584379	1.13730486	0.18008365	0.58345430	0.22574989	0.81301078	0.35627666	2.25133939	1.39716593	1.32429180	1.59303416	1.69742806	1.10642345	2.15410264	4.01520231	0.86591185	2.88140005	0.54408694	2.63875481	1.86726079	8.53806632	0.87582888	1.29519132
3603.200000	131	0	0	31.5	1.213379	4095.000000	7	1.97608431	0.65213848	2.13512251	0.92570041	0.60173656	0.17162880	2.36357495	0.89941138	0.74410422	1.17581782	1.13717522	0.18007641	0.58343956	0.22574445	0.81293930	0.35627222	2.25110803	1.39709223	1.32423048	1.59296512	1.69747788	1.10639675	2.15346425	4.01522949	0.86587714	2.88128120	0.54407324	2.63823808	1.86712718	8.53972721	0.87436647	1.29508992
3603.800000	0	0	0	31.5	1.213379	4095.000000	0	1.97604650	0.65209739	2.13511895	0.92568848	0.60146366	0.17159454	2.36366803	0.89935557	0.74400066	1.17575567	1.13702928	0.18007241	0.58344083	0.22573789	0.81287744	0.35625055	2.25078762	1.39692907	1.32416783	1.59277556	1.69733623	1.10633328	2.15253859	4.01490236	0.86585826	2.88114068	0.54408920	2.63794521	1.86633827	8.53832180	0.87171086	1.29457773
3604.300000	0	0	0	31.5	1.212158	4095.000000	0	1.97511332	0.65188862	2.13440771	0.92551028	0.60002605	0.17149954	2.36332786	0.89936887	0.74379239	1.17565643	1.13689605	0.18006362	0.58342336	0.22573725	0.81283604	0.35624221	2.25065828	1.39691503	1.32403578	1.59232631	1.69705625	1.10620455	2.14925444	4.01398908	0.86560006	2.87934192	0.54393700	2.63504887	1.86543499	8.53468379	0.86618976	1.29429784
3604.900000	0	0	0	31.5	1.213989	4095.000000	0	1.97478078	0.65182743	2.13390535	0.92546388	0.59905760	0.17140073	2.36339724	0.89935818	0.74373145	1.17553710	1.13686644	0.18005392	0.58341347	0.22573133	0.81279685	0.35625375	2.25056276	1.39685679	1.32399839	1.59236218	1.69703937	1.10618497	2.14857289	4.01444987	0.86559368	2.87991621	0.54395050	2.63555542	1.86543679	8.53416071	0.86497998	1.29441476
3605.500000	0	0	0	31.5	1.212158	4095.000000	0	1.97499192	0.65188001	2.13409009	0.92545460	0.59924532	0.17138406	2.36340796	0.89934149	0.74372298	1.17554916	1.13678699	0.18005469	0.58340294	0.22572909	0.81277862	0.35624309	2.25049300	1.39690170	1.32410719	1.59224521	1.69706202	1.10616510	2.14840741	4.01429522	0.86558092	2.88038930	0.54397525	2.63587523	1.86552638	8.53608513	0.86435327	1.29446710
3606.000000	0	0	0	31.5	1.213379	4095.000000	0	1.97513977	0.65188067	2.13415066	0.92550471	0.59938602	0.17138574	2.36345760	0.89935688	0.74374580	1.17559213	1.13679605	0.18005515	0.58340021	0.22572781	0.81275348	0.35623208	2.25055310	1.39687047	1.32404925	1.59222805	1.69710813	1.10628078	2.14848938	4.01435687	0.86561587	2.88034737	0.54394928	2.63615708	1.86576561	8.53424166	0.86391972	1.29448896
3606.600000	0	0	0	31.5	1.212769	4095.000000	0	1.97521725	0.65191292	2.13430285	0.92552699	0.59949586	0.17138268	2.36337186	0.89934853	0.74375662	1.17556183	1.13691538	0.18004776	0.58340757	0.22572669	0.81275176	0.35623812	2.25042700	1.39683047	1.32406407	1.59215553	1.69701673	1.10624993	2.14847657	4.01412073	0.86564598	2.88075972	0.54397873	2.63630467	1.86568139	8.53506055	0.86371153	1.29454891
3607.100000	0	0	0	31.5	1.214600	4095.000000	0	1.97534055	0.65192706	2.13444334	0.92556464	0.59958038	0.17138574	2.36332335	0.89936966	0.74379380	1.17559831	1.13691327	0.18005192	0.58342567	0.22572525	0.81276285	0.35625535	2.25037495	1.39685468	1.32414728	1.59222727	1.69707025	1.10626179	2.14853293	4.01420954	0.86567838	2.88089253	0.54397444	2.63654032	1.86597844	8.53472738	0.86353088	1.29452837
3607.700000	0	0	0	31.5	1.212158	4095.000000	0	1.97535142	0.65192861	2.13442298	0.92558956	0.59969684	0.17138284	2.36351515	0.89933602	0.74377686	1.17558069	1.13700058	0.18004791	0.58341368	0.22573229	0.81274264	0.35624238	2.25043720	1.39686591	1.32412774	1.59225768	1.69697021	1.10625972	2.14853498	4.01431194	0.86567175	2.88041096	0.54398548	2.63645670	1.86611331	8.53432572	0.86335051	1.29461582
3608.200000	0	0	0	31.5	1.213989	4095.000000	0	1.97549599	0.65195357	2.13448559	0.92559858	0.59977754	0.17138299	2.36348581	0.89931829	0.74377545	1.17559862	1.13691176	0.18005068	0.58340294	0.22572893	0.81276087	0.35624025	2.25043773	1.39687714	1.32411056	1.59222922	1.69700397	1.10629946	2.14861593	4.01452510	0.86569343	2.88087715	0.54395643	2.63662268	1.86605954	8.53461217	0.86322416	1.29464431
3608.800000	128	0	0	31.5	1.212769	4095.000000	1	1.97557348	0.65199002	2.13463882	0.92558108	0.59987272	0.17138330	2.36335606	0.89932898	0.74374862	1.17555039	1.13689846	0.18004976	0.58338484	0.22571725	0.81263249	0.35621450	2.25020647	1.39633547	1.32404824	1.59172123	1.69688499	1.10614137	2.14743319	4.01437986	0.86558475	2.88007902	0.54393700	2.63529137	1.86496738	8.53018328	0.86098393	1.29405211
3609.300000	128	0	0	31.5	1.213379	4095.000000	1	1.97438219	0.65169800	2.13335324	0.92528703	0.59727021	0.17120314	2.36295277	0.89917332	0.74315883	1.17517113	1.13638192	0.17999661	0.58325921	0.22565821	0.81211191	0.35608982	2.24870200	1.39465432	1.32345212	1.58997220	1.69612602	1.10570871	2.14134472	4.01243797	0.86515799	2.87840671	0.54378115	2.63205481	1.86402934	8.53229612	0.85726999	1.29384913
3609.900000	128	0	0	31.5	1.215210	4095.000000	1	1.97399216	0.65160104	2.13284807	0.92521201	0.59603479	0.17104181	2.36265274	0.89916758	0.74296056	1.17492019	1.13605305	0.17997057	0.58319840	0.22563389	0.81184960	0.35603494	2.24821843	1.39423874	1.32341811	1.58957540	1.69609474	1.10566216	2.13961936	4.01270427	0.86512713	2.87855825	0.54369729	2.63219456	1.86396936	8.53068730	0.85568594	1.29378125
3610.500000	128	0	0	31.5	1.213989	4095.000000	1	1.97396856	0.65161076	2.13280840	0.92516031	0.59586789	0.17099105	2.36286478	0.89916863	0.74292645	1.17487476	1.13599629	0.17995732	0.58318935	0.22562877	0.81180921	0.35602997	2.24806887	1.39413294	1.32336794	1.58950414	1.69603096	1.10566156	2.13879035	4.01255075	0.86510928	2.87863716	0.54375803	2.63206177	1.86391430	8.52899498	0.85452950	1.29373688
3611.000000	128	0	0	31.5	1.215820	4095.000000	1	1.97377216	0.65160457	2.13274736	0.92519663	0.59574601	0.17095680	2.36271251	0.89916159	0.74286672	1.17482841	1.13600172	0.17995563	0.58317252	0.22562701	0.81177818	0.35601719	2.24799437	1.39404886	1.32346088	1.58929585	1.69589312	1.10562895	2.13822017	4.01227403	0.86510341	2.87884808	0.54375169	2.63199221	1.86379569	8.53032950	0.85366020	1.29366901
3611.600000	128	0	0	31.5	1.212769	4095.000000	1	1.97385950	0.65159066	2.13294269	0.92515872	0.59568656	0.17092637	2.36270631	0.89917306	0.74282110	1.17485251	1.13591053	0.17994731	0.58319966	0.22561933	0.81176956	0.35601630	2.24775961	1.39400577	1.32341542	1.58923278	1.69592357	1.10566927	2.13820487	4.01229282	0.86509602	2.87877335	0.54375640	2.63203458	1.86368916	8.53097977	0.85295789	1.29365808
3612.100000	128	0	0	31.5	1.213379	4095.000000	1	1.97382314	0.65157697	2.13299203	0.92518682	0.59566491	0.17090237	2.36265838	0.89917019	0.74282862	1.17480338	1.13587460	0.17993976	0.58319230	0.22562381	0.81176168	0.35601914	2.24796274	1.39395778	1.32345280	1.58910043	1.69602067	1.10561916	2.13773120	4.01199419	0.86511923	2.87893888	0.54376151	2.63195996	1.86362292	8.52909451	0.85235478	1.29358161
3612.700000	128	0	0	31.5	1.212769	4095.000000	1	1.97378821	0.65157653	2.13305460	0.92517436	0.59564495	0.17089442	2.36269841	0.89921269	0.74283897	1.17479288	1.13586706	0.17994269	0.58316873	0.22561389	0.81174050	0.35601470	2.24766261	1.39400962	1.32345482	1.58899572	1.69590340	1.10566453	2.13762211	4.01211844	0.86509245	2.87899965	0.54374229	2.63198589	1.86351193	8.52897009	0.85182398	1.29359783
3613.200000	128	0	0	31.5	1.213989	4095.000000	1	1.97368057	0.65158646	2.13291980	0.92518682	0.59559952	0.17087791	2.36274127	0.89919678	0.74279688	1.17477063	1.13593861	0.17994315	0.58316999	0.22561597	0.81175577	0.35601594	2.24762777	1.39387090	1.32342922	1.58902297	1.69580836	1.10568113	2.13761497	4.01210696	0.86507868	2.87902130	0.54375558	2.63190369	1.86353833	8.52855021	0.85138941	1.29360478
3613.800000	128	0	0	31.5	1.213989	4095.000000	1	1.97370512	0.65157653	2.13309327	0.92525071	0.59556449	0.17086614	2.36267022	0.89916993	0.74281875	1.17474591	1.13586404	0.17994115	0.58316768	0.22561229	0.81173434	0.35602234	2.24776175	1.39378859	1.32340936	1.58892527	1.69587378	1.10565178	2.13734735	4.01176554	0.86513045	2.87903178	0.54376315	2.63193088	1.86336470	8.52898565	0.85100044	1.29356141
3614.400000	128	0	0	31.5	1.212769	4095.000000	1	1.97369946	0.65158580	2.13301136	0.92521731	0.59557320	0.17086063	2.36265838	0.89914829	0.74279829	1.17479195	1.13581482	0.17994284	0.58316684	0.22562045	0.81171538	0.35601310	2.24759937	1.39388737	1.32336457	1.58883497	1.69592027	1.10562094	2.13720514	4.01169872	0.86509933	2.87887462	0.54371856	2.63197451	1.86337767	8.52837604	0.85061941	1.29357697
3614.900000	128	0	0	31.5	1.212769	4095.000000	1	1.97361873	0.65158536	2.13306630	0.92518523	0.59554199	0.17084244	2.36280049	0.89913030	0.74276419	1.17483119	1.13587732	0.17994207	0.58316410	0.22561117	0.81169716	0.35602216	2.24770280	1.39392730	1.32332922	1.58878748	1.69588118	1.10559633	2.13709607	4.01172378	0.86503736	2.87886624	0.54372143	2.63200106	1.86340542	8.52980374	0.85035871	1.29358127
3615.500000	128	0	0	31.5	1.213989	4095.000000	1	1.97354510	0.65158646	2.13315279	0.92520193	0.59559124	0.17083479	2.36273845	0.89912430	0.74280464	1.17483490	1.13592774	0.17993945	0.58316894	0.22561965	0.81174050	0.35601790	2.24769155	1.39391399	1.32334909	1.58877269	1.69591986	1.10558032	2.13716589	4.01157240	0.86507868	2.87871748	0.54374188	2.63201245	1.86341929	8.53205025	0.85011901	1.29349354
3616.000000	128	0	0	31.5	1.212769	4095.000000	1	1.97361873	0.65157211	2.13319298	0.92521174	0.59565642	0.17083204	2.36278583	0.89911726	0.74279076	1.17482779	1.13603886	0.17994007	0.58317820	0.22562189	0.81171514	0.35601736	2.24784751	1.39391119	1.32341374	1.58878476	1.69583551	1.10554119	2.13721074	4.01141476	0.86506312	2.87884878	0.54374842	2.63197198	1.86340900	8.53174216	0.84975486	1.29346110
3616.600000	128	0	0	31.5	1.213989	4095.000000	1	1.97358003	0.65157366	2.13306427	0.92516985	0.59556683	0.17081645	2.36274691	0.89914647	0.74275996	1.17484479	1.13588427	0.17993191	0.58317062	0.22561805	0.81169519	0.35601257	2.24760044	1.39390488	1.32333360	1.58872249	1.69596389	1.10555364	2.13699974	4.01172169	0.86509347	2.87879500	0.54376703	2.63199790	1.86347210	8.53051929	0.84950920	1.29349288
3617.100000	128	0	0	31.5	1.213379	4095.000000	1	1.97362440	0.65156990	2.13311768	0.92519689	0.59559846	0.17081033	2.36266683	0.89915481	0.74276325	1.17484293	1.13593167	0.17993298	0.58317336	0.22561725	0.81172203	0.35601168	2.24765993	1.39391084	1.32335851	1.58861663	1.69596677	1.10557765	2.13688253	4.01192737	0.86511668	2.87908277	0.54373206	2.63189168	1.86337588	8.53017083	0.84928427	1.29355479
3617.700000	128	0	0	31.5	1.212769	4095.000000	1	1.97367680	0.65156350	2.13323978	0.92521704	0.59561481	0.17080667	2.36258168	0.89915168	0.74274914	1.17481018	1.13590631	0.17993283	0.58316221	0.22560845	0.81172105	0.35601488	2.24764438	1.39393431	1.32333360	1.58859133	1.69591492	1.10562124	2.13663640	4.01193050	0.86511056	2.87898987	0.54374535	2.63196692	1.86313559	8.53092688	0.84900512	1.29346772
3618.300000	128	0	0	31.5	1.213379	4095.000000	1	1.97364187	0.65156615	2.13306579	0.92520538	0.59558233	0.17079230	2.36267135	0.89912222	0.74271411	1.17479535	1.13595673	0.17993037	0.58318304	0.22561389	0.81169322	0.35601292	2.24757204	1.39392205	1.32329488	1.58858316	1.69591451	1.10561086	2.13648608	4.01192110	0.86505725	2.87858897	0.54373799	2.63188725	1.86300717	8.52891722	0.84870608	1.29351043
3618.800000	128	0	0	31.5	1.215820	4095.000000	1	1.97367349	0.65153854	2.13306020	0.92516959	0.59560016	0.17079031	2.36267078	0.89911831	0.74273927	1.17486487	1.13596549	0.17992882	0.58317146	0.22561277	0.81170011	0.35599801	2.24763581	1.39391854	1.32339724	1.58855475	1.69606224	1.10557528	2.13656914	4.01190022	0.86507103	2.87854498	0.54370834	2.63190306	1.86303670	8.52885190	0.84853501	1.29346011
3619.400000	128	0	0	31.5	1.212769	4095.000000	1	1.97356728	0.65155356	2.13301798	0.92516641	0.59563030	0.17078083	2.36266796	0.89915768	0.74272751	1.17478052	1.13588849	0.17992713	0.58318241	0.22560589	0.81169642	0.35600209	2.24748844	1.39389577	1.32338511	1.58847186	1.69597788	1.10555512	2.13653551	4.01176763	0.86507128	2.87876986	0.54373083	2.63169378	1.86290427	8.53054418	0.84828753	1.29344687
3619.900000	128	0	0	31.5	1.212769	4095.000000	3	1.97351064	0.65156946	2.13289741	0.92518178	0.59558424	0.17077181	2.36278526	0.89918218	0.74266355	1.17479720	1.13588185	0.17992328	0.58317336	0.22560829	0.81168977	0.35600404	2.24742949	1.39388947	1.32338848	1.58859951	1.69602109	1.10565118	2.13690087	4.01211218	0.86544954	2.88053327	0.54387278	2.63673482	1.86603086	8.53865209	0.85359034	1.29495209
3620.500000	128	0	0	31.5	1.212158	4095.000000	3	1.97648654	0.65227458	2.13576777	0.92598048	0.60206837	0.17119855	2.36393716	0.89956810	0.74395830	1.17563664	1.13715619	0.18002403	0.58342651	0.22573869	0.81277270	0.35626991	2.25026388	1.39709434	1.32446699	1.59206040	1.69758784	1.10645697	2.15139219	4.01525353	0.86623799	2.88447601	0.54413011	2.64179081	1.86772265	8.54429811	0.86073570	1.29550581
3621.100000	128	0	0	31.4	1.212158	4095.000000	3	1.97708318	0.65244716	2.13636940	0.92618870	0.60482317	0.17147889	2.36407936	0.89961113	0.74436361	1.17607075	1.13774430	0.18007919	0.58350965	0.22578301	0.81327625	0.35638431	2.25143333	1.39801924	1.32476149	1.59300335	1.69783453	1.10661153	2.15597729	4.01536432	0.86632324	2.88432062	0.54416509	2.64226130	1.86830259	8.54960972	0.86509653	1.29558602
3621.600000	128	0	0	31.4	1.212769	4095.000000	3	1.97743783	0.65248120	2.13655640	0.92618472	0.60563351	0.17160280	2.36440271	0.89961817	0.74451286	1.17620588	1.13798099	0.18010091	0.58354122	0.22579646	0.81340173	0.35640580	2.25187465	1.39827240	1.32481372	1.59333767	1.69799846	1.10667621	2.15785972	4.01571972	0.86637659	2.88420303	0.54417962	2.64276745	1.86867630	8.54818299	0.86901891	1.29576335
3622.100000	128	0	0	31.4	1.210938	4095.000000	3	1.97762937	0.65255611	2.13671283	0.92626855	0.60636110	0.17169015	2.36447721	0.89961192	0.74465907	1.17632433	1.13808589	0.18010938	0.58356332	0.22580606	0.81350503	0.35642197	2.25232250	1.39859232	1.32487169	1.59364629	1.69808579	1.10673881	2.15954706	4.01571450	0.86644857	2.88409385	0.54420867	2.64339949	1.86906129	8.55132728	0.87273011	1.29592214
3622.700000	128	0	0	31.5	1.212769	4095.000000	3	1.97785688	0.65260385	2.13700586	0.92629508	0.60702207	0.17176405	2.36436321	0.89955793	0.74479540	1.17639578	1.13833020	0.18012587	0.58358921	0.22582734	0.81358689	0.35644240	2.25242185	1.39886839	1.32491954	1.59417079	1.69841371	1.10679429	2.16103215	4.01564550	0.86651673	2.88446901	0.54429419	2.64381629	1.86949887	8.54967529	0.87629945	1.29603850
3623.300000	128	0	0	31.5	1.212769	4095.000000	3	1.97804231	0.65262905	2.13703236	0.92628659	0.60766687	0.17182861	2.36432878	0.89957749	0.74492115	1.17649290	1.13845296	0.18013558	0.58361110	0.22583038	0.81372177	0.35646993	2.25284080	1.39901733	1.32502672	1.59450258	1.69845243	1.10682634	2.16256259	4.01616403	0.86660276	2.88455441	0.54428805	2.64436090	1.86967662	8.54960659	0.87992574	1.29609552
3623.800000	128	0	0	31.5	1.212158	4095.000000	3	1.97819889	0.65267015	2.13720616	0.92632400	0.60821107	0.17189165	2.36441964	0.89958140	0.74499322	1.17655074	1.13853038	0.18014482	0.58362541	0.22583534	0.81381079	0.35649427	2.25301163	1.39924533	1.32500076	1.59478211	1.69845861	1.10689755	2.16384179	4.01634910	0.86664616	2.88473152	0.54431117	2.64467552	1.86993924	8.55024359	0.88342867	1.29621124
3624.400000	128	0	0	31.5	1.213989	4095.000000	3	1.97844302	0.65272475	2.13737793	0.92633302	0.60872912	0.17194643	2.36447608	0.89958479	0.74508978	1.17663951	1.13860235	0.18015499	0.58363993	0.22584366	0.81388329	0.35650635	2.25323244	1.39942628	1.32507491	1.59509683	1.69857727	1.10697084	2.16508715	4.01689598	0.86669441	2.88504236	0.54436662	2.64500225	1.87024141	8.54838902	0.88676496	1.29619267
3625.000000	128	0	0	31.5	1.212158	4095.000000	3	1.97855942	0.65273226	2.13746459	0.92639403	0.60919505	0.17199112	2.36473176	0.89962104	0.74514159	1.17670664	1.13881013	0.18016393	0.58365151	0.22585198	0.81398712	0.35651505	2.25323566	1.39959108	1.32515311	1.59515814	1.69867699	1.10701357	2.16604656	4.01731222	0.86674241	2.88504936	0.54437235	2.64518281	1.87045380	8.54948795	0.89004209	1.29636907
3625.500000	128	0	0	31.5	1.213379	4095.000000	3	1.97881353	0.65277006	2.13743094	0.92647151	0.60956787	0.17203397	2.36475321	0.89958844	0.74521932	1.17674067	1.13887546	0.18016762	0.58369698	0.22586302	0.81402362	0.35652891	2.25350001	1.39980228	1.32517738	1.59558033	1.69870583	1.10706580	2.16693095	4.01708004	0.86676717	2.88496395	0.54437583	2.64556430	1.87072730	8.55083694	0.89317917	1.29641350
3626.100000	128	0	0	31.5	1.212769	4095.000000	3	1.97898579	0.65278619	2.13762415	0.92647734	0.60995172	0.17207513	2.36464258	0.89965077	0.74529328	1.17677841	1.13901491	0.18018041	0.58367740	0.22586895	0.81409712	0.35653993	2.25373215	1.39987609	1.32523030	1.59568540	1.69889374	1.10708004	2.16802350	4.01712919	0.86684070	2.88518799	0.54438606	2.64594458	1.87088719	8.55205194	0.89603531	1.29651497
3626.700000	128	0	0	31.4	1.213379	4095.000000	3	1.97911641	0.65283040	2.13767054	0.92648026	0.61029428	0.17210987	2.36468039	0.89965756	0.74534722	1.17681832	1.13903578	0.18018349	0.58368119	0.22587711	0.81418098	0.35654685	2.25389767	1.40000016	1.32541300	1.59591315	1.69892135	1.10710082	2.16846398	4.01749630	0.86689049	2.88568587	0.54439670	2.64631410	1.87105832	8.55180205	0.89884328	1.29655443
3627.200000	128	0	0	31.4	1.211548	4095.000000	3	1.97906814	0.65284477	2.13786121	0.92650441	0.61059507	0.17214905	2.36483167	0.89965912	0.74541365	1.17688421	1.13899434	0.18019366	0.58369782	0.22587743	0.81423204	0.35656498	2.25393152	1.40012986	1.32538940	1.59619249	1.69897327	1.10714029	2.16959506	4.01766471	0.86692267	2.88579442	0.54445317	2.64640697	1.87124115	8.55171459	0.90129940	1.29659589
3627.700000	128	0	0	31.4	1.213379	4095.000000	3	1.97903028	0.65287174	2.13795044	0.92651210	0.61089700	0.17218165	2.36482546	0.89971728	0.74542732	1.17691299	1.13909265	0.18019551	0.58372645	0.22588031	0.81425696	0.35657386	2.25402665	1.40022617	1.32539817	1.59619054	1.69894030	1.10714860	2.17029924	4.01759776	0.86695816	2.88602274	0.54443599	2.64673903	1.87135302	8.55302352	0.90376959	1.29657400
3628.300000	128	0	0	31.4	1.210938	4095.000000	3	1.97921723	0.65288699	2.13789792	0.92649432	0.61114061	0.17221762	2.36487739	0.89973945	0.74552391	1.17694918	1.13910687	0.18020075	0.58372476	0.22588863	0.81433664	0.35658452	2.25411910	1.40031722	1.32537255	1.59636676	1.69895926	1.10718094	2.17090063	4.01779755	0.86700668	2.88604866	0.54445727	2.64696679	1.87174616	8.55359530	0.90600278	1.29667946
3628.800000	128	0	0	31.4	1.213989	4095.000000	3	1.97920824	0.65289915	2.13800295	0.92655110	0.61139500	0.17225022	2.36497222	0.89972171	0.74555383	1.17698724	1.13919551	0.18020707	0.58372582	0.22589167	0.81438227	0.35659198	2.25426153	1.40032390	1.32540187	1.59647735	1.69894072	1.10715364	2.17154828	4.01791158	0.86701229	2.88603535	0.54447793	2.64727475	1.87191916	8.55047155	0.90800055	1.29665990
3629.400000	128	0	0	31.4	1.211548	4095.000000	3	1.97935024	0.65292501	2.13796624	0.92656543	0.61161164	0.17228022	2.36487231	0.89964165	0.74563841	1.17698786	1.13921033	0.18021585	0.58373655	0.22589087	0.81441854	0.35660015	2.25442064	1.40046312	1.32543087	1.59673841	1.69894566	1.10716611	2.17201225	4.01794819	0.86698446	2.88594290	0.54446750	2.64727475	1.87197938	8.54986575	0.90994207	1.29672457
3630.000000	128	0	0	31.5	1.212158	4095.000000	3	1.97951307	0.65294778	2.13798307	0.92652616	0.61181736	0.17230012	2.36490223	0.89967060	0.74569213	1.17702065	1.13925299	0.18021554	0.58374350	0.22590047	0.81448342	0.35660761	2.25443623	1.40056156	1.32543794	1.59688068	1.69904210	1.10719697	2.17276384	4.01792517	0.86703936	2.88596531	0.54447773	2.64761138	1.87207061	8.55051215	0.91172331	1.29676802
3630.500000	128	0	0	31.5	1.213379	4095.000000	3	1.97944585	0.65297343	2.13810136	0.92658772	0.61203214	0.17232936	2.36505690	0.89966408	0.74567870	1.17707913	1.13930987	0.18022402	0.58374687	0.22590447	0.81450045	0.35662058	2.25455019	1.40062414	1.32545210	1.59690921	1.69911257	1.10722457	2.17316019	4.01805489	0.86705085	2.88615512	0.54448776	2.64764639	1.87217533	8.55144909	0.91342843	1.29676404
3631.100000	128	0	0	31.5	1.212769	4095.000000	3	1.97951449	0.65295265	2.13825893	0.92657047	0.61225446	0.17235630	2.36492142	0.89968677	0.74575904	1.17709337	1.13940820	0.18023234	0.58375760	0.22590367	0.81451673	0.35662307	2.25457976	1.40069060	1.32550031	1.59704485	1.69904622	1.10718985	2.17361311	4.01821601	0.86705775	2.88616423	0.54448571	2.64774821	1.87232679	8.55314850	0.91501979	1.29683302
3631.700000	128	0	0	31.5	1.212158	4095.000000	3	1.97969202	0.65298359	2.13820284	0.92663522	0.61240914	0.17237819	2.36481191	0.89969224	0.74579981	1.17711936	1.13950563	0.18022926	0.58378328	0.22590847	0.81456040	0.35663782	2.25468083	1.40075283	1.32548750	1.59712460	1.69909608	1.10728660	2.17417291	4.01845664	0.86709835	2.88642341	0.54450515	2.64806646	1.87241984	8.55607685	0.91655161	1.29691196
3632.200000	128	0	0	31.5	1.212158	4095.000000	3	1.97950739	0.65300371	2.13842109	0.92662938	0.61260187	0.17240023	2.36484860	0.89968598	0.74584269	1.17716886	1.13954043	0.18023681	0.58376181	0.22591487	0.81458704	0.35664031	2.25474911	1.40081753	1.32557178	1.59741155	1.69917604	1.10727888	2.17450211	4.01860731	0.86714917	2.88628050	0.54451559	2.64814602	1.87273585	8.55498283	0.91798175	1.29698527
3632.700000	128	0	0	31.5	1.210938	4095.000000	3	1.97963000	0.65302449	2.13824159	0.92659833	0.61275723	0.17242028	2.36487457	0.89971415	0.74585424	1.17719176	1.13945268	0.18024004	0.58376181	0.22591311	0.81460234	0.35664617	2.25488352	1.40085516	1.32557111	1.59738418	1.69924405	1.10731509	2.17514616	4.01900075	0.86715147	2.88661395	0.54455058	2.64838347	1.87278396	8.55470467	0.91932577	1.29699555
3633.300000	128	0	0	31.5	1.214600	4095.000000	3	1.97973794	0.65305633	2.13836347	0.92663654	0.61293239	0.17244217	2.36502472	0.89972484	0.74588487	1.17722302	1.13953377	0.18024528	0.58378013	0.22591984	0.81465243	0.35665132	2.25499267	1.40101341	1.32561932	1.59750108	1.69927207	1.10736169	2.17551960	4.01897250	0.86719897	2.88629592	0.54452623	2.64847641	1.87268056	8.55524538	0.92055807	1.29703470
3633.900000	128	0	0	31.5	1.213989	4095.000000	3	1.97976114	0.65303953	2.13835174	0.92662805	0.61308327	0.17245917	2.36490448	0.89973215	0.74592234	1.17722085	1.13946478	0.18024729	0.58378497	0.22591872	0.81466871	0.35665257	2.25504482	1.40111505	1.32559403	1.59760744	1.69915296	1.10736228	2.17603786	4.01919436	0.86718518	2.88676949	0.54452664	2.64854199	1.87285274	8.55368904	0.92190616	1.29702640
3634.400000	128	0	0	31.5	1.212158	4095.000000	3	1.97974078	0.65306274	2.13839917	0.92665989	0.61325395	0.17247754	2.36484860	0.89975145	0.74595227	1.17719609	1.13952893	0.18024944	0.58380518	0.22591840	0.81470671	0.35665026	2.25517387	1.40117730	1.32559842	1.59770363	1.69913441	1.10731954	2.17650902	4.01917866	0.86719335	2.88662656	0.54456388	2.64868715	1.87311847	8.55648952	0.92313706	1.29715213
3635.000000	128	0	0	31.5	1.213989	4095.000000	3	1.97980943	0.65308065	2.13833593	0.92666786	0.61341476	0.17249836	2.36473458	0.89979761	0.74599304	1.17721033	1.13959339	0.18025160	0.58381381	0.22592480	0.81473188	0.35666021	2.25523840	1.40112876	1.32562539	1.59780413	1.69919335	1.10735397	2.17695795	4.01899029	0.86719999	2.88681853	0.54458107	2.64889344	1.87311442	8.55532039	0.92427990	1.29711663
3635.500000	128	0	0	31.5	1.213379	4095.000000	3	1.97983784	0.65309060	2.13858939	0.92668351	0.61356205	0.17252392	2.36490166	0.89979396	0.74597513	1.17727191	1.13961850	0.18025900	0.58379613	0.22593472	0.81475557	0.35667122	2.25523195	1.40118785	1.32563989	1.59785614	1.69926424	1.10735278	2.17731302	4.01897145	0.86726690	2.88682343	0.54458680	2.64893801	1.87314500	8.55774332	0.92542994	1.29712293
3636.100000	128	0	0	31.5	1.213379	4095.000000	6	1.98001587	0.65309192	2.13840835	0.92666653	0.61375665	0.17255087	2.36490674	0.89977466	0.74605101	1.17729883	1.13964846	0.18026223	0.58378644	0.22592400	0.81477210	0.35668224	2.25391970	1.39954575	1.32481305	1.59477665	1.69688664	1.10622679	2.15939103	4.01398700	0.86541153	2.87650800	0.54395746	2.63223567	1.86515235	8.53628446	0.88423696	1.29395177
3636.700000	128	0	0	31.5	1.213989	4095.000000	6	1.97394306	0.65164610	2.13261359	0.92507813	0.59666437	0.17151989	2.36243902	0.89904427	0.74320916	1.17514455	1.13626656	0.18000385	0.58320871	0.22566013	0.81214837	0.35604684	2.24878350	1.39438906	1.32348681	1.59004464	1.69601203	1.10575585	2.14470441	4.01279304	0.86521436	2.87713539	0.54384230	2.63155532	1.86429571	8.53461217	0.87014512	1.29374814
3637.200000	128	0	0	31.5	1.210938	4095.000000	6	1.97354604	0.65157321	2.13258867	0.92511524	0.59568529	0.17127379	2.36258394	0.89905052	0.74304946	1.17494058	1.13601833	0.17997350	0.58318704	0.22563981	0.81193703	0.35601133	2.24813641	1.39411122	1.32338040	1.58959292	1.69591657	1.10566542	2.14212924	4.01274082	0.86514193	2.87791305	0.54383126	2.63177281	1.86431810	8.52927492	0.86453708	1.29363127
3637.800000	131	0	0	31.5	1.213989	4095.000000	6	1.97358900	0.65156681	2.13254696	0.92510941	0.59554284	0.17116215	2.36241985	0.89906512	0.74299395	1.17488280	1.13596519	0.17996965	0.58315779	0.22563373	0.81190896	0.35601594	2.24803510	1.39408599	1.32329555	1.58943562	1.69586555	1.10568172	2.14098218	4.01253091	0.86516080	2.87810645	0.54380446	2.63194099	1.86421065	8.53163635	0.86133270	1.29366338
3638.300000	131	0	0	31.5	1.213989	4095.000000	6	1.97349176	0.65158956	2.13282315	0.92516482	0.59551333	0.17110068	2.36245199	0.89906851	0.74296761	1.17488372	1.13593378	0.17996118	0.58318493	0.22563245	0.81184591	0.35602571	2.24790486	1.39398825	1.32330329	1.58915843	1.69581371	1.10561649	2.14006027	4.01246303	0.86511464	2.87834386	0.54378196	2.63184615	1.86404143	8.53044773	0.85902435	1.29366702
3638.900000	131	0	0	31.5	1.212158	4095.000000	6	1.97333033	0.65157233	2.13278093	0.92518550	0.59539786	0.17104502	2.36259747	0.89906617	0.74290764	1.17486117	1.13593650	0.17995347	0.58315610	0.22561341	0.81181241	0.35601026	2.24782714	1.39402889	1.32330127	1.58897626	1.69586925	1.10558240	2.13946017	4.01226776	0.86506337	2.87814974	0.54378380	2.63185880	1.86413186	8.53040728	0.85728014	1.29352864
3639.400000	131	0	0	31.5	1.212158	4095.000000	6	1.97335629	0.65155775	2.13274227	0.92514281	0.59530871	0.17099976	2.36265048	0.89910293	0.74285637	1.17485159	1.13587642	0.17994469	0.58314811	0.22561549	0.81177325	0.35600653	2.24783893	1.39393816	1.32331171	1.58899728	1.69588160	1.10562628	2.13884034	4.01267920	0.86507638	2.87847444	0.54377296	2.63176079	1.86395504	8.53219964	0.85595922	1.29355115
3640.000000	131	0	0	31.5	1.213379	4095.000000	6	1.97331381	0.65156880	2.13285977	0.92517198	0.59532611	0.17097010	2.36263469	0.89908989	0.74284579	1.17482903	1.13585105	0.17994377	0.58313675	0.22562013	0.81174050	0.35600333	2.24779337	1.39395077	1.32335919	1.58877775	1.69583387	1.10556787	2.13862663	4.01250585	0.86507332	2.87883411	0.54376192	2.63182718	1.86390445	8.53014906	0.85485830	1.29350811
3640.500000	131	0	0	31.5	1.212769	4095.000000	6	1.97335393	0.65157321	2.13282773	0.92514626	0.59529130	0.17094151	2.36252811	0.89908520	0.74281522	1.17482656	1.13594133	0.17993560	0.58315063	0.22561421	0.81173385	0.35599907	2.24778319	1.39396128	1.32331205	1.58858511	1.69578861	1.10563873	2.13839713	4.01258730	0.86512076	2.87853031	0.54372449	2.63178292	1.86383015	8.52972286	0.85391539	1.29352466
3641.100000	131	0	0	31.5	1.215210	4095.000000	6	1.97333788	0.65154870	2.13278245	0.92514547	0.59527114	0.17092010	2.36262792	0.89907738	0.74278442	1.17483088	1.13586857	0.17993329	0.58314643	0.22561581	0.81171932	0.35599978	2.24783036	1.39396408	1.32336390	1.58863765	1.69575158	1.10556846	2.13823496	4.01234399	0.86506847	2.87881875	0.54372163	2.63164762	1.86381717	8.53023928	0.85321397	1.29351109
3641.700000	131	0	0	31.5	1.212769	4095.000000	6	1.97324113	0.65156107	2.13292234	0.92513645	0.59527093	0.17089350	2.36258394	0.89912118	0.74274162	1.17481389	1.13581392	0.17993067	0.58313906	0.22562189	0.81171169	0.35599925	2.24789521	1.39394096	1.32335245	1.58845474	1.69569727	1.10555987	2.13799581	4.01216752	0.86507103	2.87859386	0.54372204	2.63177344	1.86366007	8.53226188	0.85254702	1.29343925
3642.200000	131	0	0	31.5	1.213379	4095.000000	6	1.97321706	0.65155025	2.13263851	0.92518709	0.59525840	0.17088234	2.36274184	0.89911101	0.74275667	1.17480091	1.13582237	0.17992898	0.58316115	0.22561453	0.81171834	0.35599179	2.24765403	1.39385899	1.32335077	1.58838626	1.69575857	1.10551272	2.13783674	4.01206624	0.86507842	2.87871887	0.54369382	2.63170958	1.86356026	8.53302756	0.85191045	1.29344157
3642.800000	131	0	0	31.5	1.212158	4095.000000	6	1.97330579	0.65154517	2.13267971	0.92515130	0.59527008	0.17086659	2.36276440	0.89913421	0.74272445	1.17476290	1.13589121	0.17992667	0.58314579	0.22560989	0.81172720	0.35600032	2.24780945	1.39383097	1.32328107	1.58815474	1.69571949	1.10551065	2.13758387	4.01182296	0.86504170	2.87890326	0.54368748	2.63181074	1.86364440	8.52849112	0.85134644	1.29343561
3643.300000	131	0	0	31.5	1.213989	4095.000000	6	1.97319393	0.65156151	2.13285774	0.92517622	0.59526265	0.17086002	2.36276270	0.89910605	0.74271317	1.17480153	1.13586977	0.17992297	0.58314411	0.22560957	0.81170405	0.35599445	2.24767440	1.39377423	1.32332147	1.58813646	1.69567876	1.10554059	2.13754870	4.01208816	0.86509551	2.87888789	0.54369832	2.63165584	1.86361397	8.52814902	0.85083468	1.29342171
3643.900000	131	0	0	31.5	1.215820	4095.000000	6	1.97322461	0.65155201	2.13281857	0.92514865	0.59530149	0.17084550	2.36274973	0.89910293	0.74271716	1.17474684	1.13584079	0.17992636	0.58316031	0.22560733	0.81169667	0.35598646	2.24778587	1.39381521	1.32338713	1.58806370	1.69584662	1.10556431	2.13747580	4.01199002	0.86509372	2.87875379	0.54370813	2.63175763	1.86367708	8.52696738	0.85054918	1.29345481
3644.400000	131	0	0	31.5	1.212769	4095.000000	6	1.97325151	0.65153633	2.13285519	0.92512876	0.59533651	0.17083816	2.36294092	0.89908389	0.74268706	1.17477588	1.13591748	0.17992251	0.58313780	0.22560541	0.81173927	0.35598788	2.24773335	1.39378754	1.32336760	1.58808938	1.69578943	1.10548752	2.13733002	4.01195974	0.86505241	2.87865462	0.54369075	2.63163182	1.86342556	8.52883013	0.85009148	1.29345647
3645.000000	131	0	0	31.5	1.213379	4095.000000	6	1.97314768	0.65153501	2.13279466	0.92511577	0.59529873	0.17082547	2.36284730	0.89905756	0.74268965	1.17478731	1.13590751	0.17991588	0.58313338	0.22559565	0.81168608	0.35599499	2.24777194	1.39375636	1.32340296	1.58804269	1.69582811	1.10552607	2.13705326	4.01194303	0.86501543	2.87852054	0.54368318	2.63180948	1.86348642	8.52858753	0.84970486	1.29346640
3645.600000	131	0	0	31.5	1.212769	4095.000000	6	1.97305565	0.65151579	2.13274329	0.92510915	0.59527220	0.17081477	2.36278075	0.89907008	0.74267437	1.17480091	1.13582056	0.17992189	0.58313149	0.22560413	0.81168337	0.35599179	2.24776336	1.39378403	1.32336222	1.58797150	1.69580712	1.10549494	2.13687539	4.01201403	0.86500472	2.87831523	0.54371140	2.63175131	1.86338081	8.52940868	0.84925878	1.29340383
3646.100000	131	0	0	31.5	1.213989	4095.000000	6	1.97317647	0.65152264	2.13278245	0.92514971	0.59528260	0.17079765	2.36283489	0.89909823	0.74268518	1.17478824	1.13595884	0.17991496	0.58312812	0.22560477	0.81167106	0.35598753	2.24772531	1.39371083	1.32325481	1.58793337	1.69580589	1.10549820	2.13693502	4.01179164	0.86498942	2.87884878	0.54368175	2.63157555	1.86337007	8.52933713	0.84895666	1.29344885
3646.700000	131	0	0	31.5	1.212769	4095.000000	7	1.97320998	0.65153589	2.13281552	0.92516296	0.59530616	0.17078939	2.36265668	0.89907920	0.74264192	1.17476939	1.13588698	0.17991080	0.58312833	0.22560061	0.81167820	0.35598220	2.24821467	1.39442900	1.32367034	1.58922500	1.69766320	1.10652283	2.14925598	4.01699951	0.86676436	2.88890164	0.54426943	2.64775458	1.87095546	8.55421090	0.86783936	1.29647684
3647.200000	131	0	0	31.5	1.213989	4095.000000	7	1.97907855	0.65298271	2.13851748	0.92679682	0.61143365	0.17176803	2.36508005	0.89977962	0.74539787	1.17684492	1.13908721	0.18016208	0.58371150	0.22587551	0.81425918	0.35661419	2.25452654	1.40152271	1.32569383	1.59653597	1.69917439	1.10729847	2.17019522	4.01820136	0.86710550	2.88910500	0.54441123	2.64963026	1.87218521	8.55874095	0.89104031	1.29694547
3647.800000	131	0	0	31.5	1.213989	4095.000000	7	1.97978292	0.65306031	2.13885819	0.92684459	0.61405711	0.17208967	2.36520142	0.89980283	0.74576470	1.17717846	1.13965996	0.18020537	0.58376013	0.22590239	0.81458211	0.35666642	2.25549976	1.40211907	1.32582499	1.59760275	1.69945839	1.10746053	2.17505644	4.01857173	0.86718237	2.88910429	0.54445727	2.64994111	1.87278755	8.55905060	0.90839469	1.29717104
3648.300000	131	0	0	31.5	1.211548	4095.000000	7	1.97991360	0.65314100	2.13907396	0.92681328	0.61497932	0.17225986	2.36528046	0.89983752	0.74591150	1.17734123	1.13981309	0.18022417	0.58379865	0.22592064	0.81472127	0.35668579	2.25593973	1.40239392	1.32584354	1.59824020	1.69949095	1.10748576	2.17709084	4.01888565	0.86727687	2.88845502	0.54448162	2.65014432	1.87296110	8.55637384	0.91834226	1.29720487
3648.900000	131	0	0	31.5	1.214600	4095.000000	7	1.97992307	0.65314764	2.13900714	0.92684141	0.61524516	0.17234925	2.36533127	0.89983830	0.74597089	1.17732482	1.13999408	0.18023280	0.58381633	0.22592688	0.81479332	0.35668579	2.25602150	1.40237034	1.32587456	1.59828988	1.69947323	1.10748813	2.17757831	4.01873078	0.86720306	2.88813885	0.54446688	2.64947549	1.87253895	8.55720862	0.92080946	1.29700086
3649.500000	131	0	0	31.5	1.212158	4095.000000	7	1.97960113	0.65305832	2.13844659	0.92668617	0.61393817	0.17234925	2.36528780	0.89979344	0.74572558	1.17719640	1.13963817	0.18022710	0.58375550	0.22590287	0.81464034	0.35664599	2.25556484	1.40169157	1.32556909	1.59770715	1.69905817	1.10737534	2.17538422	4.01824111	0.86698472	2.88671063	0.54442432	2.64747265	1.87174076	8.55234559	0.91642823	1.29668178
3650.000000	131	0	0	31.5	1.213379	4095.000000	7	1.97904921	0.65290534	2.13794483	0.92656198	0.61179331	0.17227823	2.36492029	0.89974649	0.74545276	1.17695352	1.13928173	0.18019551	0.58369845	0.22587807	0.81438178	0.35658363	2.25502385	1.40092584	1.32542513	1.59676069	1.69880885	1.10718718	2.17206767	4.01713338	0.86684530	2.88560603	0.54435250	2.64596111	1.87090605	8.54899153	0.91041548	1.29637503
3650.600000	131	0	0	31.5	1.212158	4095.000000	7	1.97835502	0.65276188	2.13739322	0.92632877	0.60982926	0.17218793	2.36462790	0.89964139	0.74517692	1.17674252	1.13889543	0.18017394	0.58365004	0.22585182	0.81411611	0.35651665	2.25435130	1.40017450	1.32515142	1.59596081	1.69857810	1.10700259	2.16899091	4.01680186	0.86666428	2.88447461	0.54429194	2.64445305	1.87021132	8.54845145	0.90450142	1.29606270
3651.100000	131	0	0	31.5	1.213379	4095.000000	7	1.97780863	0.65262750	2.13682188	0.92619427	0.60813781	0.17209212	2.36450261	0.89956080	0.74492751	1.17650248	1.13856395	0.18014944	0.58359426	0.22582206	0.81387392	0.35646425	2.25360748	1.39959283	1.32492527	1.59520383	1.69824027	1.10682901	2.16603468	4.01615358	0.86652234	2.88390069	0.54422095	2.64321526	1.86970984	8.54820797	0.89910423	1.29576634
3651.700000	131	0	0	31.5	1.213379	4095.000000	7	1.97750499	0.65250440	2.13636889	0.92613989	0.60681769	0.17201025	2.36428702	0.89952116	0.74474831	1.17639485	1.13834683	0.18013034	0.58354753	0.22581198	0.81368281	0.35642499	2.25307126	1.39905808	1.32474093	1.59460018	1.69802977	1.10673555	2.16365348	4.01566328	0.86638833	2.88301557	0.54416550	2.64242641	1.86913130	8.54685963	0.89461737	1.29559829
3652.200000	131	0	0	31.5	1.213989	4095.000000	7	1.97703211	0.65242882	2.13603112	0.92606244	0.60576566	0.17192608	2.36417642	0.89943250	0.74457219	1.17622630	1.13807652	0.18012171	0.58353554	0.22579069	0.81351465	0.35638928	2.25259372	1.39869101	1.32462940	1.59401741	1.69801370	1.10668511	2.16171760	4.01511243	0.86629899	2.88278472	0.54412643	2.64124551	1.86874494	8.54629793	0.89066299	1.29543390
3652.800000	131	0	0	31.5	1.212769	4095.000000	7	1.97679193	0.65233933	2.13579884	0.92595713	0.60484646	0.17185447	2.36415441	0.89940825	0.74444812	1.17613878	1.13786491	0.18010122	0.58349723	0.22577901	0.81337535	0.35635180	2.25229135	1.39833069	1.32449799	1.59350192	1.69775957	1.10659195	2.15977673	4.01486473	0.86618338	2.88250003	0.54407958	2.64071429	1.86817205	8.54646643	0.88724120	1.29528609
3653.300000	131	0	0	31.5	1.213989	4095.000000	7	1.97645203	0.65230928	2.13546778	0.92584441	0.60408783	0.17178883	2.36394732	0.89937956	0.74428475	1.17599963	1.13766450	0.18009136	0.58345998	0.22576765	0.81326023	0.35632764	2.25191868	1.39798167	1.32440567	1.59317733	1.69751453	1.10653143	2.15841087	4.01447077	0.86613386	2.88219020	0.54408449	2.63999476	1.86795855	8.54245182	0.88428757	1.29515354
3653.900000	131	0	0	31.5	1.212158	4095.000000	7	1.97632394	0.65223680	2.13543723	0.92580543	0.60349057	0.17173467	2.36410024	0.89935557	0.74421955	1.17595541	1.13749766	0.18007564	0.58344840	0.22576045	0.81316680	0.35631023	2.25167921	1.39775453	1.32442184	1.59280598	1.69751742	1.10652402	2.15683138	4.01448226	0.86603867	2.88181607	0.54404664	2.63968836	1.86749933	8.54150709	0.88177624	1.29495805
3654.500000	131	0	0	31.5	1.214600	4095.000000	7	1.97620105	0.65218422	2.13505377	0.92578580	0.60295246	0.17168220	2.36386043	0.89931803	0.74412963	1.17588058	1.13745747	0.18006655	0.58343262	0.22574589	0.81308990	0.35628608	2.25136086	1.39753830	1.32428439	1.59254624	1.69747583	1.10642405	2.15562156	4.01423044	0.86599810	2.88191606	0.54402537	2.63922217	1.86719084	8.54169727	0.87966079	1.29492227
3655.000000	131	0	0	31.5	1.212158	4095.000000	7	1.97606493	0.65216345	2.13505377	0.92569219	0.60249989	0.17163676	2.36380852	0.89934149	0.74400607	1.17581225	1.13726739	0.18005623	0.58340736	0.22573853	0.81299944	0.35625748	2.25118909	1.39734912	1.32429214	1.59224950	1.69736629	1.10639675	2.15470577	4.01430880	0.86593839	2.88184963	0.54399182	2.63897421	1.86709580	8.54097712	0.87774339	1.29484043
3655.600000	131	0	0	31.5	1.213379	4095.000000	7	1.97596805	0.65213539	2.13484247	0.92573356	0.60214558	0.17159653	2.36368327	0.89933211	0.74391876	1.17572816	1.13713866	0.18005207	0.58338379	0.22572413	0.81291835	0.35624611	2.25098781	1.39714733	1.32432515	1.59216021	1.69726212	1.10635997	2.15390695	4.01387834	0.86587255	2.88158882	0.54400410	2.63862926	1.86693306	8.54019472	0.87604386	1.29476424
3656.100000	131	0	0	31.5	1.212158	4095.000000	7	1.97587684	0.65208325	2.13491070	0.92567071	0.60179093	0.17155798	2.36377467	0.89930577	0.74384181	1.17566509	1.13715891	0.18004406	0.58336969	0.22572797	0.81288582	0.35623333	2.25088529	1.39697012	1.32426687	1.59185767	1.69722012	1.10635938	2.15321676	4.01368298	0.86587204	2.88145948	0.54396912	2.63826407	1.86677617	8.54153515	0.87451785	1.29466684
3656.700000	131	0	0	31.5	1.212769	4095.000000	7	1.97582864	0.65205939	2.13487455	0.92565135	0.60149158	0.17152861	2.36374533	0.89930864	0.74376815	1.17562273	1.13705980	0.18003820	0.58337159	0.22571789	0.81281164	0.35622729	2.25050212	1.39689328	1.32423183	1.59173293	1.69702414	1.10626357	2.15231634	4.01378954	0.86582866	2.88152869	0.54395889	2.63805298	1.86647362	8.54065293	0.87306565	1.29453997
3657.200000	0	0	0	31.5	1.213989	4095.000000	0	1.97558435	0.65204591	2.13467752	0.92564260	0.60114711	0.17149159	2.36365111	0.89930082	0.74374015	1.17556183	1.13695617	0.18002757	0.58336338	0.22571149	0.81273549	0.35619727	2.25033364	1.39663014	1.32412538	1.59149867	1.69702208	1.10627959	2.15156714	4.01343749	0.86581310	2.88144340	0.54392637	2.63756492	1.86598247	8.53700398	0.87072633	1.29417497
3657.800000	0	0	0	31.5	1.213379	4095.000000	0	1.97482990	0.65186410	2.13404327	0.92552407	0.59998984	0.17141511	2.36359526	0.89928257	0.74358956	1.17551361	1.13681780	0.18002403	0.58334570	0.22570589	0.81271849	0.35620224	2.25015550	1.39660102	1.32397818	1.59114012	1.69681912	1.10612061	2.14887316	4.01268547	0.86555107	2.88014750	0.54382451	2.63516473	1.86504441	8.53533459	0.86576998	1.29394317
3658.400000	0	0	0	31.5	1.213379	4095.000000	0	1.97452291	0.65179695	2.13359747	0.92540236	0.59912847	0.17133053	2.36346776	0.89923433	0.74350063	1.17545426	1.13691055	0.18001741	0.58333686	0.22570829	0.81270617	0.35620313	2.25012117	1.39662874	1.32392900	1.59107310	1.69674256	1.10616095	2.14860005	4.01283899	0.86554521	2.88039559	0.54381592	2.63560988	1.86510712	8.53711613	0.86467934	1.29400608
3658.900000	0	0	0	31.5	1.214600	4095.000000	0	1.97463437	0.65183848	2.13384173	0.92544585	0.59924085	0.17132426	2.36353489	0.89923016	0.74349310	1.17541469	1.13681659	0.18001664	0.58333939	0.22570381	0.81268916	0.35621769	2.25028427	1.39651367	1.32387208	1.59103530	1.69674050	1.10607108	2.14812667	4.01271680	0.86554495	2.88028657	0.54383494	2.63570804	1.86523656	8.53988616	0.86410373	1.29398919
3659.500000	0	0	0	31.5	1.212158	4095.000000	0	1.97475764	0.65187426	2.13389771	0.92546573	0.59931407	0.17131264	2.36349709	0.89922364	0.74349546	1.17540727	1.13686583	0.18002126	0.58335622	0.22570461	0.81270937	0.35619407	2.25019735	1.39657716	1.32389195	1.59103491	1.69670716	1.10614167	2.14814204	4.01280244	0.86556179	2.88047037	0.54383698	2.63602407	1.86538975	8.53909146	0.86370720	1.29403324
3660.000000	0	0	0	31.5	1.213989	4095.000000	0	1.97484880	0.65189326	2.13405447	0.92551187	0.59943881	0.17131095	2.36349766	0.89923980	0.74353122	1.17542304	1.13688275	0.18002295	0.58335643	0.22570909	0.81270247	0.35620988	2.25023437	1.39663996	1.32393776	1.59113350	1.69687099	1.10615472	2.14817534	4.01292255	0.86558934	2.88064789	0.54384475	2.63632811	1.86551832	8.53766441	0.86347228	1.29416305
3660.600000	128	0	0	31.5	1.212769	4095.000000	1	1.97492059	0.65190652	2.13423464	0.92555456	0.59954696	0.17131004	2.36337186	0.89924267	0.74354133	1.17545024	1.13692082	0.18000924	0.58334423	0.22569101	0.81261179	0.35618874	2.24975637	1.39613659	1.32381448	1.59057828	1.69660425	1.10605744	2.14698106	4.01275126	0.86549699	2.88002522	0.54381714	2.63537178	1.86483930	8.53532213	0.86188258	1.29377297
3661.100000	128	0	0	31.5	1.212769	4095.000000	1	1.97402757	0.65168961	2.13329066	0.92529817	0.59753996	0.17115221	2.36304752	0.89910762	0.74300524	1.17508552	1.13634176	0.17996626	0.58323165	0.22564301	0.81215576	0.35606762	2.24852346	1.39457197	1.32339320	1.58891709	1.69590670	1.10567906	2.14168076	4.01114858	0.86509780	2.87854288	0.54367930	2.63230460	1.86360636	8.53054418	0.85786615	1.29334789
3661.700000	128	0	0	31.5	1.213379	4095.000000	1	1.97350120	0.65155577	2.13278296	0.92515050	0.59606813	0.17099686	2.36278244	0.89902002	0.74272516	1.17485931	1.13605366	0.17993175	0.58317020	0.22561181	0.81183901	0.35599303	2.24785447	1.39392835	1.32325447	1.58843062	1.69585855	1.10560523	2.13953466	4.01135317	0.86506847	2.87852682	0.54365987	2.63203647	1.86332308	8.52970108	0.85619400	1.29337768
3662.300000	128	0	0	31.5	1.214600	4095.000000	1	1.97345730	0.65157851	2.13288571	0.92514334	0.59584495	0.17093769	2.36296574	0.89904427	0.74272163	1.17477496	1.13586283	0.17993237	0.58316599	0.22560781	0.81178606	0.35599641	2.24780195	1.39386040	1.32326154	1.58835007	1.69577339	1.10557232	2.13870313	4.01146696	0.86506694	2.87864275	0.54365476	2.63205924	1.86333382	8.52970108	0.85501234	1.29326812
3662.800000	128	0	0	31.5	1.212158	4095.000000	1	1.97331239	0.65155775	2.13279365	0.92511259	0.59574665	0.17089946	2.36286535	0.89904635	0.74270823	1.17480153	1.13589181	0.17992297	0.58314222	0.22560125	0.81173336	0.35598185	2.24767547	1.39385304	1.32325615	1.58823567	1.69579437	1.10554000	2.13825485	4.01147427	0.86506720	2.87862319	0.54365823	2.63200928	1.86339065	8.53102334	0.85417341	1.29327871
3663.400000	128	0	0	31.5	1.213379	4095.000000	1	1.97327275	0.65153744	2.13290657	0.92511524	0.59570928	0.17087195	2.36286478	0.89901403	0.74267625	1.17480585	1.13581633	0.17992328	0.58315190	0.22559997	0.81169617	0.35598433	2.24782232	1.39393536	1.32327568	1.58804425	1.69580383	1.10554712	2.13802641	4.01103480	0.86505547	2.87845978	0.54365721	2.63195048	1.86330742	8.52957043	0.85341290	1.29324461
3663.900000	128	0	0	31.5	1.212158	4095.000000	1	1.97334543	0.65154318	2.13286740	0.92516429	0.59565557	0.17085574	2.36277850	0.89907138	0.74264897	1.17476198	1.13581211	0.17991804	0.58314222	0.22560301	0.81170307	0.35598824	2.24767815	1.39384533	1.32326053	1.58804619	1.69579766	1.10548693	2.13796777	4.01107133	0.86499911	2.87850517	0.54363226	2.63208896	1.86318526	8.52859064	0.85277875	1.29328798
3664.500000	128	0	0	31.5	1.213989	4095.000000	1	1.97325670	0.65155069	2.13284960	0.92510915	0.59564432	0.17083495	2.36268770	0.89909980	0.74262617	1.17473479	1.13576863	0.17991666	0.58314369	0.22559485	0.81170356	0.35597368	2.24748737	1.39386425	1.32325380	1.58800612	1.69580424	1.10551954	2.13784490	4.01090850	0.86501874	2.87878732	0.54363962	2.63193025	1.86313246	8.52901364	0.85226778	1.29337603
3665.100000	128	0	0	31.5	1.213379	4095.000000	1	1.97328549	0.65155952	2.13277483	0.92513725	0.59563009	0.17082471	2.36240518	0.89910710	0.74263886	1.17467299	1.13581362	0.17990787	0.58315211	0.22559853	0.81169297	0.35598025	2.24751041	1.39382922	1.32320868	1.58782678	1.69567135	1.10550680	2.13758795	4.01080831	0.86506235	2.87888929	0.54362224	2.63191254	1.86300494	8.53254822	0.85176962	1.29328136
[truncated: 1,042 more rows]
