# Supplementary material for: Examination of unique volatile organic compound signatures in nasopharyngeal test swab viral transport media using an electronic nose
Source: PLoS One. 2025 Sep 19;20(9):e0332399. doi: 10.1371/journal.pone.0332399 (PMC12448360; doi:10.1371/journal.pone.0332399)
Supplement: S5 — (CSV) [file pone.0332399.s005.csv]

Sensigent +++ PCNose+ Sensor Values +++ Sensor Resistances (in kOhms) for Cyranose 320 unit +++ Serial Number: B200107009 +++ Firmware version: 40.51
5/31/2023	4:6 PM	Heater ON: Temperature set at 42.0 degrees celsius	Sensor values are not filtered
Time				Ambient Temp [C]	Therm1 [volts]	Battery Raw Reading	Flag	S1	S2	S3	S4	S5	S6	S7	S8	S9	S10	S11	S12	S13	S14	S15	S16	S17	S18	S19	S20	S21	S22	S23	S24	S25	S26	S27	S28	S29	S30	S31	S32
276.400000	0	0	0	30.2	1.213379	4095.000000	0	1.98812505	0.65423362	2.14928365	0.92924496	0.60210527	0.17223935	2.36387961	0.89611467	0.74911087	1.17499837	1.13287640	0.17946538	0.58264741	0.22614374	0.81162845	0.35695909	2.25605216	1.39261731	1.33062493	1.55108679	1.69493218	1.10686402	2.15510554	4.10762591	0.86826686	2.89167779	0.54301480	2.62368896	1.87883563	8.61324570	0.85285086	1.29043304
277.000000	0	0	0	30.1	1.211548	4095.000000	0	1.98809891	0.65422941	2.14931338	0.92928510	0.60212617	0.17224088	2.36389710	0.89615032	0.74911843	1.17502464	1.13299486	0.17946261	0.58265540	0.22614150	0.81160112	0.35695251	2.25615921	1.39259700	1.33063440	1.55117378	1.69489229	1.10690912	2.15496834	4.10764744	0.86830417	2.89190945	0.54304015	2.62397695	1.87886404	8.61350477	0.85282859	1.29041420
277.500000	0	0	0	30.1	1.212769	4095.000000	0	1.98805993	0.65422786	2.14932927	0.92927792	0.60213193	0.17223706	2.36383842	0.89610557	0.74911559	1.17498817	1.13293337	0.17946353	0.58265099	0.22614134	0.81158635	0.35695678	2.25623722	1.39262816	1.33061039	1.55114326	1.69494000	1.10688568	2.15521089	4.10782075	0.86829446	2.89179362	0.54300887	2.62376457	1.87870397	8.61400716	0.85284377	1.29043667
278.000000	0	0	0	30.1	1.212158	4095.000000	0	1.98809748	0.65420861	2.14928570	0.92924044	0.60212340	0.17223721	2.36394055	0.89615318	0.74915574	1.17497087	1.13287490	0.17946646	0.58262827	0.22614022	0.81158906	0.35695198	2.25621409	1.39261311	1.33074057	1.55110892	1.69494658	1.10689072	2.15528798	4.10753549	0.86824360	2.89183363	0.54298577	2.62379104	1.87873283	8.61425364	0.85282505	1.29038809
278.600000	0	0	0	30.1	1.212769	4095.000000	0	1.98799387	0.65420729	2.14936361	0.92924709	0.60211679	0.17223201	2.36393829	0.89621824	0.74913189	1.17498261	1.13288605	0.17946061	0.58262491	0.22614583	0.81158585	0.35695482	2.25648471	1.39266001	1.33067193	1.55118790	1.69485199	1.10688420	2.15528439	4.10751503	0.86829012	2.89168411	0.54307265	2.62379356	1.87869315	8.61523964	0.85282050	1.29038809
279.200000	0	0	0	30.1	1.213379	4095.000000	0	1.98801335	0.65421083	2.14946253	0.92929918	0.60211103	0.17224241	2.36409403	0.89617816	0.74913094	1.17498107	1.13299877	0.17946323	0.58263563	0.22614310	0.81158438	0.35695873	2.25625013	1.39259140	1.33064657	1.55112952	1.69499428	1.10679607	2.15530751	4.10772171	0.86826635	2.89186593	0.54300989	2.62390700	1.87871479	8.61451908	0.85282758	1.29036694
279.700000	0	0	0	30.1	1.213989	4095.000000	0	1.98808560	0.65423671	2.14936310	0.92928563	0.60210740	0.17225282	2.36397102	0.89618155	0.74914700	1.17502340	1.13305906	0.17946261	0.58264068	0.22614326	0.81158684	0.35695962	2.25633460	1.39257845	1.33072062	1.55105818	1.69492272	1.10686194	2.15519907	4.10753656	0.86826635	2.89162936	0.54299456	2.62375071	1.87873057	8.61368171	0.85275118	1.29043469
280.300000	0	0	0	30.1	1.212158	4095.000000	0	1.98805043	0.65426326	2.14937079	0.92932178	0.60208799	0.17224609	2.36403760	0.89611701	0.74914157	1.17503453	1.13296562	0.17945999	0.58264194	0.22614679	0.81162821	0.35695944	2.25633567	1.39269117	1.33071994	1.55106657	1.69486844	1.10682930	2.15539026	4.10742139	0.86825485	2.89160549	0.54308900	2.62366942	1.87884961	8.61626691	0.85274763	1.29046410
280.800000	0	0	0	30.1	1.212158	4095.000000	0	1.98809463	0.65423052	2.14928417	0.92931247	0.60210996	0.17224792	2.36381303	0.89614694	0.74915125	1.17501568	1.13292041	0.17946015	0.58265519	0.22614839	0.81160851	0.35696762	2.25622646	1.39262606	1.33068140	1.55103872	1.69488201	1.10685719	2.15520010	4.10752149	0.86825485	2.89152407	0.54309759	2.62383705	1.87873508	8.61529969	0.85271829	1.29043271
281.400000	0	0	0	30.1	1.212769	4095.000000	0	1.98811270	0.65425707	2.14932261	0.92926436	0.60209994	0.17224058	2.36390669	0.89609490	0.74917889	1.17506760	1.13305212	0.17946276	0.58264342	0.22615271	0.81163215	0.35696566	2.25617750	1.39266386	1.33071318	1.55101049	1.69494246	1.10690289	2.15516618	4.10745476	0.86826993	2.89149038	0.54308553	2.62385154	1.87893799	8.61602983	0.85273347	1.29043700
282.000000	0	0	0	30.1	1.213379	4095.000000	0	1.98812791	0.65427610	2.14929083	0.92928297	0.60211849	0.17224961	2.36388638	0.89612404	0.74919353	1.17509819	1.13301475	0.17946276	0.58262953	0.22614663	0.81160137	0.35696158	2.25613124	1.39269957	1.33069999	1.55102155	1.69484870	1.10693405	2.15528387	4.10751611	0.86824335	2.89157180	0.54309391	2.62376647	1.87889695	8.61436108	0.85269071	1.29043370
282.500000	0	0	0	30.1	1.213379	4095.000000	0	1.98814502	0.65426238	2.14937284	0.92930796	0.60209674	0.17224180	2.36403929	0.89614434	0.74918810	1.17508830	1.13298039	0.17946045	0.58262217	0.22614663	0.81161663	0.35695607	2.25628133	1.39272022	1.33063677	1.55104483	1.69476152	1.10684355	2.15545451	4.10788211	0.86824386	2.89168130	0.54309473	2.62375638	1.87886629	8.61411144	0.85269198	1.29039404
283.000000	0	0	0	30.1	1.211548	4095.000000	0	1.98830521	0.65423693	2.14941589	0.92926038	0.60211764	0.17224226	2.36371373	0.89612716	0.74914133	1.17505956	1.13301415	0.17946538	0.58261670	0.22614887	0.81162402	0.35696140	2.25625228	1.39270587	1.33070371	1.55108717	1.69487831	1.10686877	2.15523094	4.10815234	0.86826993	2.89152126	0.54307817	2.62380365	1.87898083	8.61648820	0.85266567	1.29047104
283.600000	0	0	0	30.1	1.212158	4095.000000	0	1.98833611	0.65424158	2.14942255	0.92927872	0.60213534	0.17224211	2.36386833	0.89614095	0.74917062	1.17505245	1.13289087	0.17946892	0.58261860	0.22614278	0.81161836	0.35695180	2.25618127	1.39277483	1.33066787	1.55109251	1.69491984	1.10684948	2.15519753	4.10829984	0.86822674	2.89191226	0.54305732	2.62385343	1.87897947	8.61462020	0.85268413	1.29044361
284.200000	0	0	0	30.1	1.210938	4095.000000	0	1.98828620	0.65424092	2.14939898	0.92927287	0.60212596	0.17224364	2.36375153	0.89615761	0.74914653	1.17501877	1.13287339	0.17946122	0.58263732	0.22614871	0.81161885	0.35695696	2.25638840	1.39276398	1.33067835	1.55110434	1.69498729	1.10683286	2.15532550	4.10804468	0.86821881	2.89192560	0.54304730	2.62366249	1.87888388	8.61610254	0.85266339	1.29046575
284.700000	0	0	0	30.1	1.212158	4095.000000	0	1.98829808	0.65425751	2.14934260	0.92927021	0.60214281	0.17224762	2.36389372	0.89619040	0.74911890	1.17501537	1.13294000	0.17945845	0.58263626	0.22615175	0.81162747	0.35695944	2.25632653	1.39269537	1.33073550	1.55107268	1.69495645	1.10688064	2.15532345	4.10829230	0.86826533	2.89208426	0.54298618	2.62366627	1.87895422	8.61707939	0.85265201	1.29041288
285.300000	0	0	0	30.1	1.212158	4095.000000	0	1.98829523	0.65424866	2.14953891	0.92928377	0.60213556	0.17224425	2.36388187	0.89614928	0.74916094	1.17500610	1.13290232	0.17946122	0.58262196	0.22614567	0.81163166	0.35696140	2.25607798	1.39269922	1.33074530	1.55112876	1.69496673	1.10685245	2.15527514	4.10799300	0.86826533	2.89209339	0.54298434	2.62365997	1.87898624	8.61697506	0.85262418	1.29045716
285.900000	0	0	0	30.1	1.213989	4095.000000	0	1.98826528	0.65426857	2.14954403	0.92926623	0.60212020	0.17224655	2.36388469	0.89617322	0.74916188	1.17496191	1.13293066	0.17946138	0.58263605	0.22614294	0.81165062	0.35696815	2.25616728	1.39277413	1.33075950	1.55108946	1.69489147	1.10684622	2.15537844	4.10811466	0.86824744	2.89214534	0.54300887	2.62385406	1.87906515	8.61648188	0.85260116	1.29044956
286.400000	0	0	0	30.1	1.213989	4095.000000	0	1.98826100	0.65425663	2.14947740	0.92925240	0.60211401	0.17224517	2.36356705	0.89611311	0.74917652	1.17501908	1.13289961	0.17946554	0.58264068	0.22614134	0.81162870	0.35695518	2.25617481	1.39268417	1.33081124	1.55102651	1.69482526	1.10681744	2.15517441	4.10790795	0.86825050	2.89177045	0.54305466	2.62362090	1.87908410	8.61512270	0.85253766	1.29045485
287.000000	0	0	0	30.1	1.214600	4095.000000	0	1.98821014	0.65426061	2.14962861	0.92928164	0.60213278	0.17225114	2.36402011	0.89612170	0.74918786	1.17502773	1.13282758	0.17946754	0.58262869	0.22614583	0.81162082	0.35695642	2.25614845	1.39263656	1.33079433	1.55106123	1.69484006	1.10687411	2.15538872	4.10834829	0.86821932	2.89179713	0.54299865	2.62367635	1.87904171	8.61842641	0.85256827	1.29048988
287.600000	0	0	0	30.1	1.212158	4095.000000	0	1.98824579	0.65428274	2.14954301	0.92924416	0.60211657	0.17225175	2.36394055	0.89611103	0.74916920	1.17501073	1.13295929	0.17946492	0.58262322	0.22614743	0.81164126	0.35696122	2.25615491	1.39264146	1.33069594	1.55091321	1.69490257	1.10684918	2.15535840	4.10836013	0.86824616	2.89170587	0.54302788	2.62370093	1.87914498	8.61772756	0.85261305	1.29050905
288.100000	0	0	0	30.1	1.213989	4095.000000	0	1.98827289	0.65426061	2.14967116	0.92928217	0.60212894	0.17224991	2.36383109	0.89608501	0.74914063	1.17503422	1.13289449	0.17946169	0.58261292	0.22615111	0.81165850	0.35695518	2.25632222	1.39270832	1.33073279	1.55106009	1.69484582	1.10689636	2.15514254	4.10837198	0.86826354	2.89168762	0.54303136	2.62375827	1.87916121	8.61598242	0.85259812	1.29044163
288.600000	0	0	0	30.1	1.212158	4095.000000	0	1.98834705	0.65427012	2.14953891	0.92929493	0.60214793	0.17224655	2.36366070	0.89605118	0.74917700	1.17500424	1.13297135	0.17946723	0.58262301	0.22615143	0.81161737	0.35695465	2.25628833	1.39272792	1.33066483	1.55104711	1.69490709	1.10693375	2.15542316	4.10859917	0.86825510	2.89196070	0.54301930	2.62372109	1.87906110	8.61648504	0.85257181	1.29047435
289.200000	0	0	0	30.1	1.212158	4095.000000	0	1.98822773	0.65425132	2.14954557	0.92928377	0.60214835	0.17224287	2.36365957	0.89606393	0.74918644	1.17498385	1.13292674	0.17946169	0.58261839	0.22614198	0.81162993	0.35695607	2.25627273	1.39270692	1.33061817	1.55104483	1.69496590	1.10696135	2.15531522	4.10863255	0.86828603	2.89209690	0.54301541	2.62378600	1.87905568	8.61589391	0.85250756	1.29046311
289.800000	0	0	0	30.1	1.213379	4095.000000	0	1.98820919	0.65426083	2.14951379	0.92927287	0.60215923	0.17224257	2.36373122	0.89612066	0.74917676	1.17499559	1.13293668	0.17946215	0.58261313	0.22615303	0.81163584	0.35696175	2.25624152	1.39269922	1.33069999	1.55127260	1.69488982	1.10690170	2.15538255	4.10868424	0.86828628	2.89228998	0.54299885	2.62362657	1.87913866	8.61724380	0.85252021	1.29045683
290.300000	0	0	0	30.1	1.212769	4095.000000	0	1.98829713	0.65426349	2.14954557	0.92928589	0.60213406	0.17225037	2.36365562	0.89612404	0.74914984	1.17502464	1.13284476	0.17946261	0.58261691	0.22614599	0.81162698	0.35695820	2.25620440	1.39266386	1.33063947	1.55112685	1.69492889	1.10683197	2.15544371	4.10843227	0.86828730	2.89216149	0.54299068	2.62374315	1.87901194	8.61590655	0.85248050	1.29043601
290.900000	0	0	0	30.1	1.212769	4095.000000	0	1.98820063	0.65426415	2.14944459	0.92930051	0.60213001	0.17224456	2.36367424	0.89612014	0.74915338	1.17496561	1.13288786	0.17945922	0.58264405	0.22615191	0.81163018	0.35696975	2.25615867	1.39260961	1.33064623	1.55108603	1.69490257	1.10691713	2.15507882	4.10879300	0.86825715	2.89194806	0.54303831	2.62378915	1.87916166	8.61351425	0.85246254	1.29045055
291.400000	0	0	0	30.1	1.212158	4095.000000	0	1.98825340	0.65428097	2.14946407	0.92929839	0.60216136	0.17224563	2.36364659	0.89616333	0.74917936	1.17502649	1.13283301	0.17945630	0.58261775	0.22614871	0.81162230	0.35694843	2.25619418	1.39269047	1.33062290	1.55109519	1.69497948	1.10687173	2.15517955	4.10848073	0.86829088	2.89223240	0.54295879	2.62393032	1.87924239	8.61322674	0.85246380	1.29042841
292.000000	0	0	0	30.1	1.213379	4095.000000	0	1.98831995	0.65428473	2.14946253	0.92928217	0.60213790	0.17225099	2.36380908	0.89615058	0.74915574	1.17503607	1.13285410	0.17946030	0.58261460	0.22614887	0.81164668	0.35695944	2.25621678	1.39266841	1.33066889	1.55104750	1.69481251	1.10686105	2.15525098	4.10848611	0.86830341	2.89173957	0.54299804	2.62371227	1.87924419	8.61406404	0.85246203	1.29043799
292.600000	0	0	0	30.1	1.212769	4095.000000	0	1.98828144	0.65427942	2.14940564	0.92931620	0.60216691	0.17225068	2.36386438	0.89610478	0.74917180	1.17499652	1.13289208	0.17946430	0.58261292	0.22614631	0.81162427	0.35695784	2.25621301	1.39267787	1.33068106	1.55112113	1.69498359	1.10684829	2.15527051	4.10811250	0.86828424	2.89211726	0.54300908	2.62379671	1.87916752	8.61439584	0.85247948	1.29049715
293.100000	0	0	0	30.1	1.214600	4095.000000	0	1.98820681	0.65427942	2.14950405	0.92930344	0.60212191	0.17225160	2.36373574	0.89607902	0.74917487	1.17503515	1.13296532	0.17946246	0.58261691	0.22614791	0.81164791	0.35696229	2.25617105	1.39270307	1.33067700	1.55105284	1.69494164	1.10684800	2.15528747	4.10824708	0.86826124	2.89199299	0.54299007	2.62384083	1.87929245	8.61420940	0.85243547	1.29048492
293.600000	128	0	0	30.1	1.213379	4095.000000	1	1.98827907	0.65427521	2.14941282	0.92928084	0.60210698	0.17225497	2.36370809	0.89607980	0.74922329	1.17502588	1.13296532	0.17946338	0.58262322	0.22615063	0.81162107	0.35696246	2.25619741	1.39259525	1.33069357	1.55108488	1.69495768	1.10689310	2.15517389	4.10815664	0.86826073	2.89197895	0.54302686	2.62390889	1.87918376	8.61394081	0.85241928	1.29051004
294.200000	128	0	0	30.1	1.212158	4095.000000	1	1.98829238	0.65427543	2.14926110	0.92930211	0.60211636	0.17224655	2.36366973	0.89606107	0.74923604	1.17502000	1.13291589	0.17946584	0.58261944	0.22614438	0.81160605	0.35697171	2.25613823	1.39259595	1.33066990	1.55090444	1.69490134	1.10685482	2.15480236	4.10843443	0.86813985	2.89083909	0.54292016	2.62175831	1.87791373	8.61159675	0.85024049	1.28992650
294.800000	128	0	0	30.1	1.212769	4095.000000	1	1.98714942	0.65399246	2.14834388	0.92899833	0.59967427	0.17210054	2.36336452	0.89596298	0.74872904	1.17469925	1.13254581	0.17942211	0.58251827	0.22610133	0.81120916	0.35686206	2.25506794	1.39121522	1.33028145	1.54943936	1.69429442	1.10644926	2.14962913	4.10764636	0.86789097	2.89012061	0.54283534	2.62014695	1.87746038	8.60691799	0.84823178	1.28979601
295.300000	128	0	0	30.1	1.212158	4095.000000	1	1.98686912	0.65392123	2.14811489	0.92897175	0.59892502	0.17201315	2.36327935	0.89591719	0.74857606	1.17454693	1.13231953	0.17940764	0.58248041	0.22608916	0.81104127	0.35682172	2.25473620	1.39090395	1.33023109	1.54917712	1.69423152	1.10642138	2.14837001	4.10727823	0.86786338	2.89025321	0.54283554	2.62007773	1.87712110	8.60790265	0.84736505	1.28972994
295.900000	128	0	0	30.1	1.214600	4095.000000	1	1.98677697	0.65392720	2.14807596	0.92892073	0.59884799	0.17197918	2.36316089	0.89594034	0.74855104	1.17452129	1.13226891	0.17940055	0.58249303	0.22608436	0.81103216	0.35683860	2.25473244	1.39080079	1.33023785	1.54899647	1.69427592	1.10647092	2.14799964	4.10742031	0.86783067	2.89052683	0.54282001	2.61990660	1.87712155	8.60904219	0.84675860	1.28970087
296.400000	128	0	0	30.1	1.213379	4095.000000	1	1.98670144	0.65390552	2.14809440	0.92890957	0.59868777	0.17195041	2.36324889	0.89595647	0.74853309	1.17448020	1.13218697	0.17939855	0.58248651	0.22607940	0.81099647	0.35681728	2.25466309	1.39072945	1.33018038	1.54890197	1.69421467	1.10642731	2.14777273	4.10711356	0.86779158	2.89034091	0.54280407	2.61978391	1.87699586	8.60884646	0.84625241	1.28970318
297.000000	128	0	0	30.1	1.212769	4095.000000	1	1.98666724	0.65389247	2.14799912	0.92889416	0.59863096	0.17193358	2.36316992	0.89595101	0.74851869	1.17447897	1.13221619	0.17939085	0.58245602	0.22607908	0.81100041	0.35682456	2.25457331	1.39061791	1.33010095	1.54874002	1.69420644	1.10640684	2.14751307	4.10695427	0.86781892	2.88998662	0.54282451	2.61970653	1.87691026	8.60904534	0.84589522	1.28964571
297.600000	128	0	0	30.1	1.213379	4095.000000	1	1.98662116	0.65388517	2.14801859	0.92892126	0.59859395	0.17192027	2.36319079	0.89595855	0.74845354	1.17442429	1.13213696	0.17938978	0.58246212	0.22607076	0.81099032	0.35681142	2.25443354	1.39064099	1.33011278	1.54863028	1.69413450	1.10635879	2.14723246	4.10685418	0.86780359	2.89034722	0.54283983	2.61992107	1.87688774	8.60866652	0.84558269	1.28964604
298.100000	128	0	0	30.1	1.212769	4095.000000	1	1.98666866	0.65390973	2.14817021	0.92895395	0.59856459	0.17191445	2.36325960	0.89598197	0.74842214	1.17444622	1.13207701	0.17939039	0.58246275	0.22607748	0.81097014	0.35680751	2.25441795	1.39066441	1.33005938	1.54857732	1.69412916	1.10637006	2.14725294	4.10694243	0.86778775	2.89032617	0.54280938	2.61973295	1.87691972	8.60840768	0.84534399	1.28965991
298.700000	128	0	0	30.1	1.212769	4095.000000	1	1.98665441	0.65388937	2.14800681	0.92895235	0.59857756	0.17190726	2.36315356	0.89598197	0.74846086	1.17447248	1.13213364	0.17938485	0.58247894	0.22607220	0.81095414	0.35681390	2.25445666	1.39069868	1.33022906	1.54861047	1.69414437	1.10632823	2.14722990	4.10693813	0.86778264	2.89021182	0.54281020	2.61971282	1.87686792	8.60876754	0.84504995	1.28961532
299.200000	128	0	0	30.1	1.212769	4095.000000	1	1.98653851	0.65390442	2.14796685	0.92896272	0.59856140	0.17189854	2.36326017	0.89595777	0.74843820	1.17447032	1.13212521	0.17938670	0.58246485	0.22607156	0.81097703	0.35681710	2.25442709	1.39062036	1.33017937	1.54852360	1.69416821	1.10632586	2.14720173	4.10685096	0.86777753	2.88986036	0.54280999	2.61968199	1.87680260	8.60881489	0.84493366	1.28963844
299.800000	128	0	0	30.1	1.213989	4095.000000	1	1.98658744	0.65387765	2.14803805	0.92892339	0.59855182	0.17189609	2.36315018	0.89589325	0.74844221	1.17446198	1.13216618	0.17938962	0.58246927	0.22607332	0.81094675	0.35681017	2.25441258	1.39053364	1.33016517	1.54860094	1.69419987	1.10637035	2.14696826	4.10650014	0.86776246	2.88974252	0.54277239	2.61993239	1.87684765	8.61057352	0.84469985	1.28959880
300.300000	128	0	0	30.1	1.213379	4095.000000	1	1.98651952	0.65387234	2.14810260	0.92894146	0.59849247	0.17188737	2.36292908	0.89591563	0.74844103	1.17446105	1.13222673	0.17938685	0.58247558	0.22607508	0.81093420	0.35680982	2.25442709	1.39056406	1.33013611	1.54852131	1.69409668	1.10635137	2.14695750	4.10632044	0.86779516	2.89024830	0.54275338	2.61982669	1.87683368	8.61046615	0.84454231	1.28962126
300.900000	128	0	0	30.1	1.212158	4095.000000	1	1.98654849	0.65386327	2.14791256	0.92891329	0.59853161	0.17188003	2.36302270	0.89590366	0.74843017	1.17447248	1.13218004	0.17938223	0.58246863	0.22607188	0.81095709	0.35681532	2.25432227	1.39061721	1.33007222	1.54848931	1.69411148	1.10635078	2.14678753	4.10641513	0.86775300	2.89004695	0.54275706	2.61976252	1.87673368	8.61241484	0.84433271	1.28955487
301.400000	128	0	0	30.1	1.213379	4095.000000	1	1.98648769	0.65387301	2.14811335	0.92892870	0.59849353	0.17187421	2.36323422	0.89590834	0.74843843	1.17445703	1.13214479	0.17938470	0.58245623	0.22606596	0.81094872	0.35681195	2.25432818	1.39068819	1.33005127	1.54847216	1.69409052	1.10639349	2.14680033	4.10651197	0.86771775	2.88987860	0.54275645	2.61966312	1.87678638	8.60969571	0.84420364	1.28952514
302.000000	128	0	0	30.1	1.211548	4095.000000	1	1.98638985	0.65387433	2.14802217	0.92894704	0.59850821	0.17186029	2.36309603	0.89589299	0.74840255	1.17447248	1.13220324	0.17938069	0.58244361	0.22606756	0.81092485	0.35681159	2.25433302	1.39053784	1.33005465	1.54844130	1.69411272	1.10637480	2.14652595	4.10627309	0.86772899	2.89016902	0.54282859	2.61966438	1.87660351	8.60925055	0.84404943	1.28953010
302.600000	128	0	0	30.1	1.213379	4095.000000	1	1.98657129	0.65387721	2.14798273	0.92894093	0.59850630	0.17185463	2.36323986	0.89589975	0.74836431	1.17446599	1.13213274	0.17937730	0.58244319	0.22606660	0.81092189	0.35680431	2.25435613	1.39061616	1.33011853	1.54835330	1.69407202	1.10638786	2.14651366	4.10650875	0.86776246	2.89029390	0.54282185	2.61978328	1.87661522	8.60817094	0.84388844	1.28946338
303.100000	128	0	0	30.1	1.213379	4095.000000	1	1.98653804	0.65386394	2.14808006	0.92892764	0.59851055	0.17185508	2.36324832	0.89594919	0.74833740	1.17446599	1.13221016	0.17937345	0.58247200	0.22606211	0.81092952	0.35680075	2.25434753	1.39053854	1.33012664	1.54832168	1.69414067	1.10632556	2.14648397	4.10631291	0.86776297	2.89022935	0.54279303	2.61956184	1.87653099	8.60765331	0.84378657	1.28946107
303.700000	128	0	0	30.1	1.211548	4095.000000	1	1.98645777	0.65386482	2.14791256	0.92886599	0.59850077	0.17185187	2.36322012	0.89594398	0.74838697	1.17447248	1.13214328	0.17937700	0.58243793	0.22606275	0.81089531	0.35679738	2.25422821	1.39058434	1.33021520	1.54828816	1.69404530	1.10635552	2.14629408	4.10626879	0.86776527	2.88989473	0.54283309	2.61975875	1.87658774	8.60764384	0.84361756	1.28950037
304.200000	128	0	0	30.1	1.212158	4095.000000	1	1.98643592	0.65385420	2.14807801	0.92890426	0.59848204	0.17184697	2.36316428	0.89598379	0.74836431	1.17439494	1.13221589	0.17937499	0.58244550	0.22606516	0.81088227	0.35679471	2.25433571	1.39047910	1.33013171	1.54823292	1.69412011	1.10634840	2.14645377	4.10610524	0.86778826	2.89019568	0.54281265	2.61958323	1.87652288	8.60743870	0.84355243	1.28950896
304.800000	128	0	0	30.1	1.212158	4095.000000	3	1.98652427	0.65386947	2.14800066	0.92887317	0.59852161	0.17184483	2.36305936	0.89597234	0.74834283	1.17443016	1.13212672	0.17937299	0.58246800	0.22606468	0.81091352	0.35678903	2.25430131	1.39066441	1.33010737	1.54843216	1.69409997	1.10645519	2.14688378	4.10634734	0.86801208	2.89148055	0.54292793	2.62282643	1.87833113	8.61313828	0.84639853	1.29029524
305.300000	128	0	0	30.1	1.213989	4095.000000	3	1.98814787	0.65428672	2.14961170	0.92932630	0.60222301	0.17207988	2.36398795	0.89615995	0.74909032	1.17494769	1.13284627	0.17943597	0.58258957	0.22613478	0.81152627	0.35694860	2.25611994	1.39269292	1.33075409	1.55080373	1.69513864	1.10689458	2.15525458	4.10809851	0.86845164	2.89351690	0.54302747	2.62586017	1.87948369	8.61423784	0.84996622	1.29073544
305.900000	128	0	0	30.1	1.211548	4095.000000	3	1.98883390	0.65441683	2.14994389	0.92949509	0.60418074	0.17225007	2.36405396	0.89615266	0.74944390	1.17526540	1.13332132	0.17947832	0.58268632	0.22617048	0.81190674	0.35703000	2.25687321	1.39350034	1.33089679	1.55147598	1.69538873	1.10707173	2.15845565	4.10858625	0.86858124	2.89371570	0.54313643	2.62656542	1.88004261	8.61760108	0.85232797	1.29092451
306.500000	128	0	0	30.1	1.212769	4095.000000	3	1.98911255	0.65450424	2.15041510	0.92957404	0.60513605	0.17234420	2.36431129	0.89615032	0.74963619	1.17539923	1.13346693	0.17948956	0.58270357	0.22618424	0.81203506	0.35707639	2.25732314	1.39390768	1.33103138	1.55199311	1.69552243	1.10719756	2.16070548	4.10895345	0.86863747	2.89421595	0.54317302	2.62735607	1.88056875	8.61902098	0.85450923	1.29105509
307.000000	128	0	0	30.1	1.211548	4095.000000	3	1.98944880	0.65455736	2.15054997	0.92965672	0.60594764	0.17242350	2.36431467	0.89618545	0.74976093	1.17554267	1.13365779	0.17950496	0.58272692	0.22619993	0.81219222	0.35710180	2.25764719	1.39426047	1.33116124	1.55245770	1.69564626	1.10724208	2.16242234	4.10909561	0.86875072	2.89448789	0.54321227	2.62815013	1.88086753	8.61903995	0.85663780	1.29118799
307.600000	128	0	0	30.1	1.213379	4095.000000	3	1.98971279	0.65459719	2.15076485	0.92970431	0.60669037	0.17249239	2.36429266	0.89622110	0.74990577	1.17565859	1.13382696	0.17952005	0.58277131	0.22621321	0.81231317	0.35712953	2.25800736	1.39459685	1.33121198	1.55285367	1.69570961	1.10735575	2.16400588	4.10935194	0.86879009	2.89443800	0.54325541	2.62884721	1.88128597	8.62254227	0.85874316	1.29133115
308.100000	128	0	0	30.1	1.212769	4095.000000	3	1.98997777	0.65467532	2.15096642	0.92975004	0.60734294	0.17254597	2.36459009	0.89621980	0.75004117	1.17572506	1.13404741	0.17953175	0.58278014	0.22621962	0.81245410	0.35714570	2.25827658	1.39485548	1.33132460	1.55336660	1.69585197	1.10741541	2.16561638	4.11032789	0.86885733	2.89503538	0.54329324	2.62903856	1.88154151	8.62354878	0.86082548	1.29139563
308.700000	128	0	0	30.1	1.211548	4095.000000	3	1.99016761	0.65469745	2.15104593	0.92978753	0.60791935	0.17260369	2.36467024	0.89629397	0.75011088	1.17580081	1.13411075	0.17954038	0.58280980	0.22623450	0.81253417	0.35717236	2.25844298	1.39514080	1.33141356	1.55369971	1.69597253	1.10747893	2.16663801	4.11010380	0.86894681	2.89486599	0.54326482	2.62954322	1.88202693	8.62576185	0.86301275	1.29162016
309.200000	128	0	0	30.1	1.213379	4095.000000	3	1.99024897	0.65475965	2.15121982	0.92984496	0.60846943	0.17265590	2.36464258	0.89632051	0.75021723	1.17585894	1.13419249	0.17954854	0.58281674	0.22623979	0.81262781	0.35719085	2.25875911	1.39537707	1.33142675	1.55400805	1.69606470	1.10756026	2.16797387	4.11034405	0.86896982	2.89498267	0.54328403	2.62997027	1.88223514	8.62464412	0.86526996	1.29165289
309.800000	128	0	0	30.1	1.213379	4095.000000	3	1.99030178	0.65476629	2.15131832	0.92990639	0.60896699	0.17269739	2.36464258	0.89632728	0.75023165	1.17587904	1.13430922	0.17955470	0.58282747	0.22624571	0.81267955	0.35720827	2.25900311	1.39552993	1.33141627	1.55419071	1.69618198	1.10756917	2.16912228	4.11044963	0.86901968	2.89554151	0.54331961	2.63030198	1.88251789	8.62450165	0.86757929	1.29177956
310.400000	128	0	0	30.1	1.213379	4095.000000	3	1.99055351	0.65481720	2.15138193	0.92994867	0.60940535	0.17274073	2.36479215	0.89635044	0.75036306	1.17591985	1.13447574	0.17956086	0.58283989	0.22625691	0.81277837	0.35721751	2.25915770	1.39573400	1.33138752	1.55453582	1.69616758	1.10762854	2.16974456	4.11048627	0.86908309	2.89569688	0.54331266	2.63077846	1.88258656	8.62327973	0.86990001	1.29180602
310.900000	128	0	0	30.1	1.212158	4095.000000	3	1.99064583	0.65484664	2.15162717	0.92997074	0.60979066	0.17278498	2.36479780	0.89639520	0.75042073	1.17598138	1.13446398	0.17956440	0.58285945	0.22626044	0.81283653	0.35722907	2.25923043	1.39593914	1.33143284	1.55475561	1.69621285	1.10761310	2.17079556	4.11044317	0.86910943	2.89580657	0.54324335	2.63104013	1.88289602	8.62528687	0.87227011	1.29188407
311.500000	128	0	0	30.1	1.213379	4095.000000	3	1.99079147	0.65487564	2.15164154	0.92994787	0.61019667	0.17282173	2.36476167	0.89639598	0.75048503	1.17601230	1.13453246	0.17957688	0.58287354	0.22626764	0.81288311	0.35724524	2.25941521	1.39616535	1.33153297	1.55493795	1.69620009	1.10768910	2.17176938	4.11049704	0.86914037	2.89624182	0.54339056	2.63141308	1.88313504	8.62465678	0.87475882	1.29195154
312.000000	128	0	0	30.1	1.213379	4095.000000	3	1.99094996	0.65494382	2.15195505	0.92998403	0.61053499	0.17285619	2.36487965	0.89638011	0.75055949	1.17604724	1.13457952	0.17958704	0.58288974	0.22627404	0.81297035	0.35725271	2.25954560	1.39619797	1.33163649	1.55520864	1.69636841	1.10766179	2.17248306	4.11058539	0.86915622	2.89634590	0.54337972	2.63162170	1.88320914	8.62505889	0.87722945	1.29198065
312.600000	128	0	0	30.1	1.214600	4095.000000	3	1.99093711	0.65492810	2.15185396	0.93001488	0.61083541	0.17289018	2.36492085	0.89635278	0.75061244	1.17613569	1.13473641	0.17959274	0.58290426	0.22628221	0.81302359	0.35727404	2.25977621	1.39630215	1.33166795	1.55539486	1.69638981	1.10775115	2.17346955	4.11063819	0.86919100	2.89655266	0.54338033	2.63190495	1.88337002	8.62591069	0.87967753	1.29200876
313.100000	128	0	0	30.1	1.211548	4095.000000	3	1.99114750	0.65494382	2.15208950	0.93002977	0.61111915	0.17292541	2.36496319	0.89634315	0.75069164	1.17615486	1.13477262	0.17959505	0.58290910	0.22628253	0.81308891	0.35727955	2.25989529	1.39653401	1.33166659	1.55565528	1.69647542	1.10780488	2.17437665	4.11072008	0.86921223	2.89640286	0.54342736	2.63223503	1.88351554	8.62394130	0.88214625	1.29205375
313.700000	128	0	0	30.1	1.213989	4095.000000	3	1.99117511	0.65498920	2.15221370	0.93008349	0.61139199	0.17295037	2.36497166	0.89638115	0.75071055	1.17619908	1.13474908	0.17960244	0.58290068	0.22628701	0.81312243	0.35728684	2.26001870	1.39665435	1.33169264	1.55573025	1.69636841	1.10784110	2.17478729	4.11131061	0.86920890	2.89673553	0.54344393	2.63248041	1.88386763	8.62561935	0.88457914	1.29210370
314.200000	128	0	0	30.1	1.210938	4095.000000	3	1.99124699	0.65500315	2.15212286	0.93004679	0.61165029	0.17298085	2.36481586	0.89640874	0.75078597	1.17625320	1.13479947	0.17960506	0.58290510	0.22629581	0.81317247	0.35730444	2.26003271	1.39682731	1.33169163	1.55598001	1.69646349	1.10781646	2.17548900	4.11129552	0.86924675	2.89667996	0.54337563	2.63271632	1.88390017	8.62465362	0.88700474	1.29211197
314.800000	128	0	0	30.2	1.213379	4095.000000	3	1.99135743	0.65502706	2.15210233	0.93010583	0.61191250	0.17300627	2.36497900	0.89639286	0.75086754	1.17631382	1.13494461	0.17961476	0.58292761	0.22630078	0.81318972	0.35731439	2.26014157	1.39690626	1.33176640	1.55615788	1.69652440	1.10785416	2.17620649	4.11138281	0.86931401	2.89684455	0.54342062	2.63269292	1.88422068	8.62565735	0.88940746	1.29214108
315.400000	128	0	0	30.2	1.212769	4095.000000	3	1.99143408	0.65503990	2.15223833	0.93005344	0.61215393	0.17302894	2.36504843	0.89641420	0.75086778	1.17630207	1.13505355	0.17962169	0.58293813	0.22630334	0.81322695	0.35732523	2.26049082	1.39699468	1.33183169	1.55634037	1.69658202	1.10792987	2.17658842	4.11193897	0.86935109	2.89671443	0.54339158	2.63302248	1.88433461	8.62575235	0.89173192	1.29220724
315.900000	128	0	0	30.2	1.212158	4095.000000	3	1.99150169	0.65505827	2.15233123	0.93011513	0.61237949	0.17305850	2.36487570	0.89643997	0.75094202	1.17634877	1.13502458	0.17962154	0.58293582	0.22630478	0.81327576	0.35732843	2.26044016	1.39714663	1.33187195	1.55645170	1.69662936	1.10789484	2.17729173	4.11210282	0.86938613	2.89692192	0.54345476	2.63332171	1.88452090	8.62357410	0.89402894	1.29227737
316.500000	128	0	0	30.2	1.212769	4095.000000	3	1.99158596	0.65508816	2.15232558	0.93016859	0.61259435	0.17308530	2.36502698	0.89643711	0.75099357	1.17635433	1.13502639	0.17962862	0.58295517	0.22631182	0.81331076	0.35733608	2.26047950	1.39728069	1.33187128	1.55653741	1.69657379	1.10794561	2.17764789	4.11173849	0.86942500	2.89706964	0.54342614	2.63361655	1.88472031	8.62566685	0.89624817	1.29240275
317.000000	128	0	0	30.2	1.213379	4095.000000	3	1.99160405	0.65510034	2.15232918	0.93014758	0.61283073	0.17310614	2.36528216	0.89649983	0.75102549	1.17635186	1.13515586	0.17963186	0.58293413	0.22632015	0.81334404	0.35733839	2.26060294	1.39741581	1.33191831	1.55671036	1.69672856	1.10797649	2.17854580	4.11169106	0.86945748	2.89724622	0.54345885	2.63386333	1.88483789	8.62621787	0.89833637	1.29234585
317.600000	128	0	0	30.2	1.212769	4095.000000	3	1.99170642	0.65513465	2.15243029	0.93011939	0.61302717	0.17313233	2.36510263	0.89648499	0.75106380	1.17641743	1.13514952	0.17963632	0.58296716	0.22631775	0.81338127	0.35735528	2.26063259	1.39746038	1.33201034	1.55680412	1.69672074	1.10799787	2.17885333	4.11174495	0.86946234	2.89725888	0.54345865	2.63393231	1.88486412	8.62716488	0.90039111	1.29238555
318.100000	128	0	0	30.2	1.213379	4095.000000	3	1.99172832	0.65513952	2.15232199	0.93016300	0.61321612	0.17315347	2.36532902	0.89648994	0.75107090	1.17644093	1.13518242	0.17963617	0.58297621	0.22632031	0.81345301	0.35736737	2.26067086	1.39749969	1.33203640	1.55705326	1.69674873	1.10801657	2.17917960	4.11191203	0.86945007	2.89727365	0.54349157	2.63414305	1.88504954	8.62549902	0.90235085	1.29251293
318.700000	128	0	0	30.2	1.213379	4095.000000	3	1.99183784	0.65516609	2.15251806	0.93017417	0.61336553	0.17317522	2.36541371	0.89645636	0.75114089	1.17646413	1.13525546	0.17964371	0.58297221	0.22632447	0.81347471	0.35736594	2.26084875	1.39754708	1.33200527	1.55713516	1.69681171	1.10805369	2.17981099	4.11192496	0.86949994	2.89686636	0.54345190	2.63413862	1.88506447	8.62807086	0.90425892	1.29250664
319.300000	128	0	0	30.2	1.213989	4095.000000	3	1.99180403	0.65515436	2.15252678	0.93022789	0.61355796	0.17320003	2.36527143	0.89644361	0.75114846	1.17651207	1.13529409	0.17965126	0.58298168	0.22632943	0.81348925	0.35737252	2.26089889	1.39767239	1.33212133	1.55718569	1.69687799	1.10803023	2.18007710	4.11188400	0.86950838	2.89719838	0.54345272	2.63449559	1.88525263	8.62835600	0.90603499	1.29251789
319.800000	128	0	0	30.2	1.212158	4095.000000	3	1.99187688	0.65518270	2.15258889	0.93021061	0.61369472	0.17321673	2.36516021	0.89642852	0.75118772	1.17650527	1.13536593	0.17965311	0.58298652	0.22633392	0.81353437	0.35738354	2.26095981	1.39775383	1.33206516	1.55737133	1.69681912	1.10810061	2.18056421	4.11215241	0.86951861	2.89761276	0.54357152	2.63441710	1.88540054	8.62893898	0.90775776	1.29257050
320.400000	128	0	0	30.2	1.212158	4095.000000	3	1.99197117	0.65517982	2.15239436	0.93020289	0.61384096	0.17323588	2.36514948	0.89643216	0.75120617	1.17660116	1.13535325	0.17965034	0.58298526	0.22633311	0.81357037	0.35738639	2.26094202	1.39780684	1.33205095	1.55759911	1.69687717	1.10812020	2.18107482	4.11230010	0.86954956	2.89766201	0.54356927	2.63477791	1.88565252	8.63066929	0.90938534	1.29261186
321.000000	128	0	0	30.2	1.213379	4095.000000	6	1.99191212	0.65519399	2.15268283	0.93023561	0.61400162	0.17325487	2.36511843	0.89646730	0.75126222	1.17662838	1.13541785	0.17965942	0.58298021	0.22633680	0.81359207	0.35738728	2.26018307	1.39642457	1.33149610	1.55512376	1.69515674	1.10708657	2.16815791	4.10813511	0.86810842	2.88917162	0.54304239	2.62150332	1.87907733	8.61270231	0.87910426	1.29004940
321.500000	128	0	0	30.2	1.213379	4095.000000	6	1.98683492	0.65397255	2.14784188	0.92886546	0.59987229	0.17250218	2.36313946	0.89592395	0.74887331	1.17489330	1.13261392	0.17945599	0.58250502	0.22611541	0.81141030	0.35686792	2.25559065	1.39145693	1.33022027	1.55038684	1.69419493	1.10662043	2.15464514	4.10707589	0.86788024	2.88928242	0.54294121	2.62036782	1.87798089	8.61280024	0.86657085	1.28978709
322.000000	128	0	0	30.2	1.214600	4095.000000	6	1.98642642	0.65389358	2.14771076	0.92885722	0.59874713	0.17228849	2.36322971	0.89589247	0.74865916	1.17464549	1.13237527	0.17943120	0.58247200	0.22608852	0.81120989	0.35683718	2.25497062	1.39104034	1.33014118	1.54978550	1.69403584	1.10646113	2.15191503	4.10673258	0.86783936	2.88958961	0.54289522	2.62023504	1.87776005	8.61502788	0.86135687	1.28966024
322.600000	131	0	0	30.2	1.212769	4095.000000	6	1.98626210	0.65386018	2.14747159	0.92886387	0.59845311	0.17219711	2.36296179	0.89596350	0.74858975	1.17458092	1.13231622	0.17941133	0.58245602	0.22608148	0.81115032	0.35681710	2.25462062	1.39089276	1.33008405	1.54942335	1.69399104	1.10648812	2.15066536	4.10661205	0.86779567	2.88988631	0.54286640	2.62007081	1.87757033	8.61402928	0.85814489	1.28961829
323.200000	131	0	0	30.2	1.212769	4095.000000	6	1.98619846	0.65386018	2.14755097	0.92886971	0.59825784	0.17213007	2.36299168	0.89592915	0.74851751	1.17451789	1.13221227	0.17940795	0.58245202	0.22607876	0.81106564	0.35680946	2.25435882	1.39081827	1.33010737	1.54927279	1.69396843	1.10643502	2.14977266	4.10652596	0.86778928	2.89015218	0.54284290	2.62010290	1.87748426	8.61522383	0.85605759	1.28956742
323.700000	131	0	0	30.2	1.212769	4095.000000	6	1.98616902	0.65384204	2.14752588	0.92885457	0.59821892	0.17208860	2.36326694	0.89595023	0.74846841	1.17448916	1.13213184	0.17939963	0.58242111	0.22607700	0.81103536	0.35680306	2.25425508	1.39074868	1.33005634	1.54894617	1.69394294	1.10642375	2.14938667	4.10624727	0.86779899	2.89053034	0.54277709	2.61998650	1.87728465	8.61052931	0.85453355	1.28953043
324.300000	131	0	0	30.2	1.213379	4095.000000	6	1.98625782	0.65385022	2.14755353	0.92885005	0.59819127	0.17205401	2.36335606	0.89595101	0.74845755	1.17448576	1.13221167	0.17939686	0.58243246	0.22607332	0.81101936	0.35680431	2.25397344	1.39066651	1.33004485	1.54878422	1.69396309	1.10638786	2.14901716	4.10606113	0.86776936	2.89032898	0.54285026	2.61999153	1.87735764	8.60763753	0.85336405	1.28954067
324.800000	131	0	0	30.2	1.212158	4095.000000	6	1.98618801	0.65383120	2.14758375	0.92886679	0.59815278	0.17202999	2.36331037	0.89594034	0.74842380	1.17447742	1.13205472	0.17939224	0.58243162	0.22607060	0.81101419	0.35680626	2.25409437	1.39070952	1.33003876	1.54873621	1.69390184	1.10638904	2.14877067	4.10628923	0.86777523	2.89065243	0.54278404	2.62012996	1.87718868	8.61048510	0.85239197	1.28945710
325.400000	131	0	0	30.2	1.212158	4095.000000	6	1.98601373	0.65380576	2.14757965	0.92886015	0.59814831	0.17201300	2.36321222	0.89588545	0.74838320	1.17444375	1.13203996	0.17939209	0.58243856	0.22607460	0.81100533	0.35680306	2.25406212	1.39063959	1.32998975	1.54862876	1.69389362	1.10638014	2.14808672	4.10583842	0.86775173	2.89052403	0.54281735	2.62009976	1.87700937	8.60943366	0.85160301	1.28948386
326.000000	131	0	0	30.2	1.213989	4095.000000	6	1.98608021	0.65381748	2.14735177	0.92886945	0.59811853	0.17199188	2.36334196	0.89589091	0.74838886	1.17446228	1.13205562	0.17939778	0.58244235	0.22606772	0.81097161	0.35680875	2.25411265	1.39056092	1.33003775	1.54867829	1.69387677	1.10642761	2.14801449	4.10551246	0.86773742	2.89054788	0.54278853	2.62002048	1.87696792	8.61014407	0.85084251	1.28951490
326.500000	131	0	0	30.2	1.214600	4095.000000	6	1.98603605	0.65380244	2.14754841	0.92883198	0.59812130	0.17196908	2.36339950	0.89586723	0.74837871	1.17446908	1.13206285	0.17938593	0.58241311	0.22606195	0.81095906	0.35680111	2.25412286	1.39060812	1.33001578	1.54856017	1.69379703	1.10637332	2.14796634	4.10568888	0.86770983	2.89054718	0.54279650	2.61987451	1.87684269	8.61122722	0.85019680	1.28951953
327.000000	131	0	0	30.2	1.213989	4095.000000	6	1.98590547	0.65379492	2.14750847	0.92883782	0.59813002	0.17196602	2.36327822	0.89588545	0.74837517	1.17448113	1.13215262	0.17938777	0.58240870	0.22606211	0.81094183	0.35679613	2.25382189	1.39055497	1.33004045	1.54848207	1.69387224	1.10639646	2.14781883	4.10570395	0.86767738	2.89070085	0.54273438	2.61989527	1.87689179	8.61238009	0.84971698	1.28942870
327.600000	131	0	0	30.2	1.213379	4095.000000	6	1.98595343	0.65378630	2.14746955	0.92884527	0.59809982	0.17195271	2.36326863	0.89589377	0.74836951	1.17452531	1.13217371	0.17938192	0.58240449	0.22606243	0.81094749	0.35679329	2.25386112	1.39056616	1.32995798	1.54843521	1.69392938	1.10639379	2.14768259	4.10600734	0.86769629	2.89062086	0.54278894	2.62001041	1.87677467	8.61045983	0.84925398	1.28942969
328.200000	131	0	0	30.2	1.210327	4095.000000	6	1.98589312	0.65379160	2.14750949	0.92879531	0.59809514	0.17194062	2.36322576	0.89593358	0.74834897	1.17449287	1.13208725	0.17938131	0.58241795	0.22605683	0.81092854	0.35679382	2.25391648	1.39054064	1.33003133	1.54841425	1.69386649	1.10636472	2.14769181	4.10600949	0.86768198	2.89034932	0.54277321	2.61989716	1.87674314	8.61020090	0.84885673	1.28942639
328.700000	131	0	0	30.3	1.213989	4095.000000	6	1.98589407	0.65379293	2.14754636	0.92881550	0.59810662	0.17192991	2.36316653	0.89594529	0.74832867	1.17449781	1.13211497	0.17937684	0.58241101	0.22605923	0.81091254	0.35678920	2.25399387	1.39057175	1.33002659	1.54836511	1.69378881	1.10639794	2.14753100	4.10608910	0.86767074	2.89049245	0.54268471	2.62008088	1.87661296	8.61042510	0.84843485	1.28938840
329.300000	131	0	0	30.3	1.212158	4095.000000	6	1.98603795	0.65377170	2.14729749	0.92885058	0.59811152	0.17191690	2.36346889	0.89593982	0.74830530	1.17448484	1.13210081	0.17937623	0.58239776	0.22605987	0.81092386	0.35678956	2.25390949	1.39049903	1.33001476	1.54827482	1.69381265	1.10641218	2.14742858	4.10598259	0.86770114	2.89034862	0.54273867	2.61995190	1.87659765	8.61129671	0.84811449	1.28941351
329.900000	131	0	0	30.2	1.213379	4095.000000	6	1.98599331	0.65377767	2.14745879	0.92875838	0.59813512	0.17191155	2.36337750	0.89596636	0.74827179	1.17449009	1.13215985	0.17937715	0.58240596	0.22605011	0.81091968	0.35678831	2.25412984	1.39047141	1.33003640	1.54821082	1.69385498	1.10638964	2.14735330	4.10614721	0.86768019	2.89023286	0.54273049	2.62000789	1.87654766	8.61091141	0.84775208	1.28935637
330.400000	131	0	0	30.2	1.212769	4095.000000	6	1.98594678	0.65376838	2.14745469	0.92879026	0.59815278	0.17190757	2.36337863	0.89594789	0.74829232	1.17449102	1.13205592	0.17937530	0.58240365	0.22605427	0.81091032	0.35678476	2.25406642	1.39046197	1.32993602	1.54815864	1.69393102	1.10633595	2.14729493	4.10570072	0.86767100	2.89029320	0.54271394	2.61992421	1.87649046	8.61079773	0.84746363	1.28939534
331.000000	131	0	0	30.2	1.212158	4095.000000	6	1.98597195	0.65377922	2.14731848	0.92877405	0.59813129	0.17189793	2.36327258	0.89595855	0.74826069	1.17448762	1.13194778	0.17936899	0.58240786	0.22605459	0.81092558	0.35677996	2.25405567	1.39044973	1.33006546	1.54813654	1.69370455	1.10635849	2.14713158	4.10568243	0.86769731	2.89016832	0.54273908	2.61994812	1.87654090	8.61120512	0.84720270	1.28931773
331.600000	131	0	0	30.2	1.212158	4095.000000	7	1.98593491	0.65375865	2.14734460	0.92877990	0.59809195	0.17189946	2.36326524	0.89591849	0.74823898	1.17447186	1.13207309	0.17936714	0.58241774	0.22604947	0.81091795	0.35677783	2.25405084	1.39085045	1.33019289	1.54889168	1.69513988	1.10702603	2.15533989	4.10907838	0.86893377	2.89765287	0.54316812	2.63179114	1.88225095	8.62414707	0.86015038	1.29172267
332.100000	131	0	0	30.2	1.213379	4095.000000	7	1.99050164	0.65489866	2.15180829	0.93004546	0.61034469	0.17257858	2.36508513	0.89645923	0.75036779	1.17605405	1.13443139	0.17955070	0.58285840	0.22626076	0.81291958	0.35727404	2.25924282	1.39659050	1.33188955	1.55476363	1.69642603	1.10779449	2.17253590	4.11077180	0.86929278	2.89895699	0.54332022	2.63466840	1.88380706	8.63241283	0.87652297	1.29213678
332.600000	131	0	0	30.3	1.212769	4095.000000	7	1.99130078	0.65506093	2.15228144	0.93017630	0.61337735	0.17285190	2.36520594	0.89646860	0.75076658	1.17641217	1.13507951	0.17959428	0.58292803	0.22629870	0.81326861	0.35735048	2.26033505	1.39737720	1.33208546	1.55593449	1.69683683	1.10795867	2.17731509	4.11111231	0.86942065	2.89861699	0.54336296	2.63528060	1.88456204	8.63168681	0.89101359	1.29236437
333.200000	131	0	0	30.3	1.212158	4095.000000	7	1.99160072	0.65512956	2.15250574	0.93027258	0.61459302	0.17299325	2.36541258	0.89650660	0.75095976	1.17658816	1.13528383	0.17962000	0.58296758	0.22630814	0.81344882	0.35738105	2.26089889	1.39779104	1.33212167	1.55665870	1.69688869	1.10795392	2.17972367	4.11158436	0.86948817	2.89867330	0.54339526	2.63581443	1.88479945	8.63475957	0.90122029	1.29245337
333.800000	131	0	0	30.2	1.213989	4095.000000	7	1.99169928	0.65514794	2.15241951	0.93027497	0.61513925	0.17308239	2.36542839	0.89649619	0.75105127	1.17662559	1.13536291	0.17963432	0.58296653	0.22631615	0.81355188	0.35739314	2.26093555	1.39793147	1.33210745	1.55683664	1.69694098	1.10803112	2.18077530	4.11164040	0.86945160	2.89827001	0.54340835	2.63526984	1.88461495	8.62961075	0.90585902	1.29237695
334.300000	131	0	0	30.2	1.212769	4095.000000	7	1.99144408	0.65510963	2.15231994	0.93019093	0.61454009	0.17311012	2.36523191	0.89651701	0.75097063	1.17662869	1.13544109	0.17963016	0.58294108	0.22631198	0.81349887	0.35737234	2.26093609	1.39760815	1.33201846	1.55660093	1.69674956	1.10803320	2.17992897	4.11108214	0.86934418	2.89751708	0.54328996	2.63417659	1.88415739	8.62860946	0.90517471	1.29225223
334.900000	131	0	0	30.2	1.213379	4095.000000	7	1.99107086	0.65501399	2.15176570	0.93011168	0.61320344	0.17308178	2.36519916	0.89643841	0.75076375	1.17650156	1.13509430	0.17961969	0.58290952	0.22629982	0.81333788	0.35733483	2.26033829	1.39710452	1.33191628	1.55613264	1.69648365	1.10790612	2.17799320	4.11086878	0.86919739	2.89639161	0.54333842	2.63297314	1.88374965	8.62598036	0.90214160	1.29195882
335.400000	131	0	0	30.2	1.213379	4095.000000	7	1.99062537	0.65488316	2.15156560	0.92996808	0.61178515	0.17303032	2.36517150	0.89640327	0.75055642	1.17635186	1.13483991	0.17959720	0.58286113	0.22627901	0.81316507	0.35728986	2.25998044	1.39656664	1.33176538	1.55545145	1.69635977	1.10774075	2.17589985	4.11090218	0.86909485	2.89609907	0.54326032	2.63173487	1.88302479	8.62369756	0.89827695	1.29176401
336.000000	131	0	0	30.2	1.213379	4095.000000	7	1.99012764	0.65478798	2.15104182	0.92987368	0.61039768	0.17296599	2.36478933	0.89640223	0.75034864	1.17617249	1.13465133	0.17958904	0.58283189	0.22625884	0.81295926	0.35724542	2.25945239	1.39606119	1.33160773	1.55494636	1.69613548	1.10759767	2.17353641	4.10999069	0.86893479	2.89558791	0.54322393	2.63079806	1.88236477	8.62208023	0.89429116	1.29154873
336.600000	131	0	0	30.3	1.212158	4095.000000	7	1.98969805	0.65469922	2.15060792	0.92975589	0.60920277	0.17290688	2.36462339	0.89634263	0.75016595	1.17604848	1.13431526	0.17956363	0.58278687	0.22623963	0.81281953	0.35720685	2.25909414	1.39560672	1.33143826	1.55439708	1.69597212	1.10750357	2.17131425	4.10966860	0.86889414	2.89486880	0.54317425	2.62989066	1.88185217	8.62157393	0.89052505	1.29133446
337.100000	131	0	0	30.3	1.213379	4095.000000	7	1.98937555	0.65462973	2.15038484	0.92966842	0.60816116	0.17284332	2.36455905	0.89633222	0.74998327	1.17590161	1.13405405	0.17955516	0.58277131	0.22622586	0.81265245	0.35716792	2.25881620	1.39519794	1.33135302	1.55385407	1.69572484	1.10744539	2.16942124	4.10924316	0.86876861	2.89457574	0.54309657	2.62934361	1.88160743	8.62095060	0.88712115	1.29113972
337.600000	131	0	0	30.3	1.212158	4095.000000	7	1.98916867	0.65456156	2.15003054	0.92958627	0.60726095	0.17279049	2.36443827	0.89626196	0.74986300	1.17576247	1.13398016	0.17953961	0.58274775	0.22621626	0.81253294	0.35713255	2.25823835	1.39483586	1.33118390	1.55345445	1.69551914	1.10737683	2.16790512	4.10855395	0.86863926	2.89394403	0.54311394	2.62853842	1.88101332	8.61922972	0.88411740	1.29102369
338.200000	131	0	0	30.3	1.213379	4095.000000	7	1.98894707	0.65451287	2.14979214	0.92951423	0.60653396	0.17273996	2.36433781	0.89623047	0.74975526	1.17567776	1.13373649	0.17952991	0.58272882	0.22619833	0.81241492	0.35711069	2.25806228	1.39455340	1.33106824	1.55304461	1.69542123	1.10728660	2.16639521	4.10855502	0.86856794	2.89365107	0.54311006	2.62805986	1.88075785	8.61936573	0.88141483	1.29087956
338.800000	131	0	0	30.3	1.210938	4095.000000	7	1.98862992	0.65447415	2.14981214	0.92947276	0.60588348	0.17269112	2.36427743	0.89618623	0.74964304	1.17559151	1.13361829	0.17952313	0.58269074	0.22619385	0.81234496	0.35708421	2.25781569	1.39420126	1.33098133	1.55272651	1.69536940	1.10727265	2.16517027	4.10811143	0.86852628	2.89296201	0.54306018	2.62735039	1.88060124	8.61895456	0.87899514	1.29077411
339.300000	131	0	0	30.3	1.212769	4095.000000	7	1.98861613	0.65443896	2.14945741	0.92941720	0.60532971	0.17264442	2.36418714	0.89610921	0.74950957	1.17552072	1.13358693	0.17950927	0.58267139	0.22618264	0.81223163	0.35706874	2.25749323	1.39399141	1.33096104	1.55256575	1.69524682	1.10721389	2.16409566	4.10795855	0.86845624	2.89281242	0.54304873	2.62701466	1.88007916	8.61984968	0.87688427	1.29066868
339.900000	131	0	0	30.3	1.212769	4095.000000	7	1.98835513	0.65436129	2.14931441	0.92937760	0.60483043	0.17260001	2.36419842	0.89614434	0.74942618	1.17541994	1.13352241	0.17949526	0.58264636	0.22617464	0.81216414	0.35704599	2.25720419	1.39378999	1.33087278	1.55222482	1.69520651	1.10713910	2.16297464	4.10784659	0.86840461	2.89264037	0.54295082	2.62664554	1.87990275	8.61832521	0.87493258	1.29062869
340.400000	131	0	0	30.3	1.212769	4095.000000	7	1.98815167	0.65434912	2.14915809	0.92932523	0.60441208	0.17256664	2.36382770	0.89610661	0.74939902	1.17537389	1.13338342	0.17949479	0.58263374	0.22616455	0.81209393	0.35703320	2.25714014	1.39360470	1.33083491	1.55194998	1.69505309	1.10703701	2.16213206	4.10789396	0.86836653	2.89258840	0.54298863	2.62610554	1.87974441	8.61996989	0.87317230	1.29056027
341.000000	131	0	0	30.3	1.211548	4095.000000	7	1.98801858	0.65428960	2.14904893	0.92925905	0.60399556	0.17252423	2.36393321	0.89610999	0.74929958	1.17533247	1.13337407	0.17948540	0.58262028	0.22615575	0.81204023	0.35702093	2.25695339	1.39342609	1.33078655	1.55180494	1.69501772	1.10704147	2.16122282	4.10770557	0.86834966	2.89270076	0.54293406	2.62590559	1.87954232	8.61583701	0.87155206	1.29043072
341.600000	131	0	0	30.2	1.213379	4095.000000	7	1.98787457	0.65424910	2.14880603	0.92927074	0.60365347	0.17248948	2.36389654	0.89609151	0.74922234	1.17526540	1.13318295	0.17947585	0.58260030	0.22615031	0.81194787	0.35699570	2.25673545	1.39324225	1.33072062	1.55161336	1.69492807	1.10699725	2.16025419	4.10735035	0.86830008	2.89269584	0.54287029	2.62562556	1.87921804	8.61498680	0.87004048	1.29033456
342.100000	0	0	0	30.2	1.213379	4095.000000	0	1.98778047	0.65422145	2.14877836	0.92923725	0.60331787	0.17246636	2.36378821	0.89610739	0.74913236	1.17524902	1.13306087	0.17947293	0.58258158	0.22615015	0.81188531	0.35698699	2.25653528	1.39314140	1.33058335	1.55141111	1.69480346	1.10695126	2.15973296	4.10724271	0.86823312	2.89245639	0.54285884	2.62534745	1.87879640	8.61589707	0.86802358	1.29001967
342.700000	0	0	0	30.3	1.212769	4095.000000	0	1.98718695	0.65409821	2.14825986	0.92910995	0.60250907	0.17240911	2.36362967	0.89610166	0.74907214	1.17518720	1.13301475	0.17946061	0.58258284	0.22613942	0.81186413	0.35697419	2.25642552	1.39312809	1.33059315	1.55125696	1.69477509	1.10695838	2.15792352	4.10700485	0.86811021	2.89155776	0.54283697	2.62352449	1.87821708	8.61498996	0.86408895	1.28980988
343.200000	0	0	0	30.3	1.212769	4095.000000	0	1.98691568	0.65406259	2.14820710	0.92908151	0.60197944	0.17235966	2.36363249	0.89607850	0.74900531	1.17508521	1.13297436	0.17945460	0.58258789	0.22613958	0.81185379	0.35698646	2.25652022	1.39304896	1.33050694	1.55123025	1.69472286	1.10687737	2.15758445	4.10703284	0.86818278	2.89196281	0.54283738	2.62385028	1.87829732	8.61523016	0.86311030	1.28988818
343.800000	0	0	0	30.3	1.211548	4095.000000	0	1.98703825	0.65409622	2.14823271	0.92907008	0.60202017	0.17234803	2.36362798	0.89608397	0.74902208	1.17508521	1.13298099	0.17946138	0.58257253	0.22613414	0.81186438	0.35698166	2.25644435	1.39306857	1.33058098	1.55115051	1.69481744	1.10689517	2.15739565	4.10691015	0.86811455	2.89199370	0.54286170	2.62408409	1.87840596	8.61580541	0.86251847	1.29000249
344.300000	0	0	0	30.3	1.213379	4095.000000	0	1.98705678	0.65410263	2.14830494	0.92911420	0.60206901	0.17234466	2.36366352	0.89605925	0.74898972	1.17510252	1.13307594	0.17945522	0.58259188	0.22614054	0.81185157	0.35698255	2.25655465	1.39304091	1.33056982	1.55103567	1.69464062	1.10691535	2.15739050	4.10698548	0.86812554	2.89187435	0.54286947	2.62419565	1.87860748	8.61771808	0.86212642	1.29000117
344.900000	0	0	0	30.3	1.212158	4095.000000	0	1.98733567	0.65411834	2.14833876	0.92915513	0.60211849	0.17233640	2.36382206	0.89607408	0.74900436	1.17509016	1.13300209	0.17945999	0.58258326	0.22613766	0.81184689	0.35698717	2.25651699	1.39301080	1.33062629	1.55113067	1.69465995	1.10690378	2.15722743	4.10688755	0.86808440	2.89186873	0.54288807	2.62426813	1.87850695	8.61550197	0.86191821	1.29006361
345.400000	0	0	0	30.3	1.212769	4095.000000	0	1.98736561	0.65410728	2.14850680	0.92918277	0.60216158	0.17233624	2.36388751	0.89602777	0.74904286	1.17509170	1.13303012	0.17945353	0.58256412	0.22613366	0.81184024	0.35697597	2.25645942	1.39299539	1.33056408	1.55105169	1.69474219	1.10696402	2.15751809	4.10677132	0.86815825	2.89182942	0.54284188	2.62424040	1.87841498	8.61552093	0.86165253	1.29006229
346.000000	0	0	0	30.3	1.212158	4095.000000	0	1.98738414	0.65413892	2.14853088	0.92915008	0.60219997	0.17233073	2.36378426	0.89604520	0.74904238	1.17502124	1.13303434	0.17945861	0.58256580	0.22614294	0.81185182	0.35697135	2.25644113	1.39303566	1.33047753	1.55113830	1.69478084	1.10693672	2.15725933	4.10689185	0.86811634	2.89196772	0.54288848	2.62431856	1.87851055	8.61551461	0.86147721	1.29005766
346.600000	128	0	0	30.3	1.213989	4095.000000	1	1.98744591	0.65414069	2.14858263	0.92920084	0.60224220	0.17232951	2.36368665	0.89602282	0.74900224	1.17506883	1.13299576	0.17944983	0.58253615	0.22612486	0.81175035	0.35696318	2.25610542	1.39263201	1.33039910	1.55071485	1.69464884	1.10681595	2.15640095	4.10674334	0.86801643	2.89141948	0.54280734	2.62317670	1.87754734	8.61222847	0.85937521	1.28957039
347.100000	128	0	0	30.3	1.212769	4095.000000	1	1.98638178	0.65387234	2.14742141	0.92891196	0.59997153	0.17218165	2.36337750	0.89592213	0.74849863	1.17477032	1.13246446	0.17941318	0.58246506	0.22607972	0.81132905	0.35685122	2.25518140	1.39119913	1.33001375	1.54926631	1.69409052	1.10650711	2.15117058	4.10558453	0.86767611	2.88978039	0.54269738	2.62061073	1.87675575	8.61047247	0.85575970	1.28929626
347.700000	128	0	0	30.3	1.210938	4095.000000	1	1.98598049	0.65380665	2.14699590	0.92877193	0.59875735	0.17205815	2.36327371	0.89587114	0.74827604	1.17458401	1.13219028	0.17938747	0.58240365	0.22605587	0.81109099	0.35679169	2.25441043	1.39070288	1.32980252	1.54875983	1.69401940	1.10644956	2.14939488	4.10556194	0.86763421	2.89002170	0.54267777	2.62042508	1.87651388	8.61250329	0.85413442	1.28924639
348.200000	128	0	0	30.3	1.212158	4095.000000	1	1.98602560	0.65380996	2.14715975	0.92875599	0.59860501	0.17201147	2.36308080	0.89589377	0.74823402	1.17450430	1.13209508	0.17937453	0.58240071	0.22605251	0.81102872	0.35679187	2.25425884	1.39066336	1.32990526	1.54865352	1.69397542	1.10644689	2.14873071	4.10516286	0.86769654	2.89011430	0.54263873	2.62031873	1.87629274	8.61053878	0.85308567	1.28925663
348.800000	128	0	0	30.3	1.212158	4095.000000	1	1.98596102	0.65378674	2.14717255	0.92878442	0.59851438	0.17198775	2.36330868	0.89585995	0.74823072	1.17450430	1.13204478	0.17937484	0.58239482	0.22605139	0.81100607	0.35679027	2.25428948	1.39057840	1.32990932	1.54860056	1.69396226	1.10643176	2.14841458	4.10533174	0.86764775	2.89027215	0.54269616	2.62031118	1.87642380	8.61008092	0.85227081	1.28921733
349.300000	128	0	0	30.3	1.212158	4095.000000	1	1.98594725	0.65378983	2.14723399	0.92875041	0.59847205	0.17196572	2.36327596	0.89589611	0.74816699	1.17449071	1.13199477	0.17937315	0.58238220	0.22605171	0.81099820	0.35678369	2.25423949	1.39057805	1.32991777	1.54838530	1.69395445	1.10638252	2.14820197	4.10531130	0.86765695	2.89037739	0.54272313	2.62023882	1.87632832	8.60812360	0.85155093	1.28920247
349.900000	128	0	0	30.3	1.213379	4095.000000	1	1.98592494	0.65376816	2.14714899	0.92876369	0.59840929	0.17194888	2.36300917	0.89592863	0.74819909	1.17446661	1.13191736	0.17936822	0.58240218	0.22605139	0.81098146	0.35678050	2.25415349	1.39052176	1.32997488	1.54826911	1.69380443	1.10642345	2.14796429	4.10483267	0.86759972	2.89080751	0.54269595	2.62010731	1.87625176	8.60783637	0.85099210	1.28920445
350.500000	128	0	0	30.3	1.214600	4095.000000	1	1.98579246	0.65376550	2.14715616	0.92871879	0.59836930	0.17193618	2.36312592	0.89590314	0.74814056	1.17442305	1.13209749	0.17936822	0.58238725	0.22604595	0.81098810	0.35678032	2.25405460	1.39053224	1.32985457	1.54836130	1.69387101	1.10638459	2.14783573	4.10493162	0.86760764	2.89059700	0.54269187	2.62025329	1.87600634	8.60964204	0.85047162	1.28924408
351.000000	128	0	0	30.3	1.213989	4095.000000	1	1.98576920	0.65377457	2.14712493	0.92877166	0.59834080	0.17192853	2.36317048	0.89588492	0.74813395	1.17442799	1.13197338	0.17935883	0.58239335	0.22604115	0.81098958	0.35677925	2.25406750	1.39042106	1.32989411	1.54825158	1.69380155	1.10634989	2.14761908	4.10477674	0.86762502	2.89034652	0.54263546	2.62028601	1.87621123	8.60934842	0.85004248	1.28923153
351.600000	128	0	0	30.3	1.213989	4095.000000	1	1.98575780	0.65375975	2.14723194	0.92875944	0.59833995	0.17192149	2.36305880	0.89588961	0.74813348	1.17440173	1.13200351	0.17936237	0.58238914	0.22603923	0.81096570	0.35677659	2.25387133	1.39046337	1.32984747	1.54814073	1.69385621	1.10642375	2.14751154	4.10498217	0.86755247	2.89035283	0.54266877	2.62025203	1.87617160	8.60887171	0.84964477	1.28914897
352.100000	128	0	0	30.3	1.212158	4095.000000	1	1.98578392	0.65376130	2.14712237	0.92878840	0.59832208	0.17191522	2.36302158	0.89585162	0.74811177	1.17445209	1.13206134	0.17936144	0.58237126	0.22603875	0.81095931	0.35677961	2.25392185	1.39042561	1.32991709	1.54816892	1.69381059	1.10637510	2.14729646	4.10479610	0.86756166	2.89015920	0.54267266	2.62008466	1.87614774	8.60898852	0.84921587	1.28915657
352.700000	128	0	0	30.3	1.212158	4095.000000	1	1.98574118	0.65375843	2.14711571	0.92881232	0.59830932	0.17190252	2.36313946	0.89582691	0.74808321	1.17444375	1.13199658	0.17935683	0.58236916	0.22603939	0.81094577	0.35678103	2.25394066	1.39041337	1.32990289	1.54813502	1.69384758	1.10639675	2.14714285	4.10467457	0.86753612	2.88990806	0.54267327	2.62017212	1.87617205	8.60790265	0.84897332	1.28909383
353.200000	128	0	0	30.3	1.212769	4095.000000	1	1.98578961	0.65378475	2.14699232	0.92881019	0.59829443	0.17189058	2.36310110	0.89583445	0.74808840	1.17447711	1.13207580	0.17935652	0.58237147	0.22603843	0.81094183	0.35678032	2.25392292	1.39036932	1.32984984	1.54807026	1.69379579	1.10637154	2.14726779	4.10477674	0.86757546	2.89005397	0.54266326	2.62017338	1.87586991	8.60674443	0.84866621	1.28904925
353.800000	128	0	0	30.3	1.213379	4095.000000	1	1.98560112	0.65376550	2.14714387	0.92876289	0.59827550	0.17187895	2.36306726	0.89583783	0.74808203	1.17446198	1.13203905	0.17936114	0.58237904	0.22603843	0.81095684	0.35678600	2.25392722	1.39035394	1.32987417	1.54801770	1.69382333	1.10636857	2.14725601	4.10501013	0.86758619	2.89030442	0.54266428	2.62026650	1.87592484	8.60360552	0.84839676	1.28907831
354.400000	128	0	0	30.3	1.213989	4095.000000	1	1.98554415	0.65375909	2.14711059	0.92875891	0.59825508	0.17187788	2.36306162	0.89586515	0.74808628	1.17448298	1.13201345	0.17935436	0.58235675	0.22603731	0.81093469	0.35678227	2.25391271	1.39040428	1.32985288	1.54798075	1.69385046	1.10636739	2.14706041	4.10452939	0.86751849	2.89029741	0.54263322	2.62022497	1.87589603	8.60250182	0.84808851	1.28908227
354.900000	128	0	0	30.3	1.213379	4095.000000	1	1.98557549	0.65375843	2.14717818	0.92875280	0.59826890	0.17186518	2.36303342	0.89587114	0.74805938	1.17442985	1.13197188	0.17934712	0.58237168	0.22603779	0.81091943	0.35676877	2.25399279	1.39034904	1.32986741	1.54785202	1.69392774	1.10636709	2.14697696	4.10487784	0.86758670	2.89021462	0.54262729	2.62017904	1.87595366	8.60522680	0.84780151	1.28906411
355.500000	128	0	0	30.3	1.212158	4095.000000	1	1.98549098	0.65378010	2.14727547	0.92872197	0.59826763	0.17185508	2.36302665	0.89589819	0.74805017	1.17443541	1.13196344	0.17935452	0.58237126	0.22602930	0.81091328	0.35677570	2.25378373	1.39040218	1.32987755	1.54783298	1.69391170	1.10633298	2.14675170	4.10463586	0.86755655	2.89015288	0.54263567	2.62005949	1.87588882	8.60442872	0.84762575	1.28904231
356.000000	128	0	0	30.3	1.212769	4095.000000	1	1.98558736	0.65374449	2.14722785	0.92873739	0.59827592	0.17185294	2.36304244	0.89587660	0.74807873	1.17441533	1.13197158	0.17935251	0.58236495	0.22603635	0.81089876	0.35677534	2.25369560	1.39031233	1.32990898	1.54778156	1.69385745	1.10634129	2.14684641	4.10478427	0.86752284	2.89034441	0.54263465	2.62007270	1.87593160	8.60474415	0.84744900	1.28901293
356.600000	128	0	0	30.3	1.213379	4095.000000	1	1.98550902	0.65376705	2.14715821	0.92876847	0.59827188	0.17184514	2.36312536	0.89591719	0.74803696	1.17442892	1.13184115	0.17934759	0.58235549	0.22603651	0.81091919	0.35676735	2.25377299	1.39033366	1.32987890	1.54775033	1.69383772	1.10627277	2.14682439	4.10463371	0.86755860	2.89058858	0.54263710	2.62008214	1.87586226	8.60513216	0.84727555	1.28902085
357.100000	128	0	0	30.3	1.212769	4095.000000	1	1.98546060	0.65377236	2.14719252	0.92876528	0.59834399	0.17185570	2.36314341	0.89588597	0.74801879	1.17445054	1.13186464	0.17934620	0.58238052	0.22603267	0.81090762	0.35676824	2.25383103	1.39032946	1.32995359	1.54780289	1.69389115	1.10632527	2.14694624	4.10420464	0.86755732	2.89072892	0.54261462	2.62006767	1.87582219	8.60534037	0.84711422	1.28901689
357.700000	128	0	0	30.3	1.213379	4095.000000	3	1.98541930	0.65374272	2.14723041	0.92872251	0.59832485	0.17185049	2.36324099	0.89584564	0.74804616	1.17441687	1.13191344	0.17935005	0.58235654	0.22603058	0.81092066	0.35676753	2.25371011	1.39038156	1.32997928	1.54786763	1.69402063	1.10637866	2.14733384	4.10487999	0.86786900	2.89243673	0.54274521	2.62390700	1.87820356	8.61230428	0.85114828	1.29004114
358.200000	128	0	0	30.3	1.210327	4095.000000	3	1.98755521	0.65425154	2.14936002	0.92931699	0.60290999	0.17212946	2.36388074	0.89603505	0.74894391	1.17500239	1.13279021	0.17942150	0.58255571	0.22611958	0.81167056	0.35695891	2.25573910	1.39298594	1.33074767	1.55066641	1.69515304	1.10697707	2.15724955	4.10679822	0.86834302	2.89424054	0.54289563	2.62725446	1.87916527	8.61735130	0.85620363	1.29041222
358.800000	128	0	0	30.3	1.212769	4095.000000	3	1.98815833	0.65439780	2.14980034	0.92945814	0.60497768	0.17231512	2.36427235	0.89609906	0.74926037	1.17530929	1.13326374	0.17945968	0.58262491	0.22615415	0.81203605	0.35703889	2.25670747	1.39371468	1.33095901	1.55144736	1.69528137	1.10712871	2.16078327	4.10700916	0.86838647	2.89458909	0.54297617	2.62788121	1.87980711	8.61700351	0.85961865	1.29054970
359.400000	128	0	0	30.3	1.213379	4095.000000	3	1.98848063	0.65445180	2.15000746	0.92951184	0.60582596	0.17240895	2.36426445	0.89612742	0.74943303	1.17542520	1.13342985	0.17947123	0.58265393	0.22617512	0.81217325	0.35707070	2.25716275	1.39409230	1.33098268	1.55187441	1.69545002	1.10715216	2.16244400	4.10720504	0.86849228	2.89434173	0.54294469	2.62830228	1.88032281	8.61796156	0.86268652	1.29065513
359.900000	128	0	0	30.3	1.212769	4095.000000	3	1.98871550	0.65452239	2.15023922	0.92952380	0.60654338	0.17248351	2.36410475	0.89615292	0.74956390	1.17554638	1.13363306	0.17948817	0.58268506	0.22618024	0.81226932	0.35708883	2.25746255	1.39441358	1.33109056	1.55234698	1.69560635	1.10725989	2.16418080	4.10712217	0.86857715	2.89460736	0.54301275	2.62886931	1.88056965	8.61645343	0.86565797	1.29081708
360.500000	128	0	0	30.3	1.213989	4095.000000	3	1.98897560	0.65456953	2.15024947	0.92954826	0.60727743	0.17254199	2.36433499	0.89617530	0.74967068	1.17565921	1.13377177	0.17950111	0.58269663	0.22619673	0.81240950	0.35711869	2.25775324	1.39472897	1.33120048	1.55273376	1.69570139	1.10736347	2.16571088	4.10776477	0.86865076	2.89483577	0.54301766	2.62952995	1.88085353	8.61811967	0.86869576	1.29091460
361.000000	128	0	0	30.3	1.211548	4095.000000	3	1.98919816	0.65460582	2.15038689	0.92966151	0.60791099	0.17260384	2.36447495	0.89617973	0.74974463	1.17570033	1.13395151	0.17951035	0.58271535	0.22620121	0.81250510	0.35713273	2.25807358	1.39504055	1.33128875	1.55316759	1.69577873	1.10738276	2.16695782	4.10803176	0.86872004	2.89531304	0.54307244	2.62990204	1.88120923	8.61970101	0.87177874	1.29106005
361.600000	128	0	0	30.3	1.213379	4095.000000	3	1.98946354	0.65464721	2.15059305	0.92972292	0.60851120	0.17265437	2.36431580	0.89625415	0.74983748	1.17580514	1.13394728	0.17952482	0.58273008	0.22621049	0.81262460	0.35715548	2.25838536	1.39526104	1.33127725	1.55343726	1.69596924	1.10745726	2.16844640	4.10817602	0.86881335	2.89535381	0.54307960	2.63045616	1.88144624	8.61836633	0.87487791	1.29113741
362.100000	128	0	0	30.3	1.212769	4095.000000	3	1.98967474	0.65470675	2.15068228	0.92971362	0.60903451	0.17270857	2.36453195	0.89629215	0.74995350	1.17587131	1.13410683	0.17952960	0.58273765	0.22622298	0.81269705	0.35717663	2.25853183	1.39550224	1.33138312	1.55373486	1.69600257	1.10746231	2.16962040	4.10813081	0.86886602	2.89586352	0.54308634	2.63080185	1.88182191	8.62087784	0.87810858	1.29131958
362.700000	128	0	0	30.3	1.212158	4095.000000	3	1.98993162	0.65472313	2.15083307	0.92977530	0.60956594	0.17275328	2.36466403	0.89633196	0.75005889	1.17592325	1.13411950	0.17953853	0.58277762	0.22622714	0.81276703	0.35720347	2.25877311	1.39569683	1.33144130	1.55411046	1.69599557	1.10754097	2.17065115	4.10865947	0.86891357	2.89610751	0.54313295	2.63126452	1.88212810	8.62078292	0.88123983	1.29131495
363.300000	128	0	0	30.3	1.212769	4095.000000	3	1.98994970	0.65477027	2.15097309	0.92977743	0.61004395	0.17280014	2.36481304	0.89633691	0.75013853	1.17597891	1.13427514	0.17954762	0.58278835	0.22624523	0.81285698	0.35721040	2.25906344	1.39587287	1.33150219	1.55441275	1.69622149	1.10758668	2.17153792	4.10851411	0.86891536	2.89653297	0.54314011	2.63149842	1.88230695	8.62282395	0.88427362	1.29141844
363.800000	128	0	0	30.3	1.213989	4095.000000	3	1.99020091	0.65479728	2.15120187	0.92978062	0.61050109	0.17284057	2.36473966	0.89634081	0.75023141	1.17604570	1.13441028	0.17955840	0.58280833	0.22623803	0.81293634	0.35722373	2.25918141	1.39601419	1.33157255	1.55472770	1.69618816	1.10766149	2.17259962	4.10876716	0.86894911	2.89652031	0.54317139	2.63207441	1.88255855	8.62243784	0.88728673	1.29155303
364.400000	128	0	0	30.3	1.212158	4095.000000	3	1.99027038	0.65483491	2.15127215	0.92982768	0.61088155	0.17289248	2.36473176	0.89634341	0.75028104	1.17609177	1.13440998	0.17956517	0.58284409	0.22625339	0.81301989	0.35724027	2.25928861	1.39616535	1.33153229	1.55484085	1.69622643	1.10770869	2.17352812	4.10851949	0.86898721	2.89662651	0.54305752	2.63226476	1.88282418	8.62423255	0.89016288	1.29156162
365.000000	128	0	0	30.3	1.212769	4095.000000	3	1.99036269	0.65485461	2.15139476	0.92985533	0.61127156	0.17292372	2.36472837	0.89632598	0.75037322	1.17611466	1.13449565	0.17957780	0.58283021	0.22625884	0.81305243	0.35725377	2.25951866	1.39633407	1.33156443	1.55514364	1.69637870	1.10770691	2.17444819	4.10896745	0.86901559	2.89678828	0.54317732	2.63259742	1.88309799	8.62361842	0.89288571	1.29164893
365.500000	128	0	0	30.3	1.213379	4095.000000	3	1.99046452	0.65490065	2.15136141	0.92985799	0.61163075	0.17295711	2.36467306	0.89630386	0.75041411	1.17615764	1.13461180	0.17958103	0.58285398	0.22625948	0.81312194	0.35727333	2.25959624	1.39654419	1.33161314	1.55522470	1.69633837	1.10769088	2.17540963	4.10898038	0.86905880	2.89682978	0.54315953	2.63279412	1.88322586	8.62542302	0.89553660	1.29166480
366.000000	128	0	0	30.3	1.212158	4095.000000	3	1.99065868	0.65488980	2.15153584	0.92990187	0.61197200	0.17298851	2.36479611	0.89631531	0.75049897	1.17621362	1.13467727	0.17958796	0.58284641	0.22626844	0.81318479	0.35727653	2.25976004	1.39667925	1.33168486	1.55552296	1.69639434	1.10776688	2.17609753	4.10913330	0.86910253	2.89664269	0.54321248	2.63316292	1.88330765	8.62543569	0.89797941	1.29175277
366.600000	128	0	0	30.3	1.211548	4095.000000	3	1.99078956	0.65491637	2.15167181	0.92991250	0.61223641	0.17301990	2.36456638	0.89634471	0.75057745	1.17631753	1.13479253	0.17959197	0.58284115	0.22626956	0.81321832	0.35728577	2.25990284	1.39677749	1.33176843	1.55565834	1.69642027	1.10778766	2.17697301	4.10936163	0.86913781	2.89693810	0.54320553	2.63331412	1.88359056	8.62673728	0.90031909	1.29180337
367.200000	128	0	0	30.3	1.213989	4095.000000	3	1.99088808	0.65496064	2.15166976	0.92992128	0.61252022	0.17304701	2.36479498	0.89636215	0.75065760	1.17635928	1.13490689	0.17959243	0.58286092	0.22627596	0.81325677	0.35729146	2.26010169	1.39692450	1.33187737	1.55587979	1.69647089	1.10778974	2.17773304	4.10961798	0.86918793	2.89685510	0.54319163	2.63359251	1.88367372	8.62810255	0.90250317	1.29185265
367.700000	128	0	0	30.3	1.212158	4095.000000	3	1.99080765	0.65499119	2.15190887	0.92993404	0.61279656	0.17307152	2.36473458	0.89638714	0.75064861	1.17635835	1.13491595	0.17959967	0.58286450	0.22627997	0.81331692	0.35730373	2.26020516	1.39708767	1.33178906	1.55604542	1.69659643	1.10790018	2.17834947	4.10982264	0.86923166	2.89720471	0.54323640	2.63395762	1.88391780	8.62864748	0.90467148	1.29191913
368.300000	128	0	0	30.3	1.214600	4095.000000	3	1.99099946	0.65500226	2.15190168	0.92995319	0.61308091	0.17310139	2.36490674	0.89639078	0.75069495	1.17638186	1.13496634	0.17960506	0.58288890	0.22628685	0.81334601	0.35731439	2.26019115	1.39727086	1.33188244	1.55621794	1.69660302	1.10789959	2.17889385	4.11012966	0.86927181	2.89719627	0.54317772	2.63413609	1.88414970	8.62866966	0.90671496	1.29195783
368.800000	128	0	0	30.3	1.212769	4095.000000	3	1.99117035	0.65500027	2.15190733	0.93001248	0.61331436	0.17312727	2.36474418	0.89643658	0.75072710	1.17636794	1.13485379	0.17960952	0.58289816	0.22628957	0.81340050	0.35731990	2.26039650	1.39728314	1.33190274	1.55655271	1.69663183	1.10790375	2.17953451	4.10999392	0.86928588	2.89749175	0.54326400	2.63421393	1.88423289	8.62805502	0.90862655	1.29201339
369.400000	128	0	0	30.3	1.213379	4095.000000	3	1.99124889	0.65503790	2.15183087	0.93000850	0.61354097	0.17315699	2.36482264	0.89644231	0.75079496	1.17643135	1.13501644	0.17961322	0.58288764	0.22629245	0.81345128	0.35733217	2.26070320	1.39734351	1.33189834	1.55662924	1.69663183	1.10792364	2.18006255	4.10949626	0.86934572	2.89737637	0.54330591	2.63466523	1.88432512	8.62888828	0.91040629	1.29206533
370.000000	128	0	0	30.3	1.212769	4095.000000	3	1.99123985	0.65504344	2.15197660	0.93006195	0.61373493	0.17318104	2.36496827	0.89647849	0.75082664	1.17642949	1.13499199	0.17962262	0.58289900	0.22629934	0.81351144	0.35733412	2.26069134	1.39746565	1.33190883	1.55664837	1.69666723	1.10795808	2.18073630	4.10967614	0.86930966	2.89770353	0.54330407	2.63483046	1.88431065	8.63163609	0.91214337	1.29210502
370.500000	128	0	0	30.3	1.213379	4095.000000	3	1.99134315	0.65508904	2.15195249	0.93001568	0.61396419	0.17320738	2.36510997	0.89645350	0.75086352	1.17643877	1.13509279	0.17962693	0.58292614	0.22630110	0.81349690	0.35734888	2.26077059	1.39751900	1.33202117	1.55686114	1.69675573	1.10798926	2.18110654	4.10982048	0.86936695	2.89785481	0.54332186	2.63511155	1.88447161	8.62779525	0.91373289	1.29211858
371.000000	128	0	0	30.3	1.213989	4095.000000	3	1.99139457	0.65505318	2.15213672	0.93003987	0.61417478	0.17323235	2.36498803	0.89643789	0.75090726	1.17651362	1.13505718	0.17963278	0.58291878	0.22630238	0.81356643	0.35735012	2.26083150	1.39760921	1.33186248	1.55700810	1.69674626	1.10799906	2.18177645	4.10984418	0.86938613	2.89780063	0.54332983	2.63525908	1.88472121	8.63016218	0.91526213	1.29213479
371.600000	128	0	0	30.3	1.213989	4095.000000	3	1.99129031	0.65508107	2.15238820	0.93007843	0.61429697	0.17325717	2.36499650	0.89642435	0.75098317	1.17653775	1.13522920	0.17963139	0.58291499	0.22630878	0.81358368	0.35735670	2.26091560	1.39775594	1.33192541	1.55698437	1.69677178	1.10796253	2.18218172	4.10997776	0.86937334	2.89806592	0.54335437	2.63537875	1.88478678	8.62896433	0.91669715	1.29220426
372.200000	128	0	0	30.3	1.213379	4095.000000	3	1.99147883	0.65507997	2.15220703	0.93008402	0.61448393	0.17326973	2.36514102	0.89641290	0.75102124	1.17659342	1.13529651	0.17963355	0.58293098	0.22631358	0.81363867	0.35736239	2.26106171	1.39787143	1.33198564	1.55716502	1.69674667	1.10800767	2.18278639	4.11003701	0.86939457	2.89811518	0.54334271	2.63559911	1.88472664	8.62988329	0.91800602	1.29216985
372.700000	128	0	0	30.3	1.213379	4095.000000	3	1.99140885	0.65511229	2.15229530	0.93013401	0.61464359	0.17329118	2.36494851	0.89639442	0.75106688	1.17658693	1.13525395	0.17964356	0.58293981	0.22631486	0.81368453	0.35736772	2.26095442	1.39793077	1.33198970	1.55726875	1.69679237	1.10803647	2.18317935	4.11027079	0.86942040	2.89807436	0.54328833	2.63591196	1.88504321	8.63001006	0.91923650	1.29224561
373.300000	128	0	0	30.3	1.212769	4095.000000	3	1.99157453	0.65513089	2.15220600	0.93011593	0.61478928	0.17330711	2.36513368	0.89640665	0.75107113	1.17661384	1.13528655	0.17963971	0.58295433	0.22631519	0.81372275	0.35737181	2.26093932	1.39800379	1.33198970	1.55735947	1.69687305	1.10805844	2.18347035	4.11013935	0.86943114	2.89806381	0.54337829	2.63583723	1.88499391	8.62811205	0.92044944	1.29229556
373.900000	128	0	0	30.3	1.211548	4095.000000	6	1.99156501	0.65513509	2.15235278	0.93014066	0.61492723	0.17332488	2.36516586	0.89644101	0.75111796	1.17667230	1.13528775	0.17965480	0.58292719	0.22631919	0.81372966	0.35738141	2.26030972	1.39658418	1.33137466	1.55496089	1.69505268	1.10713079	2.17000688	4.10598151	0.86793517	2.88866044	0.54282798	2.62190125	1.87795835	8.61613731	0.88336776	1.28953604
374.400000	128	0	0	30.3	1.212769	4095.000000	6	1.98606549	0.65384204	2.14717408	0.92866830	0.59970365	0.17251857	2.36269052	0.89584382	0.74858527	1.17481203	1.13229482	0.17942689	0.58243709	0.22608100	0.81145338	0.35682190	2.25527712	1.39123516	1.32992824	1.54972984	1.69395034	1.10657504	2.15503154	4.10503810	0.86763881	2.88869269	0.54269514	2.62044019	1.87700216	8.61395345	0.86825689	1.28918530
375.000000	128	0	0	30.3	1.212158	4095.000000	6	1.98569038	0.65375710	2.14691962	0.92865475	0.59842652	0.17229139	2.36261664	0.89585422	0.74834118	1.17456146	1.13204598	0.17939594	0.58240365	0.22605811	0.81119168	0.35678014	2.25454804	1.39078820	1.32986707	1.54891416	1.69384265	1.10648456	2.15205307	4.10456165	0.86760228	2.88957698	0.54265753	2.62044459	1.87683188	8.61478770	0.86211598	1.28910836
375.600000	128	0	0	30.3	1.212158	4095.000000	6	1.98564955	0.65375223	2.14678446	0.92860587	0.59815299	0.17218165	2.36284166	0.89587088	0.74825054	1.17447279	1.13189718	0.17938439	0.58236643	0.22605251	0.81111709	0.35677392	2.25435721	1.39065567	1.32985490	1.54857541	1.69374606	1.10641366	2.15092744	4.10440250	0.86756192	2.88952438	0.54266285	2.62041690	1.87655937	8.61474345	0.85880945	1.28909118
376.100000	131	0	0	30.3	1.212158	4095.000000	6	1.98562106	0.65370711	2.14697082	0.92868318	0.59810237	0.17212564	2.36286986	0.89584720	0.74824063	1.17444004	1.13181585	0.17938223	0.58236895	0.22604083	0.81106982	0.35676948	2.25431797	1.39065148	1.32982685	1.54848893	1.69372263	1.10639142	2.15004951	4.10455628	0.86753842	2.89008484	0.54262239	2.62059563	1.87646523	8.61232008	0.85656602	1.28909019
376.600000	131	0	0	30.3	1.212158	4095.000000	6	1.98548861	0.65371220	2.14720532	0.92866007	0.59802964	0.17208860	2.36290821	0.89589091	0.74820948	1.17440575	1.13183904	0.17936822	0.58236874	0.22604403	0.81104324	0.35676610	2.25417822	1.39049518	1.32984747	1.54833349	1.69367167	1.10635078	2.14956966	4.10414657	0.86750368	2.89038370	0.54261564	2.62038355	1.87626167	8.61394397	0.85484183	1.28904595
377.200000	131	0	0	30.3	1.212158	4095.000000	6	1.98549193	0.65369296	2.14709267	0.92870577	0.59797413	0.17204667	2.36275255	0.89583471	0.74815637	1.17439679	1.13188061	0.17937191	0.58236390	0.22603795	0.81102749	0.35675526	2.25404062	1.39043994	1.32979103	1.54823254	1.69372674	1.10635285	2.14944152	4.10408421	0.86747456	2.89081803	0.54259010	2.62039488	1.87634634	8.61444008	0.85353034	1.28894160
377.800000	131	0	0	30.4	1.212769	4095.000000	6	1.98548434	0.65371883	2.14697645	0.92868053	0.59798519	0.17201912	2.36273676	0.89584486	0.74812758	1.17438721	1.13182458	0.17936560	0.58235339	0.22604003	0.81099155	0.35675935	2.25408040	1.39043854	1.32978799	1.54817349	1.69369140	1.10632586	2.14916065	4.10400464	0.86748197	2.89028969	0.54258131	2.62053584	1.87614008	8.61147041	0.85253564	1.28893830
378.300000	131	0	0	30.4	1.212769	4095.000000	6	1.98540031	0.65371043	2.14706707	0.92869833	0.59795563	0.17200657	2.36283264	0.89581624	0.74813159	1.17434829	1.13185681	0.17936683	0.58234624	0.22604035	0.81097629	0.35676006	2.25400623	1.39040848	1.32980151	1.54812207	1.69359893	1.10627099	2.14884190	4.10412937	0.86751466	2.89021462	0.54257661	2.62044585	1.87605137	8.61355849	0.85162298	1.28887061
378.900000	131	0	0	30.3	1.212158	4095.000000	6	1.98531629	0.65368986	2.14716999	0.92866671	0.59789056	0.17197811	2.36284335	0.89580662	0.74806245	1.17433933	1.13181224	0.17936129	0.58235108	0.22603202	0.81095414	0.35676308	2.25385736	1.39033331	1.32984274	1.54792705	1.69374236	1.10625823	2.14849092	4.10407023	0.86748733	2.89034511	0.54261217	2.62031685	1.87590008	8.61321094	0.85085641	1.28892014
379.400000	131	0	0	30.3	1.213989	4095.000000	6	1.98539034	0.65369207	2.14721965	0.92868398	0.59792161	0.17196281	2.36288283	0.89579569	0.74806056	1.17435756	1.13188031	0.17936098	0.58234266	0.22603251	0.81092066	0.35675900	2.25387187	1.39035464	1.32978461	1.54782193	1.69368400	1.10625467	2.14837616	4.10448637	0.86749959	2.89040265	0.54257763	2.62035334	1.87584875	8.61063351	0.85024302	1.28891057
380.000000	131	0	0	30.4	1.212158	4095.000000	6	1.98530869	0.65369804	2.14711469	0.92870736	0.59797009	0.17194429	2.36314171	0.89579699	0.74808486	1.17438721	1.13186916	0.17935867	0.58234960	0.22603026	0.81091525	0.35676042	2.25383801	1.39038295	1.32978258	1.54790610	1.69373168	1.10627277	2.14842431	4.10413582	0.86741887	2.89024760	0.54259725	2.62039488	1.87590008	8.61185890	0.84963846	1.28892873
380.600000	131	0	0	30.3	1.212769	4095.000000	6	1.98540221	0.65370158	2.14697542	0.92870816	0.59792459	0.17193113	2.36288847	0.89578086	0.74802067	1.17439092	1.13187368	0.17935606	0.58234140	0.22603251	0.81092878	0.35675669	2.25393152	1.39026514	1.32979543	1.54781050	1.69370660	1.10629442	2.14805854	4.10426378	0.86742092	2.89027355	0.54258785	2.62023315	1.87588882	8.61134092	0.84912122	1.28888943
381.100000	131	0	0	30.3	1.212769	4095.000000	6	1.98526834	0.65369495	2.14689197	0.92870656	0.59786632	0.17191476	2.36278977	0.89582743	0.74802870	1.17438505	1.13183151	0.17934820	0.58235696	0.22602562	0.81091845	0.35675491	2.25389175	1.39034205	1.32975251	1.54778765	1.69363016	1.10631696	2.14779629	4.10441002	0.86744059	2.89042089	0.54255107	2.62026525	1.87578121	8.61135987	0.84859784	1.28885906
381.600000	131	0	0	30.3	1.212158	4095.000000	6	1.98517673	0.65369096	2.14693139	0.92869195	0.59788823	0.17190481	2.36270913	0.89582275	0.74798504	1.17436034	1.13186796	0.17934482	0.58234960	0.22602034	0.81091599	0.35674691	2.25396269	1.39028472	1.32972074	1.54781355	1.69364290	1.10632497	2.14768720	4.10398421	0.86743522	2.89043703	0.54257355	2.62022372	1.87573124	8.61212423	0.84819521	1.28887623
382.200000	131	0	0	30.3	1.211548	4095.000000	6	1.98520189	0.65368234	2.14694317	0.92864625	0.59788695	0.17189104	2.36273676	0.89583653	0.74795507	1.17431802	1.13187579	0.17934251	0.58233593	0.22602306	0.81089679	0.35674478	2.25375740	1.39030709	1.32974338	1.54763570	1.69369469	1.10628997	2.14772510	4.10394120	0.86749678	2.89051350	0.54252961	2.62014191	1.87575060	8.61325833	0.84781361	1.28878939
382.800000	131	0	0	30.4	1.213379	4095.000000	6	1.98525268	0.65366199	2.14681006	0.92867787	0.59790141	0.17188553	2.36275594	0.89584720	0.74798032	1.17429022	1.13188483	0.17934235	0.58234119	0.22601506	0.81088743	0.35675402	2.25374880	1.39025081	1.32974169	1.54760943	1.69364002	1.10627633	2.14745879	4.10421754	0.86746792	2.89067559	0.54254902	2.62033698	1.87567496	8.61162833	0.84742782	1.28880590
383.300000	131	0	0	30.4	1.212769	4095.000000	6	1.98514208	0.65365226	2.14686637	0.92863695	0.59791332	0.17188186	2.36279993	0.89588076	0.74795389	1.17430659	1.13179115	0.17934420	0.58234981	0.22602130	0.81087513	0.35674798	2.25359458	1.39028017	1.32969168	1.54746244	1.69367619	1.10625823	2.14750847	4.10379390	0.86750853	2.89056472	0.54253125	2.62019162	1.87561283	8.61148305	0.84711070	1.28875605
383.900000	131	0	0	30.4	1.212158	4095.000000	6	1.98520996	0.65364562	2.14697747	0.92866963	0.59790354	0.17186947	2.36263300	0.89586905	0.74792864	1.17429485	1.13177188	0.17933650	0.58234498	0.22602338	0.81085815	0.35675686	2.25363434	1.39021165	1.32974136	1.54739580	1.69361619	1.10631222	2.14717818	4.10342300	0.86745080	2.89029109	0.54256701	2.62015890	1.87560248	8.61087668	0.84677448	1.28878510
384.400000	131	0	0	30.4	1.212769	4095.000000	7	1.98507183	0.65364806	2.14689402	0.92869328	0.59784655	0.17186335	2.36287719	0.89580453	0.74792723	1.17429022	1.13186223	0.17933435	0.58234329	0.22602162	0.81085839	0.35674638	2.25398151	1.39067455	1.32991236	1.54846759	1.69504158	1.10712456	2.15660150	4.10722442	0.86881054	2.89829957	0.54303912	2.63290988	1.88182372	8.63040305	0.86214907	1.29137447
385.000000	131	0	0	30.4	1.212769	4095.000000	7	1.99015095	0.65487940	2.15183241	0.93000557	0.61136151	0.17261747	2.36491860	0.89639234	0.75024701	1.17598169	1.13445613	0.17953699	0.58282747	0.22625083	0.81296099	0.35726160	2.25933279	1.39676521	1.33171531	1.55457748	1.69649312	1.10781497	2.17456900	4.10930131	0.86918001	2.89969415	0.54316893	2.63535975	1.88321682	8.63411253	0.88320776	1.29181197
385.600000	131	0	0	30.4	1.212769	4095.000000	7	1.99086381	0.65506469	2.15220087	0.93010689	0.61440540	0.17290473	2.36503093	0.89643242	0.75062521	1.17637846	1.13499229	0.17957872	0.58289353	0.22628317	0.81336179	0.35733857	2.26057221	1.39759938	1.33191831	1.55577499	1.69678701	1.10798955	2.17941551	4.10983556	0.86932219	2.89956247	0.54322127	2.63617545	1.88411535	8.63281234	0.90091696	1.29202993
386.100000	131	0	0	30.4	1.212769	4095.000000	7	1.99126317	0.65509989	2.15263252	0.93015449	0.61561183	0.17304579	2.36483392	0.89644387	0.75082002	1.17660363	1.13529470	0.17960814	0.58292950	0.22629662	0.81357678	0.35737145	2.26105200	1.39797641	1.33203267	1.55641459	1.69688170	1.10810209	2.18187321	4.10994436	0.86937155	2.89971950	0.54323435	2.63664042	1.88437214	8.63433455	0.91214310	1.29218904
386.700000	131	0	0	30.3	1.211548	4095.000000	7	1.99132696	0.65515170	2.15252473	0.93016087	0.61625949	0.17314198	2.36506142	0.89644335	0.75094486	1.17670417	1.13541302	0.17962400	0.58294697	0.22630078	0.81367146	0.35738923	2.26138684	1.39823412	1.33207192	1.55694457	1.69696033	1.10813535	2.18366038	4.11007364	0.86938152	2.89973921	0.54326482	2.63680261	1.88464344	8.63388101	0.91880793	1.29219632
387.200000	131	0	0	30.3	1.212769	4095.000000	7	1.99134553	0.65515568	2.15261148	0.93017178	0.61650446	0.17320784	2.36501400	0.89646443	0.75099475	1.17671809	1.13538072	0.17963093	0.58295433	0.22630478	0.81371832	0.35739794	2.26137228	1.39828118	1.33197041	1.55688831	1.69704884	1.10816356	2.18390249	4.11009087	0.86939252	2.89950332	0.54325684	2.63630023	1.88421933	8.63328481	0.92053349	1.29210734
387.800000	131	0	0	30.3	1.214600	4095.000000	7	1.99108895	0.65509657	2.15245544	0.93007445	0.61564047	0.17320953	2.36493666	0.89644335	0.75084603	1.17665312	1.13522950	0.17962108	0.58290216	0.22629998	0.81364286	0.35736221	2.26104607	1.39780017	1.33193658	1.55664416	1.69682900	1.10805844	2.18282230	4.10966537	0.86928409	2.89837135	0.54320675	2.63535469	1.88387621	8.63222260	0.91793873	1.29192674
388.300000	131	0	0	30.3	1.212158	4095.000000	7	1.99073198	0.65500802	2.15191657	0.92997393	0.61430428	0.17318272	2.36457711	0.89638063	0.75067651	1.17649877	1.13497841	0.17960706	0.58286871	0.22628173	0.81349221	0.35732666	2.26063636	1.39738001	1.33175151	1.55605919	1.69659561	1.10793611	2.18096509	4.10920977	0.86919893	2.89774434	0.54316198	2.63407090	1.88338854	8.62810571	0.91372973	1.29171573
388.900000	131	0	0	30.3	1.213379	4095.000000	7	1.99033319	0.65490574	2.15143323	0.92988538	0.61287608	0.17312651	2.36450825	0.89634732	0.75043161	1.17629897	1.13467275	0.17959243	0.58281085	0.22625804	0.81331914	0.35728897	2.26024289	1.39681117	1.33162363	1.55545107	1.69636635	1.10774669	2.17855152	4.10861532	0.86903067	2.89673131	0.54310720	2.63294910	1.88292042	8.62499240	0.90899147	1.29152723
389.400000	131	0	0	30.3	1.212158	4095.000000	7	1.98996350	0.65479329	2.15083563	0.92974287	0.61152897	0.17306861	2.36440497	0.89636189	0.75028932	1.17612734	1.13442898	0.17957179	0.58279992	0.22624827	0.81314289	0.35724595	2.25977782	1.39634319	1.33150794	1.55482862	1.69615606	1.10770454	2.17649656	4.10861963	0.86894962	2.89661104	0.54306345	2.63201371	1.88239819	8.62439401	0.90432458	1.29130437
390.000000	131	0	0	30.3	1.213989	4095.000000	7	1.98959387	0.65470564	2.15065100	0.92968358	0.61032924	0.17300137	2.36425711	0.89629084	0.75007047	1.17601478	1.13421059	0.17955686	0.58275427	0.22623258	0.81296247	0.35720934	2.25933332	1.39595878	1.33130769	1.55437759	1.69605401	1.10757333	2.17437509	4.10783475	0.86883176	2.89583258	0.54303994	2.63105719	1.88184269	8.62308348	0.89988682	1.29113014
390.600000	131	0	0	30.4	1.213989	4095.000000	7	1.98922146	0.65461003	2.15044894	0.92958122	0.60925379	0.17294639	2.36391346	0.89624400	0.74994216	1.17587996	1.13401032	0.17954777	0.58273113	0.22621481	0.81282051	0.35716917	2.25888299	1.39554326	1.33112912	1.55380019	1.69584786	1.10747151	2.17256853	4.10724056	0.86875200	2.89518862	0.54299211	2.63025712	1.88115551	8.62365640	0.89578112	1.29096716
391.100000	131	0	0	30.4	1.213989	4095.000000	7	1.98884864	0.65454364	2.14999926	0.92953204	0.60831175	0.17288605	2.36386043	0.89619508	0.74974132	1.17574825	1.13384415	0.17952914	0.58270505	0.22620361	0.81267413	0.35713842	2.25846721	1.39514430	1.33103814	1.55338302	1.69563926	1.10742818	2.17094463	4.10690369	0.86867684	2.89471840	0.54294040	2.62959754	1.88085850	8.62175746	0.89212844	1.29076750
391.700000	131	0	0	30.4	1.212158	4095.000000	7	1.98859426	0.65448167	2.14967629	0.92946665	0.60747845	0.17283582	2.36377579	0.89612768	0.74964257	1.17566509	1.13367166	0.17951682	0.58268843	0.22619176	0.81256645	0.35711264	2.25806712	1.39479520	1.33093534	1.55298160	1.69552531	1.10732340	2.16943262	4.10676917	0.86852321	2.89406137	0.54284617	2.62898361	1.88054573	8.62036532	0.88892667	1.29067397
392.200000	131	0	0	30.4	1.213379	4095.000000	7	1.98832660	0.65442723	2.14952968	0.92938424	0.60678046	0.17278207	2.36369173	0.89613315	0.74950508	1.17556400	1.13364482	0.17950465	0.58267055	0.22617848	0.81245484	0.35708190	2.25799282	1.39446825	1.33088867	1.55264365	1.69550227	1.10721092	2.16804521	4.10660559	0.86848819	2.89391452	0.54289277	2.62845129	1.88019286	8.61863197	0.88598120	1.29049748
392.800000	131	0	0	30.4	1.212769	4095.000000	7	1.98817734	0.65439050	2.14929647	0.92934756	0.60616174	0.17272526	2.36360090	0.89609282	0.74941319	1.17552721	1.13348864	0.17949341	0.58265246	0.22616263	0.81233042	0.35706341	2.25775432	1.39426152	1.33080887	1.55227369	1.69536816	1.10716314	2.16679971	4.10624512	0.86843529	2.89377401	0.54282737	2.62787616	1.87973539	8.61774970	0.88338299	1.29046344
393.300000	131	0	0	30.4	1.212769	4095.000000	7	1.98798293	0.65435376	2.14907507	0.92925028	0.60562795	0.17268086	2.36362685	0.89609255	0.74933123	1.17548640	1.13330654	0.17948894	0.58261839	0.22615879	0.81224789	0.35704013	2.25748301	1.39404466	1.33073178	1.55204464	1.69526944	1.10713109	2.16544753	4.10606543	0.86837752	2.89372273	0.54284903	2.62750501	1.87955180	8.61550829	0.88107154	1.29034712
393.900000	131	0	0	30.4	1.213379	4095.000000	7	1.98782324	0.65431925	2.14902279	0.92923911	0.60516897	0.17264380	2.36363418	0.89608501	0.74925824	1.17539336	1.13312597	0.17947786	0.58259903	0.22615255	0.81217867	0.35701436	2.25725263	1.39385304	1.33063068	1.55177289	1.69519911	1.10706491	2.16468193	4.10632151	0.86830162	2.89316779	0.54285946	2.62725004	1.87922570	8.61397872	0.87904301	1.29020338
394.500000	131	0	0	30.4	1.212769	4095.000000	7	1.98765072	0.65426658	2.14877938	0.92919632	0.60474902	0.17260338	2.36339442	0.89608241	0.74914771	1.17534731	1.13317240	0.17947508	0.58256307	0.22614519	0.81211413	0.35700458	2.25688989	1.39364113	1.33063339	1.55162977	1.69501608	1.10700764	2.16372210	4.10608265	0.86827376	2.89323452	0.54283023	2.62683231	1.87911702	8.61408616	0.87715825	1.29012573
395.000000	0	0	0	30.4	1.213379	4095.000000	0	1.98763362	0.65424114	2.14867281	0.92915885	0.60439926	0.17256924	2.36353771	0.89608501	0.74908938	1.17524623	1.13300601	0.17946261	0.58255066	0.22613142	0.81205600	0.35698219	2.25692218	1.39351364	1.33057050	1.55141264	1.69501731	1.10701624	2.16291017	4.10577602	0.86824028	2.89301468	0.54280672	2.62650044	1.87869089	8.61259174	0.87465104	1.28980228
395.600000	0	0	0	30.4	1.212769	4095.000000	0	1.98679169	0.65409755	2.14813999	0.92905733	0.60342866	0.17251015	2.36343447	0.89609490	0.74896493	1.17518349	1.13296622	0.17945891	0.58256538	0.22612886	0.81202989	0.35698788	2.25662460	1.39350804	1.33046299	1.55124246	1.69489846	1.10698182	2.16087808	4.10555226	0.86810944	2.89200493	0.54271006	2.62440617	1.87770642	8.60866968	0.86913040	1.28955190
396.100000	0	0	0	30.4	1.212158	4095.000000	0	1.98653234	0.65401680	2.14794380	0.92902039	0.60269682	0.17244983	2.36339160	0.89609360	0.74889409	1.17513435	1.13288243	0.17945507	0.58254961	0.22612358	0.81203950	0.35698415	2.25673922	1.39345201	1.33052046	1.55119705	1.69491326	1.10691446	2.16034743	4.10544039	0.86807111	2.89236160	0.54265079	2.62466084	1.87784388	8.61361536	0.86775633	1.28961598
396.700000	0	0	0	30.4	1.212769	4095.000000	0	1.98663874	0.65405485	2.14820966	0.92900285	0.60274504	0.17243284	2.36337863	0.89607434	0.74886741	1.17512261	1.13288093	0.17945491	0.58256685	0.22612838	0.81199294	0.35698699	2.25670693	1.39343275	1.33054447	1.55104139	1.69480675	1.10691060	2.16020268	4.10555872	0.86808491	2.89250765	0.54270229	2.62489978	1.87784162	8.61131881	0.86710065	1.28962820
397.200000	0	0	0	30.4	1.213379	4095.000000	0	1.98666771	0.65407830	2.14824603	0.92901241	0.60279818	0.17243115	2.36328499	0.89603609	0.74887732	1.17509016	1.13289358	0.17945260	0.58254687	0.22612374	0.81196289	0.35698699	2.25655950	1.39345061	1.33050423	1.55102384	1.69480757	1.10697945	2.16011357	4.10497356	0.86810893	2.89243462	0.54271680	2.62503912	1.87797142	8.61065246	0.86655298	1.28970715
397.800000	0	0	0	30.4	1.212769	4095.000000	0	1.98691520	0.65407255	2.14839409	0.92905865	0.60283680	0.17241783	2.36344012	0.89602724	0.74885796	1.17504442	1.13289750	0.17945322	0.58255718	0.22612150	0.81193900	0.35699623	2.25651053	1.39339492	1.33044473	1.55095746	1.69481004	1.10691832	2.16007236	4.10509618	0.86810867	2.89273095	0.54273560	2.62524278	1.87791463	8.61154937	0.86624259	1.28968799
398.400000	0	0	0	30.4	1.212769	4095.000000	0	1.98686010	0.65408250	2.14827626	0.92903288	0.60288652	0.17241355	2.36338088	0.89598978	0.74891322	1.17510623	1.13287580	0.17944906	0.58253825	0.22611877	0.81196413	0.35697828	2.25670316	1.39342714	1.33039842	1.55113448	1.69474507	1.10689696	2.15988592	4.10498969	0.86810126	2.89278643	0.54273540	2.62528629	1.87804354	8.61263281	0.86596646	1.28974679
398.900000	0	0	0	30.4	1.212769	4095.000000	0	1.98700072	0.65409865	2.14850577	0.92905733	0.60293966	0.17240712	2.36345196	0.89602100	0.74887378	1.17513157	1.13288153	0.17945168	0.58255613	0.22612486	0.81200649	0.35697953	2.25665366	1.39351049	1.33046265	1.55108755	1.69483595	1.10689428	2.15989622	4.10516717	0.86808159	2.89254978	0.54268717	2.62540988	1.87807194	8.61267388	0.86574421	1.28973589
399.500000	0	0	0	30.4	1.213379	4095.000000	0	1.98701449	0.65409600	2.14834183	0.92906184	0.60295929	0.17240804	2.36326863	0.89602672	0.74891463	1.17514764	1.13289087	0.17944844	0.58255003	0.22612054	0.81194319	0.35698361	2.25665581	1.39340403	1.33048936	1.55103452	1.69482526	1.10697589	2.15975253	4.10501336	0.86813678	2.89274149	0.54271639	2.62532223	1.87814586	8.61365643	0.86558679	1.28975802
400.000000	0	0	0	30.4	1.212769	4095.000000	0	1.98699549	0.65410286	2.14843251	0.92908895	0.60303164	0.17240329	2.36319586	0.89604312	0.74893423	1.17513157	1.13288213	0.17945075	0.58254014	0.22611909	0.81192644	0.35698592	2.25668756	1.39340788	1.33046029	1.55107840	1.69475453	1.10695986	2.15983287	4.10523386	0.86808644	2.89274992	0.54269023	2.62549565	1.87830408	8.61216845	0.86545158	1.28982937
400.600000	0	0	0	30.4	1.212158	4095.000000	0	1.98704727	0.65413471	2.14845249	0.92907805	0.60311039	0.17240605	2.36330304	0.89603141	0.74891817	1.17515444	1.13285018	0.17944706	0.58254603	0.22612166	0.81191413	0.35698041	2.25653528	1.39336831	1.33059518	1.55110625	1.69484171	1.10694354	2.15989828	4.10481116	0.86810305	2.89284121	0.54271189	2.62563817	1.87835682	8.61426944	0.86534496	1.28976429
401.100000	0	0	0	30.4	1.212158	4095.000000	0	1.98707958	0.65415817	2.14857955	0.92910729	0.60311231	0.17240069	2.36338540	0.89606107	0.74891652	1.17513713	1.13291920	0.17944444	0.58253846	0.22612598	0.81192595	0.35697508	2.25668056	1.39345446	1.33057050	1.55108832	1.69479441	1.10699784	2.15982618	4.10524999	0.86813755	2.89278714	0.54272395	2.62554231	1.87838838	8.61243064	0.86521870	1.28973721
401.700000	0	0	0	30.4	1.213379	4095.000000	0	1.98704775	0.65415485	2.14856879	0.92911845	0.60316205	0.17239778	2.36334535	0.89605795	0.74889385	1.17511983	1.13285410	0.17943936	0.58255571	0.22611189	0.81194861	0.35697544	2.25660685	1.39344045	1.33044642	1.55099027	1.69484788	1.10696342	2.15970927	4.10531345	0.86815901	2.89318114	0.54270862	2.62563880	1.87832977	8.61298663	0.86518222	1.28975736
402.200000	0	0	0	30.4	1.212158	4095.000000	0	1.98711046	0.65416702	2.14865487	0.92911898	0.60323206	0.17239793	2.36321730	0.89603895	0.74889314	1.17514393	1.13284355	0.17943828	0.58254540	0.22611877	0.81195452	0.35697544	2.25676020	1.39338967	1.33049984	1.55105474	1.69473972	1.10693108	2.15965674	4.10542210	0.86810663	2.89291565	0.54272824	2.62559970	1.87837531	8.61436108	0.86500701	1.28977619
402.800000	0	0	0	30.4	1.213989	4095.000000	0	1.98725015	0.65415330	2.14862413	0.92913865	0.60322437	0.17240161	2.36319925	0.89608241	0.74894061	1.17511550	1.13281191	0.17944167	0.58254603	0.22611429	0.81194935	0.35698077	2.25668272	1.39342259	1.33048936	1.55106009	1.69475124	1.10696520	2.15964078	4.10519944	0.86814777	2.89311371	0.54272559	2.62572268	1.87851957	8.61340367	0.86500778	1.28982178
403.400000	0	0	0	30.4	1.212158	4095.000000	0	1.98721784	0.65416104	2.14885625	0.92912589	0.60325361	0.17239900	2.36336283	0.89604650	0.74891888	1.17509696	1.13285320	0.17944198	0.58252521	0.22611669	0.81191191	0.35696851	2.25669402	1.39332909	1.33048091	1.55111083	1.69475329	1.10691506	2.15977570	4.10523063	0.86816821	2.89318535	0.54275052	2.62581035	1.87848801	8.61356164	0.86498049	1.28984193
403.900000	0	0	0	30.4	1.211548	4095.000000	0	1.98716652	0.65415905	2.14863694	0.92912669	0.60327795	0.17240314	2.36345873	0.89604442	0.74890519	1.17511024	1.13278478	0.17944506	0.58253467	0.22611669	0.81191634	0.35696780	2.25666442	1.39334310	1.33048665	1.55105055	1.69472492	1.10693078	2.15983030	4.10537477	0.86814905	2.89345297	0.54273499	2.62572583	1.87854707	8.61161886	0.86490807	1.28977520
404.500000	0	0	0	30.4	1.210327	4095.000000	0	1.98721119	0.65417144	2.14860107	0.92912749	0.60330933	0.17240452	2.36344914	0.89598874	0.74890849	1.17508954	1.13281131	0.17944228	0.58252794	0.22611365	0.81190846	0.35697348	2.25661061	1.39337636	1.33048868	1.55103872	1.69478742	1.10688360	2.15976540	4.10526935	0.86813295	2.89334409	0.54274316	2.62564826	1.87860433	8.61332152	0.86483973	1.28985613
405.000000	0	0	0	30.4	1.213989	4095.000000	0	1.98729909	0.65418604	2.14865231	0.92913838	0.60330015	0.17240497	2.36330868	0.89599004	0.74895903	1.17512323	1.13279594	0.17943997	0.58252836	0.22611765	0.81193851	0.35697491	2.25651538	1.39336376	1.33054548	1.55112380	1.69480223	1.10692781	2.15992660	4.10502626	0.86817103	2.89325981	0.54275072	2.62583116	1.87857322	8.61277181	0.86483539	1.28983763
405.600000	128	0	0	30.4	1.213989	4095.000000	1	1.98730954	0.65415131	2.14865692	0.92916975	0.60334199	0.17240605	2.36350668	0.89598613	0.74894533	1.17509510	1.13276731	0.17944352	0.58252836	0.22611477	0.81188605	0.35697562	2.25650408	1.39319637	1.33046603	1.55079724	1.69471053	1.10687500	2.15946776	4.10487891	0.86808440	2.89314110	0.54273744	2.62525539	1.87811926	8.60980306	0.86346209	1.28948220
406.100000	128	0	0	30.4	1.212158	4095.000000	1	1.98628204	0.65395684	2.14776505	0.92883889	0.60129546	0.17229002	2.36313043	0.89590001	0.74849084	1.17482254	1.13235508	0.17941241	0.58243646	0.22607124	0.81156862	0.35687325	2.25525884	1.39163150	1.32991675	1.54898466	1.69391869	1.10647418	2.15311304	4.10316715	0.86762399	2.89025391	0.54257518	2.62088011	1.87624726	8.60803206	0.85778644	1.28891123
406.700000	128	0	0	30.4	1.213379	4095.000000	1	1.98547104	0.65374604	2.14691091	0.92864280	0.59886076	0.17208477	2.36237474	0.89577540	0.74809784	1.17447989	1.13180651	0.17935913	0.58233047	0.22603010	0.81105555	0.35675953	2.25415941	1.39075743	1.32979137	1.54820092	1.69380854	1.10629709	2.15029665	4.10252011	0.86754940	2.89031004	0.54252879	2.62069696	1.87609325	8.60868862	0.85558176	1.28879203
407.300000	128	0	0	30.4	1.213989	4095.000000	1	1.98530442	0.65372304	2.14709216	0.92863988	0.59850481	0.17201438	2.36274804	0.89580401	0.74803507	1.17439463	1.13175531	0.17934743	0.58230418	0.22602114	0.81099967	0.35674674	2.25410243	1.39058119	1.32977380	1.54810569	1.69359399	1.10630866	2.14927597	4.10292530	0.86748758	2.89049526	0.54248977	2.62065479	1.87579067	8.61135040	0.85415138	1.28879005
407.800000	128	0	0	30.4	1.213989	4095.000000	1	1.98527736	0.65370158	2.14691040	0.92864971	0.59837802	0.17197796	2.36271984	0.89580714	0.74796545	1.17438752	1.13173634	0.17934451	0.58230712	0.22602194	0.81096497	0.35674780	2.25410835	1.39053574	1.32978968	1.54789506	1.69362358	1.10629086	2.14890544	4.10280707	0.86749269	2.89092470	0.54249896	2.62052703	1.87565515	8.60884015	0.85317045	1.28875605
408.400000	128	0	0	30.4	1.213379	4095.000000	1	1.98524603	0.65371817	2.14694624	0.92863934	0.59833442	0.17194934	2.36263751	0.89584564	0.74795460	1.17434520	1.13164749	0.17934405	0.58229976	0.22601554	0.81095094	0.35674052	2.25410351	1.39048924	1.32987079	1.54786344	1.69357139	1.10624726	2.14858365	4.10303601	0.86746357	2.89094154	0.54248200	2.62049053	1.87566821	8.61066825	0.85242662	1.28882637
409.000000	128	0	0	30.4	1.213379	4095.000000	1	1.98520711	0.65369981	2.14677064	0.92861782	0.59829039	0.17193435	2.36265161	0.89588857	0.74792605	1.17431431	1.13174115	0.17934035	0.58232184	0.22601170	0.81091106	0.35673465	2.25402988	1.39048609	1.32969878	1.54775300	1.69358331	1.10624904	2.14844583	4.10279525	0.86743880	2.89078716	0.54248221	2.62058493	1.87553360	8.61109458	0.85170161	1.28882373
409.500000	128	0	0	30.4	1.212158	4095.000000	1	1.98509841	0.65369959	2.14688327	0.92862101	0.59824508	0.17191430	2.36267868	0.89587582	0.74791779	1.17429331	1.13161255	0.17932973	0.58230292	0.22601314	0.81088916	0.35673217	2.25418413	1.39039274	1.32983632	1.54759077	1.69360673	1.10625972	2.14815024	4.10265553	0.86744288	2.89055911	0.54247689	2.62039677	1.87544942	8.61059246	0.85111341	1.28867120
410.000000	128	0	0	30.4	1.212158	4095.000000	1	1.98513354	0.65367902	2.14676552	0.92866884	0.59818808	0.17190145	2.36268601	0.89590808	0.74790811	1.17430628	1.13167911	0.17933188	0.58230061	0.22601074	0.81089211	0.35673074	2.25390250	1.39039449	1.32971297	1.54749214	1.69355249	1.10622294	2.14804113	4.10263833	0.86742347	2.89084891	0.54245993	2.62042823	1.87542106	8.60985674	0.85059238	1.28868738
410.600000	128	0	0	30.4	1.214600	4095.000000	1	1.98518717	0.65369163	2.14659096	0.92869036	0.59815384	0.17189120	2.36270744	0.89586229	0.74789608	1.17428033	1.13160171	0.17933265	0.58229282	0.22601202	0.81089580	0.35672044	2.25385467	1.39036757	1.32971331	1.54748719	1.69351468	1.10627395	2.14778656	4.10221920	0.86745923	2.89081242	0.54247260	2.62030300	1.87543276	8.61170729	0.85018190	1.28868044
411.200000	128	0	0	30.4	1.213379	4095.000000	1	1.98500633	0.65367615	2.14673224	0.92867601	0.59814363	0.17188385	2.36258112	0.89581858	0.74786139	1.17431956	1.13172730	0.17933419	0.58228694	0.22601442	0.81087734	0.35673110	2.25380738	1.39039694	1.32980185	1.54734097	1.69358166	1.10626090	2.14763086	4.10214506	0.86745463	2.89073032	0.54247097	2.62015953	1.87535984	8.60910532	0.84976142	1.28863786
411.700000	128	0	0	30.4	1.211548	4095.000000	1	1.98508987	0.65369141	2.14673429	0.92870125	0.59812066	0.17187299	2.36270236	0.89578788	0.74785620	1.17429392	1.13171043	0.17933019	0.58228168	0.22600962	0.81087217	0.35673199	2.25374719	1.39034415	1.32976974	1.54733488	1.69361989	1.10615294	2.14770154	4.10177112	0.86744927	2.89065805	0.54247076	2.62014191	1.87538325	8.61145462	0.84946880	1.28863092
412.300000	128	0	0	30.4	1.213379	4095.000000	1	1.98498877	0.65367659	2.14684078	0.92868478	0.59811258	0.17185784	2.36279147	0.89573898	0.74787130	1.17429176	1.13171585	0.17932541	0.58228925	0.22600258	0.81087587	0.35672843	2.25366175	1.39034100	1.32981503	1.54731051	1.69359440	1.10623510	2.14750232	4.10224822	0.86743905	2.89054929	0.54246954	2.62015072	1.87527206	8.60896958	0.84906014	1.28863621
412.800000	128	0	0	30.4	1.212158	4095.000000	1	1.98499684	0.65366066	2.14666518	0.92865449	0.59807876	0.17185524	2.36256589	0.89577332	0.74786163	1.17430844	1.13161617	0.17932526	0.58229472	0.22601074	0.81085593	0.35672968	2.25373859	1.39030814	1.32981469	1.54724693	1.69357262	1.10620840	2.14726881	4.10206876	0.86743292	2.89094224	0.54245626	2.62013059	1.87512083	8.60775431	0.84873560	1.28865403
413.400000	128	0	0	30.4	1.212158	4095.000000	1	1.98506424	0.65366310	2.14660990	0.92858807	0.59809004	0.17184346	2.36268883	0.89578398	0.74785360	1.17428589	1.13166375	0.17933003	0.58227937	0.22601154	0.81084387	0.35673128	2.25372677	1.39029206	1.32972987	1.54721152	1.69361002	1.10620306	2.14726932	4.10215902	0.86749908	2.89095768	0.54247648	2.62009913	1.87528107	8.60959783	0.84853602	1.28863423
414.000000	128	0	0	30.4	1.212158	4095.000000	1	1.98503291	0.65366398	2.14678344	0.92861942	0.59816894	0.17184453	2.36268150	0.89578918	0.74783638	1.17426334	1.13167700	0.17932403	0.58229177	0.22601010	0.81085125	0.35673750	2.25386381	1.39031828	1.32979644	1.54725530	1.69356892	1.10618883	2.14740861	4.10224284	0.86746409	2.89118226	0.54245707	2.62034076	1.87520995	8.60929475	0.84836977	1.28865304
414.500000	128	0	0	30.4	1.212158	4095.000000	1	1.98511028	0.65367637	2.14665136	0.92860321	0.59817575	0.17183596	2.36285576	0.89578424	0.74781538	1.17428342	1.13156226	0.17932095	0.58229745	0.22600402	0.81084387	0.35673661	2.25373644	1.39030045	1.32983361	1.54724617	1.69355372	1.10618853	2.14732514	4.10216117	0.86746051	2.89072120	0.54246443	2.62033069	1.87509337	8.60835717	0.84809784	1.28857414
415.000000	128	0	0	30.4	1.212769	4095.000000	1	1.98498640	0.65367040	2.14654847	0.92862925	0.59813938	0.17182555	2.36259183	0.89582977	0.74777102	1.17429887	1.13156136	0.17932033	0.58229051	0.22600514	0.81084313	0.35673181	2.25374558	1.39028856	1.32971128	1.54716469	1.69350153	1.10615235	2.14710906	4.10225037	0.86743394	2.89081242	0.54244645	2.62005320	1.87498446	8.60839821	0.84784639	1.28853849
415.600000	128	0	0	30.4	1.213379	4095.000000	1	1.98496029	0.65367128	2.14664163	0.92858993	0.59811917	0.17182724	2.36268770	0.89587062	0.74776087	1.17430165	1.13156136	0.17932018	0.58228694	0.22600258	0.81082000	0.35672826	2.25369184	1.39026619	1.32982212	1.54715555	1.69355577	1.10614108	2.14720788	4.10228583	0.86743727	2.89089523	0.54244502	2.62037348	1.87495745	8.61047878	0.84773922	1.28861706
416.200000	128	0	0	30.4	1.213379	4095.000000	1	1.98502294	0.65369605	2.14685665	0.92866299	0.59824125	0.17182754	2.36258168	0.89584538	0.74781727	1.17429979	1.13157280	0.17931895	0.58226822	0.22600402	0.81085052	0.35672577	2.25368163	1.39029800	1.32986437	1.54706723	1.69351509	1.10618468	2.14716026	4.10221920	0.86747098	2.89099628	0.54245707	2.62025392	1.87498176	8.60988200	0.84750674	1.28852397
416.700000	128	0	0	30.4	1.213379	4095.000000	3	1.98486442	0.65367880	2.14663396	0.92863855	0.59815256	0.17181852	2.36279823	0.89586203	0.74777480	1.17431678	1.13168001	0.17931479	0.58226969	0.22599906	0.81085372	0.35672772	2.25364939	1.39032177	1.32968762	1.54708588	1.69349454	1.10622531	2.14772868	4.10251688	0.86781381	2.89319448	0.54257927	2.62490167	1.87779205	8.61861616	0.85249618	1.28984391
417.300000	128	0	0	30.4	1.213989	4095.000000	3	1.98746777	0.65427964	2.14899153	0.92925453	0.60380572	0.17215533	2.36378877	0.89610895	0.74886859	1.17502124	1.13269468	0.17940055	0.58248504	0.22610661	0.81173188	0.35694860	2.25611833	1.39333014	1.33064826	1.55049973	1.69492766	1.10694146	2.15990549	4.10517039	0.86838519	2.89553307	0.54278588	2.62864261	1.87907147	8.61599190	0.85890674	1.29027772
417.900000	128	0	0	30.4	1.212769	4095.000000	3	1.98805946	0.65440444	2.14959119	0.92944644	0.60616409	0.17237298	2.36406525	0.89615891	0.74920416	1.17535812	1.13321942	0.17944906	0.58256475	0.22614262	0.81215675	0.35703800	2.25711700	1.39419810	1.33079534	1.55146377	1.69524065	1.10721834	2.16359776	4.10524354	0.86844960	2.89553448	0.54285148	2.62923308	1.87956172	8.61711733	0.86318646	1.29042081
418.400000	128	0	0	30.4	1.213379	4095.000000	3	1.98835988	0.65447282	2.14976138	0.92949350	0.60706702	0.17247539	2.36401277	0.89613211	0.74936831	1.17551237	1.13345789	0.17946400	0.58260913	0.22616311	0.81230480	0.35707603	2.25741895	1.39451976	1.33092316	1.55183052	1.69530441	1.10725425	2.16538505	4.10584811	0.86853855	2.89572993	0.54285005	2.62968472	1.88001690	8.61516378	0.86698880	1.29052921
419.000000	128	0	0	30.4	1.212158	4095.000000	3	1.98846162	0.65452438	2.15001208	0.92952566	0.60773304	0.17254781	2.36421930	0.89612456	0.74946941	1.17560820	1.13356583	0.17947893	0.58262848	0.22617208	0.81245311	0.35709594	2.25773601	1.39478574	1.33100635	1.55235729	1.69539367	1.10725217	2.16695885	4.10569641	0.86859172	2.89590781	0.54289257	2.62997911	1.88031334	8.61871420	0.87053334	1.29063926
419.600000	128	0	0	30.4	1.211548	4095.000000	3	1.98872311	0.65456621	2.15004335	0.92956049	0.60833981	0.17260246	2.36415836	0.89613783	0.74959933	1.17573959	1.13370754	0.17949017	0.58263921	0.22618072	0.81253097	0.35711709	2.25807412	1.39507735	1.33108786	1.55265510	1.69553024	1.10733735	2.16827164	4.10573192	0.86864028	2.89599993	0.54291587	2.63060151	1.88070504	8.61834103	0.87406168	1.29071660
420.100000	128	0	0	30.4	1.213379	4095.000000	3	1.98904360	0.65459365	2.15012334	0.92963386	0.60891620	0.17266401	2.36421366	0.89616515	0.74968958	1.17577237	1.13376363	0.17949649	0.58266529	0.22618792	0.81262929	0.35713379	2.25831535	1.39538303	1.33111085	1.55292317	1.69567670	1.10733171	2.16952677	4.10662389	0.86870189	2.89581219	0.54293058	2.63111282	1.88085489	8.61771808	0.87759014	1.29082072
420.600000	128	0	0	30.4	1.212158	4095.000000	3	1.98921718	0.65463305	2.15042125	0.92965859	0.60943773	0.17271225	2.36416456	0.89617218	0.74980133	1.17583204	1.13392889	0.17950665	0.58267770	0.22619641	0.81270789	0.35716028	2.25845752	1.39559690	1.33122178	1.55335552	1.69565037	1.10743471	2.17068272	4.10649153	0.86878498	2.89627136	0.54295838	2.63138147	1.88128552	8.61747461	0.88121998	1.29092187
421.200000	128	0	0	30.4	1.212158	4095.000000	3	1.98921385	0.65465031	2.15057869	0.92972000	0.60996909	0.17276170	2.36423736	0.89619378	0.74986796	1.17591552	1.13403384	0.17951605	0.58268759	0.22620121	0.81281139	0.35717041	2.25872733	1.39582482	1.33123836	1.55365425	1.69579643	1.10752969	2.17190039	4.10682620	0.86883969	2.89657025	0.54296308	2.63163182	1.88138530	8.61825881	0.88472301	1.29108352
421.800000	128	0	0	30.3	1.213379	4095.000000	3	1.98933703	0.65470520	2.15075613	0.92971814	0.61047492	0.17280795	2.36414143	0.89624192	0.74994617	1.17590501	1.13399644	0.17952636	0.58271178	0.22621530	0.81289691	0.35718356	2.25887706	1.39601384	1.33129619	1.55384260	1.69591904	1.10754038	2.17308092	4.10689616	0.86885835	2.89673623	0.54298536	2.63209591	1.88143541	8.61776235	0.88822570	1.29115493
422.300000	128	0	0	30.3	1.213379	4095.000000	3	1.98958721	0.65474327	2.15086897	0.92978806	0.61085644	0.17284654	2.36423905	0.89630698	0.75006196	1.17596809	1.13414272	0.17953191	0.58272882	0.22622154	0.81297652	0.35719849	2.25915070	1.39612292	1.33129788	1.55400194	1.69605154	1.10759025	2.17394482	4.10735358	0.86896752	2.89689660	0.54301214	2.63256010	1.88185759	8.61910005	0.89161723	1.29120717
422.900000	128	0	0	30.4	1.212158	4095.000000	3	1.98977226	0.65476231	2.15097822	0.92980109	0.61129775	0.17288896	2.36415441	0.89632077	0.75009954	1.17607291	1.13432219	0.17954300	0.58271430	0.22622618	0.81303739	0.35721431	2.25929507	1.39631127	1.33138008	1.55427096	1.69604125	1.10766446	2.17503258	4.10740417	0.86895039	2.89734471	0.54300478	2.63298073	1.88234399	8.61788883	0.89486591	1.29125874
423.400000	128	0	0	30.4	1.211548	4095.000000	3	1.98994970	0.65479993	2.15127882	0.92981332	0.61168572	0.17293061	2.36411378	0.89628460	0.75016240	1.17611775	1.13433878	0.17955362	0.58273849	0.22623402	0.81310493	0.35721627	2.25951488	1.39648876	1.33135978	1.55461226	1.69610092	1.10763566	2.17591542	4.10726855	0.86902070	2.89724973	0.54303156	2.63315722	1.88236296	8.61781610	0.89795883	1.29130966
424.000000	128	0	0	30.4	1.212769	4095.000000	3	1.98998063	0.65483048	2.15126343	0.92980960	0.61206070	0.17296890	2.36446479	0.89631270	0.75022338	1.17617403	1.13433064	0.17956040	0.58276394	0.22623883	0.81313673	0.35723493	2.25966790	1.39654629	1.33141086	1.55483282	1.69619227	1.10764546	2.17670415	4.10746014	0.86904397	2.89708020	0.54303810	2.63330273	1.88261773	8.61533129	0.90088956	1.29134140
424.600000	128	0	0	30.4	1.211548	4095.000000	3	1.99016285	0.65485461	2.15142297	0.92985693	0.61240592	0.17299999	2.36441400	0.89629605	0.75031413	1.17622846	1.13445915	0.17956394	0.58278140	0.22624939	0.81322522	0.35724471	2.25977405	1.39675223	1.33151910	1.55497963	1.69623096	1.10772146	2.17750874	4.10733958	0.86907849	2.89720541	0.54307367	2.63365768	1.88297238	8.61870471	0.90359885	1.29149880
425.100000	128	0	0	30.4	1.212769	4095.000000	3	1.99028418	0.65487232	2.15145273	0.92989150	0.61270372	0.17302925	2.36460081	0.89630672	0.75036944	1.17623743	1.13460939	0.17956656	0.58279571	0.22625147	0.81326959	0.35726231	2.26005696	1.39687749	1.33157458	1.55512529	1.69633549	1.10776807	2.17817963	4.10718352	0.86907747	2.89747134	0.54307388	2.63392788	1.88315130	8.62048870	0.90606196	1.29153550
425.600000	128	0	0	30.4	1.213989	4095.000000	3	1.99028180	0.65489268	2.15163435	0.92989415	0.61300826	0.17306095	2.36439481	0.89632494	0.75042215	1.17631722	1.13470292	0.17957164	0.58279508	0.22626076	0.81329918	0.35727333	2.26019708	1.39700381	1.33151538	1.55537612	1.69634001	1.10778113	2.17914375	4.10744507	0.86912912	2.89746431	0.54309002	2.63415887	1.88338583	8.62080190	0.90838918	1.29156328
426.200000	128	0	0	30.4	1.213379	4095.000000	3	1.99051259	0.65492456	2.15153379	0.92991064	0.61329759	0.17308484	2.36460307	0.89634185	0.75051552	1.17635804	1.13467245	0.17957780	0.58279024	0.22626028	0.81335908	0.35728222	2.26034206	1.39710452	1.33159826	1.55572221	1.69640751	1.10782180	2.17960518	4.10753333	0.86914190	2.89752341	0.54310638	2.63436963	1.88346221	8.62239669	0.91053156	1.29163735
426.800000	128	0	0	30.4	1.212769	4095.000000	3	1.99050830	0.65494714	2.15170670	0.92991463	0.61355775	0.17310751	2.36461944	0.89632363	0.75051245	1.17637629	1.13475270	0.17958150	0.58279950	0.22626572	0.81341997	0.35728524	2.26033721	1.39731368	1.33163479	1.55587100	1.69642768	1.10789989	2.18021122	4.10804360	0.86916850	2.89772042	0.54309493	2.63448103	1.88360321	8.62319427	0.91261535	1.29168596
427.300000	128	0	0	30.4	1.213379	4095.000000	3	1.99078861	0.65496507	2.15181086	0.92994414	0.61380612	0.17314611	2.36452575	0.89636840	0.75059046	1.17641402	1.13469990	0.17958704	0.58280854	0.22626636	0.81346854	0.35729430	2.26045363	1.39745652	1.33164833	1.55595668	1.69641780	1.10795125	2.18087358	4.10806621	0.86920251	2.89803355	0.54308941	2.63476209	1.88365564	8.62057095	0.91447468	1.29174351
427.900000	128	0	0	30.4	1.213379	4095.000000	3	1.99073435	0.65496861	2.15182112	0.92993564	0.61399237	0.17316848	2.36437562	0.89634055	0.75062946	1.17643413	1.13487189	0.17959643	0.58281569	0.22626636	0.81350651	0.35730213	2.26045794	1.39749618	1.33166727	1.55604733	1.69653140	1.10790345	2.18153926	4.10838490	0.86922859	2.89807859	0.54309779	2.63512231	1.88385859	8.62493224	0.91617860	1.29170448
428.400000	128	0	0	30.4	1.212769	4095.000000	3	1.99075339	0.65498300	2.15185191	0.92997047	0.61423458	0.17318931	2.36469507	0.89640692	0.75072072	1.17648578	1.13488275	0.17959951	0.58281085	0.22627997	0.81353413	0.35730835	2.26063205	1.39760219	1.33172343	1.55619040	1.69653675	1.10790879	2.18189558	4.10843335	0.86927590	2.89807577	0.54305732	2.63515524	1.88400459	8.62538819	0.91779598	1.29176831
429.000000	128	0	0	30.4	1.212158	4095.000000	3	1.99088523	0.65499230	2.15183446	0.92997472	0.61444219	0.17321351	2.36473232	0.89640249	0.75069022	1.17645702	1.13490358	0.17960167	0.58283421	0.22628333	0.81356223	0.35731564	2.26077544	1.39772785	1.33168960	1.55630938	1.69648201	1.10796046	2.18246634	4.10850334	0.86927820	2.89849804	0.54310311	2.63530530	1.88412348	8.62258658	0.91926925	1.29181329
429.600000	128	0	0	30.4	1.213989	4095.000000	3	1.99098423	0.65501067	2.15200124	0.92998882	0.61462422	0.17323680	2.36465274	0.89643763	0.75071339	1.17650403	1.13501221	0.17960321	0.58281674	0.22627612	0.81362116	0.35731830	2.26077220	1.39781246	1.33172005	1.55648843	1.69658696	1.10793255	2.18287851	4.10820186	0.86926874	2.89892320	0.54313377	2.63546803	1.88428985	8.62212453	0.92069368	1.29182090
430.100000	128	0	0	30.4	1.212769	4095.000000	3	1.99106372	0.65502551	2.15207359	0.93001222	0.61479466	0.17326131	2.36479103	0.89640718	0.75074838	1.17651640	1.13504571	0.17960660	0.58283925	0.22628717	0.81361746	0.35732612	2.26088164	1.39783773	1.33176403	1.55663422	1.69654786	1.10797768	2.18334072	4.10815341	0.86928792	2.89890771	0.54305527	2.63571310	1.88435089	8.62287775	0.92203474	1.29180072
430.700000	128	0	0	30.4	1.210327	4095.000000	3	1.99103326	0.65503990	2.15202074	0.92996223	0.61494596	0.17327954	2.36456751	0.89642748	0.75075855	1.17653558	1.13494763	0.17961122	0.58283757	0.22628973	0.81362412	0.35733679	2.26099485	1.39787811	1.33171193	1.55669927	1.69657544	1.10799668	2.18388635	4.10819756	0.86931350	2.89912594	0.54309350	2.63587270	1.88453356	8.62422938	0.92323105	1.29186257
431.200000	128	0	0	30.4	1.212158	4095.000000	3	1.99113798	0.65506801	2.15207462	0.93002259	0.61507037	0.17330129	2.36471087	0.89640327	0.75082002	1.17653125	1.13504541	0.17961307	0.58285840	0.22629149	0.81368601	0.35734177	2.26096143	1.39796517	1.33181647	1.55671075	1.69663595	1.10799074	2.18451700	4.10834291	0.86933140	2.89926957	0.54315728	2.63596960	1.88459641	8.62602152	0.92438562	1.29191020
431.800000	128	0	0	30.4	1.212158	4095.000000	3	1.99119034	0.65508749	2.15219471	0.93005955	0.61520276	0.17332258	2.36475434	0.89643216	0.75081221	1.17656775	1.13510486	0.17961938	0.58285146	0.22629662	0.81367122	0.35735030	2.26110053	1.39812352	1.33186485	1.55688219	1.69661619	1.10802994	2.18480661	4.10812865	0.86933114	2.89931392	0.54317936	2.63619192	1.88466514	8.62565102	0.92555165	1.29198462
432.300000	128	0	0	30.4	1.213379	4095.000000	3	1.99114702	0.65508085	2.15232302	0.93003269	0.61535625	0.17333668	2.36468547	0.89637074	0.75087534	1.17661198	1.13519811	0.17962215	0.58287060	0.22629485	0.81371141	0.35735599	2.26107842	1.39809859	1.33179887	1.55704981	1.69662936	1.10803795	2.18518795	4.10836121	0.86937794	2.89917452	0.54314461	2.63620205	1.88470720	8.62674045	0.92653067	1.29200612
432.900000	128	0	0	30.4	1.212769	4095.000000	6	1.99120938	0.65507465	2.15217315	0.93002498	0.61546197	0.17335215	2.36463468	0.89636788	0.75088433	1.17666148	1.13523524	0.17962539	0.58284367	0.22628797	0.81374347	0.35735706	2.26013780	1.39648385	1.33123667	1.55431338	1.69476933	1.10698182	2.17054247	4.10380573	0.86780257	2.88952087	0.54257763	2.62186535	1.87737386	8.60615752	0.88463054	1.28914402
433.400000	128	0	0	30.4	1.213379	4095.000000	6	1.98564955	0.65373985	2.14678088	0.92853679	0.59947287	0.17250004	2.36216894	0.89574314	0.74828571	1.17476136	1.13215835	0.17939948	0.58235108	0.22605235	0.81133373	0.35679080	2.25499535	1.39114981	1.32980624	1.54907155	1.69379744	1.10644333	2.15524944	4.10218052	0.86750214	2.88966255	0.54240048	2.62061451	1.87656252	8.60403760	0.86871800	1.28881911
434.000000	128	0	0	30.4	1.212158	4095.000000	6	1.98525315	0.65366575	2.14645582	0.92847542	0.59822764	0.17227548	2.36221742	0.89576551	0.74809714	1.17450090	1.13172489	0.17937053	0.58230061	0.22603138	0.81111586	0.35674389	2.25436366	1.39062840	1.32969844	1.54855065	1.69360304	1.10633595	2.15241335	4.10211819	0.86748018	2.89021953	0.54248527	2.62054906	1.87633192	8.60795315	0.86247875	1.28876034
434.600000	128	0	0	30.4	1.213379	4095.000000	6	1.98513021	0.65364850	2.14643432	0.92854503	0.59809876	0.17216880	2.36238714	0.89577280	0.74801171	1.17440050	1.13163755	0.17936021	0.58227768	0.22602338	0.81105629	0.35674762	2.25418628	1.39058154	1.32961227	1.54828816	1.69360427	1.10636205	2.15135064	4.10204405	0.86747558	2.89092891	0.54247975	2.62054969	1.87613108	8.60654247	0.85914273	1.28871115
435.100000	131	0	0	30.4	1.212769	4095.000000	6	1.98502864	0.65366796	2.14659761	0.92854875	0.59800348	0.17211355	2.36231384	0.89579725	0.74791614	1.17439401	1.13155051	0.17934836	0.58228568	0.22601858	0.81100804	0.35674425	2.25407072	1.39047351	1.32964403	1.54800704	1.69348714	1.10626179	2.15056074	4.10201826	0.86745719	2.89106084	0.54241703	2.62042697	1.87588117	8.60383891	0.85657794	1.28866955
435.700000	131	0	0	30.4	1.212158	4095.000000	6	1.98505285	0.65362461	2.14637904	0.92856070	0.59780487	0.17205799	2.36232794	0.89581702	0.74786658	1.17433686	1.13148276	0.17934497	0.58226107	0.22601506	0.81094946	0.35672186	2.25391003	1.39039065	1.32959774	1.54782345	1.69347194	1.10630658	2.14971320	4.10221490	0.86742654	2.89099207	0.54242336	2.62050249	1.87582804	8.60495866	0.85472555	1.28862597
436.200000	131	0	0	30.4	1.213379	4095.000000	6	1.98497168	0.65362815	2.14644661	0.92850544	0.59775491	0.17201453	2.36267022	0.89581286	0.74785573	1.17431987	1.13144000	0.17933157	0.58227558	0.22601394	0.81091032	0.35671884	2.25383103	1.39032038	1.32969844	1.54762237	1.69338975	1.10625883	2.14936310	4.10199677	0.86744953	2.89123981	0.54235021	2.62048676	1.87581903	8.60531829	0.85338430	1.28858174
436.800000	131	0	0	30.4	1.212769	4095.000000	6	1.98480510	0.65364629	2.14649575	0.92856177	0.59779679	0.17199249	2.36249315	0.89579517	0.74787343	1.17432203	1.13148005	0.17933388	0.58226465	0.22601282	0.81094380	0.35671546	2.25375257	1.39024731	1.32967850	1.54745520	1.69346783	1.10627514	2.14915143	4.10178724	0.86743113	2.89119559	0.54237146	2.62046347	1.87573034	8.60354245	0.85220936	1.28856886
437.300000	131	0	0	30.4	1.210938	4095.000000	6	1.98476429	0.65360427	2.14640566	0.92857213	0.59773853	0.17197673	2.36247454	0.89576577	0.74781184	1.17430165	1.13154118	0.17932942	0.58226381	0.22600418	0.81092165	0.35671475	2.25370904	1.39024626	1.32964843	1.54752489	1.69351180	1.10622353	2.14882909	4.10167872	0.86741734	2.89116190	0.54239945	2.62047102	1.87546427	8.60321447	0.85130928	1.28850350
437.900000	131	0	0	30.4	1.213379	4095.000000	6	1.98480984	0.65360847	2.14632786	0.92852988	0.59770090	0.17194949	2.36256138	0.89578346	0.74781562	1.17431215	1.13145264	0.17933204	0.58227285	0.22600354	0.81090393	0.35671937	2.25375310	1.39027213	1.32954841	1.54739314	1.69350646	1.10620662	2.14834285	4.10192262	0.86744442	2.89149038	0.54239251	2.62025707	1.87544852	8.60277615	0.85056459	1.28843880
438.500000	131	0	0	30.4	1.213989	4095.000000	6	1.98460483	0.65363147	2.14628845	0.92855326	0.59768325	0.17193282	2.36241477	0.89573169	0.74775521	1.17433007	1.13147342	0.17932726	0.58227096	0.22599906	0.81085125	0.35671280	2.25359780	1.39022389	1.32969573	1.54734135	1.69340372	1.10622501	2.14830802	4.10205694	0.86737928	2.89126297	0.54238188	2.62035838	1.87552820	8.60131322	0.84980384	1.28844837
439.000000	131	0	0	30.5	1.213989	4095.000000	6	1.98473059	0.65359476	2.14623419	0.92853945	0.59764839	0.17191369	2.36263131	0.89577566	0.74769127	1.17432358	1.13138248	0.17932018	0.58226969	0.22599938	0.81085692	0.35672097	2.25348926	1.39013650	1.32960990	1.54729757	1.69342057	1.10619476	2.14821837	4.10214291	0.86738695	2.89131631	0.54238250	2.62035271	1.87542691	8.60081201	0.84919845	1.28841371
439.600000	131	0	0	30.4	1.212769	4095.000000	6	1.98465229	0.65358812	2.14628128	0.92854317	0.59768644	0.17189961	2.36264033	0.89575615	0.74773988	1.17430226	1.13151167	0.17932495	0.58224930	0.22600594	0.81087168	0.35672488	2.25349840	1.39015782	1.32968830	1.54734897	1.69345344	1.10619061	2.14813589	4.10175393	0.86737826	2.89131561	0.54235491	2.62037789	1.87535444	8.60119343	0.84870659	1.28847676
440.100000	131	0	0	30.4	1.213379	4095.000000	6	1.98472490	0.65359210	2.14630022	0.92855061	0.59771174	0.17189089	2.36267417	0.89575771	0.74772289	1.17431091	1.13148306	0.17932110	0.58224677	0.22599842	0.81083280	0.35672506	2.25350377	1.39015992	1.32962241	1.54713080	1.69348550	1.10620603	2.14810055	4.10204190	0.86736983	2.89148616	0.54237596	2.62025581	1.87537019	8.59906601	0.84829030	1.28850350
440.700000	131	0	0	30.4	1.212769	4095.000000	6	1.98463141	0.65360006	2.14623317	0.92854636	0.59774661	0.17187666	2.36248300	0.89577618	0.74771227	1.17430443	1.13145174	0.17932110	0.58225035	0.22599842	0.81083870	0.35671653	2.25347905	1.39013475	1.32954705	1.54709235	1.69350522	1.10622205	2.14809696	4.10218696	0.86736805	2.89140194	0.54237820	2.62035397	1.87524956	8.60199734	0.84790843	1.28847313
441.200000	131	0	0	30.4	1.213379	4095.000000	6	1.98468408	0.65361356	2.14625620	0.92857664	0.59772769	0.17187054	2.36265443	0.89577982	0.74769481	1.17430535	1.13146529	0.17931787	0.58224068	0.22599233	0.81086750	0.35671688	2.25353064	1.39012496	1.32954739	1.54699642	1.69341317	1.10617815	2.14799195	4.10190758	0.86735936	2.89162023	0.54234449	2.62031999	1.87504701	8.59993894	0.84739732	1.28842461
441.800000	131	0	0	30.5	1.212158	4095.000000	6	1.98457589	0.65359100	2.14632120	0.92856947	0.59771919	0.17186044	2.36258055	0.89578346	0.74767853	1.17428867	1.13138730	0.17931695	0.58223983	0.22599553	0.81083009	0.35671493	2.25340437	1.39009455	1.32955584	1.54698081	1.69345673	1.10621434	2.14789514	4.10168946	0.86739103	2.89148195	0.54232754	2.62012241	1.87509832	8.60211715	0.84701869	1.28841239
442.400000	131	0	0	30.5	1.212769	4095.000000	6	1.98464849	0.65359852	2.14637341	0.92856974	0.59770090	0.17184789	2.36257661	0.89580479	0.74764668	1.17425469	1.13145927	0.17931525	0.58222848	0.22598849	0.81082812	0.35671191	2.25335547	1.39005575	1.32950448	1.54696292	1.69341687	1.10618201	2.14763035	4.10177757	0.86735042	2.89159847	0.54234981	2.62018596	1.87495835	8.60024151	0.84675482	1.28839721
442.900000	131	0	0	30.5	1.213989	4095.000000	6	1.98460436	0.65358193	2.14632530	0.92857080	0.59774619	0.17184070	2.36257153	0.89580896	0.74763559	1.17430504	1.13141229	0.17931110	0.58221250	0.22599409	0.81081606	0.35671742	2.25344789	1.39002289	1.32948961	1.54685062	1.69332852	1.10620277	2.14754175	4.10156913	0.86734199	2.89144475	0.54233571	2.62015135	1.87492775	8.60209508	0.84641264	1.28835991
443.500000	131	0	0	30.4	1.212158	4095.000000	7	1.98456640	0.65358790	2.14632786	0.92852484	0.59770239	0.17183917	2.36270293	0.89581390	0.74763276	1.17427014	1.13139874	0.17930817	0.58224740	0.22598881	0.81080228	0.35670480	2.25366766	1.39051826	1.32972007	1.54780441	1.69490380	1.10704562	2.15741931	4.10553935	0.86877705	2.89992583	0.54283840	2.63365958	1.88165845	8.61706042	0.86330440	1.29099889
444.000000	131	0	0	30.4	1.212158	4095.000000	7	1.98970661	0.65482716	2.15151737	0.92999095	0.61207939	0.17262482	2.36487908	0.89635877	0.75009576	1.17603704	1.13421149	0.17952328	0.58274754	0.22621914	0.81306352	0.35724684	2.25953159	1.39686380	1.33155665	1.55432446	1.69635442	1.10779152	2.17624592	4.10751396	0.86919305	2.90095069	0.54297678	2.63618305	1.88320688	8.62183024	0.88775278	1.29153385
444.600000	131	0	0	30.4	1.213379	4095.000000	7	1.99044834	0.65500514	2.15200380	0.93014492	0.61508436	0.17291898	2.36512126	0.89637100	0.75044248	1.17643629	1.13483900	0.17956640	0.58283505	0.22626364	0.81343181	0.35731777	2.26040512	1.39762430	1.33168622	1.55538568	1.69659561	1.10790879	2.18111278	4.10770880	0.86930250	2.90072455	0.54306202	2.63684633	1.88370355	8.62252012	0.90684622	1.29173392
445.100000	131	0	0	30.4	1.212769	4095.000000	7	1.99083525	0.65505739	2.15210798	0.93011540	0.61618194	0.17306447	2.36529345	0.89635382	0.75063632	1.17655723	1.13505537	0.17958735	0.58284557	0.22628013	0.81359774	0.35734443	2.26089296	1.39800028	1.33185267	1.55610242	1.69681130	1.10797768	2.18331001	4.10778738	0.86934291	2.90056254	0.54307163	2.63709787	1.88392232	8.62781743	0.91761683	1.29177526
445.700000	131	0	0	30.4	1.212769	4095.000000	7	1.99084287	0.65508550	2.15205204	0.93013907	0.61657039	0.17315010	2.36510771	0.89635981	0.75068171	1.17666055	1.13524218	0.17959874	0.58285882	0.22628077	0.81366308	0.35735137	2.26101211	1.39807963	1.33184590	1.55624817	1.69673185	1.10801539	2.18410505	4.10786381	0.86936132	2.89968358	0.54305527	2.63645417	1.88364796	8.62400778	0.92071588	1.29172598
446.200000	131	0	0	30.4	1.213379	4095.000000	7	1.99062727	0.65500071	2.15179547	0.93001701	0.61569344	0.17316403	2.36496488	0.89633378	0.75060275	1.17658445	1.13501583	0.17958935	0.58283273	0.22626780	0.81355681	0.35733128	2.26086277	1.39763904	1.33175185	1.55585837	1.69650711	1.10793106	2.18284416	4.10729330	0.86922885	2.89872610	0.54303831	2.63541104	1.88322451	8.62359310	0.91825648	1.29155567
446.800000	131	0	0	30.5	1.213989	4095.000000	7	1.99018235	0.65490707	2.15140450	0.92984603	0.61422877	0.17312635	2.36463129	0.89628616	0.75039993	1.17645176	1.13481396	0.17957349	0.58278498	0.22625259	0.81339310	0.35728737	2.26045525	1.39719576	1.33162160	1.55532106	1.69634207	1.10778440	2.18097549	4.10715446	0.86908207	2.89776686	0.54295041	2.63402154	1.88259288	8.61836949	0.91405004	1.29131131
447.400000	131	0	0	30.5	1.212769	4095.000000	7	1.98966855	0.65477337	2.15097617	0.92972718	0.61277292	0.17307887	2.36463863	0.89621954	0.75023685	1.17631505	1.13449052	0.17955732	0.58273197	0.22623082	0.81321733	0.35723191	2.25994864	1.39670697	1.33139597	1.55473229	1.69610668	1.10769533	2.17868709	4.10681544	0.86893709	2.89727647	0.54292445	2.63290292	1.88213849	8.61682963	0.90916701	1.29104220
447.900000	131	0	0	30.4	1.214600	4095.000000	7	1.98926902	0.65466934	2.15067818	0.92964928	0.61138276	0.17301607	2.36423285	0.89618961	0.74999178	1.17612734	1.13420063	0.17954315	0.58271683	0.22621530	0.81304750	0.35719245	2.25960486	1.39622253	1.33127049	1.55406078	1.69596636	1.10753978	2.17644051	4.10659698	0.86883202	2.89641201	0.54286129	2.63210034	1.88142819	8.61529337	0.90428534	1.29084849
448.500000	131	0	0	30.5	1.212158	4095.000000	7	1.98893708	0.65457860	2.15031921	0.92949722	0.61014412	0.17295742	2.36424978	0.89619716	0.74982543	1.17600334	1.13391954	0.17952298	0.58268191	0.22620185	0.81286857	0.35715939	2.25907529	1.39568491	1.33113994	1.55350870	1.69572155	1.10746706	2.17428696	4.10595784	0.86874791	2.89580164	0.54283002	2.63106099	1.88097405	8.61221899	0.89984456	1.29070107
449.000000	131	0	0	30.5	1.213379	4095.000000	7	1.98860329	0.65448809	2.14991057	0.92941295	0.60909817	0.17288804	2.36406356	0.89619248	0.74966147	1.17587594	1.13382183	0.17951158	0.58265393	0.22618808	0.81271898	0.35712118	2.25858461	1.39526980	1.33102157	1.55307173	1.69562857	1.10734091	2.17250637	4.10566522	0.86859427	2.89553940	0.54279896	2.63041256	1.88049429	8.61093668	0.89576421	1.29053747
449.600000	131	0	0	30.5	1.210327	4095.000000	7	1.98814264	0.65439514	2.14959991	0.92937680	0.60817208	0.17283184	2.36389372	0.89615449	0.74947933	1.17574176	1.13350884	0.17949433	0.58261986	0.22617000	0.81256966	0.35708918	2.25824481	1.39491016	1.33090626	1.55265434	1.69541300	1.10728155	2.17061285	4.10526505	0.86852449	2.89546207	0.54278935	2.62969672	1.88027453	8.61285395	0.89228132	1.29036694
450.100000	131	0	0	30.5	1.213379	4095.000000	7	1.98788265	0.65436837	2.14924932	0.92929599	0.60740952	0.17278299	2.36384745	0.89611753	0.74935862	1.17562582	1.13338131	0.17948201	0.58260976	0.22616007	0.81248711	0.35707479	2.25783830	1.39462804	1.33075849	1.55224353	1.69526862	1.10723080	2.16915642	4.10464554	0.86841126	2.89497423	0.54274745	2.62899245	1.87998306	8.60812360	0.88906732	1.29019809
450.700000	131	0	0	30.4	1.212769	4095.000000	7	1.98774435	0.65432301	2.14926418	0.92926091	0.60674044	0.17273353	2.36380795	0.89609125	0.74925753	1.17554792	1.13327881	0.17947508	0.58257443	0.22614679	0.81235185	0.35704351	2.25764988	1.39430006	1.33068647	1.55183777	1.69523736	1.10709340	2.16796560	4.10440572	0.86833101	2.89475073	0.54272273	2.62853905	1.87952699	8.60769119	0.88632610	1.29016736
451.300000	131	0	0	30.4	1.213989	4095.000000	7	1.98750008	0.65428207	2.14896283	0.92920164	0.60615275	0.17268683	2.36374081	0.89606289	0.74920345	1.17550866	1.13309975	0.17946076	0.58257485	0.22613830	0.81227942	0.35702573	2.25745017	1.39404921	1.33060904	1.55160306	1.69514358	1.10705719	2.16693612	4.10437991	0.86824871	2.89407964	0.54270576	2.62820506	1.87940791	8.61151779	0.88391111	1.29000744
451.800000	131	0	0	30.4	1.213989	4095.000000	7	1.98740505	0.65423782	2.14879271	0.92917453	0.60563244	0.17264886	2.36351176	0.89603089	0.74904522	1.17540171	1.13304610	0.17945306	0.58254077	0.22612726	0.81220306	0.35701649	2.25723595	1.39383938	1.33053568	1.55139814	1.69490997	1.10700319	2.16579608	4.10404442	0.86821958	2.89386745	0.54265161	2.62777264	1.87892085	8.61088615	0.88173680	1.28991692
452.400000	131	0	0	30.4	1.212769	4095.000000	7	1.98718553	0.65420883	2.14869586	0.92914370	0.60519846	0.17260798	2.36350499	0.89598874	0.74901263	1.17532691	1.13293759	0.17944937	0.58252100	0.22612598	0.81210379	0.35698841	2.25691895	1.39364428	1.33048226	1.55117912	1.69483513	1.10699784	2.16478310	4.10429174	0.86816285	2.89413374	0.54266346	2.62746967	1.87881354	8.60774800	0.87974807	1.28987100
453.000000	131	0	0	30.5	1.212158	4095.000000	7	1.98710571	0.65414954	2.14856316	0.92908709	0.60485223	0.17256893	2.36364039	0.89598718	0.74896564	1.17526509	1.13282999	0.17944136	0.58250018	0.22611813	0.81203383	0.35697242	2.25686837	1.39349018	1.33041059	1.55098836	1.69484870	1.10697767	2.16397646	4.10382938	0.86814649	2.89376066	0.54260093	2.62717116	1.87856601	8.60530251	0.87795349	1.28983069
453.500000	131	0	0	30.5	1.210938	4095.000000	7	1.98694228	0.65413383	2.14837308	0.92903846	0.60447297	0.17254061	2.36343560	0.89601736	0.74890684	1.17526601	1.13277605	0.17943305	0.58248273	0.22610869	0.81198876	0.35696406	2.25668541	1.39333889	1.33041904	1.55073774	1.69479277	1.10693731	2.16313505	4.10387024	0.86810254	2.89369252	0.54259194	2.62680770	1.87848981	8.60621116	0.87639990	1.28980955
454.000000	0	0	0	30.5	1.212158	4095.000000	0	1.98685962	0.65411547	2.14827831	0.92908523	0.60418864	0.17250846	2.36307741	0.89595205	0.74882585	1.17521007	1.13269498	0.17942966	0.58248546	0.22610581	0.81194245	0.35695447	2.25658263	1.39316101	1.33036529	1.55067556	1.69465584	1.10690645	2.16247803	4.10356168	0.86810254	2.89378104	0.54257007	2.62643041	1.87789931	8.60454542	0.87391778	1.28938378
454.600000	0	0	0	30.5	1.212158	4095.000000	0	1.98605267	0.65395375	2.14786953	0.92894359	0.60318894	0.17245610	2.36307516	0.89593670	0.74869788	1.17513806	1.13266032	0.17942935	0.58246737	0.22609605	0.81190526	0.35694221	2.25641422	1.39329267	1.33027030	1.55047951	1.69458059	1.10687322	2.16054319	4.10325745	0.86790093	2.89257506	0.54247546	2.62445723	1.87704000	8.60364337	0.86850353	1.28914369
455.200000	0	0	0	30.5	1.212158	4095.000000	0	1.98577394	0.65389336	2.14747467	0.92892312	0.60245573	0.17238523	2.36290708	0.89595725	0.74861903	1.17506883	1.13249308	0.17941688	0.58246401	0.22610341	0.81188137	0.35693616	2.25634482	1.39327621	1.33032979	1.55031323	1.69452426	1.10682485	2.16007751	4.10296400	0.86792495	2.89277098	0.54250611	2.62476802	1.87727158	8.60485140	0.86718007	1.28921337
455.700000	0	0	0	30.5	1.212158	4095.000000	0	1.98589692	0.65392322	2.14770308	0.92892392	0.60248048	0.17236808	2.36315243	0.89595465	0.74863295	1.17504905	1.13245481	0.17941580	0.58245707	0.22609493	0.81187546	0.35694114	2.25622054	1.39319147	1.33031458	1.55033573	1.69454029	1.10681981	2.16004043	4.10299624	0.86788177	2.89326191	0.54250141	2.62490798	1.87726933	8.60250812	0.86650320	1.28918860
456.300000	0	0	0	30.5	1.212769	4095.000000	0	1.98602038	0.65394446	2.14754636	0.92893668	0.60255579	0.17236609	2.36315920	0.89598015	0.74864948	1.17504442	1.13252261	0.17941380	0.58248273	0.22609429	0.81183310	0.35694025	2.25636204	1.39313720	1.33023785	1.55032887	1.69460731	1.10682337	2.15983287	4.10292530	0.86790553	2.89329212	0.54252021	2.62497733	1.87728600	8.60416692	0.86609227	1.28924342
456.800000	0	0	0	30.5	1.212769	4095.000000	0	1.98611441	0.65394468	2.14780602	0.92896219	0.60260678	0.17236150	2.36322576	0.89594685	0.74862682	1.17503206	1.13254220	0.17941872	0.58247158	0.22609765	0.81186364	0.35694096	2.25635235	1.39314840	1.33025610	1.55022514	1.69451315	1.10675661	2.15989210	4.10304461	0.86792623	2.89334199	0.54247689	2.62524026	1.87737747	8.60628057	0.86576411	1.28926984
457.400000	0	0	0	30.5	1.212158	4095.000000	0	1.98623123	0.65397720	2.14791461	0.92894837	0.60268978	0.17236089	2.36317838	0.89594086	0.74864570	1.17501104	1.13252502	0.17941026	0.58247347	0.22609269	0.81187324	0.35694789	2.25631523	1.39312389	1.33022838	1.55032429	1.69443832	1.10677204	2.15976437	4.10293175	0.86791422	2.89307157	0.54249426	2.62525350	1.87755230	8.60472838	0.86553067	1.28932103
458.000000	0	0	0	30.5	1.212769	4095.000000	0	1.98626875	0.65399467	2.14766415	0.92898318	0.60272520	0.17235492	2.36302383	0.89591849	0.74865326	1.17503329	1.13255515	0.17941503	0.58245370	0.22609429	0.81185502	0.35693030	2.25621516	1.39314070	1.33025543	1.55020989	1.69445107	1.10685482	2.15969228	4.10261683	0.86792521	2.89309334	0.54252491	2.62519107	1.87740720	8.60344784	0.86531817	1.28933358
458.500000	0	0	0	30.5	1.212158	4095.000000	0	1.98632431	0.65398472	2.14791051	0.92900710	0.60273373	0.17235079	2.36319022	0.89587114	0.74863909	1.17504009	1.13261482	0.17941657	0.58246296	0.22609333	0.81186044	0.35693847	2.25631684	1.39321318	1.33026827	1.55026099	1.69444819	1.10680646	2.15972524	4.10285651	0.86794105	2.89305893	0.54245564	2.62545339	1.87764288	8.60388306	0.86515391	1.28932268
459.000000	0	0	0	30.5	1.213379	4095.000000	0	1.98637655	0.65400706	2.14809491	0.92893774	0.60282613	0.17235446	2.36303173	0.89590184	0.74864429	1.17501908	1.13267418	0.17941164	0.58246842	0.22609092	0.81185896	0.35693563	2.25634267	1.39310954	1.33032101	1.55027167	1.69441653	1.10677768	2.15968661	4.10291778	0.86794207	2.89339116	0.54246566	2.62523837	1.87747525	8.60252704	0.86508837	1.28938642
459.600000	0	0	0	30.5	1.214600	4095.000000	0	1.98647867	0.65402542	2.14805291	0.92898424	0.60284598	0.17235170	2.36305090	0.89589715	0.74863720	1.17505369	1.13264736	0.17940641	0.58244550	0.22609733	0.81185822	0.35694132	2.25642606	1.39312809	1.33022196	1.55026938	1.69452097	1.10674178	2.15972318	4.10301559	0.86792853	2.89329703	0.54247648	2.62550069	1.87758294	8.60370014	0.86501186	1.28935207
460.200000	0	0	0	30.5	1.213989	4095.000000	0	1.98645730	0.65400905	2.14805752	0.92897441	0.60291789	0.17234880	2.36318910	0.89592941	0.74865656	1.17504318	1.13251237	0.17941657	0.58246043	0.22609461	0.81186413	0.35693865	2.25641584	1.39318727	1.33025712	1.55033726	1.69451356	1.10682752	2.15971030	4.10303709	0.86792342	2.89314251	0.54249712	2.62526485	1.87752076	8.60196266	0.86498355	1.28938510
460.700000	0	0	0	30.5	1.213379	4095.000000	0	1.98650289	0.65401724	2.14814563	0.92899780	0.60297359	0.17234298	2.36305203	0.89591484	0.74864476	1.17504720	1.13254762	0.17940764	0.58245896	0.22609445	0.81186068	0.35693723	2.25620225	1.39314630	1.33025712	1.55037807	1.69453618	1.10681269	2.15957280	4.10297475	0.86794258	2.89299712	0.54253636	2.62543321	1.87765730	8.60331538	0.86491011	1.28930947
461.300000	0	0	0	30.5	1.211548	4095.000000	0	1.98657841	0.65402476	2.14804881	0.92899541	0.60303804	0.17233793	2.36326186	0.89592603	0.74864641	1.17509232	1.13256932	0.17940979	0.58246527	0.22609028	0.81185403	0.35693510	2.25627649	1.39323489	1.33032743	1.55036777	1.69440666	1.10682100	2.15972730	4.10322520	0.86796175	2.89295569	0.54254146	2.62528314	1.87756987	8.60322393	0.86489557	1.28933160
461.900000	0	0	0	30.5	1.212158	4095.000000	0	1.98656036	0.65403250	2.14814972	0.92900657	0.60304231	0.17234527	2.36315525	0.89591953	0.74867781	1.17511457	1.13252834	0.17940718	0.58244550	0.22609717	0.81186265	0.35693599	2.25640884	1.39319707	1.33027740	1.55039180	1.69456825	1.10685512	2.15952440	4.10349825	0.86799164	2.89339537	0.54252757	2.62542502	1.87761674	8.60379160	0.86482647	1.28932433
462.400000	0	0	0	30.5	1.213379	4095.000000	0	1.98661166	0.65405551	2.14817175	0.92899142	0.60309353	0.17234175	2.36311351	0.89596532	0.74866483	1.17508058	1.13252532	0.17940964	0.58245980	0.22609220	0.81185132	0.35693154	2.25626089	1.39324049	1.33026793	1.55034107	1.69460279	1.10683613	2.15963357	4.10312953	0.86794846	2.89332302	0.54254228	2.62560790	1.87770462	8.60431201	0.86478643	1.28937222
463.000000	0	0	0	30.5	1.213379	4095.000000	0	1.98658554	0.65406171	2.14821581	0.92906902	0.60311893	0.17234558	2.36318515	0.89595777	0.74866105	1.17509726	1.13247410	0.17941164	0.58245749	0.22609333	0.81187053	0.35693368	2.25636634	1.39320128	1.33029261	1.55028997	1.69452672	1.10685067	2.15947342	4.10302312	0.86798704	2.89339537	0.54252532	2.62578386	1.87761314	8.60349830	0.86477088	1.28936165
463.600000	128	0	0	30.5	1.213379	4095.000000	1	1.98667151	0.65406812	2.14830597	0.92903261	0.60312725	0.17234573	2.36321955	0.89600018	0.74862540	1.17509016	1.13243342	0.17941056	0.58245286	0.22609349	0.81177375	0.35693208	2.25601612	1.39289666	1.33017498	1.55008329	1.69433800	1.10672190	2.15889781	4.10302204	0.86787615	2.89320432	0.54253962	2.62506560	1.87676746	8.60306310	0.86279067	1.28890792
464.100000	128	0	0	30.5	1.212769	4095.000000	1	1.98542310	0.65377678	2.14730670	0.92877432	0.60060373	0.17220231	2.36275650	0.89585136	0.74808180	1.17470203	1.13194597	0.17937038	0.58234414	0.22604147	0.81139035	0.35681444	2.25495395	1.39119703	1.32971567	1.54817349	1.69371770	1.10625200	2.15260994	4.10146062	0.86735808	2.89044124	0.54236390	2.62106391	1.87535309	8.60101060	0.85750015	1.28849558
464.600000	128	0	0	30.5	1.214600	4095.000000	1	1.98482551	0.65364209	2.14662986	0.92858275	0.59865564	0.17202035	2.36234034	0.89573143	0.74778093	1.17440637	1.13146077	0.17932357	0.58225834	0.22599793	0.81100460	0.35673394	2.25409383	1.39045428	1.32950076	1.54738476	1.69349454	1.10618349	2.14972191	4.10096001	0.86733178	2.89063700	0.54227993	2.62076682	1.87519869	8.59996731	0.85533263	1.28840876
465.200000	128	0	0	30.5	1.210938	4095.000000	1	1.98479608	0.65361864	2.14649114	0.92854875	0.59835569	0.17196648	2.36253770	0.89576161	0.74771015	1.17435169	1.13140175	0.17932280	0.58226044	0.22599665	0.81095857	0.35671760	2.25385790	1.39031268	1.32955347	1.54725835	1.69351057	1.10614968	2.14915706	4.10103735	0.86731083	2.89072541	0.54229628	2.62069003	1.87508617	8.60454858	0.85397236	1.28843715
465.800000	128	0	0	30.5	1.214600	4095.000000	1	1.98452369	0.65361643	2.14656485	0.92856070	0.59820063	0.17192685	2.36266853	0.89573507	0.74766768	1.17431709	1.13133701	0.17931741	0.58225476	0.22599057	0.81089310	0.35670676	2.25376385	1.39024836	1.32951867	1.54704400	1.69345427	1.10613425	2.14870662	4.10062918	0.86730368	2.89093312	0.54230404	2.62077626	1.87490435	8.60197843	0.85296472	1.28840216
466.300000	128	0	0	30.5	1.213989	4095.000000	1	1.98465798	0.65360338	2.14654335	0.92858647	0.59814810	0.17189900	2.36256928	0.89575458	0.74768018	1.17427446	1.13138820	0.17931602	0.58223332	0.22598865	0.81090909	0.35669396	2.25358437	1.39024766	1.32943150	1.54699527	1.69340660	1.10608413	2.14852422	4.10051855	0.86729449	2.89073313	0.54226481	2.62050249	1.87494935	8.60266894	0.85221012	1.28836816
466.900000	128	0	0	30.5	1.212158	4095.000000	1	1.98465703	0.65359852	2.14646094	0.92856974	0.59811853	0.17188354	2.36255913	0.89576499	0.74767075	1.17429361	1.13137345	0.17930740	0.58224068	0.22598401	0.81086110	0.35670054	2.25368916	1.39025430	1.32941393	1.54689668	1.69344687	1.10610104	2.14824757	4.10062703	0.86732309	2.89078786	0.54230200	2.62067871	1.87481299	8.60003349	0.85158456	1.28831502
467.400000	128	0	0	30.5	1.212158	4095.000000	1	1.98468835	0.65359232	2.14649370	0.92855087	0.59808940	0.17186595	2.36266458	0.89575563	0.74762545	1.17425655	1.13135237	0.17930294	0.58225666	0.22597825	0.81084018	0.35669041	2.25365046	1.39018369	1.32937406	1.54693665	1.69345221	1.10609066	2.14834542	4.10079029	0.86730624	2.89085803	0.54229035	2.62062458	1.87487014	8.60278876	0.85104467	1.28827871
468.000000	128	0	0	30.5	1.211548	4095.000000	1	1.98444160	0.65358303	2.14639491	0.92852909	0.59808259	0.17185524	2.36243958	0.89573143	0.74759289	1.17428311	1.13129215	0.17930509	0.58224173	0.22598625	0.81086676	0.35669450	2.25346078	1.39027353	1.32939670	1.54686965	1.69342879	1.10609066	2.14810157	4.10059803	0.86728095	2.89092610	0.54227278	2.62057549	1.87473334	8.60115876	0.85055701	1.28831667
468.600000	128	0	0	30.5	1.213379	4095.000000	1	1.98457826	0.65358458	2.14635908	0.92854476	0.59807111	0.17184346	2.36238489	0.89577410	0.74760421	1.17425778	1.13130058	0.17930447	0.58224131	0.22598033	0.81083772	0.35669858	2.25351881	1.39015992	1.32948286	1.54678705	1.69341317	1.10610727	2.14790027	4.10043048	0.86728172	2.89061103	0.54229015	2.62039173	1.87470589	8.60080886	0.85008820	1.28835331
469.100000	128	0	0	30.5	1.213989	4095.000000	1	1.98459819	0.65356999	2.14635345	0.92860401	0.59802262	0.17183030	2.36239842	0.89578190	0.74759737	1.17423585	1.13130479	0.17930063	0.58221860	0.22597777	0.81084338	0.35668135	2.25355482	1.39017600	1.32948792	1.54671777	1.69344769	1.10608206	2.14770052	4.10057762	0.86729347	2.89082084	0.54225828	2.62031181	1.87481254	8.59974039	0.84962912	1.28826650
469.600000	128	0	0	30.5	1.213379	4095.000000	1	1.98446722	0.65355738	2.14630636	0.92853307	0.59797222	0.17181607	2.36234147	0.89577748	0.74754523	1.17421763	1.13127589	0.17929277	0.58223647	0.22598209	0.81078603	0.35668863	2.25353762	1.39010888	1.32939974	1.54658456	1.69333715	1.10610074	2.14750488	4.10063240	0.86724162	2.89076751	0.54224500	2.62027531	1.87480489	8.60002404	0.84927695	1.28820445
470.200000	128	0	0	30.5	1.210327	4095.000000	1	1.98451373	0.65357065	2.14634116	0.92853706	0.59795478	0.17181500	2.36239955	0.89585605	0.74752330	1.17423153	1.13119640	0.17929524	0.58224425	0.22597569	0.81081458	0.35669858	2.25337105	1.39012601	1.32943454	1.54656705	1.69342427	1.10607049	2.14738147	4.10038537	0.86727508	2.89092330	0.54224071	2.62048927	1.87464379	8.60092549	0.84898165	1.28820445
470.800000	128	0	0	30.5	1.212158	4095.000000	1	1.98443591	0.65354831	2.14641385	0.92855380	0.59798115	0.17180811	2.36233865	0.89580011	0.74753344	1.17424141	1.13136953	0.17929493	0.58223773	0.22597697	0.81081508	0.35668348	2.25345326	1.39004631	1.32944332	1.54655715	1.69337044	1.10606337	2.14730466	4.10017595	0.86726742	2.89135070	0.54225153	2.62038292	1.87463344	8.60072375	0.84865410	1.28823217
471.300000	128	0	0	30.5	1.213379	4095.000000	1	1.98440459	0.65356225	2.14645224	0.92854237	0.59794139	0.17180031	2.36235726	0.89577436	0.74751457	1.17422782	1.13133551	0.17929462	0.58223289	0.22596913	0.81080794	0.35667797	2.25339577	1.39003722	1.32942879	1.54656667	1.69336386	1.10608235	2.14708448	4.09997943	0.86727635	2.89099698	0.54224438	2.62016771	1.87451330	8.59871940	0.84834933	1.28816946
471.900000	128	0	0	30.5	1.211548	4095.000000	1	1.98436046	0.65355451	2.14639696	0.92850916	0.59789843	0.17179067	2.36237079	0.89571946	0.74751716	1.17419971	1.13128823	0.17929093	0.58223374	0.22597681	0.81079736	0.35668490	2.25331518	1.38999598	1.32949840	1.54653965	1.69344481	1.10609600	2.14709933	4.09980547	0.86724520	2.89122858	0.54225562	2.62010102	1.87450385	8.60123441	0.84822119	1.28822425
472.400000	128	0	0	30.5	1.212158	4095.000000	1	1.98436900	0.65357375	2.14635243	0.92849189	0.59795861	0.17179052	2.36231271	0.89570334	0.74753320	1.17420681	1.13125060	0.17929324	0.58223500	0.22597057	0.81081704	0.35669148	2.25341565	1.39005889	1.32954604	1.54652556	1.69341441	1.10611379	2.14701485	4.09973138	0.86722247	2.89108400	0.54221415	2.62012493	1.87421950	8.59992003	0.84793315	1.28810775
473.000000	128	0	0	30.5	1.213379	4095.000000	1	1.98437849	0.65355893	2.14640361	0.92851368	0.59792352	0.17178164	2.36248751	0.89575589	0.74750702	1.17420712	1.13128793	0.17929093	0.58225098	0.22597329	0.81082394	0.35669343	2.25332592	1.38997046	1.32945616	1.54653318	1.69344194	1.10610875	2.14694163	4.09977004	0.86720433	2.89092119	0.54221905	2.62009472	1.87430633	8.60082147	0.84767290	1.28811765
473.600000	128	0	0	30.5	1.212769	4095.000000	1	1.98436141	0.65355097	2.14617380	0.92847144	0.59792076	0.17177246	2.36229523	0.89567446	0.74752471	1.17424419	1.13131443	0.17929385	0.58223668	0.22597489	0.81080277	0.35668792	2.25337428	1.39000751	1.32944366	1.54644983	1.69338153	1.10611557	2.14681108	4.09991285	0.86725720	2.89072190	0.54221517	2.61996385	1.87411963	8.59826569	0.84744371	1.28814933
474.100000	128	0	0	30.5	1.210938	4095.000000	1	1.98430305	0.65353128	2.14634731	0.92850624	0.59793692	0.17176772	2.36260367	0.89571426	0.74747234	1.17424265	1.13135658	0.17929046	0.58222701	0.22596801	0.81079957	0.35668846	2.25331303	1.39000856	1.32939467	1.54636306	1.69341975	1.10608828	2.14677166	4.09966159	0.86723651	2.89072751	0.54222681	2.62005508	1.87423435	8.59861227	0.84724530	1.28811930
474.700000	128	0	0	30.5	1.213379	4095.000000	3	1.98429783	0.65352664	2.14634884	0.92850677	0.59793352	0.17176068	2.36257153	0.89570178	0.74743743	1.17424419	1.13141530	0.17928569	0.58222869	0.22596993	0.81078308	0.35668810	2.25348604	1.39015502	1.32945751	1.54640720	1.69346002	1.10619713	2.14746186	4.10023716	0.86765465	2.89339256	0.54237167	2.62474469	1.87697468	8.60950943	0.85256448	1.28939039
475.200000	128	0	0	30.5	1.213379	4095.000000	3	1.98696318	0.65417631	2.14871636	0.92924390	0.60389092	0.17211003	2.36352756	0.89601293	0.74857488	1.17500177	1.13250785	0.17937546	0.58244971	0.22607284	0.81177399	0.35691821	2.25602365	1.39328146	1.33043223	1.54990484	1.69491820	1.10692841	2.15986532	4.10293498	0.86823134	2.89610048	0.54258540	2.62871649	1.87846321	8.60955048	0.85932312	1.28980361
475.800000	128	0	0	30.5	1.213989	4095.000000	3	1.98757707	0.65431858	2.14929185	0.92934942	0.60636067	0.17232691	2.36376620	0.89609854	0.74894297	1.17537822	1.13298431	0.17942119	0.58252058	0.22612006	0.81218581	0.35701311	2.25700506	1.39411893	1.33070642	1.55088689	1.69512960	1.10707945	2.16384747	4.10296722	0.86836193	2.89586070	0.54262504	2.62938846	1.87900202	8.61051667	0.86394444	1.29001901
476.300000	128	0	0	30.5	1.212158	4095.000000	3	1.98788883	0.65437125	2.14949534	0.92940471	0.60727187	0.17244171	2.36388074	0.89613107	0.74913378	1.17547404	1.13320224	0.17943228	0.58254856	0.22613142	0.81233412	0.35704795	2.25748731	1.39450994	1.33072840	1.55132411	1.69536940	1.10719133	2.16578266	4.10371004	0.86844398	2.89594930	0.54266530	2.62999365	1.87933259	8.61103142	0.86796711	1.29006196
476.900000	128	0	0	30.5	1.213379	4095.000000	3	1.98812173	0.65441550	2.14962861	0.92940896	0.60789579	0.17251259	2.36372558	0.89610062	0.74925801	1.17558904	1.13332523	0.17944459	0.58256917	0.22614214	0.81244400	0.35705772	2.25771233	1.39483936	1.33077303	1.55172442	1.69536035	1.10721062	2.16728853	4.10401647	0.86846340	2.89625237	0.54269718	2.63040624	1.87961720	8.60888118	0.87175799	1.29021428
477.400000	128	0	0	30.5	1.213989	4095.000000	3	1.98822393	0.65446706	2.14982341	0.92946346	0.60849685	0.17257582	2.36367311	0.89614199	0.74932131	1.17566107	1.13335327	0.17946338	0.58258936	0.22615559	0.81254723	0.35708118	2.25791529	1.39500725	1.33080515	1.55199235	1.69554382	1.10728155	2.16870080	4.10429819	0.86855286	2.89652312	0.54270127	2.63095796	1.87991178	8.60995777	0.87551791	1.29030647
478.000000	128	0	0	30.5	1.213989	4095.000000	3	1.98836226	0.65450247	2.14994799	0.92949350	0.60903965	0.17263446	2.36395070	0.89611806	0.74942547	1.17572012	1.13354834	0.17947062	0.58262007	0.22616327	0.81265122	0.35710713	2.25830566	1.39522002	1.33087176	1.55229965	1.69551255	1.10733082	2.16979216	4.10445734	0.86854749	2.89652664	0.54272722	2.63131256	1.88028355	8.60868231	0.87911791	1.29041552
478.600000	128	0	0	30.4	1.212158	4095.000000	3	1.98857144	0.65452350	2.15006335	0.92951742	0.60953313	0.17268101	2.36420632	0.89613445	0.74950649	1.17580267	1.13370724	0.17947585	0.58261313	0.22617416	0.81269459	0.35711335	2.25831320	1.39542651	1.33098944	1.55263601	1.69561170	1.10743589	2.17105023	4.10445304	0.86865383	2.89672568	0.54274500	2.63174436	1.88049158	8.60847397	0.88277868	1.29059299
479.100000	128	0	0	30.4	1.211548	4095.000000	3	1.98865987	0.65457130	2.15018333	0.92954905	0.61002336	0.17273644	2.36439650	0.89613731	0.74963241	1.17588584	1.13371689	0.17948463	0.58263858	0.22618136	0.81277738	0.35713593	2.25866270	1.39552783	1.33101853	1.55292508	1.69571908	1.10742372	2.17194907	4.10453799	0.86868630	2.89636629	0.54276626	2.63193720	1.88061659	8.61093352	0.88634911	1.29059002
479.700000	128	0	0	30.4	1.213379	4095.000000	3	1.98889191	0.65460405	2.15026024	0.92957032	0.61047406	0.17276951	2.36419391	0.89615891	0.74972762	1.17596190	1.13382726	0.17949556	0.58266971	0.22619385	0.81286216	0.35716188	2.25884959	1.39575083	1.33103172	1.55323291	1.69581906	1.10751129	2.17299957	4.10459822	0.86871544	2.89662440	0.54278608	2.63238997	1.88092891	8.61491095	0.88975208	1.29065777
480.200000	128	0	0	30.4	1.212158	4095.000000	3	1.98904645	0.65463260	2.15027203	0.92959265	0.61089700	0.17281499	2.36426276	0.89617374	0.74981953	1.17603055	1.13403716	0.17950172	0.58266760	0.22619721	0.81291120	0.35717059	2.25900203	1.39591074	1.33101785	1.55341778	1.69577915	1.10759084	2.17404383	4.10447455	0.86879597	2.89704854	0.54278506	2.63275364	1.88117447	8.61305930	0.89310697	1.29078668
480.800000	128	0	0	30.4	1.213989	4095.000000	3	1.98923573	0.65466957	2.15054279	0.92963333	0.61130333	0.17285328	2.36431129	0.89616515	0.74989301	1.17604415	1.13405616	0.17951266	0.58267581	0.22619817	0.81300585	0.35718694	2.25912484	1.39613800	1.33106993	1.55374861	1.69597829	1.10762557	2.17495064	4.10521557	0.86880210	2.89721104	0.54283207	2.63296112	1.88112843	8.61385233	0.89616776	1.29080849
481.300000	128	0	0	30.4	1.213379	4095.000000	3	1.98940076	0.65468174	2.15061869	0.92964343	0.61167134	0.17288819	2.36435079	0.89620575	0.74996461	1.17610229	1.13414242	0.17952236	0.58268380	0.22620473	0.81304602	0.35719227	2.25935003	1.39621270	1.33121164	1.55395685	1.69590340	1.10761340	2.17556836	4.10548341	0.86882256	2.89764724	0.54281245	2.63323251	1.88151758	8.61461388	0.89913369	1.29085444
481.900000	128	0	0	30.5	1.211548	4095.000000	3	1.98949018	0.65473021	2.15046022	0.92964210	0.61201323	0.17291821	2.36446536	0.89621564	0.74999296	1.17616104	1.13415117	0.17952328	0.58270021	0.22621161	0.81310961	0.35720863	2.25941737	1.39644667	1.33116429	1.55425071	1.69607705	1.10767455	2.17645349	4.10557378	0.86887062	2.89760432	0.54288643	2.63350393	1.88171670	8.61614679	0.90191410	1.29089939
482.500000	128	0	0	30.5	1.212158	4095.000000	3	1.98955297	0.65475456	2.15074844	0.92965885	0.61233352	0.17295374	2.36443037	0.89624374	0.75002888	1.17619290	1.13421602	0.17953360	0.58268843	0.22621353	0.81315250	0.35721947	2.25956391	1.39651262	1.33122889	1.55431720	1.69604948	1.10764754	2.17727564	4.10529624	0.86891792	2.89791673	0.54285496	2.63371589	1.88177721	8.61625111	0.90453596	1.29096121
483.000000	128	0	0	30.4	1.213989	4095.000000	3	1.98962527	0.65478444	2.15062792	0.92970378	0.61266505	0.17298452	2.36423059	0.89624114	0.75007283	1.17624702	1.13422537	0.17953499	0.58272924	0.22622122	0.81319490	0.35722356	2.25967167	1.39659190	1.33131852	1.55450371	1.69611532	1.10775055	2.17796515	4.10545114	0.86898874	2.89805888	0.54286456	2.63420571	1.88211139	8.61641549	0.90691147	1.29098600
483.600000	128	0	0	30.5	1.212769	4095.000000	3	1.98969567	0.65479639	2.15072280	0.92977477	0.61294851	0.17301117	2.36432653	0.89625623	0.75015838	1.17626433	1.13433486	0.17953653	0.58273071	0.22623370	0.81323656	0.35724062	2.25979938	1.39676732	1.33137331	1.55464743	1.69616388	1.10769979	2.17868138	4.10568135	0.86899923	2.89821934	0.54286252	2.63434495	1.88241671	8.62035266	0.90914759	1.29099889
484.100000	128	0	0	30.5	1.210938	4095.000000	3	1.98982173	0.65482849	2.15102182	0.92979737	0.61320086	0.17304456	2.36445971	0.89628069	0.75020045	1.17626588	1.13435357	0.17954269	0.58276289	0.22622874	0.81329301	0.35724418	2.26002948	1.39679082	1.33129958	1.55469674	1.69625112	1.10778261	2.17918324	4.10569104	0.86904499	2.89810392	0.54288541	2.63449179	1.88245285	8.61862565	0.91121166	1.29107261
484.700000	128	0	0	30.5	1.212769	4095.000000	3	1.98995874	0.65482805	2.15100284	0.92979338	0.61342315	0.17307091	2.36447947	0.89631427	0.75027112	1.17628073	1.13447876	0.17955331	0.58276310	0.22623466	0.81331865	0.35725626	2.25995349	1.39691854	1.33133340	1.55479574	1.69627911	1.10779479	2.17985308	4.10547481	0.86907082	2.89793433	0.54291280	2.63467916	1.88263263	8.61820188	0.91308300	1.29116882
485.200000	128	0	0	30.5	1.212769	4095.000000	3	1.99004676	0.65485948	2.15101156	0.92984417	0.61363623	0.17309909	2.36430226	0.89623125	0.75030539	1.17635897	1.13448479	0.17955763	0.58277404	0.22624315	0.81338028	0.35726515	2.26006774	1.39702100	1.33144908	1.55509356	1.69642768	1.10780726	2.18050026	4.10572008	0.86912170	2.89817570	0.54292282	2.63498113	1.88270763	8.62051717	0.91490022	1.29119626
485.800000	128	0	0	30.5	1.214600	4095.000000	3	1.99015428	0.65487697	2.15100181	0.92981306	0.61380741	0.17312298	2.36437957	0.89618285	0.75033635	1.17636392	1.13444437	0.17956071	0.58278666	0.22624203	0.81344340	0.35727742	2.26015127	1.39712206	1.33137433	1.55525491	1.69627334	1.10783694	2.18117467	4.10611708	0.86907414	2.89820456	0.54296206	2.63498746	1.88300897	8.62014704	0.91654476	1.29128718
486.400000	128	0	0	30.5	1.214600	4095.000000	3	1.99015856	0.65490773	2.15104900	0.92985081	0.61402614	0.17314244	2.36459291	0.89620106	0.75034060	1.17639794	1.13457319	0.17956517	0.58278856	0.22625227	0.81349517	0.35728097	2.26026068	1.39720523	1.33140815	1.55532947	1.69633878	1.10781082	2.18169946	4.10618809	0.86908156	2.89841710	0.54297371	2.63532176	1.88321185	8.62142204	0.91806171	1.29129412
486.900000	128	0	0	30.5	1.212769	4095.000000	3	1.99014667	0.65490951	2.15113262	0.92989017	0.61420833	0.17316419	2.36444278	0.89623437	0.75038220	1.17645640	1.13459038	0.17957087	0.58277194	0.22624843	0.81350577	0.35728026	2.26017822	1.39730701	1.33135166	1.55555623	1.69637952	1.10785060	2.18196685	4.10653027	0.86908284	2.89843470	0.54296145	2.63506850	1.88317028	8.62200428	0.91946839	1.29132090
487.500000	128	0	0	30.5	1.212158	4095.000000	3	1.99012478	0.65494271	2.15089667	0.92989017	0.61434408	0.17317859	2.36423228	0.89627211	0.75046895	1.17646351	1.13454060	0.17956656	0.58277593	0.22625403	0.81353018	0.35728382	2.26034529	1.39749057	1.33147749	1.55566905	1.69636553	1.10789157	2.18229983	4.10695965	0.86907235	2.89860362	0.54296063	2.63542434	1.88336776	8.62108665	0.92078303	1.29130206
488.000000	128	0	0	30.5	1.213989	4095.000000	3	1.99022470	0.65493142	2.15110235	0.92988831	0.61451104	0.17319345	2.36427969	0.89629475	0.75051717	1.17647619	1.13459974	0.17957010	0.58277636	0.22625884	0.81355804	0.35729395	2.26028870	1.39757411	1.33147546	1.55574248	1.69651576	1.10791622	2.18303205	4.10708773	0.86908642	2.89892179	0.54297290	2.63565674	1.88355124	8.62184289	0.92197547	1.29142340
488.600000	128	0	0	30.5	1.212769	4095.000000	3	1.99035508	0.65495068	2.15113005	0.92988272	0.61467350	0.17322224	2.36434515	0.89631609	0.75050890	1.17649723	1.13468633	0.17958057	0.58279697	0.22626460	0.81359527	0.35729182	2.26032212	1.39754567	1.33160130	1.55585072	1.69644085	1.10794353	2.18334957	4.10721365	0.86911148	2.89873736	0.54296165	2.63572830	1.88363801	8.62151697	0.92317307	1.29141646
489.100000	128	0	0	30.5	1.212158	4095.000000	3	1.99031796	0.65493850	2.15121315	0.92987501	0.61482909	0.17323526	2.36443827	0.89632468	0.75053940	1.17654022	1.13467908	0.17958196	0.58279045	0.22625916	0.81364163	0.35729857	2.26045902	1.39766853	1.33154853	1.55594099	1.69648530	1.10794294	2.18385042	4.10701669	0.86911710	2.89877396	0.54295756	2.63580240	1.88364977	8.62334620	0.92426109	1.29143200
489.700000	128	0	0	30.5	1.213379	4095.000000	3	1.99035222	0.65496684	2.15111056	0.92988591	0.61494079	0.17324997	2.36427348	0.89633873	0.75057013	1.17652568	1.13470473	0.17958550	0.58280517	0.22626252	0.81364409	0.35729875	2.26057437	1.39767555	1.33162092	1.55612307	1.69647995	1.10793076	2.18451492	4.10715661	0.86913321	2.89895839	0.54299415	2.63585243	1.88364389	8.62114361	0.92522818	1.29142043
490.200000	128	0	0	30.5	1.212769	4095.000000	3	1.99041551	0.65495732	2.15119161	0.92993909	0.61507166	0.17327372	2.36437506	0.89631739	0.75058809	1.17657363	1.13467275	0.17958550	0.58279928	0.22626380	0.81364138	0.35731048	2.26058353	1.39775488	1.33160266	1.55613417	1.69654745	1.10791354	2.18473056	4.10719105	0.86920762	2.89899993	0.54299088	2.63592906	1.88386085	8.62341267	0.92618870	1.29149813
490.800000	128	0	0	30.5	1.213379	4095.000000	6	1.99034128	0.65496551	2.15126958	0.92990851	0.61521546	0.17329072	2.36452631	0.89631583	0.75065736	1.17653620	1.13480219	0.17959012	0.58281569	0.22626572	0.81368182	0.35731706	2.25959462	1.39608609	1.33103882	1.55334941	1.69464432	1.10690052	2.17009432	4.10235353	0.86761122	2.88937990	0.54248098	2.62171738	1.87641254	8.59504039	0.88447686	1.28857711
491.400000	128	0	0	30.5	1.213379	4095.000000	6	1.98493466	0.65365447	2.14579101	0.92841539	0.59927831	0.17244600	2.36216330	0.89568409	0.74803200	1.17461799	1.13160804	0.17936837	0.58227895	0.22602226	0.81128079	0.35674496	2.25451901	1.39074834	1.32955077	1.54811483	1.69344975	1.10629234	2.15488869	4.10100083	0.86738822	2.88979021	0.54233652	2.62059060	1.87553135	8.59745918	0.86879648	1.28829752
491.900000	128	0	0	30.5	1.212158	4095.000000	6	1.98455928	0.65359741	2.14571374	0.92841432	0.59810726	0.17222252	2.36217176	0.89565573	0.74782788	1.17439741	1.13142705	0.17933650	0.58225687	0.22600482	0.81105899	0.35670924	2.25378373	1.39034345	1.32943758	1.54750204	1.69345550	1.10620425	2.15178982	4.10063884	0.86725235	2.89019498	0.54232856	2.62044648	1.87527881	8.59869419	0.86235018	1.28823349
492.500000	131	0	0	30.5	1.212769	4095.000000	6	1.98437707	0.65357861	2.14576491	0.92845231	0.59779275	0.17211691	2.36221235	0.89566510	0.74775309	1.17433346	1.13139965	0.17932788	0.58224551	0.22598913	0.81097235	0.35669876	2.25365584	1.39032282	1.32947137	1.54725416	1.69334373	1.10626624	2.15083050	4.10067858	0.86728759	2.89046860	0.54229566	2.62058808	1.87500246	8.59508762	0.85914070	1.28819323
493.000000	131	0	0	30.5	1.212769	4095.000000	6	1.98440696	0.65360139	2.14579869	0.92849482	0.59784187	0.17206105	2.36215540	0.89569475	0.74772430	1.17429114	1.13139814	0.17932388	0.58223058	0.22599457	0.81097087	0.35670765	2.25346347	1.39024591	1.32946664	1.54711215	1.69335852	1.10615709	2.14995620	4.10071188	0.86731645	2.89074225	0.54228974	2.62050878	1.87476304	8.59542140	0.85661700	1.28813184
493.600000	131	0	0	30.5	1.210938	4095.000000	6	1.98431444	0.65356711	2.14569276	0.92845072	0.59765540	0.17201009	2.36227212	0.89568539	0.74763252	1.17424234	1.13138971	0.17931371	0.58220661	0.22598321	0.81089679	0.35668881	2.25346293	1.39012077	1.32938183	1.54698081	1.69336550	1.10615146	2.14933234	4.10075485	0.86723549	2.89048333	0.54225276	2.62037600	1.87476304	8.59490184	0.85475114	1.28808002
494.100000	131	0	0	30.5	1.212158	4095.000000	6	1.98435477	0.65356645	2.14569788	0.92843850	0.59758142	0.17196816	2.36232794	0.89569605	0.74759313	1.17428960	1.13134996	0.17930632	0.58221019	0.22597953	0.81088054	0.35668881	2.25322008	1.39009525	1.32940109	1.54692447	1.69336633	1.10613930	2.14863028	4.10091060	0.86718441	2.89079207	0.54223826	2.62047606	1.87474234	8.59466255	0.85342277	1.28804537
494.700000	131	0	0	30.5	1.212158	4095.000000	6	1.98433437	0.65356667	2.14570760	0.92843903	0.59757440	0.17194001	2.36228114	0.89569579	0.74757378	1.17425655	1.13130208	0.17930124	0.58221229	0.22597601	0.81085568	0.35667780	2.25309007	1.39002813	1.32938555	1.54678933	1.69330880	1.10614908	2.14826908	4.10092456	0.86715504	2.89061805	0.54223417	2.62034579	1.87458214	8.59368973	0.85229585	1.28800544
495.300000	131	0	0	30.5	1.213379	4095.000000	6	1.98420769	0.65354477	2.14578333	0.92844169	0.59757419	0.17191568	2.36211650	0.89567836	0.74754594	1.17422257	1.13131142	0.17929878	0.58220493	0.22597185	0.81083353	0.35668082	2.25320181	1.39003198	1.32939399	1.54675850	1.69324469	1.10615027	2.14802678	4.10086011	0.86717215	2.89070366	0.54218289	2.62023567	1.87461634	8.59402343	0.85132571	1.28801699
495.800000	131	0	0	30.5	1.212769	4095.000000	6	1.98423046	0.65354500	2.14588721	0.92842840	0.59756972	0.17188768	2.36238658	0.89570594	0.74750843	1.17419600	1.13122169	0.17929324	0.58220493	0.22597057	0.81083723	0.35668277	2.25324049	1.38999737	1.32936122	1.54673033	1.69330797	1.10614019	2.14794380	4.10090522	0.86721455	2.89126999	0.54217615	2.62031936	1.87442106	8.59406436	0.85063608	1.28802194
496.400000	131	0	0	30.5	1.212769	4095.000000	6	1.98427933	0.65355318	2.14587544	0.92844594	0.59765285	0.17187635	2.36251063	0.89573898	0.74753037	1.17422319	1.13124608	0.17929570	0.58219484	0.22597313	0.81083157	0.35668490	2.25315668	1.39005330	1.32931291	1.54661767	1.69344112	1.10613752	2.14785724	4.10082359	0.86722068	2.89095066	0.54217145	2.62042760	1.87448675	8.59425640	0.85008845	1.28796551
497.000000	131	0	0	30.5	1.215210	4095.000000	6	1.98419298	0.65356158	2.14588926	0.92843318	0.59766837	0.17186656	2.36244296	0.89574418	0.74747659	1.17422998	1.13114792	0.17929154	0.58221355	0.22596849	0.81082467	0.35668241	2.25308792	1.38998549	1.32945785	1.54652062	1.69338153	1.10612951	2.14758887	4.10081714	0.86718952	2.89112260	0.54217084	2.62034013	1.87437427	8.59479794	0.84955010	1.28799620
497.500000	131	0	0	30.5	1.210327	4095.000000	6	1.98427411	0.65353880	2.14584935	0.92843929	0.59765009	0.17185707	2.36239898	0.89573585	0.74745937	1.17422257	1.13120965	0.17929123	0.58221250	0.22596849	0.81081975	0.35667016	2.25301754	1.38998339	1.32947306	1.54636496	1.69316621	1.10612921	2.14749157	4.10032308	0.86719693	2.89114436	0.54221108	2.62024951	1.87414077	8.59444530	0.84898442	1.28799554
498.000000	131	0	0	30.5	1.210938	4095.000000	6	1.98426699	0.65353969	2.14594095	0.92846586	0.59756972	0.17183810	2.36240406	0.89573299	0.74744545	1.17422442	1.13109524	0.17928862	0.58219736	0.22597377	0.81081803	0.35666482	2.25294287	1.38990580	1.32939535	1.54634631	1.69326688	1.10612862	2.14737430	4.10023716	0.86717343	2.89080540	0.54216471	2.62043767	1.87438957	8.59533008	0.84856453	1.28802095
498.600000	131	0	0	30.5	1.210938	4095.000000	6	1.98418349	0.65357397	2.14591741	0.92846984	0.59767220	0.17183963	2.36239222	0.89571478	0.74747423	1.17420373	1.13113137	0.17928723	0.58219189	0.22597265	0.81083157	0.35668082	2.25296865	1.38998025	1.32930987	1.54628999	1.69340619	1.10611379	2.14736098	4.10042404	0.86720178	2.89103207	0.54216961	2.62057549	1.87433378	8.59488295	0.84816342	1.28802491
499.200000	131	0	0	30.5	1.211548	4095.000000	6	1.98426984	0.65354389	2.14587186	0.92844036	0.59767390	0.17182907	2.36235105	0.89568409	0.74745418	1.17421917	1.13122320	0.17928338	0.58220472	0.22596769	0.81080966	0.35667318	2.25304762	1.38992223	1.32940785	1.54631397	1.69325168	1.10614137	2.14734357	4.10026187	0.86714560	2.89088189	0.54212120	2.62027657	1.87419206	8.59689848	0.84765878	1.28800511
499.700000	131	0	0	30.5	1.213379	4095.000000	6	1.98411327	0.65353239	2.14590359	0.92845816	0.59756675	0.17180643	2.36226197	0.89567654	0.74742492	1.17423060	1.13120242	0.17927969	0.58219904	0.22596113	0.81079194	0.35667069	2.25311908	1.38990195	1.32925277	1.54621312	1.69329031	1.10610993	2.14712339	4.10018239	0.86716347	2.89098645	0.54212202	2.62019855	1.87396398	8.59342216	0.84720043	1.28794274
500.300000	131	0	0	30.5	1.213379	4095.000000	6	1.98421148	0.65352929	2.14569072	0.92841432	0.59755739	0.17179954	2.36233301	0.89564429	0.74743035	1.17425377	1.13113046	0.17927845	0.58217949	0.22596129	0.81076069	0.35665772	2.25294717	1.38991593	1.32931561	1.54615985	1.69322662	1.10611587	2.14694522	4.10018884	0.86715581	2.89116331	0.54212835	2.62025077	1.87388256	8.59226074	0.84682337	1.28796683
500.800000	131	0	0	30.5	1.213379	4095.000000	6	1.98413747	0.65351580	2.14571426	0.92845417	0.59756292	0.17178746	2.36243394	0.89569033	0.74739756	1.17427786	1.13123584	0.17927260	0.58218201	0.22596177	0.81075183	0.35666287	2.25308738	1.38993026	1.32932473	1.54618344	1.69326812	1.10615205	2.14676296	4.09999661	0.86716220	2.89102084	0.54211507	2.62026713	1.87405935	8.59505298	0.84660060	1.28790677
501.400000	131	0	0	30.5	1.212769	4095.000000	7	1.98400843	0.65352045	2.14564211	0.92842415	0.59762160	0.17178822	2.36239673	0.89567420	0.74736855	1.17424944	1.13110638	0.17927322	0.58216708	0.22596609	0.81077324	0.35666394	2.25333935	1.39043120	1.32950009	1.54713918	1.69478249	1.10690793	2.15667607	4.10408098	0.86860603	2.89948150	0.54258744	2.63383865	1.88067074	8.61336891	0.86361445	1.29051599
502.000000	131	0	0	30.5	1.213989	4095.000000	7	1.98918864	0.65478975	2.15075408	0.92984869	0.61197393	0.17257659	2.36462170	0.89622032	0.74986442	1.17600890	1.13386375	0.17948217	0.58266613	0.22619369	0.81302852	0.35721094	2.25884798	1.39674311	1.33135708	1.55367985	1.69622931	1.10777133	2.17552894	4.10604176	0.86899079	2.90079077	0.54275032	2.63622232	1.88200481	8.61761373	0.88773622	1.29101873
502.500000	131	0	0	30.5	1.213379	4095.000000	7	1.98987549	0.65494249	2.15144657	0.92992633	0.61482866	0.17285848	2.36468039	0.89627705	0.75018580	1.17634907	1.13452431	0.17953360	0.58274543	0.22623562	0.81335390	0.35728257	2.25996804	1.39748074	1.33153635	1.55469330	1.69641451	1.10785951	2.18000589	4.10604714	0.86905369	2.90059071	0.54282512	2.63650928	1.88248131	8.61951439	0.90594753	1.29121808
503.000000	131	0	0	30.5	1.212769	4095.000000	7	1.98999966	0.65495644	2.15150916	0.92993218	0.61565985	0.17299295	2.36468547	0.89631921	0.75031437	1.17645578	1.13476357	0.17954854	0.58275616	0.22623787	0.81349566	0.35729484	2.26040566	1.39759587	1.33161247	1.55501862	1.69646801	1.10787346	2.18176761	4.10601702	0.86907900	2.89995400	0.54282491	2.63613554	1.88233315	8.62048237	0.91356368	1.29104220
503.600000	131	0	0	30.5	1.213989	4095.000000	7	1.98985979	0.65491238	2.15113364	0.92988724	0.61502474	0.17303568	2.36449696	0.89631687	0.75015318	1.17641774	1.13455056	0.17954084	0.58275280	0.22622762	0.81342269	0.35726977	2.26026283	1.39723506	1.33150489	1.55481792	1.69632026	1.10771790	2.18067599	4.10555549	0.86895934	2.89917875	0.54280018	2.63491022	1.88188513	8.61712365	0.91307142	1.29090898
504.200000	131	0	0	30.5	1.212769	4095.000000	7	1.98933227	0.65478931	2.15066125	0.92978328	0.61361064	0.17301500	2.36431919	0.89623750	0.74996957	1.17627485	1.13430621	0.17952575	0.58269831	0.22621498	0.81324050	0.35722622	2.25981662	1.39671013	1.33122889	1.55423580	1.69598776	1.10759559	2.17873073	4.10482837	0.86876887	2.89816655	0.54274868	2.63371716	1.88126115	8.61472449	0.90960606	1.29073015
504.700000	131	0	0	30.5	1.213989	4095.000000	7	1.98899177	0.65470122	2.15029101	0.92957271	0.61209421	0.17296461	2.36419786	0.89621460	0.74982165	1.17612301	1.13404229	0.17950927	0.58266319	0.22619977	0.81308447	0.35717361	2.25933656	1.39618780	1.33115448	1.55367526	1.69587501	1.10749674	2.17661125	4.10462833	0.86869627	2.89699297	0.54268594	2.63256832	1.88062426	8.61342263	0.90520402	1.29045518
505.300000	131	0	0	30.5	1.212158	4095.000000	7	1.98846304	0.65458723	2.14988801	0.92957139	0.61073412	0.17290810	2.36404042	0.89612846	0.74964469	1.17597551	1.13387099	0.17949603	0.58262133	0.22617880	0.81292303	0.35713042	2.25890076	1.39576170	1.33091775	1.55288651	1.69564091	1.10735664	2.17441138	4.10364661	0.86852602	2.89662510	0.54265753	2.63135049	1.88023031	8.60911480	0.90079977	1.29031639
505.900000	131	0	0	30.5	1.212158	4095.000000	7	1.98803237	0.65449030	2.14945997	0.92943049	0.60953999	0.17284623	2.36372727	0.89611675	0.74945098	1.17585090	1.13363186	0.17948155	0.58258095	0.22617032	0.81274905	0.35710056	2.25841228	1.39521126	1.33083153	1.55249436	1.69554588	1.10731005	2.17221631	4.10358748	0.86846059	2.89580867	0.54263076	2.63062173	1.87967855	8.60705053	0.89672394	1.29007782
506.400000	131	0	0	30.5	1.212158	4095.000000	7	1.98783797	0.65442723	2.14913759	0.92932922	0.60852492	0.17278391	2.36383447	0.89601866	0.74931351	1.17574640	1.13333066	0.17946692	0.58255276	0.22614214	0.81259627	0.35707159	2.25789699	1.39485829	1.33070067	1.55206869	1.69542370	1.10723080	2.17058594	4.10347890	0.86837369	2.89538333	0.54261115	2.62991404	1.87921443	8.60462428	0.89303607	1.28991857
507.000000	131	0	0	30.5	1.212158	4095.000000	7	1.98749200	0.65434823	2.14892901	0.92926729	0.60766302	0.17273016	2.36348130	0.89602126	0.74913803	1.17560078	1.13330715	0.17945568	0.58251112	0.22613606	0.81244301	0.35703195	2.25763696	1.39448892	1.33050762	1.55170228	1.69519911	1.10713643	2.16888128	4.10278987	0.86830519	2.89516331	0.54251470	2.62919392	1.87887035	8.60697794	0.88975882	1.28984986
507.600000	131	0	0	30.5	1.213989	4095.000000	7	1.98711284	0.65429645	2.14863079	0.92925240	0.60692577	0.17267871	2.36347114	0.89599784	0.74902278	1.17553586	1.13308438	0.17944305	0.58250418	0.22613014	0.81233436	0.35701436	2.25729838	1.39428079	1.33044135	1.55129588	1.69497454	1.10706639	2.16769888	4.10230087	0.86823594	2.89486599	0.54251061	2.62869818	1.87874275	8.60495550	0.88693050	1.28974348
508.100000	131	0	0	30.5	1.212769	4095.000000	7	1.98693088	0.65424778	2.14840228	0.92919632	0.60628366	0.17263094	2.36340627	0.89596766	0.74892431	1.17542458	1.13307081	0.17943120	0.58247726	0.22611477	0.81225725	0.35699605	2.25716598	1.39400507	1.33049206	1.55095441	1.69500210	1.10705304	2.16641174	4.10247282	0.86813014	2.89479220	0.54248445	2.62809395	1.87825540	8.60287075	0.88437769	1.28955091
508.600000	131	0	0	30.5	1.210327	4095.000000	7	1.98673801	0.65419888	2.14838794	0.92908018	0.60574555	0.17258899	2.36327371	0.89592343	0.74881404	1.17539120	1.13295718	0.17942150	0.58248167	0.22610837	0.81215231	0.35697775	2.25691680	1.39383132	1.33034399	1.55071866	1.69496179	1.10695037	2.16519299	4.10221275	0.86805961	2.89441621	0.54246831	2.62764766	1.87810890	8.60262164	0.88211788	1.28950202
509.200000	131	0	0	30.5	1.212769	4095.000000	7	1.98662116	0.65414179	2.14808569	0.92905865	0.60534510	0.17255118	2.36328781	0.89594372	0.74872291	1.17532969	1.13280196	0.17941180	0.58245938	0.22609717	0.81209319	0.35695216	2.25670532	1.39357003	1.33031120	1.55036586	1.69476111	1.10691268	2.16431653	4.10230840	0.86801157	2.89418644	0.54244359	2.62717495	1.87776771	8.60351406	0.88007871	1.28943762
509.800000	131	0	0	30.5	1.213989	4095.000000	7	1.98655466	0.65410662	2.14797249	0.92904111	0.60488642	0.17251229	2.36317556	0.89591198	0.74865751	1.17523974	1.13276007	0.17940594	0.58243456	0.22608692	0.81201363	0.35695198	2.25649332	1.39340123	1.33030647	1.55018891	1.69468215	1.10688805	2.16346879	4.10206983	0.86799164	2.89416395	0.54243072	2.62679445	1.87756897	8.60393352	0.87816567	1.28932037
510.300000	131	0	0	30.5	1.213379	4095.000000	7	1.98634948	0.65407011	2.14792946	0.92896484	0.60452296	0.17248090	2.36318853	0.89591823	0.74858527	1.17519555	1.13262296	0.17939809	0.58240260	0.22608548	0.81196339	0.35692621	2.25622269	1.39311199	1.33026083	1.54995326	1.69464021	1.10687470	2.16255434	4.10180658	0.86794641	2.89415833	0.54241989	2.62649287	1.87737026	8.60131007	0.87650807	1.28918794
510.900000	131	0	0	30.6	1.213379	4095.000000	7	1.98630436	0.65404865	2.14774815	0.92893296	0.60415340	0.17245427	2.36308080	0.89593358	0.74857299	1.17517020	1.13249067	0.17939039	0.58240596	0.22608148	0.81190034	0.35690560	2.25603064	1.39307732	1.33022703	1.54967456	1.69456866	1.10682841	2.16167378	4.10196990	0.86789506	2.89383232	0.54242479	2.62644177	1.87740315	8.59923302	0.87500548	1.28917308
511.400000	131	0	0	30.6	1.213379	4095.000000	7	1.98617851	0.65402764	2.14783983	0.92890824	0.60384736	0.17242457	2.36314115	0.89591328	0.74848895	1.17509943	1.13245240	0.17938346	0.58239671	0.22607220	0.81187053	0.35689280	2.25604947	1.39290437	1.33016078	1.54951140	1.69462582	1.10676670	2.16124858	4.10160673	0.86787538	2.89361735	0.54239149	2.62627838	1.87677017	8.59787817	0.87362282	1.28908029
512.000000	0	0	0	30.6	1.212158	4095.000000	0	1.98599142	0.65400286	2.14766774	0.92887821	0.60357170	0.17239487	2.36299394	0.89587842	0.74838509	1.17508861	1.13240962	0.17937900	0.58238409	0.22606388	0.81180355	0.35689493	2.25585367	1.39275068	1.33006546	1.54949806	1.69444408	1.10673050	2.16061686	4.10145525	0.86781458	2.89309334	0.54239087	2.62580782	1.87645217	8.59654571	0.87139943	1.28871280
512.600000	0	0	0	30.6	1.210938	4095.000000	0	1.98534334	0.65386792	2.14722887	0.92874881	0.60255558	0.17233808	2.36311295	0.89582353	0.74829633	1.17495665	1.13233490	0.17937530	0.58237210	0.22606051	0.81179468	0.35688996	2.25569499	1.39275453	1.33004045	1.54934483	1.69434047	1.10669193	2.15859050	4.10089985	0.86760586	2.89227664	0.54229832	2.62375764	1.87559663	8.59832870	0.86646235	1.28851109
513.100000	0	0	0	30.6	1.212769	4095.000000	0	1.98512404	0.65380355	2.14676091	0.92872516	0.60188582	0.17227425	2.36302270	0.89581832	0.74823190	1.17492760	1.13222041	0.17936991	0.58237904	0.22605411	0.81177301	0.35689707	2.25571597	1.39270132	1.32993162	1.54933568	1.69423933	1.10664446	2.15817876	4.10065281	0.86765746	2.89244656	0.54228667	2.62412254	1.87575420	8.59666540	0.86530057	1.28855202
513.600000	0	0	0	30.6	1.213989	4095.000000	0	1.98516676	0.65385177	2.14685716	0.92873287	0.60192037	0.17225879	2.36296969	0.89576187	0.74821207	1.17489145	1.13221499	0.17937191	0.58237526	0.22605923	0.81177399	0.35688747	2.25557936	1.39280389	1.32998739	1.54925030	1.69437213	1.10663764	2.15809282	4.10069255	0.86765925	2.89262913	0.54220945	2.62427003	1.87572719	8.59899354	0.86466251	1.28857216
514.200000	0	0	0	30.6	1.213379	4095.000000	0	1.98531154	0.65385022	2.14705734	0.92879823	0.60201911	0.17225160	2.36300296	0.89578060	0.74821963	1.17490814	1.13226138	0.17936853	0.58237904	0.22605731	0.81175552	0.35689049	2.25559872	1.39279059	1.32997083	1.54923620	1.69434499	1.10668036	2.15801460	4.10090845	0.86770012	2.89282716	0.54230813	2.62432108	1.87586091	8.59980657	0.86428368	1.28871775
514.800000	0	0	0	30.5	1.213379	4095.000000	0	1.98536566	0.65386659	2.14709882	0.92879983	0.60203446	0.17225053	2.36299394	0.89581208	0.74823851	1.17493069	1.13220806	0.17936560	0.58238577	0.22605331	0.81177202	0.35687894	2.25557452	1.39280144	1.32997623	1.54916569	1.69439063	1.10661480	2.15816847	4.10083755	0.86764341	2.89303224	0.54229628	2.62464130	1.87601895	8.59922987	0.86402702	1.28867483
515.300000	0	0	0	30.5	1.213379	4095.000000	0	1.98545205	0.65387278	2.14711571	0.92879292	0.60209525	0.17224379	2.36300296	0.89580740	0.74820853	1.17490474	1.13222975	0.17936375	0.58237421	0.22605747	0.81174986	0.35688090	2.25571651	1.39270517	1.32996407	1.54914396	1.69436596	1.10657385	2.15806555	4.10097505	0.86765082	2.89292338	0.54231650	2.62474469	1.87604687	8.59835076	0.86385015	1.28870818
515.900000	0	0	0	30.5	1.213989	4095.000000	0	1.98539699	0.65388584	2.14723860	0.92876342	0.60218632	0.17224731	2.36319586	0.89581910	0.74822081	1.17493317	1.13222191	0.17935975	0.58236874	0.22605539	0.81174961	0.35687734	2.25555731	1.39280914	1.32994142	1.54922476	1.69440872	1.10661569	2.15813039	4.10127261	0.86766308	2.89297395	0.54229709	2.62485817	1.87602796	8.59917945	0.86367254	1.28872237
516.400000	0	0	0	30.5	1.213379	4095.000000	0	1.98545443	0.65391592	2.14728212	0.92879637	0.60227356	0.17224150	2.36297194	0.89587374	0.74821184	1.17492081	1.13210051	0.17935790	0.58237526	0.22605587	0.81174715	0.35687894	2.25560571	1.39280494	1.32995629	1.54919656	1.69440050	1.10657979	2.15800997	4.10137145	0.86767049	2.89362719	0.54227564	2.62488024	1.87623690	8.59826569	0.86358413	1.28874053
517.000000	0	0	0	30.5	1.212158	4095.000000	0	1.98551947	0.65393052	2.14735228	0.92882029	0.60230961	0.17224440	2.36296010	0.89587426	0.74820098	1.17491895	1.13216708	0.17936314	0.58235213	0.22605587	0.81173853	0.35687183	2.25565573	1.39271112	1.32999246	1.54914358	1.69445354	1.10662637	2.15812421	4.10148640	0.86772030	2.89330616	0.54226931	2.62481467	1.87624546	8.59692998	0.86351432	1.28869794
517.600000	0	0	0	30.6	1.212769	4095.000000	0	1.98555270	0.65392698	2.14737635	0.92878814	0.60237830	0.17224716	2.36299507	0.89587738	0.74824866	1.17487198	1.13220745	0.17936237	0.58237021	0.22606484	0.81172400	0.35687041	2.25567725	1.39273878	1.32993602	1.54911576	1.69441448	1.10660886	2.15796984	4.10120386	0.86774483	2.89349652	0.54232304	2.62494833	1.87619592	8.59807350	0.86343942	1.28878411
518.100000	0	0	0	30.6	1.212158	4095.000000	0	1.98551519	0.65390840	2.14742141	0.92883650	0.60243333	0.17224486	2.36298999	0.89588831	0.74819154	1.17488341	1.13218938	0.17935898	0.58237337	0.22605779	0.81171784	0.35686330	2.25569015	1.39272862	1.32997792	1.54918284	1.69436555	1.10658097	2.15793073	4.10131343	0.86769706	2.89348037	0.54231895	2.62495841	1.87632652	8.59823733	0.86340146	1.28878510
518.700000	0	0	0	30.6	1.210938	4095.000000	0	1.98563863	0.65394357	2.14751717	0.92881391	0.60246192	0.17224486	2.36298209	0.89585344	0.74825597	1.17489238	1.13221167	0.17935790	0.58236832	0.22606003	0.81172942	0.35687930	2.25564013	1.39274333	1.32994953	1.54927469	1.69432115	1.10664209	2.15816024	4.10116303	0.86773946	2.89358082	0.54230118	2.62506686	1.87627203	8.59650791	0.86334796	1.28879335
519.200000	0	0	0	30.6	1.212769	4095.000000	0	1.98569940	0.65395574	2.14742704	0.92883331	0.60250907	0.17224609	2.36308813	0.89584252	0.74821585	1.17486735	1.13232766	0.17936452	0.58236559	0.22605619	0.81176020	0.35687592	2.25547502	1.39268592	1.32999956	1.54930671	1.69432731	1.10661687	2.15813142	4.10102661	0.86773206	2.89324576	0.54234388	2.62506119	1.87647199	8.59710322	0.86334312	1.28878246
519.800000	0	0	0	30.6	1.212158	4095.000000	0	1.98566000	0.65392720	2.14746596	0.92881949	0.60255707	0.17224609	2.36311295	0.89582795	0.74824228	1.17485221	1.13228127	0.17936760	0.58236727	0.22605651	0.81174543	0.35687752	2.25548416	1.39280739	1.33001781	1.54927736	1.69440790	1.10663082	2.15823949	4.10113833	0.86775556	2.89348599	0.54238290	2.62519990	1.87647604	8.59765135	0.86328682	1.28879864
520.300000	0	0	0	30.6	1.214600	4095.000000	0	1.98575115	0.65393893	2.14748184	0.92885643	0.60259078	0.17224333	2.36301763	0.89578736	0.74826117	1.17488712	1.13230718	0.17936961	0.58237295	0.22605635	0.81173952	0.35686810	2.25570790	1.39277308	1.33004383	1.54925030	1.69444819	1.10660827	2.15828426	4.10116196	0.86772465	2.89364756	0.54238638	2.62507695	1.87638056	8.59820268	0.86326186	1.28879468
520.900000	0	0	0	30.6	1.213379	4095.000000	0	1.98566712	0.65396857	2.14738249	0.92885643	0.60262086	0.17224915	2.36312367	0.89582170	0.74825928	1.17490906	1.13227012	0.17936991	0.58237147	0.22605923	0.81174937	0.35687254	2.25572081	1.39275418	1.33007324	1.54936045	1.69447656	1.10663111	2.15820449	4.10160566	0.86774611	2.89352041	0.54236247	2.62504858	1.87655982	8.59858076	0.86325396	1.28882109
521.400000	0	0	0	30.6	1.212158	4095.000000	0	1.98569276	0.65395419	2.14750847	0.92885775	0.60266610	0.17224823	2.36306049	0.89582509	0.74826518	1.17489052	1.13232164	0.17936221	0.58238956	0.22605619	0.81172080	0.35686792	2.25575093	1.39285430	1.33004485	1.54930633	1.69446875	1.10671003	2.15831772	4.10197850	0.86770727	2.89373818	0.54236206	2.62529575	1.87650532	8.59833815	0.86323791	1.28885278
522.000000	0	0	0	30.6	1.212769	4095.000000	0	1.98579579	0.65396237	2.14752076	0.92883809	0.60272819	0.17225221	2.36313269	0.89586853	0.74828217	1.17490937	1.13224481	0.17936037	0.58238010	0.22606115	0.81173237	0.35686757	2.25556860	1.39286025	1.32999888	1.54926478	1.69441530	1.10668956	2.15838668	4.10229872	0.86774764	2.89371500	0.54235961	2.62531908	1.87656252	8.59922672	0.86326492	1.28888184
522.600000	128	0	0	30.6	1.213379	4095.000000	1	1.98578676	0.65395707	2.14761550	0.92885669	0.60271410	0.17224287	2.36342940	0.89582561	0.74824417	1.17488341	1.13231320	0.17936052	0.58237947	0.22605795	0.81168115	0.35687397	2.25556591	1.39268347	1.32995663	1.54919656	1.69432731	1.10660501	2.15781084	4.10229872	0.86772976	2.89333286	0.54236656	2.62488087	1.87615314	8.59607958	0.86210351	1.28848369
523.100000	128	0	0	30.6	1.212769	4095.000000	1	1.98493277	0.65375467	2.14675835	0.92861012	0.60087262	0.17214385	2.36282023	0.89576239	0.74783048	1.17462139	1.13191434	0.17933588	0.58230691	0.22601842	0.81136598	0.35678121	2.25459159	1.39116905	1.32958084	1.54746967	1.69362317	1.10623183	2.15191503	4.10042296	0.86724366	2.89103628	0.54216491	2.62070829	1.87432028	8.59178240	0.85684884	1.28792756
523.700000	128	0	0	30.6	1.210938	4095.000000	1	1.98428692	0.65352951	2.14592866	0.92838563	0.59861799	0.17194169	2.36243845	0.89568591	0.74743153	1.17423956	1.13120784	0.17928292	0.58220325	0.22597489	0.81091205	0.35667975	2.25358330	1.39027912	1.32927068	1.54667020	1.69349701	1.10608146	2.14932261	4.10016629	0.86719080	2.89117243	0.54217676	2.62032880	1.87410793	8.59299093	0.85475899	1.28791436
524.200000	128	0	0	30.6	1.210938	4095.000000	1	1.98406156	0.65354278	2.14583962	0.92837448	0.59825423	0.17188722	2.36230707	0.89568409	0.74734991	1.17419415	1.13112233	0.17927214	0.58218180	0.22596609	0.81087242	0.35666340	2.25338932	1.39011902	1.32932372	1.54636877	1.69332482	1.10609333	2.14828496	4.09960038	0.86718186	2.89110506	0.54212712	2.62043012	1.87401706	8.59507502	0.85358173	1.28786684
524.800000	128	0	0	30.6	1.211548	4095.000000	1	1.98422856	0.65352730	2.14585293	0.92836784	0.59816681	0.17185493	2.36231891	0.89566978	0.74735793	1.17419569	1.13114732	0.17926952	0.58217339	0.22596273	0.81082615	0.35665150	2.25341028	1.39007847	1.32924838	1.54631473	1.69326195	1.10609659	2.14809799	4.09935344	0.86716424	2.89130508	0.54211160	2.62042697	1.87399412	8.59523561	0.85255815	1.28791073
525.300000	128	0	0	30.6	1.212158	4095.000000	1	1.98404448	0.65350718	2.14586930	0.92836385	0.59803049	0.17182815	2.36234993	0.89566640	0.74730816	1.17415214	1.13118767	0.17926922	0.58216266	0.22596049	0.81081901	0.35664795	2.25318677	1.38996312	1.32923351	1.54629836	1.69333510	1.10606337	2.14747876	4.09949087	0.86712031	2.89126718	0.54208075	2.62040369	1.87395363	8.59692368	0.85178985	1.28788136
525.900000	128	0	0	30.6	1.213379	4095.000000	1	1.98403357	0.65351912	2.14576235	0.92837288	0.59798711	0.17181132	2.36241251	0.89562374	0.74730510	1.17416913	1.13115485	0.17926645	0.58216624	0.22596225	0.81077078	0.35665150	2.25317011	1.38989182	1.32926324	1.54619866	1.69334167	1.10600109	2.14737583	4.09907967	0.86708380	2.89134368	0.54211425	2.62031936	1.87382993	8.59629374	0.85115334	1.28784275
526.500000	128	0	0	30.6	1.213379	4095.000000	1	1.98399941	0.65350585	2.14572244	0.92838377	0.59793756	0.17179113	2.36239560	0.89564429	0.74732703	1.17419786	1.13113197	0.17926552	0.58216876	0.22594896	0.81079391	0.35664599	2.25322008	1.38992502	1.32916358	1.54604304	1.69336263	1.10603727	2.14703021	4.09941141	0.86708099	2.89139983	0.54208994	2.62044648	1.87392799	8.59250308	0.85060981	1.28781371
527.000000	128	0	0	30.6	1.212158	4095.000000	1	1.98405777	0.65351315	2.14564415	0.92837713	0.59792501	0.17178287	2.36224787	0.89560397	0.74729519	1.17412496	1.13115304	0.17926706	0.58216308	0.22594720	0.81075749	0.35664279	2.25318623	1.38994180	1.32912777	1.54601488	1.69338317	1.10608235	2.14697645	4.09861379	0.86710116	2.89131140	0.54206175	2.62028412	1.87377686	8.59277060	0.85021119	1.28782526
527.600000	128	0	0	30.5	1.212769	4095.000000	1	1.98392161	0.65352067	2.14578129	0.92833436	0.59790928	0.17177093	2.36244127	0.89565209	0.74726665	1.17418983	1.13118436	0.17926183	0.58216182	0.22594592	0.81075847	0.35664404	2.25299928	1.38992817	1.32923216	1.54595476	1.69328784	1.10603312	2.14690579	4.09885853	0.86709810	2.89118296	0.54205256	2.62020736	1.87376291	8.59185792	0.84972633	1.28774970
528.100000	128	0	0	30.5	1.212158	4095.000000	1	1.98390359	0.65348927	2.14579715	0.92835455	0.59790035	0.17176191	2.36245255	0.89565027	0.74724118	1.17419508	1.13113709	0.17925983	0.58216308	0.22594768	0.81074740	0.35663853	2.25305031	1.38990615	1.32918554	1.54597455	1.69334537	1.10610282	2.14686125	4.09885316	0.86711521	2.89120050	0.54204378	2.62034768	1.87372063	8.59173519	0.84937969	1.28782955
528.700000	128	0	0	30.5	1.213379	4095.000000	1	1.98396241	0.65347821	2.14575570	0.92838829	0.59786462	0.17174706	2.36232737	0.89562321	0.74721028	1.17416264	1.13113438	0.17925705	0.58215467	0.22594688	0.81074124	0.35663817	2.25298370	1.38996102	1.32926865	1.54595743	1.69333838	1.10606634	2.14667184	4.09888322	0.86707818	2.89124261	0.54203990	2.62034328	1.87364282	8.59189568	0.84904802	1.28770153
529.200000	128	0	0	30.5	1.212769	4095.000000	1	1.98389410	0.65348484	2.14574547	0.92838856	0.59789652	0.17173697	2.36223885	0.89560657	0.74718245	1.17418087	1.13105399	0.17926059	0.58217107	0.22594448	0.81072918	0.35663533	2.25311854	1.38993865	1.32923250	1.54597645	1.69323278	1.10602956	2.14667491	4.09889073	0.86711597	2.89121665	0.54204357	2.62030489	1.87358705	8.59069683	0.84871416	1.28767909
529.800000	128	0	0	30.6	1.213379	4095.000000	1	1.98396431	0.65348927	2.14576389	0.92832400	0.59788844	0.17173100	2.36230933	0.89562790	0.74717160	1.17415245	1.13118375	0.17925628	0.58216960	0.22594176	0.81070802	0.35663569	2.25310511	1.38989706	1.32928081	1.54588247	1.69318429	1.10601088	2.14651776	4.09859447	0.86709835	2.89136123	0.54209566	2.62014506	1.87356591	8.59082583	0.84846437	1.28775465
530.400000	128	0	0	30.6	1.211548	4095.000000	1	1.98391023	0.65347511	2.14574598	0.92832693	0.59785527	0.17172182	2.36218585	0.89565339	0.74712537	1.17418705	1.13110758	0.17925675	0.58216624	0.22594288	0.81069645	0.35663053	2.25301378	1.38986980	1.32919906	1.54584291	1.69326236	1.10602660	2.14650240	4.09863096	0.86711444	2.89156969	0.54205318	2.62023253	1.87356457	8.59255973	0.84817805	1.28766820
530.900000	128	0	0	30.6	1.213379	4095.000000	1	1.98401744	0.65347113	2.14567076	0.92832507	0.59787866	0.17171800	2.36224843	0.89568279	0.74715792	1.17412836	1.13109132	0.17925428	0.58216035	0.22593968	0.81068267	0.35663427	2.25292783	1.38983310	1.32913521	1.54570975	1.69323114	1.10602511	2.14647066	4.09848069	0.86707920	2.89126297	0.54203295	2.61998650	1.87344269	8.59142996	0.84789658	1.28768767
531.500000	128	0	0	30.5	1.212158	4095.000000	1	1.98404733	0.65346914	2.14557815	0.92833330	0.59787377	0.17171509	2.36225069	0.89568539	0.74718056	1.17411971	1.13109343	0.17925090	0.58213764	0.22594880	0.81071245	0.35662858	2.25296651	1.38981038	1.32912541	1.54562758	1.69311362	1.10599279	2.14611904	4.09853651	0.86705392	2.89135702	0.54206400	2.62012304	1.87343594	8.59157156	0.84768702	1.28768833
532.000000	128	0	0	30.5	1.212158	4095.000000	1	1.98400843	0.65346870	2.14550089	0.92834658	0.59789397	0.17170820	2.36210354	0.89565755	0.74716546	1.17412373	1.13107296	0.17924905	0.58217528	0.22593808	0.81070014	0.35662254	2.25289936	1.38977334	1.32921561	1.54566334	1.69315635	1.10590946	2.14623522	4.09810934	0.86707230	2.89131140	0.54200313	2.62011045	1.87345573	8.59159359	0.84740110	1.28766193
532.600000	128	0	0	30.5	1.211548	4095.000000	1	1.98397047	0.65347754	2.14555257	0.92835030	0.59783145	0.17170683	2.36199980	0.89562894	0.74716193	1.17415770	1.13116448	0.17925136	0.58214837	0.22594352	0.81071270	0.35662645	2.25292353	1.38980060	1.32922169	1.54572002	1.69300146	1.10599753	2.14599621	4.09809217	0.86704166	2.89135561	0.54206175	2.62011737	1.87340986	8.59135758	0.84718758	1.28761211
533.100000	128	0	0	30.5	1.213379	4095.000000	1	1.98395482	0.65347025	2.14557713	0.92836438	0.59782762	0.17170224	2.36194455	0.89560319	0.74713363	1.17417037	1.13114973	0.17925243	0.58215341	0.22594256	0.81067381	0.35663053	2.25301969	1.38978242	1.32919703	1.54557623	1.69297968	1.10599012	2.14608321	4.09810934	0.86706771	2.89176414	0.54204786	2.62002236	1.87333341	8.59203100	0.84698215	1.28759858
533.700000	128	0	0	30.5	1.213379	4095.000000	3	1.98378405	0.65344437	2.14554029	0.92831604	0.59781316	0.17169597	2.36196823	0.89556807	0.74716947	1.17415863	1.13121296	0.17924766	0.58213428	0.22594512	0.81070974	0.35663515	2.25301754	1.38989496	1.32917676	1.54565383	1.69305815	1.10607553	2.14642818	4.09894548	0.86746511	2.89346632	0.54215164	2.62489663	1.87612252	8.59807035	0.85216459	1.28888910
534.200000	128	0	0	30.5	1.212769	4095.000000	3	1.98638320	0.65410263	2.14805701	0.92902145	0.60366351	0.17203779	2.36307967	0.89587114	0.74823450	1.17489732	1.13236382	0.17934143	0.58237926	0.22605011	0.81162944	0.35686615	2.25544114	1.39297579	1.33010805	1.54908070	1.69438487	1.10681684	2.15906100	4.10147566	0.86803482	2.89627698	0.54238147	2.62862745	1.87771408	8.59884544	0.85876399	1.28929956
534.800000	128	0	0	30.6	1.214600	4095.000000	3	1.98705440	0.65424556	2.14858980	0.92918330	0.60614462	0.17226384	2.36327201	0.89597156	0.74864783	1.17526262	1.13287851	0.17938208	0.58246317	0.22609349	0.81206536	0.35695571	2.25635235	1.39392205	1.33033351	1.55011684	1.69485240	1.10695244	2.16302209	4.10198495	0.86811021	2.89606883	0.54239455	2.62917434	1.87823736	8.60498389	0.86323511	1.28950565
535.400000	128	0	0	30.6	1.213379	4095.000000	3	1.98730669	0.65428251	2.14884395	0.92920190	0.60702678	0.17236563	2.36338596	0.89596844	0.74881003	1.17543293	1.13298611	0.17939655	0.58247873	0.22609781	0.81219813	0.35698948	2.25693510	1.39429656	1.33042884	1.55065573	1.69497660	1.10704681	2.16497461	4.10258459	0.86819939	2.89589516	0.54242704	2.62960954	1.87843256	8.60370329	0.86712721	1.28964174
535.900000	128	0	0	30.6	1.213989	4095.000000	3	1.98748203	0.65432279	2.14894849	0.92928696	0.60768272	0.17243942	2.36346719	0.89601658	0.74890778	1.17549321	1.13314436	0.17940918	0.58252016	0.22610949	0.81231293	0.35701276	2.25725209	1.39453728	1.33046502	1.55100019	1.69513576	1.10707797	2.16662096	4.10262436	0.86824360	2.89623760	0.54247730	2.63018761	1.87880677	8.60253335	0.87086738	1.28973589
536.500000	128	0	0	30.5	1.213989	4095.000000	3	1.98770538	0.65436461	2.14912990	0.92927845	0.60831153	0.17250326	2.36352812	0.89602438	0.74895926	1.17554081	1.13325740	0.17941965	0.58252752	0.22612310	0.81242355	0.35702822	2.25738289	1.39480642	1.33058842	1.55125963	1.69522708	1.10710349	2.16779450	4.10300807	0.86830775	2.89670599	0.54250121	2.63065965	1.87933349	8.60506591	0.87446499	1.28982111
537.000000	128	0	0	30.5	1.211548	4095.000000	3	1.98796202	0.65440820	2.14932978	0.92931327	0.60887912	0.17255317	2.36363080	0.89607590	0.74905797	1.17564345	1.13329539	0.17942596	0.58255318	0.22612902	0.81252703	0.35704671	2.25781515	1.39507385	1.33070405	1.55149124	1.69518677	1.10717471	2.16919366	4.10307256	0.86841152	2.89682626	0.54253697	2.63114126	1.87949767	8.60262794	0.87813661	1.29003090
537.600000	128	0	0	30.6	1.212158	4095.000000	3	1.98806564	0.65444892	2.14944049	0.92934490	0.60938198	0.17260813	2.36344801	0.89608553	0.74917038	1.17566478	1.13352633	0.17943751	0.58256959	0.22614262	0.81263323	0.35706181	2.25794975	1.39511416	1.33066077	1.55191296	1.69530482	1.10722457	2.17030752	4.10304676	0.86842838	2.89682275	0.54251817	2.63145354	1.87990546	8.60633106	0.88178527	1.29003784
538.100000	128	0	0	30.6	1.212769	4095.000000	3	1.98824532	0.65450026	2.14961580	0.92943262	0.60990154	0.17265605	2.36369963	0.89611493	0.74928233	1.17569260	1.13353175	0.17944352	0.58260219	0.22614503	0.81268842	0.35707870	2.25818343	1.39533921	1.33078250	1.55225918	1.69546483	1.10727591	2.17135619	4.10305214	0.86850634	2.89693881	0.54255577	2.63183414	1.87996546	8.60372852	0.88539630	1.29018752
538.700000	128	0	0	30.5	1.211548	4095.000000	3	1.98839744	0.65452593	2.14977266	0.92939514	0.61036314	0.17269984	2.36380570	0.89610244	0.74936807	1.17580699	1.13367890	0.17945199	0.58259672	0.22615431	0.81276186	0.35709825	2.25843221	1.39547945	1.33080042	1.55246954	1.69544591	1.10735813	2.17255817	4.10354233	0.86850506	2.89715406	0.54253411	2.63227740	1.88025377	8.60471576	0.88888393	1.29020734
539.300000	128	0	0	30.5	1.212158	4095.000000	3	1.98852057	0.65456068	2.14990288	0.92948658	0.61077639	0.17274440	2.36398005	0.89610661	0.74943586	1.17585059	1.13373438	0.17946153	0.58261881	0.22616263	0.81282840	0.35712029	2.25859161	1.39569052	1.33093094	1.55270932	1.69554464	1.10732934	2.17338560	4.10391002	0.86861804	2.89722581	0.54259398	2.63252658	1.88066443	8.60520156	0.89225511	1.29022122
539.800000	128	0	0	30.5	1.212769	4095.000000	3	1.98863800	0.65458082	2.15008129	0.92949695	0.61114319	0.17278360	2.36401277	0.89610530	0.74950957	1.17592820	1.13377087	0.17946939	0.58262512	0.22616455	0.81290800	0.35714908	2.25879681	1.39582938	1.33085553	1.55293233	1.69565736	1.10732963	2.17451404	4.10367671	0.86863313	2.89735667	0.54258438	2.63289407	1.88077906	8.60268786	0.89542397	1.29031011
540.400000	128	0	0	30.5	1.212158	4095.000000	3	1.98889238	0.65461335	2.15002438	0.92952699	0.61152210	0.17281913	2.36392136	0.89609464	0.74957146	1.17593778	1.13393613	0.17947801	0.58263458	0.22617512	0.81297381	0.35714944	2.25880381	1.39603033	1.33098302	1.55310114	1.69575405	1.10740473	2.17526233	4.10416593	0.86866022	2.89734260	0.54262279	2.63314204	1.88086121	8.60430570	0.89848204	1.29037322
541.000000	128	0	0	30.6	1.212158	4095.000000	3	1.98887574	0.65466957	2.15018333	0.92955171	0.61187642	0.17285435	2.36382657	0.89607798	0.74965131	1.17602622	1.13395784	0.17948463	0.58263563	0.22617640	0.81304158	0.35715246	2.25900418	1.39617272	1.33110646	1.55343001	1.69587254	1.10743114	2.17618677	4.10441217	0.86870087	2.89761347	0.54262382	2.63346153	1.88094967	8.60797209	0.90132968	1.29046245
541.500000	128	0	0	30.6	1.212769	4095.000000	3	1.98910590	0.65467598	2.15027408	0.92958282	0.61224630	0.17288682	2.36396481	0.89612092	0.74972785	1.17610538	1.13407214	0.17948910	0.58264615	0.22618024	0.81308497	0.35717290	2.25928322	1.39636879	1.33113588	1.55359160	1.69587131	1.10745340	2.17691954	4.10403044	0.86874893	2.89763880	0.54266469	2.63366211	1.88123496	8.61150515	0.90402745	1.29053945
542.000000	128	0	0	30.6	1.212769	4095.000000	3	1.98910970	0.65469258	2.15042946	0.92962269	0.61253204	0.17291377	2.36409177	0.89614043	0.74980889	1.17613197	1.13415237	0.17949449	0.58264405	0.22618648	0.81313599	0.35716881	2.25919865	1.39646035	1.33112912	1.55386018	1.69598323	1.10753444	2.17760116	4.10431969	0.86878804	2.89784637	0.54266980	2.63406331	1.88149726	8.61170098	0.90654180	1.29058242
542.600000	128	0	0	30.6	1.212769	4095.000000	3	1.98907499	0.65472866	2.15042279	0.92958840	0.61282665	0.17294394	2.36402067	0.89617686	0.74982260	1.17615238	1.13421602	0.17950234	0.58266003	0.22619224	0.81317691	0.35719067	2.25939743	1.39657927	1.33108752	1.55402104	1.69612520	1.10753236	2.17827260	4.10489720	0.86880543	2.89777037	0.54266040	2.63434368	1.88155776	8.61119564	0.90887629	1.29063133
543.200000	128	0	0	30.6	1.211548	4095.000000	3	1.98917485	0.65473552	2.15028485	0.92964795	0.61312777	0.17297564	2.36403591	0.89614434	0.74987316	1.17620032	1.13423049	0.17951004	0.58268275	0.22619208	0.81323385	0.35719405	2.25949064	1.39675118	1.33110849	1.55424268	1.69615071	1.10761192	2.17889853	4.10435626	0.86882639	2.89785059	0.54268431	2.63451331	1.88181243	8.61038089	0.91107320	1.29068520
543.700000	128	0	0	30.6	1.213379	4095.000000	3	1.98916249	0.65475124	2.15039613	0.92962615	0.61337800	0.17300397	2.36393378	0.89619274	0.74994310	1.17621454	1.13428600	0.17951143	0.58269726	0.22620025	0.81327452	0.35719085	2.25972879	1.39678310	1.33113453	1.55438141	1.69606018	1.10760568	2.17969145	4.10497141	0.86884224	2.89832561	0.54263976	2.63454180	1.88196461	8.61318251	0.91313693	1.29065447
544.300000	128	0	0	30.6	1.211548	4095.000000	3	1.98917580	0.65477736	2.15051766	0.92964742	0.61362784	0.17303476	2.36403365	0.89621668	0.74996059	1.17624671	1.13436050	0.17951728	0.58269390	0.22620393	0.81329967	0.35721342	2.25979453	1.39685152	1.33118357	1.55442192	1.69617334	1.10762023	2.18027152	4.10495205	0.86888238	2.89861207	0.54265672	2.63480577	1.88203416	8.61440216	0.91500847	1.29076618
544.800000	128	0	0	30.6	1.212769	4095.000000	3	1.98926997	0.65479861	2.15064587	0.92967720	0.61384397	0.17306034	2.36379949	0.89620679	0.75001352	1.17626743	1.13435236	0.17951974	0.58271346	0.22620793	0.81335859	0.35721822	2.25992331	1.39695117	1.33138616	1.55453467	1.69607376	1.10765080	2.18107378	4.10475631	0.86892048	2.89894502	0.54268533	2.63487667	1.88201474	8.61340051	0.91684297	1.29079130
545.400000	128	0	0	30.6	1.212158	4095.000000	3	1.98940266	0.65481454	2.15067715	0.92965779	0.61409669	0.17308408	2.36401277	0.89620471	0.75003432	1.17629062	1.13442355	0.17952775	0.58270778	0.22620937	0.81337141	0.35722782	2.25989799	1.39707223	1.33137669	1.55469330	1.69616388	1.10771018	2.18172495	4.10478965	0.86894067	2.89880634	0.54270270	2.63524958	1.88224056	8.61470869	0.91854709	1.29086039
546.000000	128	0	0	30.6	1.212158	4095.000000	3	1.98945926	0.65483823	2.15071818	0.92967826	0.61428686	0.17310966	2.36406864	0.89617764	0.75008678	1.17629248	1.13449807	0.17952667	0.58273723	0.22621578	0.81341776	0.35722569	2.26001708	1.39708873	1.33131649	1.55475790	1.69612808	1.10779568	2.18206830	4.10471759	0.86896343	2.89902527	0.54271189	2.63556302	1.88227669	8.61570110	0.92006176	1.29092154
546.500000	128	0	0	30.6	1.212158	4095.000000	3	1.98944262	0.65483867	2.15083409	0.92968863	0.61445983	0.17313662	2.36404268	0.89615449	0.75011561	1.17639825	1.13452492	0.17953483	0.58273176	0.22621610	0.81346484	0.35723440	2.26006828	1.39722699	1.33136993	1.55494751	1.69619556	1.10774877	2.18251578	4.10486708	0.86900229	2.89876481	0.54270311	2.63571754	1.88238555	8.61578012	0.92156572	1.29088386
547.000000	128	0	0	30.6	1.211548	4095.000000	3	1.98952538	0.65486169	2.15082537	0.92973808	0.61462960	0.17315086	2.36412958	0.89615657	0.75017753	1.17638897	1.13449686	0.17953884	0.58274501	0.22621642	0.81350479	0.35724098	2.26009953	1.39729121	1.33134659	1.55500715	1.69620215	1.10779865	2.18311064	4.10499292	0.86904295	2.89897177	0.54271496	2.63591703	1.88272163	8.61734181	0.92290356	1.29092947
547.600000	128	0	0	30.6	1.213379	4095.000000	3	1.98962336	0.65486236	2.15076793	0.92973196	0.61484459	0.17317016	2.36410644	0.89614434	0.75022456	1.17639701	1.13457319	0.17954007	0.58276458	0.22622586	0.81352081	0.35725591	2.26030595	1.39740703	1.33132325	1.55510923	1.69622766	1.10782180	2.18342818	4.10509187	0.86905855	2.89933504	0.54272763	2.63601457	1.88280611	8.61724696	0.92416571	1.29090138
548.200000	128	0	0	30.6	1.212158	4095.000000	3	1.98978986	0.65485726	2.15077152	0.92967161	0.61497652	0.17318762	2.36409008	0.89615527	0.75023472	1.17644959	1.13463021	0.17955193	0.58272587	0.22623066	0.81356100	0.35725769	2.26024720	1.39747934	1.33134963	1.55545069	1.69625236	1.10779924	2.18400455	4.10520159	0.86901150	2.89946248	0.54272170	2.63613871	1.88284948	8.61626375	0.92539149	1.29101311
548.700000	128	0	0	30.6	1.212158	4095.000000	3	1.98964382	0.65490596	2.15072895	0.92973595	0.61511471	0.17320585	2.36414481	0.89619066	0.75026450	1.17647867	1.13465827	0.17954931	0.58272103	0.22623194	0.81360218	0.35725769	2.26050969	1.39752040	1.33130431	1.55547172	1.69633919	1.10778529	2.18437586	4.10571901	0.86905624	2.89956458	0.54280632	2.63629643	1.88305099	8.61710152	0.92651396	1.29100716
549.300000	128	0	0	30.6	1.212769	4095.000000	3	1.98958293	0.65489224	2.15077614	0.92971840	0.61524861	0.17322301	2.36398343	0.89616515	0.75031248	1.17650527	1.13472796	0.17955378	0.58273113	0.22623178	0.81362831	0.35726320	2.26065792	1.39760640	1.33142675	1.55556656	1.69627499	1.10787495	2.18455711	4.10558023	0.86909485	2.89935546	0.54280959	2.63641806	1.88311470	8.61902098	0.92755465	1.29105245
549.900000	128	0	0	30.6	1.213379	4095.000000	6	1.98979652	0.65489556	2.15084281	0.92974340	0.61540965	0.17323894	2.36410362	0.89616854	0.75032430	1.17653063	1.13471076	0.17956163	0.58273765	0.22622922	0.81362955	0.35726675	2.25955260	1.39582482	1.33061378	1.55241914	1.69427962	1.10670677	2.16919003	4.10103520	0.86744084	2.88972077	0.54221394	2.62147687	1.87565200	8.59801994	0.88420726	1.28814900
550.400000	128	0	0	30.6	1.210938	4095.000000	6	1.98429024	0.65352620	2.14537094	0.92820527	0.59910655	0.17237941	2.36174330	0.89555870	0.74764692	1.17454724	1.13139483	0.17932557	0.58221923	0.22598785	0.81117863	0.35668401	2.25451955	1.39048749	1.32922338	1.54747043	1.69334455	1.10615887	2.15439853	4.09970668	0.86719488	2.88986246	0.54210322	2.62061262	1.87465999	8.59391010	0.86868860	1.28787542
551.000000	128	0	0	30.6	1.212769	4095.000000	6	1.98404590	0.65349435	2.14543489	0.92825388	0.59815001	0.17215716	2.36177092	0.89557145	0.74748555	1.17431771	1.13128372	0.17929878	0.58218684	0.22596497	0.81100016	0.35666145	2.25382834	1.39025255	1.32927845	1.54703106	1.69331537	1.10610163	2.15161845	4.09971527	0.86717573	2.89079698	0.54208463	2.62078444	1.87426944	8.59697723	0.86255895	1.28778567
551.600000	128	0	0	30.6	1.213379	4095.000000	6	1.98392873	0.65348551	2.14550191	0.92826424	0.59787313	0.17206335	2.36170328	0.89563596	0.74740417	1.17427817	1.13117954	0.17928631	0.58216918	0.22595904	0.81090786	0.35665257	2.25351183	1.39008616	1.32925987	1.54673300	1.69317156	1.10601740	2.15033921	4.09955958	0.86714892	2.89108891	0.54205869	2.62073724	1.87429778	8.59157156	0.85891487	1.28776884
552.100000	131	0	0	30.6	1.211548	4095.000000	6	1.98386848	0.65345808	2.14540368	0.92830063	0.59764477	0.17199219	2.36177092	0.89560423	0.74733434	1.17416604	1.13109313	0.17927538	0.58214668	0.22595040	0.81087021	0.35664510	2.25320503	1.38992817	1.32916054	1.54642319	1.69315101	1.10602927	2.14940666	4.09925359	0.86710601	2.89097873	0.54201477	2.62040306	1.87419836	8.59244013	0.85636770	1.28770153
552.600000	131	0	0	30.6	1.213379	4095.000000	6	1.98379259	0.65344570	2.14556741	0.92831736	0.59755165	0.17194445	2.36179911	0.89553633	0.74731595	1.17414226	1.13112294	0.17927076	0.58214416	0.22594800	0.81081065	0.35663640	2.25319966	1.38984114	1.32918250	1.54624052	1.69313951	1.10604439	2.14894029	4.09913013	0.86707792	2.89122788	0.54203867	2.62034013	1.87406654	8.59115620	0.85461967	1.28760716
553.200000	131	0	0	30.6	1.212769	4095.000000	6	1.98374468	0.65340236	2.14522104	0.92829000	0.59751722	0.17191461	2.36188592	0.89554622	0.74727066	1.17416481	1.13103352	0.17926675	0.58214227	0.22594432	0.81079243	0.35663213	2.25319590	1.38985792	1.32917203	1.54601716	1.69304254	1.10603935	2.14844071	4.09910329	0.86705851	2.89131490	0.54199741	2.62039173	1.87408814	8.59127263	0.85322739	1.28768503
553.800000	131	0	0	30.6	1.212769	4095.000000	6	1.98377124	0.65341651	2.14529522	0.92830275	0.59748788	0.17188324	2.36172413	0.89551579	0.74725792	1.17417778	1.13106362	0.17926306	0.58213596	0.22594480	0.81078283	0.35663782	2.25315507	1.38983729	1.32917068	1.54599319	1.69307418	1.10603876	2.14823066	4.09879198	0.86707664	2.89143212	0.54203663	2.62047102	1.87393789	8.59275801	0.85212312	1.28766622
554.300000	131	0	0	30.6	1.214600	4095.000000	6	1.98372760	0.65340899	2.14533154	0.92828814	0.59748979	0.17185891	2.36188423	0.89555896	0.74726122	1.17415461	1.13103262	0.17926167	0.58212566	0.22593776	0.81079169	0.35663800	2.25299498	1.38981003	1.32920176	1.54596998	1.69309636	1.10598122	2.14802371	4.09917844	0.86702659	2.89114717	0.54203969	2.62036215	1.87381644	8.59094539	0.85119251	1.28761046
554.900000	131	0	0	30.6	1.210938	4095.000000	6	1.98365076	0.65343111	2.14540317	0.92828814	0.59748363	0.17183244	2.36161591	0.89553347	0.74719400	1.17413762	1.13098445	0.17925859	0.58212629	0.22593920	0.81076561	0.35664013	2.25310941	1.38979535	1.32909940	1.54591633	1.69311403	1.10599338	2.14782702	4.09893475	0.86701842	2.89154653	0.54200497	2.62054465	1.87381599	8.59248734	0.85048577	1.28758968
555.400000	131	0	0	30.6	1.210938	4095.000000	6	1.98362230	0.65342359	2.14540931	0.92833011	0.59755229	0.17181913	2.36195132	0.89553373	0.74721523	1.17417376	1.13104255	0.17925752	0.58213133	0.22593344	0.81076856	0.35663338	2.25299498	1.38984463	1.32913419	1.54588628	1.69314115	1.10605833	2.14764879	4.09894978	0.86701204	2.89153179	0.54199251	2.62054780	1.87367476	8.59160303	0.84984526	1.28762399
556.000000	131	0	0	30.6	1.213379	4095.000000	6	1.98355305	0.65342248	2.14530494	0.92830302	0.59751913	0.17180199	2.36179009	0.89551579	0.74716971	1.17416450	1.13106904	0.17925721	0.58212019	0.22593216	0.81074813	0.35662183	2.25304548	1.38979500	1.32920311	1.54565954	1.69298790	1.10601029	2.14736047	4.09937598	0.86701076	2.89154372	0.54201416	2.62037159	1.87378225	8.59103664	0.84922117	1.28755800
556.600000	131	0	0	30.6	1.213989	4095.000000	6	1.98366926	0.65342204	2.14534945	0.92831285	0.59749936	0.17178776	2.36205505	0.89557405	0.74716169	1.17414164	1.13098746	0.17925474	0.58212313	0.22593168	0.81077619	0.35662272	2.25297349	1.38977334	1.32917034	1.54573600	1.69307171	1.10602067	2.14711418	4.09924715	0.86698957	2.89142931	0.54200068	2.62048739	1.87375077	8.59155583	0.84864855	1.28758572
557.100000	131	0	0	30.6	1.213989	4095.000000	6	1.98366641	0.65341695	2.14537503	0.92831630	0.59749532	0.17177384	2.36200093	0.89559070	0.74712443	1.17414905	1.13101817	0.17924889	0.58211283	0.22592656	0.81074247	0.35661703	2.25284080	1.38975726	1.32902238	1.54558802	1.69312718	1.10597677	2.14694573	4.09911188	0.86699135	2.89155004	0.54197658	2.62017275	1.87355242	8.59180442	0.84809053	1.28763125
557.600000	131	0	0	30.6	1.212158	4095.000000	6	1.98350942	0.65342226	2.14553312	0.92834393	0.59745642	0.17176160	2.36201220	0.89558758	0.74707537	1.17414380	1.13105790	0.17924581	0.58211220	0.22593024	0.81072549	0.35661970	2.25290956	1.38975901	1.32908825	1.54554047	1.69296325	1.10595809	2.14688839	4.09884350	0.86701000	2.89160549	0.54196943	2.62029105	1.87348496	8.59529229	0.84758061	1.28756460
558.200000	131	0	0	30.6	1.213379	4095.000000	6	1.98343827	0.65340833	2.14556331	0.92834472	0.59742538	0.17175196	2.36208098	0.89561437	0.74706735	1.17408543	1.13098445	0.17923996	0.58211493	0.22592768	0.81071565	0.35661845	2.25274036	1.38959091	1.32908082	1.54539859	1.69305815	1.10601236	2.14703840	4.09840019	0.86700157	2.89174799	0.54195390	2.62017275	1.87334330	8.59432566	0.84714195	1.28745573
558.800000	131	0	0	30.6	1.210938	4095.000000	6	1.98350040	0.65341828	2.14550498	0.92833011	0.59742177	0.17174033	2.36190791	0.89563258	0.74704636	1.17412990	1.13093267	0.17924181	0.58210295	0.22592688	0.81071860	0.35662751	2.25287196	1.38966814	1.32915852	1.54547847	1.69304501	1.10595898	2.14678241	4.09824027	0.86700770	2.89167990	0.54196555	2.62029419	1.87335859	8.59406751	0.84683395	1.28749532
559.300000	131	0	0	30.6	1.213379	4095.000000	6	1.98351321	0.65341209	2.14532285	0.92829611	0.59743112	0.17173911	2.36192313	0.89560735	0.74704519	1.17413237	1.13100161	0.17924012	0.58211283	0.22592624	0.81070753	0.35662485	2.25273767	1.38968107	1.32916054	1.54537120	1.69303145	1.10592755	2.14648653	4.09801275	0.86703681	2.89167007	0.54196412	2.62033006	1.87314455	8.59385658	0.84650712	1.28745837
559.900000	131	0	0	30.6	1.212158	4095.000000	6	1.98341503	0.65341297	2.14531978	0.92829532	0.59743686	0.17172427	2.36186112	0.89557327	0.74705462	1.17416789	1.13100462	0.17923981	0.58211683	0.22592544	0.81070802	0.35661668	2.25263669	1.38966779	1.32913217	1.54533317	1.69302775	1.10595809	2.14641282	4.09798055	0.86698242	2.89157812	0.54192122	2.62030678	1.87312521	8.59402658	0.84609925	1.28747156
560.400000	131	0	0	30.6	1.210327	4095.000000	7	1.98344823	0.65338798	2.14553261	0.92830329	0.59740582	0.17171769	2.36181546	0.89554934	0.74704660	1.17411106	1.13098234	0.17923334	0.58212419	0.22592768	0.81071048	0.35661827	2.25281341	1.39020536	1.32932507	1.54643917	1.69454605	1.10684711	2.15679898	4.10252871	0.86848487	2.90001386	0.54248609	2.63411900	1.87995599	8.61368803	0.86389526	1.29021990
561.000000	131	0	0	30.6	1.213379	4095.000000	7	1.98876352	0.65467377	2.15055612	0.92976041	0.61218421	0.17253127	2.36419165	0.89614720	0.74956673	1.17592325	1.13393643	0.17945722	0.58264930	0.22616295	0.81299377	0.35717699	2.25851945	1.39651121	1.33123159	1.55305569	1.69603466	1.10759351	2.17564980	4.10435303	0.86882460	2.90106694	0.54260828	2.63626920	1.88140200	8.61350477	0.88887539	1.29063563
561.600000	131	0	0	30.6	1.214600	4095.000000	7	1.98933513	0.65482251	2.15098848	0.92983991	0.61504562	0.17281224	2.36431129	0.89616229	0.74992231	1.17631815	1.13449354	0.17949526	0.58269663	0.22619625	0.81334454	0.35723316	2.25979614	1.39730701	1.33149441	1.55409212	1.69630256	1.10771790	2.18055225	4.10463048	0.86894067	2.90111908	0.54264323	2.63678740	1.88187520	8.61719321	0.90790248	1.29081642
562.100000	131	0	0	30.6	1.213379	4095.000000	7	1.98964287	0.65485704	2.15119058	0.92983459	0.61602663	0.17294578	2.36428025	0.89617738	0.75005606	1.17646815	1.13465555	0.17951789	0.58272482	0.22621305	0.81352550	0.35726373	2.26029948	1.39761553	1.33150963	1.55460156	1.69637706	1.10778558	2.18285873	4.10516824	0.86900229	2.90103242	0.54266305	2.63730318	1.88235528	8.61663678	0.91886707	1.29096418
562.700000	131	0	0	30.6	1.212769	4095.000000	7	1.98982934	0.65488471	2.15112646	0.92978301	0.61658354	0.17304395	2.36416908	0.89617140	0.75014846	1.17656497	1.13483960	0.17952590	0.58274417	0.22622026	0.81364114	0.35727297	2.26054203	1.39781878	1.33153703	1.55505074	1.69640916	1.10787524	2.18431440	4.10539736	0.86901763	2.90088306	0.54267715	2.63719672	1.88220443	8.61617208	0.92456925	1.29098336
563.200000	131	0	0	30.6	1.213989	4095.000000	7	1.98968853	0.65487697	2.15084845	0.92975935	0.61646718	0.17309358	2.36411660	0.89617712	0.75014184	1.17655259	1.13477232	0.17952960	0.58273576	0.22622042	0.81360168	0.35727031	2.26068703	1.39768362	1.33150253	1.55494178	1.69637664	1.10782032	2.18401757	4.10505746	0.86894374	2.90001104	0.54262749	2.63636168	1.88176863	8.61443692	0.92368176	1.29080717
563.800000	131	0	0	30.6	1.210327	4095.000000	7	1.98946022	0.65477625	2.15062894	0.92966709	0.61516831	0.17307213	2.36405509	0.89613861	0.74994759	1.17642825	1.13450410	0.17951666	0.58268422	0.22620185	0.81348408	0.35723564	2.26024343	1.39721015	1.33136316	1.55437835	1.69616347	1.10770691	2.18202824	4.10447239	0.86878216	2.89943010	0.54260399	2.63530213	1.88132706	8.61281288	0.91955160	1.29056655
564.300000	131	0	0	30.6	1.212158	4095.000000	7	1.98902838	0.65469126	2.15032434	0.92954374	0.61365687	0.17302756	2.36387397	0.89611571	0.74973400	1.17623836	1.13420274	0.17949787	0.58266087	0.22618584	0.81328882	0.35718516	2.25973849	1.39657787	1.33119202	1.55379828	1.69586432	1.10759529	2.17969613	4.10430141	0.86863977	2.89843329	0.54258131	2.63398041	1.88075063	8.61014407	0.91438385	1.29026219
564.900000	131	0	0	30.6	1.212158	4095.000000	7	1.98857905	0.65458568	2.14979317	0.92940152	0.61217304	0.17296890	2.36348073	0.89606419	0.74952917	1.17612919	1.13386948	0.17948309	0.58262491	0.22616968	0.81308891	0.35713895	2.25918949	1.39599105	1.33105099	1.55313742	1.69566066	1.10746825	2.17756897	4.10379068	0.86855567	2.89769508	0.54250570	2.63293265	1.88022399	8.60840137	0.90912843	1.29005106
565.400000	131	0	0	30.6	1.213379	4095.000000	7	1.98803379	0.65445600	2.14947791	0.92931912	0.61079785	0.17290075	2.36359300	0.89604676	0.74930005	1.17593531	1.13367468	0.17946877	0.58257379	0.22614775	0.81289790	0.35709416	2.25864655	1.39553660	1.33081293	1.55251803	1.69545661	1.10735249	2.17525300	4.10336387	0.86836781	2.89708371	0.54248078	2.63177281	1.87966682	8.60857182	0.90408603	1.28994434
566.000000	131	0	0	30.6	1.213989	4095.000000	7	1.98770205	0.65437656	2.14914989	0.92924603	0.60959210	0.17283735	2.36336340	0.89597130	0.74914748	1.17577824	1.13336835	0.17945014	0.58254477	0.22613494	0.81277098	0.35705239	2.25841067	1.39505176	1.33073922	1.55198319	1.69518389	1.10729342	2.17321408	4.10267487	0.86825255	2.89635082	0.54244400	2.63117160	1.87921307	8.60804469	0.89960748	1.28974117
566.600000	131	0	0	30.6	1.211548	4095.000000	7	1.98725680	0.65430442	2.14881884	0.92915965	0.60859819	0.17277395	2.36331996	0.89593566	0.74903058	1.17565952	1.13321761	0.17943674	0.58252353	0.22611589	0.81259232	0.35701454	2.25776455	1.39471109	1.33062257	1.55147712	1.69505433	1.10716996	2.17117137	4.10260501	0.86817179	2.89608993	0.54239618	2.63028745	1.87882661	8.60798787	0.89558134	1.28959550
567.100000	131	0	0	30.6	1.210938	4095.000000	7	1.98699454	0.65423848	2.14863848	0.92904324	0.60774781	0.17271806	2.36311182	0.89586775	0.74885560	1.17556863	1.13307835	0.17942950	0.58246527	0.22610245	0.81245656	0.35698966	2.25762835	1.39427133	1.33054244	1.55101430	1.69485816	1.10709785	2.16969749	4.10214613	0.86804121	2.89560338	0.54240374	2.62961207	1.87850965	8.60509430	0.89204591	1.28947064
567.700000	131	0	0	30.6	1.213379	4095.000000	7	1.98679122	0.65416812	2.14858365	0.92902889	0.60702250	0.17266616	2.36301876	0.89584564	0.74873448	1.17549073	1.13289811	0.17941180	0.58246380	0.22609429	0.81236540	0.35696975	2.25743564	1.39401278	1.33045082	1.55064543	1.69480881	1.10703850	2.16820702	4.10153690	0.86804760	2.89536576	0.54235655	2.62907582	1.87812873	8.60548549	0.88895464	1.28927876
568.200000	131	0	0	30.6	1.212158	4095.000000	7	1.98660786	0.65413051	2.14823066	0.92896724	0.60639811	0.17261732	2.36293979	0.89585058	0.74864193	1.17538563	1.13279383	0.17940502	0.58241942	0.22608404	0.81225676	0.35695002	2.25716006	1.39384288	1.33028382	1.55047646	1.69463692	1.10704859	2.16688135	4.10156591	0.86794079	2.89513590	0.54232897	2.62848475	1.87795745	8.60532144	0.88616476	1.28921766
568.800000	131	0	0	30.6	1.213989	4095.000000	7	1.98644542	0.65410109	2.14817841	0.92892552	0.60583686	0.17257047	2.36291329	0.89581910	0.74853900	1.17528611	1.13263350	0.17939871	0.58239818	0.22606868	0.81217054	0.35693350	2.25669455	1.39357949	1.33031289	1.55011227	1.69463692	1.10696728	2.16584979	4.10134889	0.86788330	2.89476619	0.54231936	2.62821453	1.87756762	8.60202887	0.88367207	1.28914864
569.300000	131	0	0	30.6	1.213379	4095.000000	7	1.98633429	0.65405772	2.14769027	0.92888273	0.60533869	0.17252699	2.36270462	0.89579075	0.74839972	1.17526323	1.13258679	0.17938269	0.58238683	0.22606131	0.81209812	0.35691306	2.25655358	1.39335430	1.33019019	1.54984879	1.69459539	1.10688894	2.16500043	4.10130699	0.86783783	2.89437124	0.54227666	2.62769689	1.87721661	8.60109886	0.88154887	1.28907632
569.900000	131	0	0	30.6	1.212769	4095.000000	7	1.98605362	0.65405485	2.14755251	0.92878601	0.60494541	0.17248795	2.36273564	0.89581156	0.74835959	1.17518875	1.13245481	0.17938223	0.58237652	0.22605411	0.81201954	0.35688925	2.25638087	1.39318167	1.33016957	1.54957659	1.69451562	1.10686224	2.16383302	4.10109428	0.86782888	2.89428621	0.54226236	2.62731442	1.87699360	8.60273515	0.87955138	1.28905717
570.500000	131	0	0	30.6	1.213379	4095.000000	7	1.98595533	0.65399202	2.14743780	0.92879983	0.60453877	0.17245381	2.36271646	0.89576057	0.74825220	1.17516618	1.13237226	0.17936976	0.58236727	0.22605363	0.81196757	0.35686650	2.25618342	1.39308223	1.33013104	1.54942830	1.69444326	1.10679756	2.16298702	4.10073444	0.86772414	2.89426232	0.54225685	2.62708534	1.87676161	8.60110202	0.87775908	1.28884981
571.000000	0	0	0	30.6	1.212158	4095.000000	0	1.98575163	0.65396658	2.14731592	0.92879558	0.60416771	0.17242059	2.36258337	0.89581598	0.74819272	1.17506481	1.13226198	0.17936098	0.58235507	0.22604307	0.81186339	0.35685744	2.25607260	1.39285115	1.33006445	1.54928613	1.69440296	1.10679845	2.16228674	4.10072155	0.86769961	2.89410774	0.54224520	2.62684997	1.87632247	8.59909437	0.87505399	1.28848699
571.600000	0	0	0	30.6	1.210938	4095.000000	0	1.98504762	0.65380200	2.14687098	0.92866751	0.60297124	0.17235293	2.36250837	0.89576213	0.74807188	1.17499157	1.13214961	0.17935698	0.58232920	0.22603827	0.81186733	0.35686330	2.25579235	1.39282384	1.32999009	1.54904183	1.69422782	1.10673644	2.15992557	4.09973890	0.86747405	2.89298729	0.54212488	2.62449947	1.87534138	8.59597250	0.86894630	1.28818498
572.100000	0	0	0	30.6	1.213379	4095.000000	0	1.98469974	0.65372060	2.14652492	0.92857850	0.60212489	0.17228068	2.36245255	0.89574236	0.74799896	1.17491741	1.13206556	0.17935621	0.58232016	0.22603122	0.81183679	0.35684624	2.25583484	1.39274018	1.32999854	1.54897475	1.69419000	1.10665603	2.15930093	4.09972172	0.86748758	2.89285245	0.54213652	2.62485502	1.87548363	8.59604179	0.86754659	1.28822821
572.700000	0	0	0	30.6	1.212769	4095.000000	0	1.98493514	0.65374471	2.14657406	0.92861862	0.60220872	0.17226843	2.36256420	0.89577097	0.74800085	1.17491833	1.13207791	0.17935251	0.58233551	0.22603411	0.81183187	0.35684482	2.25583861	1.39267892	1.32994886	1.54891454	1.69415629	1.10669253	2.15927312	4.09973138	0.86748631	2.89323382	0.54214918	2.62503218	1.87562859	8.59618036	0.86680011	1.28827508
573.200000	0	0	0	30.6	1.212158	4095.000000	0	1.98493134	0.65379160	2.14681774	0.92861012	0.60230214	0.17226476	2.36249428	0.89575172	0.74805584	1.17490566	1.13201164	0.17934866	0.58231869	0.22602994	0.81175897	0.35685353	2.25579342	1.39270132	1.32994075	1.54894998	1.69411806	1.10665692	2.15920259	4.09964011	0.86749729	2.89321555	0.54213611	2.62523900	1.87566551	8.59733003	0.86638807	1.28833416
573.800000	0	0	0	30.6	1.213379	4095.000000	0	1.98499636	0.65381173	2.14683361	0.92866033	0.60238939	0.17226048	2.36247962	0.89570984	0.74803955	1.17495140	1.13200863	0.17934913	0.58231722	0.22603731	0.81177769	0.35685620	2.25588379	1.39271917	1.32999077	1.54889930	1.69415095	1.10668511	2.15912278	4.09978614	0.86752871	2.89339045	0.54215184	2.62537457	1.87556421	8.59733633	0.86607466	1.28835958
574.400000	0	0	0	30.6	1.213989	4095.000000	0	1.98504857	0.65383297	2.14691091	0.92870125	0.60244592	0.17225328	2.36247905	0.89567758	0.74803483	1.17496036	1.13204869	0.17935113	0.58234918	0.22603363	0.81177005	0.35685282	2.25562131	1.39276013	1.32998164	1.54894541	1.69410120	1.10666760	2.15900283	4.09963796	0.86751057	2.89351409	0.54215654	2.62538592	1.87560653	8.59571112	0.86585724	1.28837278
574.900000	0	0	0	30.6	1.213989	4095.000000	0	1.98515584	0.65382943	2.14711520	0.92870364	0.60252038	0.17225267	2.36256420	0.89564767	0.74806787	1.17494182	1.13201345	0.17934897	0.58234477	0.22603635	0.81176069	0.35685851	2.25567240	1.39275698	1.33003606	1.54892064	1.69412957	1.10667561	2.15919177	4.10009219	0.86749704	2.89357450	0.54213897	2.62549754	1.87572178	8.59791283	0.86570007	1.28836255
575.500000	0	0	0	30.6	1.213379	4095.000000	0	1.98517958	0.65385686	2.14713619	0.92874456	0.60258481	0.17224701	2.36251289	0.89569475	0.74805749	1.17493502	1.13198573	0.17934097	0.58232100	0.22603811	0.81178729	0.35685460	2.25574932	1.39271882	1.32993230	1.54894579	1.69411929	1.10667146	2.15924069	4.09973782	0.86754199	2.89346140	0.54216226	2.62559529	1.87573169	8.59856186	0.86559317	1.28834539
576.000000	0	0	0	30.6	1.212769	4095.000000	0	1.98527214	0.65384867	2.14716077	0.92871586	0.60267719	0.17224563	2.36270857	0.89568122	0.74805442	1.17490628	1.13211798	0.17934389	0.58233993	0.22603427	0.81178114	0.35685193	2.25582355	1.39276118	1.32988160	1.54899533	1.69415670	1.10665603	2.15907181	4.10014266	0.86752207	2.89360611	0.54216369	2.62568421	1.87574700	8.59670634	0.86550209	1.28836387
576.600000	0	0	0	30.7	1.213379	4095.000000	0	1.98532293	0.65386018	2.14721300	0.92868159	0.60273822	0.17224777	2.36252698	0.89570854	0.74798811	1.17493502	1.13200622	0.17934759	0.58233888	0.22603395	0.81177449	0.35684642	2.25576438	1.39272197	1.32988397	1.54891950	1.69427428	1.10667472	2.15910631	4.09999876	0.86756294	2.89390047	0.54214898	2.62564006	1.87587577	8.59622130	0.86550566	1.28840975
577.100000	0	0	0	30.7	1.212769	4095.000000	0	1.98536898	0.65385509	2.14699744	0.92871985	0.60277193	0.17225129	2.36261383	0.89571712	0.74798693	1.17492760	1.13198212	0.17934343	0.58234350	0.22603875	0.81175749	0.35684891	2.25570898	1.39277168	1.32986031	1.54903878	1.69427921	1.10666434	2.15920619	4.10061736	0.86756447	2.89387869	0.54213938	2.62582801	1.87601850	8.59635988	0.86539342	1.28838301
577.700000	0	0	0	30.7	1.212158	4095.000000	0	1.98532910	0.65387632	2.14720532	0.92874509	0.60286859	0.17224456	2.36271646	0.89573117	0.74797938	1.17489917	1.13197760	0.17934636	0.58235087	0.22603747	0.81177153	0.35684411	2.25559926	1.39279969	1.32997961	1.54893779	1.69428990	1.10670914	2.15913102	4.10054755	0.86753382	2.89401289	0.54217860	2.62591442	1.87590953	8.59849254	0.86534266	1.28845893
578.200000	0	0	0	30.7	1.212769	4095.000000	0	1.98536186	0.65387212	2.14719559	0.92874403	0.60289527	0.17224701	2.36272041	0.89578918	0.74805041	1.17491586	1.13203092	0.17934466	0.58233341	0.22603763	0.81177646	0.35684411	2.25568531	1.39279059	1.33001341	1.54891721	1.69426359	1.10667888	2.15908417	4.10090845	0.86758031	2.89404240	0.54217104	2.62579710	1.87598833	8.59870049	0.86532532	1.28843484
578.800000	0	0	0	30.7	1.212769	4095.000000	0	1.98539319	0.65388738	2.14733026	0.92873048	0.60292216	0.17224180	2.36260706	0.89579309	0.74808109	1.17492853	1.13199839	0.17933943	0.58233888	0.22603443	0.81178114	0.35685406	2.25575577	1.39279829	1.32999482	1.54888024	1.69417438	1.10672486	2.15907799	4.10069684	0.86755400	2.89387799	0.54217186	2.62583116	1.87611847	8.59863748	0.86533628	1.28841470
579.400000	0	0	0	30.7	1.212158	4095.000000	0	1.98543686	0.65389911	2.14726881	0.92877963	0.60297722	0.17225236	2.36275819	0.89577123	0.74806292	1.17493904	1.13197911	0.17934050	0.58234624	0.22603267	0.81176734	0.35684482	2.25573587	1.39276538	1.33006952	1.54894084	1.69416903	1.10663912	2.15908623	4.10055399	0.86755349	2.89399954	0.54218820	2.62579710	1.87615539	8.59691423	0.86529675	1.28841767
579.900000	0	0	0	30.7	1.213379	4095.000000	0	1.98538797	0.65388517	2.14728161	0.92878734	0.60300475	0.17224532	2.36270687	0.89573507	0.74809336	1.17491679	1.13197188	0.17934897	0.58234140	0.22603859	0.81178434	0.35683914	2.25581171	1.39278604	1.33003775	1.54897628	1.69418630	1.10668897	2.15918457	4.10054540	0.86760049	2.89422016	0.54218391	2.62576304	1.87587982	8.59606068	0.86529802	1.28847082
580.500000	128	0	0	30.6	1.212158	4095.000000	1	1.98553703	0.65388982	2.14725959	0.92878149	0.60302972	0.17225328	2.36248526	0.89573403	0.74808770	1.17493780	1.13197218	0.17934559	0.58235234	0.22603603	0.81177990	0.35684518	2.25567993	1.39279514	1.33001916	1.54904564	1.69415835	1.10663942	2.15916449	4.10043048	0.86758338	2.89394755	0.54217002	2.62565835	1.87593295	8.59684493	0.86515442	1.28845002
581.000000	128	0	0	30.6	1.212769	4095.000000	1	1.98552374	0.65384712	2.14722221	0.92873579	0.60264028	0.17223185	2.36252473	0.89568513	0.74796876	1.17485715	1.13185561	0.17933204	0.58229430	0.22602194	0.81160088	0.35681479	2.25531154	1.39211646	1.32986031	1.54832320	1.69372757	1.10637688	2.15582049	4.09905605	0.86718365	2.89136614	0.54200558	2.62175327	1.87396443	8.59297519	0.85971751	1.28759660
581.600000	128	0	0	30.6	1.212158	4095.000000	1	1.98386232	0.65345919	2.14566513	0.92829638	0.59888523	0.17197230	2.36170497	0.89549212	0.74726358	1.17435107	1.13111059	0.17926691	0.58215320	0.22594960	0.81096472	0.35665239	2.25374612	1.39016376	1.32921223	1.54627211	1.69325538	1.10607553	2.15007309	4.09845171	0.86699340	2.89116541	0.54196126	2.62094683	1.87359650	8.59068740	0.85671237	1.28748179
582.100000	128	0	0	30.6	1.213379	4095.000000	1	1.98379543	0.65343885	2.14556382	0.92835349	0.59837887	0.17188569	2.36188310	0.89546767	0.74716287	1.17425377	1.13089835	0.17924905	0.58210800	0.22594096	0.81086824	0.35664119	2.25335010	1.38999108	1.32915852	1.54601944	1.69314033	1.10607435	2.14893619	4.09815656	0.86698395	2.89134087	0.54196044	2.62077122	1.87332666	8.59132297	0.85505617	1.28742307
582.700000	128	0	0	30.7	1.215210	4095.000000	1	1.98363795	0.65341275	2.14542773	0.92829293	0.59818234	0.17184606	2.36149190	0.89548613	0.74708764	1.17423245	1.13080714	0.17924705	0.58211830	0.22593424	0.81083698	0.35662769	2.25326736	1.38984498	1.32919365	1.54584519	1.69315265	1.10602363	2.14817073	4.09791509	0.86692522	2.89148125	0.54194206	2.62058367	1.87325202	8.59135758	0.85381311	1.28734620
583.300000	128	0	0	30.7	1.213379	4095.000000	1	1.98341646	0.65341076	2.14541084	0.92828761	0.59804431	0.17180918	2.36162323	0.89548795	0.74704000	1.17421577	1.13080985	0.17924320	0.58210400	0.22592768	0.81077250	0.35661987	2.25309866	1.38982506	1.32914500	1.54571660	1.69310992	1.10603075	2.14784136	4.09795694	0.86693084	2.89179011	0.54190366	2.62055221	1.87326551	8.59298463	0.85282176	1.28729342
583.800000	128	0	0	30.7	1.210938	4095.000000	1	1.98346056	0.65340811	2.14537298	0.92825547	0.59792204	0.17178516	2.36156799	0.89550616	0.74702231	1.17420280	1.13088992	0.17923827	0.58209601	0.22592544	0.81076807	0.35661881	2.25309383	1.38981038	1.32906697	1.54550053	1.69304377	1.10597351	2.14737276	4.09826066	0.86695586	2.89161953	0.54188916	2.62059248	1.87309733	8.59154953	0.85207077	1.28737193
584.400000	128	0	0	30.7	1.213989	4095.000000	1	1.98347574	0.65339329	2.14541136	0.92827646	0.59790035	0.17176451	2.36159505	0.89550434	0.74701618	1.17418179	1.13085861	0.17923103	0.58209202	0.22592336	0.81072500	0.35661294	2.25297886	1.38976774	1.32912744	1.54541723	1.69301542	1.10595691	2.14731029	4.09812114	0.86695433	2.89177045	0.54192572	2.62069066	1.87298223	8.59094854	0.85146322	1.28737391
585.000000	128	0	0	30.6	1.211548	4095.000000	1	1.98338278	0.65341209	2.14552443	0.92826716	0.59789524	0.17175242	2.36161929	0.89549368	0.74698080	1.17412434	1.13079660	0.17923150	0.58208823	0.22592160	0.81073607	0.35660531	2.25291870	1.38972685	1.32910311	1.54553324	1.69297722	1.10601622	2.14716947	4.09817588	0.86691781	2.89151073	0.54191203	2.62057172	1.87295525	8.59207821	0.85084731	1.28732014
585.500000	128	0	0	30.7	1.213379	4095.000000	1	1.98348475	0.65339860	2.14540010	0.92825069	0.59783804	0.17173437	2.36177769	0.89554830	0.74696666	1.17411446	1.13078366	0.17923042	0.58209412	0.22591760	0.81069301	0.35661064	2.25294609	1.38962026	1.32901596	1.54531795	1.69294846	1.10601207	2.14689607	4.09792904	0.86693365	2.89177396	0.54190836	2.62044963	1.87296829	8.59155897	0.85038296	1.28731651
586.000000	128	0	0	30.7	1.211548	4095.000000	1	1.98342025	0.65340966	2.14545843	0.92828974	0.59782762	0.17172182	2.36158660	0.89557327	0.74694142	1.17412249	1.13083905	0.17922688	0.58209202	0.22592096	0.81069621	0.35660708	2.25282576	1.38960035	1.32907643	1.54532480	1.69296818	1.10598923	2.14683463	4.09742792	0.86691373	2.89188348	0.54191367	2.62044459	1.87293727	8.59191457	0.84994526	1.28729705
586.600000	128	0	0	30.7	1.211548	4095.000000	1	1.98325284	0.65339838	2.14531517	0.92825414	0.59782273	0.17172014	2.36163056	0.89556859	0.74691996	1.17411786	1.13087969	0.17922026	0.58208886	0.22591952	0.81065265	0.35660779	2.25275916	1.38956994	1.32903893	1.54522173	1.69303597	1.10598093	2.14670716	4.09729380	0.86691118	2.89113523	0.54189161	2.62031748	1.87270348	8.59184848	0.84953444	1.28733136
587.200000	128	0	0	30.7	1.212158	4095.000000	1	1.98329884	0.65338865	2.14528141	0.92824671	0.59780041	0.17170882	2.36180756	0.89554440	0.74688318	1.17411878	1.13084416	0.17922595	0.58207225	0.22591952	0.81067061	0.35660317	2.25274197	1.38953395	1.32904467	1.54514148	1.69297968	1.10597618	2.14659966	4.09745689	0.86691909	2.89135631	0.54190060	2.62030929	1.87276283	8.58771817	0.84911188	1.28733334
587.700000	128	0	0	30.7	1.213989	4095.000000	1	1.98328983	0.65341408	2.14521388	0.92824538	0.59781614	0.17170346	2.36161478	0.89553920	0.74696666	1.17412064	1.13087969	0.17922072	0.58207330	0.22591663	0.81067824	0.35660921	2.25269363	1.38957344	1.32902846	1.54523390	1.69299077	1.10597233	2.14659096	4.09710604	0.86690709	2.89141527	0.54190550	2.62039551	1.87282127	8.58996067	0.84896499	1.28734059
588.300000	128	0	0	30.7	1.212769	4095.000000	1	1.98338089	0.65339506	2.14517909	0.92826530	0.59786101	0.17170361	2.36187577	0.89550226	0.74695156	1.17412249	1.13089383	0.17922103	0.58208087	0.22591695	0.81070704	0.35660726	2.25286874	1.38963529	1.32910784	1.54518179	1.69295914	1.10594326	2.14672917	4.09744723	0.86690964	2.89104611	0.54188854	2.62041501	1.87289456	8.58985056	0.84860944	1.28727561
588.800000	128	0	0	30.7	1.213989	4095.000000	1	1.98345108	0.65338246	2.14520416	0.92826849	0.59781359	0.17169046	2.36200149	0.89548171	0.74692680	1.17409840	1.13083273	0.17922103	0.58207162	0.22591487	0.81066791	0.35660992	2.25290741	1.38958637	1.32905954	1.54529437	1.69296489	1.10604706	2.14645787	4.09706742	0.86686777	2.89132613	0.54187833	2.62033069	1.87282981	8.59003302	0.84837759	1.28724856
589.400000	128	0	0	30.7	1.212769	4095.000000	1	1.98338041	0.65337162	2.14520518	0.92827566	0.59777106	0.17167302	2.36185492	0.89547677	0.74691242	1.17408543	1.13086373	0.17921702	0.58208108	0.22591503	0.81065954	0.35660086	2.25274089	1.38958078	1.32903826	1.54520956	1.69292052	1.10601622	2.14644353	4.09732062	0.86687875	2.89117524	0.54188364	2.62020861	1.87294266	8.58871192	0.84802520	1.28723536
590.000000	128	0	0	30.7	1.212158	4095.000000	1	1.98336950	0.65337671	2.14511924	0.92827008	0.59773683	0.17166919	2.36165311	0.89549680	0.74691430	1.17411322	1.13086704	0.17921564	0.58208592	0.22591711	0.81064502	0.35660193	2.25276668	1.38957064	1.32900009	1.54518217	1.69297064	1.10595868	2.14614872	4.09699768	0.86686292	2.89129525	0.54188242	2.62023064	1.87275249	8.59240236	0.84784211	1.28727495
590.500000	128	0	0	30.6	1.212769	4095.000000	1	1.98346673	0.65336587	2.14521644	0.92822838	0.59775873	0.17166629	2.36187972	0.89545752	0.74691265	1.17408913	1.13091581	0.17922026	0.58208760	0.22591167	0.81063641	0.35660495	2.25280374	1.38960733	1.32903150	1.54506504	1.69298050	1.10596313	2.14626900	4.09682711	0.86687083	2.89132122	0.54189569	2.62027280	1.87273046	8.58961149	0.84758515	1.28724361
591.000000	128	0	0	30.6	1.212769	4095.000000	1	1.98356206	0.65335327	2.14498727	0.92829771	0.59779913	0.17165711	2.36161534	0.89552671	0.74689780	1.17411291	1.13083122	0.17921241	0.58208550	0.22591423	0.81063493	0.35660992	2.25270652	1.38952871	1.32908048	1.54521184	1.69296941	1.10603727	2.14618967	4.09725196	0.86685117	2.89136614	0.54185791	2.62038544	1.87288421	8.59027211	0.84737513	1.28721029
591.600000	128	0	0	30.6	1.212158	4095.000000	3	1.98331686	0.65336300	2.14516784	0.92827672	0.59778574	0.17165558	2.36165649	0.89549810	0.74687988	1.17407709	1.13071353	0.17921025	0.58207499	0.22590831	0.81063936	0.35660069	2.25272424	1.38959580	1.32906832	1.54516924	1.69300639	1.10606485	2.14657713	4.09803099	0.86722298	2.89372202	0.54204276	2.62533736	1.87583299	8.60049681	0.85302393	1.28857711
592.200000	128	0	0	30.6	1.214600	4095.000000	3	1.98598192	0.65401879	2.14772920	0.92900524	0.60409082	0.17202188	2.36286704	0.89585214	0.74807141	1.17485437	1.13199296	0.17930047	0.58230355	0.22602402	0.81165136	0.35684020	2.25560249	1.39295863	1.33012698	1.54880784	1.69453289	1.10686016	2.15992042	4.10074625	0.86787385	2.89668629	0.54224234	2.62921982	1.87721887	8.60025726	0.86030343	1.28905486
592.700000	128	0	0	30.6	1.213379	4095.000000	3	1.98668101	0.65417365	2.14843251	0.92916416	0.60655001	0.17224961	2.36300973	0.89589819	0.74844197	1.17524716	1.13261633	0.17935190	0.58241417	0.22606852	0.81205945	0.35693527	2.25657994	1.39377843	1.33035582	1.54976606	1.69478208	1.10698390	2.16378349	4.10097290	0.86795306	2.89668770	0.54228586	2.62963165	1.87763432	8.60176089	0.86500701	1.28920544
593.300000	128	0	0	30.6	1.212158	4095.000000	3	1.98677506	0.65419932	2.14859031	0.92916018	0.60730869	0.17235140	2.36305485	0.89588336	0.74858668	1.17539429	1.13272933	0.17936683	0.58244087	0.22608292	0.81220552	0.35696300	2.25693456	1.39406462	1.33038862	1.55011074	1.69492725	1.10701980	2.16563445	4.10102016	0.86802665	2.89641763	0.54230138	2.62990899	1.87798044	8.60555805	0.86890130	1.28931674
593.900000	128	0	0	30.6	1.213379	4095.000000	3	1.98703350	0.65426326	2.14861542	0.92922024	0.60782469	0.17242197	2.36317725	0.89592161	0.74865562	1.17551423	1.13286103	0.17937777	0.58244655	0.22608788	0.81228681	0.35698379	2.25728062	1.39427483	1.33051235	1.55036586	1.69493136	1.10708984	2.16699450	4.10104594	0.86809462	2.89671724	0.54231936	2.63018193	1.87821573	8.60431517	0.87245640	1.28938279
594.400000	128	0	0	30.6	1.213379	4095.000000	3	1.98710666	0.65431283	2.14865948	0.92920589	0.60831475	0.17247769	2.36339499	0.89588492	0.74875974	1.17560233	1.13296080	0.17939039	0.58245938	0.22609108	0.81236959	0.35700370	2.25748946	1.39445773	1.33051032	1.55067175	1.69495480	1.10705749	2.16801419	4.10104057	0.86807520	2.89668489	0.54236329	2.63054337	1.87851371	8.60629319	0.87585020	1.28948518
595.000000	128	0	0	30.6	1.212769	4095.000000	3	1.98723019	0.65435111	2.14893619	0.92921493	0.60876619	0.17252071	2.36333632	0.89589351	0.74882490	1.17564932	1.13304067	0.17939563	0.58246716	0.22610949	0.81245878	0.35701845	2.25773655	1.39474123	1.33056036	1.55094029	1.69499881	1.10714355	2.16903177	4.10120815	0.86814675	2.89679391	0.54237575	2.63081196	1.87863949	8.60469368	0.87920773	1.28953968
595.600000	128	0	0	30.6	1.212158	4095.000000	3	1.98739222	0.65439714	2.14900537	0.92922237	0.60921584	0.17256205	2.36320884	0.89591589	0.74896776	1.17567034	1.13309975	0.17940440	0.58248609	0.22611349	0.81252112	0.35702822	2.25780385	1.39486775	1.33064454	1.55104597	1.69513453	1.10723436	2.17014658	4.10120601	0.86817281	2.89697890	0.54239966	2.63128665	1.87863499	8.60494288	0.88246527	1.28957799
596.100000	128	0	0	30.6	1.212158	4095.000000	3	1.98755283	0.65440555	2.14914579	0.92928084	0.60960346	0.17261073	2.36335776	0.89592785	0.74901452	1.17570435	1.13327881	0.17941349	0.58250775	0.22612134	0.81259701	0.35704990	2.25801328	1.39507665	1.33069526	1.55147560	1.69524559	1.10722398	2.17110562	4.10154442	0.86824335	2.89684736	0.54238699	2.63149084	1.87907192	8.60525519	0.88561209	1.28971607
596.600000	128	0	0	30.6	1.213989	4095.000000	3	1.98755948	0.65442391	2.14937130	0.92928510	0.61003322	0.17264778	2.36331488	0.89591589	0.74907639	1.17577948	1.13325469	0.17942165	0.58251680	0.22612150	0.81266477	0.35705719	2.25821520	1.39519022	1.33069154	1.55179388	1.69537516	1.10724772	2.17194441	4.10208058	0.86825050	2.89700071	0.54241376	2.63178482	1.87924600	8.60455804	0.88873864	1.28976330
597.200000	128	0	0	30.6	1.213379	4095.000000	3	1.98773674	0.65446906	2.14942460	0.92930211	0.61042192	0.17268055	2.36346494	0.89593956	0.74913425	1.17579463	1.13332011	0.17942812	0.58252584	0.22612838	0.81272490	0.35707176	2.25832720	1.39535569	1.33078926	1.55190151	1.69542534	1.10737475	2.17272239	4.10209992	0.86830085	2.89722300	0.54244134	2.63208580	1.87936281	8.60408176	0.89163150	1.28988487
597.800000	128	0	0	30.6	1.213379	4095.000000	3	1.98788597	0.65450823	2.14945895	0.92930796	0.61076030	0.17271929	2.36369568	0.89594138	0.74921785	1.17586574	1.13340422	0.17943628	0.58253068	0.22613654	0.81278133	0.35707425	2.25856361	1.39550574	1.33079737	1.55217061	1.69538380	1.10736733	2.17358720	4.10206016	0.86838417	2.89745516	0.54245891	2.63255631	1.87965780	8.60680754	0.89445802	1.28990635
598.300000	128	0	0	30.6	1.212158	4095.000000	3	1.98811935	0.65452084	2.14951635	0.92938770	0.61110219	0.17275481	2.36374138	0.89598067	0.74929674	1.17589604	1.13346482	0.17943766	0.58253678	0.22614118	0.81285255	0.35707745	2.25872841	1.39568351	1.33088157	1.55228476	1.69545167	1.10743471	2.17440205	4.10247605	0.86839286	2.89759025	0.54248037	2.63292253	1.87987343	8.60679176	0.89713893	1.28994236
598.900000	128	0	0	30.6	1.212769	4095.000000	3	1.98819968	0.65455094	2.14959119	0.92941481	0.61144030	0.17278330	2.36380118	0.89600279	0.74932863	1.17592541	1.13357336	0.17944506	0.58255003	0.22615559	0.81289666	0.35710234	2.25874457	1.39580133	1.33087718	1.55265968	1.69554012	1.10747804	2.17524366	4.10253945	0.86845292	2.89813137	0.54251102	2.63301236	1.88000336	8.60949365	0.89975875	1.28996152
599.400000	128	0	0	30.6	1.210327	4095.000000	3	1.98820634	0.65457595	2.14972806	0.92939700	0.61174521	0.17281055	2.36357382	0.89599628	0.74937469	1.17596778	1.13362613	0.17944629	0.58255886	0.22615255	0.81296616	0.35710873	2.25902357	1.39591425	1.33089916	1.55275973	1.69560964	1.10749704	2.17588325	4.10253300	0.86845215	2.89798640	0.54252164	2.63334322	1.88023708	8.61071878	0.90216694	1.29003123
600.000000	128	0	0	30.6	1.212769	4095.000000	3	1.98830474	0.65458281	2.14980086	0.92943342	0.61204309	0.17284072	2.36367255	0.89603661	0.74944153	1.17600519	1.13367950	0.17944829	0.58256727	0.22615591	0.81301373	0.35712526	2.25905966	1.39600473	1.33105065	1.55299115	1.69565572	1.10754067	2.17653756	4.10237395	0.86845190	2.89810814	0.54254902	2.63343559	1.88048617	8.61172309	0.90450744	1.29011978
600.600000	128	0	0	30.7	1.212158	4095.000000	3	1.98844117	0.65463083	2.14995517	0.92944246	0.61233309	0.17287395	2.36375097	0.89606341	0.74950768	1.17606827	1.13372835	0.17946199	0.58259083	0.22616055	0.81307683	0.35711833	2.25928053	1.39612993	1.33099790	1.55311145	1.69568328	1.10756590	2.17699377	4.10264908	0.86851145	2.89791181	0.54254065	2.63382473	1.88059899	8.61241484	0.90673409	1.29017793
601.100000	128	0	0	30.7	1.213379	4095.000000	3	1.98840695	0.65463128	2.15002643	0.92946904	0.61257974	0.17289953	2.36343842	0.89600565	0.74954524	1.17607631	1.13385772	0.17946862	0.58259819	0.22616871	0.81309828	0.35713308	2.25942653	1.39624252	1.33098877	1.55343153	1.69573924	1.10759351	2.17762245	4.10289306	0.86852653	2.89834953	0.54254739	2.63413925	1.88087655	8.61286342	0.90871417	1.29030878
601.600000	128	0	0	30.7	1.213989	4095.000000	3	1.98842596	0.65464522	2.15027614	0.92949801	0.61281934	0.17292709	2.36360710	0.89597286	0.74956721	1.17610074	1.13381520	0.17947170	0.58262259	0.22617032	0.81312194	0.35714428	2.25936134	1.39630004	1.33095901	1.55349495	1.69576351	1.10759143	2.17839413	4.10263618	0.86857791	2.89824608	0.54255495	2.63439432	1.88089416	8.61255068	0.91064896	1.29033059
602.200000	128	0	0	30.7	1.212769	4095.000000	3	1.98860329	0.65465894	2.15030024	0.92952699	0.61309101	0.17295068	2.36376620	0.89596584	0.74962154	1.17612548	1.13393643	0.17947293	0.58261313	0.22617400	0.81313648	0.35716134	2.25955206	1.39638949	1.33098099	1.55356524	1.69587995	1.10762320	2.17890996	4.10321660	0.86858047	2.89839528	0.54257273	2.63451205	1.88102415	8.61275917	0.91244179	1.29039834
602.800000	128	0	0	30.7	1.213379	4095.000000	3	1.98863277	0.65467621	2.15037254	0.92953257	0.61328040	0.17297013	2.36359920	0.89599394	0.74967186	1.17618393	1.13399735	0.17948340	0.58262112	0.22617528	0.81321191	0.35716757	2.25966413	1.39651402	1.33109800	1.55381700	1.69594085	1.10765555	2.17950800	4.10312201	0.86862213	2.89837628	0.54257334	2.63447407	1.88121690	8.61275601	0.91407874	1.29035340
603.300000	128	0	0	30.7	1.212769	4095.000000	3	1.98877826	0.65469945	2.15036023	0.92954640	0.61350077	0.17299724	2.36357043	0.89600955	0.74973990	1.17618145	1.13402781	0.17948540	0.58263689	0.22618296	0.81324248	0.35717503	2.25958654	1.39669329	1.33106993	1.55390450	1.69582975	1.10765912	2.17998718	4.10354125	0.86864361	2.89862192	0.54260236	2.63473550	1.88139974	8.61273390	0.91569816	1.29047071
603.900000	128	0	0	30.7	1.212158	4095.000000	3	1.98883675	0.65470874	2.15038228	0.92952699	0.61366870	0.17301194	2.36359977	0.89601111	0.74979330	1.17620434	1.13412674	0.17949218	0.58263164	0.22617944	0.81329720	0.35718072	2.25974226	1.39669925	1.33107568	1.55403212	1.69585691	1.10767129	2.18048362	4.10371972	0.86867121	2.89865289	0.54258622	2.63475132	1.88142819	8.61125881	0.91719583	1.29053383
604.400000	128	0	0	30.7	1.212158	4095.000000	3	1.98889856	0.65471273	2.15027767	0.92959717	0.61386913	0.17303108	2.36382657	0.89602308	0.74981929	1.17623155	1.13409627	0.17949387	0.58264215	0.22618760	0.81332161	0.35718961	2.25986188	1.39679188	1.33120893	1.55409250	1.69598241	1.10768376	2.18080494	4.10384228	0.86868272	2.89891475	0.54259357	2.63496720	1.88147514	8.61541979	0.91852017	1.29050442
605.000000	128	0	0	30.7	1.213379	4095.000000	3	1.98903884	0.65472977	2.15026127	0.92961924	0.61404335	0.17304793	2.36371035	0.89600097	0.74984410	1.17629248	1.13414755	0.17950080	0.58263963	0.22618232	0.81336500	0.35718658	2.25996858	1.39685222	1.33117038	1.55420485	1.69595813	1.10769593	2.18124227	4.10372187	0.86871391	2.89903161	0.54262606	2.63510205	1.88156409	8.61445904	0.91988050	1.29054837
605.600000	128	0	0	30.6	1.212158	4095.000000	3	1.98900698	0.65474482	2.15038895	0.92961392	0.61420532	0.17307060	2.36378539	0.89607746	0.74985001	1.17626712	1.13422657	0.17950388	0.58264405	0.22618584	0.81341332	0.35718605	2.25999768	1.39685608	1.33112912	1.55454843	1.69595278	1.10780221	2.18208443	4.10366489	0.86871084	2.89900274	0.54260093	2.63516220	1.88171128	8.61294556	0.92113361	1.29060158
606.100000	128	0	0	30.6	1.212158	4095.000000	3	1.98900270	0.65474371	2.15040125	0.92959186	0.61437549	0.17308959	2.36373856	0.89610739	0.74989892	1.17629712	1.13429625	0.17950388	0.58262322	0.22619160	0.81341381	0.35719654	2.26007959	1.39691363	1.33112167	1.55451174	1.69589476	1.10777341	2.18239089	4.10392615	0.86876197	2.89930125	0.54263873	2.63536482	1.88197952	8.61391869	0.92220989	1.29064686
606.700000	128	0	0	30.7	1.213379	4095.000000	3	1.98896561	0.65478156	2.15048689	0.92960143	0.61452395	0.17310981	2.36376056	0.89611051	0.74994381	1.17630609	1.13418374	0.17950773	0.58263879	0.22619865	0.81346263	0.35719636	2.26018738	1.39700451	1.33112979	1.55453811	1.69595607	1.10779776	2.18267554	4.10364446	0.86874944	2.89910834	0.54262198	2.63561178	1.88194384	8.61363116	0.92333405	1.29069942
607.200000	128	0	0	30.7	1.211548	4095.000000	3	1.98909543	0.65478909	2.15050997	0.92961711	0.61467372	0.17312528	2.36361105	0.89609177	0.74996224	1.17634907	1.13432762	0.17951620	0.58264510	0.22620041	0.81349172	0.35721378	2.26028762	1.39708136	1.33113250	1.55461226	1.69598488	1.10778944	2.18310544	4.10371757	0.86879009	2.89904710	0.54264078	2.63555668	1.88201293	8.61315408	0.92439807	1.29070636
607.800000	128	0	0	30.7	1.211548	4095.000000	6	1.98911398	0.65478621	2.15079306	0.92963944	0.61478239	0.17314918	2.36364208	0.89609828	0.75001376	1.17635959	1.13426820	0.17951589	0.58265540	0.22620025	0.81348703	0.35721431	2.25927622	1.39549558	1.33052993	1.55170343	1.69401118	1.10670736	2.16827992	4.09899164	0.86719105	2.88965273	0.54206461	2.62123576	1.87470454	8.59590952	0.88362302	1.28783714
608.300000	128	0	0	30.7	1.212158	4095.000000	6	1.98377551	0.65344968	2.14529829	0.92813701	0.59910293	0.17230976	2.36152516	0.89545206	0.74741502	1.17440699	1.13108771	0.17928738	0.58214963	0.22596129	0.81113383	0.35664564	2.25442602	1.39021340	1.32911494	1.54668542	1.69308445	1.10623332	2.15398913	4.09752878	0.86694897	2.88974041	0.54199108	2.62026650	1.87401121	8.59569222	0.86854059	1.28759792
608.900000	128	0	0	30.7	1.213989	4095.000000	6	1.98330406	0.65338246	2.14512998	0.92815932	0.59795904	0.17208049	2.36143216	0.89546298	0.74719636	1.17424913	1.13086734	0.17926167	0.58208949	0.22593520	0.81091008	0.35661383	2.25365208	1.38983100	1.32903522	1.54623063	1.69296653	1.10613248	2.15106491	4.09758994	0.86686828	2.89016271	0.54194573	2.62014569	1.87365407	8.59376529	0.86246577	1.28746892
609.400000	131	0	0	30.7	1.214600	4095.000000	6	1.98324952	0.65339904	2.14506348	0.92818243	0.59771026	0.17197765	2.36167960	0.89544218	0.74716240	1.17420805	1.13086945	0.17925628	0.58208129	0.22592896	0.81086135	0.35660282	2.25325393	1.38975062	1.32910075	1.54588818	1.69290203	1.10601948	2.14986699	4.09719938	0.86686853	2.89058086	0.54190529	2.62006075	1.87353713	8.59286817	0.85901317	1.28742604
610.000000	131	0	0	30.7	1.213989	4095.000000	6	1.98320068	0.65339152	2.14501540	0.92822227	0.59762011	0.17191950	2.36175852	0.89545700	0.74710037	1.17414782	1.13091340	0.17923827	0.58206237	0.22592304	0.81080105	0.35660513	2.25307341	1.38963075	1.32907035	1.54577481	1.69293326	1.10604943	2.14912375	4.09716398	0.86680981	2.89072330	0.54189038	2.62021742	1.87345348	8.59078178	0.85664312	1.28736468
610.600000	131	0	0	30.7	1.212158	4095.000000	6	1.98319119	0.65338997	2.14502051	0.92817446	0.59752699	0.17187115	2.36160181	0.89548327	0.74708080	1.17413515	1.13086042	0.17923565	0.58207036	0.22592048	0.81075059	0.35660157	2.25309920	1.38953919	1.32909298	1.54557090	1.69282644	1.10601296	2.14871123	4.09748908	0.86685985	2.89086505	0.54189386	2.62012241	1.87338468	8.58948882	0.85493684	1.28735115
611.100000	131	0	0	30.7	1.213379	4095.000000	6	1.98322723	0.65338997	2.14489775	0.92816224	0.59750297	0.17184621	2.36158152	0.89546116	0.74702019	1.17409593	1.13075326	0.17923350	0.58206510	0.22591487	0.81074518	0.35658523	2.25315400	1.38959475	1.32910278	1.54554085	1.69288847	1.10601207	2.14822503	4.09732277	0.86684530	2.89117945	0.54186220	2.62009346	1.87322953	8.59096742	0.85371792	1.28729243
611.700000	131	0	0	30.7	1.213379	4095.000000	6	1.98320589	0.65339418	2.14497601	0.92820686	0.59751445	0.17181714	2.36185041	0.89544972	0.74698057	1.17412342	1.13079058	0.17923088	0.58208697	0.22591727	0.81073977	0.35658594	2.25321363	1.38970274	1.32920041	1.54559601	1.69294846	1.10604113	2.14795149	4.09768223	0.86680317	2.89136404	0.54185627	2.62012681	1.87310003	8.58971215	0.85264998	1.28725681
612.200000	131	0	0	30.7	1.212158	4095.000000	6	1.98321253	0.65336167	2.14512078	0.92816437	0.59748979	0.17179281	2.36191805	0.89547443	0.74694496	1.17409531	1.13069366	0.17922380	0.58207856	0.22590895	0.81070039	0.35659074	2.25302560	1.38957623	1.32917439	1.54534990	1.69286013	1.10603638	2.14747620	4.09744080	0.86676819	2.89152266	0.54185403	2.61995693	1.87311757	8.58899813	0.85167253	1.28724988
612.800000	131	0	0	30.7	1.213379	4095.000000	6	1.98304988	0.65334907	2.14482359	0.92816570	0.59741156	0.17176588	2.36178558	0.89550590	0.74691171	1.17407369	1.13073490	0.17922226	0.58207141	0.22590991	0.81069965	0.35658807	2.25288324	1.38953570	1.32913352	1.54529627	1.69286834	1.10598508	2.14731643	4.09691186	0.86678989	2.89167428	0.54182503	2.62013562	1.87307530	8.58949196	0.85093525	1.28724427
613.300000	131	0	0	30.7	1.210327	4095.000000	6	1.98314709	0.65334354	2.14489929	0.92819491	0.59749085	0.17176083	2.36172583	0.89553451	0.74690629	1.17405948	1.13068192	0.17921779	0.58206216	0.22591503	0.81068809	0.35658843	2.25291440	1.38949866	1.32917608	1.54518331	1.69281124	1.10599398	2.14717408	4.09668979	0.86679577	2.89159075	0.54185832	2.62019162	1.87296020	8.58924347	0.85033244	1.28723833
613.900000	131	0	0	30.7	1.214600	4095.000000	6	1.98298207	0.65335681	2.14490338	0.92816968	0.59741071	0.17174370	2.36188141	0.89553503	0.74690464	1.17407832	1.13064189	0.17921764	0.58205480	0.22590415	0.81068120	0.35658310	2.25296060	1.38949376	1.32914635	1.54513996	1.69287615	1.10596402	2.14699385	4.09709317	0.86678249	2.89161602	0.54186322	2.62001607	1.87276328	8.58679377	0.84971648	1.28714399
614.500000	131	0	0	30.7	1.211548	4095.000000	6	1.98281565	0.65332806	2.14505428	0.92817685	0.59741752	0.17173008	2.36176134	0.89549004	0.74687964	1.17406288	1.13074062	0.17920871	0.58205375	0.22590335	0.81065782	0.35659109	2.25276668	1.38945742	1.32904434	1.54517913	1.69283630	1.10595364	2.14695238	4.09683784	0.86678224	2.89172623	0.54183708	2.61993365	1.87272461	8.58849177	0.84919719	1.28714333
615.000000	131	0	0	30.7	1.213379	4095.000000	6	1.98291569	0.65332695	2.14501182	0.92824139	0.59739243	0.17171708	2.36189212	0.89543776	0.74689662	1.17406658	1.13071623	0.17921164	0.58205648	0.22590575	0.81064724	0.35657723	2.25288163	1.38935504	1.32903420	1.54503043	1.69278659	1.10598449	2.14652953	4.09677776	0.86676002	2.89154091	0.54184055	2.62002236	1.87264819	8.58874652	0.84867706	1.28712222
615.600000	131	0	0	30.7	1.213989	4095.000000	6	1.98282133	0.65335260	2.14488190	0.92822519	0.59742113	0.17171019	2.36181207	0.89542709	0.74684568	1.17403354	1.13066266	0.17921795	0.58203273	0.22590415	0.81065290	0.35658701	2.25295254	1.38939278	1.32905177	1.54499697	1.69283507	1.10595157	2.14649267	4.09648384	0.86676002	2.89159637	0.54181910	2.61985437	1.87258481	8.58768987	0.84832739	1.28718753
616.100000	131	0	0	30.7	1.212769	4095.000000	6	1.98291759	0.65334265	2.14490389	0.92819305	0.59743665	0.17169811	2.36174837	0.89541825	0.74680819	1.17407153	1.13068704	0.17920840	0.58203714	0.22590511	0.81064674	0.35658825	2.25284833	1.38949132	1.32903049	1.54492281	1.69281740	1.10593555	2.14636573	4.09660612	0.86674751	2.89147844	0.54181543	2.61984620	1.87258570	8.58834711	0.84785245	1.28714366
616.700000	131	0	0	30.7	1.212158	4095.000000	6	1.98288297	0.65335703	2.14478522	0.92822121	0.59742177	0.17168740	2.36170666	0.89542189	0.74683036	1.17403446	1.13071202	0.17920625	0.58202852	0.22590047	0.81063887	0.35658097	2.25282147	1.38942283	1.32901596	1.54482204	1.69284246	1.10591806	2.14627309	4.09657823	0.86671432	2.89165322	0.54183953	2.61984242	1.87254570	8.58621216	0.84747195	1.28709716
617.200000	131	0	0	30.7	1.212158	4095.000000	6	1.98293560	0.65334022	2.14498573	0.92817871	0.59741964	0.17166996	2.36165424	0.89541851	0.74681008	1.17401778	1.13067379	0.17920656	0.58202873	0.22589951	0.81066102	0.35658363	2.25276829	1.38934770	1.32906359	1.54474980	1.69284575	1.10589582	2.14622242	4.09647740	0.86669645	2.89112190	0.54182319	2.61956435	1.87246883	8.58727481	0.84716464	1.28711991
617.800000	131	0	0	30.7	1.210327	4095.000000	6	1.98281991	0.65334509	2.14488394	0.92817526	0.59742092	0.17167103	2.36152628	0.89540186	0.74683319	1.17405763	1.13067139	0.17920271	0.58203588	0.22590127	0.81061524	0.35658399	2.25272639	1.38948573	1.32905819	1.54473421	1.69282151	1.10595928	2.14612672	4.09655249	0.86674062	2.89136544	0.54180685	2.61995001	1.87236814	8.58698241	0.84684958	1.28707605
618.400000	131	0	0	30.7	1.213379	4095.000000	7	1.98277013	0.65333779	2.14494430	0.92814126	0.59738903	0.17165542	2.36166607	0.89542579	0.74683625	1.17405021	1.13070058	0.17920101	0.58202726	0.22589823	0.81061746	0.35657937	2.25301056	1.38994914	1.32924669	1.54577899	1.69443997	1.10679993	2.15659893	4.10108784	0.86822750	2.90005964	0.54232937	2.63365705	1.87922390	8.61097773	0.86434206	1.28982144
618.900000	131	0	0	30.7	1.212158	4095.000000	7	1.98812220	0.65462928	2.15001721	0.92960541	0.61189382	0.17245672	2.36407597	0.89606471	0.74929320	1.17584997	1.13357457	0.17941780	0.58254982	0.22613366	0.81289469	0.35713504	2.25868855	1.39624111	1.33117105	1.55234851	1.69591534	1.10752583	2.17537903	4.10233849	0.86859018	2.90068158	0.54243848	2.63583660	1.88073573	8.61379230	0.88813198	1.29029656
619.500000	131	0	0	30.7	1.212769	4095.000000	7	1.98869838	0.65476275	2.15060843	0.92968118	0.61467824	0.17273338	2.36398174	0.89610739	0.74960784	1.17618455	1.13412885	0.17945707	0.58260135	0.22616936	0.81322497	0.35718107	2.25949657	1.39692942	1.33127827	1.55333909	1.69617458	1.10762438	2.17983541	4.10300592	0.86875660	2.90072808	0.54252512	2.63644340	1.88120968	8.61579908	0.90652713	1.29043568
620.000000	131	0	0	30.7	1.213379	4095.000000	7	1.98894564	0.65481388	2.15084230	0.92965566	0.61569775	0.17287686	2.36407089	0.89611493	0.74976211	1.17632495	1.13424467	0.17947770	0.58262575	0.22618712	0.81341480	0.35720951	2.26011085	1.39720348	1.33137534	1.55382274	1.69629022	1.10769652	2.18190703	4.10282534	0.86881463	2.90061044	0.54254637	2.63660367	1.88148282	8.61740821	0.91719345	1.29053449
620.600000	131	0	0	30.7	1.212769	4095.000000	7	1.98913158	0.65483137	2.15079614	0.92968172	0.61618797	0.17296661	2.36396255	0.89615579	0.74986158	1.17639578	1.13435658	0.17948355	0.58265204	0.22618632	0.81351095	0.35721431	2.26032643	1.39734140	1.33132224	1.55416778	1.69630380	1.10777935	2.18313459	4.10265875	0.86879443	2.90007583	0.54256067	2.63643960	1.88146114	8.61477506	0.92216809	1.29058539
621.100000	131	0	0	30.7	1.213989	4095.000000	7	1.98904693	0.65479374	2.15068587	0.92967214	0.61590515	0.17300826	2.36379441	0.89611389	0.74983559	1.17636083	1.13430349	0.17949048	0.58263795	0.22619192	0.81348334	0.35720738	2.26025636	1.39719470	1.33132596	1.55387202	1.69629022	1.10769622	2.18255585	4.10271356	0.86865792	2.89938785	0.54252226	2.63542371	1.88120652	8.61553042	0.92080788	1.29036496
621.700000	131	0	0	30.7	1.213379	4095.000000	7	1.98864751	0.65469236	2.15013205	0.92956846	0.61445983	0.17298284	2.36373912	0.89601033	0.74964422	1.17624330	1.13401967	0.17947647	0.58260513	0.22617096	0.81329918	0.35716561	2.25968030	1.39656945	1.33105065	1.55341931	1.69596019	1.10757451	2.18049870	4.10189684	0.86855644	2.89843962	0.54247138	2.63429305	1.88041938	8.61367855	0.91623632	1.29009335
622.200000	131	0	0	30.7	1.212769	4095.000000	7	1.98818209	0.65457794	2.14967013	0.92940125	0.61284212	0.17292694	2.36339612	0.89599056	0.74937988	1.17609920	1.13383600	0.17944860	0.58257632	0.22615479	0.81314831	0.35711602	2.25929885	1.39597983	1.33091403	1.55262914	1.69564050	1.10747032	2.17791894	4.10134137	0.86840819	2.89759377	0.54242479	2.63285864	1.87984681	8.61094299	0.91085568	1.28989346
622.800000	131	0	0	30.7	1.212769	4095.000000	7	1.98772296	0.65446618	2.14934721	0.92931646	0.61136881	0.17285971	2.36321335	0.89594607	0.74917251	1.17591892	1.13357517	0.17943643	0.58254351	0.22613334	0.81291441	0.35708101	2.25873433	1.39545455	1.33067700	1.55212977	1.69548705	1.10730322	2.17569026	4.10080963	0.86826763	2.89679391	0.54237718	2.63177534	1.87911521	8.60784268	0.90568988	1.28968468
623.400000	131	0	0	30.7	1.212769	4095.000000	7	1.98738556	0.65435952	2.14896027	0.92917134	0.61001392	0.17278942	2.36314115	0.89590496	0.74899893	1.17572012	1.13330715	0.17942750	0.58248252	0.22611749	0.81272021	0.35703906	2.25826420	1.39496939	1.33058335	1.55151757	1.69520651	1.10723080	2.17353174	4.10061521	0.86815237	2.89640216	0.54234981	2.63069441	1.87857367	8.60730299	0.90089634	1.28946107
623.900000	131	0	0	30.7	1.212769	4095.000000	7	1.98702352	0.65427809	2.14872251	0.92902039	0.60887098	0.17272373	2.36307798	0.89584044	0.74883529	1.17565148	1.13312477	0.17941026	0.58243856	0.22609941	0.81258050	0.35700067	2.25783561	1.39445318	1.33035853	1.55096509	1.69502924	1.10710883	2.17151151	4.10027046	0.86800799	2.89564064	0.54231793	2.62992920	1.87820987	8.60308833	0.89655084	1.28926224
624.500000	131	0	0	30.7	1.213989	4095.000000	7	1.98671854	0.65421260	2.14844993	0.92895262	0.60796175	0.17266493	2.36288339	0.89585449	0.74866695	1.17553030	1.13291709	0.17939347	0.58242363	0.22608068	0.81240803	0.35696886	2.25747870	1.39412733	1.33028179	1.55057792	1.69491080	1.10706283	2.16979475	4.10033919	0.86792853	2.89556682	0.54228238	2.62926908	1.87788624	8.60532460	0.89277198	1.28905519
625.000000	131	0	0	30.7	1.212158	4095.000000	7	1.98640553	0.65413317	2.14823117	0.92893056	0.60709442	0.17260660	2.36294938	0.89579543	0.74857181	1.17537420	1.13279985	0.17938115	0.58237189	0.22607412	0.81230603	0.35693847	2.25697761	1.39382922	1.33018512	1.55010350	1.69461266	1.10702603	2.16816514	4.10019099	0.86783246	2.89524345	0.54226298	2.62861419	1.87727744	8.60255542	0.88941161	1.28893533
625.600000	131	0	0	30.7	1.212769	4095.000000	7	1.98616854	0.65409666	2.14780449	0.92886626	0.60643747	0.17254918	2.36282587	0.89579283	0.74843796	1.17530681	1.13251026	0.17937207	0.58235844	0.22606468	0.81218212	0.35691217	2.25676182	1.39351925	1.33008304	1.54984536	1.69460361	1.10688924	2.16678835	4.09969058	0.86778596	2.89458066	0.54221966	2.62796706	1.87703054	8.60375375	0.88652056	1.28882901
626.100000	131	0	0	30.7	1.212158	4095.000000	7	1.98589977	0.65404533	2.14779424	0.92884101	0.60584627	0.17250739	2.36274691	0.89580427	0.74831238	1.17524376	1.13245451	0.17935421	0.58233425	0.22604995	0.81210058	0.35688871	2.25643574	1.39331543	1.33006343	1.54952055	1.69449917	1.10682841	2.16541706	4.09972816	0.86770395	2.89435016	0.54217778	2.62761989	1.87672017	8.60347937	0.88398030	1.28875275
626.700000	131	0	0	30.7	1.213379	4095.000000	7	1.98571175	0.65398804	2.14756941	0.92873871	0.60533954	0.17246207	2.36265894	0.89578450	0.74821278	1.17515908	1.13230597	0.17934528	0.58232815	0.22604083	0.81202201	0.35686064	2.25610918	1.39318587	1.32995055	1.54922286	1.69442064	1.10683969	2.16437949	4.09944148	0.86768760	2.89457222	0.54218044	2.62733777	1.87650307	8.60158749	0.88166255	1.28871148
627.300000	131	0	0	30.7	1.212158	4095.000000	7	1.98561774	0.65394755	2.14738454	0.92876369	0.60489924	0.17242595	2.36250612	0.89576083	0.74813867	1.17504411	1.13224843	0.17934127	0.58229388	0.22603251	0.81193703	0.35685175	2.25609896	1.39289491	1.32984105	1.54897056	1.69430429	1.10670528	2.16360498	4.09951556	0.86761045	2.89463196	0.54217349	2.62687079	1.87639452	8.60148346	0.87968087	1.28857018
627.800000	131	0	0	30.7	1.212769	4095.000000	7	1.98543591	0.65390132	2.14738812	0.92868876	0.60451698	0.17239487	2.36271984	0.89575615	0.74805725	1.17503484	1.13212159	0.17933311	0.58229787	0.22603090	0.81187423	0.35683327	2.25578374	1.39272337	1.32983429	1.54872744	1.69423481	1.10666167	2.16276113	4.09886819	0.86756243	2.89424054	0.54215572	2.62657614	1.87601265	8.60098853	0.87784625	1.28846917
628.400000	131	0	0	30.7	1.213379	4095.000000	7	1.98528448	0.65388473	2.14712134	0.92867973	0.60411965	0.17236671	2.36259747	0.89570386	0.74798244	1.17497612	1.13213033	0.17932988	0.58227327	0.22602322	0.81182079	0.35681675	2.25556269	1.39257355	1.32974169	1.54849769	1.69425249	1.10664773	2.16192740	4.09813939	0.86753765	2.89397565	0.54213019	2.62625440	1.87594150	8.59894312	0.87617050	1.28841701
629.000000	0	0	0	30.7	1.214600	4095.000000	0	1.98513259	0.65383717	2.14712595	0.92863669	0.60380379	0.17233395	2.36255349	0.89566666	0.74789490	1.17495542	1.13193212	0.17932187	0.58227285	0.22601730	0.81174419	0.35682101	2.25549707	1.39238139	1.32970655	1.54834187	1.69422453	1.10664239	2.16125992	4.09829394	0.86750189	2.89373186	0.54211241	2.62617114	1.87547193	8.59534583	0.87376311	1.28810412
629.500000	0	0	0	30.7	1.212769	4095.000000	0	1.98432013	0.65369074	2.14658686	0.92855911	0.60277790	0.17227425	2.36251458	0.89564689	0.74782435	1.17483366	1.13189115	0.17931433	0.58225455	0.22601266	0.81173656	0.35680733	2.25548363	1.39241149	1.32957544	1.54820968	1.69402146	1.10654300	2.15924738	4.09783461	0.86727840	2.89283138	0.54202131	2.62395489	1.87452095	8.58985371	0.86819402	1.28778237
630.000000	0	0	0	30.7	1.214600	4095.000000	0	1.98417780	0.65362837	2.14644456	0.92846878	0.60199608	0.17221043	2.36246834	0.89558888	0.74769222	1.17482007	1.13186374	0.17931464	0.58226906	0.22601154	0.81172548	0.35680431	2.25521098	1.39240519	1.32959368	1.54804208	1.69395322	1.10660916	2.15850094	4.09809753	0.86731339	2.89311301	0.54201110	2.62426183	1.87479004	8.58969328	0.86694743	1.28780843
630.600000	0	0	0	30.7	1.213379	4095.000000	0	1.98421433	0.65366863	2.14639542	0.92851740	0.60207413	0.17218946	2.36263582	0.89559356	0.74772997	1.17485437	1.13183814	0.17930755	0.58225014	0.22600754	0.81171193	0.35681479	2.25520506	1.39236914	1.32959875	1.54812702	1.69391581	1.10659195	2.15868315	4.09773373	0.86729193	2.89309334	0.54199700	2.62459528	1.87478284	8.59227962	0.86624871	1.28783087
631.200000	0	0	0	30.7	1.212158	4095.000000	0	1.98436853	0.65369362	2.14656997	0.92853387	0.60213406	0.17217997	2.36241082	0.89561697	0.74771793	1.17480431	1.13185802	0.17930940	0.58224719	0.22600530	0.81170036	0.35680964	2.25522334	1.39239504	1.32959706	1.54811445	1.69390266	1.10660441	2.15849425	4.09782709	0.86727661	2.89329282	0.54201130	2.62451838	1.87494260	8.59177295	0.86582688	1.28787641
631.700000	0	0	0	30.7	1.212769	4095.000000	0	1.98453935	0.65369163	2.14659710	0.92853812	0.60217843	0.17217369	2.36238376	0.89559408	0.74773752	1.17482748	1.13183272	0.17930617	0.58224993	0.22600338	0.81169494	0.35680768	2.25527336	1.39242304	1.32967140	1.54811178	1.69391170	1.10656139	2.15844432	4.09794085	0.86728555	2.89329212	0.54201947	2.62461924	1.87484809	8.59287447	0.86548168	1.28796518
632.300000	0	0	0	30.7	1.213379	4095.000000	0	1.98448668	0.65371662	2.14677371	0.92857691	0.60228636	0.17217262	2.36250274	0.89562269	0.74774837	1.17483366	1.13180230	0.17930786	0.58224846	0.22600210	0.81167573	0.35680271	2.25533251	1.39234044	1.32962477	1.54807369	1.69394582	1.10655517	2.15863477	4.09794621	0.86729909	2.89330195	0.54201559	2.62466526	1.87493495	8.59267933	0.86527966	1.28795198
632.800000	0	0	0	30.7	1.213379	4095.000000	0	1.98450708	0.65374228	2.14668105	0.92860693	0.60235888	0.17216589	2.36251571	0.89562738	0.74767641	1.17482656	1.13172429	0.17930463	0.58225329	0.22599938	0.81169716	0.35681728	2.25533735	1.39239259	1.32967073	1.54814873	1.69390348	1.10658691	2.15863682	4.09783997	0.86733178	2.89344595	0.54204092	2.62475793	1.87490075	8.59329310	0.86514601	1.28795000
633.400000	0	0	0	30.7	1.213379	4095.000000	0	1.98458253	0.65374228	2.14665853	0.92861384	0.60243163	0.17216344	2.36259578	0.89566614	0.74772713	1.17481698	1.13165803	0.17930632	0.58225203	0.22600466	0.81166318	0.35680999	2.25522765	1.39243389	1.32966296	1.54811483	1.69403872	1.10652639	2.15846800	4.09787431	0.86735068	2.89342558	0.54202948	2.62497544	1.87510012	8.59362678	0.86510010	1.28799785
634.000000	0	0	0	30.7	1.213379	4095.000000	0	1.98461243	0.65375290	2.14658225	0.92856974	0.60247728	0.17216512	2.36243281	0.89569033	0.74770967	1.17488002	1.13171375	0.17930093	0.58223268	0.22600626	0.81168755	0.35679329	2.25530186	1.39237859	1.32969202	1.54804170	1.69401529	1.10649939	2.15849065	4.09791295	0.86733357	2.89354851	0.54202315	2.62509460	1.87519239	8.59247790	0.86499477	1.28802722
634.500000	0	0	0	30.7	1.213989	4095.000000	0	1.98466131	0.65378430	2.14666109	0.92861437	0.60251739	0.17216267	2.36243112	0.89566249	0.74772879	1.17485313	1.13170682	0.17930509	0.58225014	0.22600322	0.81168903	0.35679986	2.25517979	1.39233729	1.32968289	1.54813426	1.69398282	1.10655279	2.15846543	4.09775520	0.86732539	2.89362648	0.54202560	2.62501075	1.87513163	8.59253455	0.86490348	1.28803415
635.000000	0	0	0	30.7	1.213989	4095.000000	0	1.98479845	0.65378320	2.14676705	0.92861278	0.60259398	0.17217232	2.36251571	0.89567264	0.74771534	1.17478484	1.13167429	0.17930124	0.58225119	0.22600114	0.81166638	0.35679649	2.25533412	1.39232819	1.32970520	1.54817921	1.69395815	1.10654241	2.15856270	4.09801382	0.86735272	2.89394052	0.54205583	2.62502966	1.87507672	8.59228277	0.86485783	1.28810247
635.600000	0	0	0	30.7	1.212158	4095.000000	0	1.98483025	0.65380996	2.14674402	0.92861995	0.60260401	0.17217094	2.36254164	0.89562478	0.74776017	1.17482007	1.13171736	0.17930263	0.58225666	0.22600578	0.81165579	0.35680271	2.25520829	1.39226730	1.32970621	1.54810759	1.69407243	1.10652105	2.15855395	4.09801812	0.86737264	2.89381757	0.54204582	2.62525539	1.87531843	8.59447679	0.86482341	1.28806121
636.200000	128	0	0	30.7	1.213379	4095.000000	1	1.98474483	0.65380399	2.14684333	0.92857080	0.60265159	0.17216971	2.36271139	0.89564220	0.74778754	1.17479967	1.13182970	0.17930617	0.58223458	0.22599922	0.81168189	0.35680733	2.25519700	1.39231769	1.32978799	1.54814188	1.69403790	1.10650325	2.15855756	4.09789577	0.86733765	2.89385902	0.54202335	2.62506308	1.87518879	8.59328051	0.86455186	1.28804603
636.700000	128	0	0	30.7	1.213379	4095.000000	1	1.98465656	0.65375688	2.14672200	0.92852776	0.60211721	0.17214262	2.36249484	0.89559096	0.74759100	1.17471192	1.13153937	0.17928708	0.58220156	0.22598465	0.81144501	0.35674993	2.25448837	1.39150381	1.32947508	1.54714223	1.69339632	1.10617756	2.15442268	4.09647097	0.86687849	2.89156478	0.54186056	2.62084801	1.87309958	8.58689437	0.85903629	1.28720601
637.300000	128	0	0	30.7	1.213379	4095.000000	1	1.98319499	0.65338091	2.14522923	0.92811311	0.59860054	0.17188462	2.36179742	0.89541825	0.74698576	1.17420836	1.13088089	0.17922672	0.58205522	0.22591760	0.81086725	0.35660708	2.25296865	1.38975516	1.32896056	1.54559220	1.69302898	1.10595987	2.14955121	4.09603228	0.86675926	2.89121173	0.54182789	2.62029986	1.87263920	8.58737229	0.85632484	1.28720469
637.900000	128	0	0	30.7	1.213379	4095.000000	1	1.98300957	0.65334796	2.14505734	0.92812001	0.59817745	0.17180888	2.36195244	0.89539510	0.74688294	1.17411878	1.13078065	0.17921764	0.58203714	0.22590863	0.81077939	0.35658985	2.25275969	1.38956295	1.32899198	1.54515099	1.69292586	1.10589018	2.14848784	4.09600439	0.86672734	2.89148406	0.54178050	2.62022120	1.87266482	8.58755466	0.85473771	1.28709946
638.400000	128	0	0	30.7	1.213379	4095.000000	1	1.98303376	0.65334442	2.14512385	0.92813887	0.59797860	0.17176634	2.36188141	0.89541305	0.74685016	1.17403601	1.13075115	0.17920086	0.58201654	0.22589935	0.81073189	0.35658399	2.25240735	1.38945567	1.32890719	1.54497529	1.69289423	1.10586379	2.14780397	4.09565156	0.86676666	2.89150863	0.54177070	2.62011171	1.87245714	8.58616815	0.85357844	1.28702393
639.000000	128	0	0	30.7	1.214600	4095.000000	1	1.98295931	0.65332032	2.14512896	0.92811762	0.59785016	0.17173697	2.36160463	0.89544946	0.74682965	1.17404126	1.13078005	0.17920702	0.58200182	0.22589759	0.81067529	0.35657564	2.25239607	1.38936867	1.32885383	1.54473801	1.69289587	1.10588277	2.14729288	4.09570089	0.86674547	2.89156969	0.54181461	2.62020798	1.87224589	8.58970272	0.85268489	1.28708792
639.600000	128	0	0	30.7	1.212769	4095.000000	1	1.98298065	0.65332961	2.14520569	0.92811364	0.59775491	0.17171494	2.36163225	0.89544738	0.74678461	1.17403601	1.13069727	0.17920117	0.58200981	0.22588959	0.81067923	0.35656426	2.25232894	1.38941759	1.32884234	1.54485284	1.69282356	1.10588544	2.14702867	4.09564620	0.86670590	2.89155987	0.54177417	2.62015324	1.87221353	8.59073144	0.85192664	1.28707143
640.100000	128	0	0	30.7	1.213379	4095.000000	1	1.98291284	0.65331700	2.14536992	0.92815454	0.59774512	0.17169826	2.36184026	0.89545128	0.74677377	1.17403940	1.13068945	0.17919793	0.58200035	0.22589071	0.81065511	0.35656871	2.25249275	1.38934701	1.32880046	1.54476805	1.69289464	1.10592547	2.14707475	4.09549285	0.86673628	2.89120682	0.54168125	2.62001859	1.87206252	8.58776219	0.85142859	1.28706285
640.600000	128	0	0	30.7	1.212158	4095.000000	1	1.98282892	0.65332120	2.14512998	0.92811045	0.59774683	0.17168373	2.36174499	0.89543906	0.74676268	1.17398752	1.13062834	0.17919686	0.58201675	0.22589247	0.81064625	0.35656888	2.25239822	1.38934840	1.32887612	1.54462775	1.69291189	1.10590590	2.14691091	4.09545103	0.86668649	2.89148336	0.54173435	2.61994497	1.87202522	8.58729368	0.85083367	1.28705955
641.200000	128	0	0	30.7	1.212769	4095.000000	1	1.98282987	0.65333580	2.14504711	0.92806849	0.59771387	0.17167195	2.36198909	0.89544634	0.74675962	1.17399925	1.13065694	0.17918870	0.58200434	0.22589263	0.81064108	0.35657617	2.25241219	1.38934037	1.32883356	1.54467337	1.69281699	1.10589344	2.14679265	4.09533523	0.86667730	2.89139492	0.54176498	2.61989590	1.87197983	8.58756724	0.85035315	1.28705725
641.800000	128	0	0	30.7	1.214600	4095.000000	1	1.98278483	0.65332275	2.14489417	0.92813674	0.59772875	0.17166858	2.36194850	0.89548821	0.74674500	1.17402643	1.13062624	0.17918931	0.58202537	0.22588783	0.81061205	0.35656888	2.25239607	1.38929529	1.32886903	1.54459543	1.69283959	1.10589285	2.14660734	4.09544674	0.86668037	2.89171710	0.54175661	2.61992610	1.87192545	8.58712389	0.84992657	1.28699161
642.300000	128	0	0	30.7	1.212769	4095.000000	1	1.98276634	0.65330617	2.14498624	0.92811231	0.59771217	0.17165282	2.36188198	0.89546819	0.74671317	1.17401037	1.13072316	0.17919070	0.58201233	0.22589039	0.81064527	0.35657457	2.25236278	1.38935574	1.32892104	1.54453802	1.69276893	1.10588870	2.14644405	4.09515080	0.86669747	2.89146511	0.54172291	2.62001796	1.87182794	8.58900128	0.84951601	1.28696226
642.900000	128	0	0	30.7	1.213379	4095.000000	1	1.98280948	0.65329379	2.14501898	0.92809823	0.59770133	0.17164900	2.36197838	0.89546637	0.74669502	1.17404280	1.13063888	0.17919101	0.58202158	0.22589071	0.81060737	0.35656853	2.25260124	1.38926664	1.32893793	1.54450000	1.69286259	1.10587684	2.14645940	4.09521513	0.86668752	2.89147564	0.54172618	2.61997518	1.87189310	8.58844460	0.84916160	1.28697776
643.400000	128	0	0	30.7	1.210938	4095.000000	1	1.98281849	0.65329047	2.14514021	0.92810381	0.59764775	0.17163860	2.36188028	0.89540993	0.74668205	1.17403230	1.13063406	0.17918716	0.58199278	0.22588815	0.81062656	0.35656107	2.25246160	1.38929075	1.32890314	1.54444602	1.69278988	1.10590175	2.14612006	4.09483344	0.86669722	2.89146511	0.54174007	2.61999908	1.87190613	8.58774962	0.84886379	1.28698073
644.000000	128	0	0	30.7	1.214600	4095.000000	1	1.98278720	0.65328782	2.14495606	0.92809717	0.59767007	0.17162513	2.36185210	0.89543021	0.74671812	1.17401470	1.13058862	0.17918900	0.58200876	0.22588703	0.81061352	0.35657119	2.25250027	1.38923415	1.32892577	1.54447567	1.69275825	1.10590590	2.14602590	4.09503608	0.86664462	2.89135491	0.54173803	2.61986696	1.87180367	8.58750435	0.84857235	1.28694807
644.600000	128	0	0	30.7	1.212158	4095.000000	1	1.98267673	0.65329290	2.14520621	0.92810700	0.59768729	0.17161947	2.36182053	0.89543463	0.74670563	1.17401315	1.13064159	0.17918346	0.58200876	0.22588367	0.81058645	0.35657048	2.25234452	1.38926350	1.32896732	1.54443955	1.69273237	1.10585697	2.14612262	4.09526231	0.86664462	2.89164410	0.54172312	2.61997014	1.87166572	8.58747290	0.84833647	1.28691509
645.100000	128	0	0	30.7	1.213379	4095.000000	1	1.98279052	0.65328958	2.14501847	0.92806636	0.59767369	0.17161458	2.36185266	0.89544166	0.74666201	1.17401346	1.13058169	0.17918238	0.58201401	0.22588111	0.81058571	0.35656462	2.25238265	1.38929285	1.32885585	1.54440610	1.69293860	1.10584392	2.14594760	4.09512185	0.86665177	2.89139773	0.54170474	2.61997392	1.87166258	8.58556147	0.84810844	1.28695533
645.600000	128	0	0	30.7	1.212158	4095.000000	1	1.98275211	0.65329379	2.14494276	0.92812639	0.59774874	0.17161274	2.36172864	0.89541045	0.74663584	1.17399462	1.13069095	0.17918423	0.58202095	0.22588831	0.81060073	0.35656871	2.25244495	1.38933932	1.32886058	1.54438101	1.69292874	1.10592428	2.14632530	4.09506181	0.86666224	2.89145949	0.54172434	2.62000978	1.87165045	8.58772760	0.84799872	1.28694708
646.200000	128	0	0	30.7	1.213989	4095.000000	1	1.98268147	0.65329622	2.14510952	0.92809637	0.59778085	0.17160616	2.36171737	0.89543125	0.74666271	1.17402242	1.13065724	0.17918408	0.58203819	0.22588639	0.81058424	0.35656569	2.25235794	1.38939243	1.32883897	1.54432627	1.69301173	1.10586409	2.14593122	4.09491600	0.86665560	2.89136825	0.54171250	2.62000978	1.87164056	8.58736285	0.84769711	1.28697446
646.800000	128	0	0	30.7	1.212158	4095.000000	1	1.98261842	0.65328450	2.14489775	0.92807911	0.59770239	0.17159576	2.36158885	0.89545024	0.74660660	1.17397208	1.13064069	0.17917854	0.58201044	0.22588527	0.81058571	0.35655698	2.25239876	1.38924638	1.32877614	1.54417763	1.69297516	1.10586379	2.14586009	4.09481307	0.86663109	2.89135351	0.54172843	2.61972981	1.87170527	8.58829050	0.84742530	1.28691476
647.300000	128	0	0	30.7	1.212769	4095.000000	3	1.98270233	0.65328516	2.14493253	0.92810115	0.59768602	0.17158674	2.36159223	0.89548821	0.74658114	1.17400450	1.13051247	0.17917700	0.58200224	0.22588223	0.81056923	0.35655378	2.25243421	1.38934631	1.32896327	1.54430726	1.69293161	1.10594119	2.14658788	4.09516796	0.86705622	2.89400375	0.54188344	2.62489789	1.87456099	8.59883599	0.85309099	1.28818828
647.900000	128	0	0	30.7	1.212158	4095.000000	3	1.98527451	0.65394556	2.14761191	0.92883729	0.60389605	0.17195929	2.36282982	0.89576603	0.74775851	1.17478392	1.13174688	0.17927476	0.58225960	0.22600242	0.81159103	0.35680040	2.25504966	1.39257810	1.32993669	1.54779794	1.69445518	1.10668986	2.15952903	4.09816622	0.86762553	2.89696976	0.54208790	2.62855358	1.87603786	8.60049050	0.86007284	1.28861508
648.400000	128	0	0	30.7	1.212769	4095.000000	3	1.98593633	0.65407763	2.14818712	0.92892870	0.60626869	0.17217476	2.36301029	0.89587530	0.74812074	1.17515166	1.13227373	0.17931356	0.58233614	0.22603363	0.81200920	0.35689298	2.25576707	1.39337041	1.33015064	1.54872249	1.69458100	1.10682723	2.16336355	4.09832721	0.86777472	2.89673412	0.54210486	2.62929245	1.87653054	8.60151183	0.86476705	1.28881151
649.000000	128	0	0	30.7	1.212769	4095.000000	3	1.98614670	0.65412587	2.14837462	0.92898159	0.60702272	0.17227747	2.36316992	0.89587374	0.74828335	1.17520080	1.13250001	0.17932942	0.58233972	0.22604931	0.81210625	0.35691164	2.25622323	1.39366425	1.33014692	1.54905212	1.69467845	1.10689043	2.16528179	4.09854402	0.86784217	2.89663917	0.54215654	2.62953058	1.87683999	8.60393983	0.86867786	1.28889802
649.600000	128	0	0	30.7	1.211548	4095.000000	3	1.98632764	0.65414135	2.14846632	0.92904802	0.60763625	0.17234711	2.36326581	0.89588623	0.74836738	1.17532907	1.13262205	0.17933866	0.58236559	0.22605827	0.81224592	0.35693208	2.25655465	1.39392170	1.33024630	1.54951445	1.69480757	1.10696520	2.16648148	4.09849357	0.86787641	2.89646194	0.54215613	2.62998543	1.87732835	8.60289282	0.87239695	1.28894391
650.100000	128	0	0	30.7	1.213989	4095.000000	3	1.98643782	0.65419246	2.14863335	0.92903660	0.60816501	0.17240819	2.36321786	0.89588336	0.74848494	1.17541500	1.13270221	0.17934774	0.58237589	0.22606436	0.81233412	0.35694896	2.25682209	1.39418059	1.33031999	1.54997538	1.69490134	1.10707025	2.16763996	4.09847532	0.86791626	2.89657306	0.54215327	2.63019962	1.87757844	8.60453281	0.87588359	1.28904793
650.700000	128	0	0	30.7	1.212769	4095.000000	3	1.98660359	0.65420928	2.14875735	0.92908603	0.60867362	0.17245963	2.36342658	0.89583081	0.74855151	1.17549382	1.13288213	0.17936268	0.58240996	0.22607492	0.81243562	0.35697686	2.25702658	1.39434105	1.33037002	1.55020569	1.69508230	1.10703939	2.16904936	4.09878768	0.86797605	2.89671372	0.54217492	2.63059014	1.87768344	8.60263425	0.87944222	1.28919752
651.200000	128	0	0	30.7	1.213989	4095.000000	3	1.98684965	0.65425751	2.14893568	0.92909772	0.60915947	0.17250188	2.36336452	0.89585058	0.74862351	1.17556740	1.13288062	0.17936760	0.58240996	0.22608052	0.81247258	0.35699321	2.25722680	1.39456811	1.33042817	1.55042002	1.69502636	1.10705630	2.17010467	4.09880271	0.86804121	2.89716742	0.54219597	2.63095290	1.87796196	8.60265002	0.88286795	1.28926489
651.800000	128	0	0	30.7	1.212158	4095.000000	3	1.98699216	0.65427720	2.14888084	0.92912935	0.60963134	0.17254674	2.36332617	0.89588180	0.74873967	1.17563417	1.13294211	0.17938038	0.58244087	0.22608852	0.81257508	0.35700814	2.25739365	1.39468866	1.33048023	1.55066831	1.69512960	1.10715127	2.17113254	4.09928902	0.86808082	2.89748401	0.54224009	2.63143204	1.87820581	8.60332800	0.88626559	1.28939732
652.300000	128	0	0	30.7	1.213379	4095.000000	3	1.98718790	0.65433341	2.14905867	0.92914795	0.61006926	0.17259512	2.36339160	0.89592551	0.74883789	1.17570311	1.13306900	0.17938808	0.58244655	0.22609861	0.81262288	0.35701827	2.25747762	1.39485548	1.33056002	1.55106009	1.69521597	1.10718480	2.17208269	4.09948872	0.86812324	2.89749597	0.54223090	2.63156354	1.87837621	8.60294327	0.88955515	1.28941185
652.900000	128	0	0	30.7	1.212158	4095.000000	3	1.98727628	0.65434823	2.14912529	0.92914343	0.61048865	0.17262390	2.36340119	0.89588466	0.74891440	1.17576402	1.13300571	0.17939363	0.58245728	0.22610293	0.81268103	0.35702787	2.25781354	1.39505071	1.33063541	1.55114860	1.69531880	1.10721507	2.17299283	4.09945758	0.86816106	2.89750652	0.54225644	2.63177344	1.87870667	8.60450442	0.89269045	1.28948848
653.400000	128	0	0	30.7	1.213379	4095.000000	3	1.98739412	0.65438651	2.14912375	0.92925054	0.61087876	0.17266172	2.36316371	0.89589741	0.74899917	1.17577793	1.13315974	0.17940702	0.58245602	0.22610229	0.81276137	0.35704262	2.25797505	1.39516218	1.33067328	1.55142675	1.69547800	1.10730055	2.17400547	4.10009433	0.86820450	2.89800751	0.54228545	2.63224895	1.87894881	8.60470630	0.89557821	1.28953208
654.000000	128	0	0	30.7	1.212769	4095.000000	3	1.98762934	0.65440732	2.14940974	0.92921068	0.61128229	0.17270199	2.36318740	0.89595127	0.74903554	1.17579277	1.13330323	0.17940718	0.58247347	0.22611029	0.81282224	0.35705666	2.25824158	1.39530275	1.33073414	1.55172938	1.69558619	1.10728126	2.17491071	4.09995151	0.86826277	2.89805747	0.54233223	2.63242982	1.87913370	8.60663714	0.89846301	1.28963018
654.600000	128	0	0	30.7	1.212158	4095.000000	3	1.98759417	0.65443498	2.14939078	0.92924523	0.61162302	0.17273384	2.36346325	0.89598431	0.74908796	1.17582555	1.13330172	0.17941103	0.58246863	0.22612086	0.81287867	0.35707034	2.25809620	1.39543001	1.33072434	1.55183700	1.69551543	1.10738484	2.17545009	4.10023502	0.86830596	2.89808210	0.54231957	2.63283903	1.87932447	8.60528043	0.90109446	1.28963480
655.100000	128	0	0	30.7	1.212769	4095.000000	3	1.98783227	0.65445688	2.14955736	0.92932550	0.61197629	0.17276278	2.36331658	0.89595517	0.74914417	1.17583451	1.13334212	0.17941503	0.58250313	0.22612358	0.81293092	0.35708225	2.25835035	1.39561794	1.33077235	1.55211068	1.69563227	1.10736317	2.17646283	4.10054325	0.86835938	2.89830168	0.54231385	2.63288205	1.87958878	8.60564639	0.90366186	1.28974315
655.700000	128	0	0	30.7	1.213989	4095.000000	3	1.98778332	0.65446441	2.14951174	0.92929201	0.61228088	0.17279937	2.36339837	0.89597365	0.74918101	1.17590315	1.13341779	0.17942242	0.58250523	0.22612886	0.81296912	0.35708243	2.25848767	1.39579782	1.33091742	1.55220001	1.69562733	1.10746350	2.17684532	4.10063347	0.86835375	2.89830871	0.54234041	2.63327363	1.87953330	8.60652985	0.90606301	1.28981451
656.200000	128	0	0	30.7	1.213379	4095.000000	3	1.98793731	0.65449141	2.14956300	0.92929387	0.61254729	0.17283276	2.36374702	0.89594138	0.74926533	1.17597582	1.13350432	0.17943166	0.58252731	0.22613126	0.81303986	0.35709363	2.25868155	1.39595948	1.33089138	1.55233019	1.69571085	1.10744420	2.17765516	4.10055292	0.86840615	2.89825452	0.54235736	2.63361339	1.87971779	8.60718307	0.90826172	1.28975802
656.800000	128	0	0	30.7	1.212158	4095.000000	3	1.98804425	0.65452925	2.14966603	0.92938158	0.61280924	0.17285588	2.36357664	0.89593488	0.74930359	1.17598107	1.13368221	0.17943920	0.58253615	0.22613478	0.81306130	0.35709789	2.25871010	1.39607031	1.33089273	1.55263066	1.69571003	1.10746023	2.17842270	4.10098257	0.86845701	2.89869864	0.54239169	2.63379436	1.87981930	8.61008407	0.91031097	1.28986803
657.300000	128	0	0	30.7	1.213379	4095.000000	3	1.98803189	0.65454873	2.14974805	0.92933879	0.61306221	0.17288253	2.36368327	0.89595205	0.74936335	1.17601663	1.13365598	0.17944182	0.58254119	0.22613750	0.81314240	0.35711602	2.25895247	1.39615133	1.33097118	1.55278226	1.69573841	1.10746172	2.17900919	4.10104057	0.86849382	2.89838402	0.54238638	2.63413862	1.87995419	8.60852132	0.91229454	1.28995756
657.900000	128	0	0	30.7	1.212158	4095.000000	3	1.98814217	0.65458568	2.14968756	0.92940418	0.61330834	0.17290029	2.36366860	0.89593566	0.74942618	1.17604323	1.13374011	0.17944737	0.58254561	0.22614759	0.81318085	0.35712277	2.25887976	1.39620569	1.33095732	1.55292470	1.69600751	1.10746854	2.17948514	4.10074196	0.86848436	2.89863740	0.54239700	2.63420950	1.88003043	8.60987568	0.91417403	1.28995260
658.500000	128	0	0	30.7	1.212158	4095.000000	3	1.98807562	0.65461490	2.14955480	0.92940657	0.61348443	0.17292418	2.36351120	0.89594711	0.74944366	1.17612857	1.13381912	0.17945353	0.58256601	0.22614599	0.81319663	0.35713024	2.25899341	1.39629303	1.33095461	1.55306944	1.69587542	1.10753978	2.18014884	4.10116196	0.86852321	2.89848889	0.54242826	2.63449432	1.88019557	8.60926633	0.91591398	1.28999687
659.000000	128	0	0	30.7	1.213379	4095.000000	3	1.98829951	0.65459587	2.14976548	0.92940763	0.61372784	0.17295879	2.36355802	0.89596948	0.74945287	1.17615919	1.13378715	0.17946215	0.58256244	0.22614887	0.81323410	0.35713397	2.25924120	1.39643649	1.33088664	1.55320808	1.69589394	1.10753147	2.18051170	4.10147781	0.86855542	2.89908934	0.54247015	2.63456015	1.88027859	8.61017564	0.91758491	1.29002198
659.600000	128	0	0	30.7	1.212769	4095.000000	3	1.98836131	0.65460405	2.14976651	0.92941215	0.61394505	0.17296722	2.36355182	0.89593904	0.74949185	1.17617496	1.13382605	0.17945799	0.58258284	0.22615495	0.81326861	0.35715157	2.25945508	1.39658032	1.33098403	1.55345102	1.69600874	1.10758431	2.18111538	4.10157987	0.86857868	2.89902386	0.54243991	2.63485768	1.88062020	8.61212107	0.91900649	1.29012176
660.100000	128	0	0	30.7	1.215820	4095.000000	3	1.98841313	0.65460627	2.14998849	0.92943900	0.61411992	0.17299065	2.36355294	0.89596350	0.74953106	1.17616970	1.13383631	0.17946600	0.58258873	0.22615735	0.81328685	0.35715495	2.25939043	1.39659225	1.33108109	1.55352627	1.69592603	1.10762587	2.18164953	4.10148425	0.86855286	2.89889293	0.54245053	2.63487794	1.88065224	8.61306877	0.92051076	1.29011548
660.700000	128	0	0	30.7	1.213379	4095.000000	3	1.98847398	0.65463172	2.14989262	0.92943049	0.61428858	0.17301332	2.36346268	0.89597755	0.74955185	1.17621980	1.13384746	0.17947277	0.58259020	0.22615847	0.81335218	0.35715139	2.25953967	1.39665154	1.33103510	1.55362063	1.69604248	1.10762824	2.18194969	4.10163682	0.86859887	2.89942094	0.54243889	2.63515271	1.88062020	8.61468341	0.92189002	1.29012573
661.200000	128	0	0	30.7	1.213379	4095.000000	3	1.98857572	0.65462442	2.15005258	0.92942943	0.61446865	0.17303231	2.36369511	0.89602100	0.74958232	1.17620310	1.13388787	0.17947508	0.58257716	0.22616311	0.81334996	0.35716010	2.25977621	1.39676170	1.33103882	1.55386973	1.69602602	1.10765793	2.18266097	4.10157128	0.86865204	2.89951107	0.54247199	2.63547436	1.88073348	8.61567897	0.92308040	1.29023543
661.800000	128	0	0	30.8	1.214600	4095.000000	3	1.98858618	0.65465075	2.15013257	0.92943634	0.61463584	0.17304931	2.36348637	0.89605431	0.74961729	1.17621362	1.13388335	0.17947262	0.58259924	0.22617016	0.81337683	0.35717343	2.25967814	1.39686170	1.33104998	1.55388272	1.69598776	1.10766119	2.18291234	4.10138971	0.86865076	2.89956669	0.54247362	2.63540851	1.88101151	8.61553358	0.92425659	1.29025228
662.400000	128	0	0	30.8	1.213989	4095.000000	3	1.98865987	0.65465120	2.14998080	0.92949110	0.61474839	0.17307274	2.36367311	0.89605613	0.74964091	1.17624083	1.13391502	0.17947709	0.58260324	0.22617016	0.81343994	0.35717094	2.25962264	1.39691047	1.33104761	1.55407874	1.69613013	1.10764338	2.18339174	4.10141335	0.86869320	2.89957726	0.54248486	2.63556365	1.88118079	8.61737343	0.92531805	1.29027277
662.900000	128	0	0	30.8	1.213989	4095.000000	3	1.98862802	0.65466802	2.15025768	0.92948472	0.61488656	0.17309051	2.36351345	0.89604025	0.74967115	1.17630609	1.13395090	0.17947570	0.58259146	0.22617512	0.81345276	0.35717236	2.25975789	1.39695994	1.33114061	1.55417886	1.69616264	1.10770721	2.18380460	4.10152723	0.86868809	2.89930336	0.54245462	2.63559785	1.88147649	8.61736394	0.92634177	1.29035670
663.500000	128	0	0	30.7	1.213989	4095.000000	6	1.98868745	0.65465806	2.15029459	0.92948844	0.61500838	0.17310705	2.36339442	0.89604130	0.74971273	1.17632526	1.13401001	0.17948278	0.58258389	0.22617352	0.81348950	0.35717681	2.25850491	1.39509383	1.33045352	1.55109709	1.69412793	1.10659195	2.16826958	4.09657716	0.86706464	2.88960644	0.54190284	2.62071206	1.87382723	8.59926138	0.88376603	1.28741020
664.000000	128	0	0	30.7	1.212158	4095.000000	6	1.98327750	0.65331302	2.14480620	0.92798191	0.59890566	0.17224716	2.36137918	0.89537013	0.74708457	1.17433717	1.13088089	0.17925413	0.58204639	0.22592592	0.81106146	0.35659962	2.25363327	1.38985512	1.32896462	1.54614577	1.69324100	1.10602511	2.15370562	4.09554111	0.86679679	2.89007782	0.54177131	2.61986192	1.87310003	8.59562609	0.86841356	1.28712981
664.600000	128	0	0	30.7	1.213379	4095.000000	6	1.98289293	0.65324492	2.14465992	0.92800820	0.59781742	0.17203213	2.36110471	0.89537819	0.74687374	1.17416419	1.13058440	0.17922472	0.58201570	0.22590847	0.81086159	0.35657173	2.25295415	1.38949027	1.32890517	1.54548037	1.69289217	1.10594742	2.15098950	4.09508004	0.86673373	2.89034652	0.54177336	2.62000852	1.87279160	8.59307906	0.86238506	1.28702096
665.100000	131	0	0	30.7	1.214600	4095.000000	6	1.98275922	0.65322657	2.14466861	0.92800714	0.59761480	0.17192394	2.36124729	0.89542085	0.74682871	1.17410241	1.13051548	0.17921995	0.58202305	0.22590031	0.81076659	0.35656320	2.25276990	1.38950355	1.32890888	1.54529323	1.69291025	1.10597114	2.14981419	4.09505859	0.86670360	2.89104540	0.54176600	2.62015827	1.87261852	8.59458698	0.85911936	1.28703119
665.700000	131	0	0	30.7	1.212769	4095.000000	6	1.98280474	0.65324625	2.14472385	0.92799864	0.59765009	0.17187360	2.36129802	0.89545258	0.74682423	1.17407770	1.13052330	0.17921656	0.58201338	0.22589823	0.81074838	0.35658061	2.25247825	1.38953535	1.32884809	1.54505781	1.69286588	1.10594771	2.14934413	4.09513794	0.86668369	2.89099207	0.54175579	2.62024448	1.87252772	8.59222298	0.85687268	1.28693158
666.200000	131	0	0	30.7	1.215820	4095.000000	6	1.98274642	0.65322104	2.14462667	0.92804193	0.59755038	0.17182647	2.36144681	0.89545492	0.74679122	1.17402427	1.13058771	0.17920609	0.58201717	0.22589071	0.81071196	0.35656604	2.25235150	1.38933443	1.32891767	1.54496122	1.69295955	1.10593348	2.14868510	4.09522800	0.86665994	2.89130648	0.54171536	2.61994560	1.87236050	8.58848548	0.85501234	1.28688508
666.800000	131	0	0	30.8	1.212158	4095.000000	6	1.98259803	0.65321463	2.14461747	0.92801006	0.59746386	0.17179036	2.36141412	0.89543255	0.74671411	1.17402705	1.13044596	0.17920132	0.58200687	0.22588671	0.81065339	0.35656036	2.25220489	1.38933093	1.32904501	1.54480721	1.69284780	1.10590056	2.14824910	4.09547570	0.86667194	2.89129385	0.54175089	2.61978014	1.87205982	8.59009594	0.85355464	1.28694445
667.400000	131	0	0	30.8	1.213379	4095.000000	6	1.98248141	0.65322812	2.14461491	0.92800448	0.59741752	0.17175808	2.36125857	0.89544010	0.74667144	1.17402829	1.13052150	0.17919316	0.58202915	0.22588719	0.81064182	0.35654810	2.25225483	1.38932919	1.32888456	1.54476273	1.69277920	1.10588781	2.14780295	4.09544674	0.86665254	2.89132122	0.54172863	2.61997392	1.87210027	8.58898870	0.85245090	1.28692334
667.900000	131	0	0	30.8	1.212158	4095.000000	6	1.98242737	0.65320556	2.14460877	0.92804830	0.59739137	0.17173865	2.36137523	0.89550876	0.74665635	1.17398505	1.13048960	0.17919085	0.58200708	0.22588303	0.81065511	0.35654543	2.25225161	1.38927678	1.32886497	1.54457946	1.69288396	1.10587654	2.14767286	4.09553360	0.86663007	2.89171500	0.54169820	2.62002488	1.87211196	8.58982540	0.85159568	1.28689794
668.500000	131	0	0	30.8	1.213379	4095.000000	6	1.98247193	0.65321817	2.14468293	0.92808442	0.59741624	0.17171677	2.36134536	0.89549108	0.74666696	1.17398288	1.13043603	0.17918823	0.58201170	0.22587855	0.81062878	0.35655130	2.25220220	1.38929809	1.32890213	1.54452547	1.69292833	1.10586972	2.14740605	4.09527732	0.86665024	2.89154793	0.54168636	2.62006955	1.87211645	8.59061503	0.85086070	1.28681879
669.000000	131	0	0	30.8	1.213989	4095.000000	6	1.98238328	0.65322215	2.14472948	0.92803555	0.59738202	0.17169841	2.36130816	0.89554258	0.74660967	1.17398350	1.13050194	0.17918700	0.58199762	0.22587743	0.81061647	0.35654934	2.25210769	1.38923904	1.32890280	1.54437569	1.69283425	1.10581130	2.14717152	4.09512721	0.86663671	2.89166165	0.54169432	2.62008025	1.87204095	8.58926549	0.85012204	1.28684122
669.600000	131	0	0	30.8	1.212769	4095.000000	6	1.98237143	0.65321662	2.14459139	0.92799359	0.59737437	0.17169030	2.36124842	0.89551397	0.74661155	1.17397424	1.13051367	0.17917638	0.58199930	0.22587935	0.81061918	0.35654472	2.25214259	1.38924708	1.32884640	1.54425670	1.69280056	1.10581753	2.14689658	4.09500284	0.86661195	2.89214534	0.54167227	2.62000789	1.87194478	8.58951398	0.84952460	1.28674921
670.100000	131	0	0	30.8	1.212769	4095.000000	6	1.98226193	0.65319584	2.14480466	0.92799386	0.59734397	0.17167562	2.36135607	0.89547235	0.74658232	1.17397485	1.13050796	0.17917915	0.58198668	0.22587743	0.81057686	0.35654419	2.25205238	1.38923310	1.32880755	1.54417155	1.69273771	1.10580300	2.14686893	4.09504787	0.86658974	2.89189682	0.54167370	2.61997832	1.87182974	8.59136702	0.84892941	1.28674558
670.700000	131	0	0	30.8	1.212158	4095.000000	6	1.98234631	0.65320888	2.14478216	0.92800368	0.59731272	0.17166185	2.36150205	0.89545466	0.74656747	1.17399555	1.13046883	0.17917946	0.58199719	0.22587263	0.81057759	0.35654650	2.25207279	1.38923834	1.32883424	1.54415065	1.69274633	1.10580715	2.14671689	4.09462761	0.86657544	2.89183925	0.54164613	2.61980153	1.87195781	8.59045773	0.84848077	1.28678285
671.300000	131	0	0	30.8	1.213379	4095.000000	6	1.98236953	0.65320402	2.14469163	0.92805361	0.59734716	0.17165389	2.36131831	0.89544686	0.74657949	1.17401377	1.13048328	0.17917592	0.58197365	0.22587231	0.81055963	0.35654401	2.25228759	1.38921493	1.32887274	1.54410389	1.69277427	1.10578639	2.14656638	4.09460617	0.86660174	2.89164270	0.54165430	2.61999720	1.87171335	8.58902015	0.84804210	1.28674888
671.800000	131	0	0	30.8	1.213989	4095.000000	6	1.98244870	0.65316599	2.14456377	0.92802573	0.59735949	0.17163798	2.36144568	0.89542215	0.74656464	1.17400759	1.13047515	0.17917623	0.58196166	0.22587439	0.81059014	0.35654774	2.25205453	1.38915589	1.32878425	1.54407044	1.69291518	1.10578966	2.14645428	4.09479914	0.86660939	2.89164972	0.54164837	2.61990408	1.87174391	8.58991662	0.84773241	1.28670634
672.400000	131	0	0	30.8	1.212769	4095.000000	6	1.98228137	0.65319230	2.14456581	0.92803954	0.59744302	0.17162850	2.36136509	0.89541721	0.74657807	1.17403446	1.13051247	0.17917623	0.58198059	0.22587439	0.81058768	0.35654881	2.25197452	1.38914261	1.32871062	1.54405410	1.69286506	1.10583058	2.14634270	4.09483344	0.86658693	2.89159145	0.54164409	2.61967822	1.87153857	8.58940703	0.84739404	1.28676801
673.000000	131	0	0	30.8	1.212158	4095.000000	6	1.98215291	0.65319296	2.14442722	0.92802918	0.59735694	0.17161779	2.36134649	0.89542657	0.74653446	1.17400296	1.13048990	0.17917561	0.58196713	0.22587071	0.81056037	0.35654561	2.25229081	1.38911222	1.32882005	1.54395224	1.69277139	1.10578966	2.14612979	4.09512078	0.86659842	2.89148827	0.54163919	2.61968136	1.87151655	8.58803892	0.84700887	1.28669941
673.500000	131	0	0	30.8	1.212158	4095.000000	6	1.98220079	0.65318323	2.14454178	0.92798855	0.59736778	0.17160570	2.36122982	0.89543515	0.74655591	1.17405021	1.13049080	0.17917376	0.58196860	0.22587727	0.81054659	0.35654241	2.25211628	1.38916462	1.32884065	1.54387204	1.69271059	1.10581605	2.14582376	4.09523122	0.86656549	2.89146651	0.54163796	2.61981348	1.87153767	8.58925605	0.84672509	1.28669579
674.000000	131	0	0	30.8	1.213379	4095.000000	7	1.98217851	0.65316090	2.14469623	0.92801856	0.59739222	0.17159469	2.36118812	0.89543541	0.74651466	1.17401099	1.13048689	0.17917115	0.58195893	0.22587183	0.81055569	0.35654685	2.25216085	1.38950110	1.32896259	1.54458821	1.69423111	1.10661598	2.15575932	4.09931908	0.86811225	2.90053999	0.54213100	2.63383296	1.87828334	8.61115143	0.86416414	1.28943068
674.600000	131	0	0	30.7	1.213989	4095.000000	7	1.98762079	0.65445843	2.14968705	0.92946930	0.61201152	0.17240191	2.36367593	0.89605951	0.74901003	1.17580514	1.13331348	0.17938947	0.58246674	0.22610837	0.81283702	0.35710127	2.25817589	1.39600613	1.33092384	1.55142828	1.69584868	1.10738870	2.17540082	4.10108139	0.86845931	2.90114797	0.54230057	2.63581063	1.87978817	8.61248750	0.88862211	1.28985481
675.200000	131	0	0	30.7	1.212769	4095.000000	7	1.98818067	0.65460317	2.15010385	0.92951928	0.61482048	0.17268545	2.36369906	0.89609906	0.74935272	1.17615177	1.13384807	0.17942411	0.58253804	0.22614583	0.81316754	0.35715886	2.25917764	1.39665645	1.33105505	1.55258408	1.69606470	1.10746914	2.17990038	4.10080640	0.86857766	2.90074851	0.54231283	2.63620459	1.88029258	8.61583069	0.90728279	1.29007980
675.700000	131	0	0	30.8	1.213379	4095.000000	7	1.98849775	0.65466802	2.15009873	0.92952513	0.61580091	0.17282464	2.36363193	0.89619430	0.74949752	1.17628908	1.13403867	0.17943782	0.58255823	0.22616167	0.81335267	0.35718196	2.25970023	1.39696766	1.33117410	1.55300833	1.69625524	1.10763032	2.18206518	4.10124253	0.86861063	2.90085700	0.54236901	2.63660241	1.88057778	8.61640917	0.91809548	1.29021031
676.300000	131	0	0	30.8	1.213379	4095.000000	7	1.98862707	0.65467687	2.15023717	0.92950094	0.61632240	0.17291913	2.36375153	0.89615449	0.74959036	1.17635743	1.13413367	0.17945491	0.58257295	0.22616455	0.81344783	0.35718676	2.25994433	1.39715821	1.33113757	1.55340441	1.69624989	1.10759351	2.18351460	4.10133814	0.86863901	2.90085840	0.54237677	2.63653462	1.88066488	8.61581173	0.92377711	1.29018950
676.800000	131	0	0	30.8	1.213379	4095.000000	7	1.98855670	0.65466005	2.15023563	0.92951157	0.61625992	0.17296584	2.36375492	0.89611415	0.74953957	1.17634011	1.13417138	0.17946215	0.58256938	0.22616631	0.81344044	0.35718427	2.25986027	1.39700030	1.33114095	1.55335590	1.69610709	1.10758104	2.18346410	4.10107280	0.86858993	2.90001245	0.54236881	2.63579417	1.88016804	8.61501524	0.92339495	1.29002033
677.400000	131	0	0	30.8	1.212769	4095.000000	7	1.98830664	0.65459055	2.14980393	0.92939009	0.61505057	0.17295619	2.36342319	0.89603219	0.74942571	1.17621578	1.13394457	0.17945168	0.58253467	0.22614374	0.81330904	0.35714321	2.25945346	1.39656594	1.33093669	1.55288002	1.69582276	1.10753474	2.18180194	4.10044874	0.86842992	2.89946953	0.54232284	2.63468612	1.87965915	8.61221583	0.91955635	1.28978180
678.000000	131	0	0	30.8	1.212769	4095.000000	7	1.98777001	0.65449451	2.14947586	0.92927898	0.61359688	0.17291729	2.36318627	0.89593176	0.74922565	1.17607415	1.13366412	0.17943797	0.58249976	0.22613718	0.81314018	0.35710234	2.25901496	1.39601314	1.33079940	1.55241723	1.69564050	1.10735278	2.17959479	4.09996869	0.86830417	2.89827986	0.54220353	2.63357859	1.87914994	8.60912111	0.91462134	1.28959583
678.500000	131	0	0	30.8	1.212769	4095.000000	7	1.98743403	0.65438563	2.14891876	0.92915486	0.61216660	0.17285527	2.36316315	0.89587348	0.74903317	1.17598540	1.13342713	0.17942535	0.58246401	0.22611621	0.81295902	0.35706057	2.25850329	1.39548120	1.33068917	1.55179998	1.69542781	1.10728719	2.17736701	4.09933626	0.86817895	2.89726451	0.54220822	2.63234381	1.87857637	8.60815200	0.90951577	1.28935505
679.000000	131	0	0	30.8	1.212158	4095.000000	7	1.98690998	0.65431084	2.14855803	0.92907699	0.61082296	0.17278330	2.36278526	0.89581754	0.74882184	1.17579061	1.13320224	0.17939809	0.58242258	0.22608964	0.81277689	0.35702609	2.25795083	1.39497675	1.33041667	1.55123673	1.69516414	1.10715156	2.17501028	4.09870932	0.86807085	2.89681360	0.54215715	2.63134291	1.87795835	8.60623640	0.90456003	1.28906906
679.600000	131	0	0	30.8	1.212158	4095.000000	7	1.98663826	0.65420883	2.14820095	0.92892259	0.60966393	0.17271393	2.36269841	0.89578788	0.74867687	1.17565705	1.13293608	0.17938500	0.58240134	0.22608196	0.81259085	0.35698344	2.25766388	1.39459685	1.33035684	1.55076787	1.69500004	1.10705245	2.17297263	4.09850108	0.86796251	2.89617150	0.54214632	2.63036770	1.87765775	8.60413853	0.90012159	1.28890330
680.200000	131	0	0	30.8	1.213989	4095.000000	7	1.98638700	0.65411746	2.14801808	0.92888167	0.60865498	0.17265575	2.36250668	0.89575745	0.74848092	1.17552164	1.13277183	0.17937469	0.58236495	0.22606804	0.81242256	0.35695322	2.25718266	1.39411367	1.33029329	1.55030294	1.69485199	1.10698508	2.17133289	4.09831862	0.86787717	2.89555276	0.54210302	2.62969293	1.87711254	8.60496496	0.89615370	1.28883033
680.700000	131	0	0	30.8	1.212158	4095.000000	7	1.98599142	0.65405418	2.14765750	0.92878867	0.60782319	0.17259588	2.36246947	0.89574054	0.74833622	1.17544591	1.13257595	0.17935683	0.58233257	0.22604803	0.81231539	0.35691964	2.25704112	1.39382957	1.33016619	1.54980380	1.69485445	1.10690497	2.16968507	4.09816836	0.86774662	2.89533834	0.54208279	2.62914213	1.87688774	8.60392091	0.89270733	1.28864413
681.300000	131	0	0	30.8	1.213379	4095.000000	7	1.98572979	0.65401215	2.14736149	0.92877246	0.60706830	0.17254061	2.36255405	0.89570464	0.74822718	1.17531300	1.13248585	0.17934389	0.58232731	0.22603299	0.81221143	0.35689351	2.25646372	1.39357914	1.33010940	1.54946947	1.69470066	1.10680408	2.16832593	4.09779705	0.86770983	2.89539458	0.54201232	2.62830923	1.87637921	8.60448234	0.88956784	1.28852628
681.900000	131	0	0	30.8	1.213379	4095.000000	7	1.98550333	0.65394269	2.14726830	0.92870311	0.60644304	0.17249392	2.36226535	0.89572987	0.74810044	1.17524067	1.13228036	0.17933327	0.58229177	0.22602754	0.81209172	0.35687823	2.25615383	1.39328952	1.33005025	1.54918208	1.69461883	1.10673050	2.16691493	4.09724552	0.86759283	2.89510637	0.54198005	2.62797526	1.87597167	8.60411330	0.88679729	1.28847214
682.400000	131	0	0	30.8	1.215210	4095.000000	7	1.98533812	0.65388849	2.14724423	0.92867256	0.60590508	0.17245166	2.36232850	0.89569891	0.74798339	1.17513342	1.13207821	0.17932757	0.58227495	0.22602210	0.81199344	0.35685513	2.25586927	1.39303111	1.32987721	1.54880098	1.69446011	1.10672308	2.16584101	4.09733243	0.86759998	2.89481187	0.54200517	2.62749618	1.87584335	8.60078364	0.88435704	1.28836585
683.000000	131	0	0	30.8	1.212769	4095.000000	7	1.98500586	0.65387234	2.14702560	0.92861251	0.60539363	0.17241691	2.36237643	0.89568305	0.74794846	1.17508459	1.13201285	0.17931679	0.58227222	0.22601346	0.81192693	0.35681994	2.25566434	1.39280914	1.32988025	1.54857313	1.69432731	1.10669698	2.16466697	4.09716827	0.86751773	2.89454130	0.54189876	2.62710490	1.87554531	8.60255542	0.88214651	1.28831238
683.600000	131	0	0	30.8	1.213379	4095.000000	7	1.98492137	0.65382567	2.14668668	0.92857319	0.60495652	0.17238140	2.36239673	0.89569085	0.74787107	1.17498508	1.13194718	0.17930386	0.58224110	0.22600562	0.81184837	0.35681781	2.25542770	1.39263481	1.32984172	1.54826149	1.69437418	1.10663171	2.16363748	4.09679600	0.86745055	2.89434665	0.54193266	2.62689919	1.87520410	8.60225273	0.88004317	1.28818498
684.100000	131	0	0	30.8	1.212158	4095.000000	7	1.98487107	0.65379824	2.14657406	0.92855220	0.60455351	0.17235079	2.36220164	0.89561385	0.74779084	1.17492575	1.13182458	0.17930001	0.58223437	0.22599761	0.81179197	0.35680839	2.25528572	1.39242549	1.32975960	1.54803522	1.69416369	1.10657089	2.16272142	4.09659540	0.86746562	2.89413514	0.54192041	2.62649791	1.87511408	8.59740563	0.87818291	1.28807903
684.600000	0	0	0	30.8	1.213379	4095.000000	0	1.98470354	0.65376064	2.14659403	0.92851315	0.60416557	0.17231405	2.36211199	0.89558602	0.74769434	1.17486549	1.13173754	0.17929508	0.58223121	0.22599457	0.81170898	0.35678334	2.25510236	1.39225680	1.32970452	1.54795181	1.69412751	1.10660708	2.16186760	4.09663080	0.86741096	2.89423562	0.54194819	2.62614338	1.87462264	8.59416195	0.87537669	1.28765467
685.200000	0	0	0	30.8	1.213989	4095.000000	0	1.98386801	0.65358569	2.14584065	0.92837421	0.60299941	0.17223951	2.36199360	0.89558134	0.74754736	1.17483305	1.13164237	0.17928631	0.58222217	0.22598721	0.81170208	0.35678707	2.25502546	1.39227534	1.32958524	1.54763799	1.69389896	1.10647062	2.15957280	4.09589286	0.86719539	2.89284332	0.54175722	2.62355537	1.87364687	8.59208765	0.86906749	1.28735808
685.800000	0	0	0	30.8	1.213379	4095.000000	0	1.98369582	0.65350320	2.14555615	0.92826504	0.60206965	0.17216298	2.36192313	0.89552307	0.74749805	1.17476569	1.13154690	0.17928046	0.58220871	0.22598337	0.81165899	0.35678369	2.25495772	1.39224350	1.32948184	1.54755192	1.69380977	1.10647803	2.15886538	4.09541243	0.86720433	2.89322117	0.54180542	2.62404313	1.87368375	8.59172890	0.86761991	1.28743428
686.300000	0	0	0	30.8	1.213379	4095.000000	0	1.98370531	0.65355826	2.14568816	0.92833543	0.60216456	0.17214614	2.36176359	0.89550694	0.74747399	1.17473479	1.13159328	0.17928384	0.58221271	0.22597889	0.81165948	0.35677588	2.25510343	1.39226904	1.32962680	1.54752374	1.69387471	1.10647003	2.15896885	4.09584567	0.86721302	2.89336236	0.54179419	2.62413577	1.87373907	8.59029413	0.86688692	1.28746464
686.900000	0	0	0	30.8	1.213379	4095.000000	0	1.98383148	0.65359852	2.14598803	0.92833251	0.60226012	0.17213727	2.36182391	0.89554908	0.74749758	1.17479164	1.13146890	0.17928246	0.58219231	0.22597489	0.81164545	0.35678654	2.25478083	1.39229424	1.32962072	1.54771339	1.69385909	1.10647151	2.15880360	4.09624035	0.86720331	2.89366934	0.54180358	2.62444841	1.87367296	8.59187995	0.86647206	1.28750159
687.400000	0	0	0	30.8	1.213379	4095.000000	0	1.98395150	0.65360117	2.14586828	0.92834552	0.60235952	0.17213314	2.36183913	0.89555324	0.74752565	1.17474189	1.13156889	0.17927584	0.58220472	0.22597345	0.81163239	0.35677445	2.25480448	1.39223825	1.32965721	1.54759191	1.69379990	1.10653885	2.15867852	4.09646882	0.86724852	2.89371992	0.54182707	2.62459024	1.87377101	8.59109642	0.86618082	1.28755338
688.000000	0	0	0	30.8	1.212158	4095.000000	0	1.98399372	0.65360604	2.14586316	0.92829080	0.60242757	0.17213329	2.36191862	0.89555714	0.74750442	1.17478824	1.13151889	0.17927491	0.58219336	0.22597633	0.81158684	0.35678156	2.25498944	1.39229879	1.32960585	1.54744911	1.69387677	1.10653796	2.15881493	4.09633152	0.86723626	2.89372975	0.54180991	2.62454674	1.87387761	8.59264785	0.86602285	1.28755998
688.600000	0	0	0	30.8	1.213989	4095.000000	0	1.98402977	0.65360051	2.14604534	0.92832719	0.60249669	0.17212548	2.36198289	0.89553035	0.74748154	1.17474993	1.13154660	0.17927645	0.58218285	0.22597313	0.81163166	0.35677979	2.25509913	1.39238769	1.32960247	1.54755954	1.69384429	1.10653203	2.15869087	4.09610199	0.86721200	2.89390118	0.54179296	2.62471443	1.87403011	8.59100832	0.86588021	1.28758143
689.100000	0	0	0	30.8	1.213379	4095.000000	0	1.98410758	0.65362240	2.14609345	0.92833118	0.60258587	0.17212150	2.36190002	0.89554804	0.74748248	1.17475271	1.13148426	0.17927353	0.58219147	0.22597233	0.81158832	0.35678298	2.25491363	1.39229249	1.32955111	1.54751537	1.69381676	1.10654152	2.15890193	4.09604193	0.86723447	2.89364967	0.54183177	2.62465328	1.87393114	8.59208136	0.86576309	1.28759858
689.600000	0	0	0	30.8	1.213379	4095.000000	0	1.98400273	0.65363501	2.14619530	0.92837740	0.60264860	0.17212426	2.36193215	0.89559200	0.74750749	1.17472799	1.13155142	0.17926906	0.58219000	0.22597521	0.81160531	0.35677570	2.25490502	1.39218820	1.32960990	1.54752336	1.69385621	1.10650177	2.15885560	4.09644629	0.86724469	2.89382249	0.54182339	2.62481908	1.87403325	8.58983798	0.86569088	1.28764741
690.200000	0	0	0	30.8	1.213379	4095.000000	0	1.98420721	0.65364872	2.14617278	0.92839520	0.60270514	0.17212349	2.36176923	0.89561203	0.74748012	1.17469246	1.13145204	0.17927076	0.58216687	0.22597441	0.81159152	0.35678067	2.25488083	1.39224175	1.32961024	1.54743578	1.69392445	1.10648545	2.15887207	4.09612237	0.86725184	2.89406137	0.54182707	2.62502714	1.87389426	8.59108698	0.86560159	1.28763356
690.800000	0	0	0	30.8	1.213379	4095.000000	0	1.98413557	0.65365491	2.14615231	0.92839440	0.60274504	0.17213115	2.36185492	0.89559226	0.74749404	1.17472799	1.13151649	0.17927615	0.58218453	0.22597649	0.81158709	0.35677623	2.25489266	1.39223545	1.32962545	1.54763113	1.69392116	1.10648100	2.15894671	4.09628218	0.86725720	2.89374802	0.54185260	2.62502777	1.87394194	8.59165338	0.86562302	1.28759265
691.300000	0	0	0	30.8	1.210938	4095.000000	0	1.98416783	0.65366310	2.14607758	0.92840290	0.60278729	0.17212625	2.36173484	0.89554154	0.74749121	1.17471687	1.13162309	0.17927461	0.58217717	0.22597153	0.81163584	0.35677925	2.25488459	1.39219975	1.32960281	1.54762542	1.69388622	1.10646884	2.15895804	4.09627897	0.86727814	2.89374099	0.54180726	2.62523080	1.87394464	8.59088561	0.86557888	1.28763191
691.900000	0	0	0	30.8	1.213379	4095.000000	0	1.98417210	0.65366155	2.14630022	0.92843425	0.60282656	0.17213237	2.36186450	0.89554830	0.74752943	1.17473911	1.13168935	0.17927661	0.58219441	0.22597681	0.81163215	0.35677783	2.25512440	1.39220220	1.32960382	1.54754850	1.69396884	1.10651897	2.15879176	4.09627789	0.86728070	2.89361735	0.54182441	2.62508956	1.87404315	8.59308850	0.86552276	1.28764873
692.400000	0	0	0	30.8	1.213379	4095.000000	0	1.98417447	0.65366708	2.14626286	0.92845842	0.60290167	0.17212946	2.36184984	0.89553035	0.74755090	1.17477094	1.13161647	0.17927322	0.58218411	0.22597889	0.81160334	0.35678298	2.25508139	1.39221445	1.32966600	1.54745139	1.69387019	1.10645875	2.15876345	4.09616635	0.86727125	2.89350074	0.54178418	2.62514504	1.87403865	8.59144569	0.86549342	1.28766391
693.000000	0	0	0	30.8	1.213989	4095.000000	0	1.98432013	0.65370468	2.14627821	0.92843265	0.60295588	0.17213206	2.36195865	0.89555558	0.74755774	1.17474344	1.13154811	0.17927707	0.58216981	0.22597665	0.81163313	0.35677943	2.25514268	1.39215181	1.32970587	1.54762580	1.69382868	1.10646439	2.15879588	4.09640982	0.86728683	2.89372905	0.54181257	2.62512739	1.87406564	8.59099888	0.86555439	1.28767051
693.600000	0	0	0	30.8	1.210938	4095.000000	0	1.98428312	0.65370777	2.14621167	0.92842017	0.60296975	0.17212533	2.36195865	0.89556989	0.74756269	1.17474529	1.13175049	0.17927199	0.58217970	0.22597553	0.81164520	0.35678494	2.25510343	1.39221585	1.32974710	1.54754240	1.69394418	1.10653588	2.15898069	4.09670589	0.86728632	2.89403748	0.54180869	2.62507695	1.87406609	8.59103035	0.86554903	1.28771307
694.100000	128	0	0	30.8	1.213379	4095.000000	1	1.98439605	0.65370070	2.14620809	0.92839812	0.60303868	0.17213482	2.36191580	0.89555324	0.74749074	1.17473757	1.13150504	0.17927153	0.58218390	0.22597185	0.81156689	0.35676273	2.25482169	1.39189286	1.32965349	1.54723627	1.69381223	1.10643858	2.15807327	4.09632509	0.86720714	2.89350776	0.54173333	2.62420889	1.87304068	8.58921202	0.86327409	1.28716279
694.700000	128	0	0	30.8	1.212158	4095.000000	1	1.98296595	0.65339572	2.14511668	0.92812293	0.60021751	0.17196311	2.36151614	0.89543698	0.74693694	1.17438938	1.13092815	0.17922257	0.58206027	0.22591695	0.81111463	0.35663977	2.25351720	1.39013090	1.32920412	1.54526813	1.69304295	1.10603816	2.15117827	4.09478949	0.86672173	2.89098996	0.54162469	2.62027280	1.87166033	8.58619330	0.85795982	1.28672415
695.200000	128	0	0	30.8	1.212158	4095.000000	1	1.98254588	0.65324669	2.14476272	0.92794207	0.59838164	0.17179098	2.36109570	0.89533762	0.74659151	1.17411446	1.13047365	0.17918670	0.58198332	0.22587839	0.81075109	0.35656000	2.25267483	1.38940641	1.32895820	1.54466881	1.69294229	1.10596669	2.14879783	4.09436819	0.86669262	2.89101453	0.54159875	2.62009787	1.87150307	8.58567463	0.85589685	1.28661104
695.800000	128	0	0	30.8	1.212158	4095.000000	1	1.98236669	0.65326504	2.14459701	0.92796305	0.59820042	0.17173528	2.36135776	0.89537611	0.74657242	1.17406350	1.13041045	0.17917715	0.58196398	0.22587295	0.81067406	0.35654828	2.25257385	1.38933128	1.32891631	1.54447567	1.69293326	1.10584718	2.14827831	4.09479056	0.86670258	2.89128192	0.54158017	2.62029168	1.87147567	8.58586952	0.85469110	1.28669612
696.300000	128	0	0	30.8	1.213379	4095.000000	1	1.98243448	0.65325774	2.14439603	0.92795800	0.59812343	0.17171004	2.36150487	0.89537585	0.74653399	1.17402798	1.13037162	0.17917115	0.58196965	0.22587599	0.81067258	0.35654206	2.25241917	1.38929599	1.32896023	1.54441408	1.69284821	1.10583592	2.14783163	4.09415166	0.86668547	2.89134087	0.54155199	2.62018911	1.87132606	8.58881571	0.85367210	1.28661038
696.900000	128	0	0	30.8	1.212158	4095.000000	1	1.98247382	0.65324315	2.14446916	0.92798111	0.59802879	0.17168357	2.36131154	0.89541877	0.74649014	1.17396343	1.13040804	0.17917115	0.58197554	0.22587215	0.81064453	0.35653566	2.25221670	1.38924219	1.32898759	1.54424948	1.69289012	1.10584985	2.14741117	4.09418168	0.86669160	2.89137527	0.54154730	2.62009787	1.87141546	8.58562120	0.85279444	1.28660675
697.400000	128	0	0	30.8	1.211548	4095.000000	1	1.98238518	0.65323674	2.14441955	0.92795216	0.59794351	0.17166414	2.36122024	0.89536623	0.74648660	1.17397547	1.13046010	0.17916468	0.58196839	0.22586510	0.81060319	0.35653406	2.25229135	1.38910907	1.32896563	1.54415445	1.69279111	1.10585015	2.14701689	4.09426528	0.86664590	2.89117383	0.54154056	2.62008277	1.87126047	8.58503343	0.85207001	1.28659191
698.000000	128	0	0	30.8	1.213379	4095.000000	1	1.98231123	0.65321352	2.14442211	0.92788258	0.59788461	0.17164869	2.36120277	0.89537767	0.74644205	1.17394366	1.13039269	0.17916037	0.58197197	0.22586767	0.81062066	0.35652145	2.25206742	1.38913038	1.32894300	1.54408375	1.69282521	1.10580389	2.14679419	4.09410129	0.86666045	2.89128753	0.54152545	2.61989401	1.87134718	8.58715533	0.85143162	1.28665654
698.600000	128	0	0	30.8	1.213379	4095.000000	1	1.98227947	0.65321397	2.14426819	0.92794977	0.59779063	0.17162896	2.36117065	0.89537819	0.74642908	1.17393254	1.13042098	0.17916483	0.58195494	0.22586094	0.81055249	0.35653069	2.25203573	1.38907868	1.32891496	1.54390245	1.69275332	1.10583977	2.14672559	4.09374224	0.86663365	2.89128332	0.54153157	2.61980216	1.87140064	8.58775905	0.85089835	1.28664995
699.100000	128	0	0	30.8	1.212769	4095.000000	1	1.98229227	0.65320490	2.14448450	0.92793729	0.59777851	0.17162039	2.36136339	0.89532332	0.74643474	1.17392420	1.13037794	0.17916422	0.58196524	0.22586062	0.81056357	0.35653246	2.25204808	1.38905318	1.32891125	1.54391081	1.69273196	1.10576030	2.14639388	4.09390836	0.86663416	2.89152337	0.54158058	2.61972100	1.87122498	8.58810181	0.85042337	1.28661467
699.700000	128	0	0	30.8	1.210327	4095.000000	1	1.98220790	0.65319451	2.14461951	0.92796863	0.59773768	0.17160693	2.36137467	0.89531343	0.74641470	1.17390135	1.13043392	0.17915929	0.58194253	0.22586815	0.81054462	0.35653264	2.25208084	1.38906051	1.32883897	1.54400469	1.69279234	1.10582109	2.14632018	4.09380440	0.86663748	2.89115769	0.54153688	2.61988583	1.87116209	8.58653282	0.85004829	1.28656883
700.200000	128	0	0	30.8	1.213379	4095.000000	1	1.98227331	0.65322126	2.14469418	0.92794499	0.59776171	0.17159897	2.36127942	0.89531473	0.74641965	1.17397300	1.13037704	0.17915975	0.58196293	0.22585886	0.81055053	0.35653158	2.25217750	1.38906121	1.32886565	1.54391309	1.69276030	1.10580359	2.14634321	4.09401661	0.86659484	2.89102224	0.54152259	2.61990785	1.87116029	8.58603298	0.84968366	1.28652794
700.800000	128	0	0	30.8	1.213989	4095.000000	1	1.98223302	0.65319539	2.14453718	0.92793676	0.59773619	0.17159530	2.36113233	0.89532254	0.74637817	1.17394057	1.13039420	0.17915467	0.58195494	0.22586174	0.81056726	0.35653282	2.25189720	1.38904060	1.32882816	1.54383214	1.69273976	1.10579559	2.14606786	4.09334572	0.86662318	2.89106646	0.54150646	2.61984431	1.87126811	8.58519058	0.84928806	1.28651838
701.300000	128	0	0	30.8	1.212769	4095.000000	1	1.98217614	0.65319959	2.14445637	0.92789852	0.59773896	0.17157434	2.36131718	0.89528249	0.74634186	1.17396435	1.13039660	0.17915898	0.58195073	0.22585166	0.81053035	0.35653264	2.25200083	1.38896270	1.32896631	1.54384734	1.69268143	1.10581397	2.14602948	4.09358791	0.86661476	2.89111979	0.54153402	2.61964613	1.87088045	8.58421633	0.84894480	1.28655136
701.900000	128	0	0	30.8	1.211548	4095.000000	1	1.98220600	0.65319119	2.14454638	0.92791870	0.59769027	0.17157159	2.36126758	0.89533554	0.74634399	1.17395076	1.13044235	0.17915698	0.58194821	0.22585902	0.81053822	0.35652749	2.25192405	1.38901090	1.32893455	1.54376145	1.69261735	1.10576297	2.14584116	4.09353218	0.86663748	2.89120261	0.54154260	2.61970967	1.87100128	8.58569663	0.84866016	1.28648211
702.500000	128	0	0	30.8	1.212158	4095.000000	1	1.98227331	0.65318345	2.14451263	0.92791126	0.59769941	0.17156180	2.36110077	0.89533086	0.74632654	1.17394891	1.13036831	0.17914852	0.58194064	0.22585390	0.81051928	0.35653015	2.25190955	1.38904863	1.32890618	1.54370521	1.69267075	1.10575437	2.14586777	4.09359970	0.86664590	2.89126227	0.54147072	2.61977070	1.87099005	8.58481029	0.84835312	1.28646200
703.000000	128	0	0	30.8	1.212769	4095.000000	1	1.98218988	0.65315869	2.14463741	0.92796199	0.59768389	0.17155201	2.36106977	0.89534412	0.74631876	1.17394088	1.13034845	0.17915298	0.58194379	0.22585438	0.81051928	0.35652465	2.25200513	1.38898994	1.32886869	1.54369039	1.69273524	1.10576742	2.14572142	4.09345395	0.86661246	2.89140966	0.54151299	2.61981851	1.87089078	8.58581923	0.84810919	1.28647090
703.600000	128	0	0	30.8	1.212769	4095.000000	1	1.98225530	0.65316820	2.14470851	0.92795004	0.59770813	0.17154589	2.36120164	0.89538002	0.74633031	1.17393007	1.13031806	0.17915067	0.58193980	0.22584830	0.81049344	0.35651861	2.25191009	1.38898435	1.32884471	1.54360146	1.69267527	1.10577098	2.14575161	4.09330822	0.86661373	2.89131631	0.54144745	2.61970401	1.87080769	8.58517487	0.84783378	1.28645606
704.100000	128	0	0	30.8	1.212158	4095.000000	1	1.98232972	0.65318633	2.14454638	0.92795986	0.59768134	0.17154069	2.36123546	0.89539042	0.74629661	1.17390228	1.13021033	0.17914713	0.58194001	0.22585118	0.81054634	0.35652074	2.25191116	1.38894523	1.32885349	1.54355397	1.69267198	1.10576238	2.14563904	4.09325571	0.86661603	2.89133245	0.54149502	2.61972666	1.87075335	8.58615872	0.84769635	1.28638946
704.700000	128	0	0	30.8	1.213989	4095.000000	1	1.98215197	0.65318124	2.14439808	0.92794499	0.59773386	0.17154344	2.36109682	0.89536883	0.74632277	1.17389548	1.13029429	0.17914682	0.58195641	0.22584990	0.81054265	0.35651150	2.25197613	1.38896479	1.32887139	1.54351483	1.69265308	1.10578758	2.14546252	4.09324714	0.86654225	2.89111839	0.54147705	2.61963921	1.87063164	8.58607070	0.84744194	1.28644255
705.200000	128	0	0	30.8	1.212769	4095.000000	3	1.98208798	0.65316864	2.14433773	0.92795588	0.59766497	0.17153182	2.36119375	0.89534230	0.74631947	1.17389147	1.13028977	0.17914420	0.58196040	0.22585182	0.81052346	0.35651630	2.25192512	1.38912165	1.32883897	1.54368963	1.69269170	1.10580834	2.14609140	4.09353218	0.86700412	2.89330616	0.54166941	2.62466337	1.87388571	8.59637563	0.85312616	1.28778468
705.800000	128	0	0	30.8	1.213989	4095.000000	3	1.98494368	0.65385818	2.14713261	0.92868451	0.60416750	0.17191675	2.36238150	0.89562139	0.74755986	1.17470791	1.13155684	0.17923950	0.58220871	0.22597169	0.81155631	0.35677517	2.25478244	1.39222355	1.32977076	1.54712890	1.69434088	1.10663912	2.15940751	4.09695155	0.86762910	2.89624323	0.54189528	2.62868365	1.87534363	8.59747493	0.86063194	1.28825363
706.400000	128	0	0	30.8	1.213379	4095.000000	3	1.98556694	0.65399666	2.14773022	0.92885005	0.60668609	0.17214599	2.36261721	0.89565989	0.74792274	1.17513188	1.13210834	0.17928815	0.58229240	0.22601330	0.81200427	0.35685868	2.25550944	1.39310113	1.33008371	1.54799485	1.69450082	1.10677857	2.16363439	4.09708458	0.86773563	2.89638036	0.54190897	2.62929561	1.87579967	8.59970573	0.86559138	1.28833284
706.900000	128	0	0	30.8	1.212158	4095.000000	3	1.98568896	0.65401547	2.14777734	0.92888300	0.60748081	0.17224241	2.36255800	0.89563934	0.74805017	1.17521502	1.13231561	0.17930555	0.58231554	0.22602354	0.81214788	0.35689245	2.25592951	1.39339668	1.33016551	1.54842987	1.69455633	1.10682515	2.16568712	4.09727878	0.86778187	2.89621299	0.54194676	2.62961586	1.87612432	8.59816487	0.86972836	1.28848072
707.500000	128	0	0	30.8	1.212769	4095.000000	3	1.98595533	0.65406458	2.14806828	0.92888433	0.60804057	0.17231726	2.36251965	0.89571504	0.74816086	1.17534607	1.13237557	0.17931602	0.58232752	0.22602930	0.81223656	0.35691093	2.25640615	1.39355462	1.33018038	1.54874306	1.69473026	1.10690348	2.16690925	4.09793655	0.86783093	2.89656181	0.54198597	2.63006251	1.87651027	8.59690163	0.87356692	1.28859296
708.000000	128	0	0	30.8	1.212769	4095.000000	3	1.98606929	0.65408250	2.14805957	0.92891409	0.60854270	0.17237069	2.36280951	0.89567394	0.74824394	1.17539614	1.13254732	0.17933127	0.58234855	0.22603891	0.81230800	0.35693296	2.25666711	1.39381101	1.33030546	1.54901629	1.69468873	1.10694176	2.16824321	4.09799773	0.86787334	2.89667645	0.54201722	2.63032410	1.87661702	8.60127224	0.87726004	1.28872006
708.600000	128	0	0	30.8	1.211548	4095.000000	3	1.98630247	0.65413936	2.14821581	0.92895926	0.60900600	0.17242579	2.36272436	0.89571374	0.74830507	1.17547651	1.13262416	0.17933712	0.58236832	0.22604483	0.81239521	0.35694345	2.25680541	1.39395953	1.33035008	1.54918436	1.69482649	1.10696550	2.16917141	4.09827891	0.86792597	2.89686776	0.54201804	2.63077910	1.87690891	8.60022259	0.88086798	1.28876133
709.100000	128	0	0	30.8	1.213379	4095.000000	3	1.98646537	0.65417985	2.14824603	0.92900072	0.60945145	0.17246406	2.36271646	0.89571062	0.74843466	1.17552721	1.13265972	0.17934220	0.58238598	0.22604947	0.81249056	0.35695518	2.25692972	1.39413784	1.33040045	1.54953199	1.69493465	1.10701565	2.17006017	4.09856549	0.86799445	2.89712029	0.54204950	2.63105972	1.87722607	8.60678229	0.88430797	1.28885543
709.700000	128	0	0	30.8	1.212158	4095.000000	3	1.98660169	0.65419290	2.14809594	0.92896192	0.60988395	0.17250540	2.36264259	0.89573637	0.74848446	1.17559244	1.13272300	0.17935375	0.58240029	0.22606323	0.81252875	0.35697046	2.25715467	1.39430637	1.33045454	1.54980724	1.69514522	1.10702811	2.17118690	4.09853436	0.86803687	2.89731938	0.54203520	2.63131889	1.87728014	8.60218652	0.88767514	1.28889670
710.200000	128	0	0	30.8	1.212158	4095.000000	3	1.98670951	0.65421481	2.14840894	0.92900790	0.61030822	0.17254138	2.36261834	0.89577514	0.74853876	1.17563015	1.13284205	0.17935375	0.58239166	0.22606532	0.81260686	0.35697810	2.25734575	1.39433825	1.33048496	1.55002113	1.69514111	1.10705482	2.17210496	4.09869537	0.86807111	2.89744461	0.54206257	2.63185121	1.87764513	8.60371906	0.89090415	1.28901524
710.800000	128	0	0	30.8	1.212158	4095.000000	3	1.98687055	0.65427322	2.14846837	0.92901773	0.61071481	0.17258103	2.36275537	0.89581026	0.74860226	1.17566787	1.13282185	0.17936006	0.58242321	0.22607332	0.81268497	0.35700281	2.25746094	1.39457547	1.33054413	1.55032925	1.69511808	1.10710824	2.17293480	4.09874367	0.86812707	2.89768664	0.54208668	2.63201055	1.87786551	8.60429309	0.89389355	1.28908491
711.400000	128	0	0	30.8	1.212158	4095.000000	3	1.98700119	0.65429446	2.14855086	0.92908842	0.61105819	0.17261778	2.36283997	0.89581910	0.74869103	1.17571703	1.13298009	0.17936622	0.58241858	0.22608084	0.81272268	0.35701116	2.25773009	1.39470443	1.33057659	1.55040019	1.69516456	1.10717056	2.17376652	4.09863740	0.86813320	2.89777319	0.54210281	2.63235329	1.87807960	8.60204464	0.89683692	1.28919785
711.900000	128	0	0	30.8	1.214600	4095.000000	3	1.98699977	0.65430066	2.14840484	0.92908656	0.61142656	0.17265452	2.36286084	0.89583367	0.74878406	1.17577422	1.13297798	0.17937038	0.58244802	0.22608500	0.81278182	0.35702538	2.25782161	1.39481413	1.33055461	1.55060881	1.69535706	1.10721003	2.17457626	4.09858051	0.86822188	2.89774997	0.54208484	2.63268660	1.87832391	8.60233471	0.89959105	1.28927612
712.500000	128	0	0	30.8	1.212158	4095.000000	3	1.98715750	0.65431637	2.14858826	0.92912563	0.61173039	0.17268683	2.36278244	0.89581390	0.74881711	1.17577979	1.13314527	0.17938054	0.58246359	0.22609429	0.81285649	0.35703373	2.25798690	1.39492488	1.33059991	1.55083386	1.69535911	1.10724505	2.17540185	4.09896480	0.86820322	2.89776474	0.54214326	2.63280614	1.87855564	8.60448234	0.90216981	1.28931806
713.000000	128	0	0	30.8	1.213379	4095.000000	3	1.98714277	0.65436571	2.14882191	0.92913519	0.61208755	0.17271378	2.36284504	0.89580245	0.74884450	1.17587378	1.13316154	0.17938808	0.58247095	0.22609605	0.81289272	0.35704688	2.25823512	1.39504230	1.33063000	1.55087354	1.69540848	1.10722576	2.17611517	4.09936847	0.86825817	2.89825523	0.54212488	2.63316418	1.87870442	8.60630897	0.90463930	1.28938147
713.600000	128	0	0	30.8	1.213379	4095.000000	3	1.98731144	0.65436726	2.14890339	0.92913785	0.61232363	0.17274256	2.36277286	0.89579179	0.74891015	1.17591861	1.13328514	0.17939239	0.58245349	0.22610549	0.81295778	0.35705453	2.25829327	1.39519969	1.33059518	1.55111083	1.69552695	1.10725544	2.17666522	4.09901526	0.86832615	2.89809407	0.54216982	2.63338055	1.87889560	8.60994199	0.90694212	1.28938048
714.100000	128	0	0	30.8	1.212158	4095.000000	3	1.98742833	0.65442502	2.14898487	0.92918862	0.61262486	0.17277273	2.36302327	0.89577774	0.74900011	1.17592727	1.13335840	0.17940317	0.58246821	0.22610677	0.81300856	0.35706857	2.25832720	1.39530976	1.33066077	1.55129091	1.69543110	1.10727651	2.17720608	4.09907430	0.86832590	2.89807648	0.54216001	2.63380258	1.87908951	8.61294556	0.90907307	1.28945017
714.700000	128	0	0	30.8	1.212769	4095.000000	3	1.98750151	0.65444383	2.14914271	0.92917480	0.61289435	0.17279723	2.36292005	0.89578866	0.74905396	1.17597180	1.13336111	0.17940379	0.58249429	0.22611029	0.81302137	0.35707301	2.25860938	1.39538233	1.33076829	1.55145385	1.69540395	1.10728571	2.17811212	4.09931693	0.86833714	2.89829534	0.54217574	2.63369565	1.87917564	8.61115143	0.91104693	1.28949112
715.300000	128	0	0	30.8	1.209717	4095.000000	3	1.98760415	0.65445224	2.14924983	0.92923566	0.61312411	0.17282433	2.36291047	0.89584538	0.74910071	1.17601632	1.13343919	0.17940979	0.58247032	0.22612086	0.81305120	0.35707745	2.25861315	1.39554641	1.33067802	1.55166030	1.69555122	1.10730530	2.17864917	4.09965192	0.86835784	2.89824045	0.54219208	2.63393547	1.87923247	8.61188733	0.91297646	1.28948320
715.800000	128	0	0	30.8	1.214600	4095.000000	3	1.98757849	0.65448322	2.14929442	0.92922051	0.61335586	0.17284041	2.36295333	0.89582170	0.74915669	1.17605126	1.13343859	0.17941872	0.58248209	0.22611925	0.81310641	0.35708101	2.25879573	1.39558638	1.33066314	1.55178892	1.69566971	1.10727799	2.17914739	4.09952845	0.86836193	2.89838402	0.54219597	2.63402977	1.87948865	8.61262333	0.91464241	1.28947956
716.400000	128	0	0	30.8	1.213989	4095.000000	3	1.98775100	0.65450114	2.14923035	0.92923061	0.61355732	0.17287043	2.36296574	0.89586099	0.74918857	1.17608466	1.13350733	0.17941703	0.58250481	0.22611685	0.81315694	0.35709896	2.25882320	1.39568070	1.33084573	1.55186945	1.69565531	1.10738009	2.17982398	4.09989138	0.86843529	2.89868034	0.54220659	2.63428862	1.87957029	8.61327097	0.91624080	1.28957667
717.000000	128	0	0	30.8	1.212769	4095.000000	3	1.98777619	0.65449805	2.14941743	0.92923088	0.61375493	0.17288850	2.36291949	0.89585657	0.74921549	1.17605961	1.13350794	0.17942057	0.58249177	0.22612214	0.81318504	0.35710109	2.25889376	1.39575890	1.33081631	1.55191220	1.69565284	1.10738811	2.18013324	4.09958535	0.86844500	2.89882394	0.54221762	2.63444875	1.87972501	8.61086089	0.91776933	1.28958922
717.500000	128	0	0	30.8	1.212769	4095.000000	3	1.98776193	0.65451686	2.14948714	0.92924895	0.61395301	0.17290994	2.36294938	0.89583966	0.74922022	1.17612424	1.13351819	0.17942227	0.58251743	0.22613030	0.81322448	0.35710340	2.25903219	1.39581360	1.33088901	1.55205037	1.69575281	1.10739167	2.18064531	4.09962723	0.86847567	2.89879437	0.54222579	2.63455066	1.87998306	8.61347002	0.91915886	1.28966057
718.000000	128	0	0	30.8	1.212769	4095.000000	3	1.98780565	0.65454231	2.14948406	0.92926623	0.61412552	0.17293199	2.36297025	0.89586489	0.74925257	1.17614434	1.13360442	0.17942966	0.58251617	0.22613414	0.81326984	0.35710180	2.25908983	1.39588900	1.33086433	1.55219085	1.69578573	1.10739167	2.18108418	4.09968306	0.86846749	2.89873454	0.54221885	2.63469245	1.87996050	8.61398820	0.92057235	1.28969261
718.600000	128	0	0	30.8	1.212158	4095.000000	3	1.98793398	0.65454209	2.14946356	0.92927048	0.61426448	0.17295252	2.36298040	0.89590522	0.74931493	1.17614125	1.13366955	0.17942950	0.58252942	0.22613206	0.81330312	0.35710980	2.25903920	1.39593353	1.33095833	1.55236035	1.69579025	1.10739374	2.18166513	4.09993325	0.86850583	2.89888166	0.54222824	2.63486591	1.88014233	8.61330257	0.92171385	1.28978775
719.200000	128	0	0	30.8	1.212769	4095.000000	3	1.98800860	0.65454806	2.14958812	0.92924018	0.61440454	0.17296951	2.36308080	0.89587426	0.74931162	1.17620063	1.13369789	0.17943258	0.58251406	0.22614038	0.81331865	0.35710393	2.25913400	1.39603033	1.33095360	1.55241303	1.69580630	1.10737979	2.18192784	4.09958857	0.86853241	2.89879086	0.54223539	2.63487287	1.88018699	8.61260438	0.92292156	1.28978709
719.700000	128	0	0	30.8	1.213379	4095.000000	3	1.98798579	0.65457152	2.14954865	0.92929599	0.61454740	0.17299249	2.36298266	0.89587244	0.74935981	1.17619011	1.13375820	0.17943274	0.58252879	0.22613974	0.81337387	0.35712171	2.25933225	1.39601314	1.33095191	1.55246114	1.69576886	1.10745548	2.18240338	4.10005890	0.86851989	2.89903583	0.54226645	2.63515144	1.88024836	8.61274970	0.92397365	1.28985547
720.300000	128	0	0	30.8	1.212158	4095.000000	3	1.98805233	0.65459719	2.14963528	0.92929307	0.61469803	0.17301301	2.36308982	0.89583835	0.74939594	1.17620743	1.13369789	0.17944059	0.58252437	0.22614374	0.81338497	0.35711726	2.25949764	1.39615483	1.33092283	1.55257683	1.69582194	1.10747448	2.18256834	4.09989460	0.86856564	2.89890208	0.54225603	2.63528314	1.88034537	8.61406088	0.92499119	1.28986307
720.800000	128	0	0	30.8	1.212158	4095.000000	3	1.98806374	0.65461446	2.14971627	0.92927340	0.61481726	0.17302419	2.36292005	0.89584876	0.74943657	1.17623186	1.13380434	0.17944429	0.58254414	0.22614823	0.81338743	0.35713255	2.25958978	1.39616816	1.33093737	1.55261997	1.69587172	1.10749674	2.18314083	4.10020172	0.86854545	2.89914636	0.54229546	2.63529010	1.88033139	8.61456332	0.92595156	1.28987463
721.400000	128	0	0	30.8	1.211548	4095.000000	6	1.98814026	0.65463836	2.14972088	0.92931327	0.61498771	0.17303644	2.36291216	0.89590418	0.74945712	1.17625629	1.13390386	0.17944444	0.58253552	0.22614567	0.81343871	0.35715335	2.25857653	1.39486600	1.33029227	1.55021065	1.69383772	1.10644540	2.16784361	4.09521085	0.86686368	2.88940094	0.54167329	2.62064535	1.87281363	8.59394788	0.88361812	1.28697644
722.000000	128	0	0	30.8	1.212158	4095.000000	6	1.98267388	0.65326106	2.14416541	0.92777424	0.59882543	0.17217844	2.36064603	0.89523905	0.74677707	1.17432543	1.13062503	0.17921672	0.58199719	0.22589551	0.81100140	0.35655414	2.25342801	1.38958672	1.32888896	1.54517152	1.69285027	1.10598537	2.15321830	4.09453756	0.86664590	2.88968430	0.54158262	2.61989212	1.87225757	8.58759868	0.86837420	1.28674031
722.500000	128	0	0	30.8	1.211548	4095.000000	6	1.98239087	0.65320136	2.14431217	0.92783983	0.59784144	0.17196311	2.36093622	0.89525960	0.74658703	1.17410303	1.13036952	0.17919162	0.58196419	0.22587823	0.81080080	0.35653673	2.25280535	1.38930647	1.32878357	1.54465702	1.69271922	1.10592784	2.15053971	4.09465119	0.86659637	2.89007431	0.54154750	2.61987891	1.87212679	8.58932840	0.86241052	1.28666578
723.000000	128	0	0	30.8	1.212769	4095.000000	6	1.98217519	0.65319937	2.14435819	0.92783319	0.59760544	0.17186105	2.36103709	0.89527546	0.74651796	1.17402921	1.13029398	0.17918069	0.58195325	0.22587279	0.81072648	0.35651363	2.25259265	1.38920620	1.32878898	1.54441978	1.69270320	1.10590026	2.14920985	4.09440356	0.86661348	2.89026654	0.54153341	2.61961279	1.87179199	8.58930952	0.85875916	1.28652135
723.600000	131	0	0	30.8	1.212769	4095.000000	6	1.98212921	0.65318655	2.14417564	0.92784965	0.59743707	0.17179863	2.36101849	0.89526168	0.74649108	1.17393748	1.13021815	0.17916607	0.58194758	0.22586334	0.81065609	0.35651328	2.25249490	1.38911431	1.32881228	1.54430916	1.69275373	1.10587891	2.14857341	4.09418489	0.86653102	2.89064401	0.54150237	2.61982292	1.87174885	8.58990090	0.85653432	1.28649530
724.200000	131	0	0	30.8	1.212769	4095.000000	6	1.98212210	0.65319628	2.14423802	0.92787223	0.59746194	0.17175869	2.36106188	0.89529237	0.74647222	1.17394181	1.13021785	0.17916345	0.58195283	0.22586639	0.81062386	0.35651470	2.25232089	1.38910872	1.32876500	1.54413278	1.69272579	1.10583117	2.14793100	4.09418060	0.86656702	2.89091277	0.54153055	2.61972414	1.87155340	8.58915540	0.85484107	1.28650948
724.700000	131	0	0	30.8	1.213379	4095.000000	6	1.98205006	0.65319517	2.14431472	0.92787701	0.59738074	0.17172641	2.36085958	0.89529991	0.74644959	1.17389888	1.13011133	0.17915868	0.58193454	0.22586158	0.81060589	0.35651203	2.25223281	1.38913562	1.32885113	1.54406740	1.69262926	1.10578639	2.14749054	4.09422134	0.86654098	2.89107698	0.54150503	2.61980908	1.87158080	8.58865217	0.85351035	1.28642507
725.300000	131	0	0	30.8	1.214600	4095.000000	6	1.98188608	0.65319186	2.14431677	0.92785682	0.59734142	0.17169627	2.36089339	0.89531968	0.74643191	1.17393965	1.13016128	0.17915667	0.58192550	0.22585838	0.81060515	0.35650457	2.25218448	1.38902104	1.32887781	1.54391347	1.69262145	1.10579114	2.14715565	4.09385798	0.86651341	2.89102575	0.54151156	2.61962663	1.87147477	8.58684093	0.85237502	1.28643661
725.900000	131	0	0	30.8	1.215210	4095.000000	6	1.98193347	0.65317947	2.14420683	0.92783319	0.59730443	0.17167378	2.36098355	0.89532384	0.74640645	1.17392451	1.13016941	0.17915129	0.58192424	0.22585390	0.81058202	0.35650120	2.25211843	1.38899344	1.32881870	1.54385722	1.69257750	1.10572294	2.14685613	4.09392015	0.86647818	2.89094154	0.54150850	2.61980593	1.87154306	8.58793200	0.85139042	1.28641287
726.400000	131	0	0	30.8	1.210938	4095.000000	6	1.98202210	0.65316002	2.14409587	0.92783053	0.59723047	0.17165527	2.36094918	0.89530303	0.74640645	1.17392112	1.13017302	0.17914790	0.58192382	0.22585134	0.81056677	0.35650582	2.25199546	1.38897457	1.32875858	1.54366379	1.69260831	1.10577809	2.14670562	4.09367365	0.86652847	2.89106997	0.54150033	2.61969709	1.87131618	8.58551747	0.85061360	1.28642342
727.000000	131	0	0	30.8	1.212769	4095.000000	6	1.98186902	0.65316179	2.14414751	0.92784620	0.59722303	0.17163431	2.36098017	0.89526740	0.74635059	1.17397146	1.13019589	0.17914467	0.58193244	0.22585518	0.81056160	0.35651363	2.25205131	1.38897702	1.32885146	1.54369495	1.69259311	1.10573836	2.14634884	4.09372080	0.86649554	2.89108751	0.54149033	2.61963733	1.87129551	8.58729368	0.84993995	1.28641188
727.600000	131	0	0	30.9	1.212158	4095.000000	6	1.98186286	0.65315405	2.14414189	0.92787913	0.59724109	0.17162024	2.36098355	0.89527234	0.74634469	1.17396744	1.13012608	0.17914605	0.58193202	0.22585342	0.81055323	0.35650813	2.25214635	1.38898191	1.32882174	1.54353383	1.69255121	1.10573272	2.14611699	4.09355362	0.86647154	2.89110716	0.54144030	2.61971282	1.87104665	8.58845403	0.84933955	1.28639474
728.100000	131	0	0	30.9	1.212769	4095.000000	6	1.98173964	0.65313813	2.14406264	0.92784780	0.59722728	0.17160188	2.36100384	0.89522137	0.74630792	1.17394551	1.13024012	0.17914359	0.58193517	0.22584638	0.81054684	0.35650368	2.25217911	1.38892602	1.32878763	1.54353573	1.69256354	1.10572650	2.14598649	4.09337144	0.86646746	2.89112401	0.54146991	2.61979838	1.87111358	8.58753894	0.84881433	1.28642144
728.600000	131	0	0	30.8	1.212158	4095.000000	6	1.98176144	0.65314056	2.14405599	0.92789374	0.59725215	0.17158475	2.36083141	0.89527130	0.74632065	1.17392976	1.13029278	0.17913759	0.58192067	0.22584766	0.81054437	0.35649889	2.25186230	1.38888969	1.32883187	1.54348709	1.69259681	1.10577275	2.14592303	4.09349789	0.86645470	2.89092330	0.54142866	2.61973106	1.87113379	8.58653911	0.84828702	1.28634759
729.200000	131	0	0	30.8	1.213379	4095.000000	6	1.98175718	0.65313658	2.14409025	0.92787541	0.59723791	0.17158046	2.36086409	0.89525024	0.74630674	1.17392204	1.13017332	0.17913851	0.58191667	0.22584718	0.81055028	0.35650102	2.25205507	1.38895501	1.32876162	1.54335486	1.69256682	1.10577127	2.14582120	4.09357719	0.86643734	2.89103347	0.54140396	2.61961216	1.87102329	8.58614300	0.84782496	1.28633506
729.800000	131	0	0	30.8	1.212769	4095.000000	6	1.98178940	0.65313503	2.14409638	0.92792959	0.59722664	0.17156838	2.36070012	0.89528561	0.74632489	1.17395818	1.13029729	0.17913866	0.58191079	0.22584526	0.81054167	0.35649036	2.25193640	1.38893754	1.32883593	1.54340653	1.69268143	1.10575971	2.14578078	4.09352147	0.86646006	2.89124753	0.54144051	2.62000726	1.87113918	8.58755466	0.84776898	1.28633407
730.300000	131	0	0	30.8	1.213379	4095.000000	6	1.98184722	0.65312597	2.14414905	0.92790941	0.59746896	0.17157006	2.36090917	0.89531500	0.74631028	1.17397794	1.13021033	0.17914020	0.58192046	0.22584782	0.81056332	0.35650262	2.25192673	1.38900776	1.32882106	1.54348633	1.69258531	1.10576949	2.14597830	4.09365436	0.86645112	2.89096330	0.54143846	2.61988898	1.87092851	8.58575950	0.84727177	1.28630407
730.900000	131	0	0	30.8	1.213989	4095.000000	6	1.98168609	0.65313039	2.14408309	0.92792295	0.59732165	0.17155125	2.36099989	0.89531630	0.74630415	1.17390475	1.13024554	0.17913435	0.58191667	0.22584558	0.81053822	0.35649125	2.25164056	1.38897562	1.32890956	1.54333966	1.69260092	1.10577216	2.14548810	4.09377760	0.86645419	2.89129666	0.54141213	2.61978957	1.87091279	8.58700442	0.84689822	1.28625198
731.400000	131	0	0	30.8	1.213379	4095.000000	6	1.98162970	0.65311668	2.14401509	0.92789214	0.59729529	0.17154222	2.36094354	0.89531135	0.74627327	1.17388251	1.13019619	0.17913250	0.58190806	0.22583870	0.81051116	0.35649089	2.25187089	1.38887152	1.32887848	1.54316414	1.69262269	1.10576682	2.14533001	4.09346574	0.86648176	2.89126577	0.54141968	2.61990030	1.87086428	8.58583809	0.84654517	1.28628594
732.000000	131	0	0	30.8	1.212158	4095.000000	7	1.98167993	0.65310629	2.14409383	0.92785151	0.59731549	0.17153381	2.36080831	0.89534907	0.74624687	1.17388344	1.13015015	0.17912296	0.58190953	0.22583598	0.81049245	0.35648663	2.25201372	1.38937391	1.32908555	1.54429814	1.69414231	1.10666108	2.15603538	4.09775842	0.86801004	2.90048505	0.54194104	2.63395889	1.87792320	8.60939577	0.86472881	1.28906312
732.600000	131	0	0	30.8	1.210938	4095.000000	7	1.98692660	0.65442480	2.14920575	0.92932789	0.61223856	0.17235721	2.36309039	0.89595543	0.74878406	1.17570682	1.13307383	0.17934697	0.58245665	0.22608276	0.81283012	0.35705986	2.25796913	1.39581956	1.33100162	1.55093839	1.69563474	1.10736970	2.17515394	4.09944685	0.86833280	2.90136146	0.54208586	2.63589423	1.87920405	8.61049773	0.88966242	1.28950599
733.100000	131	0	0	30.8	1.214600	4095.000000	7	1.98755521	0.65454873	2.14957171	0.92943182	0.61488849	0.17263707	2.36325904	0.89598197	0.74909953	1.17600797	1.13363578	0.17938716	0.58249682	0.22611653	0.81316039	0.35711229	2.25897133	1.39641229	1.33112370	1.55196487	1.69588983	1.10754067	2.17966547	4.09955314	0.86848564	2.90087390	0.54212998	2.63628440	1.87970877	8.61512902	0.90793473	1.28962688
733.600000	131	0	0	30.8	1.213989	4095.000000	7	1.98790689	0.65458900	2.14992902	0.92942624	0.61579251	0.17277334	2.36303624	0.89596766	0.74924856	1.17614342	1.13377087	0.17940656	0.58253783	0.22612518	0.81331224	0.35713788	2.25935487	1.39672802	1.33121367	1.55235348	1.69599228	1.10758312	2.18155122	4.09980977	0.86849816	2.90073230	0.54213693	2.63617608	1.87985313	8.61433580	0.91773873	1.28966387
734.200000	131	0	0	30.8	1.212158	4095.000000	7	1.98794158	0.65458834	2.14971986	0.92940923	0.61597752	0.17284440	2.36327822	0.89591250	0.74931989	1.17622351	1.13383269	0.17940902	0.58252773	0.22613094	0.81336771	0.35714126	2.25956284	1.39675048	1.33112506	1.55253024	1.69601286	1.10755967	2.18195177	4.09946725	0.86841203	2.89977231	0.54213182	2.63568714	1.87973268	8.61501524	0.91968764	1.28951887
734.800000	131	0	0	30.8	1.210938	4095.000000	7	1.98757564	0.65452682	2.14935951	0.92929998	0.61483254	0.17285006	2.36296912	0.89587088	0.74913638	1.17612950	1.13363548	0.17940225	0.58250334	0.22611942	0.81322448	0.35710696	2.25915824	1.39625795	1.33099587	1.55200609	1.69567012	1.10751010	2.18020966	4.09926433	0.86828219	2.89854238	0.54207197	2.63436267	1.87890552	8.61062088	0.91614170	1.28935967
735.300000	131	0	0	30.8	1.211548	4095.000000	7	1.98719313	0.65438386	2.14904995	0.92916310	0.61318323	0.17279080	2.36274579	0.89581806	0.74894580	1.17595355	1.13342623	0.17938993	0.58243814	0.22609653	0.81302606	0.35705595	2.25868263	1.39566703	1.33081496	1.55138631	1.69534677	1.10730619	2.17784208	4.09872435	0.86812477	2.89756210	0.54203643	2.63304272	1.87829732	8.60936736	0.91104745	1.28905321
735.900000	131	0	0	30.8	1.212158	4095.000000	7	1.98680832	0.65425950	2.14856111	0.92905361	0.61158738	0.17273491	2.36248807	0.89576863	0.74868513	1.17582833	1.13307172	0.17937053	0.58241963	0.22608196	0.81286167	0.35700352	2.25805635	1.39508401	1.33066821	1.55080029	1.69518553	1.10720439	2.17530590	4.09807499	0.86799317	2.89688957	0.54193736	2.63178166	1.87756987	8.60513531	0.90581451	1.28886170
736.400000	131	0	0	30.8	1.212158	4095.000000	7	1.98619704	0.65416635	2.14787158	0.92890585	0.61018938	0.17266233	2.36220728	0.89570334	0.74849650	1.17566014	1.13275706	0.17934497	0.58236748	0.22605907	0.81265220	0.35695713	2.25770048	1.39454288	1.33043020	1.55018129	1.69502801	1.10709162	2.17290268	4.09787324	0.86788663	2.89617572	0.54193164	2.63080311	1.87704226	8.60385152	0.90092323	1.28863819
737.000000	131	0	0	30.8	1.213379	4095.000000	7	1.98600471	0.65409710	2.14763803	0.92884367	0.60901350	0.17259940	2.36215992	0.89566484	0.74827840	1.17551794	1.13262175	0.17933465	0.58233804	0.22604243	0.81248711	0.35691733	2.25721549	1.39408529	1.33036394	1.54963606	1.69483266	1.10696965	2.17089908	4.09775090	0.86775352	2.89557877	0.54189692	2.62998164	1.87655261	8.60340684	0.89666043	1.28847313
737.600000	131	0	0	30.8	1.213379	4095.000000	7	1.98563198	0.65400153	2.14730670	0.92873127	0.60801465	0.17253188	2.36209226	0.89564142	0.74812357	1.17540696	1.13232766	0.17932049	0.58229072	0.22603491	0.81229938	0.35689174	2.25674567	1.39377283	1.33024900	1.54918170	1.69457894	1.10692692	2.16926503	4.09721440	0.86768249	2.89541708	0.54185403	2.62935688	1.87633508	8.60132899	0.89272135	1.28836651
738.100000	131	0	0	30.8	1.211548	4095.000000	7	1.98547294	0.65394689	2.14713978	0.92868185	0.60718881	0.17248152	2.36206182	0.89564871	0.74797938	1.17526941	1.13214238	0.17930648	0.58226717	0.22602210	0.81219271	0.35685833	2.25636526	1.39341769	1.33019593	1.54883185	1.69449835	1.10680023	2.16743839	4.09703845	0.86760994	2.89516472	0.54185403	2.62864956	1.87590143	8.60009337	0.88942456	1.28819488
738.700000	131	0	0	30.8	1.213379	4095.000000	7	1.98508417	0.65387787	2.14691501	0.92864386	0.60649524	0.17242916	2.36194737	0.89563154	0.74784653	1.17516928	1.13201044	0.17929755	0.58223374	0.22600402	0.81209640	0.35683967	2.25604839	1.39306822	1.33005803	1.54861237	1.69437089	1.10675068	2.16648406	4.09670910	0.86750802	2.89482734	0.54180236	2.62810342	1.87542601	8.59943470	0.88655909	1.28798267
739.200000	131	0	0	30.8	1.213989	4095.000000	7	1.98486347	0.65384381	2.14676757	0.92856575	0.60591599	0.17238339	2.36188423	0.89564975	0.74772501	1.17508892	1.13184326	0.17928631	0.58222427	0.22599489	0.81200501	0.35682048	2.25592413	1.39286551	1.32993331	1.54830263	1.69426770	1.10676581	2.16496997	4.09671125	0.86743011	2.89453357	0.54179276	2.62764198	1.87531077	8.59963009	0.88401645	1.28789951
739.800000	131	0	0	30.8	1.213379	4095.000000	7	1.98461195	0.65379890	2.14658123	0.92856362	0.60540389	0.17234451	2.36197218	0.89560683	0.74765942	1.17497056	1.13176796	0.17927861	0.58221460	0.22598113	0.81188408	0.35679311	2.25557022	1.39263516	1.32987315	1.54791524	1.69413902	1.10666671	2.16391248	4.09654820	0.86738541	2.89467975	0.54175498	2.62723174	1.87494080	8.59735208	0.88179609	1.28784308
740.300000	131	0	0	30.8	1.212769	4095.000000	7	1.98455786	0.65375179	2.14641897	0.92850093	0.60495374	0.17231359	2.36190903	0.89558342	0.74757284	1.17493718	1.13165441	0.17927214	0.58218495	0.22597713	0.81182620	0.35678547	2.25539812	1.39237894	1.32973899	1.54759419	1.69407777	1.10662726	2.16320055	4.09580813	0.86734199	2.89433400	0.54174150	2.62654334	1.87484674	8.59830980	0.87976996	1.28775135
740.900000	131	0	0	30.9	1.212769	4095.000000	7	1.98440839	0.65371994	2.14629919	0.92844461	0.60449497	0.17227639	2.36172864	0.89554258	0.74753415	1.17489856	1.13165532	0.17926675	0.58219399	0.22597697	0.81176661	0.35676664	2.25510935	1.39224350	1.32977346	1.54743083	1.69402351	1.10658483	2.16224549	4.09581135	0.86727355	2.89412601	0.54175518	2.62651179	1.87455874	8.59531749	0.87796018	1.28762234
741.400000	131	0	0	30.9	1.212158	4095.000000	7	1.98425655	0.65370202	2.14614258	0.92840742	0.60416579	0.17224593	2.36165593	0.89551527	0.74747210	1.17488929	1.13149420	0.17926136	0.58217486	0.22596385	0.81168435	0.35675757	2.25502224	1.39209127	1.32971060	1.54715974	1.69390266	1.10653262	2.16154802	4.09566121	0.86719999	2.89394895	0.54171229	2.62600083	1.87438282	8.59196806	0.87629740	1.28757780
742.000000	131	0	0	30.9	1.214600	4095.000000	7	1.98406156	0.65366796	2.14600850	0.92838245	0.60383454	0.17221058	2.36167171	0.89547287	0.74740181	1.17482409	1.13145415	0.17924735	0.58216098	0.22595632	0.81162796	0.35674656	2.25489373	1.39198769	1.32965214	1.54703334	1.69376702	1.10650325	2.16064262	4.09554969	0.86721378	2.89397565	0.54168799	2.62568295	1.87421815	8.59378103	0.87483043	1.28752270
742.600000	0	0	0	30.8	1.214600	4095.000000	0	1.98400938	0.65365801	2.14595886	0.92836890	0.60355120	0.17217981	2.36149077	0.89548874	0.74731571	1.17478330	1.13134665	0.17924458	0.58212776	0.22595312	0.81159891	0.35673394	2.25479642	1.39185367	1.32962545	1.54691533	1.69374729	1.10651334	2.16020010	4.09509290	0.86712082	2.89371430	0.54167063	2.62531656	1.87357941	8.58950140	0.87251303	1.28714300
743.100000	0	0	0	30.8	1.213379	4095.000000	0	1.98321301	0.65347290	2.14524151	0.92825361	0.60253339	0.17212028	2.36144794	0.89545492	0.74721452	1.17469956	1.13129155	0.17924197	0.58213028	0.22594064	0.81152897	0.35671226	2.25465072	1.39183023	1.32954976	1.54672615	1.69361125	1.10640832	2.15792919	4.09517868	0.86698395	2.89257857	0.54159099	2.62322017	1.87263425	8.58683464	0.86707613	1.28687189
743.700000	0	0	0	30.8	1.213379	4095.000000	0	1.98302522	0.65342270	2.14505428	0.92815241	0.60175425	0.17205401	2.36136790	0.89543489	0.74716334	1.17469215	1.13126987	0.17923627	0.58212271	0.22594176	0.81153464	0.35672417	2.25476362	1.39178579	1.32954570	1.54675355	1.69357098	1.10644006	2.15746304	4.09462118	0.86700642	2.89277169	0.54158099	2.62365997	1.87284870	8.58670574	0.86585648	1.28692367
744.200000	0	0	0	30.8	1.215210	4095.000000	0	1.98307549	0.65348750	2.14530341	0.92823396	0.60183507	0.17203794	2.36132789	0.89542917	0.74711947	1.17466372	1.13132105	0.17923873	0.58212713	0.22593920	0.81157034	0.35672435	2.25475126	1.39177844	1.32955043	1.54658951	1.69354838	1.10645401	2.15717085	4.09498033	0.86695816	2.89295358	0.54160774	2.62393095	1.87282936	8.58735656	0.86521156	1.28694840
744.800000	0	0	0	30.8	1.210327	4095.000000	0	1.98321964	0.65348728	2.14527629	0.92824272	0.60189883	0.17203412	2.36132000	0.89545154	0.74709259	1.17465136	1.13127167	0.17923442	0.58211052	0.22594464	0.81153784	0.35671991	2.25478029	1.39174905	1.32954266	1.54661691	1.69369756	1.10648100	2.15716159	4.09470587	0.86695510	2.89287071	0.54154852	2.62395678	1.87289051	8.58604870	0.86479536	1.28701997
745.300000	0	0	0	30.8	1.212158	4095.000000	0	1.98325806	0.65349303	2.14549884	0.92830700	0.60197816	0.17202631	2.36147161	0.89548483	0.74709141	1.17464487	1.13132135	0.17923150	0.58211872	0.22593536	0.81152651	0.35671422	2.25471846	1.39177669	1.32959774	1.54654155	1.69368852	1.10642019	2.15709678	4.09488169	0.86697808	2.89323592	0.54159977	2.62414271	1.87288421	8.58831251	0.86458322	1.28710738
745.900000	128	0	0	30.9	1.213379	4095.000000	1	1.98341930	0.65352996	2.14548196	0.92826052	0.60206261	0.17202295	2.36138876	0.89547495	0.74712183	1.17457876	1.13123283	0.17923673	0.58211157	0.22594544	0.81150903	0.35670978	2.25460610	1.39156188	1.32949265	1.54622568	1.69344481	1.10637955	2.15615980	4.09435854	0.86690020	2.89257155	0.54156036	2.62333232	1.87265538	8.58655483	0.86323104	1.28687090
746.500000	128	0	0	30.9	1.213379	4095.000000	1	1.98284362	0.65336742	2.14490952	0.92808495	0.60034723	0.17191063	2.36122700	0.89542553	0.74668441	1.17432667	1.13080473	0.17918793	0.58202347	0.22588847	0.81104669	0.35660086	2.25337428	1.38998130	1.32908589	1.54464524	1.69281740	1.10593763	2.15083460	4.09297176	0.86654225	2.89083207	0.54142009	2.62011863	1.87113963	8.58491400	0.85817028	1.28631825
747.000000	128	0	0	30.8	1.213379	4095.000000	1	1.98196380	0.65318036	2.14406264	0.92787276	0.59820637	0.17174431	2.36077731	0.89530069	0.74631405	1.17398258	1.13025276	0.17915298	0.58191794	0.22584558	0.81065634	0.35650653	2.25260285	1.38912340	1.32881465	1.54392791	1.69262803	1.10579588	2.14813692	4.09247785	0.86648227	2.89072050	0.54140314	2.62011675	1.87106147	8.58336793	0.85595769	1.28626484
747.600000	128	0	0	30.9	1.213989	4095.000000	1	1.98194248	0.65316820	2.14399821	0.92786107	0.59792161	0.17167929	2.36073224	0.89526220	0.74629873	1.17396003	1.13019107	0.17913789	0.58189649	0.22584174	0.81059531	0.35649978	2.25229833	1.38899449	1.32884775	1.54370749	1.69270690	1.10581012	2.14719098	4.09247464	0.86642943	2.89105172	0.54141294	2.62000726	1.87077445	8.58389581	0.85456116	1.28627440
748.100000	128	0	0	30.9	1.212158	4095.000000	1	1.98174865	0.65315361	2.14376917	0.92791658	0.59778170	0.17164716	2.36059814	0.89522527	0.74621623	1.17385811	1.13014263	0.17913851	0.58192508	0.22583838	0.81056135	0.35649658	2.25213722	1.38892532	1.32880654	1.54363073	1.69270320	1.10576593	2.14671381	4.09209863	0.86646950	2.89102224	0.54142050	2.61994309	1.87077176	8.58240972	0.85347871	1.28624769
748.700000	128	0	0	30.9	1.212158	4095.000000	1	1.98174912	0.65311779	2.14401509	0.92785895	0.59768942	0.17161840	2.36056715	0.89523619	0.74618488	1.17385657	1.13009990	0.17913281	0.58191773	0.22584078	0.81051878	0.35649356	2.25205184	1.38891833	1.32875926	1.54356157	1.69266294	1.10584540	2.14638365	4.09236322	0.86646159	2.89091277	0.54138558	2.61998650	1.87066173	8.58159301	0.85262443	1.28620319
749.200000	128	0	0	30.9	1.212158	4095.000000	1	1.98173869	0.65311624	2.14386017	0.92788205	0.59764583	0.17159775	2.36059645	0.89526740	0.74615754	1.17387356	1.13024674	0.17913112	0.58189502	0.22583918	0.81052100	0.35650315	2.25208514	1.38884043	1.32873325	1.54350647	1.69267650	1.10579707	2.14639184	4.09252070	0.86649375	2.89094996	0.54137088	2.62001041	1.87063702	8.58237830	0.85192664	1.28618044
749.800000	128	0	0	30.9	1.213379	4095.000000	1	1.98165908	0.65311845	2.14391641	0.92789878	0.59765391	0.17158490	2.36064209	0.89525206	0.74612219	1.17388622	1.13024193	0.17912650	0.58188871	0.22583070	0.81051509	0.35649800	2.25192888	1.38886209	1.32871028	1.54327279	1.69266828	1.10580270	2.14609499	4.09216505	0.86647588	2.89112260	0.54136517	2.61999090	1.87042371	8.58097743	0.85136008	1.28619923
750.400000	128	0	0	30.9	1.210938	4095.000000	1	1.98179509	0.65312553	2.14397009	0.92787993	0.59763669	0.17157129	2.36083084	0.89524374	0.74611677	1.17388962	1.13018325	0.17912804	0.58188367	0.22582798	0.81051731	0.35649906	2.25204647	1.38873250	1.32871062	1.54324240	1.69259229	1.10581634	2.14602590	4.09232037	0.86646823	2.89086856	0.54136945	2.61983110	1.87053014	8.58053148	0.85086576	1.28614978
750.900000	128	0	0	30.9	1.212769	4095.000000	1	1.98173443	0.65312088	2.14386733	0.92784965	0.59761671	0.17155476	2.36069111	0.89524868	0.74611135	1.17390012	1.13014955	0.17912742	0.58188745	0.22582430	0.81050771	0.35650013	2.25197076	1.38884323	1.32863024	1.54315540	1.69265760	1.10574607	2.14601361	4.09219504	0.86643887	2.89116331	0.54136067	2.61976630	1.87050904	8.58076701	0.85035618	1.28611715
751.500000	128	0	0	30.9	1.212769	4095.000000	1	1.98165576	0.65313813	2.14377070	0.92785789	0.59760587	0.17154635	2.36073393	0.89525882	0.74611040	1.17387603	1.13011404	0.17912558	0.58188577	0.22582766	0.81048237	0.35648325	2.25191116	1.38873320	1.32858904	1.54307030	1.69255820	1.10575852	2.14572142	4.09237072	0.86643887	2.89107628	0.54136333	2.61960650	1.87037207	8.57937283	0.84993793	1.28618176
752.000000	128	0	0	30.9	1.212158	4095.000000	1	1.98173159	0.65312906	2.14385352	0.92779734	0.59759077	0.17153258	2.36074745	0.89524322	0.74609391	1.17386306	1.13009358	0.17912142	0.58188787	0.22582414	0.81046686	0.35648823	2.25177908	1.38879013	1.32854852	1.54301598	1.69263706	1.10578610	2.14548298	4.09212541	0.86642202	2.89117173	0.54129596	2.61966186	1.87031774	8.58091461	0.84955843	1.28614616
752.600000	128	0	0	30.9	1.212158	4095.000000	1	1.98157331	0.65312752	2.14386221	0.92783213	0.59758780	0.17152830	2.36063814	0.89527338	0.74609862	1.17384453	1.13011555	0.17911603	0.58188661	0.22581710	0.81047179	0.35648485	2.25161532	1.38868989	1.32864747	1.54296431	1.69258654	1.10577157	2.14555820	4.09202901	0.86645980	2.89097663	0.54132985	2.61983550	1.87023467	8.57913422	0.84917397	1.28614286
753.100000	128	0	0	30.9	1.212769	4095.000000	1	1.98162402	0.65312818	2.14400844	0.92780212	0.59755909	0.17151897	2.36065899	0.89530277	0.74605408	1.17382909	1.13003461	0.17911619	0.58189607	0.22582350	0.81045948	0.35648698	2.25161962	1.38873983	1.32864949	1.54303155	1.69260543	1.10579766	2.14538936	4.09192511	0.86644883	2.89129876	0.54134169	2.61967822	1.87027688	8.57883598	0.84885168	1.28614616
753.700000	128	0	0	30.9	1.214600	4095.000000	1	1.98156573	0.65312243	2.14395833	0.92784700	0.59758035	0.17151255	2.36078295	0.89526454	0.74605950	1.17383279	1.13005627	0.17911773	0.58189208	0.22581998	0.81044595	0.35648077	2.25163465	1.38870351	1.32873359	1.54301560	1.69255327	1.10580626	2.14544052	4.09143672	0.86646644	2.89126718	0.54132903	2.61969395	1.87019785	8.58034621	0.84857664	1.28614780
754.200000	128	0	0	30.9	1.212158	4095.000000	1	1.98142216	0.65311713	2.14394146	0.92786214	0.59756207	0.17151239	2.36074238	0.89526792	0.74609014	1.17381179	1.13002588	0.17911711	0.58189607	0.22581854	0.81045112	0.35648610	2.25175277	1.38873285	1.32861133	1.54292557	1.69257381	1.10581279	2.14532489	4.09166912	0.86644653	2.89125033	0.54133373	2.61970653	1.87022030	8.58012012	0.84834303	1.28609901
754.800000	128	0	0	30.9	1.212769	4095.000000	1	1.98153304	0.65309745	2.14389545	0.92785921	0.59757249	0.17150138	2.36065279	0.89522891	0.74607765	1.17382414	1.13007553	0.17911465	0.58191731	0.22582254	0.81044669	0.35648503	2.25179626	1.38869163	1.32868225	1.54287656	1.69263747	1.10578788	2.14516017	4.09156845	0.86643504	2.89113032	0.54131821	2.61966501	1.87029798	8.58097114	0.84807464	1.28611055
755.400000	128	0	0	30.9	1.213379	4095.000000	1	1.98147049	0.65309900	2.14383461	0.92781991	0.59760395	0.17150153	2.36064547	0.89522449	0.74606610	1.17382384	1.13007312	0.17912127	0.58191625	0.22582286	0.81043783	0.35649445	2.25194338	1.38878105	1.32870116	1.54296165	1.69261283	1.10578313	2.14531210	4.09140245	0.86642458	2.89115699	0.54130106	2.61971471	1.87027688	8.58268303	0.84780831	1.28602715
755.900000	128	0	0	30.9	1.214600	4095.000000	1	1.98154915	0.65312044	2.14390823	0.92780132	0.59759821	0.17149174	2.36064716	0.89520031	0.74608966	1.17381364	1.13014473	0.17911295	0.58189859	0.22581934	0.81044743	0.35649000	2.25169586	1.38873739	1.32869373	1.54291797	1.69252739	1.10573836	2.14514431	4.09135319	0.86638961	2.89126858	0.54132719	2.61972918	1.87004609	8.58363815	0.84759045	1.28602913
756.500000	128	0	0	30.9	1.212158	4095.000000	1	1.98160317	0.65309701	2.14391743	0.92779415	0.59759906	0.17148471	2.36044320	0.89521669	0.74607977	1.17381148	1.13010652	0.17911342	0.58190070	0.22582334	0.81042897	0.35648006	2.25172270	1.38872446	1.32874541	1.54290923	1.69246947	1.10576534	2.14518421	4.09125895	0.86638654	2.89107137	0.54132658	2.61982795	1.86998908	8.58256365	0.84742051	1.28602913
757.000000	128	0	0	30.9	1.212158	4095.000000	3	1.98160933	0.65308131	2.14382745	0.92777079	0.59756441	0.17147522	2.36063194	0.89518522	0.74606468	1.17382970	1.13007914	0.17911496	0.58190238	0.22582046	0.81043734	0.35648308	2.25184136	1.38879572	1.32874136	1.54297115	1.69264610	1.10584125	2.14590410	4.09194010	0.86681977	2.89354851	0.54152075	2.62481593	1.87301865	8.59155583	0.85306290	1.28732740
757.600000	128	0	0	30.9	1.213379	4095.000000	3	1.98421575	0.65373940	2.14642562	0.92848578	0.60362550	0.17183963	2.36167678	0.89546038	0.74720933	1.17465136	1.13120363	0.17920163	0.58211388	0.22592992	0.81141103	0.35672701	2.25416962	1.39206082	1.32965451	1.54653127	1.69407120	1.10661391	2.15838411	4.09488598	0.86737469	2.89591344	0.54169575	2.62831302	1.87428024	8.59618351	0.85986492	1.28779722
758.100000	128	0	0	30.9	1.213379	4095.000000	3	1.98478564	0.65386858	2.14694880	0.92858328	0.60595406	0.17204973	2.36210861	0.89556157	0.74751952	1.17497890	1.13175471	0.17924351	0.58220388	0.22596865	0.81181734	0.35681728	2.25529003	1.39286831	1.32983936	1.54735430	1.69430223	1.10672160	2.16227281	4.09534381	0.86749601	2.89609977	0.54174211	2.62883458	1.87485889	8.59660240	0.86443459	1.28787707
758.700000	128	0	0	30.9	1.212158	4095.000000	3	1.98512547	0.65388783	2.14703379	0.92866644	0.60669551	0.17214798	2.36185435	0.89560110	0.74763937	1.17508243	1.13192037	0.17925613	0.58223962	0.22598465	0.81192521	0.35683931	2.25584614	1.39318937	1.32999449	1.54778842	1.69444161	1.10681328	2.16398266	4.09525159	0.86754736	2.89628542	0.54174722	2.62925392	1.87514558	8.59663390	0.86823338	1.28797409
759.300000	128	0	0	30.9	1.211548	4095.000000	3	1.98510458	0.65394158	2.14710342	0.92867707	0.60727422	0.17220446	2.36197499	0.89562972	0.74776654	1.17518751	1.13204809	0.17926999	0.58225582	0.22598353	0.81202201	0.35684820	2.25621785	1.39332804	1.33008777	1.54792857	1.69448561	1.10686313	2.16537627	4.09619101	0.86760662	2.89637403	0.54173864	2.62957291	1.87545842	8.59541195	0.87175159	1.28812656
759.800000	128	0	0	30.9	1.212769	4095.000000	3	1.98535046	0.65399755	2.14717511	0.92868292	0.60775831	0.17226461	2.36190227	0.89563778	0.74785644	1.17521564	1.13213997	0.17927984	0.58225876	0.22599697	0.81211881	0.35686437	2.25631469	1.39351645	1.33007966	1.54833082	1.69463075	1.10687055	2.16642569	4.09564513	0.86763983	2.89654071	0.54178357	2.62994058	1.87578572	8.59591582	0.87513665	1.28814141
760.400000	128	0	0	30.9	1.211548	4095.000000	3	1.98553086	0.65402277	2.14737481	0.92875014	0.60827255	0.17231145	2.36210184	0.89564819	0.74791779	1.17530063	1.13239003	0.17928862	0.58229219	0.22600530	0.81219468	0.35688392	2.25661007	1.39366319	1.33014151	1.54866152	1.69462006	1.10699636	2.16751540	4.09567730	0.86772439	2.89686987	0.54177111	2.63041699	1.87602210	8.59872885	0.87849571	1.28825297
761.000000	128	0	0	30.8	1.213379	4095.000000	3	1.98560065	0.65406657	2.14741424	0.92877299	0.60873212	0.17236640	2.36228001	0.89567602	0.74802492	1.17533649	1.13230205	0.17929616	0.58232752	0.22601538	0.81227918	0.35689529	2.25660846	1.39379770	1.33013104	1.54890120	1.69471094	1.10701387	2.16856998	4.09617171	0.86775709	2.89682556	0.54184606	2.63055475	1.87611892	8.59859021	0.88175072	1.28823514
761.500000	128	0	0	30.8	1.213989	4095.000000	3	1.98570462	0.65411967	2.14749669	0.92879504	0.60918240	0.17240681	2.36227719	0.89564819	0.74810256	1.17543478	1.13235358	0.17930294	0.58231259	0.22601954	0.81234840	0.35691271	2.25669617	1.39409405	1.33020641	1.54922476	1.69483266	1.10715067	2.16947142	4.09601297	0.86776169	2.89703025	0.54185750	2.63107995	1.87650712	8.60053148	0.88491882	1.28839127
762.000000	128	0	0	30.8	1.213379	4095.000000	3	1.98586463	0.65415087	2.14780500	0.92885085	0.60958223	0.17245105	2.36244014	0.89565105	0.74817242	1.17547497	1.13250242	0.17931648	0.58233005	0.22602818	0.81242650	0.35693030	2.25701205	1.39432248	1.33028450	1.54942297	1.69483472	1.10711862	2.17050262	4.09656965	0.86779414	2.89703236	0.54187854	2.63126832	1.87662558	8.59943786	0.88792671	1.28849822
762.600000	128	0	0	30.9	1.212158	4095.000000	3	1.98598429	0.65417786	2.14797710	0.92886732	0.60998990	0.17248213	2.36227945	0.89566952	0.74821609	1.17552566	1.13259463	0.17931710	0.58234477	0.22603523	0.81251175	0.35695056	2.25715844	1.39437609	1.33031019	1.54972412	1.69481333	1.10715572	2.17149339	4.09651816	0.86781739	2.89704080	0.54188752	2.63148135	1.87681701	8.59951349	0.89072755	1.28858801
763.200000	128	0	0	30.9	1.215210	4095.000000	3	1.98607072	0.65417697	2.14798068	0.92890559	0.61033589	0.17251857	2.36244240	0.89565495	0.74828689	1.17554236	1.13270884	0.17932742	0.58234666	0.22603283	0.81258271	0.35695429	2.25742918	1.39447350	1.33033284	1.54978550	1.69494740	1.10718272	2.17230695	4.09675094	0.86787130	2.89721315	0.54189426	2.63171590	1.87714588	8.60198788	0.89344826	1.28864281
763.700000	128	0	0	30.9	1.213379	4095.000000	3	1.98626685	0.65421990	2.14783931	0.92890240	0.61068906	0.17254811	2.36251401	0.89567186	0.74836762	1.17562150	1.13281824	0.17933573	0.58237610	0.22604339	0.81260440	0.35697473	2.25747062	1.39460070	1.33041634	1.55015002	1.69509093	1.10722754	2.17291926	4.09684105	0.86787027	2.89740240	0.54194349	2.63213133	1.87728239	8.60155597	0.89602646	1.28866229
764.300000	128	0	0	30.9	1.210938	4095.000000	3	1.98642880	0.65423915	2.14812155	0.92896405	0.61102986	0.17257705	2.36235613	0.89569995	0.74848966	1.17565334	1.13285561	0.17934020	0.58237989	0.22605507	0.81264037	0.35698077	2.25775055	1.39481238	1.33039200	1.55037845	1.69519582	1.10728215	2.17400236	4.09683998	0.86793747	2.89758814	0.54193818	2.63233938	1.87737611	8.60614805	0.89846744	1.28874779
764.800000	128	0	0	30.9	1.212769	4095.000000	3	1.98642690	0.65427145	2.14800988	0.92897149	0.61135378	0.17261073	2.36247003	0.89571920	0.74850736	1.17571146	1.13283451	0.17934805	0.58239713	0.22605619	0.81273303	0.35699748	2.25798582	1.39492348	1.33053331	1.55057525	1.69517854	1.10729817	2.17462137	4.09701485	0.86791575	2.89783441	0.54196024	2.63261449	1.87755771	8.60753338	0.90081230	1.28880194
765.400000	128	0	0	30.9	1.210327	4095.000000	3	1.98657651	0.65429424	2.14825576	0.92898637	0.61166468	0.17263599	2.36229523	0.89574834	0.74854419	1.17573588	1.13289509	0.17935036	0.58238073	0.22605939	0.81277172	0.35699819	2.25804989	1.39507034	1.33061242	1.55077741	1.69525957	1.10734151	2.17524159	4.09734852	0.86801234	2.89804551	0.54197474	2.63276882	1.87771318	8.60734718	0.90297250	1.28890297
766.000000	128	0	0	30.9	1.210938	4095.000000	3	1.98669004	0.65432434	2.14837052	0.92900550	0.61193999	0.17265927	2.36243451	0.89577019	0.74860864	1.17573959	1.13297828	0.17935775	0.58240617	0.22607508	0.81280400	0.35699481	2.25818073	1.39524842	1.33058064	1.55095746	1.69537104	1.10733616	2.17572762	4.09704167	0.86801592	2.89823060	0.54199700	2.63298579	1.87796917	8.60618907	0.90509855	1.28886665
766.500000	128	0	0	30.9	1.212769	4095.000000	3	1.98686580	0.65433230	2.14837308	0.92900205	0.61221150	0.17268499	2.36232061	0.89576265	0.74863650	1.17579772	1.13307775	0.17935729	0.58239103	0.22607700	0.81282914	0.35700263	2.25830081	1.39530240	1.33062054	1.55116729	1.69528754	1.10735575	2.17643325	4.09711462	0.86804275	2.89835305	0.54200844	2.63337043	1.87818417	8.60634053	0.90701785	1.28899344
767.000000	128	0	0	30.9	1.213379	4095.000000	3	1.98680737	0.65435421	2.14848323	0.92903686	0.61245189	0.17271071	2.36241815	0.89578528	0.74869882	1.17584904	1.13318295	0.17936437	0.58240954	0.22607492	0.81289790	0.35701347	2.25847529	1.39540056	1.33061242	1.55121117	1.69544920	1.10739196	2.17707630	4.09724337	0.86807622	2.89855435	0.54201089	2.63349380	1.87828740	8.60689905	0.90888416	1.28902283
767.600000	128	0	0	30.9	1.210938	4095.000000	3	1.98693040	0.65437479	2.14865231	0.92904324	0.61265430	0.17274088	2.36241195	0.89583861	0.74874817	1.17586048	1.13316185	0.17937284	0.58241648	0.22608132	0.81294127	0.35702662	2.25853722	1.39545105	1.33070811	1.55140615	1.69544961	1.10739701	2.17748901	4.09764038	0.86809206	2.89863952	0.54204684	2.63357352	1.87826937	8.60848028	0.91056938	1.28905585
768.200000	128	0	0	30.9	1.210938	4095.000000	3	1.98691520	0.65440001	2.14862567	0.92905440	0.61289155	0.17276844	2.36233865	0.89580844	0.74878665	1.17587873	1.13318114	0.17937376	0.58243162	0.22608356	0.81297208	0.35703480	2.25864655	1.39555904	1.33071859	1.55142523	1.69550309	1.10743114	2.17818275	4.09733779	0.86811251	2.89848608	0.54205195	2.63369628	1.87864671	8.60789318	0.91225432	1.28910472
768.700000	128	0	0	30.8	1.214600	4095.000000	3	1.98708766	0.65442524	2.14874352	0.92908762	0.61307038	0.17278590	2.36232737	0.89580063	0.74884663	1.17592974	1.13323540	0.17938346	0.58242847	0.22609573	0.81302877	0.35704528	2.25866001	1.39566247	1.33075274	1.55158169	1.69547882	1.10742699	2.17892294	4.09729809	0.86812988	2.89859799	0.54204623	2.63396458	1.87861830	8.60784584	0.91374395	1.28911859
769.300000	128	0	0	30.8	1.213379	4095.000000	3	1.98694466	0.65443807	2.14887572	0.92906822	0.61327954	0.17280397	2.36242830	0.89576135	0.74885513	1.17593871	1.13331076	0.17938208	0.58243393	0.22609028	0.81306056	0.35704795	2.25868802	1.39581500	1.33064995	1.55169656	1.69559565	1.10741749	2.17923572	4.09724981	0.86818074	2.89838472	0.54208974	2.63422406	1.87885637	8.60878332	0.91517573	1.28922162
769.900000	128	0	0	30.9	1.212769	4095.000000	3	1.98710048	0.65443166	2.14882550	0.92909267	0.61344099	0.17282097	2.36240688	0.89577410	0.74891747	1.17597612	1.13336262	0.17938593	0.58246190	0.22609060	0.81311652	0.35705204	2.25893847	1.39585147	1.33072772	1.55187136	1.69560717	1.10747062	2.17977409	4.09744509	0.86818942	2.89851001	0.54206911	2.63432153	1.87885006	8.60835402	0.91657244	1.28923516
770.400000	128	0	0	30.9	1.212158	4095.000000	3	1.98719408	0.65442435	2.14876452	0.92910649	0.61361795	0.17284455	2.36262341	0.89579777	0.74893825	1.17598014	1.13330986	0.17938901	0.58244802	0.22609877	0.81315028	0.35707212	2.25902950	1.39593844	1.33079332	1.55196067	1.69568863	1.10752049	2.18018470	4.09768652	0.86821421	2.89853886	0.54207810	2.63450952	1.87913370	8.60852447	0.91788490	1.28923748
771.000000	128	0	0	30.9	1.212769	4095.000000	3	1.98724587	0.65446087	2.14899666	0.92912483	0.61376203	0.17286139	2.36281403	0.89581780	0.74898595	1.17601972	1.13338463	0.17939224	0.58245244	0.22609781	0.81311726	0.35707496	2.25905805	1.39595913	1.33066821	1.55214351	1.69562445	1.10752999	2.18051274	4.09819627	0.86826251	2.89895910	0.54208136	2.63469499	1.87930237	8.60839821	0.91909072	1.28928206
771.600000	128	0	0	30.9	1.212769	4095.000000	3	1.98720358	0.65447924	2.14899204	0.92917772	0.61393365	0.17287701	2.36261608	0.89578242	0.74902066	1.17602745	1.13345668	0.17939440	0.58245328	0.22609877	0.81317050	0.35708101	2.25917225	1.39603489	1.33076998	1.55225460	1.69559524	1.10754720	2.18096665	4.09802133	0.86826814	2.89884999	0.54206461	2.63490389	1.87935334	8.60930422	0.92013918	1.28925960
772.100000	128	0	0	30.9	1.213379	4095.000000	3	1.98717983	0.65449163	2.14906020	0.92912031	0.61410400	0.17289554	2.36263582	0.89580531	0.74907922	1.17608590	1.13339035	0.17939963	0.58246275	0.22610133	0.81320821	0.35708012	2.25924767	1.39613730	1.33081699	1.55237753	1.69568863	1.10754394	2.18143991	4.09818876	0.86828015	2.89904498	0.54208463	2.63485325	1.87926674	8.60789950	0.92122404	1.28933061
772.600000	128	0	0	30.9	1.212158	4095.000000	3	1.98723114	0.65450800	2.14903765	0.92912669	0.61421672	0.17291515	2.36267699	0.89579907	0.74908442	1.17610631	1.13337196	0.17939763	0.58246695	0.22611157	0.81323237	0.35708616	2.25925898	1.39621060	1.33083085	1.55244701	1.69568411	1.10758045	2.18167554	4.09835297	0.86830289	2.89907666	0.54207054	2.63500392	1.87964517	8.60900430	0.92228531	1.28940129
773.200000	128	0	0	30.9	1.212158	4095.000000	6	1.98734613	0.65451022	2.14895617	0.92913387	0.61434107	0.17292495	2.36276722	0.89581468	0.74908206	1.17607044	1.13349557	0.17940856	0.58247221	0.22610453	0.81325702	0.35708883	2.25808704	1.39430216	1.33006445	1.54922781	1.69368852	1.10639764	2.16602745	4.09351075	0.86667118	2.88950404	0.54151340	2.62034579	1.87221353	8.59004875	0.88229221	1.28650519
773.800000	128	0	0	30.9	1.213989	4095.000000	6	1.98185717	0.65318522	2.14374616	0.92767068	0.59876437	0.17208600	2.36042292	0.89525960	0.74649179	1.17415492	1.13043031	0.17918531	0.58194758	0.22586334	0.81086627	0.35651203	2.25318999	1.38938230	1.32875115	1.54457376	1.69268636	1.10592903	2.15224911	4.09223360	0.86647665	2.89007993	0.54141703	2.61961531	1.87148061	8.58754208	0.86802588	1.28628495
774.300000	128	0	0	30.9	1.212158	4095.000000	6	1.98167519	0.65316400	2.14357593	0.92768396	0.59786377	0.17187850	2.36051306	0.89526428	0.74629590	1.17396652	1.13018295	0.17915590	0.58192466	0.22584286	0.81072697	0.35648627	2.25243528	1.38908147	1.32872717	1.54408869	1.69260461	1.10586231	2.14945485	4.09214255	0.86642228	2.89060191	0.54139375	2.61978706	1.87133684	8.58132604	0.86245864	1.28622363
774.900000	131	0	0	30.9	1.212158	4095.000000	6	1.98153777	0.65311956	2.14361427	0.92772326	0.59762628	0.17179342	2.36052828	0.89529185	0.74626596	1.17388467	1.13006891	0.17914605	0.58192109	0.22583662	0.81062140	0.35648752	2.25239876	1.38896619	1.32871704	1.54385342	1.69256107	1.10584007	2.14862054	4.09194546	0.86641845	2.89127490	0.54136088	2.61998461	1.87112166	8.58743832	0.85922734	1.28620681
775.400000	131	0	0	30.9	1.213379	4095.000000	6	1.98153398	0.65311469	2.14359740	0.92774609	0.59753337	0.17174064	2.36039475	0.89525960	0.74622707	1.17383248	1.12999941	0.17914374	0.58189607	0.22583374	0.81059900	0.35648503	2.25205829	1.38890750	1.32860795	1.54366265	1.69256847	1.10581279	2.14800425	4.09202365	0.86638246	2.89123349	0.54137578	2.61968703	1.87099229	8.58516230	0.85692342	1.28616989
776.000000	131	0	0	30.9	1.212158	4095.000000	6	1.98141126	0.65312221	2.14363472	0.92772697	0.59740285	0.17169627	2.36040039	0.89521253	0.74619761	1.17384360	1.12996661	0.17913174	0.58190827	0.22582894	0.81056012	0.35647579	2.25191760	1.38888025	1.32868462	1.54349431	1.69253889	1.10579470	2.14741680	4.09178051	0.86636970	2.89121735	0.54132842	2.61967885	1.87087102	8.58711446	0.85520947	1.28614055
776.600000	131	0	0	30.9	1.211548	4095.000000	6	1.98141695	0.65309391	2.14361938	0.92776123	0.59735226	0.17166307	2.36043081	0.89522527	0.74616108	1.17380562	1.13004544	0.17913420	0.58187736	0.22583214	0.81052813	0.35646869	2.25188485	1.38881284	1.32864679	1.54337424	1.69255162	1.10573035	2.14705171	4.09117970	0.86637097	2.89119770	0.54134495	2.61943351	1.87081757	8.58498315	0.85384526	1.28609506
777.100000	131	0	0	30.9	1.213379	4095.000000	6	1.98146433	0.65309236	2.14351152	0.92774715	0.59729763	0.17162697	2.36058180	0.89522709	0.74615966	1.17379388	1.13005116	0.17911988	0.58188073	0.22582238	0.81049910	0.35646904	2.25191438	1.38878629	1.32864443	1.54328419	1.69260831	1.10576979	2.14662116	4.09088952	0.86636383	2.89139843	0.54131760	2.61971282	1.87075020	8.58605499	0.85286427	1.28607067
777.600000	131	0	0	30.9	1.212158	4095.000000	6	1.98139468	0.65309391	2.14354219	0.92778486	0.59732526	0.17160861	2.36065786	0.89523437	0.74618488	1.17383279	1.13000181	0.17912111	0.58188262	0.22581902	0.81048950	0.35647721	2.25196110	1.38884427	1.32862551	1.54316907	1.69257093	1.10574192	2.14650496	4.09153953	0.86634647	2.89138158	0.54129943	2.61980719	1.87074212	8.58722451	0.85204321	1.28602221
778.200000	131	0	0	30.9	1.212158	4095.000000	6	1.98136436	0.65309612	2.14356264	0.92777875	0.59730847	0.17159362	2.36064828	0.89525258	0.74613798	1.17383187	1.12998165	0.17911973	0.58187610	0.22581918	0.81045579	0.35647739	2.25186069	1.38881598	1.32855223	1.54310183	1.69260708	1.10579470	2.14629715	4.09131035	0.86635413	2.89131771	0.54126942	2.61987765	1.87061502	8.58401836	0.85123699	1.28597738
778.800000	131	0	0	30.9	1.212769	4095.000000	6	1.98137383	0.65309148	2.14371242	0.92772830	0.59730018	0.17156685	2.36061448	0.89525960	0.74613845	1.17388035	1.13000392	0.17911449	0.58186139	0.22582366	0.81043881	0.35647490	2.25177371	1.38881947	1.32850495	1.54304219	1.69259270	1.10574162	2.14605609	4.09139924	0.86633447	2.89117033	0.54129371	2.61973798	1.87053239	8.58104338	0.85059591	1.28602814
779.300000	131	0	0	30.9	1.212158	4095.000000	6	1.98124307	0.65310298	2.14358002	0.92778274	0.59728488	0.17155706	2.36058800	0.89523645	0.74607977	1.17382692	1.13001686	0.17911342	0.58187042	0.22580814	0.81042356	0.35647490	2.25173881	1.38871154	1.32863970	1.54292709	1.69258736	1.10579588	2.14578231	4.09143779	0.86631278	2.89110225	0.54127227	2.61993113	1.87047086	8.58282126	0.84995359	1.28598397
779.900000	131	0	0	30.9	1.210938	4095.000000	6	1.98119521	0.65308993	2.14355139	0.92777663	0.59727786	0.17153886	2.36081169	0.89524556	0.74606869	1.17384916	1.12990253	0.17910957	0.58184982	0.22581006	0.81043512	0.35646975	2.25175277	1.38874752	1.32850326	1.54286099	1.69255080	1.10574577	2.14574803	4.09143244	0.86632682	2.89134228	0.54127166	2.61982606	1.87043988	8.58288723	0.84942109	1.28594903
780.400000	131	0	0	30.9	1.212158	4095.000000	6	1.98125775	0.65308573	2.14369760	0.92773866	0.59727553	0.17152891	2.36073562	0.89524140	0.74600718	1.17385039	1.12988899	0.17910726	0.58184015	0.22581646	0.81045136	0.35646922	2.25168726	1.38869827	1.32852454	1.54277325	1.69250850	1.10574844	2.14582632	4.09131785	0.86629568	2.89139913	0.54124451	2.61956939	1.87024096	8.58483229	0.84893117	1.28592365
781.000000	131	0	0	30.9	1.213989	4095.000000	6	1.98121843	0.65306804	2.14371242	0.92774237	0.59725810	0.17151652	2.36054349	0.89528067	0.74603240	1.17383557	1.12989079	0.17910110	0.58185151	0.22581262	0.81041864	0.35646265	2.25149614	1.38868919	1.32850934	1.54279718	1.69253684	1.10576000	2.14557815	4.09111224	0.86630538	2.89161813	0.54126492	2.61973547	1.87032941	8.58362244	0.84849212	1.28585937
781.600000	131	0	0	30.9	1.214600	4095.000000	6	1.98110804	0.65305036	2.14359433	0.92774769	0.59726532	0.17150627	2.36060772	0.89534386	0.74599752	1.17381457	1.12995067	0.17910495	0.58185634	0.22580126	0.81041519	0.35645838	2.25167062	1.38863645	1.32854750	1.54274780	1.69250069	1.10572709	2.14545126	4.09063147	0.86630691	2.89131631	0.54124573	2.61974742	1.87029888	8.58484486	0.84805446	1.28592398
782.100000	131	0	0	30.9	1.212769	4095.000000	6	1.98115921	0.65306163	2.14358615	0.92777982	0.59726426	0.17149587	2.36078858	0.89531213	0.74599045	1.17380963	1.13001866	0.17910233	0.58186727	0.22581102	0.81039379	0.35645963	2.25169478	1.38863749	1.32851812	1.54265018	1.69257873	1.10571078	2.14528959	4.09121183	0.86628138	2.89132894	0.54125002	2.61954863	1.87022479	8.58426033	0.84771224	1.28584817
782.700000	131	0	0	30.9	1.212158	4095.000000	6	1.98123880	0.65306318	2.14359740	0.92775565	0.59728785	0.17149144	2.36064152	0.89529211	0.74599398	1.17380747	1.12998376	0.17909956	0.58186118	0.22581342	0.81042405	0.35645394	2.25166847	1.38860676	1.32851407	1.54260803	1.69254834	1.10575437	2.14526504	4.09067002	0.86627398	2.89124121	0.54123104	2.61937438	1.87024410	8.58313857	0.84740513	1.28589036
783.200000	131	0	0	30.9	1.212769	4095.000000	6	1.98114073	0.65305522	2.14387960	0.92775459	0.59728190	0.17148241	2.36059025	0.89522839	0.74604182	1.17380592	1.12993231	0.17909140	0.58186832	0.22580606	0.81041224	0.35645963	2.25178122	1.38864972	1.32845160	1.54258106	1.69256189	1.10571908	2.14510083	4.09092485	0.86624642	2.89147283	0.54124288	2.61957253	1.87027418	8.58453059	0.84704012	1.28592299
783.800000	131	0	0	30.9	1.212158	4095.000000	7	1.98111704	0.65307821	2.14364392	0.92772113	0.59723876	0.17147843	2.36064603	0.89523437	0.74598785	1.17377412	1.12997564	0.17909156	0.58185382	0.22580494	0.81040929	0.35645643	2.25196432	1.38916951	1.32876567	1.54365049	1.69413985	1.10664298	2.15572077	4.09507146	0.86779312	2.89997653	0.54174395	2.63349190	1.87698730	8.60319240	0.86459775	1.28862036
784.300000	131	0	0	30.9	1.213989	4095.000000	7	1.98646204	0.65436771	2.14865743	0.92918303	0.61177613	0.17228114	2.36269672	0.89581286	0.74850996	1.17564901	1.13274681	0.17930848	0.58237189	0.22604419	0.81266871	0.35700903	2.25786091	1.39541879	1.33061783	1.55011837	1.69548376	1.10733587	2.17396556	4.09661363	0.86809360	2.90055267	0.54192265	2.63526857	1.87812242	8.60890328	0.88724508	1.28909878
784.900000	131	0	0	30.9	1.213989	4095.000000	7	1.98692945	0.65446883	2.14892491	0.92922210	0.61424749	0.17254184	2.36298548	0.89586775	0.74881286	1.17593284	1.13341357	0.17934913	0.58242657	0.22607652	0.81297627	0.35706252	2.25876988	1.39603068	1.33074091	1.55093953	1.69574623	1.10748368	2.17848607	4.09719187	0.86821651	2.90029699	0.54195881	2.63562634	1.87883292	8.60879279	0.90422911	1.28922096
785.400000	131	0	0	30.9	1.212158	4095.000000	7	1.98717983	0.65450247	2.14908480	0.92921732	0.61507790	0.17267198	2.36292457	0.89587686	0.74892219	1.17605745	1.13354562	0.17936391	0.58244655	0.22608404	0.81309680	0.35708367	2.25921157	1.39620744	1.33073279	1.55146453	1.69579807	1.10754453	2.18005579	4.09737427	0.86824437	2.90030333	0.54195125	2.63583976	1.87884600	8.60920951	0.91314508	1.28925861
786.000000	131	0	0	30.9	1.212158	4095.000000	7	1.98708766	0.65451332	2.14915399	0.92922290	0.61505143	0.17273629	2.36283094	0.89585839	0.74892172	1.17607198	1.13359115	0.17936991	0.58244024	0.22608324	0.81313500	0.35708083	2.25909199	1.39610889	1.33072670	1.55146797	1.69560758	1.10742283	2.17983645	4.09686465	0.86811506	2.89904217	0.54195268	2.63464877	1.87841002	8.60911795	0.91415086	1.28910836
786.600000	131	0	0	30.9	1.212158	4095.000000	7	1.98675749	0.65437877	2.14868869	0.92908709	0.61375837	0.17271822	2.36285971	0.89581442	0.74877886	1.17591552	1.13325710	0.17935990	0.58241459	0.22606964	0.81295458	0.35702893	2.25871979	1.39561058	1.33049612	1.55096509	1.69540107	1.10731153	2.17791894	4.09658145	0.86799139	2.89800329	0.54190305	2.63343116	1.87785109	8.60425208	0.91085673	1.28881184
787.100000	131	0	0	30.9	1.210938	4095.000000	7	1.98642927	0.65424733	2.14823681	0.92894252	0.61218443	0.17267381	2.36230595	0.89576707	0.74851917	1.17574732	1.13288364	0.17933958	0.58234645	0.22605155	0.81277295	0.35698841	2.25824373	1.39507770	1.33039808	1.55039294	1.69513124	1.10715869	2.17571413	4.09618029	0.86783655	2.89701196	0.54185546	2.63219772	1.87733827	8.60273200	0.90627829	1.28855434
787.700000	131	0	0	30.9	1.212769	4095.000000	7	1.98591022	0.65416104	2.14795302	0.92885244	0.61074914	0.17260583	2.36221122	0.89570776	0.74829799	1.17557358	1.13263953	0.17932295	0.58232205	0.22603299	0.81259405	0.35693616	2.25771933	1.39444792	1.33016348	1.54964750	1.69493259	1.10708331	2.17342913	4.09607518	0.86775735	2.89676999	0.54180215	2.63101611	1.87656117	8.60025411	0.90165946	1.28840216
788.200000	131	0	0	30.9	1.212769	4095.000000	7	1.98551567	0.65403472	2.14747672	0.92874615	0.60946774	0.17254138	2.36188141	0.89567004	0.74808652	1.17541005	1.13242287	0.17930909	0.58228189	0.22600850	0.81243020	0.35689227	2.25716867	1.39398475	1.33009453	1.54908032	1.69477550	1.10694888	2.17132047	4.09553896	0.86763217	2.89628261	0.54174456	2.62995763	1.87603561	8.59790653	0.89735715	1.28817639
788.800000	131	0	0	30.9	1.212769	4095.000000	7	1.98510268	0.65396481	2.14704966	0.92868637	0.60842165	0.17247983	2.36197274	0.89565833	0.74792439	1.17529012	1.13222975	0.17928354	0.58224089	0.22600034	0.81227228	0.35686224	2.25671931	1.39355637	1.33002152	1.54869925	1.69459827	1.10688954	2.16939176	4.09505002	0.86749346	2.89604985	0.54172516	2.62915098	1.87519869	8.59754739	0.89341059	1.28797310
789.300000	131	0	0	30.9	1.214600	4095.000000	7	1.98483357	0.65390132	2.14691143	0.92858568	0.60748316	0.17242595	2.36182898	0.89562348	0.74779485	1.17516217	1.13201224	0.17927414	0.58222890	0.22598129	0.81214911	0.35682616	2.25613393	1.39316451	1.32980962	1.54818987	1.69440543	1.10682159	2.16782035	4.09433817	0.86740815	2.89537771	0.54165940	2.62856621	1.87497500	8.59526081	0.89000347	1.28784176
789.900000	131	0	0	30.9	1.211548	4095.000000	7	1.98469974	0.65380465	2.14658584	0.92852404	0.60670193	0.17237069	2.36158998	0.89553633	0.74767263	1.17505091	1.13192639	0.17926367	0.58220114	0.22597777	0.81202053	0.35680697	2.25600912	1.39280424	1.32980556	1.54784897	1.69432608	1.10673881	2.16648303	4.09427386	0.86732182	2.89469310	0.54163347	2.62786543	1.87462669	8.59658035	0.88697318	1.28773584
790.500000	131	0	0	30.9	1.212769	4095.000000	7	1.98426936	0.65377280	2.14630790	0.92849827	0.60603661	0.17232675	2.36156405	0.89553555	0.74756883	1.17499404	1.13187368	0.17925459	0.58216245	0.22596305	0.81192891	0.35678547	2.25572027	1.39256130	1.32967985	1.54754240	1.69420275	1.10663823	2.16494054	4.09379797	0.86727227	2.89456871	0.54163469	2.62738889	1.87428608	8.59571741	0.88428602	1.28767678
791.000000	131	0	0	30.9	1.213989	4095.000000	7	1.98401839	0.65371950	2.14621782	0.92843372	0.60547957	0.17228772	2.36162436	0.89548197	0.74747682	1.17490505	1.13166646	0.17924197	0.58215425	0.22595712	0.81180330	0.35676806	2.25545835	1.39236599	1.32948488	1.54732308	1.69412793	1.10660352	2.16383457	4.09364685	0.86721429	2.89426513	0.54159937	2.62692001	1.87414977	8.59636933	0.88197761	1.28753062
791.600000	131	0	0	30.9	1.212769	4095.000000	7	1.98394628	0.65368610	2.14606018	0.92841910	0.60502576	0.17224241	2.36140228	0.89546429	0.74736808	1.17484602	1.13155202	0.17923565	0.58214816	0.22595152	0.81175331	0.35675153	2.25513193	1.39220080	1.32952442	1.54703068	1.69395692	1.10656080	2.16270544	4.09364578	0.86717394	2.89430097	0.54157650	2.62664491	1.87386412	8.59551902	0.87990591	1.28741449
792.100000	131	0	0	30.9	1.212769	4095.000000	7	1.98377029	0.65363744	2.14601157	0.92834526	0.60459325	0.17220981	2.36130647	0.89548041	0.74729684	1.17478731	1.13140175	0.17922996	0.58214164	0.22593600	0.81168312	0.35672612	2.25508999	1.39201848	1.32943285	1.54691076	1.69389033	1.10651838	2.16203205	4.09318177	0.86713896	2.89429746	0.54155771	2.62629036	1.87360639	8.59590952	0.87804659	1.28736039
792.700000	131	0	0	30.9	1.212158	4095.000000	7	1.98358435	0.65360714	2.14576798	0.92832613	0.60422111	0.17216956	2.36151445	0.89545336	0.74724754	1.17475889	1.13136682	0.17922642	0.58209349	0.22593216	0.81159004	0.35671937	2.25500503	1.39179104	1.32936865	1.54660016	1.69389115	1.10645519	2.16112799	4.09313141	0.86708150	2.89410634	0.54150482	2.62598821	1.87358076	8.59105552	0.87639322	1.28733565
793.200000	131	0	0	30.9	1.212158	4095.000000	7	1.98360190	0.65357198	2.14584627	0.92827779	0.60390630	0.17214232	2.36125969	0.89537976	0.74717065	1.17473324	1.13131744	0.17922210	0.58208382	0.22592672	0.81155483	0.35669023	2.25475771	1.39168293	1.32930412	1.54651529	1.69386156	1.10642820	2.16053185	4.09283890	0.86706183	2.89357731	0.54152463	2.62567538	1.87350205	8.59030986	0.87493386	1.28726043
793.800000	131	0	0	30.9	1.212769	4095.000000	7	1.98336998	0.65354942	2.14570044	0.92827832	0.60359433	0.17210819	2.36107597	0.89542657	0.74704401	1.17465909	1.13131864	0.17921441	0.58207562	0.22592032	0.81151789	0.35668632	2.25450880	1.39153109	1.32933723	1.54635507	1.69370085	1.10638281	2.15983339	4.09280247	0.86702889	2.89364405	0.54151565	2.62526611	1.87330958	8.58932525	0.87355589	1.28719941
794.400000	0	0	0	30.9	1.212769	4095.000000	0	1.98332824	0.65354544	2.14550191	0.92824379	0.60332021	0.17208906	2.36116050	0.89538886	0.74701712	1.17459915	1.13111722	0.17920794	0.58206321	0.22591487	0.81146988	0.35666891	2.25438247	1.39137158	1.32933217	1.54618991	1.69368112	1.10635760	2.15918508	4.09264498	0.86702021	2.89380141	0.54146174	2.62495589	1.87291524	8.58717420	0.87127447	1.28676702
794.900000	0	0	0	30.9	1.214600	4095.000000	0	1.98257907	0.65335305	2.14502000	0.92815799	0.60226545	0.17202050	2.36111035	0.89540706	0.74689756	1.17452036	1.13115063	0.17920532	0.58205018	0.22591055	0.81144895	0.35666944	2.25418467	1.39129567	1.32924906	1.54591557	1.69351838	1.10624578	2.15707929	4.09212220	0.86681134	2.89255259	0.54141641	2.62276155	1.87176323	8.58432003	0.86597692	1.28649728
795.500000	0	0	0	30.9	1.213379	4095.000000	0	1.98231881	0.65328229	2.14492282	0.92804777	0.60139139	0.17195240	2.36104554	0.89543073	0.74684804	1.17443942	1.13095976	0.17919670	0.58205775	0.22590991	0.81144600	0.35667122	2.25408201	1.39128588	1.32928419	1.54584747	1.69343701	1.10628493	2.15636444	4.09209542	0.86680726	2.89291495	0.54134312	2.62318363	1.87192410	8.58441745	0.86484279	1.28655696
796.000000	0	0	0	30.9	1.212769	4095.000000	0	1.98244491	0.65332297	2.14480159	0.92814179	0.60151354	0.17194031	2.36111486	0.89542631	0.74681456	1.17446815	1.13099739	0.17919347	0.58204807	0.22590575	0.81143073	0.35665736	2.25416801	1.39127538	1.32927473	1.54577633	1.69342673	1.10625289	2.15638553	4.09183835	0.86680879	2.89297254	0.54136741	2.62330459	1.87209353	8.58370728	0.86418096	1.28658565
796.600000	0	0	0	30.9	1.212158	4095.000000	0	1.98251696	0.65336897	2.14494481	0.92814126	0.60157643	0.17194123	2.36099708	0.89542475	0.74681880	1.17448175	1.13096488	0.17919285	0.58204282	0.22590511	0.81140611	0.35666021	2.25397989	1.39129357	1.32927237	1.54570557	1.69345344	1.10625319	2.15625389	4.09209328	0.86682666	2.89302732	0.54137333	2.62354844	1.87199511	8.58515915	0.86381728	1.28665819
797.100000	0	0	0	30.9	1.212769	4095.000000	0	1.98255584	0.65336366	2.14500056	0.92814179	0.60168005	0.17193358	2.36110133	0.89535219	0.74683059	1.17449503	1.13103653	0.17919393	0.58205060	0.22590511	0.81141448	0.35666038	2.25418252	1.39131211	1.32923081	1.54575236	1.69343619	1.10625082	2.15621276	4.09187691	0.86685347	2.89300344	0.54141437	2.62374819	1.87200499	8.58581294	0.86360120	1.28667237
797.700000	128	0	0	30.9	1.211548	4095.000000	1	1.98265682	0.65338356	2.14501796	0.92811151	0.60172014	0.17193144	2.36119375	0.89533814	0.74686620	1.17446259	1.13100221	0.17919301	0.58203819	0.22591007	0.81140192	0.35666092	2.25411372	1.39136003	1.32924703	1.54567209	1.69345632	1.10629234	2.15624772	4.09188119	0.86680394	2.89266003	0.54140416	2.62343754	1.87180143	8.58612414	0.86300358	1.28665160
798.200000	128	0	0	30.9	1.212158	4095.000000	1	1.98255868	0.65333845	2.14472027	0.92803901	0.60091396	0.17187084	2.36080661	0.89527650	0.74660731	1.17426025	1.13070570	0.17916622	0.58198059	0.22587391	0.81107179	0.35658221	2.25336299	1.39028926	1.32892341	1.54452585	1.69284904	1.10591213	2.15181035	4.09057152	0.86639420	2.89054578	0.54125921	2.62010039	1.87039183	8.58147994	0.85837924	1.28601364
798.800000	128	0	0	30.9	1.212769	4095.000000	1	1.98144822	0.65308109	2.14353657	0.92771476	0.59828018	0.17166751	2.36048039	0.89516780	0.74612101	1.17389857	1.13010231	0.17911927	0.58187526	0.22582622	0.81059777	0.35646922	2.25218985	1.38897038	1.32853670	1.54328837	1.69254341	1.10570011	2.14787466	4.09011973	0.86633626	2.89064542	0.54124308	2.61973043	1.87011793	8.58360673	0.85600561	1.28592035
799.400000	128	0	0	30.9	1.212769	4095.000000	1	1.98131176	0.65306451	2.14372367	0.92775300	0.59790545	0.17160295	2.36040377	0.89516208	0.74602132	1.17380067	1.12999309	0.17910880	0.58185613	0.22581182	0.81053995	0.35645270	2.25192781	1.38878384	1.32850799	1.54305814	1.69253848	1.10568084	2.14715514	4.09018396	0.86633881	2.89067489	0.54118612	2.61970212	1.86997022	8.58389581	0.85460042	1.28590288
799.900000	128	0	0	30.9	1.212769	4095.000000	1	1.98125538	0.65305500	2.14368022	0.92775193	0.59778127	0.17157220	2.36032095	0.89517794	0.74602391	1.17380222	1.13003371	0.17910264	0.58187316	0.22581310	0.81053453	0.35645447	2.25191760	1.38870036	1.32854007	1.54293392	1.69254094	1.10569299	2.14677064	4.09028888	0.86630538	2.89112050	0.54120266	2.61980467	1.86984452	8.58254480	0.85350048	1.28592760
800.500000	128	0	0	30.9	1.213989	4095.000000	1	1.98120943	0.65304306	2.14366539	0.92773760	0.59770537	0.17154344	2.36042743	0.89517456	0.74595133	1.17380716	1.12997804	0.17910064	0.58184919	0.22580334	0.81046933	0.35645110	2.25190472	1.38865915	1.32852859	1.54279946	1.69252246	1.10565000	2.14632735	4.09031350	0.86633498	2.89124472	0.54121062	2.61961468	1.86973498	8.58185372	0.85264745	1.28579939
801.000000	128	0	0	30.9	1.212769	4095.000000	1	1.98125491	0.65303400	2.14359893	0.92773627	0.59763180	0.17152738	2.36027757	0.89517040	0.74591951	1.17376485	1.12997895	0.17909633	0.58184247	0.22580878	0.81045382	0.35645163	2.25192458	1.38866578	1.32854480	1.54277629	1.69251835	1.10573925	2.14604176	4.09028995	0.86630002	2.89113734	0.54115795	2.61957127	1.86972511	8.58106536	0.85197923	1.28584224
801.600000	128	0	0	30.9	1.212158	4095.000000	1	1.98125065	0.65304328	2.14371702	0.92766006	0.59762564	0.17150704	2.36022575	0.89514830	0.74589689	1.17377566	1.12995548	0.17909125	0.58184099	0.22580462	0.81047375	0.35644666	2.25179518	1.38855367	1.32839892	1.54265284	1.69254916	1.10566008	2.14577566	4.09028781	0.86632043	2.89128402	0.54119388	2.61949830	1.86966002	8.58284325	0.85141342	1.28579543
802.100000	128	0	0	30.9	1.212769	4095.000000	1	1.98113789	0.65303311	2.14376968	0.92776335	0.59763457	0.17149771	2.36021786	0.89523775	0.74589218	1.17373953	1.12985409	0.17909864	0.58182607	0.22580158	0.81045801	0.35645217	2.25172377	1.38859558	1.32848840	1.54261410	1.69250726	1.10566631	2.14555410	4.09041949	0.86627781	2.89124963	0.54114019	2.61953164	1.86967348	8.58452116	0.85088875	1.28582015
802.700000	128	0	0	30.9	1.213379	4095.000000	1	1.98117247	0.65304682	2.14372776	0.92771502	0.59760629	0.17149144	2.36026067	0.89524296	0.74589524	1.17374293	1.12987816	0.17909109	0.58182460	0.22579742	0.81042971	0.35644613	2.25174525	1.38858406	1.32843775	1.54257992	1.69251959	1.10566156	2.14572398	4.09017861	0.86629644	2.89133245	0.54117122	2.61953227	1.86964700	8.58223694	0.85042236	1.28570578
803.300000	128	0	0	30.9	1.213379	4095.000000	1	1.98115873	0.65303577	2.14373287	0.92773361	0.59759290	0.17147767	2.36040151	0.89520967	0.74589642	1.17373088	1.12990854	0.17908217	0.58183111	0.22580190	0.81039625	0.35643991	2.25170176	1.38857707	1.32848435	1.54244016	1.69254752	1.10569744	2.14541647	4.09013365	0.86629746	2.89149599	0.54120103	2.61955051	1.86960391	8.58365072	0.84999804	1.28573644
803.800000	128	0	0	30.9	1.213379	4095.000000	1	1.98104409	0.65304483	2.14382029	0.92773919	0.59755378	0.17146757	2.36048771	0.89522371	0.74589948	1.17372872	1.12989771	0.17908540	0.58182250	0.22580190	0.81043660	0.35645359	2.25171572	1.38853900	1.32840027	1.54245497	1.69253478	1.10566216	2.14530596	4.08997201	0.86628419	2.89149880	0.54118817	2.61939388	1.86942885	8.58407178	0.84965588	1.28570546
804.400000	128	0	0	30.9	1.213379	4095.000000	1	1.98110615	0.65302781	2.14372674	0.92775937	0.59754188	0.17146207	2.36030856	0.89518132	0.74588864	1.17377628	1.12990554	0.17908571	0.58180189	0.22579838	0.81039477	0.35644364	2.25170015	1.38849569	1.32842728	1.54236877	1.69240622	1.10569092	2.14528141	4.08990029	0.86626888	2.89145458	0.54119511	2.61950019	1.86943559	8.58278356	0.84933097	1.28572325
805.000000	128	0	0	30.9	1.214600	4095.000000	1	1.98109336	0.65303997	2.14372623	0.92773308	0.59752104	0.17145335	2.36051081	0.89516676	0.74585730	1.17373675	1.12999068	0.17908140	0.58180379	0.22579902	0.81040757	0.35643618	2.25173075	1.38857532	1.32837190	1.54236383	1.69248837	1.10566453	2.14522872	4.08986068	0.86620839	2.89168201	0.54120674	2.61937186	1.86943918	8.58333651	0.84898417	1.28573017
805.500000	128	0	0	30.9	1.212158	4095.000000	1	1.98105072	0.65303930	2.14371447	0.92772326	0.59753337	0.17144127	2.36044489	0.89515662	0.74584552	1.17372100	1.12992750	0.17908063	0.58177541	0.22579582	0.81040388	0.35644275	2.25167653	1.38849046	1.32838980	1.54231446	1.69243251	1.10572324	2.14499801	4.08937155	0.86624361	2.89132894	0.54123063	2.61937690	1.86936781	8.58334280	0.84867908	1.28574204
806.000000	128	0	0	30.9	1.212769	4095.000000	1	1.98108483	0.65301653	2.14374770	0.92773574	0.59752933	0.17143606	2.36046518	0.89513763	0.74581819	1.17371637	1.12993502	0.17908309	0.58178277	0.22579982	0.81037066	0.35644453	2.25156325	1.38846950	1.32844349	1.54240788	1.69243004	1.10566631	2.14496374	4.08959630	0.86623799	2.89143071	0.54120368	2.61933915	1.86931620	8.58252909	0.84845605	1.28568206
806.600000	128	0	0	30.9	1.213379	4095.000000	1	1.98110473	0.65301233	2.14375485	0.92772697	0.59756186	0.17143194	2.36038912	0.89517898	0.74587380	1.17370402	1.12996962	0.17908232	0.58178697	0.22579005	0.81039034	0.35644542	2.25157989	1.38853830	1.32858701	1.54229928	1.69248221	1.10571138	2.14510083	4.09001590	0.86622089	2.89132824	0.54119633	2.61944609	1.86940192	8.58396180	0.84819672	1.28574006
807.200000	128	0	0	30.9	1.212158	4095.000000	1	1.98106304	0.65302206	2.14365005	0.92774317	0.59758227	0.17142704	2.36055926	0.89517638	0.74582125	1.17372780	1.12981348	0.17908140	0.58180084	0.22579517	0.81038444	0.35644275	2.25165076	1.38851700	1.32853602	1.54223890	1.69255286	1.10570633	2.14499033	4.09010046	0.86622906	2.89089101	0.54117755	2.61944861	1.86934088	8.58319827	0.84794803	1.28568865
807.700000	128	0	0	30.9	1.211548	4095.000000	1	1.98100619	0.65300791	2.14369044	0.92770069	0.59756930	0.17141649	2.36025335	0.89519432	0.74583468	1.17366758	1.12982220	0.17907355	0.58179622	0.22578893	0.81040338	0.35642801	2.25166740	1.38847404	1.32847962	1.54229320	1.69259599	1.10572413	2.14485888	4.09006514	0.86623187	2.89134368	0.54119041	2.61945238	1.86931754	8.58155846	0.84769106	1.28568568
808.300000	128	0	0	30.9	1.212158	4095.000000	1	1.98103367	0.65300437	2.14380189	0.92776043	0.59753890	0.17141312	2.36052997	0.89520967	0.74580570	1.17368703	1.12989621	0.17907570	0.58179349	0.22578877	0.81037287	0.35644399	2.25158150	1.38841467	1.32846713	1.54229852	1.69251712	1.10569625	2.14455456	4.08974187	0.86624310	2.89140755	0.54120205	2.61941841	1.86939788	8.58279298	0.84747497	1.28566063
808.800000	128	0	0	30.9	1.213379	4095.000000	3	1.98122317	0.65301233	2.14362398	0.92773308	0.59753252	0.17140257	2.36043757	0.89522215	0.74576658	1.17367530	1.12981618	0.17907385	0.58179979	0.22579213	0.81040068	0.35643653	2.25160834	1.38858755	1.32853332	1.54234143	1.69262433	1.10579084	2.14524662	4.08978040	0.86664999	2.89371359	0.54131025	2.62418241	1.87217712	8.58976248	0.85285035	1.28692301
809.400000	128	0	0	30.9	1.215210	4095.000000	3	1.98373045	0.65364496	2.14594350	0.92844647	0.60343101	0.17176298	2.36152008	0.89550954	0.74692114	1.17443942	1.13103231	0.17916637	0.58203651	0.22589935	0.81137706	0.35667300	2.25427981	1.39163220	1.32961599	1.54566258	1.69394253	1.10648397	2.15767243	4.09264283	0.86719361	2.89613423	0.54152728	2.62776254	1.87355242	8.58995437	0.85944508	1.28733169
810.000000	128	0	0	30.9	1.212158	4095.000000	3	1.98417258	0.65377568	2.14677320	0.92854078	0.60569509	0.17196633	2.36176810	0.89558003	0.74723481	1.17477526	1.13147162	0.17920194	0.58210526	0.22593824	0.81173410	0.35675064	2.25509752	1.39243984	1.32979272	1.54654802	1.69419206	1.10654538	2.16126198	4.09242536	0.86727048	2.89608712	0.54154913	2.62813372	1.87403100	8.59511596	0.86371586	1.28743758
810.500000	128	0	0	30.9	1.213379	4095.000000	3	1.98447434	0.65381173	2.14685665	0.92862606	0.60641629	0.17205463	2.36133240	0.89557613	0.74735557	1.17488774	1.13156015	0.17922303	0.58212902	0.22594704	0.81187127	0.35677392	2.25550514	1.39264986	1.32978900	1.54683958	1.69429113	1.10669164	2.16298393	4.09271569	0.86736192	2.89603930	0.54158099	2.62861988	1.87416551	8.59410843	0.86733382	1.28759924
811.000000	128	0	0	30.9	1.212158	4095.000000	3	1.98465087	0.65383363	2.14695238	0.92861968	0.60698762	0.17212395	2.36164804	0.89558472	0.74748390	1.17497519	1.13182609	0.17922949	0.58214500	0.22595872	0.81197915	0.35680662	2.25567725	1.39291067	1.32984950	1.54720352	1.69442229	1.10673466	2.16428350	4.09267712	0.86736805	2.89591836	0.54161815	2.62900066	1.87453580	8.59497111	0.87072915	1.28775267
811.600000	128	0	0	30.9	1.212769	4095.000000	3	1.98471066	0.65387898	2.14700000	0.92863323	0.60752341	0.17218318	2.36173654	0.89556391	0.74756670	1.17510499	1.13195682	0.17924212	0.58219252	0.22596913	0.81204935	0.35681568	2.25612532	1.39320198	1.32989580	1.54739085	1.69445436	1.10683761	2.16539280	4.09311212	0.86745617	2.89609556	0.54160100	2.62935625	1.87490795	8.59518523	0.87399396	1.28775564
812.200000	128	0	0	30.9	1.213989	4095.000000	3	1.98486252	0.65392676	2.14701382	0.92869594	0.60803543	0.17223185	2.36174894	0.89553816	0.74769623	1.17514115	1.13208996	0.17925182	0.58220093	0.22598033	0.81214344	0.35684127	2.25605377	1.39331928	1.32995798	1.54775871	1.69454605	1.10684325	2.16668709	4.09320856	0.86749346	2.89645209	0.54166349	2.62996079	1.87534949	8.59692998	0.87719090	1.28791667
812.700000	128	0	0	30.9	1.212158	4095.000000	3	1.98502010	0.65396901	2.14714183	0.92872330	0.60853991	0.17227517	2.36171681	0.89556391	0.74777196	1.17522614	1.13216226	0.17925906	0.58220682	0.22598529	0.81221439	0.35685584	2.25641207	1.39351049	1.33001172	1.54805008	1.69458182	1.10690259	2.16775677	4.09316999	0.86755987	2.89656814	0.54167717	2.63019014	1.87560743	8.59940949	0.88037798	1.28801897
813.300000	128	0	0	30.9	1.211548	4095.000000	3	1.98515062	0.65401149	2.14725089	0.92875545	0.60900750	0.17232170	2.36184195	0.89558160	0.74784157	1.17529878	1.13231622	0.17926891	0.58222722	0.22598977	0.81231145	0.35687699	2.25655143	1.39368631	1.33001476	1.54832016	1.69468626	1.10691298	2.16873079	4.09352254	0.86760534	2.89673694	0.54166308	2.63065965	1.87581093	8.59920466	0.88349784	1.28803514
813.900000	128	0	0	30.9	1.212769	4095.000000	3	1.98532198	0.65404091	2.14738044	0.92877166	0.60942400	0.17235951	2.36195583	0.89559044	0.74790599	1.17537080	1.13239335	0.17928015	0.58223836	0.22599537	0.81238019	0.35689120	2.25679088	1.39382046	1.33004992	1.54862571	1.69483472	1.10696194	2.16966903	4.09369294	0.86769373	2.89693107	0.54171801	2.63078542	1.87609235	8.59967106	0.88646160	1.28811732
814.400000	128	0	0	30.9	1.212158	4095.000000	3	1.98549431	0.65408073	2.14740502	0.92882188	0.60980846	0.17239564	2.36203081	0.89559980	0.74801831	1.17541654	1.13243493	0.17928477	0.58222680	0.22600338	0.81243611	0.35690560	2.25702228	1.39405446	1.33018410	1.54891568	1.69485116	1.10701713	2.17060198	4.09415917	0.86768530	2.89709497	0.54170739	2.63113368	1.87610181	8.60021629	0.88936575	1.28811105
815.000000	128	0	0	30.9	1.210327	4095.000000	3	1.98563198	0.65408538	2.14757248	0.92881763	0.61018123	0.17242947	2.36198796	0.89564845	0.74805537	1.17543602	1.13242679	0.17929139	0.58224236	0.22601234	0.81251003	0.35689689	2.25728116	1.39410421	1.33020844	1.54922514	1.69486885	1.10702930	2.17136758	4.09431138	0.86772439	2.89711396	0.54172005	2.63139664	1.87651838	8.60158749	0.89213338	1.28828564
815.600000	128	0	0	30.9	1.210938	4095.000000	3	1.98570035	0.65413516	2.14772049	0.92884367	0.61057318	0.17245886	2.36203193	0.89565027	0.74810540	1.17547249	1.13255998	0.17929708	0.58226843	0.22601842	0.81251964	0.35691839	2.25758474	1.39429620	1.33019424	1.54932653	1.69494205	1.10709221	2.17212205	4.09474553	0.86778009	2.89706331	0.54174007	2.63173298	1.87679719	8.59913219	0.89473540	1.28824405
816.100000	128	0	0	30.9	1.213379	4095.000000	3	1.98564860	0.65415396	2.14788029	0.92883092	0.61088305	0.17249453	2.36194399	0.89566770	0.74816959	1.17549784	1.13261392	0.17930309	0.58228862	0.22602098	0.81259553	0.35693421	2.25760358	1.39436698	1.33027571	1.54956744	1.69502019	1.10712396	2.17283999	4.09445502	0.86782735	2.89722441	0.54175395	2.63188029	1.87685936	8.60060397	0.89722122	1.28835595
816.600000	128	0	0	30.9	1.212769	4095.000000	3	1.98589835	0.65417764	2.14762933	0.92885350	0.61120973	0.17252132	2.36211707	0.89571114	0.74821514	1.17551639	1.13259011	0.17930879	0.58229619	0.22603010	0.81264555	0.35693634	2.25763911	1.39456671	1.33028416	1.54964521	1.69501608	1.10719400	2.17367945	4.09458366	0.86783399	2.89726521	0.54179643	2.63212121	1.87713191	8.60067962	0.89956028	1.28841998
817.200000	128	0	0	30.9	1.213379	4095.000000	3	1.98599569	0.65419578	2.14794841	0.92887795	0.61154572	0.17255546	2.36216048	0.89570125	0.74827698	1.17553339	1.13266364	0.17931556	0.58229640	0.22603106	0.81269459	0.35695180	2.25783346	1.39467920	1.33036968	1.54983583	1.69504569	1.10720676	2.17449745	4.09449682	0.86792470	2.89762613	0.54180440	2.63248231	1.87728330	8.59940949	0.90177646	1.28849128
817.800000	128	0	0	30.9	1.212769	4095.000000	3	1.98604792	0.65421149	2.14779475	0.92890240	0.61179739	0.17258593	2.36198063	0.89564975	0.74829374	1.17561500	1.13266545	0.17932110	0.58230902	0.22603619	0.81272465	0.35696211	2.25788783	1.39480256	1.33036901	1.55004897	1.69517525	1.10723140	2.17506888	4.09484417	0.86790809	2.89767327	0.54184055	2.63255631	1.87744280	8.60391775	0.90392336	1.28851406
818.300000	128	0	0	30.9	1.213379	4095.000000	3	1.98618896	0.65425508	2.14807852	0.92889230	0.61203536	0.17261303	2.36211538	0.89563726	0.74834708	1.17565736	1.13277363	0.17932665	0.58230418	0.22604627	0.81277566	0.35697224	2.25799067	1.39493890	1.33040856	1.55024268	1.69509916	1.10720854	2.17578260	4.09494923	0.86793619	2.89766272	0.54180828	2.63303450	1.87738558	8.60223696	0.90593705	1.28859560
818.900000	128	0	0	30.9	1.212158	4095.000000	3	1.98627777	0.65427145	2.14798068	0.92890745	0.61229614	0.17263431	2.36204096	0.89564481	0.74843182	1.17568673	1.13286495	0.17933373	0.58231406	0.22604067	0.81282371	0.35697917	2.25796698	1.39501987	1.33038084	1.55042345	1.69518101	1.10726671	2.17648307	4.09465870	0.86797708	2.89803425	0.54181870	2.63295542	1.87767442	8.60350460	0.90774020	1.28872732
819.400000	128	0	0	30.9	1.213379	4095.000000	3	1.98641170	0.65425840	2.14803805	0.92892817	0.61252688	0.17266218	2.36232850	0.89565313	0.74846393	1.17570744	1.13283964	0.17933573	0.58232963	0.22604499	0.81288040	0.35698681	2.25802674	1.39511591	1.33042445	1.55066297	1.69528548	1.10729372	2.17695536	4.09503501	0.86796609	2.89806381	0.54180685	2.63316418	1.87785334	8.60448234	0.90951945	1.28871709
820.000000	128	0	0	30.9	1.212158	4095.000000	3	1.98636041	0.65427897	2.14816663	0.92892870	0.61274069	0.17268331	2.36231666	0.89562816	0.74848281	1.17574547	1.13294814	0.17933881	0.58232353	0.22605603	0.81292821	0.35699392	2.25833581	1.39520425	1.33046536	1.55083539	1.69519911	1.10728363	2.17752847	4.09515831	0.86802460	2.89802018	0.54187180	2.63337043	1.87796196	8.60442556	0.91117199	1.28878972
820.600000	128	0	0	30.9	1.212769	4095.000000	3	1.98644875	0.65432345	2.14830956	0.92897494	0.61295388	0.17270428	2.36221009	0.89560345	0.74857063	1.17576742	1.13302861	0.17934297	0.58233341	0.22605875	0.81295212	0.35700565	2.25831212	1.39539495	1.33046705	1.55095021	1.69528219	1.10731836	2.17788051	4.09535882	0.86799522	2.89799062	0.54186322	2.63356467	1.87800928	8.60380421	0.91269924	1.28882967
821.100000	128	0	0	30.9	1.211548	4095.000000	3	1.98646917	0.65430730	2.14813794	0.92895581	0.61313465	0.17272664	2.36217345	0.89566041	0.74858928	1.17578535	1.13306780	0.17934620	0.58236832	0.22606868	0.81297356	0.35701258	2.25848067	1.39542230	1.33055529	1.55103643	1.69535829	1.10729135	2.17854528	4.09534059	0.86800416	2.89807366	0.54187568	2.63384372	1.87807058	8.60818988	0.91416481	1.28885411
821.600000	128	0	0	31.0	1.212158	4095.000000	3	1.98661641	0.65432854	2.14832595	0.92898956	0.61333586	0.17274256	2.36207478	0.89566223	0.74860840	1.17583822	1.13306298	0.17935344	0.58235192	0.22607044	0.81301398	0.35701365	2.25852914	1.39550013	1.33059180	1.55105742	1.69538338	1.10733379	2.17900087	4.09579741	0.86803661	2.89802370	0.54189100	2.63393801	1.87828425	8.60701266	0.91559408	1.28877222
822.200000	128	0	0	31.0	1.212158	4095.000000	3	1.98665679	0.65434801	2.14842739	0.92895342	0.61351001	0.17275971	2.36222475	0.89566640	0.74864665	1.17585585	1.13312417	0.17935652	0.58235696	0.22606612	0.81304158	0.35701756	2.25854153	1.39554080	1.33057253	1.55126611	1.69537516	1.10739167	2.17964832	4.09577703	0.86805578	2.89860221	0.54188160	2.63397155	1.87838297	8.61059878	0.91691891	1.28879963
822.800000	128	0	0	30.9	1.213379	4095.000000	3	1.98680784	0.65435443	2.14842073	0.92900577	0.61370719	0.17277717	2.36231102	0.89569527	0.74870000	1.17590470	1.13319862	0.17935621	0.58237316	0.22607412	0.81307856	0.35703373	2.25852268	1.39564459	1.33061445	1.55121575	1.69539943	1.10738721	2.18008646	4.09586926	0.86805935	2.89864726	0.54193920	2.63426330	1.87852227	8.60931369	0.91821741	1.28899080
823.300000	128	0	0	30.9	1.212158	4095.000000	3	1.98662686	0.65435797	2.14842687	0.92903607	0.61386569	0.17279983	2.36232963	0.89570308	0.74869481	1.17594675	1.13319139	0.17936006	0.58235970	0.22607412	0.81311528	0.35703142	2.25877365	1.39571717	1.33061344	1.55148552	1.69540765	1.10742105	2.18046751	4.09572556	0.86808005	2.89875355	0.54193103	2.63429685	1.87868007	8.61195682	0.91946575	1.28894590
823.900000	128	0	0	30.9	1.210327	4095.000000	3	1.98668149	0.65438231	2.14846428	0.92902650	0.61403195	0.17281591	2.36217965	0.89569735	0.74873636	1.17593655	1.13320978	0.17936545	0.58237316	0.22607940	0.81311208	0.35704244	2.25876880	1.39574382	1.33056002	1.55150117	1.69552160	1.10743916	2.18073682	4.09574057	0.86811046	2.89890349	0.54190284	2.63445318	1.87877431	8.61195998	0.92058477	1.28897363
824.400000	128	0	0	30.9	1.212158	4095.000000	3	1.98655229	0.65438452	2.14827933	0.92903766	0.61416703	0.17283919	2.36231102	0.89572597	0.74880602	1.17590563	1.13320375	0.17936745	0.58238262	0.22607348	0.81315521	0.35704226	2.25876342	1.39582868	1.33067565	1.55173167	1.69550433	1.10748843	2.18112630	4.09599367	0.86813167	2.89910271	0.54192449	2.63464561	1.87866023	8.61451592	0.92168898	1.28891255
825.000000	128	0	0	30.9	1.212769	4095.000000	6	1.98678552	0.65438740	2.14838794	0.92907646	0.61430708	0.17285711	2.36230651	0.89570099	0.74882325	1.17595015	1.13327399	0.17937207	0.58239271	0.22608116	0.81316138	0.35705275	2.25773171	1.39390243	1.32993838	1.54856398	1.69341851	1.10633001	2.16575787	4.09131571	0.86655374	2.88925086	0.54135353	2.62020421	1.87146309	8.59329940	0.88224476	1.28612242
825.600000	128	0	0	31.0	1.212158	4095.000000	6	1.98149702	0.65308396	2.14317264	0.92764041	0.59878458	0.17202096	2.35987088	0.89508667	0.74617216	1.17405485	1.13014323	0.17914728	0.58186832	0.22583278	0.81078160	0.35647011	2.25295308	1.38900147	1.32858364	1.54399709	1.69253314	1.10581812	2.15195762	4.09006942	0.86631201	2.88951526	0.54123777	2.61937438	1.87071382	8.59192086	0.86809538	1.28589332
826.100000	128	0	0	31.0	1.212769	4095.000000	6	1.98114357	0.65303289	2.14308576	0.92763670	0.59775639	0.17180719	2.35991537	0.89505572	0.74602674	1.17385379	1.13000512	0.17912496	0.58183385	0.22581742	0.81062632	0.35645661	2.25226074	1.38865356	1.32852690	1.54337956	1.69239965	1.10577898	2.14937899	4.08960915	0.86626581	2.89035774	0.54121879	2.61939702	1.87049736	8.58934098	0.86243980	1.28580796
826.700000	131	0	0	31.0	1.212158	4095.000000	6	1.98106162	0.65301808	2.14323602	0.92761492	0.59761224	0.17172993	2.35997902	0.89504948	0.74599728	1.17386367	1.13000933	0.17911742	0.58182523	0.22581518	0.81055569	0.35645412	2.25207977	1.38870351	1.32853467	1.54322568	1.69241403	1.10573777	2.14854676	4.09011652	0.86625816	2.89063138	0.54121430	2.61948320	1.87042506	8.59107440	0.85926443	1.28582543
827.200000	131	0	0	31.0	1.215210	4095.000000	6	1.98105309	0.65303245	2.14320177	0.92765900	0.59749043	0.17166093	2.36022800	0.89505702	0.74591339	1.17379388	1.12990794	0.17909971	0.58182334	0.22581006	0.81048876	0.35645483	2.25201372	1.38855157	1.32850732	1.54296127	1.69239267	1.10572057	2.14768361	4.08959844	0.86620073	2.89065524	0.54121287	2.61943288	1.87022659	8.59240236	0.85697898	1.28576214
827.800000	131	0	0	31.0	1.213379	4095.000000	6	1.98099482	0.65301874	2.14314044	0.92766989	0.59740519	0.17162345	2.36023194	0.89504818	0.74592116	1.17376331	1.12987996	0.17909818	0.58180925	0.22580190	0.81047203	0.35643991	2.25191814	1.38856275	1.32847287	1.54276451	1.69235611	1.10572798	2.14724065	4.08995381	0.86619052	2.89077453	0.54120695	2.61935173	1.87019785	8.58959891	0.85531565	1.28562306
[truncated: 1,110 more rows]
