# Supplementary material for: Examination of unique volatile organic compound signatures in nasopharyngeal test swab viral transport media using an electronic nose
Source: PLoS One. 2025 Sep 19;20(9):e0332399. doi: 10.1371/journal.pone.0332399 (PMC12448360; doi:10.1371/journal.pone.0332399)
Supplement: S6 — (CSV) [file pone.0332399.s006.csv]

Sensigent +++ PCNose+ Sensor Values +++ Sensor Resistances (in kOhms) for Cyranose 320 unit +++ Serial Number: B200107009 +++ Firmware version: 40.51
5/30/2023	5:31 PM	Heater ON: Temperature set at 42.0 degrees celsius	Sensor values are not filtered
Time				Ambient Temp [C]	Therm1 [volts]	Battery Raw Reading	Flag	S1	S2	S3	S4	S5	S6	S7	S8	S9	S10	S11	S12	S13	S14	S15	S16	S17	S18	S19	S20	S21	S22	S23	S24	S25	S26	S27	S28	S29	S30	S31	S32
6072.000000	0	0	0	31.4	1.210938	4095.000000	0	1.96192568	0.64952916	2.12601467	0.92256079	0.59682330	0.16854489	2.35583599	0.89580505	0.73655801	1.17095580	1.12996150	0.17881834	0.58140570	0.22507994	0.80989292	0.35499240	2.24064077	1.38749329	1.32012665	1.55598842	1.69128731	1.10357520	2.12720053	3.98472923	0.86145813	2.88062552	0.53927691	2.62359317	1.84459477	8.47420644	0.82867570	1.28255128
6072.600000	0	0	0	31.5	1.213379	4095.000000	0	1.96201111	0.64952740	2.12609124	0.92251924	0.59684306	0.16854642	2.35597150	0.89583653	0.73656738	1.17092620	1.13002468	0.17881542	0.58141999	0.22508058	0.80988800	0.35499080	2.24074335	1.38751738	1.32012967	1.55608635	1.69143427	1.10354707	2.12724264	3.98468886	0.86149782	2.88042284	0.53923491	2.62365997	1.84458147	8.47399709	0.82868142	1.28250325
6073.100000	0	0	0	31.5	1.212769	4095.000000	0	1.96204397	0.64951924	2.12637421	0.92250812	0.59683562	0.16854550	2.35599399	0.89580740	0.73658775	1.17102024	1.12991907	0.17881619	0.58142041	0.22508186	0.80988923	0.35499098	2.24077968	1.38754007	1.32014816	1.55619308	1.69147410	1.10357639	2.12730352	3.98483894	0.86147339	2.88065418	0.53923226	2.62367446	1.84470252	8.47596469	0.82870334	1.28248055
6073.700000	0	0	0	31.5	1.213379	4095.000000	0	1.96198952	0.64953181	2.12626163	0.92249701	0.59685644	0.16854810	2.35591864	0.89584174	0.73661772	1.17098231	1.12993592	0.17881557	0.58142377	0.22508058	0.80989932	0.35498672	2.24079036	1.38757532	1.32021336	1.55607793	1.69136818	1.10359297	2.12720966	3.98497142	0.86146932	2.88039139	0.53922941	2.62374693	1.84459743	8.47545964	0.82876460	1.28249766
6074.200000	0	0	0	31.5	1.213989	4095.000000	0	1.96200642	0.64955960	2.12619824	0.92249886	0.59686898	0.16855100	2.35608283	0.89583914	0.73664817	1.17096998	1.13003280	0.17881296	0.58140402	0.22508042	0.80989661	0.35498760	2.24084860	1.38760045	1.32017605	1.55608520	1.69138214	1.10360896	2.12722387	3.98541757	0.86149986	2.88056052	0.53923532	2.62367635	1.84456285	8.47469291	0.82872774	1.28246542
6074.800000	0	0	0	31.5	1.213379	4095.000000	0	1.96194586	0.64954460	2.12635799	0.92250601	0.59688959	0.16855115	2.35614919	0.89585631	0.73664091	1.17098262	1.12997142	0.17881296	0.58144038	0.22508026	0.80988505	0.35500020	2.24081013	1.38748945	1.32021807	1.55623057	1.69145234	1.10362851	2.12739435	3.98506872	0.86154795	2.88075553	0.53925367	2.62379860	1.84465596	8.47531490	0.82874617	1.28246410
6075.300000	0	0	0	31.5	1.212158	4095.000000	0	1.96205477	0.64955121	2.12622512	0.92253406	0.59688067	0.16854978	2.35608339	0.89585188	0.73662030	1.17094902	1.12998015	0.17881496	0.58143113	0.22508090	0.80987472	0.35499754	2.24073480	1.38748247	1.32020597	1.55614373	1.69140349	1.10357846	2.12729693	3.98521364	0.86152912	2.88063671	0.53925795	2.62364737	1.84456861	8.47417874	0.82874991	1.28251312
6075.900000	0	0	0	31.4	1.213379	4095.000000	0	1.96193460	0.64953754	2.12619368	0.92252295	0.59690277	0.16855023	2.35617505	0.89587530	0.73663154	1.17095518	1.13007643	0.17881803	0.58144059	0.22508314	0.80991211	0.35500907	2.24089134	1.38754600	1.32029101	1.55605001	1.69141539	1.10356099	2.12742783	3.98509149	0.86151360	2.88095614	0.53925285	2.62373874	1.84465020	8.47486841	0.82876684	1.28247989
6076.500000	0	0	0	31.4	1.212769	4095.000000	0	1.96188296	0.64954747	2.12636610	0.92253988	0.59690935	0.16855298	2.35611770	0.89591484	0.73661983	1.17095518	1.12998617	0.17881573	0.58141705	0.22508314	0.80991432	0.35500109	2.24086997	1.38757497	1.32031756	1.55612422	1.69137680	1.10354263	2.12761254	3.98518362	0.86153929	2.88101975	0.53932135	2.62373118	1.84463956	8.47465288	0.82880769	1.28251345
6077.000000	0	0	0	31.5	1.213989	4095.000000	0	1.96193084	0.64954438	2.12629966	0.92252718	0.59691552	0.16856366	2.35605472	0.89584460	0.73664770	1.17097461	1.13007763	0.17881927	0.58142419	0.22508570	0.80990350	0.35500251	2.24101316	1.38751877	1.32017538	1.55618811	1.69130702	1.10356958	2.12762877	3.98538962	0.86156499	2.88082333	0.53926773	2.62374567	1.84468922	8.47562285	0.82882712	1.28249042
6077.600000	0	0	0	31.4	1.212158	4095.000000	0	1.96198576	0.64956312	2.12627684	0.92253247	0.59690744	0.16855878	2.35618349	0.89583133	0.73664559	1.17092343	1.13007974	0.17881850	0.58143533	0.22508442	0.80990547	0.35500482	2.24096294	1.38753274	1.32026277	1.55630670	1.69134396	1.10353552	2.12760340	3.98562462	0.86153599	2.88075413	0.53926855	2.62373244	1.84450831	8.47494231	0.82880794	1.28247956
6078.100000	0	0	0	31.4	1.213379	4095.000000	0	1.96208294	0.64955960	2.12643305	0.92256582	0.59691615	0.16856107	2.35604628	0.89582717	0.73665262	1.17096104	1.13000542	0.17881403	0.58142504	0.22508746	0.80992072	0.35500340	2.24111041	1.38755158	1.32021370	1.55622904	1.69136079	1.10349851	2.12751714	3.98542792	0.86157441	2.88062413	0.53926386	2.62378285	1.84472026	8.47368616	0.82883035	1.28247759
6078.700000	0	0	0	31.4	1.213379	4095.000000	0	1.96208106	0.64956202	2.12645993	0.92260393	0.59691297	0.16856107	2.35599399	0.89582457	0.73671912	1.17097985	1.13008094	0.17881727	0.58143260	0.22508874	0.80988013	0.35500109	2.24109064	1.38754600	1.32019857	1.55616745	1.69132097	1.10356099	2.12759021	3.98543517	0.86159146	2.88090441	0.53924959	2.62380049	1.84479475	8.47595853	0.82884131	1.28253681
6079.200000	0	0	0	31.4	1.213989	4095.000000	0	1.96202801	0.64955342	2.12628749	0.92255444	0.59695759	0.16855832	2.35604291	0.89579257	0.73670437	1.17094624	1.13004454	0.17881819	0.58143554	0.22509274	0.80991998	0.35500056	2.24106873	1.38754949	1.32020529	1.55628336	1.69143920	1.10354855	2.12773077	3.98530577	0.86162225	2.88091000	0.53926039	2.62380680	1.84472114	8.47647595	0.82885949	1.28250884
6079.800000	0	0	0	31.4	1.213989	4095.000000	0	1.96203271	0.64957195	2.12628749	0.92253962	0.59695993	0.16855908	2.35610814	0.89582457	0.73671866	1.17098324	1.13001565	0.17881449	0.58144059	0.22509002	0.80991580	0.35500907	2.24102011	1.38763431	1.32019656	1.55624396	1.69144577	1.10353908	2.12779675	3.98551281	0.86160545	2.88090860	0.53929118	2.62374882	1.84478455	8.47689178	0.82886946	1.28256510
6080.400000	0	0	0	31.4	1.212769	4095.000000	0	1.96206041	0.64956930	2.12632502	0.92253591	0.59695079	0.16856076	2.35608171	0.89584772	0.73674910	1.17097276	1.13004213	0.17881742	0.58141453	0.22508650	0.80991801	0.35500890	2.24111308	1.38761023	1.32019857	1.55621527	1.69149052	1.10354500	2.12761558	3.98570744	0.86161359	2.88085059	0.53926447	2.62387045	1.84482668	8.47720597	0.82888465	1.28258681
6080.900000	0	0	0	31.4	1.212769	4095.000000	0	1.96217026	0.64956489	2.12625453	0.92258117	0.59695632	0.16855817	2.35609014	0.89586879	0.73671561	1.17098694	1.12993652	0.17882019	0.58142672	0.22509354	0.80993572	0.35501085	2.24104736	1.38764723	1.32025504	1.55624778	1.69150899	1.10358231	2.12779979	3.98615887	0.86158255	2.88109944	0.53933480	2.62390007	1.84490738	8.47561361	0.82892749	1.28257299
6081.500000	0	0	0	31.4	1.213989	4095.000000	0	1.96211111	0.64956930	2.12619875	0.92259070	0.59697565	0.16856061	2.35618405	0.89583757	0.73675238	1.17102609	1.12994826	0.17882327	0.58142567	0.22508874	0.80991162	0.35500588	2.24101583	1.38763466	1.32022714	1.55622866	1.69139076	1.10357076	2.12775209	3.98614230	0.86156296	2.88118472	0.53931054	2.62379734	1.84489674	8.47680553	0.82890283	1.28252266
6082.000000	0	0	0	31.4	1.213379	4095.000000	0	1.96222660	0.64957349	2.12634328	0.92254597	0.59699010	0.16856244	2.35620373	0.89587296	0.73672592	1.17099495	1.12992479	0.17882511	0.58142356	0.22508938	0.80991531	0.35500428	2.24088012	1.38760045	1.32024563	1.55628069	1.69147697	1.10358201	2.12768865	3.98616611	0.86159451	2.88110992	0.53931645	2.62402359	1.84481781	8.47746166	0.82891703	1.28256707
6082.600000	0	0	0	31.4	1.213989	4095.000000	0	1.96213927	0.64957878	2.12632604	0.92257852	0.59698522	0.16856336	2.35607271	0.89587764	0.73672029	1.17102178	1.13002438	0.17882034	0.58143071	0.22509098	0.80990030	0.35500677	2.24107835	1.38765037	1.32032059	1.55629714	1.69142935	1.10350088	2.12782517	3.98590933	0.86165126	2.88117144	0.53928628	2.62385343	1.84494597	8.47735384	0.82893670	1.28258319
6083.100000	0	0	0	31.4	1.213989	4095.000000	0	1.96219420	0.64957062	2.12646195	0.92257879	0.59700540	0.16856976	2.35609408	0.89593748	0.73672685	1.17099896	1.12999580	0.17882157	0.58139288	0.22509498	0.80992490	0.35500925	2.24114034	1.38759766	1.32022815	1.55628145	1.69146958	1.10354944	2.12773686	3.98622617	0.86161741	2.88136579	0.53936824	2.62377151	1.84508522	8.47667308	0.82895115	1.28264175
6083.700000	0	0	0	31.4	1.212769	4095.000000	0	1.96225195	0.64956864	2.12644167	0.92258249	0.59701539	0.16856809	2.35607833	0.89588076	0.73672919	1.17102794	1.13004845	0.17881911	0.58142462	0.22509546	0.80991653	0.35500641	2.24111362	1.38761826	1.32026008	1.55623440	1.69143345	1.10358942	2.12772062	3.98585446	0.86158128	2.88110223	0.53931299	2.62374756	1.84505240	8.47765574	0.82898876	1.28261083
6084.200000	0	0	0	31.4	1.210938	4095.000000	0	1.96217448	0.64957217	2.12656187	0.92252983	0.59702432	0.16857770	2.35601030	0.89582196	0.73677322	1.17098046	1.13006018	0.17882111	0.58142504	0.22509722	0.80989366	0.35500322	2.24112324	1.38760220	1.32018714	1.55632315	1.69152623	1.10358083	2.12784394	3.98603772	0.86163370	2.88106798	0.53933195	2.62380049	1.84503200	8.47721214	0.82895837	1.28261116
6084.800000	0	0	0	31.4	1.213989	4095.000000	0	1.96228106	0.64957746	2.12660752	0.92259573	0.59703452	0.16857434	2.35611263	0.89581182	0.73676245	1.17100390	1.12997774	0.17881850	0.58143449	0.22509578	0.80994949	0.35501280	2.24106766	1.38769261	1.32032966	1.55619384	1.69152131	1.10360304	2.12783633	3.98622307	0.86162352	2.88081354	0.53931503	2.62392969	1.84497479	8.47861393	0.82900520	1.28259471
6085.400000	0	0	0	31.4	1.213989	4095.000000	0	1.96215054	0.64959157	2.12646652	0.92259758	0.59703962	0.16857129	2.35603054	0.89579439	0.73677978	1.17100482	1.12991396	0.17882665	0.58144752	0.22509786	0.80992072	0.35500996	2.24108263	1.38763920	1.32021067	1.55629446	1.69146301	1.10361163	2.12798097	3.98620546	0.86156092	2.88077929	0.53933195	2.62403871	1.84498189	8.47835203	0.82898079	1.28265360
6085.900000	0	0	0	31.4	1.212769	4095.000000	0	1.96225571	0.64960657	2.12652282	0.92258038	0.59705131	0.16857098	2.35599905	0.89582925	0.73680109	1.17099588	1.13007462	0.17882081	0.58142966	0.22509977	0.80994138	0.35502682	2.24110934	1.38765526	1.32024731	1.55624396	1.69153157	1.10357313	2.12791043	3.98616819	0.86160265	2.88094565	0.53932114	2.62401918	1.84511005	8.47775433	0.82903709	1.28261149
6086.500000	0	0	0	31.4	1.213379	4095.000000	0	1.96211017	0.64960414	2.12649340	0.92256794	0.59705343	0.16857221	2.35599905	0.89581052	0.73679430	1.17102856	1.12996270	0.17882127	0.58144395	0.22509722	0.80993547	0.35501671	2.24096454	1.38764514	1.32021403	1.55626730	1.69147984	1.10353345	2.12804238	3.98644777	0.86164515	2.88100926	0.53934133	2.62393158	1.84517835	8.47787448	0.82898851	1.28264406
6087.100000	0	0	0	31.4	1.212769	4095.000000	0	1.96209984	0.64960525	2.12655984	0.92254226	0.59709466	0.16857510	2.35616381	0.89585422	0.73679126	1.17099526	1.12997925	0.17882296	0.58143134	0.22509482	0.80992121	0.35502008	2.24125148	1.38767306	1.32021639	1.55632774	1.69140718	1.10358675	2.12800229	3.98650576	0.86160138	2.88123086	0.53933337	2.62409607	1.84517658	8.47683633	0.82898229	1.28268650
6087.600000	0	0	0	31.4	1.213379	4095.000000	0	1.96221627	0.64960569	2.12642442	0.92252956	0.59708042	0.16857053	2.35604741	0.89580662	0.73680320	1.17101777	1.12996240	0.17882650	0.58144290	0.22510025	0.80992244	0.35501954	2.24116705	1.38771635	1.32024395	1.55627495	1.69140923	1.10351924	2.12789469	3.98673153	0.86164998	2.88122667	0.53934683	2.62405825	1.84524754	8.47822262	0.82901218	1.28263287
6088.100000	0	0	0	31.4	1.213379	4095.000000	0	1.96214866	0.64959643	2.12661868	0.92253141	0.59707681	0.16857724	2.35601873	0.89582691	0.73678142	1.17099619	1.13007523	0.17882127	0.58142777	0.22509594	0.80994605	0.35501635	2.24120499	1.38776976	1.32028462	1.55627571	1.69147327	1.10361311	2.12785003	3.98674188	0.86163166	2.88116865	0.53933623	2.62410363	1.84536065	8.47742161	0.82902862	1.28264998
6088.700000	0	0	0	31.4	1.213379	4095.000000	0	1.96222660	0.64961363	2.12658419	0.92255391	0.59707341	0.16857831	2.35615256	0.89584642	0.73680016	1.17099773	1.12991757	0.17882050	0.58144500	0.22510105	0.80996056	0.35501458	2.24128088	1.38773171	1.32035655	1.55628642	1.69148518	1.10361488	2.12783836	3.98658550	0.86165075	2.88152450	0.53932604	2.62419880	1.84533714	8.47624804	0.82903011	1.28263024
6089.300000	0	0	0	31.4	1.212769	4095.000000	0	1.96229843	0.64960811	2.12669780	0.92250230	0.59708956	0.16857755	2.35615312	0.89589039	0.73682592	1.17095549	1.12994013	0.17882157	0.58144626	0.22510025	0.80992687	0.35501156	2.24124133	1.38769087	1.32033235	1.55625773	1.69155046	1.10364864	2.12799924	3.98670460	0.86167848	2.88131755	0.53930300	2.62394985	1.84539436	8.47664536	0.82906224	1.28263057
6089.800000	0	0	0	31.4	1.212769	4095.000000	0	1.96219749	0.64959665	2.12647717	0.92253062	0.59709785	0.16857816	2.35589840	0.89588284	0.73686128	1.17098324	1.12995668	0.17882358	0.58144920	0.22510489	0.80992662	0.35501493	2.24118522	1.38767341	1.32035487	1.55624587	1.69155251	1.10357106	2.12795357	3.98677295	0.86167390	2.88157484	0.53931136	2.62413073	1.84537440	8.47545040	0.82907594	1.28262629
6090.400000	0	0	0	31.4	1.211548	4095.000000	0	1.96228388	0.64961738	2.12659230	0.92254597	0.59709381	0.16858411	2.35602885	0.89586515	0.73683529	1.17102671	1.13006861	0.17882465	0.58144899	0.22510073	0.80994187	0.35501795	2.24119057	1.38767376	1.32027655	1.55643257	1.69147081	1.10353819	2.12819161	3.98707953	0.86169731	2.88151681	0.53935315	2.62399208	1.84539214	8.47603553	0.82905726	1.28258451
6091.000000	0	0	0	31.4	1.213379	4095.000000	0	1.96230078	0.64961605	2.12659839	0.92257641	0.59710082	0.16858426	2.35590908	0.89584330	0.73688119	1.17100081	1.13004032	0.17882496	0.58143617	0.22510585	0.80994949	0.35502025	2.24119805	1.38766329	1.32031453	1.55637977	1.69153116	1.10355951	2.12810431	3.98677606	0.86168027	2.88137069	0.53934765	2.62413956	1.84547819	8.47689178	0.82905726	1.28258813
6091.500000	0	0	0	31.4	1.213379	4095.000000	0	1.96228669	0.64962113	2.12672063	0.92252850	0.59711634	0.16858823	2.35607552	0.89580740	0.73687440	1.17101099	1.13001986	0.17882681	0.58144080	0.22510617	0.80998147	0.35502025	2.24130439	1.38770029	1.32026580	1.55642071	1.69151269	1.10355240	2.12826673	3.98704638	0.86169706	2.88123226	0.53933011	2.62419565	1.84551279	8.47777281	0.82908217	1.28265129
6092.100000	0	0	0	31.4	1.213989	4095.000000	0	1.96233834	0.64962002	2.12674853	0.92256397	0.59710061	0.16858731	2.35609352	0.89582222	0.73690157	1.17100729	1.12999038	0.17882065	0.58145362	0.22510153	0.80995195	0.35502682	2.24127714	1.38768947	1.32032966	1.55639967	1.69156400	1.10367056	2.12816775	3.98696767	0.86168383	2.88116026	0.53937272	2.62407779	1.84543561	8.47931343	0.82911331	1.28261346
6092.700000	0	0	0	31.4	1.211548	4095.000000	0	1.96235383	0.64960547	2.12667650	0.92257270	0.59710401	0.16858991	2.35612276	0.89584902	0.73693811	1.17098632	1.13001445	0.17882619	0.58145152	0.22510553	0.80996056	0.35502913	2.24122690	1.38769505	1.32033706	1.55641995	1.69154676	1.10355714	2.12807893	3.98709196	0.86167365	2.88115746	0.53931503	2.62416855	1.84559353	8.47807782	0.82908367	1.28271644
6093.200000	0	0	0	31.4	1.212158	4095.000000	0	1.96232566	0.64960326	2.12673077	0.92255126	0.59714609	0.16858624	2.35588884	0.89583601	0.73693857	1.17100266	1.13004935	0.17882342	0.58145152	0.22511177	0.80993892	0.35503321	2.24121675	1.38773206	1.32038647	1.55641689	1.69149011	1.10361103	2.12834135	3.98727115	0.86169375	2.88124065	0.53937558	2.62417233	1.84560151	8.47716901	0.82912701	1.28272368
6093.700000	0	0	0	31.4	1.212769	4095.000000	0	1.96232660	0.64963061	2.12667295	0.92257270	0.59711889	0.16858762	2.35604291	0.89583185	0.73690321	1.17102178	1.13003040	0.17882496	0.58144899	0.22509850	0.80996499	0.35501901	2.24124400	1.38778547	1.32039386	1.55648729	1.69153814	1.10356069	2.12808096	3.98784194	0.86172225	2.88131126	0.53940371	2.62420195	1.84561615	8.47795458	0.82914370	1.28270163
6094.300000	0	0	0	31.4	1.212769	4095.000000	0	1.96223176	0.64962951	2.12666281	0.92257058	0.59716139	0.16859174	2.35606090	0.89585396	0.73691234	1.17101530	1.13010501	0.17883112	0.58144059	0.22510377	0.80995491	0.35503250	2.24123118	1.38779944	1.32037504	1.55651675	1.69152705	1.10359712	2.12824744	3.98800150	0.86171818	2.88152939	0.53938618	2.62416603	1.84569689	8.47827500	0.82918132	1.28266314
6094.800000	0	0	0	31.4	1.212158	4095.000000	0	1.96229139	0.64963723	2.12666534	0.92256026	0.59715778	0.16859204	2.35594563	0.89582821	0.73690110	1.17106864	1.13001174	0.17882388	0.58144521	0.22510313	0.80996401	0.35503587	2.24125362	1.38786996	1.32029538	1.55645553	1.69150940	1.10358705	2.12831749	3.98779947	0.86170928	2.88126792	0.53935825	2.62413640	1.84560683	8.47973563	0.82923164	1.28268683
6095.400000	0	0	0	31.4	1.213989	4095.000000	0	1.96239468	0.64964936	2.12664556	0.92255523	0.59713908	0.16859464	2.35608002	0.89580870	0.73687182	1.17102178	1.13002137	0.17882681	0.58142440	0.22511049	0.80995958	0.35503622	2.24133432	1.38782073	1.32029201	1.55646318	1.69155128	1.10359090	2.12825963	3.98757155	0.86171716	2.88150213	0.53935539	2.62415594	1.84579227	8.47858004	0.82920000	1.28269374
6096.000000	0	0	0	31.4	1.212769	4095.000000	0	1.96236792	0.64964384	2.12668309	0.92257958	0.59713780	0.16858807	2.35590684	0.89586827	0.73694560	1.17101314	1.13005266	0.17883112	0.58144626	0.22510793	0.80997581	0.35503640	2.24109492	1.38781305	1.32036697	1.55638551	1.69148395	1.10359475	2.12845201	3.98766686	0.86174236	2.88155247	0.53935030	2.62411687	1.84571774	8.47862318	0.82920125	1.28270163
6096.500000	0	0	0	31.4	1.212769	4095.000000	0	1.96229420	0.64964583	2.12663542	0.92257191	0.59719030	0.16859616	2.35601648	0.89588258	0.73691773	1.17099742	1.13005025	0.17882558	0.58144122	0.22511049	0.80994753	0.35503321	2.24121248	1.38780467	1.32034882	1.55643449	1.69146588	1.10356898	2.12828145	3.98792483	0.86172989	2.88128400	0.53932909	2.62405825	1.84590230	8.47828425	0.82922317	1.28271446
6097.100000	0	0	0	31.4	1.210938	4095.000000	0	1.96238670	0.64966855	2.12671606	0.92260234	0.59719689	0.16859418	2.35593382	0.89592343	0.73695029	1.17099218	1.13004393	0.17882650	0.58143071	0.22510617	0.80992982	0.35502966	2.24113873	1.38777500	1.32038244	1.55639355	1.69138871	1.10363473	2.12836419	3.98759020	0.86172378	2.88160700	0.53930973	2.62418115	1.84586370	8.47775741	0.82925805	1.28273684
6097.700000	0	0	0	31.4	1.212158	4095.000000	0	1.96236181	0.64965355	2.12661766	0.92262987	0.59720220	0.16859830	2.35574435	0.89588466	0.73694701	1.17097584	1.13005507	0.17882835	0.58144584	0.22511705	0.80995269	0.35502824	2.24099927	1.38783155	1.32038143	1.55645170	1.69144946	1.10362614	2.12836165	3.98760574	0.86172353	2.88152310	0.53932706	2.62429776	1.84587390	8.47907614	0.82929716	1.28272137
6098.200000	0	0	0	31.4	1.212769	4095.000000	0	1.96248295	0.64967604	2.12664708	0.92263490	0.59719476	0.16860166	2.35602548	0.89582821	0.73696247	1.17100112	1.12998346	0.17883173	0.58145173	0.22511545	0.80994876	0.35502930	2.24124454	1.38777570	1.32033134	1.55642416	1.69136941	1.10354707	2.12828247	3.98761092	0.86172047	2.88148255	0.53933501	2.62422464	1.84591472	8.47746474	0.82929716	1.28270788
6098.700000	0	0	0	31.4	1.212769	4095.000000	0	1.96248436	0.64966215	2.12666281	0.92258726	0.59721942	0.16860196	2.35574154	0.89581780	0.73700018	1.17101931	1.13002949	0.17883158	0.58145908	0.22511145	0.80993301	0.35503232	2.24120660	1.38774079	1.32036193	1.55649570	1.69140307	1.10359179	2.12839211	3.98809164	0.86177137	2.88136020	0.53932991	2.62431478	1.84588455	8.47764958	0.82927499	1.28270361
6099.300000	0	0	0	31.4	1.212769	4095.000000	0	1.96239421	0.64966965	2.12660295	0.92259229	0.59720560	0.16859967	2.35584892	0.89584590	0.73698870	1.17103596	1.13002889	0.17882835	0.58145173	0.22511625	0.80996278	0.35504173	2.24130065	1.38778652	1.32037235	1.55655348	1.69147410	1.10356810	2.12838145	3.98796627	0.86175585	2.88123855	0.53936049	2.62421708	1.84590230	8.48023801	0.82931510	1.28270328
6099.900000	0	0	0	31.4	1.212769	4095.000000	0	1.96242943	0.64967406	2.12664860	0.92259440	0.59719774	0.16859631	2.35589672	0.89581234	0.73699924	1.17102702	1.13007613	0.17883127	0.58143891	0.22511801	0.80996770	0.35504545	2.24127927	1.38781968	1.32043656	1.55656802	1.69139117	1.10353197	2.12846217	3.98805641	0.86177061	2.88135321	0.53933215	2.62432549	1.84599991	8.47968941	0.82931958	1.28271381
6100.400000	0	0	0	31.4	1.211548	4095.000000	0	1.96250972	0.64968553	2.12673838	0.92254121	0.59721729	0.16860150	2.35596587	0.89581806	0.73696340	1.17102887	1.13004393	0.17883066	0.58144437	0.22511497	0.80995245	0.35503321	2.24131668	1.38781165	1.32038445	1.55645897	1.69139733	1.10364213	2.12836572	3.98816313	0.86175712	2.88168391	0.53936416	2.62431036	1.84595510	8.47848144	0.82934574	1.28277040
6101.000000	0	0	0	31.4	1.212158	4095.000000	0	1.96239421	0.64965178	2.12682817	0.92253247	0.59722919	0.16860333	2.35600748	0.89582665	0.73702360	1.17102887	1.13008967	0.17883112	0.58145046	0.22511353	0.80995983	0.35504244	2.24125416	1.38787275	1.32039891	1.55643143	1.69141252	1.10356662	2.12850887	3.98803258	0.86173014	2.88195802	0.53940697	2.62418998	1.84590540	8.47761261	0.82934998	1.28279244
6101.500000	0	0	0	31.4	1.213379	4095.000000	0	1.96237778	0.64969215	2.12674802	0.92255497	0.59725406	0.16860394	2.35594676	0.89581702	0.73697863	1.17104829	1.13000693	0.17882665	0.58144794	0.22511081	0.80996352	0.35504421	2.24129103	1.38785425	1.32035151	1.55652708	1.69150940	1.10361044	2.12837638	3.98832062	0.86175508	2.88189089	0.53939474	2.62429776	1.84593868	8.47948600	0.82932158	1.28275099
6102.100000	0	0	0	31.4	1.213989	4095.000000	0	1.96244492	0.64966766	2.12687382	0.92257244	0.59724046	0.16860593	2.35599680	0.89582353	0.73700720	1.17102147	1.12997534	0.17883219	0.58144941	0.22511513	0.81001394	0.35504190	2.24109599	1.38784691	1.32046614	1.55652708	1.69146712	1.10364154	2.12849872	3.98803879	0.86175814	2.88159372	0.53946182	2.62420952	1.84594755	8.47984350	0.82936343	1.28277138
6102.700000	0	0	0	31.4	1.212158	4095.000000	0	1.96242003	0.64966634	2.12686773	0.92255391	0.59723961	0.16860242	2.35604516	0.89583705	0.73702688	1.17101037	1.13004183	0.17882973	0.58144752	0.22511545	0.80997975	0.35504474	2.24125202	1.38782946	1.32047387	1.55663996	1.69157960	1.10366464	2.12842562	3.98817660	0.86179427	2.88186642	0.53938291	2.62437214	1.84608022	8.47855539	0.82933777	1.28279442
6103.200000	0	0	0	31.4	1.213379	4095.000000	0	1.96253742	0.64965884	2.12696310	0.92259176	0.59725236	0.16860684	2.35617843	0.89588076	0.73698800	1.17099526	1.13001535	0.17883543	0.58145257	0.22511433	0.80997212	0.35504723	2.24134661	1.38789789	1.32045673	1.55656496	1.69143058	1.10369395	2.12839262	3.98825949	0.86179962	2.88199299	0.53940514	2.62441752	1.84599636	8.48015479	0.82935421	1.28274408
6103.800000	0	0	0	31.4	1.212158	4095.000000	0	1.96255620	0.64965972	2.12681701	0.92261346	0.59725278	0.16860562	2.35605528	0.89584798	0.73699456	1.17100390	1.13002648	0.17883158	0.58145088	0.22511177	0.80997188	0.35505486	2.24126484	1.38785355	1.32044765	1.55656611	1.69150694	1.10361518	2.12845201	3.98836829	0.86180013	2.88215313	0.53937496	2.62424040	1.84607223	8.47855231	0.82940006	1.28279080
6104.300000	0	0	0	31.4	1.212769	4095.000000	0	1.96255714	0.64967296	2.12685404	0.92261584	0.59726001	0.16861127	2.35596587	0.89585084	0.73702782	1.17100482	1.13010501	0.17883681	0.58145088	0.22511577	0.80995958	0.35504687	2.24145777	1.38782946	1.32043656	1.55658906	1.69150119	1.10362880	2.12843526	3.98796420	0.86178791	2.88209369	0.53939005	2.62431478	1.84594534	8.47988357	0.82940678	1.28274704
6104.900000	0	0	0	31.4	1.213379	4095.000000	0	1.96253085	0.64969964	2.12696665	0.92257032	0.59727361	0.16861234	2.35598162	0.89583263	0.73702407	1.17103473	1.13009268	0.17882850	0.58143701	0.22511705	0.80997360	0.35504492	2.24152885	1.38787031	1.32051488	1.55656075	1.69150612	1.10361696	2.12864949	3.98807713	0.86180572	2.88206292	0.53937945	2.62426561	1.84605227	8.47881114	0.82935072	1.28274013
6105.400000	0	0	0	31.4	1.215820	4095.000000	0	1.96246041	0.64968994	2.12690324	0.92255603	0.59725831	0.16860761	2.35616324	0.89581312	0.73706248	1.17102239	1.13009509	0.17883358	0.58144941	0.22512168	0.80994507	0.35504581	2.24144334	1.38789998	1.32041000	1.55649035	1.69147902	1.10360156	2.12841343	3.98817763	0.86182227	2.88222307	0.53940575	2.62429965	1.84610329	8.47921173	0.82935994	1.28273618
6106.000000	0	0	0	31.4	1.213379	4095.000000	0	1.96272807	0.64970428	2.12688244	0.92260843	0.59726469	0.16861295	2.35607046	0.89577774	0.73703344	1.17103873	1.13016369	0.17883296	0.58145383	0.22511929	0.80996155	0.35505929	2.24137386	1.38785704	1.32040193	1.55654659	1.69147902	1.10361962	2.12853324	3.98841181	0.86175941	2.88190907	0.53943592	2.62447993	1.84624041	8.47705811	0.82942696	1.28281449
6106.500000	0	0	0	31.4	1.213989	4095.000000	0	1.96266186	0.64968818	2.12700318	0.92258752	0.59730550	0.16861020	2.35608621	0.89580792	0.73708286	1.17107881	1.13013149	0.17883235	0.58145236	0.22511593	0.80996917	0.35505734	2.24133859	1.38784168	1.32039420	1.55657185	1.69147245	1.10363058	2.12863376	3.98803154	0.86173116	2.88222027	0.53939841	2.62440428	1.84616763	8.47844755	0.82943270	1.28278553
6107.100000	0	0	0	31.4	1.213989	4095.000000	0	1.96255761	0.64968663	2.12688650	0.92262246	0.59728764	0.16861890	2.35577414	0.89582743	0.73709504	1.17105692	1.13013390	0.17883697	0.58144227	0.22512280	0.80997458	0.35505574	2.24139364	1.38780502	1.32041269	1.55650565	1.69145521	1.10362318	2.12858502	3.98827192	0.86175941	2.88210488	0.53942002	2.62439231	1.84629099	8.47949525	0.82943020	1.28271446
6107.700000	0	0	0	31.4	1.212769	4095.000000	0	1.96256137	0.64970295	2.12696767	0.92256794	0.59727361	0.16861371	2.35590121	0.89582144	0.73705311	1.17105446	1.13014473	0.17883373	0.58145046	0.22512424	0.80996524	0.35505042	2.24136585	1.38784971	1.32035151	1.55663077	1.69151884	1.10366878	2.12870534	3.98844497	0.86179784	2.88199508	0.53942043	2.62432045	1.84625372	8.47910388	0.82946085	1.28276217
6108.200000	0	0	0	31.4	1.215210	4095.000000	0	1.96266608	0.64968421	2.12690020	0.92259202	0.59731697	0.16861249	2.35576627	0.89582014	0.73703859	1.17111766	1.13016610	0.17883435	0.58144038	0.22512376	0.80998861	0.35505592	2.24121408	1.38778617	1.32042748	1.55649838	1.69155661	1.10373245	2.12861751	3.98877969	0.86178409	2.88215733	0.53943470	2.62457133	1.84639661	8.48082058	0.82947032	1.28277171
6108.800000	0	0	0	31.4	1.211548	4095.000000	0	1.96272995	0.64969148	2.12697781	0.92256820	0.59730422	0.16861707	2.35589784	0.89584330	0.73706131	1.17107727	1.13017573	0.17883189	0.58144794	0.22512089	0.80996376	0.35505273	2.24156412	1.38793804	1.32029033	1.55661776	1.69158946	1.10368092	2.12879978	3.98890612	0.86178384	2.88195592	0.53944856	2.62448749	1.84625327	8.47877724	0.82946484	1.28279836
6109.300000	0	0	0	31.4	1.211548	4095.000000	0	1.96262570	0.64970935	2.12696310	0.92256026	0.59730741	0.16861386	2.35592989	0.89584148	0.73707232	1.17108066	1.13012788	0.17883266	0.58144206	0.22512376	0.80994777	0.35505752	2.24157855	1.38785285	1.32035655	1.55660743	1.69157796	1.10370432	2.12873936	3.98911029	0.86177366	2.88213005	0.53941492	2.62469110	1.84630342	8.47876184	0.82946259	1.28272466
6109.900000	0	0	0	31.4	1.213989	4095.000000	0	1.96268158	0.64969104	2.12693165	0.92256926	0.59732356	0.16861524	2.35589953	0.89585370	0.73711050	1.17106340	1.13016519	0.17883173	0.58143092	0.22512328	0.80996401	0.35505628	2.24158924	1.38788357	1.32038042	1.55671266	1.69154348	1.10372327	2.12858350	3.98943887	0.86180725	2.88218600	0.53947751	2.62462617	1.84651777	8.47906382	0.82946259	1.28274079
6110.400000	0	0	0	31.4	1.212158	4095.000000	0	1.96260034	0.64969237	2.12688042	0.92257826	0.59731676	0.16861707	2.35582081	0.89583835	0.73711050	1.17106463	1.13010231	0.17883419	0.58143386	0.22512009	0.80996475	0.35505876	2.24155397	1.38783086	1.32042445	1.55674633	1.69157632	1.10364391	2.12876271	3.98953734	0.86179325	2.88211117	0.53948098	2.62471002	1.84650223	8.47858312	0.82950221	1.28275526
6111.000000	0	0	0	31.4	1.215210	4095.000000	0	1.96269614	0.64969788	2.12682918	0.92260552	0.59734333	0.16861737	2.35588153	0.89582639	0.73715829	1.17103997	1.13013300	0.17884204	0.58144374	0.22512792	0.80995564	0.35505983	2.24168438	1.38779141	1.32036798	1.55670501	1.69161081	1.10369603	2.12881348	3.98940051	0.86182710	2.88223915	0.53943837	2.62450577	1.84648182	8.47902992	0.82952638	1.28285660
6111.600000	0	0	0	31.4	1.213989	4095.000000	0	1.96261349	0.64969854	2.12680737	0.92260287	0.59733249	0.16862287	2.35588828	0.89582977	0.73718031	1.17109269	1.13006650	0.17883235	0.58144836	0.22512568	0.80993941	0.35505326	2.24156786	1.38787345	1.32042143	1.55665373	1.69155867	1.10367648	2.12877744	3.98925022	0.86184059	2.88225524	0.53943776	2.62466148	1.84646407	8.48039521	0.82950221	1.28275987
6112.100000	0	0	0	31.4	1.213989	4095.000000	0	1.96264166	0.64970803	2.12712240	0.92259917	0.59734928	0.16862424	2.35605303	0.89579335	0.73718195	1.17105415	1.13011585	0.17883004	0.58145025	0.22512840	0.80995933	0.35505894	2.24174531	1.38782667	1.32040966	1.55670501	1.69147163	1.10368655	2.12884039	3.98950210	0.86181438	2.88236364	0.53941798	2.62460789	1.84658833	8.48042603	0.82953037	1.28277961
6112.700000	0	0	0	31.4	1.213379	4095.000000	0	1.96270882	0.64971023	2.12701941	0.92259096	0.59734758	0.16861920	2.35614750	0.89576655	0.73719109	1.17104028	1.13018806	0.17883096	0.58146013	0.22513032	0.80996130	0.35506852	2.24165391	1.38789056	1.32045370	1.55673753	1.69152500	1.10375171	2.12894347	3.98899318	0.86179249	2.88205243	0.53943878	2.62447299	1.84660387	8.47972639	0.82954806	1.28278882
6113.200000	0	0	0	31.4	1.213989	4095.000000	0	1.96265810	0.64972214	2.12704224	0.92260261	0.59736055	0.16862653	2.35621048	0.89579959	0.73719718	1.17106710	1.13009960	0.17883604	0.58146497	0.22513240	0.80998492	0.35507455	2.24156893	1.38791604	1.32049707	1.55670003	1.69152705	1.10373986	2.12889269	3.98938393	0.86185103	2.88210278	0.53940575	2.62445345	1.84658123	8.48022568	0.82958569	1.28277336
6113.800000	0	0	0	31.4	1.211548	4095.000000	0	1.96271351	0.64973163	2.12691440	0.92260631	0.59733440	0.16862424	2.35615987	0.89583055	0.73718851	1.17110348	1.13011043	0.17883897	0.58144794	0.22512472	0.80997901	0.35506408	2.24154916	1.38791953	1.32044395	1.55679225	1.69154183	1.10367707	2.12892925	3.98981412	0.86182863	2.88226083	0.53939739	2.62461987	1.84647916	8.47972639	0.82959765	1.28283127
6114.300000	0	0	0	31.4	1.214600	4095.000000	0	1.96266514	0.64971597	2.12688600	0.92267116	0.59736735	0.16862699	2.35596925	0.89581676	0.73721053	1.17109701	1.13006409	0.17882989	0.58147085	0.22513288	0.80998688	0.35506657	2.24154916	1.38794572	1.32049908	1.55660284	1.69152705	1.10370847	2.12902928	3.98995926	0.86183881	2.88245597	0.53945019	2.62460663	1.84665269	8.48050925	0.82955828	1.28281975
6114.900000	0	0	0	31.4	1.211548	4095.000000	0	1.96288915	0.64970273	2.12692303	0.92262960	0.59736629	0.16862149	2.35609014	0.89582275	0.73721920	1.17110595	1.13007162	0.17883512	0.58146076	0.22513336	0.80996917	0.35506266	2.24173088	1.38797051	1.32046042	1.55679646	1.69150612	1.10370462	2.12898002	3.98988773	0.86185459	2.88228042	0.53941737	2.62457259	1.84649069	8.47861085	0.82957921	1.28280692
6115.400000	0	0	0	31.4	1.213989	4095.000000	0	1.96283749	0.64972347	2.12691948	0.92262352	0.59735332	0.16862302	2.35587704	0.89581988	0.73716930	1.17114665	1.13009478	0.17883943	0.58145782	0.22512728	0.80996278	0.35506249	2.24159833	1.38796318	1.32041471	1.55677197	1.69168553	1.10372801	2.12891859	3.98993853	0.86182354	2.88232657	0.53944632	2.62456566	1.84656969	8.47853382	0.82959839	1.28277138
6116.000000	0	0	0	31.4	1.212769	4095.000000	0	1.96267876	0.64972104	2.12714675	0.92262087	0.59736459	0.16862470	2.35600299	0.89587062	0.73719695	1.17114788	1.13010652	0.17883927	0.58147589	0.22512600	0.80997311	0.35507012	2.24162558	1.38798587	1.32045404	1.55672299	1.69154101	1.10376089	2.12878099	3.98984004	0.86179885	2.88224545	0.53940065	2.62449631	1.84668686	8.47925796	0.82960089	1.28287536
6116.600000	0	0	0	31.4	1.212769	4095.000000	0	1.96269520	0.64970317	2.12695245	0.92262272	0.59736629	0.16862851	2.35595688	0.89587764	0.73719179	1.17110410	1.13012066	0.17883373	0.58147022	0.22513272	0.80995417	0.35507615	2.24161383	1.38796387	1.32042143	1.55681828	1.69155497	1.10376000	2.12910342	3.98948447	0.86183805	2.88244617	0.53939535	2.62458961	1.84672060	8.47959695	0.82960861	1.28287174
6117.100000	0	0	0	31.4	1.212769	4095.000000	0	1.96281307	0.64971619	2.12695803	0.92264707	0.59738053	0.16862973	2.35588041	0.89587946	0.73719203	1.17108591	1.13004213	0.17883081	0.58146560	0.22513160	0.80998246	0.35507846	2.24161383	1.38794572	1.32051488	1.55678154	1.69162477	1.10376177	2.12920041	3.98965759	0.86185433	2.88243778	0.53947466	2.62461609	1.84670417	8.47954148	0.82963602	1.28284015
6117.700000	0	0	0	31.4	1.213989	4095.000000	0	1.96278254	0.64971685	2.12699354	0.92267380	0.59742049	0.16862989	2.35581238	0.89587556	0.73725692	1.17107388	1.13002648	0.17883573	0.58147064	0.22513352	0.80997139	0.35506302	2.24157909	1.38791814	1.32049404	1.55670271	1.69151597	1.10376503	2.12898104	3.98995304	0.86186808	2.88238882	0.53948261	2.62447551	1.84668553	8.48020719	0.82964898	1.28285891
6118.200000	0	0	0	31.4	1.212769	4095.000000	0	1.96274263	0.64972016	2.12701485	0.92265845	0.59740327	0.16863233	2.35599624	0.89587972	0.73724216	1.17110780	1.13010321	0.17883466	0.58146812	0.22513624	0.80998098	0.35507526	2.24155984	1.38790592	1.32046614	1.55667975	1.69152377	1.10373009	2.12896936	3.98993230	0.86189455	2.88234965	0.53950219	2.62465328	1.84666156	8.47882038	0.82963378	1.28285035
6118.800000	0	0	0	31.4	1.212769	4095.000000	0	1.96277080	0.64973471	2.12704833	0.92263040	0.59738287	0.16863156	2.35583655	0.89582092	0.73722927	1.17107203	1.13011404	0.17883481	0.58147379	0.22513048	0.80997778	0.35507331	2.24137867	1.38797051	1.32048799	1.55669582	1.69163010	1.10377451	2.12899272	3.99011996	0.86185586	2.88227062	0.53949199	2.62470434	1.84664825	8.47903608	0.82968038	1.28277928
6119.300000	0	0	0	31.4	1.212769	4095.000000	0	1.96285815	0.64972347	2.12679215	0.92265104	0.59739817	0.16863538	2.35617055	0.89583523	0.73724802	1.17110286	1.13018475	0.17883635	0.58149313	0.22513032	0.80998319	0.35507278	2.24128301	1.38797854	1.32046580	1.55676279	1.69163955	1.10374726	2.12903436	3.99001317	0.86183957	2.88226713	0.53948302	2.62474406	1.84663493	8.48017020	0.82967465	1.28285957
6119.900000	0	0	0	31.4	1.212769	4095.000000	0	1.96285299	0.64973824	2.12684085	0.92267328	0.59741560	0.16863462	2.35603729	0.89581728	0.73727027	1.17112784	1.13008064	0.17884220	0.58148619	0.22514120	0.80999918	0.35508769	2.24142463	1.38793629	1.32047992	1.55682555	1.69154266	1.10370373	2.12892366	3.99024334	0.86185357	2.88229161	0.53944387	2.62460096	1.84681292	8.48007157	0.82966368	1.28284838
6120.500000	0	0	0	31.4	1.213989	4095.000000	0	1.96284453	0.64973516	2.12715487	0.92263966	0.59743835	0.16863645	2.35613288	0.89581078	0.73723349	1.17111335	1.13015165	0.17884204	0.58147736	0.22514152	0.80998295	0.35507331	2.24155717	1.38793629	1.32045068	1.55678422	1.69170195	1.10373719	2.12917908	3.99047974	0.86189327	2.88233077	0.53946854	2.62481089	1.84679250	8.48008699	0.82968013	1.28286450
6121.000000	0	0	0	31.4	1.212769	4095.000000	0	1.96281072	0.64972567	2.12688904	0.92267248	0.59742028	0.16863248	2.35620204	0.89579543	0.73726535	1.17115435	1.13015015	0.17884251	0.58146833	0.22513816	0.80999967	0.35508289	2.24147861	1.38792966	1.32045538	1.55672184	1.69165556	1.10373927	2.12904299	3.99023608	0.86186630	2.88226293	0.53948689	2.62477432	1.84692212	8.47916859	0.82968611	1.28283949
6121.600000	0	0	0	31.4	1.212158	4095.000000	0	1.96294832	0.64977795	2.12695651	0.92261769	0.59742942	0.16863217	2.35612051	0.89580453	0.73726137	1.17114418	1.13010923	0.17884035	0.58147800	0.22513272	0.80999352	0.35508893	2.24137386	1.38796736	1.32047387	1.55691548	1.69170811	1.10377096	2.12899120	3.99053366	0.86189785	2.88230909	0.53946691	2.62464887	1.84680404	8.48065721	0.82971003	1.28288359
6122.100000	0	0	0	31.4	1.212769	4095.000000	0	1.96295584	0.64973295	2.12698492	0.92263252	0.59741497	0.16863004	2.35616381	0.89579387	0.73726488	1.17115836	1.13017332	0.17884605	0.58148010	0.22514024	0.81000041	0.35508023	2.24165017	1.38798377	1.32053371	1.55673217	1.69167321	1.10377303	2.12923138	3.99058240	0.86192000	2.88213914	0.53947283	2.62459654	1.84694964	8.48052158	0.82970978	1.28289017
6122.700000	0	0	0	31.4	1.212158	4095.000000	0	1.96301454	0.64975170	2.12699354	0.92262537	0.59742772	0.16863965	2.35624703	0.89582457	0.73729979	1.17113986	1.13014413	0.17883943	0.58145656	0.22513944	0.81000607	0.35507722	2.24154221	1.38797260	1.32047085	1.55681024	1.69172043	1.10375407	2.12933041	3.99075142	0.86191771	2.88242729	0.53951299	2.62443328	1.84687107	8.48094388	0.82975514	1.28287273
6123.200000	0	0	0	31.4	1.213989	4095.000000	0	1.96297744	0.64973670	2.12697376	0.92265607	0.59744728	0.16863263	2.35596531	0.89586671	0.73728761	1.17112630	1.13014293	0.17883866	0.58146412	0.22514056	0.81001148	0.35508644	2.24168545	1.38808014	1.32049908	1.55679723	1.69171632	1.10383078	2.12922123	3.99044138	0.86192000	2.88249933	0.53949158	2.62465076	1.84686308	8.48104253	0.82970879	1.28285233
6123.800000	0	0	0	31.4	1.211548	4095.000000	0	1.96297509	0.64976934	2.12702093	0.92265872	0.59745514	0.16863401	2.35591246	0.89585761	0.73730682	1.17114449	1.13015556	0.17883512	0.58148325	0.22513736	0.80998492	0.35508556	2.24179555	1.38800717	1.32044261	1.55677542	1.69166870	1.10375970	2.12918111	3.99058240	0.86191643	2.88239442	0.53951585	2.62450829	1.84702777	8.48128915	0.82974093	1.28284048
6124.400000	0	0	0	31.4	1.213379	4095.000000	0	1.96293189	0.64976405	2.12701840	0.92268386	0.59746343	0.16863904	2.35605472	0.89589845	0.73731971	1.17114819	1.13013661	0.17883927	0.58148745	0.22514088	0.80999771	0.35508360	2.24159619	1.38791465	1.32043824	1.55682555	1.69167034	1.10370195	2.12940862	3.99067780	0.86192178	2.88231189	0.53943633	2.62456755	1.84681159	8.48136622	0.82972125	1.28285430
6124.900000	0	0	0	31.4	1.212769	4095.000000	0	1.96299576	0.64975457	2.12710870	0.92270874	0.59746875	0.16864698	2.35609352	0.89587452	0.73725411	1.17112352	1.13009749	0.17884220	0.58147337	0.22514200	0.81001738	0.35509567	2.24160902	1.38793071	1.32051488	1.55681177	1.69154266	1.10370787	2.12924103	3.99084994	0.86193425	2.88245037	0.53944612	2.62457637	1.84684310	8.47809630	0.82975863	1.28281975
6125.500000	0	0	0	31.4	1.212158	4095.000000	0	1.96296429	0.64977023	2.12714929	0.92264840	0.59747066	0.16864499	2.35603110	0.89584720	0.73730448	1.17115805	1.13010652	0.17883958	0.58148955	0.22514040	0.80999574	0.35508857	2.24186183	1.38794327	1.32057506	1.55683129	1.69157098	1.10373157	2.12933244	3.99081364	0.86192814	2.88243918	0.53946732	2.62461104	1.84698293	8.47986199	0.82973720	1.28282074
6126.000000	0	0	0	31.4	1.211548	4095.000000	0	1.96293846	0.64979008	2.12725228	0.92268969	0.59745153	0.16864377	2.35616268	0.89585891	0.73728245	1.17113832	1.13020431	0.17884789	0.58147989	0.22514280	0.81000238	0.35509053	2.24159405	1.38791185	1.32051455	1.55691050	1.69164735	1.10377155	2.12922884	3.99085616	0.86191083	2.88197341	0.53947181	2.62468417	1.84692167	8.48140321	0.82975165	1.28279409
6126.600000	0	0	0	31.4	1.212769	4095.000000	0	1.96293611	0.64977265	2.12723960	0.92270689	0.59745897	0.16864591	2.35605922	0.89580557	0.73729768	1.17120245	1.13006770	0.17884127	0.58148325	0.22514711	0.81000410	0.35509958	2.24175653	1.38791779	1.32046446	1.55688410	1.69160752	1.10375763	2.12912982	3.99046211	0.86193781	2.88194823	0.53950137	2.62459781	1.84687373	8.48103636	0.82978529	1.28282567
6127.100000	0	0	0	31.4	1.212158	4095.000000	0	1.96292437	0.64977464	2.12721271	0.92269313	0.59749319	0.16864637	2.35607946	0.89580922	0.73728480	1.17114449	1.13004273	0.17884374	0.58147337	0.22514503	0.81000755	0.35509123	2.24164964	1.38796841	1.32048732	1.55695873	1.69161532	1.10373038	2.12934920	3.99112476	0.86188589	2.88242869	0.53953522	2.62474532	1.84692256	8.48099937	0.82979626	1.28286286
6127.700000	0	0	0	31.4	1.213989	4095.000000	0	1.96295067	0.64978589	2.12718835	0.92268201	0.59749702	0.16864576	2.35581350	0.89581832	0.73735836	1.17118704	1.13012909	0.17884266	0.58148598	0.22514871	0.80999328	0.35509833	2.24165979	1.38796422	1.32053438	1.55695490	1.69172577	1.10371942	2.12949648	3.99099098	0.86191516	2.88244408	0.53947894	2.62478062	1.84712587	8.47882654	0.82984436	1.28292077
6128.200000	0	0	0	31.4	1.214600	4095.000000	0	1.96306621	0.64978059	2.12714574	0.92271933	0.59750701	0.16864698	2.35601873	0.89583419	0.73732322	1.17117686	1.13009358	0.17884466	0.58147421	0.22514423	0.80999672	0.35510277	2.24177631	1.38798133	1.32054077	1.55692007	1.69167116	1.10375822	2.12946550	3.99110713	0.86191847	2.88254060	0.53947018	2.62468606	1.84709702	8.48125216	0.82982492	1.28288753
6128.800000	0	0	0	31.4	1.215210	4095.000000	0	1.96310472	0.64977905	2.12731925	0.92270821	0.59750786	0.16865049	2.35581463	0.89581260	0.73735532	1.17119351	1.13012698	0.17884405	0.58148976	0.22514312	0.80997262	0.35510312	2.24183404	1.38802113	1.32058884	1.55698092	1.69167568	1.10374667	2.12937713	3.99098164	0.86194952	2.88233077	0.53946936	2.62469300	1.84722132	8.47870329	0.82984511	1.28295499
6129.400000	0	0	0	31.4	1.213989	4095.000000	0	1.96309580	0.64977221	2.12717263	0.92270345	0.59749787	0.16864774	2.35586579	0.89583185	0.73733564	1.17117686	1.13013089	0.17884589	0.58148598	0.22514615	0.80998467	0.35510117	2.24164750	1.38798273	1.32055758	1.55695337	1.69171838	1.10375259	2.12927049	3.99132493	0.86196734	2.88234756	0.53946528	2.62462050	1.84717471	8.47980344	0.82984211	1.28291748
6129.900000	0	0	0	31.4	1.213379	4095.000000	0	1.96314981	0.64976273	2.12707471	0.92271880	0.59749298	0.16864362	2.35608958	0.89585865	0.73729557	1.17119228	1.13010923	0.17884558	0.58148871	0.22515015	0.81001788	0.35511324	2.24182549	1.38802113	1.32051085	1.55691395	1.69173891	1.10379820	2.12935580	3.99137161	0.86194367	2.88267839	0.53953807	2.62456313	1.84714851	8.47975104	0.82982442	1.28296223
6130.500000	128	0	0	31.4	1.212158	4095.000000	1	1.96314324	0.64978103	2.12724924	0.92270054	0.59751785	0.16864392	2.35610870	0.89584876	0.73731549	1.17117779	1.13010742	0.17884697	0.58147568	0.22515511	0.81002107	0.35511359	2.24182121	1.38797016	1.32049841	1.55690476	1.69171099	1.10379465	2.12936494	3.99099720	0.86197294	2.88276583	0.53946467	2.62460222	1.84721244	8.48031198	0.82980747	1.28292570
6131.100000	128	0	0	31.4	1.213989	4095.000000	1	1.96297697	0.64974023	2.12716197	0.92265713	0.59730465	0.16863797	2.35606934	0.89587868	0.73729089	1.17116669	1.13006439	0.17884528	0.58144479	0.22514711	0.80997188	0.35509070	2.24155878	1.38763676	1.32047353	1.55650297	1.69155620	1.10371380	2.12804340	3.99087483	0.86180216	2.88206502	0.53946834	2.62351630	1.84645697	8.47923330	0.82898802	1.28267531
6131.600000	128	0	0	31.4	1.213379	4095.000000	1	1.96266420	0.64963877	2.12657303	0.92255920	0.59657748	0.16858685	2.35583880	0.89586047	0.73716555	1.17105692	1.12987004	0.17882804	0.58141789	0.22512920	0.80983291	0.35505539	2.24131454	1.38731145	1.32037168	1.55624128	1.69145357	1.10362495	2.12714878	3.99077424	0.86178078	2.88211187	0.53946671	2.62330207	1.84630076	8.48100862	0.82868815	1.28263452
6132.100000	128	0	0	31.4	1.213379	4095.000000	1	1.96250455	0.64964781	2.12653347	0.92255709	0.59645087	0.16857160	2.35606259	0.89578580	0.73714775	1.17096443	1.12998496	0.17882234	0.58144794	0.22512392	0.80980979	0.35504740	2.24126164	1.38727445	1.32029638	1.55619767	1.69141744	1.10355210	2.12690121	3.99108743	0.86178740	2.88203285	0.53948914	2.62326238	1.84630031	8.48033664	0.82859700	1.28270953
6132.700000	128	0	0	31.4	1.215210	4095.000000	1	1.96250314	0.64962598	2.12656136	0.92253062	0.59644535	0.16856244	2.35595913	0.89580089	0.73713182	1.17099495	1.12990885	0.17882096	0.58143323	0.22512057	0.80979872	0.35504652	2.24115690	1.38724374	1.32036731	1.55628681	1.69123682	1.10366138	2.12671759	3.99096090	0.86173574	2.88188110	0.53949036	2.62318426	1.84644587	8.47861085	0.82851309	1.28263057
6133.300000	128	0	0	31.4	1.212158	4095.000000	1	1.96244304	0.64962863	2.12644775	0.92251871	0.59639479	0.16855039	2.35580900	0.89581780	0.73711542	1.17098941	1.12976264	0.17881942	0.58144290	0.22511769	0.80976650	0.35504616	2.24113820	1.38719383	1.32034781	1.55616018	1.69133986	1.10355921	2.12687889	3.99084786	0.86171971	2.88196851	0.53947058	2.62319623	1.84639350	8.47940280	0.82840104	1.28265129
6133.800000	128	0	0	31.4	1.213989	4095.000000	1	1.96240877	0.64961341	2.12663440	0.92255550	0.59634955	0.16854611	2.35571342	0.89578814	0.73710137	1.17100143	1.12979332	0.17882111	0.58141411	0.22512184	0.80976503	0.35504297	2.24111789	1.38721896	1.32041269	1.55598116	1.69138460	1.10361044	2.12626062	3.99108328	0.86171487	2.88214963	0.53946895	2.62318993	1.84629454	8.48004692	0.82835448	1.28262530
6134.400000	128	0	0	31.4	1.212158	4095.000000	1	1.96245478	0.64960326	2.12665723	0.92251871	0.59633319	0.16853818	2.35561785	0.89576811	0.73709317	1.17100174	1.12983424	0.17881588	0.58141873	0.22511929	0.80976749	0.35504421	2.24118522	1.38720884	1.32034277	1.55594214	1.69130702	1.10361222	2.12647311	3.99082920	0.86167187	2.88221258	0.53941553	2.62309480	1.84630031	8.48183792	0.82826037	1.28256477
6135.000000	128	0	0	31.4	1.214600	4095.000000	1	1.96239609	0.64959995	2.12665875	0.92253591	0.59631429	0.16853177	2.35567744	0.89580583	0.73712479	1.17097245	1.12979753	0.17881496	0.58141999	0.22511353	0.80975494	0.35504013	2.24102385	1.38719313	1.32030714	1.55599378	1.69128772	1.10355832	2.12622765	3.99115380	0.86166474	2.88210767	0.53943490	2.62300534	1.84626614	8.48128298	0.82821132	1.28257168
6135.500000	128	0	0	31.4	1.213379	4095.000000	1	1.96235336	0.64960172	2.12657658	0.92255603	0.59631174	0.16852628	2.35597150	0.89581442	0.73707630	1.17100883	1.12981558	0.17881542	0.58139162	0.22511353	0.80975888	0.35503303	2.24116438	1.38719593	1.32030378	1.55605613	1.69132508	1.10359238	2.12627634	3.99071824	0.86170266	2.88231748	0.53943898	2.62308157	1.84625416	8.48148029	0.82815083	1.28257661
6136.100000	128	0	0	31.4	1.213379	4095.000000	1	1.96238200	0.64960194	2.12654970	0.92255100	0.59629942	0.16852689	2.35563865	0.89580870	0.73708474	1.17100821	1.12984717	0.17881927	0.58141936	0.22510937	0.80975101	0.35502575	2.24116866	1.38712508	1.32034882	1.55588438	1.69140061	1.10358646	2.12609327	3.99133012	0.86169782	2.88193285	0.53941370	2.62290517	1.84621556	8.48141246	0.82803831	1.28257398
6136.700000	128	0	0	31.4	1.212769	4095.000000	1	1.96234820	0.64960503	2.12667244	0.92252427	0.59629177	0.16852445	2.35578933	0.89583445	0.73706717	1.17096721	1.12983514	0.17881665	0.58142209	0.22510921	0.80975052	0.35503427	2.24122316	1.38721023	1.32026445	1.55582013	1.69141621	1.10356573	2.12629307	3.99113617	0.86168306	2.88187481	0.53944714	2.62307842	1.84612237	8.48219866	0.82804528	1.28256707
6137.200000	128	0	0	31.4	1.213379	4095.000000	1	1.96237496	0.64957966	2.12651927	0.92256079	0.59628901	0.16852292	2.35565777	0.89580427	0.73706319	1.17096505	1.12983875	0.17880957	0.58141390	0.22510857	0.80972838	0.35503800	2.24098110	1.38715649	1.32037907	1.55582969	1.69136367	1.10353108	2.12633516	3.99098061	0.86172531	2.88194404	0.53946100	2.62301794	1.84611261	8.48115351	0.82804079	1.28259240
6137.700000	128	0	0	31.3	1.213379	4095.000000	1	1.96245854	0.64957371	2.12649188	0.92256000	0.59630218	0.16852414	2.35578989	0.89586957	0.73704726	1.17095673	1.12981167	0.17881419	0.58140360	0.22511641	0.80974781	0.35503268	2.24105858	1.38711496	1.32029874	1.55586067	1.69126679	1.10354441	2.12632553	3.99104387	0.86172963	2.88205592	0.53944387	2.62288124	1.84607179	8.48223257	0.82801690	1.28250062
6138.300000	128	0	0	31.3	1.211548	4095.000000	1	1.96230312	0.64958253	2.12644826	0.92256211	0.59631705	0.16852124	2.35572917	0.89583549	0.73706436	1.17101222	1.12982942	0.17881311	0.58139961	0.22511001	0.80975396	0.35503676	2.24098591	1.38708076	1.32037202	1.55576926	1.69133821	1.10351124	2.12628394	3.99135501	0.86173879	2.88217271	0.53942451	2.62309354	1.84596574	8.47958462	0.82796014	1.28257859
6138.800000	128	0	0	31.3	1.212769	4095.000000	1	1.96241346	0.64958540	2.12631792	0.92254915	0.59626713	0.16851758	2.35593945	0.89585188	0.73705920	1.17103935	1.12980836	0.17881665	0.58142062	0.22511513	0.80973871	0.35503250	2.24091538	1.38711322	1.32032159	1.55568167	1.69140390	1.10352486	2.12641428	3.99148052	0.86174134	2.88192026	0.53944591	2.62309291	1.84601011	8.47915626	0.82793749	1.28255326
6139.400000	128	0	0	31.3	1.212769	4095.000000	1	1.96234820	0.64957415	2.12647514	0.92251739	0.59626310	0.16851987	2.35588435	0.89576785	0.73708239	1.17100451	1.12987154	0.17880788	0.58138994	0.22511353	0.80972027	0.35503410	2.24103133	1.38708739	1.32028764	1.55563004	1.69136900	1.10358675	2.12607958	3.99141310	0.86171666	2.88191816	0.53940167	2.62313323	1.84593380	8.48023801	0.82787726	1.28252825
6140.000000	128	0	0	31.4	1.213379	4095.000000	1	1.96232378	0.64956974	2.12638284	0.92252639	0.59624441	0.16851560	2.35579382	0.89578944	0.73705194	1.17098201	1.12983454	0.17880926	0.58139730	0.22510921	0.80974412	0.35503392	2.24094103	1.38705319	1.32030916	1.55569888	1.69133862	1.10358024	2.12611152	3.99129382	0.86171360	2.88169370	0.53941635	2.62308283	1.84593779	8.47937198	0.82780682	1.28252496
6140.500000	128	0	0	31.4	1.213989	4095.000000	1	1.96246229	0.64956996	2.12627938	0.92251633	0.59626820	0.16850995	2.35578314	0.89577253	0.73706084	1.17099495	1.12976865	0.17881049	0.58138973	0.22510649	0.80972887	0.35503374	2.24106927	1.38709193	1.32035319	1.55569085	1.69136736	1.10355329	2.12624997	3.99119944	0.86172480	2.88194054	0.53943205	2.62296880	1.84596308	8.48140321	0.82779014	1.28253746
6141.100000	128	0	0	31.4	1.214600	4095.000000	1	1.96241017	0.64958584	2.12644826	0.92255417	0.59625460	0.16851407	2.35578651	0.89577123	0.73708966	1.17093823	1.12984356	0.17881311	0.58139414	0.22511401	0.80972641	0.35503250	2.24110240	1.38710694	1.32029806	1.55566293	1.69129963	1.10358498	2.12606234	3.99089764	0.86171844	2.88174615	0.53939515	2.62298266	1.84586636	8.48313299	0.82771747	1.28244930
6141.700000	128	0	0	31.4	1.213989	4095.000000	3	1.96237073	0.64957172	2.12635646	0.92252400	0.59624462	0.16850812	2.35591583	0.89579023	0.73705850	1.17100883	1.12988749	0.17880649	0.58140528	0.22510537	0.80972223	0.35503143	2.24115744	1.38720675	1.32033638	1.55579947	1.69145316	1.10363532	2.12671099	3.99126374	0.86212209	2.88415124	0.53964165	2.62897793	1.84986239	8.49302598	0.83264048	1.28422101
6142.200000	128	0	0	31.4	1.211548	4095.000000	3	1.96589558	0.65048307	2.12999021	0.92352709	0.60454454	0.16895847	2.35745022	0.89623047	0.73861962	1.17213051	1.13131202	0.17893255	0.58174493	0.22526771	0.81109026	0.35537289	2.24447400	1.39081093	1.32167473	1.55964228	1.69341441	1.10455864	2.14361376	3.99539233	0.86306420	2.88829938	0.53991064	2.63473107	1.85163288	8.49728204	0.83754992	1.28471766
6142.700000	128	0	0	31.4	1.213989	4095.000000	3	1.96652777	0.65062476	2.13041951	0.92367805	0.60730333	0.16921004	2.35765953	0.89626872	0.73903402	1.17256926	1.13193784	0.17899058	0.58180547	0.22530914	0.81160900	0.35548969	2.24560722	1.39161436	1.32191056	1.56062099	1.69360180	1.10472429	2.14803396	3.99554604	0.86314316	2.88781291	0.53991451	2.63492415	1.85209343	8.49761290	0.84005913	1.28493573
6143.300000	128	0	0	31.4	1.213989	4095.000000	3	1.96667738	0.65063822	2.13060447	0.92368229	0.60796518	0.16931295	2.35746372	0.89627861	0.73915951	1.17265536	1.13207791	0.17900166	0.58184415	0.22532673	0.81169273	0.35550602	2.24601632	1.39189006	1.32200409	1.56097303	1.69372304	1.10470147	2.15018794	3.99612044	0.86323995	2.88778277	0.54002587	2.63539331	1.85260216	8.50000683	0.84232571	1.28502995
6143.900000	128	0	0	31.4	1.213379	4095.000000	3	1.96682089	0.65070355	2.13075641	0.92371116	0.60865669	0.16939524	2.35737313	0.89630984	0.73931739	1.17275319	1.13219811	0.17902136	0.58186223	0.22533793	0.81182793	0.35551756	2.24634891	1.39201638	1.32214944	1.56138805	1.69379127	1.10479719	2.15178161	3.99625341	0.86329396	2.88804141	0.54002363	2.63576883	1.85297700	8.49763763	0.84456873	1.28511924
6144.400000	128	0	0	31.4	1.212769	4095.000000	3	1.96702181	0.65074968	2.13081637	0.92374744	0.60935540	0.16947266	2.35758188	0.89632181	0.73944502	1.17283158	1.13232917	0.17903121	0.58187021	0.22534657	0.81199467	0.35554081	2.24662744	1.39225505	1.32216358	1.56157181	1.69392321	1.10493885	2.15327375	3.99606019	0.86334541	2.88810941	0.54003872	2.63638448	1.85328734	8.49831488	0.84685059	1.28525498
6145.000000	128	0	0	31.4	1.213989	4095.000000	3	1.96717098	0.65077617	2.13110251	0.92381127	0.60988695	0.16953359	2.35767078	0.89634550	0.73954004	1.17292171	1.13250092	0.17904076	0.58189544	0.22536240	0.81207891	0.35555395	2.24671583	1.39243529	1.32219050	1.56200193	1.69408147	1.10492136	2.15476229	3.99695366	0.86338159	2.88814165	0.54004321	2.63690778	1.85353850	8.49913140	0.84916690	1.28536405
6145.500000	128	0	0	31.4	1.212158	4095.000000	3	1.96720204	0.65081369	2.13104507	0.92384041	0.61033847	0.16959101	2.35763758	0.89634445	0.73961302	1.17295875	1.13251719	0.17906031	0.58191541	0.22536560	0.81215921	0.35556886	2.24720605	1.39258335	1.32223761	1.56219611	1.69408024	1.10496582	2.15613358	3.99675936	0.86343840	2.88823348	0.54005504	2.63716884	1.85379014	8.49873859	0.85160503	1.28548861
6146.100000	128	0	0	31.4	1.211548	4095.000000	3	1.96744583	0.65086777	2.13101915	0.92385577	0.61076245	0.16964157	2.35763477	0.89636762	0.73972448	1.17300659	1.13272692	0.17906723	0.58192592	0.22537232	0.81223533	0.35559016	2.24723123	1.39284520	1.32233923	1.56241449	1.69417849	1.10503191	2.15743114	3.99725189	0.86346515	2.88843468	0.54010808	2.63729938	1.85419817	8.50118872	0.85421140	1.28558154
6146.700000	128	0	0	31.4	1.214600	4095.000000	3	1.96766658	0.65091148	2.13139427	0.92387961	0.61115907	0.16969074	2.35762295	0.89632598	0.73981929	1.17308098	1.13271457	0.17907201	0.58194695	0.22538128	0.81232549	0.35561164	2.24739091	1.39288126	1.32237827	1.56264288	1.69432937	1.10505859	2.15830073	3.99681859	0.86352120	2.88847394	0.54011277	2.63772020	1.85401864	8.49973769	0.85708604	1.28561186
6147.200000	128	0	0	31.4	1.213379	4095.000000	3	1.96774378	0.65093488	2.13133073	0.92390027	0.61148281	0.16973213	2.35785873	0.89634680	0.73987233	1.17314056	1.13280920	0.17908170	0.58194590	0.22539360	0.81237526	0.35562372	2.24765832	1.39310428	1.32240250	1.56283021	1.69430059	1.10511253	2.15926386	3.99718434	0.86356910	2.88867096	0.54013541	2.63818483	1.85454390	8.50043995	0.86011911	1.28563130
6147.800000	128	0	0	31.3	1.210938	4095.000000	3	1.96785441	0.65097859	2.13135106	0.92394875	0.61181307	0.16976910	2.35796566	0.89637751	0.73992678	1.17319983	1.13288243	0.17909202	0.58197449	0.22539568	0.81240236	0.35563632	2.24770280	1.39329302	1.32239745	1.56297264	1.69434623	1.10511046	2.16007185	3.99723630	0.86361471	2.88859664	0.54017641	2.63845490	1.85462009	8.50003157	0.86342031	1.28573050
6148.300000	128	0	0	31.3	1.212158	4095.000000	3	1.96801353	0.65097881	2.13156304	0.92396491	0.61209335	0.16980851	2.35806358	0.89639260	0.74000118	1.17324305	1.13297888	0.17909233	0.58197722	0.22540015	0.81246001	0.35564999	2.24791236	1.39345166	1.32246577	1.56318344	1.69441078	1.10513061	2.16102545	3.99745142	0.86361827	2.88878524	0.54017437	2.63875354	1.85495118	8.50088549	0.86708814	1.28582971
6148.900000	128	0	0	31.4	1.213379	4095.000000	3	1.96808179	0.65101303	2.13158592	0.92398769	0.61237498	0.16983463	2.35807484	0.89638271	0.74006338	1.17330016	1.13314617	0.17910372	0.58198815	0.22540719	0.81252407	0.35564804	2.24793487	1.39346952	1.32253510	1.56342459	1.69451110	1.10516944	2.16181811	3.99750338	0.86366949	2.88896896	0.54015622	2.63892221	1.85499040	8.50138985	0.87104940	1.28589135
6149.400000	128	0	0	31.4	1.211548	4095.000000	3	1.96826636	0.65103532	2.13161947	0.92393683	0.61265022	0.16986854	2.35801124	0.89638323	0.74016196	1.17337364	1.13318355	0.17910695	0.58200224	0.22541167	0.81258616	0.35565780	2.24811551	1.39367195	1.32247755	1.56357782	1.69453166	1.10517952	2.16245534	3.99770916	0.86370236	2.88917302	0.54017784	2.63915812	1.85519631	8.50261848	0.87525859	1.28599814
6150.000000	128	0	0	31.4	1.213989	4095.000000	3	1.96838125	0.65103334	2.13178318	0.92398610	0.61289778	0.16990077	2.35800055	0.89644049	0.74017886	1.17339618	1.13319772	0.17911496	0.58201317	0.22541615	0.81264851	0.35567502	2.24839212	1.39372379	1.32251423	1.56377024	1.69457853	1.10519078	2.16335685	3.99795237	0.86372096	2.88947388	0.54018069	2.63943718	1.85535454	8.50136200	0.87964946	1.28601133
6150.500000	128	0	0	31.4	1.212769	4095.000000	3	1.96836618	0.65108080	2.13197181	0.92399855	0.61315335	0.16993010	2.35802756	0.89639911	0.74021619	1.17341470	1.13325982	0.17912111	0.58201359	0.22542127	0.81266033	0.35567822	2.24843500	1.39377248	1.32259501	1.56391121	1.69464967	1.10522131	2.16404870	3.99840558	0.86373395	2.88928242	0.54022109	2.63976639	1.85563047	8.50287848	0.88419874	1.28599320
6151.100000	128	0	0	31.4	1.213379	4095.000000	3	1.96843775	0.65108985	2.13192605	0.92400597	0.61334790	0.16996386	2.35802025	0.89643294	0.74025234	1.17340142	1.13319591	0.17912265	0.58203777	0.22542511	0.81268424	0.35568727	2.24851060	1.39394447	1.32256539	1.56405795	1.69463404	1.10527023	2.16476142	3.99787961	0.86378899	2.88954612	0.54024863	2.63991292	1.85575932	8.50289395	0.88858197	1.28611781
6151.700000	128	0	0	31.4	1.212769	4095.000000	3	1.96857902	0.65111282	2.13199266	0.92402319	0.61356957	0.16999120	2.35797129	0.89646287	0.74030446	1.17343878	1.13335749	0.17912789	0.58203798	0.22543103	0.81274165	0.35569154	2.24853687	1.39393956	1.32261991	1.56421047	1.69476974	1.10526845	2.16555596	3.99800954	0.86376657	2.88947528	0.54026964	2.64008929	1.85607142	8.50373903	0.89284832	1.28615110
6152.200000	128	0	0	31.4	1.212158	4095.000000	3	1.96879142	0.65113313	2.13208062	0.92404570	0.61376483	0.17002787	2.35788293	0.89646652	0.74035704	1.17347799	1.13320706	0.17913759	0.58205102	0.22543551	0.81278453	0.35569757	2.24869396	1.39396548	1.32268824	1.56440833	1.69484788	1.10523376	2.16603468	3.99792638	0.86382747	2.88960364	0.54018763	2.64022253	1.85629394	8.50504871	0.89677653	1.28622824
6152.800000	128	0	0	31.4	1.213989	4095.000000	3	1.96867980	0.65115565	2.13210452	0.92407643	0.61393860	0.17004987	2.35793471	0.89645636	0.74041574	1.17348324	1.13325228	0.17914420	0.58204934	0.22543695	0.81282347	0.35571568	2.24868860	1.39403870	1.32270810	1.56439527	1.69470148	1.10532892	2.16667159	3.99815922	0.86385194	2.88979723	0.54021803	2.64044397	1.85624845	8.50528095	0.90034962	1.28623681
6153.300000	128	0	0	31.4	1.213379	4095.000000	3	1.96872501	0.65117154	2.13208469	0.92407776	0.61416359	0.17008180	2.35802475	0.89644309	0.74046598	1.17351350	1.13337046	0.17914420	0.58205606	0.22544719	0.81282840	0.35572030	2.24887144	1.39414520	1.32264650	1.56458662	1.69485610	1.10534641	2.16698055	3.99835464	0.86392049	2.88977198	0.54028249	2.64057341	1.85640409	8.50538315	0.90360251	1.28633836
6153.900000	128	0	0	31.4	1.212769	4095.000000	3	1.96872219	0.65116558	2.13218334	0.92411617	0.61432881	0.17010426	2.35786042	0.89644700	0.74053031	1.17356630	1.13347296	0.17915236	0.58207372	0.22545294	0.81287571	0.35573202	2.24887680	1.39422788	1.32266468	1.56464349	1.69485363	1.10538910	2.16780794	3.99887966	0.86390927	2.89007922	0.54029534	2.64093768	1.85650979	8.50617287	0.90670343	1.28626418
6154.400000	128	0	0	31.4	1.212158	4095.000000	3	1.96893884	0.65119384	2.13227945	0.92414293	0.61450394	0.17012657	2.35785311	0.89641967	0.74055074	1.17359162	1.13359447	0.17915514	0.58208718	0.22545006	0.81291663	0.35574285	2.24917657	1.39426222	1.32261587	1.56490020	1.69487502	1.10537339	2.16852085	3.99837959	0.86393909	2.89001960	0.54031636	2.64108302	1.85666723	8.50526547	0.90946407	1.28633407
6155.000000	128	0	0	31.4	1.212769	4095.000000	3	1.96889456	0.65122365	2.13244219	0.92413922	0.61468189	0.17014857	2.35808891	0.89643867	0.74065030	1.17362589	1.13363005	0.17916345	0.58209685	0.22545358	0.81294867	0.35574498	2.24904035	1.39434351	1.32275623	1.56488522	1.69484788	1.10539592	2.16893247	3.99838999	0.86396636	2.89015569	0.54030228	2.64118838	1.85686840	8.50434894	0.91204058	1.28639243
6155.600000	128	0	0	31.4	1.212769	4095.000000	3	1.96898688	0.65121990	2.13241269	0.92420121	0.61484975	0.17017668	2.35806808	0.89643138	0.74065523	1.17364967	1.13356160	0.17915975	0.58210842	0.22545534	0.81297331	0.35575634	2.24900174	1.39445703	1.32273166	1.56515503	1.69499593	1.10542052	2.16946107	3.99866444	0.86399083	2.89020129	0.54033166	2.64127534	1.85679213	8.50465856	0.91439148	1.28645540
6156.100000	128	0	0	31.4	1.210938	4095.000000	3	1.96914656	0.65124639	2.13239947	0.92418320	0.61502409	0.17019242	2.35836357	0.89643737	0.74066180	1.17367654	1.13362040	0.17916468	0.58210884	0.22545678	0.81301546	0.35575581	2.24925433	1.39460281	1.32275589	1.56520500	1.69500210	1.10545847	2.17004775	3.99900754	0.86400816	2.89013114	0.54032676	2.64133628	1.85701115	8.50686049	0.91659959	1.28646563
6156.700000	128	0	0	31.4	1.210938	4095.000000	3	1.96925537	0.65125633	2.13243965	0.92421234	0.61517821	0.17021809	2.35826620	0.89642409	0.74075643	1.17372656	1.13365266	0.17917022	0.58211514	0.22546334	0.81301423	0.35576238	2.24945170	1.39464766	1.32278114	1.56526343	1.69500292	1.10550027	2.17055489	3.99916871	0.86404333	2.89049035	0.54032248	2.64156798	1.85711822	8.50720743	0.91869572	1.28652663
6157.200000	128	0	0	31.4	1.213989	4095.000000	3	1.96924689	0.65126339	2.13266394	0.92421049	0.61532869	0.17024254	2.35810917	0.89646964	0.74077076	1.17373428	1.13371116	0.17917546	0.58211052	0.22546670	0.81308916	0.35576806	2.24935408	1.39479170	1.32288280	1.56543641	1.69499510	1.10553555	2.17115687	3.99923942	0.86401172	2.89024689	0.54034329	2.64183208	1.85726946	8.50859232	0.92068601	1.28655597
6157.800000	128	0	0	31.4	1.213989	4095.000000	6	1.96933545	0.65128459	2.13253628	0.92425712	0.61560516	0.17026240	2.35820485	0.89649931	0.74083581	1.17377072	1.13376092	0.17918454	0.58212292	0.22546958	0.81310616	0.35578173	2.24835298	1.39369647	1.32215920	1.56318612	1.69273483	1.10437820	2.15348582	3.99397504	0.86216333	2.87994626	0.53971466	2.62467471	1.84881977	8.48517491	0.87715260	1.28318140
6158.300000	128	0	0	31.4	1.213379	4095.000000	6	1.96298543	0.64973736	2.12649796	0.92251236	0.59720751	0.16934776	2.35539354	0.89580011	0.73777311	1.17151360	1.13025577	0.17891438	0.58151667	0.22517686	0.81031382	0.35510241	2.24277553	1.38807386	1.32054379	1.55812252	1.69156893	1.10381508	2.13765422	3.99319762	0.86193272	2.88064999	0.53958843	2.62383579	1.84813787	8.47913469	0.86244387	1.28301291
6158.900000	128	0	0	31.4	1.212769	4095.000000	6	1.96275249	0.64969104	2.12646703	0.92253406	0.59631641	0.16912592	2.35533340	0.89583263	0.73759056	1.17129003	1.13003009	0.17889222	0.58147589	0.22515895	0.81012587	0.35507367	2.24216707	1.38772577	1.32047522	1.55764926	1.69143468	1.10384115	2.13452632	3.99287280	0.86189582	2.88127770	0.53953705	2.62381751	1.84774971	8.48295105	0.85635730	1.28290728
6159.400000	131	0	0	31.4	1.213989	4095.000000	6	1.96268158	0.64967009	2.12638791	0.92256794	0.59603734	0.16901601	2.35524177	0.89584902	0.73753315	1.17118580	1.13001475	0.17887298	0.58143996	0.22515095	0.81005256	0.35507030	2.24181907	1.38759522	1.32046984	1.55724884	1.69139199	1.10374993	2.13292234	3.99258018	0.86186680	2.88136929	0.53951156	2.62378348	1.84761427	8.48063563	0.85282708	1.28280922
6160.000000	131	0	0	31.4	1.213379	4095.000000	6	1.96263321	0.64965642	2.12644065	0.92255867	0.59589825	0.16894351	2.35559199	0.89583263	0.73745185	1.17112260	1.12986011	0.17886652	0.58144143	0.22514280	0.81003337	0.35507331	2.24165498	1.38743081	1.32037235	1.55707852	1.69136900	1.10367293	2.13218741	3.99271507	0.86182379	2.88175104	0.53951401	2.62374315	1.84756365	8.48021027	0.85042160	1.28278356
6160.600000	131	0	0	31.4	1.211548	4095.000000	6	1.96251066	0.64965774	2.12660650	0.92256820	0.59582924	0.16889848	2.35540254	0.89579985	0.73741904	1.17109731	1.12992299	0.17886190	0.58143596	0.22514056	0.80997360	0.35506675	2.24153366	1.38748282	1.32035353	1.55697595	1.69138953	1.10375496	2.13143849	3.99266734	0.86181998	2.88181677	0.53950076	2.62385658	1.84736251	8.48043219	0.84870583	1.28276283
6161.100000	131	0	0	31.4	1.213379	4095.000000	6	1.96249187	0.64964914	2.12653195	0.92256873	0.59583115	0.16886277	2.35548068	0.89581156	0.73737523	1.17113832	1.12998647	0.17885420	0.58143743	0.22513256	0.80993966	0.35507030	2.24137707	1.38745909	1.32035285	1.55681789	1.69127212	1.10368655	2.13121077	3.99274828	0.86180623	2.88228881	0.53948954	2.62362279	1.84744998	8.48053391	0.84739480	1.28279310
6161.700000	131	0	0	31.4	1.214600	4095.000000	6	1.96247497	0.64964825	2.12640769	0.92256053	0.59580589	0.16883209	2.35551216	0.89579777	0.73736820	1.17111705	1.12987395	0.17885343	0.58142966	0.22513240	0.80994876	0.35505095	2.24122690	1.38733029	1.32036596	1.55667937	1.69134068	1.10368596	2.13064664	3.99248369	0.86178435	2.88198739	0.53947344	2.62365241	1.84728525	8.47994213	0.84635872	1.28270821
6162.200000	131	0	0	31.4	1.212158	4095.000000	6	1.96238952	0.64963127	2.12649796	0.92257058	0.59579293	0.16880752	2.35536150	0.89579075	0.73735696	1.17111551	1.12996541	0.17884497	0.58142714	0.22512728	0.80987989	0.35505042	2.24126698	1.38740952	1.32039723	1.55657988	1.69129675	1.10371024	2.13050945	3.99215168	0.86177671	2.88191327	0.53947344	2.62366186	1.84733720	8.48045377	0.84533695	1.28268946
6162.800000	131	0	0	31.4	1.213379	4095.000000	6	1.96244962	0.64965289	2.12648681	0.92259467	0.59577828	0.16879134	2.35554589	0.89575224	0.73736820	1.17112907	1.12988057	0.17884512	0.58141159	0.22512984	0.80989366	0.35505184	2.24110240	1.38736450	1.32034882	1.55655386	1.69135587	1.10372742	2.13029198	3.99256047	0.86176246	2.88224405	0.53945774	2.62356104	1.84716805	8.48048459	0.84462762	1.28269670
6163.300000	131	0	0	31.4	1.212158	4095.000000	6	1.96249281	0.64964781	2.12649543	0.92257085	0.59578699	0.16876845	2.35553240	0.89579309	0.73735415	1.17107327	1.12997082	0.17884220	0.58141222	0.22512328	0.80987251	0.35504350	2.24109011	1.38741825	1.32024227	1.55644826	1.69130702	1.10371972	2.13004151	3.99308346	0.86181005	2.88216782	0.53942145	2.62357175	1.84710767	8.48219557	0.84396843	1.28262432
6163.900000	131	0	0	31.4	1.212769	4095.000000	6	1.96244539	0.64963877	2.12655173	0.92255814	0.59578890	0.16876128	2.35562178	0.89583575	0.73732908	1.17109022	1.12994254	0.17883789	0.58141327	0.22512168	0.80985996	0.35504669	2.24115904	1.38743710	1.32035050	1.55643104	1.69126515	1.10364183	2.12977889	3.99276800	0.86176043	2.88236714	0.53942899	2.62360137	1.84704508	8.48082675	0.84332159	1.28258023
6164.500000	131	0	0	31.4	1.212769	4095.000000	6	1.96235430	0.64963193	2.12656846	0.92261028	0.59578635	0.16874586	2.35560098	0.89584174	0.73728925	1.17104089	1.12991486	0.17883373	0.58141936	0.22512680	0.80984398	0.35503942	2.24111629	1.38740219	1.32029403	1.55641191	1.69133288	1.10363443	2.12972504	3.99247435	0.86179249	2.88223985	0.53943470	2.62373748	1.84708503	8.48143713	0.84283588	1.28258879
6165.000000	131	0	0	31.4	1.213379	4095.000000	6	1.96236416	0.64963657	2.12650050	0.92258117	0.59577213	0.16873289	2.35532215	0.89585579	0.73724778	1.17101068	1.12992148	0.17883327	0.58142777	0.22511209	0.80985086	0.35504297	2.24126004	1.38730586	1.32038176	1.55617739	1.69129552	1.10364006	2.12957724	3.99240068	0.86177722	2.88246786	0.53943083	2.62350811	1.84694209	8.48244533	0.84238451	1.28258089
6165.600000	131	0	0	31.5	1.211548	4095.000000	6	1.96233599	0.64965002	2.12637472	0.92256238	0.59576852	0.16872511	2.35550822	0.89585761	0.73722389	1.17098447	1.12998978	0.17883404	0.58139015	0.22511769	0.80984496	0.35504048	2.24119858	1.38737148	1.32032764	1.55617280	1.69124134	1.10367559	2.12932432	3.99243803	0.86181387	2.88252731	0.53942022	2.62365178	1.84706417	8.48101787	0.84191217	1.28256312
6166.100000	131	0	0	31.5	1.212769	4095.000000	6	1.96221909	0.64964252	2.12658825	0.92254147	0.59577170	0.16871946	2.35563978	0.89587270	0.73725012	1.17099773	1.13002077	0.17883219	0.58141537	0.22511769	0.80982946	0.35503516	2.24108476	1.38733623	1.32027017	1.55623440	1.69116910	1.10364539	2.12921462	3.99271404	0.86173829	2.88251332	0.53943694	2.62371668	1.84702066	8.48255017	0.84153339	1.28259043
6166.700000	131	0	0	31.5	1.211548	4095.000000	6	1.96228622	0.64962863	2.12657709	0.92258011	0.59577807	0.16871366	2.35569094	0.89581130	0.73723865	1.17103966	1.12990554	0.17882819	0.58139730	0.22511993	0.80979946	0.35503161	2.24108423	1.38723048	1.32030042	1.55617854	1.69113215	1.10368537	2.12912677	3.99245048	0.86176831	2.88227482	0.53942226	2.62364674	1.84689237	8.48157278	0.84114743	1.28254174
6167.200000	131	0	0	31.5	1.212158	4095.000000	6	1.96220923	0.64963921	2.12653195	0.92259864	0.59575344	0.16870069	2.35571455	0.89578528	0.73719577	1.17104706	1.12995849	0.17883050	0.58140948	0.22511913	0.80982381	0.35503800	2.24098965	1.38729190	1.32029201	1.55613225	1.69114939	1.10365812	2.12901506	3.99205727	0.86179656	2.88248744	0.53942247	2.62350181	1.84692212	8.48285545	0.84082583	1.28254964
6167.800000	131	0	0	31.4	1.212769	4095.000000	6	1.96225664	0.64961980	2.12654361	0.92258461	0.59575769	0.16868909	2.35569543	0.89582457	0.73723396	1.17104798	1.12982581	0.17882265	0.58140381	0.22511513	0.80978323	0.35504297	2.24094691	1.38730272	1.32026042	1.55607640	1.69124585	1.10365101	2.12888000	3.99250755	0.86173345	2.88243149	0.53943409	2.62364106	1.84688305	8.48181942	0.84051032	1.28257727
6168.400000	131	0	0	31.4	1.212769	4095.000000	7	1.96230876	0.64961363	2.12651724	0.92259176	0.59576767	0.16868879	2.35569656	0.89578944	0.73720538	1.17103534	1.12988839	0.17881634	0.58141011	0.22511769	0.80978692	0.35503321	2.24129050	1.38784482	1.32056699	1.55716961	1.69302652	1.10468843	2.14130693	3.99746493	0.86351305	2.89248167	0.54002139	2.64030057	1.85472480	8.50229969	0.85929492	1.28572029
6168.900000	131	0	0	31.5	1.211548	4095.000000	7	1.96838784	0.65109206	2.13261359	0.92430216	0.61270673	0.16955910	2.35805570	0.89651727	0.74009624	1.17320292	1.13306780	0.17907339	0.58202537	0.22539711	0.81248440	0.35569810	2.24827150	1.39512923	1.32277071	1.56457778	1.69479400	1.10547982	2.16315155	3.99941100	0.86387589	2.89329352	0.54019457	2.64259534	1.85626718	8.50667464	0.88462486	1.28618703
6169.500000	131	0	0	31.5	1.213379	4095.000000	7	1.96890634	0.65125324	2.13300068	0.92438482	0.61576602	0.16986029	2.35834500	0.89655839	0.74051528	1.17359625	1.13369247	0.17911942	0.58208129	0.22543983	0.81285255	0.35576610	2.24930206	1.39594476	1.32292050	1.56577744	1.69498894	1.10562895	2.16845829	4.00008804	0.86400968	2.89305401	0.54025291	2.64307742	1.85689695	8.50979470	0.90379287	1.28636210
6170.000000	131	0	0	31.4	1.212158	4095.000000	7	1.96929635	0.65128283	2.13316652	0.92438721	0.61682059	0.17002023	2.35822905	0.89651232	0.74069820	1.17374385	1.13389360	0.17914513	0.58209853	0.22545822	0.81301718	0.35578493	2.24972311	1.39624813	1.32302015	1.56637313	1.69506379	1.10572353	2.17085974	4.00009428	0.86403211	2.89239460	0.54024679	2.64292497	1.85685234	8.51190573	0.91323427	1.28638617
6170.600000	131	0	0	31.4	1.212769	4095.000000	7	1.96906365	0.65124948	2.13295998	0.92431911	0.61633640	0.17008562	2.35800843	0.89652898	0.74065030	1.17374169	1.13380102	0.17914405	0.58207499	0.22545294	0.81299623	0.35576433	2.24953752	1.39586059	1.32291915	1.56592855	1.69482855	1.10564525	2.16961937	3.99963978	0.86388889	2.89083698	0.54021170	2.64110904	1.85630866	8.51039290	0.91160399	1.28611385
6171.100000	131	0	0	31.4	1.213989	4095.000000	7	1.96858562	0.65107749	2.13215436	0.92413048	0.61404894	0.17003795	2.35772931	0.89644778	0.74031666	1.17351381	1.13338493	0.17912727	0.58202516	0.22543023	0.81275471	0.35570059	2.24878297	1.39502653	1.32274748	1.56513273	1.69452302	1.10543149	2.16665764	3.99884535	0.86364910	2.88975795	0.54011481	2.63931096	1.85525291	8.50309825	0.90581294	1.28579477
6171.700000	131	0	0	31.4	1.212769	4095.000000	7	1.96769012	0.65092781	2.13151983	0.92393444	0.61177398	0.16996982	2.35742996	0.89636033	0.73999648	1.17324336	1.13290685	0.17910295	0.58195956	0.22540303	0.81244794	0.35562709	2.24815464	1.39422788	1.32243918	1.56436568	1.69429360	1.10530046	2.16301848	3.99785363	0.86343713	2.88854616	0.54007462	2.63756619	1.85425965	8.50177358	0.89947396	1.28537822
6172.200000	131	0	0	31.4	1.213989	4095.000000	7	1.96703263	0.65079692	2.13096325	0.92382982	0.60979474	0.16988534	2.35716385	0.89629917	0.73971087	1.17306802	1.13254551	0.17907431	0.58190196	0.22537680	0.81216192	0.35556833	2.24749916	1.39352835	1.32221035	1.56351829	1.69395569	1.10509949	2.15997914	3.99730385	0.86329141	2.88743936	0.54000691	2.63611021	1.85362178	8.49881591	0.89357710	1.28519007
6172.800000	131	0	0	31.4	1.212769	4095.000000	7	1.96659034	0.65069428	2.13057042	0.92369580	0.60818258	0.16980530	2.35699002	0.89625467	0.73946097	1.17279825	1.13229422	0.17905769	0.58186790	0.22535536	0.81197595	0.35552129	2.24698477	1.39286516	1.32201990	1.56285977	1.69375017	1.10497204	2.15730871	3.99689963	0.86312456	2.88693974	0.53997652	2.63507293	1.85295029	8.49793450	0.88853873	1.28492354
6173.400000	131	0	0	31.4	1.214600	4095.000000	7	1.96630761	0.65059253	2.13012889	0.92361555	0.60694824	0.16973137	2.35677570	0.89621251	0.73927282	1.17268807	1.13210653	0.17903537	0.58181661	0.22532897	0.81177178	0.35547779	2.24643407	1.39231734	1.32188768	1.56233658	1.69346290	1.10480400	2.15491592	3.99664403	0.86303236	2.88645143	0.53994062	2.63413735	1.85249622	8.49468844	0.88427285	1.28480627
6173.900000	131	0	0	31.4	1.215210	4095.000000	7	1.96603103	0.65050404	2.12973876	0.92348737	0.60590508	0.16966478	2.35686008	0.89619378	0.73911072	1.17253933	1.13174115	0.17902629	0.58178823	0.22531394	0.81162304	0.35543715	2.24603507	1.39199258	1.32183183	1.56180892	1.69343742	1.10473347	2.15311458	3.99612875	0.86292845	2.88630222	0.53992491	2.63337865	1.85217442	8.49479661	0.88056680	1.28458459
6174.500000	131	0	0	31.4	1.211548	4095.000000	7	1.96564209	0.65042923	2.12941979	0.92342805	0.60506146	0.16961178	2.35671889	0.89615735	0.73899696	1.17245416	1.13171555	0.17901305	0.58176195	0.22530130	0.81148810	0.35540253	2.24576518	1.39161331	1.32162494	1.56141030	1.69330469	1.10460872	2.15152866	3.99561251	0.86283218	2.88600173	0.53986067	2.63260248	1.85174500	8.49143816	0.87742611	1.28445911
6175.100000	131	0	0	31.4	1.215210	4095.000000	7	1.96557250	0.65038840	2.12932178	0.92334756	0.60433518	0.16956261	2.35664521	0.89609203	0.73886233	1.17233537	1.13159960	0.17899427	0.58173484	0.22529138	0.81135835	0.35538265	2.24531757	1.39132435	1.32156204	1.56110228	1.69310992	1.10461287	2.14997004	3.99552215	0.86278380	2.88567186	0.53983620	2.63204343	1.85135882	8.49067840	0.87465360	1.28439719
6175.600000	131	0	0	31.4	1.213379	4095.000000	7	1.96536231	0.65034118	2.12921310	0.92331340	0.60372671	0.16950916	2.35662665	0.89605821	0.73877111	1.17224527	1.13143006	0.17898842	0.58170205	0.22528099	0.81128301	0.35535709	2.24497497	1.39115051	1.32154219	1.56082461	1.69305487	1.10453731	2.14862669	3.99571118	0.86269212	2.88536584	0.53977604	2.63154836	1.85107234	8.49082664	0.87235185	1.28422760
6176.100000	131	0	0	31.4	1.212769	4095.000000	7	1.96516766	0.65028888	2.12880333	0.92330360	0.60321968	0.16946778	2.35658559	0.89607798	0.73867285	1.17215179	1.13133310	0.17897672	0.58168986	0.22527011	0.81117666	0.35533349	2.24478763	1.39082422	1.32151259	1.56061255	1.69288026	1.10450235	2.14757709	3.99535079	0.86264782	2.88518029	0.53972302	2.63112419	1.85097760	8.48831643	0.87028586	1.28412124
6176.700000	131	0	0	31.4	1.213989	4095.000000	7	1.96496785	0.65025424	2.12869519	0.92321940	0.60278217	0.16942975	2.35652316	0.89605977	0.73860578	1.17211878	1.13123644	0.17896533	0.58166547	0.22526707	0.81109075	0.35532124	2.24456605	1.39062770	1.32141303	1.56029048	1.69281247	1.10440931	2.14664215	3.99510051	0.86260631	2.88498775	0.53973321	2.63079932	1.85063737	8.48583824	0.86839771	1.28404978
6177.300000	131	0	0	31.4	1.212769	4095.000000	7	1.96481931	0.65021188	2.12868605	0.92316009	0.60236763	0.16939158	2.35661596	0.89603817	0.73852700	1.17205585	1.13113408	0.17895917	0.58164971	0.22525315	0.81105752	0.35531166	2.24439427	1.39042875	1.32135518	1.56000526	1.69270566	1.10437406	2.14570453	3.99464986	0.86253324	2.88486243	0.53968651	2.63051367	1.85049818	8.48570865	0.86671177	1.28395068
6177.800000	131	0	0	31.4	1.213379	4095.000000	7	1.96453117	0.65019599	2.12862919	0.92313706	0.60194873	0.16935707	2.35629483	0.89601918	0.73846228	1.17199076	1.13105068	0.17895055	0.58163920	0.22524996	0.81097555	0.35529391	2.24430865	1.39031583	1.32132996	1.55988452	1.69264281	1.10435895	2.14477039	3.99499252	0.86248995	2.88452221	0.53972261	2.63017624	1.85023050	8.48620851	0.86511158	1.28388713
6178.400000	131	0	0	31.4	1.212769	4095.000000	7	1.96448840	0.65014216	2.12836673	0.92309814	0.60159498	0.16932592	2.35619361	0.89604338	0.73837835	1.17192197	1.13102178	0.17894117	0.58163268	0.22524164	0.81089851	0.35528184	2.24400579	1.39009105	1.32126034	1.55968521	1.69249289	1.10433406	2.14382489	3.99507559	0.86247468	2.88446061	0.53970833	2.62990077	1.85024918	8.48532608	0.86360757	1.28379923
6179.000000	0	0	0	31.4	1.213989	4095.000000	0	1.96442213	0.65014525	2.12849872	0.92308517	0.60122022	0.16929249	2.35636963	0.89603167	0.73827707	1.17185503	1.13103924	0.17893547	0.58162911	0.22523252	0.81082861	0.35526019	2.24392821	1.39000716	1.32117290	1.55957521	1.69238815	1.10427777	2.14298201	3.99479834	0.86244769	2.88413094	0.53970487	2.62953690	1.84951968	8.48255634	0.86127902	1.28339434
6179.500000	0	0	0	31.4	1.214600	4095.000000	0	1.96348802	0.64993346	2.12792920	0.92291230	0.60004351	0.16922073	2.35596812	0.89601163	0.73814321	1.17178378	1.13085320	0.17892808	0.58161440	0.22521909	0.81080252	0.35525415	2.24369816	1.38993376	1.32104444	1.55937671	1.69225919	1.10413261	2.14029964	3.99402071	0.86218929	2.88313240	0.53959679	2.62690361	1.84855098	8.48181325	0.85679709	1.28308464
6180.100000	0	0	0	31.4	1.213989	4095.000000	0	1.96321087	0.64986882	2.12761152	0.92284797	0.59922212	0.16915264	2.35608677	0.89599394	0.73806515	1.17167675	1.13072376	0.17891900	0.58160767	0.22522132	0.81075626	0.35524865	2.24356389	1.38989881	1.32103939	1.55916787	1.69223208	1.10419393	2.13958364	3.99410688	0.86217555	2.88313100	0.53953562	2.62734913	1.84862473	8.48202908	0.85562511	1.28320312
6180.700000	0	0	0	31.5	1.212769	4095.000000	0	1.96339125	0.64992155	2.12782872	0.92288212	0.59934493	0.16913630	2.35611263	0.89601163	0.73808086	1.17170358	1.13068222	0.17892331	0.58158770	0.22521589	0.81074395	0.35524120	2.24354784	1.38984848	1.32098525	1.55904833	1.69226288	1.10423007	2.13928568	3.99401864	0.86223690	2.88357739	0.53955989	2.62746841	1.84876956	8.48221407	0.85503692	1.28317613
6181.200000	0	0	0	31.5	1.212769	4095.000000	0	1.96344057	0.64992706	2.12784394	0.92291653	0.59943902	0.16913157	2.35603054	0.89594945	0.73807523	1.17172209	1.13069426	0.17892423	0.58158665	0.22521813	0.81074543	0.35524120	2.24351147	1.38984149	1.32100408	1.55900236	1.69217582	1.10418919	2.13920405	3.99403317	0.86222188	2.88356200	0.53957640	2.62774549	1.84896284	8.48202599	0.85454317	1.28322550
6181.700000	0	0	0	31.5	1.212769	4095.000000	0	1.96352513	0.64994074	2.12782009	0.92293427	0.59952354	0.16912882	2.35599680	0.89593436	0.73806539	1.17172857	1.13072286	0.17892162	0.58158560	0.22521749	0.81074395	0.35524545	2.24346279	1.38983275	1.32108210	1.55900849	1.69211832	1.10417527	2.13931068	3.99426987	0.86223562	2.88360258	0.53956743	2.62777579	1.84902150	8.48299730	0.85421469	1.28325775
6182.300000	0	0	0	31.5	1.213989	4095.000000	0	1.96356412	0.64995971	2.12793529	0.92294433	0.59962701	0.16912760	2.35628415	0.89590340	0.73806726	1.17172147	1.13065573	0.17891577	0.58157657	0.22521733	0.81070950	0.35524581	2.24363183	1.38996801	1.32109185	1.55907783	1.69207726	1.10417320	2.13929333	3.99420446	0.86221271	2.88357529	0.53954867	2.62802892	1.84901572	8.48312066	0.85395413	1.28327256
6182.800000	0	0	0	31.5	1.212769	4095.000000	0	1.96359325	0.64998177	2.12810532	0.92298192	0.59968279	0.16912440	2.35603616	0.89593306	0.73809422	1.17173227	1.13066326	0.17891654	0.58159653	0.22521797	0.81072820	0.35524599	2.24354410	1.38995963	1.32106663	1.55902726	1.69213393	1.10423393	2.13927854	3.99443286	0.86224071	2.88369355	0.53957457	2.62816528	1.84904505	8.48209383	0.85376070	1.28325347
6183.400000	0	0	0	31.5	1.213989	4095.000000	0	1.96363084	0.64999545	2.12813730	0.92297027	0.59975348	0.16911905	2.35622735	0.89593358	0.73811227	1.17175355	1.13074001	0.17892239	0.58158539	0.22521909	0.81070802	0.35524013	2.24351575	1.38993166	1.32114532	1.55904182	1.69221442	1.10424074	2.13934129	3.99454396	0.86221373	2.88385730	0.53963329	2.62813688	1.84907127	8.48216782	0.85355287	1.28333477
6184.000000	128	0	0	31.5	1.210938	4095.000000	1	1.96366513	0.65001530	2.12814846	0.92298377	0.59981139	0.16912913	2.35615650	0.89591927	0.73808203	1.17175972	1.13082099	0.17892008	0.58157972	0.22521669	0.81072795	0.35523889	2.24360722	1.38982681	1.32116617	1.55897286	1.69217623	1.10420786	2.13923772	3.99448685	0.86220584	2.88363547	0.53954093	2.62782818	1.84887709	8.48247925	0.85307808	1.28327881
6184.500000	128	0	0	31.5	1.213379	4095.000000	1	1.96343118	0.64995089	2.12780081	0.92292236	0.59907229	0.16907387	2.35616774	0.89588961	0.73782795	1.17160550	1.13052692	0.17890007	0.58150048	0.22518454	0.81042799	0.35517038	2.24289211	1.38881109	1.32080402	1.55771894	1.69163133	1.10388883	2.13525848	3.99315403	0.86181438	2.88167203	0.53937313	2.62463878	1.84741312	8.47879573	0.84923530	1.28269703
6185.100000	128	0	0	31.5	1.213989	4095.000000	1	1.96240830	0.64967957	2.12684643	0.92260975	0.59669751	0.16889299	2.35557569	0.89579231	0.73738577	1.17127707	1.13004363	0.17885112	0.58141852	0.22513736	0.80999475	0.35506018	2.24188001	1.38776941	1.32052329	1.55679608	1.69142196	1.10376326	2.13231810	3.99255943	0.86180852	2.88176572	0.53936436	2.62442572	1.84737050	8.48037363	0.84771854	1.28266347
6185.700000	128	0	0	31.4	1.212769	4095.000000	1	1.96249657	0.64966656	2.12686875	0.92262405	0.59645809	0.16884598	2.35563247	0.89578892	0.73733892	1.17119814	1.13000933	0.17884620	0.58139519	0.22513192	0.80995909	0.35505273	2.24163841	1.38762943	1.32054178	1.55670080	1.69132426	1.10376947	2.13135767	3.99235814	0.86179478	2.88182096	0.53935845	2.62423473	1.84710412	8.47814868	0.84652804	1.28265426
6186.200000	128	0	0	31.4	1.214600	4095.000000	1	1.96237778	0.64967715	2.12681954	0.92257058	0.59627223	0.16880691	2.35535307	0.89581494	0.73731408	1.17114665	1.12989170	0.17884051	0.58139141	0.22512440	0.80992145	0.35503818	2.24154755	1.38749608	1.32049404	1.55650833	1.69136531	1.10371113	2.13074065	3.99227410	0.86177773	2.88187621	0.53936334	2.62415783	1.84693011	8.47907306	0.84571843	1.28249832
6186.700000	128	0	0	31.4	1.210938	4095.000000	1	1.96234632	0.64965311	2.12692810	0.92260870	0.59619620	0.16878798	2.35546494	0.89586463	0.73729815	1.17111859	1.12986101	0.17883697	0.58138973	0.22512264	0.80987226	0.35503818	2.24158603	1.38744861	1.32050379	1.55636906	1.69138706	1.10368803	2.13050081	3.99238304	0.86176577	2.88206222	0.53933358	2.62405888	1.84700956	8.48011472	0.84504517	1.28250753
6187.300000	128	0	0	31.4	1.212158	4095.000000	1	1.96233834	0.64966413	2.12681447	0.92266481	0.59614990	0.16877242	2.35573254	0.89584044	0.73725247	1.17112475	1.12977948	0.17883466	0.58138805	0.22511849	0.80985086	0.35503693	2.24135890	1.38739347	1.32048732	1.55638551	1.69131974	1.10366108	2.13017055	3.99252000	0.86174439	2.88235665	0.53937537	2.62406456	1.84699980	8.47870945	0.84446833	1.28247726
6187.900000	128	0	0	31.5	1.212769	4095.000000	1	1.96242473	0.64967318	2.12681396	0.92260367	0.59611507	0.16875853	2.35537893	0.89581312	0.73724310	1.17113154	1.12980385	0.17882404	0.58137775	0.22511705	0.80985135	0.35503161	2.24108263	1.38742942	1.32045202	1.55632086	1.69126186	1.10369336	2.12987591	3.99233739	0.86172531	2.88189019	0.53932420	2.62406140	1.84691723	8.48181634	0.84397195	1.28249799
6188.400000	128	0	0	31.5	1.213989	4095.000000	1	1.96235806	0.64964208	2.12685657	0.92256900	0.59607684	0.16874785	2.35566620	0.89578580	0.73725340	1.17107388	1.12982220	0.17883096	0.58139057	0.22512009	0.80982578	0.35503995	2.24121408	1.38742279	1.32048059	1.55621144	1.69124914	1.10365338	2.12984899	3.99247954	0.86174668	2.88210837	0.53934581	2.62375134	1.84691191	8.48058631	0.84358814	1.28243647
6189.000000	128	0	0	31.5	1.214600	4095.000000	1	1.96237355	0.64965178	2.12677389	0.92262061	0.59607620	0.16873503	2.35564146	0.89575224	0.73721756	1.17106802	1.12977407	0.17882712	0.58138258	0.22511753	0.80983340	0.35503747	2.24137440	1.38736450	1.32045404	1.55621680	1.69117730	1.10362466	2.12983375	3.99219629	0.86171207	2.88211537	0.53933562	2.62407464	1.84685953	8.48279069	0.84323660	1.28242825
6189.500000	128	0	0	31.5	1.214600	4095.000000	1	1.96231580	0.64963171	2.12681853	0.92256291	0.59605136	0.16873060	2.35568250	0.89575120	0.73724380	1.17109115	1.12984627	0.17882588	0.58138637	0.22511465	0.80981274	0.35503676	2.24120125	1.38737078	1.32047085	1.55621718	1.69118675	1.10361015	2.12953864	3.99205312	0.86171538	2.88219229	0.53931442	2.62392401	1.84689104	8.48376523	0.84288842	1.28243647
6190.100000	128	0	0	31.5	1.213379	4095.000000	1	1.96238952	0.64963635	2.12683172	0.92253247	0.59606219	0.16871992	2.35569150	0.89573065	0.73723466	1.17109639	1.12976986	0.17882511	0.58137775	0.22511321	0.80981053	0.35504652	2.24119591	1.38741580	1.32045336	1.55623784	1.69130948	1.10361163	2.12961787	3.99182697	0.86171538	2.88218880	0.53933521	2.62387738	1.84685775	8.48299114	0.84252574	1.28242298
6190.700000	128	0	0	31.5	1.213379	4095.000000	1	1.96231815	0.64965487	2.12695854	0.92257297	0.59605348	0.16871382	2.35565833	0.89576759	0.73718078	1.17110564	1.12985018	0.17882573	0.58138111	0.22511577	0.80979774	0.35504616	2.24121087	1.38747375	1.32047051	1.55616209	1.69129593	1.10363265	2.12932787	3.99170042	0.86171640	2.88189858	0.53931625	2.62394607	1.84673169	8.48301272	0.84222470	1.28239074
6191.200000	128	0	0	31.5	1.211548	4095.000000	1	1.96239092	0.64964627	2.12679570	0.92258488	0.59603585	0.16870741	2.35555545	0.89573950	0.73718898	1.17108837	1.12986673	0.17882311	0.58138910	0.22511305	0.80980118	0.35503037	2.24131187	1.38737706	1.32047925	1.55615635	1.69121712	1.10361607	2.12928471	3.99175747	0.86171131	2.88194683	0.53933072	2.62398830	1.84675122	8.48253167	0.84201617	1.28234272
6191.800000	128	0	0	31.5	1.210327	4095.000000	1	1.96231627	0.64965531	2.12691948	0.92256370	0.59609978	0.16870634	2.35541772	0.89579205	0.73720749	1.17110903	1.12987545	0.17882096	0.58139582	0.22511593	0.80982479	0.35504173	2.24120980	1.38748806	1.32045168	1.55610203	1.69124052	1.10366197	2.12933193	3.99202719	0.86173650	2.88195383	0.53933439	2.62377151	1.84686885	8.48334270	0.84173357	1.28243351
6192.300000	128	0	0	31.5	1.212769	4095.000000	1	1.96243882	0.64963987	2.12688447	0.92253909	0.59609787	0.16870252	2.35575390	0.89576213	0.73719671	1.17112907	1.12985921	0.17882296	0.58138805	0.22511097	0.80981594	0.35503711	2.24110507	1.38754356	1.32047253	1.55604771	1.69127295	1.10368951	2.12938018	3.99204794	0.86168434	2.88178950	0.53931666	2.62382633	1.84671527	8.48138163	0.84151129	1.28241575
6192.900000	128	0	0	31.5	1.213989	4095.000000	1	1.96238012	0.64962399	2.12680230	0.92252771	0.59606176	0.16869138	2.35553240	0.89579881	0.73720444	1.17108436	1.12990283	0.17881957	0.58138868	0.22510713	0.80977462	0.35503818	2.24102332	1.38745804	1.32037168	1.55611160	1.69125529	1.10368714	2.12931010	3.99218073	0.86170877	2.88195942	0.53931217	2.62377340	1.84680892	8.48224799	0.84128102	1.28241377
6193.400000	128	0	0	31.5	1.213989	4095.000000	1	1.96236745	0.64964561	2.12673230	0.92257244	0.59604499	0.16868757	2.35588491	0.89582353	0.73718921	1.17106432	1.12985018	0.17881480	0.58138174	0.22510729	0.80978470	0.35504066	2.24099981	1.38739975	1.32048496	1.55599340	1.69131974	1.10363206	2.12910697	3.99189336	0.86171131	2.88211677	0.53933052	2.62374126	1.84670772	8.48323476	0.84106383	1.28236673
6194.000000	128	0	0	31.5	1.212769	4095.000000	1	1.96234022	0.64962333	2.12674954	0.92255391	0.59603989	0.16868162	2.35585455	0.89581286	0.73720702	1.17106833	1.12979272	0.17881757	0.58137775	0.22511049	0.80976749	0.35503161	2.24106392	1.38730516	1.32046547	1.55597924	1.69136161	1.10361577	2.12901201	3.99227618	0.86170520	2.88207830	0.53930443	2.62375638	1.84665668	8.48236516	0.84084290	1.28237923
6194.500000	128	0	0	31.5	1.213989	4095.000000	1	1.96234209	0.64962554	2.12678911	0.92254809	0.59605518	0.16867856	2.35563190	0.89583809	0.73719320	1.17104675	1.12984416	0.17881403	0.58138658	0.22510537	0.80978052	0.35503569	2.24103293	1.38729574	1.32037269	1.55598001	1.69128731	1.10367471	2.12898866	3.99211952	0.86172047	2.88185173	0.53933032	2.62356482	1.84667976	8.48354316	0.84060294	1.28236246
6195.100000	128	0	0	31.5	1.213989	4095.000000	3	1.96233270	0.64963039	2.12675157	0.92255603	0.59602056	0.16867628	2.35564765	0.89577514	0.73718312	1.17108282	1.12975271	0.17881172	0.58137922	0.22510937	0.80976798	0.35503250	2.24126431	1.38736345	1.32044126	1.55594023	1.69137434	1.10369603	2.12937866	3.99228137	0.86205566	2.88396368	0.53945774	2.62811794	1.84960369	8.48925800	0.84540744	1.28369915
6195.700000	128	0	0	31.5	1.212158	4095.000000	3	1.96508397	0.65031580	2.12949648	0.92331048	0.60215753	0.16903067	2.35694783	0.89606055	0.73840695	1.17188711	1.13093688	0.17891115	0.58163247	0.22523156	0.81080006	0.35526817	2.24359813	1.39026444	1.32149712	1.55890275	1.69297023	1.10444990	2.14276943	3.99560109	0.86280621	2.88698388	0.53967102	2.63307056	1.85116264	8.49131771	0.85192284	1.28428918
6196.200000	128	0	0	31.5	1.214600	4095.000000	3	1.96576812	0.65047005	2.13005167	0.92350617	0.60478727	0.16925890	2.35714584	0.89612404	0.73881543	1.17232642	1.13155594	0.17896210	0.58174745	0.22527795	0.81129926	0.35540236	2.24474802	1.39108021	1.32174504	1.56001561	1.69322744	1.10462324	2.14710598	3.99564367	0.86294526	2.88709389	0.53973342	2.63401521	1.85166892	8.49368719	0.85600992	1.28443770
6196.800000	128	0	0	31.4	1.213989	4095.000000	3	1.96603856	0.65055104	2.13050995	0.92357370	0.60583580	0.16936578	2.35721335	0.89614173	0.73900517	1.17246465	1.13177790	0.17898165	0.58177499	0.22529346	0.81148687	0.35543005	2.24538770	1.39144084	1.32190887	1.56037368	1.69330551	1.10469762	2.14960862	3.99578493	0.86303109	2.88748211	0.53979500	2.63465384	1.85225275	8.49527258	0.85991245	1.28459019
6197.300000	128	0	0	31.4	1.213379	4095.000000	3	1.96635653	0.65063005	2.13052875	0.92365554	0.60681127	0.16946518	2.35728368	0.89615813	0.73918790	1.17260444	1.13199417	0.17899935	0.58182313	0.22531122	0.81163560	0.35546217	2.24568914	1.39181063	1.32197145	1.56083727	1.69345386	1.10473762	2.15187962	3.99596359	0.86316557	2.88763559	0.53982172	2.63526287	1.85266314	8.49846642	0.86377218	1.28485305
6197.900000	128	0	0	31.5	1.212769	4095.000000	3	1.96676725	0.65070267	2.13081332	0.92368917	0.60768207	0.16954138	2.35735513	0.89623255	0.73932959	1.17276554	1.13213364	0.17901382	0.58184625	0.22532849	0.81176734	0.35548809	2.24602275	1.39216545	1.32201250	1.56133588	1.69362564	1.10484668	2.15367994	3.99652248	0.86321932	2.88817180	0.53984232	2.63597720	1.85314842	8.49818808	0.86765771	1.28491662
6198.400000	128	0	0	31.5	1.213379	4095.000000	3	1.96689335	0.65075255	2.13109285	0.92375592	0.60844672	0.16960904	2.35734106	0.89621356	0.73947857	1.17283560	1.13221047	0.17903214	0.58186475	0.22533985	0.81188679	0.35551951	2.24644586	1.39244019	1.32211277	1.56164432	1.69378100	1.10496048	2.15532550	3.99672715	0.86331561	2.88831621	0.53988127	2.63638322	1.85351846	8.49648744	0.87161456	1.28507443
6199.000000	128	0	0	31.4	1.212158	4095.000000	3	1.96711922	0.65079493	2.13111064	0.92377022	0.60917340	0.16966768	2.35739170	0.89622396	0.73959073	1.17295288	1.13234755	0.17903598	0.58187652	0.22535169	0.81204886	0.35554294	2.24678815	1.39269572	1.32217132	1.56202956	1.69394582	1.10497234	2.15670435	3.99714278	0.86339127	2.88855808	0.53991145	2.63703768	1.85397766	8.49683989	0.87549916	1.28517920
6199.600000	128	0	0	31.4	1.213379	4095.000000	3	1.96730982	0.65083819	2.13133581	0.92382796	0.60971775	0.16972908	2.35764996	0.89626560	0.73970148	1.17302079	1.13241052	0.17905169	0.58190322	0.22536080	0.81212645	0.35556336	2.24705067	1.39292082	1.32231265	1.56228975	1.69404448	1.10505029	2.15796315	3.99741608	0.86345063	2.88873406	0.53994715	2.63737289	1.85426410	8.49734697	0.87938868	1.28519205
6200.100000	128	0	0	31.4	1.213379	4095.000000	3	1.96745854	0.65088389	2.13150560	0.92384571	0.61029084	0.16977505	2.35743390	0.89627757	0.73977259	1.17307944	1.13254702	0.17906246	0.58190574	0.22537536	0.81220922	0.35558022	2.24731053	1.39307417	1.32235505	1.56267282	1.69408147	1.10511935	2.15905843	3.99763537	0.86346286	2.88886798	0.53994368	2.63785774	1.85451003	8.50005632	0.88312751	1.28538612
6200.700000	128	0	0	31.4	1.213989	4095.000000	3	1.96764917	0.65090243	2.13156660	0.92391643	0.61079292	0.16982118	2.35750929	0.89634133	0.73989345	1.17314673	1.13259614	0.17906939	0.58192109	0.22537712	0.81228090	0.35559762	2.24763581	1.39317256	1.32239442	1.56281447	1.69426071	1.10509386	2.16034949	3.99792742	0.86352120	2.88937008	0.54000385	2.63817025	1.85479343	8.50268038	0.88682781	1.28549091
6201.200000	128	0	0	31.4	1.213379	4095.000000	3	1.96772072	0.65094856	2.13172522	0.92396173	0.61120458	0.16986014	2.35775688	0.89632363	0.73994720	1.17315908	1.13274139	0.17907832	0.58195788	0.22538336	0.81236885	0.35560756	2.24780785	1.39333084	1.32252130	1.56315041	1.69426112	1.10516737	2.16143927	3.99780582	0.86358617	2.88984633	0.53998957	2.63863941	1.85502561	8.50081742	0.89028031	1.28548828
6201.800000	128	0	0	31.4	1.214600	4095.000000	3	1.96792549	0.65096556	2.13180961	0.92397444	0.61160584	0.16991054	2.35773212	0.89635486	0.74004155	1.17321835	1.13282125	0.17908355	0.58196356	0.22539456	0.81245459	0.35562301	2.24786305	1.39347827	1.32255798	1.56335546	1.69433800	1.10522546	2.16246204	3.99787961	0.86359611	2.88980354	0.54002812	2.63879856	1.85537148	8.50179833	0.89360256	1.28557660
6202.300000	128	0	0	31.4	1.212158	4095.000000	3	1.96799846	0.65099581	2.13196672	0.92403961	0.61195911	0.16994262	2.35774956	0.89633665	0.74011901	1.17326805	1.13286465	0.17908832	0.58196734	0.22540527	0.81249500	0.35563845	2.24803082	1.39362957	1.32256775	1.56346414	1.69438076	1.10521568	2.16319075	3.99798563	0.86363025	2.88984493	0.54005606	2.63915495	1.85539154	8.50197783	0.89671145	1.28570578
6202.900000	128	0	0	31.4	1.213379	4095.000000	3	1.96809074	0.65102936	2.13199520	0.92403776	0.61226649	0.16997868	2.35799999	0.89628720	0.74019412	1.17330973	1.13292734	0.17909956	0.58197827	0.22541199	0.81257828	0.35565141	2.24822540	1.39367931	1.32258424	1.56370764	1.69449876	1.10528772	2.16412301	3.99818313	0.86365293	2.88980775	0.54007054	2.63947206	1.85569512	8.50196854	0.89953785	1.28574962
6203.400000	128	0	0	31.4	1.210938	4095.000000	3	1.96824140	0.65106204	2.13225199	0.92407776	0.61260767	0.17000587	2.35798648	0.89629527	0.74029131	1.17334400	1.13297888	0.17911064	0.58200119	0.22541151	0.81262485	0.35567130	2.24825166	1.39380960	1.32271079	1.56390353	1.69455633	1.10523791	2.16485176	3.99820392	0.86374211	2.88989263	0.54010624	2.63971818	1.85582530	8.50433655	0.90223904	1.28585970
6204.000000	128	0	0	31.4	1.214600	4095.000000	3	1.96838407	0.65108853	2.13228403	0.92405180	0.61288854	0.17004361	2.35799605	0.89632598	0.74032488	1.17341285	1.13299877	0.17911542	0.58201422	0.22542031	0.81266871	0.35567272	2.24859370	1.39400927	1.32273233	1.56401147	1.69460444	1.10530343	2.16571036	3.99840558	0.86373344	2.89003152	0.54011970	2.63997192	1.85613563	8.50607066	0.90470079	1.28584652
6204.600000	128	0	0	31.4	1.212158	4095.000000	3	1.96846554	0.65109515	2.13234760	0.92410504	0.61315313	0.17006698	2.35793471	0.89635070	0.74038921	1.17347151	1.13312929	0.17912542	0.58203252	0.22542559	0.81272366	0.35568887	2.24863659	1.39408915	1.32283399	1.56420470	1.69456990	1.10534730	2.16647373	3.99855736	0.86375434	2.89045807	0.54012256	2.64020159	1.85624845	8.50619145	0.90699977	1.28588541
6205.100000	128	0	0	31.4	1.212158	4095.000000	3	1.96856207	0.65112098	2.13213961	0.92411008	0.61340380	0.17010120	2.35774112	0.89632416	0.74046551	1.17352307	1.13309523	0.17912804	0.58201296	0.22542943	0.81279242	0.35569189	2.24884785	1.39416552	1.32282288	1.56429038	1.69463240	1.10535886	2.16711541	3.99883391	0.86384072	2.89017253	0.54017662	2.64057849	1.85632560	8.50969553	0.90914628	1.28596189
6205.700000	128	0	0	31.4	1.212158	4095.000000	3	1.96864495	0.65111944	2.13239947	0.92411511	0.61364118	0.17012825	2.35770905	0.89634315	0.74050636	1.17356105	1.13312145	0.17913589	0.58204282	0.22543855	0.81282026	0.35570663	2.24892828	1.39427483	1.32278855	1.56452668	1.69472204	1.10542794	2.16776917	3.99909592	0.86388787	2.89059209	0.54013174	2.64057024	1.85672522	8.50625959	0.91116699	1.28606506
6206.200000	128	0	0	31.4	1.213379	4095.000000	3	1.96864872	0.65113070	2.13245847	0.92414107	0.61386031	0.17015346	2.35799267	0.89641212	0.74054862	1.17355704	1.13317842	0.17913943	0.58205775	0.22543615	0.81286783	0.35571799	2.24909076	1.39441078	1.32285957	1.56484140	1.69474342	1.10539948	2.16847639	3.99924462	0.86387869	2.89027496	0.54016642	2.64064512	1.85672254	8.50226255	0.91318165	1.28602682
6206.800000	128	0	0	31.4	1.212158	4095.000000	3	1.96872407	0.65114306	2.13241676	0.92412650	0.61411584	0.17017072	2.35783960	0.89638583	0.74058103	1.17361231	1.13328725	0.17914313	0.58203357	0.22544575	0.81289445	0.35573184	2.24910202	1.39451695	1.32287910	1.56492326	1.69476810	1.10541667	2.16892368	3.99949107	0.86387615	2.89070085	0.54016621	2.64103986	1.85690810	8.50450994	0.91510540	1.28611583
6207.300000	128	0	0	31.4	1.213379	4095.000000	3	1.96883051	0.65117750	2.13252458	0.92412756	0.61431633	0.17019456	2.35782103	0.89639364	0.74058267	1.17359378	1.13323902	0.17914482	0.58204387	0.22545022	0.81294226	0.35573503	2.24907950	1.39457617	1.32287573	1.56496592	1.69473438	1.10543624	2.16957954	3.99920510	0.86388608	2.89070576	0.54016560	2.64130454	1.85693576	8.50622242	0.91691285	1.28616396
6207.900000	128	0	0	31.5	1.213379	4095.000000	3	1.96879754	0.65120179	2.13271430	0.92417313	0.61455407	0.17021626	2.35774562	0.89644804	0.74065945	1.17358267	1.13333579	0.17914944	0.58206426	0.22544767	0.81297307	0.35574533	2.24907521	1.39465782	1.32296022	1.56509161	1.69481868	1.10545195	2.17029665	3.99928933	0.86391208	2.89085733	0.54021191	2.64153306	1.85720477	8.50546676	0.91864899	1.28614780
6208.500000	128	0	0	31.5	1.214600	4095.000000	3	1.96902079	0.65122475	2.13278500	0.92420360	0.61474387	0.17024666	2.35787336	0.89641941	0.74073248	1.17361910	1.13339246	0.17915560	0.58208129	0.22545998	0.81301866	0.35575527	2.24932941	1.39471320	1.32293127	1.56522691	1.69494493	1.10547240	2.17082092	3.99946819	0.86397936	2.89090224	0.54023353	2.64166193	1.85735691	8.50812755	0.92051473	1.28625363
6209.000000	128	0	0	31.5	1.212769	4095.000000	3	1.96894449	0.65123557	2.13289487	0.92422161	0.61498018	0.17026851	2.35799942	0.89642852	0.74076912	1.17365214	1.13340302	0.17916376	0.58207457	0.22546094	0.81306968	0.35574586	2.24930421	1.39474088	1.32299119	1.56530840	1.69481374	1.10547092	2.17148770	3.99938812	0.86393833	2.89059209	0.54022721	2.64179906	1.85748453	8.50808727	0.92213634	1.28628363
6209.600000	128	0	0	31.4	1.213379	4095.000000	3	1.96897322	0.65126317	2.13282060	0.92419989	0.61517649	0.17030015	2.35806302	0.89644101	0.74081561	1.17369105	1.13351668	0.17916222	0.58208718	0.22546318	0.81309754	0.35575971	2.24944473	1.39481413	1.32303866	1.56544218	1.69497166	1.10555512	2.17202727	3.99955866	0.86400790	2.89132894	0.54025087	2.64209557	1.85774201	8.51175381	0.92372811	1.28631462
6210.100000	128	0	0	31.4	1.214600	4095.000000	3	1.96918565	0.65127245	2.13286588	0.92428149	0.61536594	0.17032154	2.35797129	0.89637803	0.74083346	1.17372502	1.13354412	0.17917084	0.58208087	0.22546718	0.81311257	0.35576841	2.24943078	1.39488002	1.32303496	1.56555751	1.69496138	1.10555097	2.17246234	3.99980618	0.86404358	2.89137105	0.54025760	2.64222574	1.85790668	8.51305924	0.92536551	1.28635089
6210.700000	128	0	0	31.4	1.210327	4095.000000	3	1.96928222	0.65130954	2.13278652	0.92429182	0.61549577	0.17034416	2.35820597	0.89637829	0.74090415	1.17378709	1.13354653	0.17917592	0.58207814	0.22547886	0.81315694	0.35577942	2.24953269	1.39497640	1.32306559	1.56579282	1.69500909	1.10554356	2.17287574	3.99958050	0.86403568	2.89120121	0.54026658	2.64245689	1.85793748	8.51078037	0.92683106	1.28637232
6211.200000	128	0	0	31.4	1.212769	4095.000000	6	1.96940471	0.65133184	2.13279670	0.92429129	0.61578497	0.17036066	2.35801237	0.89641290	0.74097813	1.17379295	1.13367799	0.17918331	0.58209538	0.22547518	0.81322276	0.35578652	2.24836478	1.39379174	1.32234765	1.56330631	1.69250316	1.10441168	2.15485015	3.99444117	0.86213686	2.88020341	0.53961637	2.62525917	1.84941568	8.48401506	0.87959875	1.28297704
6211.800000	128	0	0	31.5	1.213379	4095.000000	6	1.96293282	0.64973802	2.12655629	0.92253141	0.59700094	0.16943006	2.35533958	0.89567394	0.73792428	1.17151206	1.13015556	0.17891531	0.58145320	0.22517782	0.81036033	0.35509816	2.24277820	1.38799111	1.32081074	1.55798773	1.69150530	1.10391312	2.13831859	3.99332735	0.86189175	2.88102184	0.53947751	2.62419502	1.84859718	8.48265810	0.86343330	1.28267926
6212.400000	128	0	0	31.5	1.213989	4095.000000	6	1.96253883	0.64969567	2.12661158	0.92252056	0.59592671	0.16918775	2.35532778	0.89567706	0.73773421	1.17128386	1.12987455	0.17887944	0.58139603	0.22515463	0.81014752	0.35506160	2.24187252	1.38767620	1.32062986	1.55751144	1.69127992	1.10377747	2.13515714	3.99318413	0.86182939	2.88147835	0.53946018	2.62407968	1.84821115	8.48099937	0.85712055	1.28261116
6212.900000	131	0	0	31.5	1.213379	4095.000000	6	1.96249000	0.64967693	2.12666281	0.92257244	0.59579612	0.16908806	2.35549586	0.89565755	0.73763227	1.17119629	1.12988297	0.17886975	0.58140864	0.22514951	0.81005576	0.35505983	2.24167315	1.38763920	1.32068231	1.55739928	1.69123929	1.10380294	2.13417662	3.99329414	0.86185586	2.88200487	0.53945815	2.62445597	1.84817296	8.48359251	0.85386273	1.28256740
6213.500000	131	0	0	31.5	1.213379	4095.000000	6	1.96256747	0.64968244	2.12663085	0.92262378	0.59587383	0.16902762	2.35557681	0.89571946	0.73761938	1.17121849	1.12982852	0.17886036	0.58140591	0.22514296	0.81005379	0.35505841	2.24159512	1.38762140	1.32068567	1.55718262	1.69124955	1.10376207	2.13351657	3.99350898	0.86184746	2.88218390	0.53943348	2.62451460	1.84812099	8.47946135	0.85149304	1.28255983
6214.000000	131	0	0	31.5	1.213379	4095.000000	6	1.96244351	0.64966943	2.12676425	0.92260737	0.59573242	0.16898579	2.35550879	0.89572935	0.73756619	1.17116145	1.12968563	0.17885574	0.58138258	0.22513432	0.81000287	0.35505450	2.24123813	1.38755787	1.32057607	1.55691395	1.69108126	1.10374016	2.13292183	3.99342283	0.86183576	2.88240910	0.53941513	2.62426120	1.84779056	8.48172076	0.84966926	1.28251147
6214.600000	131	0	0	31.5	1.213379	4095.000000	6	1.96249939	0.64967693	2.12659788	0.92261664	0.59567425	0.16894412	2.35532890	0.89571036	0.73757299	1.17118704	1.12974910	0.17885005	0.58137901	0.22513352	0.80996745	0.35505007	2.24130546	1.38748526	1.32061271	1.55666291	1.69105253	1.10373245	2.13215741	3.99338443	0.86179987	2.88252101	0.53939290	2.62423158	1.84754233	8.48010856	0.84816418	1.28240390
6215.100000	131	0	0	31.5	1.213989	4095.000000	6	1.96250314	0.64966436	2.12659078	0.92260578	0.59560568	0.16890718	2.35545538	0.89573898	0.73753550	1.17112753	1.12964472	0.17884466	0.58137439	0.22513096	0.80995097	0.35504350	2.24118362	1.38739312	1.32060095	1.55657797	1.69119578	1.10375259	2.13190520	3.99350275	0.86179173	2.88217411	0.53936192	2.62417737	1.84756231	8.48155120	0.84700508	1.28244338
6215.700000	131	0	0	31.5	1.212158	4095.000000	6	1.96233223	0.64967693	2.12672012	0.92259361	0.59561842	0.16889360	2.35555207	0.89577280	0.73750527	1.17112106	1.12968111	0.17884374	0.58137922	0.22513256	0.80991776	0.35504119	2.24131935	1.38744966	1.32057472	1.55647122	1.69117607	1.10377273	2.13148424	3.99327649	0.86176424	2.88236574	0.53937068	2.62431982	1.84729014	8.48243300	0.84607884	1.28246772
6216.200000	131	0	0	31.5	1.214600	4095.000000	6	1.96230688	0.64964958	2.12664556	0.92258011	0.59561035	0.16887284	2.35544470	0.89573715	0.73748770	1.17115929	1.12964983	0.17883527	0.58136914	0.22513208	0.80991703	0.35503303	2.24129477	1.38739940	1.32055959	1.55637136	1.69120522	1.10372712	2.13135564	3.99327546	0.86172709	2.88257277	0.53938169	2.62405384	1.84742289	8.48221407	0.84519974	1.28236246
6216.800000	131	0	0	31.5	1.212769	4095.000000	6	1.96229890	0.64963789	2.12638385	0.92259334	0.59557171	0.16885544	2.35557456	0.89575016	0.73746450	1.17117131	1.12970488	0.17884020	0.58138027	0.22513064	0.80987398	0.35503551	2.24114889	1.38731912	1.32051522	1.55634725	1.69111697	1.10376207	2.13113504	3.99321941	0.86171284	2.88235805	0.53936885	2.62407779	1.84718536	8.48061097	0.84445172	1.28237134
6217.400000	131	0	0	31.5	1.214600	4095.000000	6	1.96218810	0.64965134	2.12648884	0.92260155	0.59553498	0.16883789	2.35571455	0.89569709	0.73748582	1.17112784	1.12971661	0.17883327	0.58137355	0.22512552	0.80988456	0.35503480	2.24106980	1.38737218	1.32061708	1.55627571	1.69107592	1.10366434	2.13086262	3.99292884	0.86170291	2.88248674	0.53936273	2.62405069	1.84714363	8.48363260	0.84383889	1.28233910
6217.900000	131	0	0	31.5	1.213989	4095.000000	6	1.96226603	0.64963546	2.12662223	0.92257535	0.59555303	0.16883011	2.35561897	0.89570360	0.73743193	1.17114264	1.12958095	0.17882865	0.58136808	0.22512248	0.80989341	0.35504314	2.24114835	1.38735123	1.32056228	1.55615062	1.69109070	1.10365723	2.13067459	3.99273375	0.86175101	2.88268609	0.53933725	2.62405321	1.84730745	8.48278144	0.84328362	1.28238548
6218.500000	131	0	0	31.5	1.212158	4095.000000	6	1.96224068	0.64964671	2.12650202	0.92260870	0.59558848	0.16881179	2.35564708	0.89571478	0.73740991	1.17114140	1.12968021	0.17883066	0.58137313	0.22512536	0.80986562	0.35504155	2.24102064	1.38731319	1.32054346	1.55620838	1.69123436	1.10369988	2.13051199	3.99283544	0.86172353	2.88285047	0.53934153	2.62389502	1.84706328	8.48406749	0.84277430	1.28234436
6219.100000	131	0	0	31.5	1.214600	4095.000000	6	1.96210594	0.64962796	2.12651115	0.92259573	0.59554348	0.16880050	2.35563303	0.89570073	0.73740897	1.17110718	1.12973646	0.17883066	0.58136871	0.22512344	0.80983783	0.35504740	2.24104736	1.38733797	1.32056464	1.55620226	1.69107264	1.10367767	2.13015379	3.99279082	0.86169452	2.88265111	0.53932563	2.62414838	1.84700424	8.48444689	0.84227621	1.28237397
6219.600000	131	0	0	31.5	1.213989	4095.000000	6	1.96203318	0.64961914	2.12652485	0.92260393	0.59557235	0.16879256	2.35567913	0.89572051	0.73741623	1.17113647	1.12963148	0.17882588	0.58136136	0.22511513	0.80985849	0.35504545	2.24111950	1.38745874	1.32058716	1.55623554	1.69114118	1.10372564	2.13060497	3.99273998	0.86175712	2.88293582	0.53934377	2.62436898	1.84721999	8.48293871	0.84219254	1.28243910
6220.100000	131	0	0	31.5	1.213379	4095.000000	6	1.96220312	0.64963149	2.12669780	0.92265078	0.59576512	0.16879149	2.35545651	0.89571946	0.73739796	1.17120893	1.12968202	0.17882758	0.58136010	0.22512184	0.80985578	0.35505344	2.24111415	1.38745490	1.32057977	1.55619576	1.69121425	1.10371232	2.13027166	3.99283441	0.86171971	2.88265111	0.53932379	2.62415342	1.84710989	8.48314533	0.84170695	1.28235357
6220.700000	131	0	0	31.5	1.212158	4095.000000	6	1.96219655	0.64963105	2.12663744	0.92260181	0.59565344	0.16877837	2.35559480	0.89575406	0.73737781	1.17116453	1.12967901	0.17881911	0.58138237	0.22512104	0.80982159	0.35504652	2.24103881	1.38745978	1.32061036	1.55605345	1.69123395	1.10370195	2.13014159	3.99272545	0.86166754	2.88277982	0.53934071	2.62401161	1.84711433	8.48216474	0.84125390	1.28232397
6221.300000	131	0	0	31.5	1.213379	4095.000000	6	1.96210923	0.64959488	2.12657709	0.92265210	0.59559336	0.16876723	2.35560379	0.89574938	0.73733493	1.17114418	1.12958425	0.17882404	0.58137166	0.22511753	0.80981323	0.35504048	2.24107942	1.38733413	1.32052262	1.55615176	1.69127007	1.10368329	2.12992518	3.99296205	0.86165304	2.88249234	0.53931401	2.62386919	1.84706461	8.48272902	0.84085822	1.28228844
6221.800000	131	0	0	31.5	1.213379	4095.000000	7	1.96213693	0.64959775	2.12669933	0.92257958	0.59555091	0.16875914	2.35547730	0.89576265	0.73730307	1.17114449	1.12960321	0.17881942	0.58134455	0.22511689	0.80981348	0.35504314	2.24123706	1.38788253	1.32083394	1.55709153	1.69323360	1.10475925	2.14227228	3.99786610	0.86350286	2.89294726	0.53992084	2.64069398	1.85489771	8.50677685	0.86059889	1.28549750
6222.400000	131	0	0	31.5	1.212769	4095.000000	7	1.96815995	0.65113092	2.13258358	0.92428255	0.61279613	0.16964416	2.35822455	0.89647667	0.74023943	1.17325138	1.13289660	0.17907755	0.58198059	0.22541375	0.81251052	0.35570787	2.24817822	1.39531678	1.32307199	1.56467231	1.69481169	1.10556846	2.16462877	3.99998611	0.86386086	2.89390609	0.54010991	2.64318223	1.85650488	8.50884331	0.88896526	1.28610165
6223.000000	131	0	0	31.5	1.212769	4095.000000	7	1.96883569	0.65129342	2.13319858	0.92432945	0.61613540	0.16996432	2.35840072	0.89652872	0.74064442	1.17365585	1.13352000	0.17912050	0.58204744	0.22545054	0.81293486	0.35577640	2.24934336	1.39619201	1.32323865	1.56585434	1.69516209	1.10575348	2.17025835	4.00019725	0.86398777	2.89368971	0.54014622	2.64394592	1.85730962	8.51025962	0.91034222	1.28629286
6223.500000	131	0	0	31.5	1.213379	4095.000000	7	1.96914561	0.65136806	2.13356694	0.92440152	0.61739614	0.17013069	2.35846264	0.89655267	0.74084004	1.17383464	1.13370513	0.17914251	0.58209664	0.22546670	0.81312859	0.35580268	2.24998007	1.39652665	1.32333730	1.56657930	1.69531757	1.10591806	2.17315708	4.00030959	0.86405785	2.89352392	0.54018457	2.64413465	1.85783483	8.50912840	0.92263384	1.28638353
6224.100000	131	0	0	31.5	1.213989	4095.000000	7	1.96941130	0.65140648	2.13334612	0.92442775	0.61794690	0.17022970	2.35838271	0.89648213	0.74093820	1.17396837	1.13393582	0.17916160	0.58210673	0.22547646	0.81321043	0.35582044	2.25028588	1.39673855	1.32332552	1.56691322	1.69532662	1.10588603	2.17476189	4.00043130	0.86408767	2.89289599	0.54020252	2.64397578	1.85770363	8.51025962	0.92793862	1.28640826
6224.700000	131	0	0	31.5	1.213379	4095.000000	7	1.96912348	0.65133759	2.13329982	0.92439675	0.61728575	0.17026378	2.35830898	0.89644752	0.74087644	1.17394181	1.13379439	0.17916206	0.58211136	0.22546798	0.81317814	0.35579505	2.24999670	1.39631372	1.32318444	1.56653429	1.69516497	1.10574518	2.17321356	4.00034080	0.86391641	2.89127279	0.54012032	2.64208097	1.85695896	8.50931434	0.92366507	1.28607396
6225.200000	131	0	0	31.5	1.213379	4095.000000	7	1.96850274	0.65117596	2.13253221	0.92418532	0.61500128	0.17021167	2.35792683	0.89635356	0.74060779	1.17366542	1.13341266	0.17913635	0.58202642	0.22544543	0.81294078	0.35573557	2.24946779	1.39545245	1.32292050	1.56579551	1.69479277	1.10559515	2.16995100	3.99950563	0.86366541	2.89008905	0.54008503	2.64028090	1.85605269	8.50123204	0.91637234	1.28578489
6225.700000	131	0	0	31.5	1.212158	4095.000000	7	1.96784264	0.65102009	2.13187012	0.92400279	0.61275165	0.17012947	2.35772199	0.89624660	0.74030046	1.17341347	1.13305333	0.17911603	0.58196839	0.22541775	0.81261401	0.35567289	2.24880924	1.39468516	1.32276902	1.56474686	1.69448232	1.10539236	2.16643860	3.99898571	0.86349878	2.88893600	0.54000344	2.63866857	1.85526227	8.50104020	0.90872518	1.28542731
6226.300000	131	0	0	31.5	1.212158	4095.000000	7	1.96727593	0.65088565	2.13129769	0.92381790	0.61071996	0.17004941	2.35744571	0.89624114	0.74001151	1.17320909	1.13267509	0.17908863	0.58189986	0.22538816	0.81235013	0.35559798	2.24799919	1.39390944	1.32252467	1.56403836	1.69420809	1.10526904	2.16314639	3.99826421	0.86334261	2.88807436	0.53991798	2.63720623	1.85450781	8.50203663	0.90172501	1.28518875
6226.800000	131	0	0	31.5	1.212769	4095.000000	7	1.96676442	0.65075807	2.13090582	0.92370639	0.60903429	0.16995821	2.35718973	0.89620913	0.73977165	1.17301616	1.13226620	0.17906893	0.58182964	0.22536400	0.81210305	0.35554791	2.24732554	1.39334870	1.32233755	1.56319150	1.69388869	1.10518574	2.16028819	3.99772475	0.86316685	2.88727958	0.53989820	2.63603230	1.85407299	8.50083289	0.89564142	1.28491366
6227.400000	131	0	0	31.5	1.213989	4095.000000	7	1.96637488	0.65065323	2.13052012	0.92358933	0.60766430	0.16988396	2.35713797	0.89616567	0.73954873	1.17289115	1.13205743	0.17905276	0.58180295	0.22534481	0.81192964	0.35550495	2.24678762	1.39274053	1.32216829	1.56261485	1.69360304	1.10504614	2.15777842	3.99711992	0.86307591	2.88665949	0.53983579	2.63518310	1.85349308	8.49706560	0.89057820	1.28473742
6228.000000	131	0	0	31.5	1.213989	4095.000000	7	1.96605267	0.65056892	2.13000291	0.92354272	0.60659922	0.16981003	2.35680833	0.89610088	0.73936900	1.17269548	1.13186374	0.17902967	0.58177562	0.22533041	0.81176094	0.35546537	2.24639337	1.39239819	1.32198861	1.56214392	1.69347358	1.10495633	2.15580301	3.99720721	0.86300027	2.88664478	0.53983661	2.63430697	1.85296053	8.49638542	0.88638350	1.28449599
6228.500000	131	0	0	31.5	1.213989	4095.000000	7	1.96581139	0.65049234	2.12992671	0.92346936	0.60570471	0.16974756	2.35669189	0.89608345	0.73915459	1.17257790	1.13164026	0.17901228	0.58175313	0.22531362	0.81160531	0.35544141	2.24602061	1.39195234	1.32195295	1.56173026	1.69333386	1.10485794	2.15395317	3.99708771	0.86286936	2.88614041	0.53979949	2.63360200	1.85252649	8.49541477	0.88274179	1.28441070
6229.100000	131	0	0	31.5	1.213989	4095.000000	7	1.96558613	0.65043916	2.12962803	0.92342011	0.60495545	0.16969242	2.35664915	0.89609854	0.73904950	1.17248101	1.13152642	0.17900212	0.58172580	0.22530162	0.81149475	0.35541088	2.24560401	1.39170462	1.32186312	1.56139726	1.69305322	1.10476903	2.15238358	3.99633340	0.86282403	2.88598632	0.53975911	2.63316418	1.85220157	8.49663275	0.87960750	1.28424241
6229.700000	131	0	0	31.5	1.214600	4095.000000	7	1.96529977	0.65038620	2.12935072	0.92338807	0.60436359	0.16964279	2.35654622	0.89610765	0.73894208	1.17238813	1.13135478	0.17899134	0.58169112	0.22530098	0.81137927	0.35538319	2.24549692	1.39145448	1.32176287	1.56096920	1.69293408	1.10469762	2.15111569	3.99623783	0.86277157	2.88585535	0.53971975	2.63252215	1.85200309	8.49696975	0.87681051	1.28421475
6230.200000	131	0	0	31.5	1.212158	4095.000000	7	1.96506094	0.65032971	2.12918466	0.92331631	0.60372265	0.16959804	2.35660190	0.89608085	0.73880652	1.17229557	1.13111059	0.17898272	0.58168145	0.22528642	0.81125642	0.35536135	2.24518052	1.39114492	1.32169256	1.56058073	1.69292586	1.10462176	2.15003618	3.99630431	0.86268550	2.88580562	0.53968835	2.63198399	1.85173610	8.49372427	0.87437006	1.28407612
6230.700000	131	0	0	31.5	1.212769	4095.000000	7	1.96497020	0.65031029	2.12904959	0.92328295	0.60324508	0.16955803	2.35652879	0.89603635	0.73875563	1.17221627	1.13105249	0.17897164	0.58166064	0.22527427	0.81118380	0.35534059	2.24485614	1.39087073	1.32159635	1.56031540	1.69273565	1.10458798	2.14881577	3.99622120	0.86264298	2.88551570	0.53970711	2.63162423	1.85141131	8.49096253	0.87224167	1.28390030
6231.300000	131	0	0	31.5	1.213989	4095.000000	7	1.96473046	0.65026748	2.12882059	0.92328136	0.60282890	0.16952428	2.35631508	0.89598718	0.73868246	1.17218696	1.13103472	0.17896764	0.58163563	0.22526611	0.81115229	0.35532319	2.24463884	1.39073400	1.32150788	1.56009880	1.69278988	1.10447983	2.14781780	3.99611109	0.86259842	2.88538965	0.53965919	2.63129423	1.85103231	8.49382006	0.87035803	1.28385915
6231.900000	131	0	0	31.5	1.213989	4095.000000	7	1.96457629	0.65025711	2.12872260	0.92320749	0.60243291	0.16948580	2.35637019	0.89598015	0.73865174	1.17209564	1.13093748	0.17896287	0.58161734	0.22525923	0.81110207	0.35530615	2.24441674	1.39067455	1.32153917	1.55989870	1.69263624	1.10444161	2.14706553	3.99555850	0.86254037	2.88516769	0.53966898	2.63099209	1.85096693	8.49179955	0.86869371	1.28379660
6232.400000	0	0	0	31.5	1.212769	4095.000000	0	1.96453117	0.65021011	2.12859162	0.92319981	0.60204193	0.16945296	2.35626559	0.89596194	0.73855865	1.17208947	1.13086885	0.17895517	0.58160893	0.22525347	0.81100189	0.35528805	2.24442852	1.39045253	1.32152571	1.55974308	1.69250891	1.10446709	2.14618250	3.99563017	0.86245889	2.88503956	0.53964920	2.63056043	1.85020605	8.48768057	0.86582254	1.28329527
6233.000000	0	0	0	31.5	1.213989	4095.000000	0	1.96347675	0.64999677	2.12812359	0.92299648	0.60053065	0.16936776	2.35593607	0.89592707	0.73838983	1.17200279	1.13070690	0.17894902	0.58158350	0.22524388	0.81095487	0.35529053	2.24416899	1.39035953	1.32123007	1.55938590	1.69222469	1.10431747	2.14299530	3.99471943	0.86214551	2.88380342	0.53953257	2.62746083	1.84917347	8.48156353	0.85994626	1.28302804
6233.500000	0	0	0	31.5	1.213379	4095.000000	0	1.96314371	0.64992927	2.12761304	0.92293771	0.59955121	0.16927859	2.35595126	0.89584980	0.73827636	1.17194634	1.13066958	0.17894317	0.58157867	0.22524084	0.81092657	0.35528219	2.24400526	1.39042176	1.32135014	1.55933570	1.69228711	1.10431717	2.14232644	3.99469555	0.86219897	2.88405046	0.53953338	2.62807311	1.84927613	8.48294796	0.85858646	1.28310538
6234.100000	0	0	0	31.5	1.213989	4095.000000	0	1.96324657	0.64996500	2.12780131	0.92295783	0.59971089	0.16926500	2.35591077	0.89590834	0.73834998	1.17194387	1.13063948	0.17893747	0.58157404	0.22523828	0.81093740	0.35528273	2.24401756	1.39039309	1.32125630	1.55930237	1.69235036	1.10433880	2.14212975	3.99499875	0.86220253	2.88419463	0.53952767	2.62830165	1.84944057	8.48221099	0.85787046	1.28321135
6234.700000	0	0	0	31.5	1.212769	4095.000000	0	1.96356929	0.64999545	2.12781908	0.92299675	0.59986484	0.16925981	2.35607721	0.89594034	0.73829043	1.17192628	1.13053594	0.17893609	0.58158098	0.22523764	0.81088891	0.35528024	2.24401596	1.39035464	1.32133803	1.55942346	1.69234872	1.10436546	2.14189835	3.99521786	0.86220278	2.88419883	0.53952971	2.62834648	1.84949301	8.48447156	0.85737860	1.28323998
6235.200000	0	0	0	31.5	1.212769	4095.000000	0	1.96364352	0.65002126	2.12782466	0.92301289	0.59995194	0.16925218	2.35602773	0.89592577	0.73829840	1.17189821	1.13066236	0.17892962	0.58156227	0.22523764	0.81090220	0.35526977	2.24382228	1.39036897	1.32134274	1.55927286	1.69233804	1.10434295	2.14166646	3.99522305	0.86223028	2.88436402	0.53953379	2.62855042	1.84957079	8.48686888	0.85700739	1.28328573
6235.800000	0	0	0	31.5	1.213989	4095.000000	0	1.96371916	0.65004178	2.12808654	0.92305419	0.60007631	0.16925432	2.35628302	0.89595465	0.73828058	1.17189359	1.13063798	0.17893193	0.58157047	0.22523812	0.81087636	0.35528042	2.24384475	1.39029206	1.32135148	1.55925217	1.69232777	1.10436961	2.14187077	3.99544945	0.86221755	2.88466921	0.53953460	2.62867986	1.84973126	8.48492194	0.85670375	1.28332752
6236.300000	0	0	0	31.5	1.215820	4095.000000	0	1.96386387	0.65006582	2.12808908	0.92308861	0.60016192	0.16925248	2.35606146	0.89596142	0.73831012	1.17185287	1.13060758	0.17893516	0.58156038	0.22523220	0.81089506	0.35527332	2.24390307	1.39032702	1.32133130	1.55921347	1.69223372	1.10429555	2.14190908	3.99520021	0.86226210	2.88483093	0.53958395	2.62870386	1.84981527	8.48496205	0.85647523	1.28335451
6236.900000	0	0	0	31.5	1.212769	4095.000000	0	1.96388830	0.65007752	2.12824287	0.92311217	0.60021922	0.16925493	2.35606146	0.89601267	0.73832231	1.17187323	1.13062684	0.17893239	0.58156942	0.22523492	0.81087119	0.35527403	2.24394854	1.39026129	1.32142245	1.55930965	1.69230067	1.10435658	2.14177781	3.99527706	0.86225828	2.88511588	0.53959944	2.62884973	1.84987217	8.48453017	0.85626728	1.28334925
6237.400000	0	0	0	31.5	1.212769	4095.000000	0	1.96393623	0.65007840	2.12831698	0.92313891	0.60031422	0.16925722	2.35615650	0.89601241	0.73830449	1.17184392	1.13061269	0.17892439	0.58157362	0.22523604	0.81085150	0.35526604	2.24382923	1.39027633	1.32137940	1.55932268	1.69238774	1.10437880	2.14162203	3.99540376	0.86228374	2.88486173	0.53953155	2.62887499	1.84998998	8.48636896	0.85610855	1.28337492
6238.000000	0	0	0	31.5	1.213989	4095.000000	0	1.96391603	0.65008811	2.12814694	0.92312912	0.60035682	0.16925676	2.35627909	0.89601866	0.73834693	1.17182573	1.13057959	0.17892993	0.58156332	0.22523172	0.81085716	0.35528095	2.24395978	1.39029136	1.32135518	1.55932612	1.69228670	1.10436991	2.14170936	3.99546088	0.86230665	2.88488553	0.53957885	2.62920150	1.84998287	8.48453017	0.85599268	1.28333740
6238.500000	0	0	0	31.5	1.212769	4095.000000	0	1.96401564	0.65012076	2.12819516	0.92316433	0.60044650	0.16925966	2.35620823	0.89596246	0.73837178	1.17185996	1.13060457	0.17892839	0.58157678	0.22523220	0.81084362	0.35527172	2.24383191	1.39025430	1.32134038	1.55928857	1.69234379	1.10436191	2.14169762	3.99539960	0.86228425	2.88474482	0.53956111	2.62929056	1.84999487	8.48541864	0.85586237	1.28332785
6239.100000	0	0	0	31.5	1.213989	4095.000000	0	1.96396442	0.65010333	2.12829922	0.92314950	0.60048889	0.16926638	2.35626896	0.89589793	0.73837366	1.17182511	1.13060246	0.17893008	0.58157930	0.22523604	0.81088153	0.35527332	2.24382816	1.39025710	1.32134879	1.55935563	1.69222674	1.10439894	2.14176606	3.99540583	0.86227635	2.88470562	0.53958578	2.62915350	1.85008067	8.48885666	0.85572067	1.28341080
6239.700000	0	0	0	31.5	1.212158	4095.000000	0	1.96408941	0.65011679	2.12838754	0.92316963	0.60054279	0.16926317	2.35624141	0.89590366	0.73838233	1.17189698	1.13062834	0.17892808	0.58156858	0.22523380	0.81085839	0.35527350	2.24376503	1.39035568	1.32136864	1.55925025	1.69234954	1.10439746	2.14186004	3.99523863	0.86230308	2.88478962	0.53958782	2.62917876	1.85016648	8.48648005	0.85567960	1.28342660
6240.200000	128	0	0	31.5	1.213379	4095.000000	1	1.96421535	0.65014723	2.12848552	0.92314844	0.60056218	0.16926073	2.35623129	0.89591146	0.73838585	1.17190716	1.13062142	0.17892947	0.58155408	0.22523620	0.81086947	0.35528148	2.24373026	1.39031198	1.32139689	1.55930582	1.69223578	1.10436487	2.14179619	3.99529990	0.86229036	2.88492684	0.53957742	2.62942194	1.85014692	8.48673001	0.85542615	1.28338776
6240.800000	128	0	0	31.5	1.213379	4095.000000	1	1.96406404	0.65009472	2.12823475	0.92306743	0.60016789	0.16923081	2.35600580	0.89590652	0.73821400	1.17182727	1.13049050	0.17892162	0.58152991	0.22521845	0.81070556	0.35524581	2.24345262	1.38969226	1.32124218	1.55875296	1.69196146	1.10412609	2.13972958	3.99475369	0.86189455	2.88269098	0.53942308	2.62559213	1.84819028	8.48219249	0.85122335	1.28265162
6241.300000	128	0	0	31.5	1.213379	4095.000000	1	1.96264683	0.64976956	2.12685962	0.92268916	0.59682627	0.16900472	2.35544526	0.89575328	0.73760392	1.17134091	1.12976173	0.17885667	0.58138406	0.22514743	0.81008798	0.35508680	2.24190780	1.38784273	1.32060700	1.55670807	1.69138748	1.10383700	2.13363106	3.99345916	0.86169146	2.88251402	0.53933806	2.62465013	1.84766178	8.48078359	0.84858749	1.28245851
6241.900000	128	0	0	31.5	1.211548	4095.000000	1	1.96243271	0.64971222	2.12664455	0.92267777	0.59622126	0.16892168	2.35554701	0.89574080	0.73753011	1.17122373	1.12969104	0.17884112	0.58134749	0.22512920	0.80991801	0.35506178	2.24143960	1.38758719	1.32058380	1.55645132	1.69136449	1.10379554	2.13223521	3.99321838	0.86167187	2.88269518	0.53934418	2.62445408	1.84769553	8.47984042	0.84714674	1.28238746
6242.400000	128	0	0	31.5	1.212769	4095.000000	1	1.96233270	0.64968994	2.12684288	0.92264178	0.59608024	0.16887940	2.35551666	0.89576551	0.73745794	1.17117409	1.12961644	0.17883635	0.58133362	0.22512504	0.80992613	0.35505379	2.24136585	1.38751773	1.32063288	1.55631856	1.69125981	1.10379317	2.13185537	3.99306790	0.86167823	2.88257557	0.53938557	2.62444904	1.84766977	8.48265193	0.84623150	1.28242923
6243.000000	128	0	0	31.5	1.212158	4095.000000	1	1.96235759	0.64969303	2.12673382	0.92270027	0.59601122	0.16885193	2.35561560	0.89574782	0.73743053	1.17120153	1.12959629	0.17883158	0.58135295	0.22512440	0.80989095	0.35505255	2.24135088	1.38747340	1.32052766	1.55620876	1.69126433	1.10372920	2.13134598	3.99324121	0.86167467	2.88263433	0.53935132	2.62423032	1.84743621	8.48249775	0.84540039	1.28232890
6243.600000	128	0	0	31.5	1.214600	4095.000000	1	1.96243788	0.64968376	2.12668107	0.92266904	0.59591142	0.16882950	2.35584667	0.89576577	0.73741553	1.17116915	1.12951267	0.17882758	0.58131975	0.22512200	0.80987202	0.35504829	2.24112217	1.38743640	1.32050648	1.55610509	1.69122328	1.10373779	2.13108726	3.99301912	0.86167085	2.88289944	0.53928771	2.62440050	1.84747884	8.48283386	0.84474942	1.28236838
6244.100000	128	0	0	31.5	1.212158	4095.000000	1	1.96228012	0.64969920	2.12677034	0.92261372	0.59583540	0.16881210	2.35550710	0.89578762	0.73739866	1.17113400	1.12950846	0.17881711	0.58131786	0.22511977	0.80984988	0.35505007	2.24118789	1.38746781	1.32060498	1.55613799	1.69123149	1.10374430	2.13087888	3.99330763	0.86169986	2.88288265	0.53931931	2.62430847	1.84741934	8.48272902	0.84415232	1.28237232
6244.700000	128	0	0	31.5	1.213989	4095.000000	1	1.96229702	0.64967869	2.12677389	0.92264072	0.59582691	0.16879745	2.35561223	0.89584304	0.73736000	1.17111705	1.12950334	0.17882081	0.58133194	0.22511961	0.80985013	0.35504403	2.24129317	1.38747375	1.32055993	1.55586488	1.69122943	1.10369958	2.13081739	3.99308139	0.86167772	2.88291763	0.53931136	2.62424923	1.84739092	8.48169610	0.84367691	1.28241278
6245.200000	128	0	0	31.5	1.213379	4095.000000	1	1.96230031	0.64966965	2.12687078	0.92262193	0.59582139	0.16879256	2.35549023	0.89583992	0.73734712	1.17111674	1.12947717	0.17882204	0.58133929	0.22511881	0.80984053	0.35503658	2.24118683	1.38744024	1.32062078	1.55602132	1.69116992	1.10371913	2.13036718	3.99311044	0.86168485	2.88282319	0.53927487	2.62427129	1.84724352	8.48012705	0.84329267	1.28240653
6245.800000	128	0	0	31.5	1.213989	4095.000000	1	1.96233928	0.64966127	2.12673635	0.92263066	0.59584559	0.16878264	2.35543402	0.89580063	0.73737453	1.17112969	1.12956891	0.17881896	0.58135295	0.22511945	0.80984053	0.35503906	2.24117454	1.38735961	1.32047959	1.55591307	1.69120481	1.10372742	2.13018376	3.99291016	0.86162326	2.88302746	0.53927996	2.62408724	1.84723420	8.48228808	0.84289546	1.28235423
6246.300000	128	0	0	31.5	1.213379	4095.000000	1	1.96219420	0.64965950	2.12676019	0.92265342	0.59577977	0.16877288	2.35552228	0.89573872	0.73737945	1.17114603	1.12957222	0.17881557	0.58134560	0.22511625	0.80983906	0.35504102	2.24105538	1.38732157	1.32051421	1.55595438	1.69116951	1.10369159	2.13032348	3.99288110	0.86165685	2.88276933	0.53930096	2.62416981	1.84729191	8.48310832	0.84255992	1.28228713
6246.900000	128	0	0	31.5	1.213989	4095.000000	1	1.96226603	0.64967671	2.12657252	0.92265872	0.59577446	0.16876433	2.35557512	0.89575068	0.73735508	1.17116453	1.12970759	0.17881573	0.58134371	0.22511417	0.80982946	0.35503800	2.24122690	1.38729051	1.32051724	1.55584728	1.69105991	1.10364035	2.13007250	3.99273064	0.86163090	2.88279311	0.53932685	2.62410489	1.84742023	8.48218632	0.84220360	1.28225687
6247.400000	128	0	0	31.5	1.213989	4095.000000	1	1.96232425	0.64966149	2.12664100	0.92261849	0.59576406	0.16875441	2.35540704	0.89577748	0.73734056	1.17115065	1.12963750	0.17881326	0.58132879	0.22511433	0.80982159	0.35504385	2.24108583	1.38731284	1.32054379	1.55585990	1.69115596	1.10366967	2.12989216	3.99286554	0.86160291	2.88270287	0.53926447	2.62399460	1.84728969	8.48242683	0.84191141	1.28229140
6248.000000	128	0	0	31.5	1.213379	4095.000000	1	1.96225477	0.64965222	2.12665469	0.92259334	0.59574070	0.16875365	2.35550710	0.89573299	0.73730682	1.17113123	1.12961855	0.17881188	0.58131933	0.22510761	0.80979036	0.35503693	2.24105591	1.38734460	1.32053102	1.55570577	1.69113954	1.10371380	2.12999427	3.99267357	0.86161487	2.88277912	0.53926977	2.62400468	1.84706417	8.48063563	0.84158915	1.28220720
6248.600000	128	0	0	31.5	1.211548	4095.000000	1	1.96221016	0.64963282	2.12665165	0.92257905	0.59574835	0.16874632	2.35563303	0.89574444	0.73732931	1.17116175	1.12959177	0.17880942	0.58131408	0.22510761	0.80980758	0.35503214	2.24106392	1.38724548	1.32045874	1.55574707	1.69117607	1.10373394	2.12978600	3.99287280	0.86158866	2.88292672	0.53929342	2.62395615	1.84707393	8.48337971	0.84135836	1.28223976
6249.100000	128	0	0	31.5	1.215210	4095.000000	1	1.96218622	0.64963701	2.12663491	0.92261558	0.59575302	0.16873289	2.35566845	0.89578034	0.73730307	1.17120739	1.12962998	0.17881219	0.58133341	0.22511145	0.80979675	0.35503605	2.24108637	1.38731040	1.32048833	1.55576543	1.69115555	1.10368033	2.12977838	3.99275658	0.86155838	2.88299108	0.53935254	2.62406392	1.84708414	8.48272285	0.84106257	1.28214372
6249.700000	128	0	0	31.5	1.212769	4095.000000	1	1.96215289	0.64965245	2.12653702	0.92262537	0.59573773	0.16872847	2.35558299	0.89572181	0.73733587	1.17116391	1.12960591	0.17880772	0.58133278	0.22510217	0.80979257	0.35503835	2.24099713	1.38729190	1.32050950	1.55567747	1.69116417	1.10368122	2.12948379	3.99297554	0.86160901	2.88337448	0.53934724	2.62401224	1.84706283	8.48268585	0.84082935	1.28215424
6250.200000	128	0	0	31.5	1.213989	4095.000000	1	1.96222566	0.64962841	2.12666382	0.92259149	0.59573136	0.16872435	2.35569206	0.89571452	0.73730635	1.17115528	1.12958997	0.17880572	0.58133341	0.22510553	0.80981151	0.35502966	2.24107354	1.38732122	1.32051253	1.55572030	1.69116745	1.10364509	2.12933854	3.99290186	0.86160164	2.88315339	0.53936701	2.62402926	1.84707660	8.48219866	0.84061523	1.28214142
6250.800000	128	0	0	31.5	1.213379	4095.000000	1	1.96215383	0.64963171	2.12668462	0.92261822	0.59574070	0.16871610	2.35555320	0.89578190	0.73728995	1.17111951	1.12954244	0.17880495	0.58131471	0.22510441	0.80978839	0.35503214	2.24116331	1.38734984	1.32056834	1.55568282	1.69114857	1.10368685	2.12937663	3.99309799	0.86163243	2.88280360	0.53932604	2.62401540	1.84701622	8.48278144	0.84040391	1.28216937
6251.300000	128	0	0	31.5	1.213379	4095.000000	3	1.96207308	0.64961473	2.12665266	0.92262219	0.59572945	0.16870756	2.35553015	0.89580063	0.73725575	1.17113431	1.12955628	0.17880326	0.58132606	0.22510921	0.80981913	0.35502008	2.24110774	1.38731982	1.32050614	1.55577805	1.69120234	1.10376296	2.12999935	3.99322357	0.86204777	2.88514178	0.53950912	2.62923119	1.85020249	8.48902028	0.84593980	1.28369257
6251.900000	128	0	0	31.5	1.213379	4095.000000	3	1.96515778	0.65040826	2.12978092	0.92346036	0.60263857	0.16910791	2.35703783	0.89614434	0.73863509	1.17201389	1.13077523	0.17890853	0.58161125	0.22524164	0.81094404	0.35530846	2.24390628	1.39067770	1.32174773	1.55919354	1.69305856	1.10455005	2.14491872	3.99618692	0.86283447	2.88876842	0.53976808	2.63462978	1.85212146	8.49434849	0.85345036	1.28431289
6252.500000	128	0	0	31.5	1.212769	4095.000000	3	1.96594684	0.65058150	2.13028537	0.92366481	0.60564570	0.16936089	2.35734782	0.89617738	0.73907624	1.17245540	1.13146258	0.17897103	0.58171760	0.22529442	0.81147456	0.35543715	2.24504991	1.39162275	1.32193175	1.56020307	1.69330962	1.10477170	2.14989775	3.99723215	0.86298524	2.88883713	0.53985109	2.63529517	1.85290265	8.49642561	0.85837036	1.28448809
6253.000000	128	0	0	31.5	1.213379	4095.000000	3	1.96620977	0.65065698	2.13057144	0.92371142	0.60669615	0.16948564	2.35724092	0.89614382	0.73928197	1.17263654	1.13175682	0.17898765	0.58175018	0.22531506	0.81165874	0.35546182	2.24581069	1.39208637	1.32209763	1.56086565	1.69352166	1.10483986	2.15235894	3.99763433	0.86307668	2.88905521	0.53988678	2.63615075	1.85321031	8.49992020	0.86275375	1.28465508
6253.600000	128	0	0	31.4	1.212769	4095.000000	3	1.96644544	0.65073953	2.13078741	0.92375883	0.60757737	0.16957971	2.35737764	0.89619092	0.73941428	1.17275751	1.13189326	0.17900566	0.58178844	0.22532545	0.81179123	0.35549182	2.24622840	1.39240204	1.32219824	1.56112338	1.69366838	1.10489824	2.15430195	3.99735893	0.86321219	2.88921439	0.53987923	2.63654729	1.85371754	8.50025123	0.86714253	1.28485469
6254.100000	128	0	0	31.4	1.213379	4095.000000	3	1.96663269	0.65080486	2.13091497	0.92380015	0.60842251	0.16965531	2.35745584	0.89620158	0.73952996	1.17286523	1.13206195	0.17902336	0.58182901	0.22533969	0.81194147	0.35552555	2.24661834	1.39256970	1.32229885	1.56166082	1.69375017	1.10495426	2.15609811	3.99761250	0.86324759	2.88921509	0.53991594	2.63720813	1.85393223	8.49983049	0.87146320	1.28500887
6254.700000	128	0	0	31.4	1.213379	4095.000000	3	1.96699922	0.65084437	2.13104812	0.92389763	0.60909409	0.16972099	2.35763646	0.89621824	0.73965948	1.17295906	1.13215021	0.17903752	0.58184205	0.22535728	0.81205895	0.35555217	2.24709031	1.39297964	1.32233183	1.56202073	1.69390102	1.10506363	2.15746304	3.99806255	0.86330440	2.88935886	0.53994286	2.63748316	1.85434919	8.50148578	0.87573412	1.28509716
6255.200000	128	0	0	31.4	1.213379	4095.000000	3	1.96706745	0.65089404	2.13116299	0.92390663	0.60970574	0.16977857	2.35737876	0.89619846	0.73977916	1.17306956	1.13235870	0.17904461	0.58186916	0.22536800	0.81216093	0.35557010	2.24730892	1.39314875	1.32240654	1.56236459	1.69409668	1.10513328	2.15914698	3.99827044	0.86340757	2.88957278	0.53994021	2.63810179	1.85455504	8.50263705	0.88002102	1.28521017
6255.800000	128	0	0	31.5	1.213379	4095.000000	3	1.96743077	0.65093245	2.13134649	0.92397603	0.61024172	0.16982638	2.35743052	0.89623437	0.73989556	1.17313130	1.13242830	0.17905938	0.58190932	0.22537280	0.81224740	0.35558910	2.24760366	1.39335430	1.32246375	1.56268165	1.69404119	1.10517685	2.16020474	3.99855216	0.86339000	2.88972217	0.53996428	2.63849421	1.85490484	8.50165289	0.88417757	1.28534988
6256.400000	128	0	0	31.5	1.213989	4095.000000	3	1.96751973	0.65097881	2.13129159	0.92403590	0.61075343	0.16987297	2.35738157	0.89625311	0.74000963	1.17316001	1.13257655	0.17907062	0.58189712	0.22538272	0.81231613	0.35560880	2.24782768	1.39357423	1.32246812	1.56288473	1.69412258	1.10526252	2.16145782	3.99887134	0.86351891	2.88977759	0.53999467	2.63888670	1.85528946	8.50472049	0.88812655	1.28542204
6256.900000	128	0	0	31.5	1.212769	4095.000000	3	1.96757621	0.65100508	2.13156050	0.92402822	0.61121081	0.16991559	2.35744571	0.89625415	0.74006666	1.17324089	1.13272692	0.17907308	0.58191604	0.22539168	0.81239300	0.35563153	2.24801956	1.39366565	1.32266838	1.56312814	1.69418795	1.10526311	2.16246565	3.99868939	0.86355152	2.88987509	0.54002995	2.63909026	1.85540357	8.50494962	0.89186503	1.28550080
6257.500000	128	0	0	31.5	1.213379	4095.000000	3	1.96767223	0.65102826	2.13162506	0.92404491	0.61160971	0.16995164	2.35746653	0.89626456	0.74010445	1.17327299	1.13265430	0.17908540	0.58193433	0.22539536	0.81247775	0.35562904	2.24804314	1.39386390	1.32260241	1.56350485	1.69434869	1.10528594	2.16333725	3.99899819	0.86363382	2.88989824	0.54002689	2.63949300	1.85561175	8.50500845	0.89528795	1.28561219
6258.000000	128	0	0	31.5	1.214600	4095.000000	3	1.96796315	0.65105939	2.13173335	0.92407299	0.61194751	0.16999380	2.35757344	0.89629110	0.74018802	1.17330448	1.13268262	0.17908940	0.58193265	0.22539695	0.81255684	0.35564431	2.24808978	1.39399386	1.32261015	1.56360854	1.69430306	1.10524325	2.16437226	3.99914895	0.86362796	2.89004275	0.54006810	2.63984441	1.85581728	8.50514780	0.89848907	1.28565108
6258.600000	128	0	0	31.5	1.212158	4095.000000	3	1.96801635	0.65108566	2.13179182	0.92410769	0.61231934	0.17002115	2.35762689	0.89630880	0.74027417	1.17330448	1.13280046	0.17909371	0.58195830	0.22540703	0.81258616	0.35566100	2.24825542	1.39415746	1.32267680	1.56380788	1.69444161	1.10531914	2.16508715	3.99898779	0.86364146	2.89021041	0.54006912	2.63987613	1.85601123	8.50582600	0.90143882	1.28573479
6259.100000	128	0	0	31.5	1.212769	4095.000000	3	1.96813923	0.65110531	2.13214063	0.92411485	0.61260101	0.17005231	2.35738439	0.89635877	0.74031525	1.17336376	1.13284868	0.17910048	0.58194800	0.22541279	0.81263668	0.35566508	2.24836638	1.39419005	1.32269531	1.56412672	1.69450863	1.10535827	2.16607393	3.99933093	0.86369548	2.89035564	0.54005076	2.64023458	1.85612315	8.50719504	0.90424585	1.28582938
6259.700000	128	0	0	31.5	1.213379	4095.000000	3	1.96819102	0.65116117	2.13206740	0.92413419	0.61293153	0.17009738	2.35774281	0.89638505	0.74039672	1.17346997	1.13297285	0.17910911	0.58197302	0.22542143	0.81268300	0.35567502	2.24857654	1.39423699	1.32267579	1.56422699	1.69447163	1.10537932	2.16653055	3.99940268	0.86370108	2.89044474	0.54007564	2.64042112	1.85641301	8.51079586	0.90677181	1.28586696
6260.200000	128	0	0	31.5	1.213989	4095.000000	3	1.96831956	0.65117530	2.13222555	0.92409021	0.61314733	0.17012550	2.35781822	0.89634029	0.74044180	1.17346966	1.13294030	0.17911603	0.58197449	0.22543263	0.81273130	0.35568390	2.24871058	1.39432108	1.32282894	1.56437260	1.69448355	1.10537398	2.16756605	3.99939332	0.86375612	2.89014868	0.54006993	2.64070033	1.85662531	8.50785800	0.90904184	1.28592662
6260.800000	128	0	0	31.5	1.213989	4095.000000	3	1.96841468	0.65119252	2.13218385	0.92416412	0.61342014	0.17015224	2.35765728	0.89634550	0.74048147	1.17349220	1.13299184	0.17912096	0.58200098	0.22542911	0.81278330	0.35569881	2.24891380	1.39446439	1.32280302	1.56453820	1.69454810	1.10543120	2.16812224	3.99951603	0.86378899	2.89037037	0.54009380	2.64109952	1.85678811	8.50938252	0.91124135	1.28597738
6261.400000	128	0	0	31.5	1.212769	4095.000000	3	1.96842928	0.65121371	2.13225250	0.92417525	0.61364505	0.17017424	2.35752786	0.89634003	0.74060568	1.17354561	1.13309221	0.17913204	0.58200729	0.22543551	0.81284047	0.35571213	2.24882693	1.39465537	1.32288111	1.56470421	1.69466406	1.10543031	2.16878405	3.99943699	0.86378186	2.89082154	0.54015418	2.64106144	1.85693487	8.50856443	0.91324637	1.28598496
6261.900000	128	0	0	31.5	1.213379	4095.000000	3	1.96861199	0.65123800	2.13226979	0.92422347	0.61387322	0.17019899	2.35758751	0.89634237	0.74066180	1.17357803	1.13324113	0.17913050	0.58199762	0.22543983	0.81288188	0.35572065	2.24894061	1.39475770	1.32291141	1.56487676	1.69454810	1.10541163	2.16949987	3.99972298	0.86383155	2.89033038	0.54011501	2.64134009	1.85702453	8.51025342	0.91511962	1.28613791
6262.500000	128	0	0	31.5	1.213379	4095.000000	3	1.96866097	0.65124595	2.13237862	0.92421949	0.61408314	0.17022313	2.35763871	0.89634524	0.74068035	1.17363423	1.13316848	0.17914236	0.58199656	0.22544431	0.81292993	0.35572758	2.24913152	1.39480537	1.32288044	1.56488983	1.69456126	1.10543742	2.17006172	3.99978538	0.86387997	2.89079488	0.54014785	2.64169240	1.85716105	8.50916559	0.91688146	1.28610792
6263.100000	128	0	0	31.5	1.214600	4095.000000	3	1.96878106	0.65128371	2.13240354	0.92423380	0.61427847	0.17024529	2.35745866	0.89633509	0.74075338	1.17364535	1.13329418	0.17913851	0.58200476	0.22544271	0.81294127	0.35573699	2.24928597	1.39489579	1.32295652	1.56507623	1.69462664	1.10548604	2.17048398	4.00033456	0.86389296	2.89066857	0.54014744	2.64180097	1.85725786	8.50974202	0.91867962	1.28616659
6263.600000	128	0	0	31.5	1.214600	4095.000000	3	1.96885312	0.65128238	2.13246304	0.92427407	0.61451233	0.17026897	2.35742546	0.89637464	0.74079049	1.17367931	1.13336443	0.17914898	0.58200813	0.22545118	0.81299673	0.35574285	2.24941523	1.39494276	1.32293666	1.56522306	1.69481127	1.10545017	2.17107922	4.00004436	0.86389934	2.89110646	0.54014010	2.64195144	1.85757422	8.51258478	0.92030699	1.28619297
6264.100000	128	0	0	31.5	1.211548	4095.000000	3	1.96896898	0.65130557	2.13259782	0.92424837	0.61470793	0.17028471	2.35770004	0.89636449	0.74080598	1.17368024	1.13332162	0.17915590	0.58201107	0.22545198	0.81304504	0.35573237	2.24952089	1.39506473	1.32297403	1.56538682	1.69490298	1.10548723	2.17161559	4.00026591	0.86394113	2.89110646	0.54018947	2.64209240	1.85749702	8.51194293	0.92194002	1.28629715
6264.700000	128	0	0	31.5	1.212769	4095.000000	3	1.96899347	0.65133405	2.13253628	0.92427222	0.61491712	0.17030840	2.35748623	0.89638427	0.74089076	1.17368703	1.13332162	0.17915175	0.58203399	0.22545822	0.81306007	0.35574906	2.24964640	1.39509488	1.32309926	1.56560557	1.69487378	1.10556728	2.17211221	4.00063103	0.86395795	2.89133596	0.54018926	2.64226702	1.85770809	8.51211657	0.92345798	1.28627374
6265.300000	128	0	0	31.5	1.212158	4095.000000	3	1.96904952	0.65136364	2.13270718	0.92428917	0.61505552	0.17032658	2.35766797	0.89639468	0.74092247	1.17373150	1.13344492	0.17915175	0.58203167	0.22546798	0.81308102	0.35575474	2.24960349	1.39521056	1.32307569	1.56568170	1.69488653	1.10557380	2.17255248	4.00065600	0.86400484	2.89159988	0.54021211	2.64260867	1.85788571	8.51472793	0.92496892	1.28628495
6265.800000	128	0	0	31.5	1.213989	4095.000000	3	1.96922098	0.65136165	2.13276058	0.92434720	0.61524409	0.17034691	2.35755993	0.89643242	0.74095112	1.17374107	1.13345668	0.17916899	0.58204660	0.22546590	0.81314141	0.35576593	2.24985668	1.39515657	1.32313225	1.56565171	1.69487173	1.10557202	2.17299491	4.00113874	0.86402625	2.89164972	0.54027535	2.64258454	1.85801514	8.51292899	0.92637069	1.28631099
6266.400000	128	0	0	31.5	1.213989	4095.000000	3	1.96918283	0.65137844	2.13282213	0.92432362	0.61543053	0.17036952	2.35762914	0.89644908	0.74100115	1.17380654	1.13349949	0.17916391	0.58205564	0.22547310	0.81318948	0.35576131	2.24991945	1.39524771	1.32318208	1.56573783	1.69488036	1.10561827	2.17343898	4.00102429	0.86405378	2.89191015	0.54025760	2.64273633	1.85805665	8.51678504	0.92769538	1.28640793
6267.000000	128	0	0	31.5	1.213989	4095.000000	3	1.96914609	0.65137490	2.13270718	0.92431275	0.61558707	0.17039596	2.35769160	0.89647172	0.74105869	1.17375466	1.13347929	0.17917361	0.58205312	0.22547854	0.81319170	0.35576912	2.24998060	1.39530170	1.32306391	1.56581127	1.69507695	1.10560730	2.17402880	4.00087239	0.86410653	2.89200563	0.54028371	2.64285891	1.85814592	8.51810101	0.92901002	1.28644716
6267.500000	128	0	0	31.5	1.213989	4095.000000	6	1.96932321	0.65139632	2.13282823	0.92438323	0.61579703	0.17041369	2.35757288	0.89641889	0.74106269	1.17378801	1.13352904	0.17917761	0.58204219	0.22547310	0.81320747	0.35577836	2.24887144	1.39371503	1.32226217	1.56282292	1.69246947	1.10436398	2.15496166	3.99553981	0.86213838	2.88044032	0.53959435	2.62504227	1.84958546	8.49225364	0.87940722	1.28292406
6268.100000	128	0	0	31.5	1.213989	4095.000000	6	1.96277080	0.64979978	2.12635951	0.92258143	0.59676083	0.16945663	2.35483934	0.89564064	0.73793506	1.17147505	1.12988387	0.17890238	0.58142462	0.22517478	0.81037287	0.35508165	2.24303864	1.38799949	1.32069878	1.55769061	1.69140677	1.10377540	2.13851187	3.99361174	0.86185993	2.88096243	0.53949505	2.62424355	1.84862828	8.48877639	0.86302370	1.28264471
6268.700000	128	0	0	31.5	1.212158	4095.000000	6	1.96232003	0.64973295	2.12628445	0.92257588	0.59566172	0.16922088	2.35493657	0.89562634	0.73775530	1.17122527	1.12961193	0.17887775	0.58139645	0.22515175	0.81012882	0.35505219	2.24237397	1.38762663	1.32060162	1.55706474	1.69127869	1.10374341	2.13549783	3.99364599	0.86181870	2.88189788	0.53942063	2.62432423	1.84832487	8.48930740	0.85665910	1.28252463
6269.200000	131	0	0	31.5	1.213989	4095.000000	6	1.96237449	0.64972898	2.12637320	0.92261769	0.59553881	0.16911524	2.35491128	0.89565885	0.73770609	1.17120430	1.12951417	0.17886821	0.58136094	0.22514711	0.81007937	0.35504669	2.24205427	1.38754041	1.32050715	1.55681866	1.69124339	1.10366789	2.13425857	3.99341038	0.86176348	2.88238043	0.53936864	2.62412632	1.84814231	8.48599560	0.85298471	1.28245884
6269.700000	131	0	0	31.5	1.213989	4095.000000	6	1.96228716	0.64972589	2.12642037	0.92264522	0.59539425	0.16904624	2.35505067	0.89568591	0.73762665	1.17114603	1.12953613	0.17885036	0.58134728	0.22513528	0.81000263	0.35504634	2.24176455	1.38752785	1.32055993	1.55672682	1.69122164	1.10366849	2.13342498	3.99354116	0.86176831	2.88239092	0.53937354	2.62417611	1.84808901	8.48802009	0.85049789	1.28240127
6270.300000	131	0	0	31.5	1.212158	4095.000000	6	1.96236181	0.64972324	2.12637472	0.92261372	0.59537281	0.16899754	2.35514453	0.89571582	0.73758775	1.17113000	1.12950545	0.17885159	0.58134371	0.22513624	0.80999795	0.35503942	2.24167850	1.38755158	1.32050278	1.55661508	1.69129388	1.10367974	2.13301136	3.99399269	0.86172709	2.88275744	0.53942512	2.62452972	1.84794600	8.48715897	0.84884108	1.28246937
6270.800000	131	0	0	31.5	1.213379	4095.000000	6	1.96231205	0.64973957	2.12648173	0.92263093	0.59546175	0.16897251	2.35503437	0.89569891	0.73761142	1.17114171	1.12954034	0.17884574	0.58134581	0.22512392	0.80994531	0.35504740	2.24161703	1.38752087	1.32057909	1.55643525	1.69127664	1.10371676	2.13257849	3.99374148	0.86171666	2.88283718	0.53939922	2.62421708	1.84793045	8.48617148	0.84739555	1.28241410
6271.400000	131	0	0	31.5	1.212158	4095.000000	6	1.96236181	0.64970317	2.12633567	0.92264231	0.59535668	0.16893802	2.35517882	0.89570568	0.73759759	1.17115374	1.12951116	0.17883804	0.58134224	0.22512089	0.80992047	0.35503693	2.24152136	1.38748631	1.32045639	1.55630747	1.69111779	1.10362022	2.13209690	3.99337924	0.86171233	2.88290714	0.53942349	2.62419502	1.84765468	8.48655411	0.84622873	1.28237397
6272.000000	131	0	0	31.5	1.213379	4095.000000	6	1.96227355	0.64970185	2.12638994	0.92267751	0.59531274	0.16891054	2.35514678	0.89569605	0.73756197	1.17112691	1.12942153	0.17883235	0.58133047	0.22512440	0.80988333	0.35503303	2.24155076	1.38745490	1.32049673	1.55619231	1.69119331	1.10366730	2.13178521	3.99356710	0.86170546	2.88304425	0.53939922	2.62428767	1.84754189	8.48600177	0.84527602	1.28234173
6272.500000	131	0	0	31.5	1.213379	4095.000000	6	1.96215571	0.64970339	2.12647463	0.92270530	0.59531338	0.16888276	2.35510743	0.89570594	0.73755635	1.17111304	1.12947868	0.17882727	0.58133761	0.22511849	0.80986980	0.35502806	2.24128569	1.38742069	1.32053068	1.55622139	1.69118633	1.10364331	2.13142426	3.99356607	0.86173421	2.88321845	0.53935009	2.62411939	1.84758540	8.48688739	0.84442203	1.28240127
6273.100000	131	0	0	31.5	1.213379	4095.000000	6	1.96216791	0.64968597	2.12646094	0.92267275	0.59527708	0.16887208	2.35520748	0.89572363	0.73749730	1.17110040	1.12950364	0.17882665	0.58134875	0.22511769	0.80989587	0.35503392	2.24143104	1.38737148	1.32053169	1.55607755	1.69109398	1.10365723	2.13104152	3.99355153	0.86171716	2.88305614	0.53936171	2.62413262	1.84742378	8.48712503	0.84368295	1.28242726
6273.700000	131	0	0	31.5	1.215210	4095.000000	6	1.96218200	0.64970251	2.12649441	0.92266110	0.59525777	0.16885071	2.35511586	0.89576265	0.73752519	1.17108313	1.12945732	0.17882204	0.58132984	0.22511833	0.80988259	0.35501227	2.24133538	1.38732611	1.32053068	1.55596586	1.69112846	1.10367678	2.13076708	3.99383802	0.86169146	2.88317088	0.53933337	2.62415279	1.84746951	8.48707565	0.84305685	1.28233417
6274.200000	131	0	0	31.5	1.211548	4095.000000	6	1.96209514	0.64969347	2.12646753	0.92270186	0.59528005	0.16883881	2.35525358	0.89578606	0.73749238	1.17107419	1.12950755	0.17881880	0.58134119	0.22511865	0.80985135	0.35501706	2.24112217	1.38728178	1.32053539	1.55598001	1.69121343	1.10364302	2.13059888	3.99417228	0.86171615	2.88299948	0.53937700	2.62408094	1.84734297	8.48677630	0.84247799	1.28235456
6274.700000	131	0	0	31.5	1.212158	4095.000000	6	1.96214209	0.64968178	2.12649289	0.92269498	0.59527581	0.16883041	2.35515128	0.89576369	0.73747387	1.17108560	1.12954064	0.17881542	0.58132900	0.22511321	0.80985849	0.35502132	2.24129905	1.38737567	1.32050782	1.55576237	1.69119208	1.10360837	2.13060396	3.99386397	0.86169859	2.88261194	0.53931972	2.62394796	1.84736428	8.48672075	0.84196919	1.28234568
6275.300000	131	0	0	31.5	1.213989	4095.000000	6	1.96199562	0.64968685	2.12645080	0.92267777	0.59527984	0.16882492	2.35500233	0.89570099	0.73746708	1.17107881	1.12950665	0.17881896	0.58131933	0.22511657	0.80984225	0.35501458	2.24115156	1.38734914	1.32054010	1.55577729	1.69105786	1.10361252	2.13041138	3.99376743	0.86168434	2.88300997	0.53937129	2.62407338	1.84731500	8.48688431	0.84152310	1.28235489
6275.900000	131	0	0	31.5	1.213989	4095.000000	6	1.96206134	0.64967582	2.12642087	0.92267486	0.59528239	0.16881164	2.35512092	0.89567966	0.73742303	1.17109731	1.12952049	0.17881880	0.58131576	0.22511289	0.80983611	0.35502611	2.24124400	1.38726259	1.32054514	1.55580827	1.69110383	1.10361933	2.13029300	3.99344255	0.86169070	2.88283019	0.53928812	2.62405258	1.84744110	8.48345989	0.84107337	1.28235390
6276.400000	131	0	0	31.5	1.212769	4095.000000	6	1.96205289	0.64966634	2.12650862	0.92262219	0.59526201	0.16880065	2.35508889	0.89568929	0.73744740	1.17111304	1.12954395	0.17881326	0.58131135	0.22511817	0.80982848	0.35502753	2.24118843	1.38726573	1.32051925	1.55570386	1.69114365	1.10362347	2.13023203	3.99369477	0.86165685	2.88306034	0.53932909	2.62397884	1.84744687	8.48357709	0.84068376	1.28236969
6277.000000	131	0	0	31.5	1.213989	4095.000000	6	1.96215383	0.64967803	2.12634277	0.92267751	0.59527666	0.16878951	2.35509338	0.89571114	0.73740218	1.17110533	1.12953703	0.17881480	0.58130924	0.22511497	0.80983881	0.35502859	2.24125683	1.38727934	1.32050076	1.55561895	1.69109726	1.10367589	2.12983781	3.99378508	0.86163701	2.88318417	0.53936090	2.62396246	1.84751214	8.48545258	0.84033992	1.28231443
6277.500000	131	0	0	31.5	1.213379	4095.000000	6	1.96193413	0.64969148	2.12636306	0.92265448	0.59531083	0.16877929	2.35520524	0.89568903	0.73740241	1.17114695	1.12951297	0.17881142	0.58129327	0.22511449	0.80982824	0.35502646	2.24107889	1.38729225	1.32052194	1.55567441	1.69123067	1.10364035	2.12990740	3.99391379	0.86164795	2.88295890	0.53933052	2.62417611	1.84752812	8.48538162	0.84002025	1.28231246
6278.100000	131	0	0	31.5	1.213379	4095.000000	7	1.96201158	0.64967781	2.12636306	0.92271430	0.59530828	0.16877562	2.35517376	0.89568981	0.73738648	1.17110626	1.12944319	0.17880649	0.58131555	0.22510969	0.80981151	0.35501883	2.24163307	1.38789230	1.32080334	1.55686803	1.69310171	1.10473407	2.14275359	3.99923422	0.86347509	2.89352322	0.53998100	2.64106715	1.85571607	8.50575477	0.86033241	1.28562537
6278.700000	131	0	0	31.5	1.213989	4095.000000	7	1.96819667	0.65123403	2.13260189	0.92447677	0.61279699	0.16967730	2.35784410	0.89642539	0.74036855	1.17333350	1.13280437	0.17906446	0.58192992	0.22540575	0.81252703	0.35569846	2.24839962	1.39536936	1.32310498	1.56440180	1.69482731	1.10556105	2.16496842	4.00115851	0.86389067	2.89425670	0.54011114	2.64333978	1.85710171	8.50812135	0.88907612	1.28612374
6279.200000	131	0	0	31.5	1.213989	4095.000000	7	1.96885076	0.65134487	2.13320366	0.92450247	0.61574664	0.16998540	2.35804951	0.89651623	0.74073342	1.17371266	1.13347929	0.17910772	0.58199867	0.22544303	0.81291219	0.35575527	2.24964104	1.39612221	1.32329050	1.56556097	1.69506790	1.10569596	2.17008501	4.00128753	0.86397706	2.89399883	0.54019436	2.64369429	1.85768355	8.51355545	0.90893375	1.28628627
6279.800000	131	0	0	31.5	1.214600	4095.000000	7	1.96907355	0.65139014	2.13323012	0.92446140	0.61643508	0.17012672	2.35799492	0.89649619	0.74084285	1.17379790	1.13358392	0.17912712	0.58201780	0.22545374	0.81302211	0.35576557	2.25003479	1.39616535	1.32329622	1.56582319	1.69513412	1.10575318	2.17127491	4.00101180	0.86394368	2.89303435	0.54020721	2.64268044	1.85730293	8.51128566	0.91431276	1.28606605
6280.300000	131	0	0	31.5	1.213989	4095.000000	7	1.96841986	0.65125920	2.13264461	0.92430136	0.61488462	0.17013833	2.35775857	0.89642097	0.74063597	1.17366048	1.13332704	0.17912034	0.58199173	0.22543071	0.81283826	0.35571195	2.24971399	1.39541318	1.32307098	1.56527611	1.69478742	1.10553970	2.16901419	4.00060294	0.86370185	2.89188979	0.54012235	2.64070160	1.85634968	8.50767212	0.91047877	1.28566261
6280.900000	131	0	0	31.5	1.212769	4095.000000	7	1.96790572	0.65108323	2.13194689	0.92412968	0.61264119	0.17009036	2.35751436	0.89637620	0.74033239	1.17342582	1.13298642	0.17910095	0.58193665	0.22541279	0.81258641	0.35565408	2.24884409	1.39460876	1.32284510	1.56442677	1.69438940	1.10536983	2.16566337	3.99961482	0.86350438	2.89023497	0.54006932	2.63899704	1.85551635	8.50521902	0.90449488	1.28533604
6281.400000	131	0	0	31.5	1.213379	4095.000000	7	1.96723734	0.65094901	2.13123364	0.92394822	0.61053692	0.17001000	2.35707777	0.89632442	0.74002864	1.17318594	1.13253075	0.17907278	0.58186643	0.22538768	0.81231342	0.35558697	2.24822325	1.39382502	1.32258929	1.56344072	1.69410902	1.10520887	2.16255744	3.99915415	0.86333752	2.88950123	0.54001323	2.63728861	1.85476892	8.50183547	0.89837050	1.28513703
6282.000000	131	0	0	31.5	1.213379	4095.000000	7	1.96678889	0.65081170	2.13069034	0.92380465	0.60883434	0.16993254	2.35689101	0.89623567	0.73977024	1.17295566	1.13226198	0.17904722	0.58179895	0.22535664	0.81207570	0.35552537	2.24769530	1.39325450	1.32231938	1.56275689	1.69389197	1.10502539	2.15964232	3.99860103	0.86320837	2.88849217	0.53994490	2.63605067	1.85414382	8.50050183	0.89294206	1.28486787
6282.500000	131	0	0	31.5	1.215210	4095.000000	7	1.96617590	0.65071635	2.13021221	0.92370612	0.60746561	0.16986334	2.35667558	0.89622032	0.73957853	1.17279146	1.13200471	0.17903522	0.58177015	0.22533489	0.81189492	0.35549111	2.24713211	1.39270237	1.32222415	1.56223103	1.69365276	1.10494626	2.15730922	3.99815714	0.86305274	2.88795590	0.53992308	2.63502038	1.85348818	8.49682443	0.88835929	1.28466759
6283.100000	131	0	0	31.5	1.213379	4095.000000	7	1.96577659	0.65063358	2.12995211	0.92365792	0.60638249	0.16979231	2.35656084	0.89615318	0.73939505	1.17265752	1.13179627	0.17901213	0.58171823	0.22532673	0.81173213	0.35545241	2.24655191	1.39226310	1.32210705	1.56160058	1.69349659	1.10483542	2.15516618	3.99815506	0.86291801	2.88716536	0.53987168	2.63418229	1.85302286	8.49633905	0.88437692	1.28453058
6283.700000	131	0	0	31.5	1.213989	4095.000000	7	1.96567736	0.65058503	2.12970270	0.92353372	0.60546161	0.16973824	2.35632126	0.89606393	0.73924537	1.17255599	1.13166646	0.17900043	0.58170184	0.22531681	0.81159300	0.35542295	2.24627232	1.39193380	1.32205658	1.56126108	1.69340495	1.10480282	2.15334820	3.99756781	0.86285612	2.88679961	0.53984150	2.63336030	1.85262486	8.49721092	0.88087468	1.28436986
6284.200000	131	0	0	31.5	1.212769	4095.000000	7	1.96547939	0.65050095	2.12945788	0.92350962	0.60468000	0.16967853	2.35648098	0.89603895	0.73912573	1.17243966	1.13150354	0.17898657	0.58168502	0.22530242	0.81147702	0.35539135	2.24610683	1.39161366	1.32185706	1.56088789	1.69324469	1.10475185	2.15188526	3.99729034	0.86273032	2.88652779	0.53981560	2.63288015	1.85221715	8.49458954	0.87792829	1.28420981
6284.800000	131	0	0	31.5	1.212158	4095.000000	7	1.96511124	0.65043695	2.12930553	0.92346698	0.60406113	0.16963423	2.35621442	0.89603479	0.73900423	1.17232951	1.13137525	0.17898180	0.58165517	0.22528786	0.81138149	0.35536739	2.24559972	1.39134884	1.32180795	1.56067774	1.69303966	1.10468339	2.15075972	3.99712407	0.86268143	2.88635686	0.53976788	2.63243677	1.85201510	8.49383551	0.87531738	1.28411794
6285.300000	131	0	0	31.5	1.213379	4095.000000	7	1.96503367	0.65040164	2.12900744	0.92336503	0.60354117	0.16958750	2.35633139	0.89601866	0.73891815	1.17226194	1.13117322	0.17897072	0.58162638	0.22527523	0.81127907	0.35535248	2.24516339	1.39113023	1.32173393	1.56027668	1.69302323	1.10467361	2.14949636	3.99702744	0.86264018	2.88582804	0.53976115	2.63184236	1.85160307	8.49311867	0.87311385	1.28411366
6285.900000	131	0	0	31.5	1.213989	4095.000000	7	1.96472905	0.65035795	2.12895565	0.92331922	0.60306387	0.16954810	2.35612950	0.89599160	0.73881754	1.17221627	1.13113588	0.17896133	0.58161440	0.22526579	0.81121039	0.35533633	2.24499905	1.39087108	1.32165185	1.56020154	1.69286875	1.10455924	2.14840792	3.99671780	0.86258696	2.88559273	0.53974218	2.63163687	1.85142511	8.49133006	0.87108397	1.28392137
6286.400000	131	0	0	31.5	1.213989	4095.000000	7	1.96464774	0.65032441	2.12874596	0.92327977	0.60260358	0.16950763	2.35619248	0.89598353	0.73874343	1.17217215	1.13096247	0.17895548	0.58159044	0.22525667	0.81113013	0.35532621	2.24475391	1.39064658	1.32155397	1.55985117	1.69278248	1.10449938	2.14739836	3.99662118	0.86252331	2.88553601	0.53970813	2.63120447	1.85113951	8.49120652	0.86926133	1.28380022
6287.000000	131	0	0	31.5	1.212158	4095.000000	7	1.96444046	0.65028293	2.12865863	0.92326018	0.60223218	0.16947129	2.35601479	0.89596792	0.73864471	1.17210706	1.13084507	0.17894778	0.58158686	0.22524260	0.81105653	0.35529870	2.24455642	1.39057105	1.32154959	1.55967831	1.69268102	1.10449850	2.14652287	3.99672300	0.86250752	2.88583084	0.53968855	2.63075508	1.85086908	8.49093473	0.86761658	1.28378870
6287.600000	131	0	0	31.5	1.212158	4095.000000	7	1.96438689	0.65024718	2.12850887	0.92322761	0.60187431	0.16944151	2.35594788	0.89600695	0.73858421	1.17204011	1.13087788	0.17893732	0.58156795	0.22524596	0.81098269	0.35528787	2.24442156	1.39042351	1.32149275	1.55944377	1.69263296	1.10443657	2.14571477	3.99614329	0.86248995	2.88556262	0.53967550	2.63062300	1.85099095	8.48684110	0.86605705	1.28371759
6288.100000	131	0	0	31.5	1.213989	4095.000000	7	1.96413171	0.65021828	2.12835201	0.92321781	0.60153017	0.16940975	2.35591021	0.89597859	0.73850378	1.17196392	1.13063798	0.17892331	0.58154861	0.22523444	0.81091500	0.35527474	2.24422624	1.39024381	1.32145575	1.55931884	1.69257709	1.10441109	2.14495248	3.99604253	0.86244693	2.88568307	0.53964328	2.63011685	1.85068095	8.48567780	0.86459368	1.28362245
6288.700000	0	0	0	31.5	1.212158	4095.000000	0	1.96413406	0.65017327	2.12826470	0.92316459	0.60120125	0.16938181	2.35597824	0.89599264	0.73844540	1.17187446	1.13062142	0.17892008	0.58153600	0.22523204	0.81086011	0.35526001	2.24396245	1.39012985	1.32135585	1.55913186	1.69256395	1.10440398	2.14422319	3.99612563	0.86245100	2.88547998	0.53960760	2.62987866	1.85004333	8.48454560	0.86212769	1.28320838
6289.200000	0	0	0	31.5	1.213379	4095.000000	0	1.96323342	0.64998596	2.12757245	0.92300839	0.59992084	0.16931982	2.35557737	0.89587738	0.73826933	1.17177391	1.13046492	0.17891346	0.58152823	0.22521573	0.81083649	0.35525362	2.24365911	1.39003198	1.32121191	1.55877977	1.69224030	1.10425081	2.14129008	3.99510467	0.86212184	2.88392519	0.53951258	2.62715854	1.84909615	8.48044452	0.85729308	1.28283028
6289.800000	0	0	0	31.5	1.212769	4095.000000	0	1.96287318	0.64992618	2.12727511	0.92293453	0.59902142	0.16923706	2.35560098	0.89587478	0.73823510	1.17169926	1.13040232	0.17890915	0.58152528	0.22522117	0.81080991	0.35524741	2.24358529	1.39000821	1.32118164	1.55859131	1.69223167	1.10424578	2.14058907	3.99526148	0.86217886	2.88461601	0.53951544	2.62766533	1.84920147	8.48307132	0.85621225	1.28297934
6290.300000	0	0	0	31.5	1.211548	4095.000000	0	1.96315874	0.64998243	2.12764907	0.92295968	0.59915380	0.16922058	2.35563078	0.89586099	0.73821447	1.17173566	1.13042459	0.17890546	0.58152507	0.22521541	0.81079071	0.35524102	2.24366606	1.39004072	1.32119005	1.55855415	1.69232654	1.10422622	2.14065850	3.99536221	0.86216867	2.88462511	0.53950137	2.62777453	1.84922458	8.48154503	0.85559925	1.28306194
6290.900000	0	0	0	31.5	1.215210	4095.000000	0	1.96332455	0.65000251	2.12774651	0.92301422	0.59926895	0.16922042	2.35562403	0.89583940	0.73820533	1.17172517	1.13046522	0.17890607	0.58151919	0.22521925	0.81074395	0.35524492	2.24368532	1.39004142	1.32119543	1.55874568	1.69215405	1.10420075	2.14055895	3.99540687	0.86219668	2.88441931	0.53951218	2.62799925	1.84930857	8.48444380	0.85515550	1.28300929
6291.400000	0	0	0	31.5	1.212769	4095.000000	0	1.96336917	0.64999986	2.12793123	0.92303540	0.59939794	0.16922042	2.35582812	0.89587738	0.73827918	1.17175447	1.13045709	0.17890700	0.58151940	0.22522244	0.81079785	0.35525806	2.24362380	1.38999842	1.32117391	1.55861850	1.69221894	1.10421319	2.14060592	3.99556681	0.86223639	2.88467271	0.53952563	2.62841656	1.84953257	8.48294488	0.85488743	1.28308432
6292.000000	0	0	0	31.5	1.212769	4095.000000	0	1.96349366	0.65004508	2.12807639	0.92309205	0.59951183	0.16921432	2.35572017	0.89586931	0.73832724	1.17174800	1.13038366	0.17891038	0.58152003	0.22521861	0.81079711	0.35525380	2.24363664	1.38999947	1.32113792	1.55868439	1.69232901	1.10422000	2.14072333	3.99547438	0.86216486	2.88488343	0.53949790	2.62851380	1.84956857	8.48184409	0.85466020	1.28305568
6292.600000	0	0	0	31.5	1.213379	4095.000000	0	1.96360359	0.65004398	2.12812055	0.92308014	0.59958996	0.16921081	2.35563303	0.89585084	0.73829629	1.17177329	1.13045198	0.17890499	0.58152823	0.22521669	0.81078751	0.35524474	2.24366018	1.39006099	1.32119072	1.55871810	1.69225754	1.10426385	2.14080297	3.99545984	0.86221729	2.88488413	0.53952747	2.62852769	1.84951968	8.48402431	0.85449505	1.28306029
6293.100000	0	0	0	31.5	1.213379	4095.000000	0	1.96348614	0.65006141	2.12802411	0.92310555	0.59966703	0.16921355	2.35569543	0.89588102	0.73832161	1.17178748	1.13039660	0.17890807	0.58151961	0.22521861	0.81078899	0.35524741	2.24357673	1.39002709	1.32114465	1.55864570	1.69226863	1.10428784	2.14092500	3.99561874	0.86222544	2.88485473	0.53953195	2.62868997	1.84960724	8.48283695	0.85432738	1.28306128
6293.700000	0	0	0	31.5	1.211548	4095.000000	0	1.96368862	0.65005942	2.12815557	0.92308040	0.59971409	0.16922012	2.35566114	0.89588180	0.73829910	1.17178871	1.13040322	0.17890484	0.58151625	0.22522164	0.81077988	0.35524013	2.24369602	1.39002953	1.32125462	1.55872308	1.69238363	1.10432428	2.14098218	3.99582959	0.86220813	2.88491284	0.53955785	2.62887562	1.84975037	8.48477695	0.85425065	1.28325545
6294.200000	128	0	0	31.5	1.212769	4095.000000	1	1.96364352	0.65006847	2.12811903	0.92306822	0.59978073	0.16921630	2.35565608	0.89587816	0.73825737	1.17177637	1.13037253	0.17889730	0.58151141	0.22520981	0.81069498	0.35521972	2.24347456	1.38959895	1.32109320	1.55833354	1.69217212	1.10416224	2.13989747	3.99568106	0.86212184	2.88464191	0.53952400	2.62748797	1.84872291	8.48232199	0.85209530	1.28261247
6294.800000	128	0	0	31.5	1.212769	4095.000000	1	1.96265669	0.64977949	2.12711530	0.92275771	0.59731081	0.16905891	2.35514397	0.89573273	0.73770468	1.17140104	1.12981528	0.17885543	0.58139204	0.22515287	0.81020951	0.35510312	2.24211735	1.38802812	1.32064465	1.55656496	1.69145070	1.10382219	2.13423617	3.99426468	0.86173421	2.88285817	0.53936681	2.62479891	1.84766267	8.47909155	0.84880374	1.28234009
6295.300000	128	0	0	31.5	1.212158	4095.000000	1	1.96242989	0.64972876	2.12679012	0.92262272	0.59623230	0.16894153	2.35504336	0.89576083	0.73752870	1.17116360	1.12958215	0.17882496	0.58135674	0.22512856	0.80995933	0.35504687	2.24153205	1.38764758	1.32056464	1.55618045	1.69143838	1.10377303	2.13264054	3.99434981	0.86166093	2.88304425	0.53935600	2.62438916	1.84751747	8.47912237	0.84719211	1.28229338
6295.900000	128	0	0	31.5	1.213379	4095.000000	1	1.96221862	0.64968354	2.12671505	0.92264125	0.59594306	0.16889589	2.35489105	0.89572987	0.73747645	1.17113616	1.12948139	0.17881973	0.58133425	0.22512136	0.80988604	0.35504244	2.24134126	1.38742837	1.32048227	1.55596050	1.69132220	1.10369159	2.13190113	3.99403006	0.86166729	2.88305265	0.53932440	2.62439042	1.84766356	8.48094080	0.84621538	1.28224239
6296.500000	128	0	0	31.5	1.213989	4095.000000	1	1.96202238	0.64968090	2.12672114	0.92268545	0.59586237	0.16886781	2.35505910	0.89573898	0.73745794	1.17110687	1.12947026	0.17882157	0.58133383	0.22511961	0.80987152	0.35504261	2.24127607	1.38740638	1.32043151	1.55586679	1.69118182	1.10372090	2.13131497	3.99386916	0.86164769	2.88294491	0.53933337	2.62433558	1.84744953	8.48167452	0.84544118	1.28229930
6297.000000	128	0	0	31.5	1.213989	4095.000000	1	1.96222190	0.64967671	2.12679875	0.92264151	0.59581799	0.16885147	2.35496973	0.89569215	0.73747153	1.17115281	1.12943747	0.17881296	0.58131639	0.22511737	0.80986562	0.35503800	2.24110400	1.38739591	1.32050278	1.55579641	1.69122902	1.10371972	2.13087075	3.99361589	0.86163522	2.88325763	0.53933052	2.62425679	1.84739048	8.48273827	0.84473130	1.28224535
6297.600000	128	0	0	31.5	1.212769	4095.000000	1	1.96223693	0.64968553	2.12674193	0.92260605	0.59576406	0.16883423	2.35502200	0.89566145	0.73742373	1.17110903	1.12944770	0.17880895	0.58131618	0.22511961	0.80984348	0.35503303	2.24105110	1.38729958	1.32050984	1.55569927	1.69128772	1.10372920	2.13085347	3.99375913	0.86159604	2.88312750	0.53930096	2.62412317	1.84720001	8.48254092	0.84417420	1.28224601
6298.100000	128	0	0	31.5	1.212769	4095.000000	1	1.96215618	0.64967516	2.12677338	0.92264310	0.59569400	0.16881362	2.35499558	0.89565807	0.73741272	1.17109022	1.12947567	0.17880849	0.58130000	0.22511433	0.80982381	0.35502771	2.24117026	1.38733134	1.32045135	1.55567785	1.69115760	1.10369425	2.13066494	3.99339066	0.86159960	2.88304705	0.53934703	2.62418746	1.84715784	8.48168376	0.84369678	1.28227397
6298.700000	128	0	0	31.5	1.213379	4095.000000	1	1.96219373	0.64968178	2.12667599	0.92267275	0.59569145	0.16880462	2.35497535	0.89567394	0.73739608	1.17108991	1.12943717	0.17880480	0.58131345	0.22511465	0.80983979	0.35502522	2.24115637	1.38737427	1.32039555	1.55562584	1.69119126	1.10369603	2.13041036	3.99356503	0.86158077	2.88302396	0.53926427	2.62434629	1.84721910	8.48314533	0.84326954	1.28221016
6299.200000	128	0	0	31.5	1.212769	4095.000000	1	1.96223552	0.64967230	2.12661310	0.92263172	0.59567935	0.16880004	2.35501469	0.89567160	0.73741014	1.17112630	1.12939777	0.17880603	0.58131597	0.22511033	0.80980684	0.35503037	2.24107461	1.38733134	1.32045202	1.55544113	1.69114200	1.10369425	2.13031789	3.99374356	0.86158001	2.88313800	0.53928486	2.62440554	1.84714186	8.48258409	0.84284368	1.28218319
6299.800000	128	0	0	31.5	1.212158	4095.000000	1	1.96218669	0.64968928	2.12665621	0.92263649	0.59566321	0.16878631	2.35511418	0.89572857	0.73738484	1.17111366	1.12945642	0.17880588	0.58129874	0.22510681	0.80979257	0.35502505	2.24100301	1.38736205	1.32051656	1.55556618	1.69118633	1.10370047	2.13020358	3.99354116	0.86159960	2.88289035	0.53931258	2.62427192	1.84720756	8.48320392	0.84254559	1.28221740
6300.400000	128	0	0	31.5	1.213379	4095.000000	1	1.96205853	0.64968178	2.12675309	0.92267010	0.59569400	0.16877700	2.35526257	0.89568877	0.73739983	1.17113431	1.12941161	0.17880572	0.58129454	0.22510809	0.80980069	0.35502132	2.24090470	1.38734425	1.32053909	1.55552182	1.69121302	1.10369366	2.13034533	3.99405497	0.86161054	2.88285747	0.53929607	2.62429839	1.84709391	8.48121516	0.84218651	1.28221115
6300.900000	128	0	0	31.5	1.213379	4095.000000	1	1.96207684	0.64968641	2.12670136	0.92265687	0.59570440	0.16877471	2.35509338	0.89569007	0.73736937	1.17111335	1.12937100	0.17880095	0.58131576	0.22510889	0.80979675	0.35502682	2.24102385	1.38734984	1.32054682	1.55538759	1.69119660	1.10368803	2.13006336	3.99396258	0.86158001	2.88306664	0.53931442	2.62421519	1.84724574	8.48110727	0.84185188	1.28219174
6301.500000	128	0	0	31.5	1.213379	4095.000000	1	1.96197966	0.64967141	2.12670440	0.92265237	0.59568423	0.16876753	2.35509956	0.89567654	0.73734688	1.17109207	1.12945341	0.17879587	0.58130588	0.22509977	0.80978323	0.35501972	2.24107087	1.38729644	1.32052934	1.55530423	1.69115719	1.10365131	2.12998817	3.99393455	0.86156627	2.88299528	0.53931380	2.62412254	1.84698692	8.48149262	0.84157232	1.28217003
6302.000000	128	0	0	31.5	1.212769	4095.000000	1	1.96200172	0.64967627	2.12672317	0.92266057	0.59567128	0.16876128	2.35497142	0.89567784	0.73734267	1.17105477	1.12942304	0.17879510	0.58132669	0.22510697	0.80981741	0.35502150	2.24112805	1.38727096	1.32055220	1.55538568	1.69118921	1.10365013	2.12980073	3.99395324	0.86154184	2.88331850	0.53927874	2.62430343	1.84702777	8.48244533	0.84133475	1.28215194
6302.600000	128	0	0	31.5	1.213379	4095.000000	1	1.96201862	0.64965752	2.12667396	0.92270345	0.59568741	0.16875166	2.35519512	0.89570698	0.73732720	1.17102579	1.12946815	0.17879464	0.58131681	0.22510665	0.80979405	0.35501937	2.24090683	1.38721931	1.32050144	1.55527058	1.69118346	1.10367767	2.12972911	3.99376017	0.86159578	2.88307154	0.53927324	2.62411182	1.84704153	8.48282770	0.84103596	1.28211543
6303.100000	128	0	0	31.5	1.213989	4095.000000	1	1.96205571	0.64967185	2.12662933	0.92270610	0.59566618	0.16874510	2.35499896	0.89572493	0.73735602	1.17101746	1.12943116	0.17879295	0.58129832	0.22510281	0.80975912	0.35502256	2.24088920	1.38719418	1.32048530	1.55526753	1.69109070	1.10365842	2.12956099	3.99360447	0.86155202	2.88298059	0.53927181	2.62413262	1.84681869	8.48352774	0.84079998	1.28214175
6303.700000	128	0	0	31.5	1.212769	4095.000000	1	1.96212237	0.64965774	2.12673838	0.92272118	0.59567361	0.16874892	2.35488880	0.89572935	0.73733376	1.17101746	1.12939055	0.17879310	0.58130378	0.22510345	0.80975076	0.35501458	2.24085928	1.38726677	1.32043118	1.55520635	1.69116089	1.10366552	2.12953610	3.99311563	0.86158688	2.88338357	0.53920698	2.62397758	1.84688172	8.48563461	0.84058813	1.28208945
6304.200000	128	0	0	31.5	1.210938	4095.000000	1	1.96200689	0.64962554	2.12658825	0.92267725	0.59564262	0.16874067	2.35487981	0.89569891	0.73731127	1.17097831	1.12941040	0.17879403	0.58129790	0.22510153	0.80977339	0.35502043	2.24107354	1.38719313	1.32041639	1.55524650	1.69118059	1.10362022	2.12929537	3.99341142	0.86156830	2.88303865	0.53919129	2.62401414	1.84693854	8.48489109	0.84038559	1.28210853
6304.800000	128	0	0	31.5	1.214600	4095.000000	1	1.96205477	0.64963767	2.12671302	0.92268995	0.59561162	0.16872999	2.35506415	0.89570594	0.73731830	1.17102794	1.12934063	0.17879449	0.58130924	0.22510105	0.80977265	0.35501404	2.24094370	1.38716696	1.32043555	1.55507826	1.69115103	1.10361252	2.12913896	3.99328999	0.86152632	2.88303306	0.53921799	2.62400972	1.84684488	8.48464431	0.84013315	1.28215786
6305.400000	128	0	0	31.5	1.212158	4095.000000	3	1.96191347	0.64965553	2.12664810	0.92270583	0.59562033	0.16872770	2.35501638	0.89566432	0.73730659	1.17105662	1.12943086	0.17878464	0.58130147	0.22509881	0.80976281	0.35501511	2.24095546	1.38733029	1.32043588	1.55518302	1.69122287	1.10369810	2.12967679	3.99339273	0.86188971	2.88501365	0.53935417	2.62883584	1.84995441	8.48994346	0.84520502	1.28358130
6305.900000	128	0	0	31.5	1.214600	4095.000000	3	1.96486114	0.65036700	2.12942183	0.92349108	0.60203617	0.16910012	2.35624872	0.89599056	0.73859265	1.17188341	1.13067590	0.17889684	0.58155744	0.22523028	0.81084043	0.35529213	2.24366713	1.39015572	1.32152638	1.55833813	1.69281946	1.10442887	2.14374105	3.99650793	0.86269747	2.88824751	0.53958395	2.63382537	1.85164800	8.49323608	0.85203689	1.28411959
6306.500000	128	0	0	31.5	1.212158	4095.000000	3	1.96554240	0.65054663	2.13006641	0.92366640	0.60476141	0.16933371	2.35646805	0.89606497	0.73897304	1.17230914	1.13124939	0.17894178	0.58165749	0.22527219	0.81132363	0.35540289	2.24468272	1.39103964	1.32171947	1.55926788	1.69308650	1.10458887	2.14807493	3.99675001	0.86282123	2.88812203	0.53965980	2.63450635	1.85222605	8.49161422	0.85635147	1.28424834
6307.100000	128	0	0	31.5	1.213989	4095.000000	3	1.96577471	0.65059275	2.13038852	0.92367646	0.60571669	0.16944060	2.35644049	0.89606367	0.73914825	1.17248656	1.13137285	0.17896425	0.58166505	0.22529346	0.81150189	0.35543093	2.24536736	1.39138347	1.32185841	1.55970705	1.69336715	1.10472518	2.15063305	3.99762082	0.86292845	2.88808838	0.53975809	2.63509192	1.85279269	8.49428050	0.86027088	1.28439225
6307.600000	128	0	0	31.5	1.212769	4095.000000	3	1.96596283	0.65066713	2.13055111	0.92377393	0.60661484	0.16952489	2.35660022	0.89607408	0.73929205	1.17259796	1.13160743	0.17897826	0.58171613	0.22530306	0.81162648	0.35547105	2.24575661	1.39166404	1.32198558	1.56007311	1.69340865	1.10483868	2.15244107	3.99784531	0.86303134	2.88851040	0.53968794	2.63567637	1.85316178	8.49804583	0.86419702	1.28454013
6308.100000	128	0	0	31.5	1.213989	4095.000000	3	1.96625116	0.65070730	2.13071016	0.92380810	0.60743970	0.16960583	2.35670821	0.89612248	0.73945065	1.17272140	1.13172700	0.17899550	0.58173505	0.22532577	0.81176513	0.35548738	2.24599704	1.39195759	1.32208921	1.56055772	1.69370044	1.10490980	2.15402200	3.99827252	0.86308916	2.88873616	0.53977522	2.63634521	1.85326508	8.49694811	0.86812963	1.28471997
6308.700000	128	0	0	31.5	1.212769	4095.000000	3	1.96634571	0.65075564	2.13085296	0.92387087	0.60814381	0.16966967	2.35662159	0.89614876	0.73956069	1.17281862	1.13192790	0.17900843	0.58178613	0.22533585	0.81186807	0.35551170	2.24641693	1.39222425	1.32213262	1.56080237	1.69372715	1.10497263	2.15586676	3.99830371	0.86323562	2.88918213	0.53981050	2.63677410	1.85374025	8.49935720	0.87200186	1.28483592
6309.300000	128	0	0	31.5	1.213379	4095.000000	3	1.96672349	0.65081678	2.13110708	0.92393127	0.60879212	0.16972480	2.35669583	0.89618467	0.73966582	1.17289547	1.13204026	0.17901767	0.58178844	0.22534049	0.81197299	0.35553442	2.24661673	1.39241149	1.32230053	1.56110228	1.69384553	1.10498241	2.15746150	3.99883599	0.86327867	2.88933712	0.53987474	2.63727974	1.85418747	8.49948403	0.87579447	1.28495154
6309.800000	128	0	0	31.5	1.212769	4095.000000	3	1.96702557	0.65085960	2.13122856	0.92394504	0.60937105	0.16978223	2.35675545	0.89621460	0.73978033	1.17295659	1.13204598	0.17902567	0.58181114	0.22535552	0.81207891	0.35555182	2.24684762	1.39251265	1.32235707	1.56137885	1.69393349	1.10503991	2.15854109	3.99877777	0.86331816	2.88920317	0.53986026	2.63763971	1.85446236	8.50242349	0.87963505	1.28501150
6310.400000	128	0	0	31.5	1.215210	4095.000000	3	1.96704910	0.65090949	2.13139986	0.92400650	0.60986572	0.16982103	2.35686458	0.89624556	0.73985637	1.17302017	1.13213274	0.17903752	0.58182817	0.22536480	0.81218458	0.35557738	2.24710371	1.39268732	1.32236952	1.56162053	1.69407654	1.10512676	2.15981279	3.99915935	0.86334465	2.88956857	0.53983701	2.63800543	1.85478006	8.50100616	0.88335976	1.28510639
6311.000000	128	0	0	31.5	1.210938	4095.000000	3	1.96721381	0.65092450	2.13154067	0.92404305	0.61032173	0.16986976	2.35687189	0.89627601	0.73995142	1.17308777	1.13220565	0.17904892	0.58184793	0.22537104	0.81222991	0.35559318	2.24724087	1.39282384	1.32244558	1.56180777	1.69422371	1.10507430	2.16078843	3.99895348	0.86340630	2.88996558	0.53996713	2.63838516	1.85528411	8.50155386	0.88692688	1.28512517
6311.500000	128	0	0	31.5	1.212769	4095.000000	3	1.96743030	0.65094238	2.13164286	0.92408253	0.61077747	0.16990734	2.35675433	0.89623307	0.74005962	1.17312482	1.13236051	0.17905707	0.58185172	0.22537824	0.81231515	0.35560632	2.24749219	1.39302761	1.32250178	1.56215850	1.69420768	1.10517063	2.16170471	3.99896907	0.86347534	2.89000557	0.53997611	2.63878461	1.85550120	8.50290014	0.89031842	1.28528694
6312.100000	128	0	0	31.5	1.213379	4095.000000	3	1.96766753	0.65099603	2.13169675	0.92408359	0.61110627	0.16995011	2.35693151	0.89621668	0.74011830	1.17318933	1.13250845	0.17905754	0.58187000	0.22539088	0.81235801	0.35561449	2.24773871	1.39317466	1.32256270	1.56236267	1.69430059	1.10518189	2.16248164	3.99916455	0.86350821	2.88987860	0.53996815	2.63898563	1.85559927	8.50079576	0.89351112	1.28534559
6312.700000	128	0	0	31.5	1.213989	4095.000000	3	1.96772260	0.65102296	2.13167641	0.92410160	0.61148217	0.16998234	2.35687358	0.89622266	0.74017722	1.17323842	1.13264254	0.17906323	0.58190700	0.22538672	0.81241985	0.35564040	2.24772263	1.39329617	1.32257818	1.56248857	1.69433019	1.10524355	2.16346673	3.99940164	0.86354082	2.89007782	0.53999508	2.63939595	1.85569868	8.50381333	0.89649905	1.28542402
6313.200000	128	0	0	31.5	1.212158	4095.000000	3	1.96782381	0.65105740	2.13180453	0.92410584	0.61178816	0.17001473	2.35695289	0.89623541	0.74025328	1.17324243	1.13260035	0.17907693	0.58188935	0.22540303	0.81248243	0.35564697	2.24774085	1.39342119	1.32268487	1.56261370	1.69437501	1.10524206	2.16410443	3.99976042	0.86355254	2.89023076	0.53998365	2.63953105	1.85590020	8.50537695	0.89925128	1.28545203
6313.700000	128	0	0	31.5	1.212158	4095.000000	3	1.96774190	0.65109957	2.13189452	0.92413763	0.61208412	0.17004315	2.35683870	0.89623047	0.74031690	1.17329862	1.13267509	0.17908309	0.58190911	0.22540607	0.81256300	0.35565727	2.24804368	1.39353256	1.32272257	1.56275881	1.69439762	1.10526104	2.16495603	3.99962522	0.86364299	2.89006870	0.53997060	2.63971056	1.85610308	8.50646711	0.90177280	1.28558055
6314.300000	128	0	0	31.5	1.212769	4095.000000	3	1.96783181	0.65111922	2.13196316	0.92414796	0.61237348	0.17007172	2.35683870	0.89627783	0.74039625	1.17331961	1.13283662	0.17908540	0.58191163	0.22540751	0.81263446	0.35567059	2.24819967	1.39355812	1.32276128	1.56294692	1.69439762	1.10534315	2.16567989	3.99993619	0.86363738	2.89040124	0.54001731	2.64010959	1.85628547	8.50420342	0.90414985	1.28563921
6314.800000	128	0	0	31.5	1.213379	4095.000000	3	1.96803142	0.65113732	2.13194893	0.92416253	0.61263260	0.17009830	2.35693151	0.89623724	0.74045166	1.17339309	1.13286375	0.17909248	0.58193412	0.22541791	0.81265048	0.35567343	2.24829991	1.39379384	1.32272964	1.56318267	1.69453618	1.10532181	2.16635234	4.00002355	0.86363917	2.89036055	0.54003750	2.64036656	1.85634299	8.50701537	0.90631286	1.28565734
6315.400000	128	0	0	31.5	1.212158	4095.000000	3	1.96792973	0.65116095	2.13222097	0.92415141	0.61289241	0.17012351	2.35698495	0.89622943	0.74052397	1.17346472	1.13285260	0.17910018	0.58193412	0.22541583	0.81268621	0.35568408	2.24851649	1.39381451	1.32276027	1.56333703	1.69460608	1.10536538	2.16696092	4.00032936	0.86370847	2.89037809	0.53995918	2.64053661	1.85657357	8.50378857	0.90842380	1.28564152
6316.000000	128	0	0	31.5	1.213989	4095.000000	3	1.96814912	0.65118391	2.13212741	0.92416280	0.61310907	0.17014964	2.35695795	0.89626664	0.74052843	1.17346935	1.13298973	0.17910834	0.58193581	0.22542575	0.81272342	0.35569952	2.24855402	1.39392940	1.32287102	1.56344302	1.69450986	1.10536123	2.16749214	4.00071946	0.86374695	2.89049807	0.53998488	2.64056199	1.85677919	8.50228422	0.91037189	1.28579214
6316.500000	128	0	0	31.5	1.213989	4095.000000	3	1.96825129	0.65117773	2.13226725	0.92420307	0.61329609	0.17016889	2.35708340	0.89628460	0.74060169	1.17348510	1.13293789	0.17911372	0.58193517	0.22542543	0.81277073	0.35569509	2.24873632	1.39399106	1.32283870	1.56360086	1.69462294	1.10548011	2.16813930	4.00064039	0.86376504	2.89097593	0.54000364	2.64086025	1.85687108	8.50324992	0.91211629	1.28584125
6317.100000	128	0	0	31.5	1.213379	4095.000000	3	1.96820279	0.65119958	2.13235319	0.92414478	0.61350227	0.17019364	2.35701702	0.89631062	0.74061719	1.17352585	1.13290052	0.17911357	0.58194443	0.22542975	0.81281558	0.35571142	2.24867144	1.39400402	1.32288953	1.56370956	1.69461307	1.10549079	2.16875199	4.00087551	0.86376147	2.89095628	0.54002302	2.64096878	1.85696833	8.50567734	0.91378684	1.28580697
6317.700000	128	0	0	31.5	1.212158	4095.000000	3	1.96831250	0.65121946	2.13252407	0.92417445	0.61373902	0.17021045	2.35710871	0.89633222	0.74066767	1.17353264	1.13297315	0.17911865	0.58195977	0.22543263	0.81284737	0.35570822	2.24870629	1.39407023	1.32294238	1.56378599	1.69458552	1.10549968	2.16924383	4.00106383	0.86374593	2.89130367	0.54001588	2.64125884	1.85711688	8.50664057	0.91542125	1.28585048
6318.200000	128	0	0	31.5	1.212158	4095.000000	3	1.96853429	0.65124772	2.13263342	0.92418611	0.61391322	0.17024070	2.35712278	0.89632858	0.74071346	1.17352709	1.13305755	0.17912650	0.58197533	0.22544095	0.81288828	0.35571852	2.24869610	1.39416622	1.32295315	1.56393349	1.69468791	1.10546232	2.16961575	4.00088904	0.86383282	2.89136404	0.54004036	2.64129438	1.85742340	8.50932673	0.91697772	1.28593057
6318.700000	128	0	0	31.5	1.212769	4095.000000	3	1.96847213	0.65124617	2.13252865	0.92423460	0.61408443	0.17026118	2.35709465	0.89633691	0.74076606	1.17356877	1.13306689	0.17913020	0.58197764	0.22544111	0.81293363	0.35572136	2.24890897	1.39427904	1.32290401	1.56410021	1.69475946	1.10547240	2.17012123	4.00075067	0.86383537	2.89152758	0.54003138	2.64148418	1.85750907	8.51047659	0.91852228	1.28594211
6319.300000	128	0	0	31.5	1.213989	4095.000000	3	1.96872690	0.65129939	2.13264004	0.92424837	0.61426577	0.17027998	2.35739676	0.89631895	0.74076818	1.17362003	1.13307684	0.17913574	0.58198458	0.22544687	0.81294374	0.35573929	2.24906931	1.39435297	1.32287102	1.56423275	1.69485199	1.10546885	2.17052849	4.00092233	0.86385015	2.89143844	0.54007544	2.64162892	1.85771523	8.50855513	0.92001789	1.28595397
6319.900000	128	0	0	31.5	1.215210	4095.000000	3	1.96879189	0.65130005	2.13263292	0.92428599	0.61443789	0.17030442	2.35718635	0.89628954	0.74078743	1.17364936	1.13319440	0.17913682	0.58198038	0.22544942	0.81297085	0.35573947	2.24903660	1.39441498	1.32299153	1.56442793	1.69487954	1.10555809	2.17100985	4.00127504	0.86384990	2.89165744	0.54006177	2.64186763	1.85779600	8.51276154	0.92144248	1.28605155
6320.400000	128	0	0	31.5	1.213989	4095.000000	3	1.96885594	0.65128989	2.13258256	0.92425500	0.61464230	0.17031909	2.35721729	0.89631661	0.74086235	1.17368951	1.13322123	0.17913882	0.58199635	0.22545230	0.81301644	0.35575332	2.24914117	1.39450083	1.32295046	1.56445598	1.69500539	1.10548752	2.17160627	4.00084430	0.86387818	2.89137877	0.54010767	2.64207081	1.85786161	8.51237703	0.92290833	1.28602814
6321.000000	128	0	0	31.5	1.213379	4095.000000	3	1.96885547	0.65133935	2.13280178	0.92423936	0.61481252	0.17034446	2.35733431	0.89629969	0.74091636	1.17372255	1.13324987	0.17914944	0.58202347	0.22546254	0.81304651	0.35575829	2.24921518	1.39459930	1.32302217	1.56456779	1.69488530	1.10553022	2.17231886	4.00130314	0.86390418	2.89157812	0.54005178	2.64226194	1.85811378	8.51314607	0.92423698	1.28607330
6321.500000	128	0	0	31.5	1.213989	4095.000000	6	1.96907967	0.65133803	2.13264817	0.92430719	0.61505552	0.17035730	2.35709578	0.89632259	0.74092458	1.17375528	1.13333277	0.17915652	0.58201990	0.22545582	0.81306894	0.35577392	2.24843983	1.39345971	1.32226352	1.56203647	1.69254218	1.10442116	2.15422284	3.99619108	0.86198133	2.88060525	0.53941737	2.62489032	1.84960902	8.48713120	0.87822586	1.28265919
6322.100000	128	0	0	31.5	1.213989	4095.000000	6	1.96270412	0.64976846	2.12657709	0.92253009	0.59670559	0.16942884	2.35451116	0.89559512	0.73793881	1.17153179	1.12981318	0.17888345	0.58139141	0.22516311	0.81029316	0.35508041	2.24285361	1.38794083	1.32077712	1.55731851	1.69141744	1.10390986	2.13841701	3.99475785	0.86176323	2.88121688	0.53931034	2.62430343	1.84873980	8.48200749	0.86305095	1.28245522
6322.700000	128	0	0	31.5	1.213989	4095.000000	6	1.96222049	0.64973427	2.12640617	0.92261875	0.59579039	0.16920592	2.35447351	0.89558446	0.73774030	1.17129218	1.12962637	0.17885451	0.58134203	0.22514328	0.81009217	0.35505024	2.24209864	1.38767760	1.32065474	1.55684239	1.69130989	1.10377273	2.13562872	3.99493229	0.86171436	2.88234826	0.53929566	2.62440617	1.84858963	8.48248850	0.85697822	1.28234338
6323.200000	131	0	0	31.5	1.212769	4095.000000	6	1.96226087	0.64971244	2.12639653	0.92261346	0.59556407	0.16910165	2.35467019	0.89564246	0.73767024	1.17118241	1.12955508	0.17884266	0.58131303	0.22513304	0.80996204	0.35504261	2.24188321	1.38752680	1.32059086	1.55645859	1.69125488	1.10381923	2.13402953	3.99462494	0.86167034	2.88222656	0.53925509	2.62423221	1.84834264	8.48406132	0.85324611	1.28215688
6323.800000	131	0	0	31.5	1.213989	4095.000000	6	1.96223833	0.64969038	2.12668309	0.92261769	0.59538512	0.16903342	2.35458983	0.89568018	0.73757299	1.17113832	1.12940589	0.17883219	0.58131387	0.22512168	0.80994827	0.35503640	2.24155450	1.38744408	1.32057405	1.55620609	1.69113544	1.10377481	2.13332678	3.99467063	0.86166016	2.88270707	0.53927344	2.62419754	1.84817695	8.48320701	0.85075761	1.28221838
6324.300000	131	0	0	31.5	1.213989	4095.000000	6	1.96218904	0.64968553	2.12658216	0.92262828	0.59535243	0.16897892	2.35438416	0.89567940	0.73750691	1.17111150	1.12947417	0.17882650	0.58130546	0.22512120	0.80989489	0.35503250	2.24144173	1.38738893	1.32056430	1.55601558	1.69126515	1.10371676	2.13271582	3.99461871	0.86168866	2.88275324	0.53923960	2.62428830	1.84819428	8.48192116	0.84901345	1.28218056
6324.900000	131	0	0	31.5	1.212769	4095.000000	6	1.96219749	0.64968244	2.12655731	0.92263172	0.59532187	0.16894824	2.35471233	0.89571036	0.73752589	1.17107789	1.12952500	0.17882111	0.58130441	0.22512248	0.80988136	0.35503640	2.24139203	1.38738823	1.32058178	1.55592952	1.69121753	1.10373630	2.13227589	3.99487103	0.86170266	2.88293092	0.53924266	2.62432045	1.84790025	8.48192425	0.84768879	1.28218648
6325.400000	131	0	0	31.5	1.213379	4095.000000	6	1.96211486	0.64966788	2.12652282	0.92261981	0.59528578	0.16892519	2.35480731	0.89572545	0.73751605	1.17106587	1.12948169	0.17881973	0.58131303	0.22511865	0.80985283	0.35503001	2.24120873	1.38731633	1.32057506	1.55570386	1.69119413	1.10374667	2.13200486	3.99452215	0.86165762	2.88280640	0.53922615	2.62430910	1.84790469	8.48191500	0.84663689	1.28211379
6326.000000	131	0	0	31.5	1.213379	4095.000000	6	1.96208106	0.64968818	2.12656491	0.92265581	0.59530807	0.16890657	2.35499109	0.89571504	0.73748465	1.17108221	1.12943898	0.17882081	0.58129664	0.22511897	0.80984767	0.35503356	2.24111736	1.38732261	1.32055556	1.55558033	1.69121507	1.10371913	2.13176182	3.99436642	0.86166500	2.88324924	0.53926019	2.62411372	1.84793489	8.48199824	0.84566176	1.28213484
6326.500000	131	0	0	31.5	1.212769	4095.000000	6	1.96208106	0.64967671	2.12650253	0.92266216	0.59524737	0.16887940	2.35502875	0.89571348	0.73745021	1.17104922	1.12940740	0.17881326	0.58130000	0.22511305	0.80982725	0.35503143	2.24097950	1.38729644	1.32050144	1.55550270	1.69113215	1.10371232	2.13131700	3.99421692	0.86164922	2.88302326	0.53923654	2.62409229	1.84788782	8.48260567	0.84482921	1.28209011
6327.100000	131	0	0	31.5	1.213989	4095.000000	6	1.96204397	0.64968156	2.12664911	0.92264972	0.59521299	0.16886674	2.35491072	0.89569709	0.73743146	1.17106679	1.12931747	0.17881096	0.58128277	0.22510681	0.80980364	0.35502203	2.24098057	1.38729016	1.32053808	1.55560633	1.69111368	1.10371942	2.13120823	3.99422003	0.86163726	2.88290923	0.53920189	2.62407086	1.84760450	8.48071886	0.84407031	1.28209438
6327.700000	131	0	0	31.5	1.213989	4095.000000	6	1.96202003	0.64966325	2.12660143	0.92266322	0.59518348	0.16884918	2.35478202	0.89565287	0.73739913	1.17106525	1.12936439	0.17880526	0.58129538	0.22510745	0.80978470	0.35502416	2.24102011	1.38729714	1.32052127	1.55556962	1.69113421	1.10367559	2.13092208	3.99409338	0.86162047	2.88301277	0.53919638	2.62393158	1.84765112	8.48201983	0.84348679	1.28212662
6328.200000	131	0	0	31.5	1.214600	4095.000000	6	1.96200971	0.64966369	2.12658368	0.92263913	0.59518412	0.16883652	2.35450385	0.89563700	0.73741951	1.17105415	1.12945402	0.17880495	0.58128907	0.22510601	0.80979774	0.35502611	2.24088333	1.38716975	1.32053842	1.55548472	1.69118962	1.10367382	2.13103694	3.99394909	0.86161080	2.88298339	0.53916825	2.62402548	1.84750725	8.48119358	0.84288716	1.28214734
6328.800000	131	0	0	31.5	1.213989	4095.000000	6	1.96207026	0.64964340	2.12650608	0.92263093	0.59518051	0.16881866	2.35482304	0.89565963	0.73741459	1.17107080	1.12938454	0.17880357	0.58128466	0.22510441	0.80977388	0.35502292	2.24100034	1.38724095	1.32048295	1.55535700	1.69118059	1.10367411	2.13055619	3.99398438	0.86163726	2.88306734	0.53917743	2.62399208	1.84737849	8.48155736	0.84242497	1.28204538
6329.300000	131	0	0	31.5	1.211548	4095.000000	6	1.96211111	0.64966436	2.12652840	0.92263225	0.59515972	0.16880874	2.35462298	0.89565885	0.73744622	1.17107851	1.12940529	0.17879603	0.58127520	0.22510313	0.80975396	0.35501440	2.24090363	1.38727061	1.32044664	1.55532297	1.69118182	1.10362584	2.13052164	3.99386604	0.86164159	2.88297289	0.53918517	2.62405888	1.84748061	8.48304356	0.84196266	1.28202104
6329.900000	131	0	0	31.5	1.211548	4095.000000	6	1.96202191	0.64963171	2.12650202	0.92267725	0.59520747	0.16880035	2.35486800	0.89568929	0.73738507	1.17112660	1.12944469	0.17879895	0.58126196	0.22510217	0.80975199	0.35502114	2.24094691	1.38722803	1.32047622	1.55525682	1.69123436	1.10361725	2.13021679	3.99413802	0.86159655	2.88305544	0.53921167	2.62400468	1.84751791	8.48283386	0.84155550	1.28207366
6330.400000	131	0	0	31.5	1.213989	4095.000000	6	1.96206604	0.64962201	2.12662730	0.92271907	0.59520577	0.16878921	2.35479101	0.89567680	0.73739023	1.17112630	1.12933341	0.17879541	0.58127394	0.22510105	0.80975421	0.35501883	2.24096881	1.38723362	1.32043857	1.55523388	1.69127869	1.10366434	2.13016090	3.99388161	0.86162352	2.88276583	0.53917335	2.62416099	1.84734386	8.48397496	0.84111153	1.28198388
6331.000000	131	0	0	31.5	1.212769	4095.000000	6	1.96209327	0.64964428	2.12668462	0.92267804	0.59519919	0.16878600	2.35469885	0.89567082	0.73737055	1.17113030	1.12932920	0.17879326	0.58127730	0.22510537	0.80976355	0.35501227	2.24102706	1.38722664	1.32048631	1.55518761	1.69120891	1.10368714	2.12997954	3.99402279	0.86161741	2.88303796	0.53918701	2.62416603	1.84732876	8.48385467	0.84075178	1.28196974
6331.600000	131	0	0	31.5	1.212158	4095.000000	6	1.96204444	0.64966369	2.12649594	0.92270133	0.59516990	0.16877349	2.35484159	0.89569111	0.73732322	1.17107388	1.12941732	0.17879033	0.58128571	0.22509626	0.80974830	0.35502025	2.24094691	1.38732436	1.32038748	1.55523885	1.69116294	1.10369632	2.12989623	3.99392936	0.86164082	2.88315129	0.53916132	2.62390574	1.84731145	8.48367887	0.84038961	1.28203749
6332.100000	131	0	0	31.5	1.213379	4095.000000	7	1.96199374	0.64964142	2.12637777	0.92267248	0.59521574	0.16876952	2.35465670	0.89570724	0.73732064	1.17108745	1.12929552	0.17878664	0.58128844	0.22509706	0.80974609	0.35501954	2.24120873	1.38794851	1.32078115	1.55652517	1.69312389	1.10477289	2.14266212	3.99943595	0.86347636	2.89353516	0.53977746	2.64070921	1.85543522	8.50762255	0.86037080	1.28530539
6332.700000	131	0	0	31.5	1.212158	4095.000000	7	1.96814300	0.65115344	2.13230793	0.92439330	0.61234426	0.16966799	2.35754812	0.89645663	0.74023309	1.17318625	1.13263200	0.17904584	0.58189376	0.22539552	0.81241246	0.35569260	2.24799490	1.39527225	1.32297403	1.56377485	1.69475124	1.10554652	2.16471187	4.00143529	0.86385270	2.89411617	0.53993328	2.64311236	1.85698528	8.51213207	0.88769921	1.28585113
6333.200000	131	0	0	31.5	1.213989	4095.000000	7	1.96867227	0.65130954	2.13290352	0.92449638	0.61541481	0.16996890	2.35765784	0.89648161	0.74066885	1.17360335	1.13322093	0.17909525	0.58196566	0.22543567	0.81280967	0.35574320	2.24916316	1.39601595	1.32309421	1.56480643	1.69503171	1.10569714	2.16993548	4.00182761	0.86394087	2.89393279	0.53998223	2.64369112	1.85760144	8.51327943	0.90778634	1.28601924
6333.800000	131	0	0	31.5	1.212158	4095.000000	7	1.96897605	0.65138042	2.13305562	0.92452579	0.61641159	0.17012855	2.35756950	0.89649931	0.74081397	1.17373490	1.13349618	0.17911896	0.58199593	0.22544319	0.81298120	0.35577924	2.24971238	1.39621761	1.32317973	1.56531686	1.69500456	1.10576564	2.17217436	4.00123342	0.86394801	2.89338764	0.53998569	2.64330928	1.85752692	8.51405481	0.91628825	1.28606144
6334.300000	131	0	0	31.5	1.213379	4095.000000	7	1.96868263	0.65131683	2.13277533	0.92444179	0.61568763	0.17017714	2.35754193	0.89641811	0.74071933	1.17372378	1.13335960	0.17911788	0.58200014	0.22543583	0.81292920	0.35574320	2.24954556	1.39582588	1.32305953	1.56502012	1.69475987	1.10560760	2.17059319	4.00103365	0.86373930	2.89213902	0.53993022	2.64138388	1.85678811	8.51147788	0.91389659	1.28574336
6334.900000	131	0	0	31.5	1.214600	4095.000000	7	1.96804837	0.65115123	2.13206232	0.92420598	0.61344637	0.17013680	2.35720604	0.89633951	0.74044626	1.17345823	1.13298973	0.17909741	0.58193391	0.22541311	0.81266058	0.35568568	2.24887895	1.39498166	1.32283567	1.56424235	1.69447121	1.10541697	2.16738206	4.00033248	0.86352961	2.89041036	0.53986801	2.63945874	1.85580925	8.51064087	0.90785791	1.28536635
6335.400000	131	0	0	31.5	1.212769	4095.000000	7	1.96738465	0.65099294	2.13152085	0.92403113	0.61126920	0.17005415	2.35677289	0.89622891	0.74011126	1.17326528	1.13251538	0.17907385	0.58185592	0.22538656	0.81237255	0.35561591	2.24813748	1.39416937	1.32260308	1.56337121	1.69405188	1.10530283	2.16398214	3.99984258	0.86331510	2.88965063	0.53983273	2.63794141	1.85514327	8.50694103	0.90130749	1.28499865
6336.000000	131	0	0	31.5	1.213379	4095.000000	7	1.96675690	0.65084239	2.13101814	0.92384491	0.60934768	0.16997425	2.35665533	0.89612274	0.73985379	1.17304456	1.13210563	0.17904984	0.58179979	0.22535984	0.81212300	0.35555572	2.24753238	1.39349473	1.32238837	1.56259604	1.69374565	1.10510838	2.16093373	3.99876841	0.86315411	2.88837159	0.53984028	2.63661698	1.85448063	8.50384429	0.89534568	1.28479145
6336.600000	131	0	0	31.5	1.212158	4095.000000	7	1.96634430	0.65072849	2.13048861	0.92370639	0.60781976	0.16988962	2.35634713	0.89611597	0.73964939	1.17289640	1.13185320	0.17902367	0.58175733	0.22533441	0.81190329	0.35550531	2.24688619	1.39288651	1.32227799	1.56186072	1.69350851	1.10497589	2.15843506	3.99807710	0.86300536	2.88781431	0.53973219	2.63547563	1.85392376	8.50030073	0.89028290	1.28447228
6337.100000	131	0	0	31.5	1.212769	4095.000000	7	1.96596377	0.65063094	2.13011721	0.92361025	0.60664287	0.16981568	2.35643824	0.89604884	0.73948584	1.17276369	1.13157943	0.17900766	0.58171634	0.22532081	0.81174961	0.35546395	2.24648282	1.39235619	1.32212724	1.56140071	1.69323196	1.10489202	2.15613564	3.99803968	0.86292259	2.88731322	0.53973484	2.63443799	1.85354697	8.50147959	0.88591606	1.28426086
6337.700000	131	0	0	31.5	1.214600	4095.000000	7	1.96578411	0.65055634	2.12986524	0.92353345	0.60566173	0.16975566	2.35611545	0.89607668	0.73929393	1.17260136	1.13138278	0.17899088	0.58169343	0.22529794	0.81160851	0.35543253	2.24617056	1.39199993	1.32193478	1.56084801	1.69317197	1.10485586	2.15426394	3.99794925	0.86285408	2.88676528	0.53965817	2.63391902	1.85303933	8.49788193	0.88221716	1.28410115
6338.200000	131	0	0	31.5	1.212769	4095.000000	7	1.96533833	0.65051066	2.12944925	0.92349585	0.60482274	0.16969762	2.35615312	0.89602594	0.73912878	1.17245015	1.13121657	0.17897472	0.58167304	0.22528658	0.81147480	0.35538620	2.24564898	1.39163500	1.32197011	1.56051938	1.69306760	1.10477585	2.15252011	3.99783700	0.86273007	2.88668822	0.53961474	2.63316988	1.85277310	8.49855611	0.87894290	1.28390458
6338.800000	131	0	0	31.5	1.211548	4095.000000	7	1.96514321	0.65042812	2.12932990	0.92343176	0.60409958	0.16963958	2.35595969	0.89602282	0.73900798	1.17239677	1.13112805	0.17896549	0.58163647	0.22527875	0.81132634	0.35537005	2.24534809	1.39137298	1.32185471	1.56015630	1.69284082	1.10469969	2.15101464	3.99741400	0.86258696	2.88641640	0.53960373	2.63258793	1.85220157	8.49491405	0.87611373	1.28380219
6339.300000	131	0	0	31.5	1.213989	4095.000000	7	1.96498055	0.65039304	2.12903233	0.92336980	0.60348416	0.16959560	2.35591077	0.89600305	0.73889658	1.17226471	1.13099017	0.17895517	0.58161251	0.22526851	0.81124879	0.35534520	2.24528331	1.39115086	1.32166935	1.55987877	1.69278125	1.10459835	2.14976651	3.99724981	0.86258696	2.88612780	0.53956009	2.63197957	1.85201866	8.49430831	0.87369771	1.28373602
6339.900000	131	0	0	31.5	1.214600	4095.000000	7	1.96468581	0.65034780	2.12886426	0.92338489	0.60295118	0.16955329	2.35593382	0.89600565	0.73884639	1.17222399	1.13087637	0.17894655	0.58160746	0.22525843	0.81114466	0.35533189	2.24508042	1.39087877	1.32167338	1.55961316	1.69277016	1.10455598	2.14872251	3.99691418	0.86254113	2.88602344	0.53958864	2.63168113	1.85165468	8.49348944	0.87150596	1.28360369
6340.500000	131	0	0	31.5	1.215820	4095.000000	7	1.96444234	0.65030499	2.12884395	0.92333193	0.60250843	0.16951313	2.35581969	0.89601189	0.73876102	1.17214223	1.13075717	0.17893624	0.58158371	0.22524836	0.81110823	0.35530047	2.24472287	1.39072071	1.32157650	1.55925983	1.69262762	1.10447568	2.14746289	3.99651313	0.86248384	2.88545758	0.53954725	2.63139348	1.85149228	8.49080811	0.86956593	1.28354147
6341.000000	131	0	0	31.5	1.211548	4095.000000	7	1.96430746	0.65029175	2.12849872	0.92327050	0.60210058	0.16948518	2.35580675	0.89597495	0.73867941	1.17206973	1.13060637	0.17892870	0.58158245	0.22523604	0.81104521	0.35529710	2.24434450	1.39050497	1.32151495	1.55899048	1.69260092	1.10442324	2.14658737	3.99651209	0.86242070	2.88529442	0.53957865	2.63103254	1.85116753	8.49116637	0.86777651	1.28345424
6341.600000	131	0	0	31.5	1.215820	4095.000000	7	1.96424402	0.65023505	2.12866016	0.92328771	0.60170052	0.16944899	2.35562966	0.89589507	0.73861493	1.17201698	1.13058621	0.17892039	0.58155996	0.22523684	0.81096694	0.35527225	2.24421393	1.39031094	1.32148198	1.55885256	1.69247481	1.10434917	2.14551726	3.99636768	0.86236928	2.88528882	0.53951014	2.63057307	1.85092734	8.48653251	0.86613948	1.28342166
6342.100000	131	0	0	31.5	1.213379	4095.000000	7	1.96425389	0.65020261	2.12858807	0.92325594	0.60132019	0.16941235	2.35564315	0.89588258	0.73853614	1.17197934	1.13047786	0.17891638	0.58155534	0.22522708	0.81086602	0.35525930	2.24402987	1.39019697	1.32134341	1.55864723	1.69226904	1.10441642	2.14485018	3.99631054	0.86232014	2.88530072	0.53951360	2.63020531	1.85083127	8.48775773	0.86460336	1.28328211
6342.700000	0	0	0	31.5	1.211548	4095.000000	0	1.96398604	0.65019577	2.12841445	0.92318392	0.60097811	0.16938639	2.35579439	0.89584772	0.73846299	1.17193523	1.13045047	0.17890684	0.58151057	0.22522164	0.81080695	0.35525522	2.24378964	1.39001485	1.32126303	1.55850627	1.69225878	1.10429821	2.14412911	3.99637184	0.86227101	2.88488763	0.53949464	2.62966008	1.85016915	8.48556673	0.86213940	1.28290662
6343.200000	0	0	0	31.5	1.212158	4095.000000	0	1.96323436	0.64996015	2.12775057	0.92305393	0.59968577	0.16930608	2.35569824	0.89582066	0.73828175	1.17185071	1.13029940	0.17890099	0.58151562	0.22521269	0.81075970	0.35523765	2.24365858	1.39000332	1.32118030	1.55814550	1.69192286	1.10414920	2.14096635	3.99529990	0.86199355	2.88342765	0.53937945	2.62708597	1.84924102	8.48469366	0.85726466	1.28257234
6343.800000	0	0	0	31.5	1.212158	4095.000000	0	1.96285580	0.64992022	2.12732230	0.92295862	0.59881671	0.16922821	2.35558131	0.89582118	0.73822127	1.17176219	1.13013571	0.17889207	0.58150132	0.22520789	0.81074050	0.35523055	2.24347456	1.39000471	1.32112245	1.55804593	1.69201361	1.10423422	2.14036396	3.99540791	0.86202002	2.88383071	0.53940697	2.62753847	1.84942412	8.48301272	0.85616636	1.28267268
6344.400000	0	0	0	31.5	1.212158	4095.000000	0	1.96301736	0.64996192	2.12761862	0.92298907	0.59896886	0.16921768	2.35554982	0.89580948	0.73819689	1.17175941	1.13018806	0.17889237	0.58150511	0.22521093	0.81073091	0.35523019	2.24349809	1.38995194	1.32108210	1.55813822	1.69206412	1.10419808	2.14039050	3.99544322	0.86205820	2.88426953	0.53936273	2.62782376	1.84945523	8.48338279	0.85561193	1.28270459
6344.900000	0	0	0	31.5	1.210327	4095.000000	0	1.96330811	0.65000449	2.12771555	0.92304413	0.59910847	0.16920852	2.35544076	0.89580297	0.73823276	1.17174738	1.13016580	0.17889622	0.58152024	0.22520549	0.81073312	0.35523747	2.24362915	1.38995823	1.32118030	1.55817843	1.69206124	1.10424696	2.14027821	3.99565198	0.86208493	2.88447811	0.53935662	2.62810910	1.84951346	8.48381766	0.85519173	1.28275954
6345.500000	0	0	0	31.5	1.213989	4095.000000	0	1.96321228	0.65005457	2.12799366	0.92306055	0.59916806	0.16920714	2.35572636	0.89582951	0.73824589	1.17178162	1.13021845	0.17889237	0.58151330	0.22520853	0.81071245	0.35522859	2.24367034	1.39004421	1.32115877	1.55814205	1.69210108	1.10417675	2.14028841	3.99592308	0.86211929	2.88484003	0.53938801	2.62830923	1.84957035	8.48446848	0.85493050	1.28279376
6346.000000	0	0	0	31.5	1.212158	4095.000000	0	1.96340957	0.65003869	2.12810684	0.92306717	0.59926320	0.16921081	2.35565889	0.89582899	0.73822877	1.17182141	1.13025155	0.17888899	0.58151246	0.22520805	0.81069695	0.35522629	2.24366178	1.39000227	1.32113557	1.55816197	1.69204523	1.10420223	2.14033027	3.99563121	0.86210096	2.88490724	0.53948852	2.62841719	1.84983616	8.48521502	0.85464145	1.28284509
6346.600000	0	0	0	31.5	1.213379	4095.000000	0	1.96337340	0.65004663	2.12788556	0.92308332	0.59939496	0.16921187	2.35572073	0.89585084	0.73823768	1.17180629	1.13016249	0.17889314	0.58150216	0.22520581	0.81067455	0.35522948	2.24361952	1.39002743	1.32120855	1.55821060	1.69212941	1.10418771	2.14046094	3.99579116	0.86216740	2.88502906	0.53941023	2.62840267	1.84970814	8.48556056	0.85452722	1.28287075
6347.100000	0	0	0	31.5	1.212769	4095.000000	0	1.96352748	0.65007465	2.12798859	0.92312541	0.59947968	0.16920943	2.35559255	0.89583367	0.73825784	1.17176249	1.13014955	0.17889130	0.58151330	0.22521045	0.81071442	0.35522966	2.24375434	1.39001310	1.32121056	1.55824239	1.69205303	1.10423304	2.14050995	3.99587633	0.86211064	2.88509487	0.53941085	2.62826630	1.84986417	8.48490343	0.85433929	1.28290892
6347.700000	0	0	0	31.5	1.212769	4095.000000	0	1.96355144	0.65007818	2.12816420	0.92313203	0.59956846	0.16921035	2.35571455	0.89588883	0.73831293	1.17175972	1.13025667	0.17889099	0.58152213	0.22520853	0.81070433	0.35523161	2.24368532	1.38999633	1.32122805	1.55816350	1.69213393	1.10424844	2.14058550	3.99569145	0.86214449	2.88483023	0.53943980	2.62842351	1.84984372	8.48448082	0.85422001	1.28296782
6348.200000	0	0	0	31.5	1.213379	4095.000000	0	1.96359936	0.65008656	2.12817181	0.92316195	0.59961168	0.16921630	2.35543571	0.89588232	0.73828504	1.17177391	1.13020792	0.17888622	0.58153810	0.22520885	0.81070900	0.35523978	2.24364788	1.38992677	1.32124924	1.55816963	1.69210231	1.10424726	2.14037570	3.99568002	0.86214398	2.88501436	0.53941166	2.62851569	1.84993307	8.48546183	0.85412024	1.28295005
6348.800000	128	0	0	31.5	1.213379	4095.000000	1	1.96368909	0.65010487	2.12822257	0.92313282	0.59968257	0.16921752	2.35557569	0.89585813	0.73831012	1.17179766	1.13010532	0.17888560	0.58152255	0.22520917	0.81070605	0.35522682	2.24366232	1.39000576	1.32123646	1.55828337	1.69205262	1.10426355	2.14051403	3.99582751	0.86216358	2.88516489	0.53942206	2.62859651	1.84990418	8.48455794	0.85394628	1.28296058
6349.400000	128	0	0	31.5	1.213379	4095.000000	1	1.96362802	0.65008105	2.12802970	0.92309655	0.59932301	0.16919340	2.35555601	0.89582222	0.73816524	1.17170543	1.13004935	0.17887267	0.58149313	0.22519062	0.81051558	0.35518174	2.24318626	1.38930717	1.32107033	1.55759069	1.69167075	1.10397799	2.13779544	3.99458652	0.86175152	2.88324434	0.53929811	2.62509145	1.84823692	8.47935349	0.85004450	1.28228088
6349.900000	128	0	0	31.5	1.213379	4095.000000	1	1.96230125	0.64974420	2.12677693	0.92274368	0.59638481	0.16899419	2.35502762	0.89565885	0.73755260	1.17129126	1.12941552	0.17882327	0.58135190	0.22513320	0.81000263	0.35505450	2.24186771	1.38763780	1.32059489	1.55589318	1.69113503	1.10371261	2.13269497	3.99402383	0.86161690	2.88248814	0.53924877	2.62430658	1.84786872	8.47701191	0.84777957	1.28209833
6350.500000	128	0	0	31.5	1.212769	4095.000000	1	1.96211580	0.64970207	2.12664657	0.92268995	0.59587957	0.16890917	2.35502650	0.89565781	0.73746544	1.17114295	1.12929010	0.17880695	0.58133425	0.22511737	0.80985357	0.35503622	2.24146418	1.38741615	1.32051724	1.55563999	1.69113872	1.10367115	2.13159863	3.99401033	0.86161843	2.88270707	0.53924939	2.62437592	1.84776303	8.47859544	0.84667796	1.28215556
6351.100000	128	0	0	31.5	1.213989	4095.000000	1	1.96209280	0.64972766	2.12672367	0.92274289	0.59579421	0.16888444	2.35514284	0.89562738	0.73747856	1.17117655	1.12926213	0.17880388	0.58131933	0.22511705	0.80982086	0.35503090	2.24122049	1.38739975	1.32048227	1.55557841	1.69114365	1.10365871	2.13132564	3.99394286	0.86157365	2.88272596	0.53925917	2.62431226	1.84778656	8.48024109	0.84585694	1.28211543
6351.600000	128	0	0	31.5	1.212769	4095.000000	1	1.96209796	0.64971045	2.12668766	0.92271615	0.59577722	0.16886368	2.35502031	0.89562217	0.73746989	1.17117594	1.12926815	0.17880003	0.58133047	0.22511273	0.80981102	0.35503179	2.24117881	1.38740987	1.32048261	1.55548166	1.69102872	1.10367026	2.13086465	3.99402383	0.86158789	2.88282109	0.53921086	2.62423599	1.84741446	8.48289862	0.84506858	1.28200854
6352.100000	128	0	0	31.5	1.212158	4095.000000	1	1.96200642	0.64969237	2.12671404	0.92271589	0.59565493	0.16883591	2.35483822	0.89560084	0.73743099	1.17116360	1.12927025	0.17879341	0.58131072	0.22511049	0.80978421	0.35502434	2.24083738	1.38733483	1.32046244	1.55532373	1.69104596	1.10369455	2.13055975	3.99381414	0.86157950	2.88285117	0.53922044	2.62412317	1.84758008	8.48050617	0.84440794	1.28202071
6352.700000	128	0	0	31.5	1.213989	4095.000000	1	1.96199468	0.64968950	2.12666991	0.92272251	0.59561948	0.16881805	2.35504111	0.89557457	0.73740382	1.17113092	1.12933100	0.17879603	0.58130336	0.22510777	0.80975888	0.35502380	2.24096507	1.38731249	1.32047522	1.55522126	1.69105129	1.10363532	2.13024778	3.99363353	0.86154566	2.88317228	0.53917783	2.62402548	1.84736784	8.48216782	0.84388743	1.28201742
6353.300000	128	0	0	31.5	1.212769	4095.000000	1	1.96204773	0.64966391	2.12652231	0.92269524	0.59558445	0.16880172	2.35518556	0.89560657	0.73739679	1.17112815	1.12930183	0.17878941	0.58132122	0.22510761	0.80974904	0.35502096	2.24096828	1.38731738	1.32043488	1.55523005	1.69098891	1.10357313	2.13014261	3.99390549	0.86156423	2.88274904	0.53919598	2.62397380	1.84714629	8.48282770	0.84344530	1.28202400
6353.800000	128	0	0	31.5	1.213379	4095.000000	1	1.96202003	0.64968046	2.12664150	0.92269842	0.59556577	0.16879287	2.35513104	0.89562556	0.73734829	1.17111366	1.12933612	0.17878664	0.58130630	0.22510713	0.80978618	0.35501600	2.24085875	1.38728702	1.32039521	1.55510082	1.69101969	1.10361281	2.12982206	3.99375082	0.86155253	2.88297639	0.53919353	2.62388620	1.84724574	8.48218941	0.84299450	1.28201413
6354.400000	128	0	0	31.5	1.212769	4095.000000	1	1.96189000	0.64967384	2.12677288	0.92270689	0.59553031	0.16878570	2.35505123	0.89566145	0.73733400	1.17109269	1.12924048	0.17878294	0.58131597	0.22510153	0.80975863	0.35501351	2.24100996	1.38728073	1.32044933	1.55515167	1.69092981	1.10360630	2.12976162	3.99396051	0.86151716	2.88299668	0.53917661	2.62397884	1.84728348	8.48399963	0.84261496	1.28197829
6355.000000	128	0	0	31.5	1.210938	4095.000000	1	1.96191770	0.64968266	2.12674701	0.92272224	0.59553881	0.16877120	2.35501245	0.89564116	0.73737664	1.17110687	1.12926394	0.17878818	0.58131303	0.22510585	0.80975273	0.35502096	2.24105110	1.38726712	1.32054682	1.55506832	1.69099342	1.10366049	2.12965546	3.99395739	0.86149477	2.88313170	0.53916662	2.62402989	1.84737094	8.48308057	0.84224581	1.28198322
6355.500000	128	0	0	31.5	1.213989	4095.000000	1	1.96194633	0.64966744	2.12689817	0.92268439	0.59552225	0.16876769	2.35507371	0.89565027	0.73736727	1.17105908	1.12924319	0.17878633	0.58131660	0.22510201	0.80973969	0.35501795	2.24111682	1.38726189	1.32054279	1.55493222	1.69102708	1.10365812	2.12962905	3.99368232	0.86149171	2.88316528	0.53916275	2.62399145	1.84741401	8.48280919	0.84198050	1.28195559
6356.100000	128	0	0	31.5	1.211548	4095.000000	1	1.96192380	0.64964914	2.12662578	0.92265157	0.59550314	0.16876265	2.35510968	0.89565053	0.73735625	1.17108467	1.12926213	0.17878079	0.58129180	0.22509194	0.80972174	0.35501777	2.24095973	1.38720849	1.32050144	1.55493031	1.69113831	1.10357728	2.12945281	3.99407470	0.86154260	2.88324224	0.53915582	2.62414019	1.84726705	8.48284620	0.84165520	1.28199407
6356.700000	128	0	0	31.5	1.214600	4095.000000	1	1.96191394	0.64966612	2.12665266	0.92266189	0.59551991	0.16875731	2.35516364	0.89560891	0.73733775	1.17112784	1.12917221	0.17877925	0.58129601	0.22510425	0.80973035	0.35500588	2.24083364	1.38716836	1.32051287	1.55492457	1.69105294	1.10363769	2.12958892	3.99370411	0.86152835	2.88297919	0.53916988	2.62402170	1.84722044	8.48281228	0.84136388	1.28190955
6357.200000	128	0	0	31.5	1.212769	4095.000000	1	1.96184494	0.64967384	2.12667092	0.92269021	0.59551206	0.16875319	2.35491915	0.89560293	0.73730495	1.17108868	1.12928740	0.17878079	0.58129243	0.22509850	0.80974240	0.35500996	2.24084646	1.38718999	1.32049169	1.55496319	1.69103488	1.10357846	2.12924256	3.99349133	0.86154820	2.88296520	0.53916866	2.62387612	1.84717071	8.48379915	0.84113614	1.28196809
6357.700000	128	0	0	31.5	1.212158	4095.000000	1	1.96194352	0.64966810	2.12662984	0.92266586	0.59551906	0.16874892	2.35505291	0.89558888	0.73733001	1.17105199	1.12923747	0.17877525	0.58128403	0.22510601	0.80971830	0.35500517	2.24081333	1.38712369	1.32051186	1.55486914	1.69104268	1.10362022	2.12940151	3.99340311	0.86152454	2.88328492	0.53916601	2.62382255	1.84721200	8.48527672	0.84091244	1.28188653
6358.300000	128	0	0	31.5	1.212769	4095.000000	1	1.96187686	0.64967031	2.12664708	0.92266851	0.59547724	0.16873930	2.35507427	0.89560527	0.73730682	1.17104583	1.12929973	0.17877540	0.58127814	0.22509530	0.80972986	0.35501085	2.24079143	1.38711636	1.32047622	1.55484544	1.69100122	1.10365161	2.12936850	3.99366467	0.86151029	2.88301137	0.53915134	2.62398704	1.84715429	8.48226033	0.84062728	1.28191482
6358.800000	128	0	0	31.5	1.213379	4095.000000	1	1.96173510	0.64967097	2.12656745	0.92269339	0.59546939	0.16873610	2.35482585	0.89562035	0.73729862	1.17104922	1.12928770	0.17877125	0.58129012	0.22509897	0.80973182	0.35501191	2.24084432	1.38718720	1.32051387	1.55482327	1.69108003	1.10359623	2.12918111	3.99363768	0.86150952	2.88301347	0.53913788	2.62391582	1.84705396	8.48269510	0.84043127	1.28186812
6359.400000	128	0	0	31.5	1.215210	4095.000000	1	1.96178345	0.64967274	2.12677795	0.92269233	0.59547873	0.16873213	2.35498603	0.89560709	0.73728901	1.17107512	1.12936108	0.17877310	0.58129096	0.22509610	0.80973084	0.35502398	2.24082295	1.38715963	1.32050648	1.55488176	1.69098480	1.10355270	2.12908767	3.99364080	0.86150342	2.88279171	0.53914216	2.62365430	1.84693543	8.48148029	0.84018710	1.28182668
6360.000000	128	0	0	31.5	1.213379	4095.000000	3	1.96188390	0.64964318	2.12661969	0.92272568	0.59543691	0.16872465	2.35485058	0.89562608	0.73727449	1.17110101	1.12934544	0.17877617	0.58130105	0.22509881	0.80971166	0.35501067	2.24088065	1.38723466	1.32050244	1.55491655	1.69104432	1.10366434	2.12948734	3.99397089	0.86181692	2.88484003	0.53929913	2.62851506	1.84993619	8.48961307	0.84523171	1.28332259
6360.500000	128	0	0	31.5	1.213989	4095.000000	3	1.96456736	0.65037781	2.12949953	0.92348817	0.60183507	0.16909906	2.35604403	0.89598509	0.73854904	1.17195929	1.13052722	0.17887560	0.58156459	0.22522692	0.81079736	0.35527847	2.24351521	1.39018963	1.32149544	1.55796093	1.69275332	1.10449524	2.14336891	3.99671469	0.86261370	2.88828536	0.53953338	2.63341725	1.85179395	8.49243899	0.85208544	1.28383314
6361.100000	128	0	0	31.5	1.212769	4095.000000	3	1.96541168	0.65054398	2.13010654	0.92364945	0.60452211	0.16933203	2.35627234	0.89601606	0.73898289	1.17236869	1.13103834	0.17892670	0.58168460	0.22526963	0.81127169	0.35540253	2.24462920	1.39105433	1.32166363	1.55891501	1.69304049	1.10463420	2.14791973	3.99717084	0.86271504	2.88823699	0.53961046	2.63397344	1.85233465	8.49209300	0.85623989	1.28402015
6361.700000	128	0	0	31.5	1.213379	4095.000000	3	1.96558096	0.65061218	2.13027826	0.92369394	0.60545349	0.16943266	2.35634488	0.89608059	0.73914122	1.17248996	1.13141591	0.17894347	0.58168208	0.22528402	0.81140586	0.35542170	2.24518052	1.39131876	1.32177094	1.55933455	1.69313417	1.10472518	2.15002233	3.99713550	0.86287649	2.88820825	0.53963411	2.63474626	1.85284299	8.49533749	0.86001082	1.28421772
6362.200000	128	0	0	31.5	1.212158	4095.000000	3	1.96593273	0.65065676	2.13052316	0.92373235	0.60637993	0.16952382	2.35638987	0.89612274	0.73931739	1.17258994	1.13149812	0.17895979	0.58172433	0.22530114	0.81153858	0.35544815	2.24552530	1.39158602	1.32193444	1.55976148	1.69325497	1.10478237	2.15225424	3.99755222	0.86290222	2.88863309	0.53966143	2.63530720	1.85312794	8.49547349	0.86382467	1.28429840
6362.700000	128	0	0	31.5	1.213989	4095.000000	3	1.96614580	0.65070863	2.13073608	0.92377207	0.60720850	0.16959911	2.35639606	0.89613809	0.73942062	1.17272326	1.13162038	0.17897626	0.58174325	0.22530994	0.81168953	0.35547211	2.24585567	1.39191560	1.32197280	1.56014825	1.69338359	1.10477644	2.15387767	3.99788689	0.86297531	2.88901874	0.53970752	2.63588980	1.85368859	8.49668221	0.86761377	1.28444857
6363.300000	128	0	0	31.5	1.212769	4095.000000	3	1.96634712	0.65075321	2.13085754	0.92382240	0.60793284	0.16966386	2.35650404	0.89614356	0.73955600	1.17283868	1.13178422	0.17899011	0.58176322	0.22532785	0.81180108	0.35549448	2.24613200	1.39213046	1.32201788	1.56046570	1.69357180	1.10490239	2.15559997	3.99794094	0.86308152	2.88908606	0.53973117	2.63662648	1.85400483	8.49824684	0.87146524	1.28459151
6363.900000	128	0	0	31.5	1.215210	4095.000000	3	1.96655647	0.65081943	2.13104457	0.92385551	0.60857270	0.16972297	2.35654622	0.89615943	0.73965619	1.17289887	1.13193242	0.17899796	0.58180126	0.22533633	0.81191881	0.35550886	2.24627393	1.39230089	1.32210335	1.56082845	1.69366920	1.10492996	2.15682315	3.99830579	0.86310368	2.88933151	0.53979521	2.63715047	1.85439731	8.50044614	0.87531866	1.28476476
6364.400000	128	0	0	31.5	1.213379	4095.000000	3	1.96671267	0.65085144	2.13113249	0.92392226	0.60917790	0.16977872	2.35669133	0.89610921	0.73977728	1.17295443	1.13203062	0.17900935	0.58183048	0.22534689	0.81201018	0.35553815	2.24664030	1.39260961	1.32222347	1.56122963	1.69374812	1.10501709	2.15827809	3.99878712	0.86322951	2.88941497	0.53984374	2.63751739	1.85464638	8.49987999	0.87915651	1.28484448
6365.000000	128	0	0	31.5	1.213379	4095.000000	3	1.96691687	0.65089735	2.13112792	0.92394981	0.60968216	0.16982454	2.35652485	0.89611467	0.73989228	1.17304980	1.13214901	0.17901982	0.58181114	0.22535520	0.81209590	0.35554543	2.24692262	1.39272477	1.32225039	1.56146554	1.69387512	1.10500020	2.15945488	3.99878089	0.86325855	2.88939042	0.53983865	2.63791542	1.85491731	8.50200568	0.88285350	1.28498218
6365.500000	128	0	0	31.5	1.213989	4095.000000	3	1.96712016	0.65093642	2.13125652	0.92396146	0.61012889	0.16987556	2.35664071	0.89615501	0.73997301	1.17312852	1.13216407	0.17903368	0.58183931	0.22536320	0.81215872	0.35557348	2.24700138	1.39292257	1.32229683	1.56170264	1.69395733	1.10506481	2.16049270	3.99900339	0.86327994	2.88952438	0.53987046	2.63816518	1.85504923	8.50058536	0.88639643	1.28496966
6366.100000	128	0	0	31.5	1.213989	4095.000000	3	1.96709710	0.65096336	2.13158592	0.92402530	0.61058069	0.16990505	2.35666040	0.89616099	0.74004225	1.17316896	1.13226289	0.17903860	0.58185193	0.22537472	0.81226489	0.35558981	2.24740431	1.39308223	1.32226419	1.56193593	1.69407325	1.10505444	2.16160626	3.99922694	0.86333268	2.88951456	0.53987474	2.63855254	1.85536524	8.50311372	0.88975960	1.28506751
6366.700000	128	0	0	31.5	1.213989	4095.000000	3	1.96730040	0.65096689	2.13156152	0.92404570	0.61098672	0.16994797	2.35689776	0.89619716	0.74012276	1.17324058	1.13234152	0.17904491	0.58186874	0.22537568	0.81227425	0.35560224	2.24742360	1.39315926	1.32230020	1.56212473	1.69412381	1.10516648	2.16250381	3.99945675	0.86339585	2.88997961	0.53986924	2.63869077	1.85547668	8.50264634	0.89302672	1.28511396
6367.200000	128	0	0	31.5	1.212769	4095.000000	3	1.96745525	0.65103356	2.13173183	0.92404438	0.61132630	0.16997455	2.35698270	0.89619794	0.74020868	1.17326003	1.13236502	0.17905045	0.58187568	0.22538256	0.81238314	0.35561697	2.24750237	1.39333574	1.32239947	1.56238570	1.69413327	1.10521924	2.16326709	3.99974274	0.86340859	2.88986597	0.53987026	2.63911817	1.85572588	8.50219137	0.89588935	1.28512813
6367.800000	128	0	0	31.5	1.212769	4095.000000	3	1.96751361	0.65104570	2.13176182	0.92406239	0.61165373	0.17001183	2.35689326	0.89620549	0.74025563	1.17332023	1.13241173	0.17905892	0.58188682	0.22538864	0.81240384	0.35562230	2.24780249	1.39346882	1.32245904	1.56254307	1.69427551	1.10524029	2.16409876	3.99988522	0.86349139	2.89012482	0.53985312	2.63934965	1.85586409	8.50324683	0.89868923	1.28521808
6368.300000	128	0	0	31.5	1.212158	4095.000000	3	1.96767223	0.65105696	2.13197588	0.92410981	0.61199068	0.17004177	2.35692589	0.89621095	0.74031690	1.17330510	1.13243282	0.17906215	0.58190091	0.22539775	0.81246026	0.35563685	2.24798686	1.39357423	1.32241495	1.56263059	1.69424262	1.10528860	2.16473613	3.99994347	0.86350872	2.89019217	0.53987454	2.63965094	1.85606696	8.50428702	0.90129861	1.28539568
6368.900000	128	0	0	31.5	1.212158	4095.000000	3	1.96774190	0.65107970	2.13186046	0.92417128	0.61227336	0.17006744	2.35683195	0.89626482	0.74036338	1.17335048	1.13254551	0.17907062	0.58192151	0.22540015	0.81251717	0.35564094	2.24818198	1.39365934	1.32248731	1.56282445	1.69431005	1.10527764	2.16545114	4.00018373	0.86353827	2.89050649	0.53994674	2.63973847	1.85634879	8.50682022	0.90370762	1.28535350
6369.400000	128	0	0	31.5	1.213989	4095.000000	3	1.96785911	0.65110332	2.13200283	0.92414213	0.61253526	0.17010105	2.35690958	0.89627991	0.74041597	1.17339062	1.13258499	0.17907462	0.58192845	0.22541263	0.81257655	0.35565461	2.24821896	1.39381766	1.32264415	1.56305519	1.69429237	1.10532833	2.16618343	4.00061543	0.86355126	2.89084330	0.53996020	2.64004742	1.85646608	8.50845598	0.90591767	1.28526882
6370.000000	128	0	0	31.5	1.213379	4095.000000	3	1.96787559	0.65111833	2.13216453	0.92415564	0.61277507	0.17011480	2.35689889	0.89627289	0.74045940	1.17337580	1.13268925	0.17908140	0.58192908	0.22541039	0.81263076	0.35565585	2.24814981	1.39384288	1.32255428	1.56306517	1.69432814	1.10531321	2.16682606	4.00050724	0.86363815	2.89093593	0.54000568	2.64029549	1.85635058	8.50776196	0.90801549	1.28540491
6370.500000	128	0	0	31.5	1.213379	4095.000000	3	1.96806155	0.65112098	2.13211673	0.92418320	0.61299773	0.17015254	2.35706540	0.89631817	0.74052233	1.17342551	1.13273657	0.17908740	0.58192130	0.22541551	0.81267118	0.35566970	2.24844841	1.39386040	1.32255024	1.56322644	1.69443750	1.10533011	2.16731953	4.00051452	0.86364426	2.89104961	0.53994062	2.64038876	1.85664002	8.50975131	0.91001006	1.28546653
6371.100000	128	0	0	31.5	1.212158	4095.000000	3	1.96818867	0.65114748	2.13221741	0.92423512	0.61324020	0.17016858	2.35682576	0.89629839	0.74054675	1.17345916	1.13272933	0.17909387	0.58194443	0.22542607	0.81273352	0.35568035	2.24833368	1.39390874	1.32264112	1.56329825	1.69437254	1.10535264	2.16808295	4.00071009	0.86368911	2.89130227	0.54006300	2.64057405	1.85684342	8.50973582	0.91181504	1.28555649
6371.700000	128	0	0	31.5	1.213379	4095.000000	3	1.96818443	0.65115101	2.13218334	0.92425632	0.61344379	0.17019884	2.35685951	0.89630151	0.74058408	1.17346101	1.13275615	0.17910079	0.58195389	0.22542319	0.81276605	0.35569438	2.24845645	1.39394937	1.32268319	1.56354863	1.69450164	1.10542675	2.16840865	4.00069345	0.86369522	2.89159075	0.54007483	2.64072889	1.85697680	8.51333525	0.91348553	1.28553540
6372.200000	128	0	0	31.5	1.214600	4095.000000	3	1.96828896	0.65119075	2.13234200	0.92420386	0.61361301	0.17021656	2.35691126	0.89627861	0.74064255	1.17346626	1.13284024	0.17909941	0.58196986	0.22542543	0.81278157	0.35568834	2.24869557	1.39409265	1.32263035	1.56360854	1.69447862	1.10537190	2.16898109	4.00091088	0.86375383	2.89134508	0.54002302	2.64100051	1.85714320	8.51122676	0.91512041	1.28555221
6372.800000	128	0	0	31.5	1.213989	4095.000000	3	1.96829838	0.65122188	2.13249000	0.92425738	0.61379665	0.17024101	2.35695627	0.89625051	0.74070008	1.17351597	1.13289057	0.17911018	0.58198122	0.22542831	0.81280844	0.35570645	2.24889396	1.39416377	1.32275051	1.56368459	1.69456784	1.10542556	2.16961523	4.00077356	0.86373319	2.89145318	0.54009155	2.64118140	1.85739662	8.51257548	0.91667975	1.28564877
6373.300000	128	0	0	31.5	1.213989	4095.000000	3	1.96842692	0.65121394	2.13253628	0.92426029	0.61401065	0.17025400	2.35693770	0.89625233	0.74074188	1.17357464	1.13296019	0.17911342	0.58197722	0.22543663	0.81285945	0.35570805	2.24906824	1.39424575	1.32276027	1.56384015	1.69446135	1.10545906	2.16998877	4.00105654	0.86372503	2.89119699	0.54009767	2.64115284	1.85757154	8.51342209	0.91826466	1.28578093
6373.900000	128	0	0	31.5	1.213989	4095.000000	3	1.96857714	0.65123160	2.13246304	0.92428732	0.61420231	0.17027616	2.35709915	0.89625571	0.74076324	1.17360366	1.13292855	0.17911603	0.58199236	0.22543919	0.81287818	0.35571515	2.24914707	1.39430531	1.32281716	1.56376525	1.69460115	1.10542349	2.17053522	4.00118036	0.86373905	2.89118226	0.54005178	2.64159591	1.85760322	8.51493888	0.91972938	1.28579378
6374.400000	128	0	0	31.5	1.213989	4095.000000	3	1.96864778	0.65126428	2.13229929	0.92430507	0.61437915	0.17029571	2.35719479	0.89626794	0.74084074	1.17363608	1.13294844	0.17912019	0.58199951	0.22544015	0.81291909	0.35572261	2.24924897	1.39438450	1.32281648	1.56396422	1.69460444	1.10547774	2.17098967	4.00151958	0.86375893	2.89165603	0.54005708	2.64159845	1.85769738	8.51569588	0.92122219	1.28581850
6375.000000	128	0	0	31.5	1.213379	4095.000000	3	1.96863035	0.65125677	2.13252000	0.92434402	0.61454525	0.17031833	2.35712165	0.89626508	0.74085742	1.17364566	1.13301204	0.17912696	0.58200645	0.22544862	0.81293067	0.35572545	2.24921786	1.39441393	1.32278989	1.56414708	1.69467722	1.10549553	2.17153326	4.00148524	0.86379715	2.89159707	0.54006137	2.64184858	1.85785581	8.51535770	0.92268677	1.28585707
6375.600000	128	0	0	31.5	1.212158	4095.000000	3	1.96872030	0.65129099	2.13263749	0.92432680	0.61476453	0.17033468	2.35714078	0.89628954	0.74089875	1.17368209	1.13308679	0.17912742	0.58199320	0.22544319	0.81297479	0.35572988	2.24933746	1.39449032	1.32279662	1.56427808	1.69466612	1.10550116	2.17201174	4.00167151	0.86382977	2.89162094	0.54003281	2.64204922	1.85781787	8.51733746	0.92408226	1.28582048
6376.100000	128	0	0	31.5	1.213989	4095.000000	6	1.96871842	0.65129718	2.13281908	0.92438138	0.61502603	0.17035944	2.35714416	0.89630177	0.74095981	1.17368889	1.13304188	0.17913297	0.58198689	0.22544942	0.81300141	0.35573770	2.24826882	1.39340753	1.32210234	1.56196240	1.69235694	1.10441465	2.15396088	3.99673650	0.86190065	2.88079956	0.53939148	2.62482413	1.84945123	8.49054561	0.87823409	1.28246937
6376.700000	128	0	0	31.5	1.213379	4095.000000	6	1.96248953	0.64975126	2.12648021	0.92262590	0.59662974	0.16941723	2.35429370	0.89560579	0.73793483	1.17145007	1.12950274	0.17886559	0.58135905	0.22515751	0.81020065	0.35506746	2.24250336	1.38771740	1.32059859	1.55683550	1.69126597	1.10387195	2.13798664	3.99528225	0.86165787	2.88147556	0.53932991	2.62398956	1.84856031	8.48534459	0.86273643	1.28214306
6377.200000	128	0	0	31.5	1.213989	4095.000000	6	1.96214021	0.64969700	2.12621041	0.92263569	0.59558763	0.16919920	2.35439990	0.89562608	0.73772788	1.17119382	1.12924289	0.17883958	0.58132984	0.22513704	0.80999844	0.35503427	2.24194950	1.38745594	1.32054480	1.55622292	1.69110753	1.10378813	2.13518006	3.99517528	0.86163243	2.88234476	0.53925835	2.62413640	1.84820893	8.48382074	0.85672708	1.28211905
6377.800000	131	0	0	31.5	1.213989	4095.000000	6	1.96207731	0.64971354	2.12631944	0.92267725	0.59547767	0.16909677	2.35456398	0.89568851	0.73768078	1.17113585	1.12925221	0.17882650	0.58134434	0.22512888	0.80997680	0.35503179	2.24172286	1.38736031	1.32049539	1.55588247	1.69110096	1.10379731	2.13392265	3.99495721	0.86159477	2.88252871	0.53925897	2.62429209	1.84820893	8.48312682	0.85328028	1.28202170
6378.300000	131	0	0	31.5	1.212158	4095.000000	6	1.96205994	0.64970075	2.12643305	0.92269657	0.59533757	0.16903403	2.35438079	0.89564715	0.73762806	1.17109146	1.12921792	0.17881557	0.58131891	0.22512456	0.80988751	0.35502522	2.24157214	1.38736729	1.32043151	1.55576811	1.69095156	1.10374549	2.13329982	3.99483364	0.86158179	2.88288475	0.53921432	2.62422969	1.84809212	8.48416002	0.85087713	1.28202203
6378.900000	131	0	0	31.5	1.212769	4095.000000	6	1.96200079	0.64970736	2.12638842	0.92268889	0.59527305	0.16899083	2.35453476	0.89566275	0.73758681	1.17107203	1.12919687	0.17881203	0.58132017	0.22511849	0.80984644	0.35501582	2.24144601	1.38735403	1.32038781	1.55562890	1.69104021	1.10376326	2.13253323	3.99491048	0.86156372	2.88301557	0.53929525	2.62407338	1.84795666	8.48305281	0.84910229	1.28198684
6379.400000	131	0	0	31.5	1.212769	4095.000000	6	1.96189657	0.64968398	2.12628546	0.92270477	0.59520428	0.16895496	2.35454543	0.89561333	0.73754135	1.17107820	1.12921883	0.17880511	0.58131177	0.22511481	0.80981126	0.35502345	2.24123759	1.38724793	1.32036260	1.55555394	1.69105129	1.10370906	2.13203384	3.99469035	0.86155431	2.88315269	0.53920433	2.62408724	1.84778656	8.48395337	0.84767416	1.28199835
6380.000000	131	0	0	31.5	1.213379	4095.000000	6	1.96194258	0.64969744	2.12635799	0.92266613	0.59516226	0.16891894	2.35461399	0.89559798	0.73753597	1.17105076	1.12915868	0.17880126	0.58128151	0.22511385	0.80980143	0.35502398	2.24122209	1.38726189	1.32039723	1.55549849	1.69103241	1.10374223	2.13155186	3.99455122	0.86156347	2.88319327	0.53927222	2.62398514	1.84777324	8.48509779	0.84658926	1.28186746
6380.600000	131	0	0	31.5	1.213989	4095.000000	6	1.96192286	0.64966921	2.12638081	0.92268174	0.59514040	0.16890138	2.35469042	0.89561671	0.73753222	1.17104490	1.12928559	0.17880064	0.58129369	0.22511129	0.80977708	0.35501724	2.24121408	1.38718790	1.32038748	1.55527479	1.69115637	1.10371172	2.13139579	3.99498525	0.86152301	2.88337308	0.53922146	2.62397947	1.84766444	8.48133847	0.84567536	1.28194573
6381.100000	131	0	0	31.5	1.213989	4095.000000	6	1.96183884	0.64968046	2.12648173	0.92266295	0.59511281	0.16888353	2.35437911	0.89558940	0.73747458	1.17106926	1.12925461	0.17879741	0.58129979	0.22510345	0.80977560	0.35502753	2.24100568	1.38724688	1.32038008	1.55521285	1.69102215	1.10369395	2.13110556	3.99497798	0.86152835	2.88320656	0.53919475	2.62394733	1.84758096	8.48340130	0.84485840	1.28188851
6381.700000	131	0	0	31.5	1.213379	4095.000000	6	1.96192004	0.64966810	2.12643355	0.92268016	0.59512746	0.16885865	2.35465164	0.89561671	0.73746825	1.17106217	1.12917612	0.17879572	0.58128340	0.22510857	0.80977216	0.35502593	2.24111308	1.38716347	1.32036563	1.55526064	1.69098891	1.10372860	2.13081078	3.99502159	0.86152199	2.88343535	0.53915623	2.62392842	1.84760183	8.48142479	0.84412565	1.28184312
6382.200000	131	0	0	31.5	1.212769	4095.000000	6	1.96184963	0.64966810	2.12633212	0.92268174	0.59511897	0.16884552	2.35456960	0.89562348	0.73746052	1.17103103	1.12925792	0.17879049	0.58126533	0.22510249	0.80973109	0.35500925	2.24106072	1.38713799	1.32037269	1.55513982	1.69086332	1.10365131	2.13064156	3.99503094	0.86158052	2.88328422	0.53917539	2.62393599	1.84753345	8.48281228	0.84358462	1.28179150
6382.800000	131	0	0	31.5	1.213379	4095.000000	6	1.96181114	0.64966215	2.12642848	0.92269207	0.59513934	0.16883545	2.35461736	0.89559044	0.73745817	1.17105816	1.12922244	0.17878941	0.58127772	0.22509658	0.80975396	0.35501529	2.24100942	1.38717045	1.32035722	1.55503506	1.69088261	1.10367826	2.13057347	3.99490841	0.86154260	2.88319956	0.53915521	2.62385595	1.84748949	8.48519034	0.84293970	1.28182142
6383.300000	131	0	0	31.5	1.213989	4095.000000	6	1.96191582	0.64964781	2.12654209	0.92269048	0.59513786	0.16881759	2.35459713	0.89557873	0.73738085	1.17108621	1.12914004	0.17878141	0.58128718	0.22510169	0.80974191	0.35501777	2.24098538	1.38720709	1.32033941	1.55500065	1.69092324	1.10366434	2.13039258	3.99503302	0.86155405	2.88357739	0.53918966	2.62380869	1.84748328	8.48551428	0.84241693	1.28179840
6383.900000	131	0	0	31.5	1.212769	4095.000000	6	1.96171774	0.64964164	2.12649949	0.92271271	0.59516736	0.16881057	2.35461287	0.89562608	0.73738390	1.17103380	1.12916620	0.17877725	0.58127121	0.22510009	0.80973330	0.35500978	2.24103240	1.38714846	1.32027890	1.55494789	1.69089862	1.10370195	2.13032551	3.99509428	0.86152912	2.88351022	0.53924714	2.62385847	1.84743710	8.48335195	0.84199055	1.28179117
6384.500000	131	0	0	31.5	1.213989	4095.000000	6	1.96178955	0.64964715	2.12645688	0.92271430	0.59516184	0.16880050	2.35465108	0.89564116	0.73734103	1.17106741	1.12914846	0.17878310	0.58125566	0.22509929	0.80975691	0.35500446	2.24096614	1.38717010	1.32037269	1.55500677	1.69084485	1.10372357	2.13026150	3.99480665	0.86153090	2.88339267	0.53918089	2.62377088	1.84738204	8.48533842	0.84158890	1.28177834
6385.000000	131	0	0	31.5	1.212769	4095.000000	6	1.96173792	0.64965840	2.12658723	0.92271139	0.59514465	0.16879333	2.35491072	0.89564819	0.73738390	1.17101253	1.12922003	0.17878033	0.58126659	0.22510201	0.80972641	0.35500428	2.24078128	1.38705982	1.32041370	1.55483971	1.69087317	1.10365101	2.13011315	3.99472877	0.86153395	2.88355010	0.53916112	2.62376836	1.84735674	8.48569940	0.84117304	1.28175434
6385.600000	131	0	0	31.5	1.212769	4095.000000	6	1.96179612	0.64961738	2.12649644	0.92273309	0.59515271	0.16877944	2.35476235	0.89563180	0.73735204	1.17108344	1.12914936	0.17877417	0.58126428	0.22510345	0.80971289	0.35499470	2.24064771	1.38710414	1.32036697	1.55488673	1.69091134	1.10366582	2.12991604	3.99432593	0.86148662	2.88340177	0.53913299	2.62372172	1.84732743	8.48437903	0.84084265	1.28178327
6386.100000	131	0	0	31.5	1.211548	4095.000000	6	1.96175059	0.64964473	2.12644420	0.92272674	0.59514953	0.16878157	2.35449655	0.89567316	0.73736047	1.17101129	1.12913823	0.17877463	0.58124642	0.22509818	0.80970256	0.35500553	2.24082990	1.38706890	1.32032563	1.55473038	1.69091873	1.10367322	2.12981648	3.99461352	0.86149731	2.88366696	0.53913503	2.62365871	1.84733986	8.48532300	0.84050505	1.28170567
6386.700000	131	0	0	31.5	1.213989	4095.000000	7	1.96184118	0.64962929	2.12644775	0.92272754	0.59514295	0.16877333	2.35461792	0.89563024	0.73737031	1.17102548	1.12925101	0.17876971	0.58126407	0.22510105	0.80969666	0.35500127	2.24109919	1.38762105	1.32060632	1.55591307	1.69285232	1.10476548	2.14233308	3.99968034	0.86333904	2.89357169	0.53973831	2.64053471	1.85546197	8.50767212	0.86029910	1.28497230
6387.200000	131	0	0	31.5	1.212769	4095.000000	7	1.96785441	0.65113556	2.13252763	0.92440125	0.61221450	0.16966157	2.35743165	0.89631140	0.74024694	1.17313531	1.13244457	0.17902798	0.58189859	0.22538912	0.81239448	0.35567449	2.24791022	1.39495958	1.32283533	1.56341153	1.69458223	1.10558032	2.16442800	4.00204720	0.86371128	2.89422860	0.53993756	2.64262900	1.85694736	8.51348101	0.88737962	1.28548070
6387.800000	131	0	0	31.5	1.214600	4095.000000	7	1.96854936	0.65131219	2.13295744	0.92449452	0.61530178	0.16997058	2.35745809	0.89634107	0.74064912	1.17356537	1.13306569	0.17907539	0.58196377	0.22543119	0.81276038	0.35574018	2.24902266	1.39583324	1.32303025	1.56459776	1.69473643	1.10577720	2.16986408	4.00231469	0.86377447	2.89353446	0.54005361	2.64324004	1.85749033	8.51601236	0.90756980	1.28575160
6388.400000	131	0	0	31.5	1.213379	4095.000000	7	1.96885217	0.65136143	2.13319196	0.92450539	0.61644757	0.17012137	2.35750479	0.89632832	0.74087526	1.17374972	1.13323962	0.17910002	0.58199530	0.22544671	0.81297085	0.35576664	2.24967322	1.39613695	1.32315414	1.56525535	1.69494658	1.10578639	2.17237118	4.00201078	0.86387971	2.89346351	0.54006279	2.64365744	1.85780627	8.51739332	0.91872291	1.28585443
6388.900000	131	0	0	31.5	1.212769	4095.000000	7	1.96885500	0.65137314	2.13319603	0.92451731	0.61675486	0.17021213	2.35751830	0.89638037	0.74091777	1.17378307	1.13326916	0.17911111	0.58202831	0.22545854	0.81298243	0.35578137	2.24991891	1.39603348	1.32308882	1.56524421	1.69486720	1.10579114	2.17285295	4.00203680	0.86383410	2.89248237	0.54005606	2.64262201	1.85741536	8.51506607	0.92050521	1.28575259
6389.500000	131	0	0	31.5	1.212158	4095.000000	7	1.96859551	0.65124794	2.13253781	0.92435541	0.61520082	0.17020419	2.35713291	0.89626534	0.74070548	1.17368302	1.13305032	0.17910002	0.58197365	0.22543263	0.81284787	0.35572811	2.24932244	1.39537672	1.32289121	1.56459277	1.69457031	1.10566453	2.17006431	4.00179535	0.86365980	2.89118998	0.53998569	2.64078917	1.85663333	8.51149648	0.91498529	1.28532319
6390.000000	131	0	0	31.5	1.213379	4095.000000	7	1.96792879	0.65111061	2.13182538	0.92415352	0.61292121	0.17013558	2.35676277	0.89614954	0.74038451	1.17344558	1.13262717	0.17907093	0.58189082	0.22540191	0.81258025	0.35565514	2.24849934	1.39454744	1.32262328	1.56366615	1.69423563	1.10553111	2.16689530	4.00136141	0.86347993	2.88984002	0.53990166	2.63897992	1.85574728	8.50821430	0.90804066	1.28502896
6390.600000	131	0	0	31.5	1.212158	4095.000000	7	1.96719781	0.65095673	2.13135919	0.92397047	0.61080858	0.17004926	2.35659853	0.89606888	0.74011948	1.17318532	1.13224782	0.17905015	0.58182313	0.22538064	0.81228189	0.35558005	2.24800830	1.39381136	1.32241596	1.56293656	1.69389485	1.10532121	2.16340534	4.00081621	0.86325778	2.88894582	0.53980622	2.63758267	1.85504344	8.50772788	0.90128608	1.28472557
6391.100000	131	0	0	31.5	1.213989	4095.000000	7	1.96658140	0.65083444	2.13078436	0.92382346	0.60898585	0.16996982	2.35621891	0.89606029	0.73981084	1.17301616	1.13196103	0.17902844	0.58178844	0.22535808	0.81204171	0.35552537	2.24729124	1.39322789	1.32216189	1.56226097	1.69356523	1.10515462	2.16054113	4.00005268	0.86310546	2.88812553	0.53975666	2.63611274	1.85426187	8.50359973	0.89526584	1.28443474
6391.700000	131	0	0	31.5	1.211548	4095.000000	7	1.96631420	0.65070112	2.13043577	0.92372599	0.60756945	0.16988198	2.35601929	0.89602100	0.73958017	1.17282263	1.13161587	0.17900381	0.58173652	0.22533377	0.81186068	0.35547389	2.24673083	1.39272652	1.32200375	1.56161094	1.69340619	1.10499397	2.15816950	3.99967410	0.86301122	2.88790823	0.53973158	2.63506787	1.85365430	8.50264634	0.89023313	1.28427567
6392.200000	131	0	0	31.5	1.212769	4095.000000	7	1.96595389	0.65061328	2.12992620	0.92364177	0.60643940	0.16981263	2.35591415	0.89598119	0.73939810	1.17262913	1.13147252	0.17898734	0.58168859	0.22532049	0.81171120	0.35544070	2.24623644	1.39221305	1.32196102	1.56103056	1.69328743	1.10488787	2.15602767	3.99915103	0.86287446	2.88741974	0.53973831	2.63413609	1.85332698	8.50147340	0.88589383	1.28411564
6392.800000	131	0	0	31.5	1.211548	4095.000000	7	1.96562845	0.65054862	2.12975704	0.92354219	0.60551014	0.16975825	2.35576684	0.89595621	0.73921581	1.17249798	1.13120152	0.17897349	0.58165517	0.22530402	0.81156960	0.35540236	2.24598687	1.39181798	1.32176320	1.56052704	1.69317361	1.10476459	2.15407953	3.99877361	0.86277183	2.88724525	0.53968631	2.63340080	1.85272591	8.50115159	0.88207456	1.28399809
6393.400000	131	0	0	31.5	1.213989	4095.000000	7	1.96534444	0.65046829	2.12947160	0.92348472	0.60467573	0.16969899	2.35582418	0.89593358	0.73909031	1.17241251	1.13101967	0.17895625	0.58163479	0.22528434	0.81138814	0.35538319	2.24549639	1.39153634	1.32171779	1.56015937	1.69284452	1.10470621	2.15243901	3.99825485	0.86264705	2.88658033	0.53967428	2.63275870	1.85245304	8.50087311	0.87884023	1.28384203
6393.900000	131	0	0	31.5	1.212158	4095.000000	7	1.96504871	0.65040959	2.12937256	0.92342567	0.60397378	0.16964447	2.35578539	0.89587452	0.73897538	1.17233537	1.13091039	0.17894655	0.58160515	0.22527603	0.81130689	0.35535834	2.24513930	1.39113303	1.32162427	1.55986612	1.69277386	1.10466472	2.15099617	3.99767902	0.86257652	2.88625038	0.53962106	2.63224831	1.85207518	8.49592480	0.87607134	1.28370376
6394.500000	131	0	0	31.5	1.212158	4095.000000	7	1.96491003	0.65036766	2.12919330	0.92336132	0.60333985	0.16960094	2.35566957	0.89584590	0.73889165	1.17224682	1.13080895	0.17893732	0.58159800	0.22526291	0.81120423	0.35533491	2.24492358	1.39092353	1.32157179	1.55950202	1.69265226	1.10461524	2.14967680	3.99799187	0.86253502	2.88606056	0.53958211	2.63188029	1.85180107	8.49449374	0.87365539	1.28356451
6395.100000	131	0	0	31.5	1.213379	4095.000000	7	1.96469192	0.65033257	2.12888812	0.92329380	0.60286369	0.16956108	2.35563809	0.89579881	0.73882434	1.17218018	1.13069396	0.17892793	0.58157194	0.22525619	0.81110675	0.35531574	2.24476033	1.39068085	1.32150217	1.55929509	1.69252821	1.10460487	2.14857443	3.99782349	0.86242707	2.88583854	0.53954990	2.63142635	1.85155813	8.49501914	0.87159227	1.28347301
6395.600000	131	0	0	31.5	1.213379	4095.000000	7	1.96454997	0.65027278	2.12864848	0.92327898	0.60243269	0.16952092	2.35554701	0.89579257	0.73873640	1.17212773	1.13055340	0.17892562	0.58156732	0.22525059	0.81107598	0.35528539	2.24450504	1.39053399	1.32143254	1.55917669	1.69245099	1.10449879	2.14779936	3.99760835	0.86239321	2.88564875	0.53955194	2.63108627	1.85135926	8.49304452	0.86962732	1.28336439
6396.100000	131	0	0	31.5	1.213989	4095.000000	7	1.96440615	0.65027322	2.12847841	0.92320404	0.60202956	0.16948274	2.35542784	0.89581338	0.73868387	1.17204968	1.13055400	0.17891561	0.58154966	0.22523892	0.81097260	0.35526924	2.24445741	1.39031338	1.32137973	1.55886482	1.69239719	1.10445790	2.14675989	3.99716564	0.86237004	2.88538965	0.53954643	2.63063880	1.85115375	8.49293947	0.86785162	1.28328474
6396.700000	131	0	0	31.5	1.212769	4095.000000	7	1.96421911	0.65022821	2.12845658	0.92317651	0.60163165	0.16944731	2.35539917	0.89576135	0.73860414	1.17197502	1.13050254	0.17890653	0.58152045	0.22523044	0.81093223	0.35525752	2.24417969	1.39010713	1.32125866	1.55857369	1.69233558	1.10444901	2.14574086	3.99736828	0.86232421	2.88519710	0.53950687	2.63021542	1.85094958	8.49211772	0.86627526	1.28325183
6397.300000	0	0	0	31.5	1.211548	4095.000000	0	1.96409881	0.65019224	2.12832917	0.92316777	0.60131849	0.16942395	2.35543795	0.89576603	0.73846838	1.17197811	1.13032378	0.17889437	0.58150343	0.22522404	0.81087439	0.35524829	2.24417487	1.38995438	1.32128556	1.55839558	1.69222140	1.10440487	2.14507167	3.99713343	0.86229366	2.88530913	0.53951809	2.62983949	1.85032032	8.48959454	0.86374720	1.28279507
6397.800000	0	0	0	31.5	1.213379	4095.000000	0	1.96319819	0.64999964	2.12762015	0.92302772	0.60002328	0.16934486	2.35520973	0.89572311	0.73837108	1.17186336	1.13025607	0.17889514	0.58147758	0.22521765	0.81080794	0.35523729	2.24392928	1.39000541	1.32117088	1.55825656	1.69210067	1.10428814	2.14218390	3.99635106	0.86201035	2.88365087	0.53938985	2.62690171	1.84932413	8.49477497	0.85849732	1.28245423
6398.400000	0	0	0	31.5	1.213379	4095.000000	0	1.96299200	0.64992816	2.12742225	0.92294036	0.59909825	0.16925920	2.35507821	0.89571426	0.73826347	1.17182264	1.13015406	0.17888576	0.58149880	0.22521525	0.81078850	0.35524386	2.24381586	1.39000891	1.32110429	1.55809380	1.69204194	1.10427540	2.14148516	3.99659624	0.86205922	2.88400007	0.53936966	2.62751069	1.84940457	8.49276646	0.85729029	1.28257760
6399.000000	0	0	0	31.5	1.212769	4095.000000	0	1.96307466	0.64995000	2.12762827	0.92298033	0.59923361	0.16925035	2.35517039	0.89572259	0.73825503	1.17179118	1.13013932	0.17888729	0.58149670	0.22521349	0.81078357	0.35524013	2.24381104	1.38995124	1.32113523	1.55794867	1.69213188	1.10434858	2.14140345	3.99644872	0.86207653	2.88419463	0.53935947	2.62786038	1.84943790	8.49242972	0.85664008	1.28260885
6399.500000	0	0	0	31.5	1.213989	4095.000000	0	1.96328274	0.64998971	2.12770946	0.92301422	0.59934642	0.16925096	2.35502312	0.89575953	0.73825855	1.17183128	1.13016489	0.17888606	0.58149901	0.22521205	0.81078480	0.35524279	2.24378643	1.38999038	1.32115339	1.55801760	1.69212284	1.10428666	2.14128191	3.99647573	0.86209486	2.88453341	0.53936926	2.62795633	1.84961080	8.49351725	0.85621809	1.28270788
6400.100000	0	0	0	31.5	1.212769	4095.000000	0	1.96338467	0.65000957	2.12781096	0.92302322	0.59948309	0.16924470	2.35516870	0.89579985	0.73828621	1.17178902	1.13013992	0.17887868	0.58148682	0.22521269	0.81077619	0.35523072	2.24372652	1.39001031	1.32120821	1.55798199	1.69204769	1.10433791	2.14138302	3.99639158	0.86211598	2.88476372	0.53940921	2.62792918	1.84974993	8.49301053	0.85593336	1.28272993
6400.700000	128	0	0	31.5	1.212769	4095.000000	1	1.96338937	0.65002788	2.12797843	0.92305658	0.59957506	0.16924210	2.35525470	0.89581702	0.73824003	1.17175910	1.13005086	0.17887221	0.58147085	0.22520005	0.81066864	0.35521085	2.24316540	1.38945917	1.32104780	1.55749651	1.69184320	1.10416194	2.13976326	3.99595320	0.86197574	2.88402666	0.53935580	2.62691812	1.84887220	8.49166982	0.85376678	1.28229831
6401.200000	128	0	0	31.5	1.212769	4095.000000	1	1.96246464	0.64977706	2.12703971	0.92274897	0.59717478	0.16908852	2.35486463	0.89566301	0.73771429	1.17138624	1.12947838	0.17882388	0.58135569	0.22514136	0.81016154	0.35508077	2.24196981	1.38782702	1.32054917	1.55586908	1.69125653	1.10385211	2.13427231	3.99470801	0.86164922	2.88254270	0.53919883	2.62428452	1.84785673	8.48497747	0.85010613	1.28191383
6401.700000	128	0	0	31.6	1.213989	4095.000000	1	1.96207871	0.64968641	2.12651673	0.92264707	0.59600973	0.16896595	2.35461511	0.89557795	0.73750902	1.17119197	1.12926334	0.17879264	0.58129832	0.22511849	0.80988456	0.35502451	2.24122637	1.38741127	1.32042109	1.55541168	1.69110629	1.10379169	2.13262223	3.99447128	0.86161130	2.88265601	0.53918966	2.62397506	1.84763958	8.48534768	0.84844343	1.28196776
6402.300000	128	0	0	31.6	1.213989	4095.000000	1	1.96218575	0.64966788	2.12656187	0.92266930	0.59585451	0.16891573	2.35459095	0.89557405	0.73744810	1.17112260	1.12918515	0.17878910	0.58129306	0.22510937	0.80983266	0.35502327	2.24115904	1.38725805	1.32044362	1.55520329	1.69106361	1.10376681	2.13181927	3.99464882	0.86159502	2.88284208	0.53912463	2.62388368	1.84762848	8.48312991	0.84732017	1.28188357
6402.800000	128	0	0	31.5	1.213989	4095.000000	1	1.96199093	0.64969281	2.12646348	0.92266084	0.59566321	0.16888505	2.35456510	0.89552281	0.73742045	1.17108406	1.12919838	0.17878710	0.58128487	0.22510393	0.80980954	0.35501990	2.24120927	1.38728143	1.32042042	1.55520023	1.69103118	1.10375378	2.13137292	3.99430724	0.86152352	2.88266091	0.53913523	2.62391456	1.84742689	8.48275677	0.84639954	1.28187173
6403.400000	128	0	0	31.5	1.213379	4095.000000	1	1.96202379	0.64966105	2.12646145	0.92266904	0.59560971	0.16886781	2.35446789	0.89555975	0.73741998	1.17107327	1.12923116	0.17878279	0.58130126	0.22510841	0.80978470	0.35501671	2.24108904	1.38718930	1.32038445	1.55509470	1.69098029	1.10374193	2.13102017	3.99444221	0.86150367	2.88296170	0.53918334	2.62393788	1.84741446	8.48442221	0.84564640	1.28186253
6404.000000	128	0	0	31.6	1.213989	4095.000000	1	1.96194680	0.64964164	2.12646348	0.92264601	0.59555706	0.16885010	2.35469098	0.89549186	0.73740124	1.17108991	1.12915598	0.17878202	0.58128802	0.22510649	0.80976626	0.35502203	2.24123118	1.38712927	1.32037639	1.55502283	1.69095607	1.10373097	2.13095410	3.99415567	0.86150952	2.88281620	0.53918313	2.62385028	1.84746019	8.48240833	0.84505725	1.28186845
6404.500000	128	0	0	31.6	1.213379	4095.000000	1	1.96194492	0.64965377	2.12663592	0.92264495	0.59551291	0.16882919	2.35476066	0.89557197	0.73741366	1.17108498	1.12916500	0.17877648	0.58128634	0.22510121	0.80977831	0.35501369	2.24109973	1.38712194	1.32041672	1.55498804	1.69104103	1.10377569	2.13079859	3.99439549	0.86153929	2.88308483	0.53911974	2.62385217	1.84740558	8.48417236	0.84444543	1.28182504
6405.100000	128	0	0	31.6	1.212769	4095.000000	1	1.96201346	0.64964958	2.12654615	0.92261611	0.59548892	0.16882034	2.35450497	0.89555949	0.73737523	1.17108498	1.12917342	0.17877263	0.58129327	0.22510473	0.80974879	0.35500074	2.24113713	1.38717813	1.32042109	1.55482403	1.69099383	1.10375082	2.13072388	3.99440587	0.86151996	2.88317928	0.53912728	2.62398136	1.84721688	8.48365111	0.84397145	1.28183129
6405.700000	128	0	0	31.5	1.213989	4095.000000	1	1.96180316	0.64965134	2.12660600	0.92264654	0.59550251	0.16880721	2.35464153	0.89558680	0.73736516	1.17113925	1.12910155	0.17877602	0.58128865	0.22509850	0.80974879	0.35500322	2.24095172	1.38715335	1.32045673	1.55483474	1.69093761	1.10371054	2.13054146	3.99436746	0.86158077	2.88294141	0.53916234	2.62385469	1.84721910	8.48323476	0.84355218	1.28180794
6406.200000	128	0	0	31.5	1.211548	4095.000000	1	1.96187310	0.64965267	2.12663491	0.92264681	0.59550144	0.16879760	2.35459769	0.89558107	0.73737711	1.17113585	1.12910425	0.17877248	0.58126869	0.22509690	0.80976355	0.35500286	2.24095599	1.38713625	1.32041235	1.55488902	1.69092776	1.10366671	2.13025184	3.99446090	0.86156016	2.88326043	0.53916988	2.62375827	1.84727993	8.47990822	0.84314182	1.28182011
6406.700000	128	0	0	31.5	1.213989	4095.000000	1	1.96189704	0.64966149	2.12663187	0.92262881	0.59549423	0.16879043	2.35467693	0.89557717	0.73733564	1.17109361	1.12908441	0.17877356	0.58127037	0.22508682	0.80973404	0.35500446	2.24091538	1.38718057	1.32041538	1.55488711	1.69095895	1.10370580	2.13002475	3.99446090	0.86155838	2.88338497	0.53919944	2.62370156	1.84707571	8.48064488	0.84278863	1.28180465
6407.300000	128	0	0	31.5	1.212158	4095.000000	1	1.96196746	0.64966391	2.12644877	0.92266639	0.59546557	0.16877852	2.35469660	0.89557795	0.73732345	1.17106648	1.12915207	0.17876679	0.58125965	0.22509066	0.80973994	0.35499594	2.24098805	1.38713241	1.32045706	1.55476555	1.69098398	1.10366819	2.12994601	3.99456472	0.86153904	2.88330451	0.53913564	2.62367572	1.84711078	8.47945827	0.84244281	1.28183030
6407.900000	128	0	0	31.6	1.212158	4095.000000	1	1.96183227	0.64965090	2.12647108	0.92260499	0.59546302	0.16876891	2.35442912	0.89557899	0.73733447	1.17105322	1.12908621	0.17876509	0.58128634	0.22509018	0.80974338	0.35500606	2.24083203	1.38712334	1.32046110	1.55461953	1.69098357	1.10371024	2.12980022	3.99401449	0.86155024	2.88331011	0.53914094	2.62367824	1.84702022	8.48253475	0.84214480	1.28181649
6408.400000	128	0	0	31.6	1.212769	4095.000000	1	1.96189047	0.64965156	2.12651217	0.92267433	0.59546005	0.16876586	2.35461792	0.89562191	0.73727051	1.17104367	1.12907659	0.17876555	0.58127037	0.22509626	0.80970944	0.35500499	2.24086623	1.38703784	1.32042513	1.55449683	1.69095772	1.10365782	2.12963565	3.99398542	0.86154667	2.88342765	0.53919700	2.62369211	1.84705129	8.48251317	0.84181521	1.28184477
6409.000000	128	0	0	31.6	1.213989	4095.000000	1	1.96189376	0.64963480	2.12649188	0.92267063	0.59540422	0.16876341	2.35463141	0.89561437	0.73727988	1.17106340	1.12902908	0.17876848	0.58126554	0.22509610	0.80971387	0.35499630	2.24080799	1.38705075	1.32043656	1.55452473	1.69090806	1.10364331	2.12958689	3.99391691	0.86154158	2.88340317	0.53919129	2.62374126	1.84710101	8.48075277	0.84154796	1.28182175
6409.500000	128	0	0	31.6	1.213379	4095.000000	1	1.96194727	0.64963943	2.12653195	0.92266084	0.59543861	0.16876097	2.35443193	0.89561073	0.73726254	1.17105353	1.12903329	0.17876448	0.58126238	0.22509098	0.80971658	0.35500730	2.24078448	1.38707169	1.32040395	1.55437071	1.69096059	1.10362555	2.12963209	3.99407885	0.86155711	2.88323455	0.53912769	2.62371101	1.84696695	8.47996678	0.84130361	1.28173099
6410.100000	128	0	0	31.5	1.212769	4095.000000	1	1.96186606	0.64963590	2.12659687	0.92263807	0.59544116	0.16875456	2.35449205	0.89560683	0.73727824	1.17103010	1.12903629	0.17876494	0.58126007	0.22509274	0.80970034	0.35500499	2.24078822	1.38702318	1.32038748	1.55442842	1.69091585	1.10361222	2.12946804	3.99416813	0.86155761	2.88333949	0.53911403	2.62362405	1.84712809	8.48234358	0.84108567	1.28179643
6410.700000	128	0	0	31.5	1.212158	4095.000000	1	1.96179002	0.64964914	2.12657049	0.92265316	0.59545496	0.16874846	2.35459095	0.89557795	0.73729183	1.17101407	1.12907990	0.17876063	0.58127730	0.22509786	0.80974142	0.35500517	2.24084112	1.38705040	1.32047824	1.55432637	1.69090641	1.10363443	2.12956048	3.99399788	0.86154082	2.88303166	0.53916377	2.62363980	1.84692700	8.48474611	0.84078040	1.28174151
6411.200000	128	0	0	31.5	1.213379	4095.000000	1	1.96185339	0.64965531	2.12645232	0.92264098	0.59545071	0.16874327	2.35465276	0.89558003	0.73724919	1.17101746	1.12912681	0.17876217	0.58125650	0.22508922	0.80971928	0.35501245	2.24089187	1.38709158	1.32036865	1.55440778	1.69089985	1.10365486	2.12962752	3.99373422	0.86151614	2.88305824	0.53909997	2.62378915	1.84685287	8.48477695	0.84057583	1.28172080
6411.800000	128	0	0	31.5	1.212158	4095.000000	3	1.96168159	0.64965112	2.12647971	0.92265634	0.59543437	0.16873304	2.35448924	0.89556599	0.73722927	1.17104829	1.12910094	0.17875724	0.58125293	0.22508650	0.80971633	0.35500215	2.24088760	1.38725595	1.32038647	1.55453238	1.69090026	1.10368744	2.12991350	3.99454707	0.86185001	2.88486103	0.53929872	2.62834648	1.84983750	8.49116946	0.84562626	1.28315803
6412.300000	128	0	0	31.5	1.212158	4095.000000	3	1.96463881	0.65037141	2.12912677	0.92343626	0.60184424	0.16910180	2.35589728	0.89589481	0.73853169	1.17185534	1.13044174	0.17886344	0.58151877	0.22521621	0.81079662	0.35526764	2.24353661	1.39010469	1.32144229	1.55768563	1.69253150	1.10441761	2.14388624	3.99741712	0.86265469	2.88823979	0.53956417	2.63355201	1.85146470	8.49665439	0.85276408	1.28371067
6412.900000	128	0	0	31.5	1.211548	4095.000000	3	1.96525088	0.65054442	2.12981851	0.92362826	0.60463150	0.16934043	2.35599624	0.89594034	0.73893434	1.17229711	1.13091039	0.17891054	0.58162344	0.22525939	0.81127932	0.35539117	2.24464740	1.39101027	1.32172250	1.55850857	1.69294517	1.10460754	2.14853498	3.99764160	0.86276266	2.88837019	0.53960413	2.63416963	1.85204047	8.49768402	0.85734409	1.28386606
6413.400000	128	0	0	31.5	1.212769	4095.000000	3	1.96568818	0.65059297	2.13010298	0.92363488	0.60562325	0.16945861	2.35583430	0.89597547	0.73911588	1.17242917	1.13115846	0.17893378	0.58164971	0.22528019	0.81142532	0.35541673	2.24511200	1.39130022	1.32177060	1.55893761	1.69310581	1.10475718	2.15086435	3.99861454	0.86285485	2.88855948	0.53965144	2.63492352	1.85263777	8.49711816	0.86151614	1.28402871
6414.000000	128	0	0	31.5	1.212769	4095.000000	3	1.96595625	0.65066801	2.13034533	0.92372943	0.60657076	0.16954092	2.35619923	0.89600123	0.73926437	1.17255383	1.13139784	0.17895055	0.58167304	0.22529986	0.81159718	0.35544709	2.24564149	1.39159057	1.32194420	1.55946599	1.69328907	1.10485438	2.15299906	3.99865301	0.86298066	2.88882451	0.53967550	2.63549399	1.85311324	8.49914996	0.86570721	1.28417688
6414.500000	128	0	0	31.5	1.212769	4095.000000	3	1.96628080	0.65069450	2.13037429	0.92373897	0.60741444	0.16961759	2.35608171	0.89603193	0.73941030	1.17264795	1.13147583	0.17896579	0.58171550	0.22530930	0.81172745	0.35547708	2.24609130	1.39189216	1.32207777	1.55996578	1.69337249	1.10490002	2.15452954	3.99879232	0.86305146	2.88911201	0.53974218	2.63606904	1.85340045	8.49858704	0.86984859	1.28437809
6415.100000	128	0	0	31.5	1.213379	4095.000000	3	1.96654941	0.65077219	2.13073659	0.92385842	0.60819157	0.16968525	2.35630214	0.89610530	0.73953887	1.17278251	1.13166435	0.17897888	0.58175250	0.22532529	0.81184738	0.35550016	2.24643943	1.39212661	1.32219891	1.56027974	1.69349783	1.10496611	2.15629194	3.99906473	0.86308203	2.88919406	0.53978032	2.63652829	1.85377143	8.50245754	0.87393368	1.28440773
6415.700000	128	0	0	31.5	1.212769	4095.000000	3	1.96674419	0.65084217	2.13090683	0.92384942	0.60885384	0.16973916	2.35651585	0.89612040	0.73966276	1.17286245	1.13173573	0.17898888	0.58176322	0.22533665	0.81194097	0.35551969	2.24658941	1.39230649	1.32214103	1.56051324	1.69349084	1.10495841	2.15779180	3.99929037	0.86317882	2.88950194	0.53980275	2.63692869	1.85423247	8.50512612	0.87806691	1.28455725
6416.200000	128	0	0	31.5	1.213379	4095.000000	3	1.96689335	0.65086292	2.13083162	0.92393365	0.60943730	0.16979812	2.35676558	0.89607746	0.73975593	1.17292634	1.13191886	0.17900166	0.58176889	0.22534609	0.81203728	0.35554596	2.24676672	1.39248919	1.32232813	1.56081081	1.69370332	1.10501502	2.15901621	3.99962730	0.86324530	2.88954893	0.53984660	2.63763971	1.85451672	8.50426534	0.88196652	1.28467484
6416.800000	128	0	0	31.5	1.212769	4095.000000	3	1.96714745	0.65090640	2.13112487	0.92392491	0.60998647	0.16985311	2.35680889	0.89612378	0.73987139	1.17300906	1.13200742	0.17900905	0.58178865	0.22535201	0.81217005	0.35556176	2.24703995	1.39265371	1.32231736	1.56109960	1.69388334	1.10505533	2.16028149	3.99994971	0.86329523	2.88971025	0.53982213	2.63806375	1.85477293	8.50385668	0.88578061	1.28479803
6417.300000	128	0	0	31.5	1.213989	4095.000000	3	1.96726416	0.65093422	2.13120467	0.92400226	0.61044467	0.16989252	2.35676220	0.89613237	0.73998428	1.17306555	1.13208364	0.17901998	0.58180463	0.22536592	0.81221587	0.35558537	2.24733197	1.39283995	1.32230625	1.56133780	1.69385334	1.10510808	2.16150215	4.00032728	0.86336707	2.88973480	0.53988514	2.63838199	1.85504076	8.50194378	0.88944140	1.28485634
6417.900000	128	0	0	31.5	1.212769	4095.000000	3	1.96738606	0.65096225	2.13142375	0.92400676	0.61086975	0.16993651	2.35679426	0.89610713	0.74009507	1.17313130	1.13218305	0.17902952	0.58183595	0.22537584	0.81227548	0.35559584	2.24746540	1.39302305	1.32244961	1.56158063	1.69389444	1.10512113	2.16238058	4.00040841	0.86335382	2.88997400	0.53988168	2.63866477	1.85528545	8.50274229	0.89283014	1.28496472
6418.400000	128	0	0	31.5	1.212158	4095.000000	3	1.96754044	0.65099625	2.13137394	0.92406716	0.61130526	0.16996615	2.35683364	0.89610504	0.74015492	1.17320631	1.13232525	0.17903814	0.58186769	0.22538016	0.81233535	0.35560561	2.24771298	1.39313825	1.32251322	1.56185803	1.69402351	1.10513684	2.16304736	4.00058006	0.86342235	2.88980214	0.53987658	2.63905602	1.85556940	8.50426225	0.89606263	1.28500162
6419.000000	128	0	0	31.5	1.213989	4095.000000	3	1.96755079	0.65101303	2.13168658	0.92409286	0.61166167	0.17000893	2.35695177	0.89608033	0.74027488	1.17322669	1.13241775	0.17904691	0.58185781	0.22538512	0.81239349	0.35562176	2.24794130	1.39320338	1.32250481	1.56203723	1.69414108	1.10521509	2.16408482	4.00053428	0.86346770	2.88998452	0.53990105	2.63916890	1.85585205	8.50512303	0.89907842	1.28508168
6419.600000	128	0	0	31.5	1.213379	4095.000000	3	1.96767223	0.65105917	2.13178674	0.92410478	0.61201624	0.17002833	2.35693770	0.89611753	0.74029272	1.17325200	1.13252412	0.17905369	0.58187421	0.22538816	0.81248933	0.35564147	2.24817018	1.39336061	1.32248697	1.56212319	1.69414231	1.10525511	2.16498649	4.00060710	0.86348833	2.89036967	0.53993878	2.63947587	1.85599250	8.50621623	0.90182086	1.28512681
6420.100000	128	0	0	31.5	1.212769	4095.000000	3	1.96785723	0.65107043	2.13183046	0.92413710	0.61231483	0.17006484	2.35689889	0.89611103	0.74036855	1.17328750	1.13250965	0.17905815	0.58187021	0.22539887	0.81252333	0.35564200	2.24836478	1.39350314	1.32259198	1.56236344	1.69415506	1.10525837	2.16552188	4.00087447	0.86354209	2.89066366	0.53995204	2.63975433	1.85617666	8.50669322	0.90433583	1.28523851
6420.700000	128	0	0	31.5	1.212158	4095.000000	3	1.96796221	0.65110420	2.13189808	0.92417949	0.61261455	0.17009601	2.35702883	0.89615032	0.74038122	1.17338908	1.13255184	0.17906554	0.58189965	0.22540111	0.81259331	0.35566242	2.24846074	1.39363412	1.32254351	1.56246592	1.69417808	1.10534463	2.16638385	4.00096082	0.86362388	2.89094365	0.53993634	2.64012165	1.85635593	8.50509206	0.90672046	1.28528925
6421.200000	128	0	0	31.5	1.210938	4095.000000	3	1.96799281	0.65112915	2.13211876	0.92419326	0.61288317	0.17012366	2.35690845	0.89612950	0.74045189	1.17337611	1.13259764	0.17906800	0.58190301	0.22541071	0.81265664	0.35566881	2.24860389	1.39375006	1.32270170	1.56272733	1.69437418	1.10532536	2.16717174	4.00109088	0.86367458	2.89099347	0.53996591	2.64022824	1.85659765	8.50478551	0.90894004	1.28537228
6421.800000	128	0	0	31.5	1.212158	4095.000000	3	1.96807567	0.65115631	2.13216859	0.92422294	0.61311917	0.17014887	2.35680776	0.89616047	0.74050636	1.17344588	1.13260849	0.17907616	0.58192067	0.22541071	0.81269385	0.35568337	2.24868431	1.39384078	1.32272325	1.56282368	1.69440995	1.10535945	2.16761670	4.00129898	0.86370083	2.89089803	0.53997386	2.64044841	1.85672433	8.50662198	0.91101724	1.28541216
6422.300000	128	0	0	31.5	1.212769	4095.000000	3	1.96809027	0.65115719	2.13244372	0.92421102	0.61340810	0.17016996	2.35666490	0.89620575	0.74057938	1.17345299	1.13263230	0.17907724	0.58190448	0.22541679	0.81272810	0.35569438	2.24880120	1.39391049	1.32272829	1.56296189	1.69443914	1.10539621	2.16822615	4.00141031	0.86368070	2.89131982	0.53996938	2.64066099	1.85675644	8.50886810	0.91297988	1.28548333
6422.900000	128	0	0	31.5	1.212158	4095.000000	3	1.96828378	0.65118766	2.13255255	0.92421631	0.61361107	0.17019624	2.35689495	0.89622813	0.74054205	1.17348942	1.13276128	0.17908093	0.58193623	0.22542303	0.81276482	0.35569722	2.24888324	1.39394692	1.32278821	1.56308322	1.69441489	1.10540244	2.16892937	4.00147067	0.86371790	2.89135561	0.53994449	2.64084756	1.85703613	8.50926165	0.91481937	1.28552288
6423.400000	128	0	0	31.5	1.213989	4095.000000	3	1.96825317	0.65121835	2.13253933	0.92422797	0.61384827	0.17021763	2.35704740	0.89619456	0.74067636	1.17352616	1.13277273	0.17909002	0.58195178	0.22542303	0.81279192	0.35569935	2.24896474	1.39401138	1.32278821	1.56314235	1.69447862	1.10538169	2.16957643	4.00156536	0.86376682	2.89155987	0.53996815	2.64112745	1.85712670	8.51154298	0.91668027	1.28557561
6424.000000	128	0	0	31.5	1.212769	4095.000000	3	1.96835111	0.65122233	2.13273159	0.92426771	0.61406271	0.17024544	2.35698833	0.89616906	0.74065969	1.17356754	1.13276972	0.17909402	0.58194821	0.22543087	0.81285822	0.35570645	2.24913313	1.39415921	1.32280336	1.56330862	1.69451850	1.10540926	2.17002913	4.00201182	0.86378211	2.89182521	0.53994470	2.64125503	1.85728196	8.51360197	0.91837499	1.28558747
6424.600000	128	0	0	31.5	1.212158	4095.000000	3	1.96845894	0.65123911	2.13263241	0.92426056	0.61429288	0.17027188	2.35714078	0.89618857	0.74075080	1.17361015	1.13284627	0.17909818	0.58196755	0.22542895	0.81289814	0.35572332	2.24914975	1.39421912	1.32281244	1.56348027	1.69457483	1.10546677	2.17066927	4.00195458	0.86376377	2.89213060	0.53997080	2.64139531	1.85744169	8.51136317	0.92009796	1.28559868
6425.100000	128	0	0	31.5	1.213379	4095.000000	3	1.96849520	0.65125567	2.13260799	0.92429633	0.61450050	0.17029189	2.35713347	0.89619794	0.74079964	1.17358822	1.13297767	0.17909987	0.58196314	0.22543343	0.81290011	0.35573219	2.24919963	1.39432073	1.32288583	1.56358627	1.69459416	1.10548901	2.17126300	4.00198268	0.86378441	2.89192630	0.53993919	2.64152290	1.85757689	8.51278944	0.92179056	1.28568502
6425.700000	128	0	0	31.5	1.213379	4095.000000	3	1.96865626	0.65130204	2.13261460	0.92430110	0.61468512	0.17031268	2.35708959	0.89617921	0.74080880	1.17359841	1.13300751	0.17910449	0.58197575	0.22544303	0.81294743	0.35574000	2.24922966	1.39435542	1.32290872	1.56364580	1.69453166	1.10549138	2.17167669	4.00212318	0.86375893	2.89168411	0.53997121	2.64183398	1.85782501	8.51204525	0.92335894	1.28572226
6426.200000	128	0	0	31.5	1.213379	4095.000000	3	1.96854182	0.65130822	2.13261969	0.92436919	0.61491281	0.17033407	2.35730337	0.89616880	0.74086235	1.17366696	1.13306539	0.17911542	0.58196965	0.22544335	0.81299697	0.35574870	2.24948924	1.39438135	1.32286260	1.56390929	1.69463980	1.10548515	2.17215002	4.00223247	0.86378492	2.89207865	0.53998712	2.64186636	1.85788169	8.51468139	0.92498005	1.28575687
6426.800000	128	0	0	31.5	1.212769	4095.000000	3	1.96868640	0.65133361	2.13281196	0.92436999	0.61512160	0.17035684	2.35725836	0.89614928	0.74090979	1.17368858	1.13300601	0.17912081	0.58198017	0.22545038	0.81304257	0.35575332	2.24943775	1.39465782	1.32294575	1.56398189	1.69471340	1.10552903	2.17258770	4.00230429	0.86383894	2.89218536	0.54000242	2.64214383	1.85795578	8.51562452	0.92640571	1.28582279
6427.300000	128	0	0	31.5	1.211548	4095.000000	3	1.96875892	0.65133582	2.13291064	0.92440602	0.61532977	0.17036983	2.35746147	0.89614199	0.74096075	1.17371884	1.13312115	0.17911634	0.58195157	0.22545358	0.81311085	0.35575954	2.24943024	1.39470198	1.32289559	1.56395270	1.69468133	1.10561709	2.17309698	4.00277063	0.86385627	2.89224364	0.53998365	2.64206509	1.85795132	8.51465658	0.92790144	1.28585146
6427.900000	128	0	0	31.6	1.210327	4095.000000	6	1.96885265	0.65136342	2.13302611	0.92438615	0.61561162	0.17039352	2.35744403	0.89619950	0.74101806	1.17371668	1.13323902	0.17913020	0.58197070	0.22545246	0.81313032	0.35576273	2.24843661	1.39343660	1.32201351	1.56153076	1.69225015	1.10439272	2.15449666	3.99719889	0.86185408	2.88094006	0.53934438	2.62436520	1.84946723	8.48928579	0.87861920	1.28237726
6428.500000	128	0	0	31.6	1.215820	4095.000000	6	1.96236181	0.64976537	2.12673382	0.92262749	0.59651948	0.16943342	2.35411110	0.89543489	0.73789334	1.17141954	1.12956230	0.17885543	0.58132101	0.22514839	0.81021222	0.35506373	2.24277339	1.38785983	1.32051051	1.55649915	1.69116622	1.10387995	2.13852462	3.99611005	0.86162225	2.88188390	0.53923328	2.62346967	1.84868337	8.48404282	0.86256150	1.28212267
6429.000000	128	0	0	31.6	1.212769	4095.000000	6	1.96206416	0.64969744	2.12655173	0.92257905	0.59547597	0.16919951	2.35442069	0.89546012	0.73771476	1.17119690	1.12930093	0.17881988	0.58129075	0.22512664	0.81000705	0.35502771	2.24206764	1.38750167	1.32034109	1.55593105	1.69106073	1.10378754	2.13532162	3.99587010	0.86159706	2.88260565	0.53921901	2.62371101	1.84842748	8.48357401	0.85625359	1.28205525
6429.600000	131	0	0	31.6	1.212158	4095.000000	6	1.96189141	0.64971641	2.12650456	0.92262987	0.59528897	0.16909875	2.35440945	0.89551371	0.73765453	1.17109608	1.12925732	0.17880849	0.58128424	0.22512280	0.80994925	0.35501475	2.24168919	1.38735089	1.32028563	1.55573522	1.69100327	1.10376711	2.13409824	3.99572053	0.86153471	2.88283718	0.53925754	2.62366564	1.84821115	8.48362335	0.85254095	1.28195362
6430.100000	131	0	0	31.6	1.213379	4095.000000	6	1.96200079	0.64968928	2.12635849	0.92268598	0.59515186	0.16902349	2.35456285	0.89551579	0.73757885	1.17106833	1.12918124	0.17880064	0.58125545	0.22511705	0.80989194	0.35501458	2.24151442	1.38725979	1.32034109	1.55548702	1.69094992	1.10370965	2.13328761	3.99573923	0.86156169	2.88315339	0.53921412	2.62379860	1.84808457	8.48126140	0.85009476	1.28193685
6430.700000	131	0	0	31.6	1.211548	4095.000000	6	1.96199374	0.64967957	2.12647565	0.92264443	0.59512703	0.16898365	2.35437517	0.89553816	0.73753807	1.17102548	1.12922153	0.17879541	0.58123381	0.22510809	0.80981274	0.35501422	2.24139951	1.38729051	1.32026412	1.55531150	1.69094294	1.10376118	2.13240456	3.99577766	0.86153548	2.88346964	0.53917580	2.62386919	1.84786117	8.48298188	0.84825902	1.28191284
6431.200000	131	0	0	31.6	1.212158	4095.000000	6	1.96195948	0.64967340	2.12644167	0.92263040	0.59505594	0.16894519	2.35446227	0.89551110	0.73751441	1.17098293	1.12910335	0.17878371	0.58125818	0.22511385	0.80980930	0.35499807	2.24125255	1.38723362	1.32029672	1.55511497	1.69107715	1.10367678	2.13195808	3.99564679	0.86150265	2.88317578	0.53919822	2.62374756	1.84782032	8.48391019	0.84687453	1.28183688
6431.800000	131	0	0	31.5	1.212158	4095.000000	6	1.96188155	0.64967715	2.12651876	0.92268254	0.59502729	0.16892092	2.35468311	0.89548067	0.73749847	1.17096628	1.12910094	0.17878849	0.58128088	0.22510265	0.80979848	0.35500357	2.24119538	1.38724199	1.32031117	1.55498115	1.69096962	1.10366523	2.13187419	3.99557824	0.86149324	2.88351862	0.53919496	2.62367572	1.84773772	8.48379298	0.84576476	1.28183655
6432.400000	131	0	0	31.5	1.213379	4095.000000	6	1.96192615	0.64967141	2.12640160	0.92267248	0.59498400	0.16889696	2.35452577	0.89548665	0.73745442	1.17097461	1.12912260	0.17878402	0.58125314	0.22510377	0.80975298	0.35500038	2.24112377	1.38719767	1.32034580	1.55494063	1.69097988	1.10368803	2.13144968	3.99546711	0.86151283	2.88307293	0.53914970	2.62371101	1.84764135	8.48249158	0.84482468	1.28182405
6432.900000	131	0	0	31.5	1.212769	4095.000000	6	1.96190972	0.64967825	2.12643203	0.92268148	0.59498803	0.16887650	2.35464939	0.89549524	0.73749918	1.17103103	1.12914365	0.17877710	0.58126932	0.22510217	0.80975125	0.35501067	2.24106499	1.38718057	1.32036294	1.55505418	1.69101066	1.10363858	2.13117926	3.99551073	0.86151207	2.88309182	0.53920332	2.62369148	1.84762981	8.48107952	0.84406704	1.28175039
6433.500000	131	0	0	31.5	1.213989	4095.000000	6	1.96186888	0.64966193	2.12661665	0.92266904	0.59500395	0.16886353	2.35500907	0.89546194	0.73747926	1.17100883	1.12914635	0.17877033	0.58124915	0.22510297	0.80973035	0.35501103	2.24109492	1.38715091	1.32035857	1.55487602	1.69100163	1.10370462	2.13103389	3.99551904	0.86149960	2.88328912	0.53911974	2.62367698	1.84763514	8.48123058	0.84331907	1.28182372
6434.000000	131	0	0	31.6	1.213379	4095.000000	6	1.96187827	0.64966855	2.12658622	0.92269207	0.59496830	0.16884949	2.35481911	0.89545492	0.73747270	1.17104922	1.12923326	0.17877479	0.58124915	0.22509770	0.80974904	0.35501085	2.24112751	1.38716452	1.32036798	1.55474567	1.69098111	1.10366049	2.13068475	3.99543907	0.86146907	2.88360468	0.53910955	2.62361271	1.84748816	8.48071578	0.84264713	1.28170633
6434.600000	131	0	0	31.6	1.212769	4095.000000	6	1.96182663	0.64966281	2.12655883	0.92262934	0.59498570	0.16883377	2.35475785	0.89542631	0.73744458	1.17102394	1.12919056	0.17877048	0.58123276	0.22509386	0.80975617	0.35500606	2.24106766	1.38717813	1.32041168	1.55482709	1.69098891	1.10369662	2.13038089	3.99529263	0.86146601	2.88327303	0.53917722	2.62350118	1.84746019	8.48126449	0.84208375	1.28170764
6435.100000	131	0	0	31.6	1.213379	4095.000000	6	1.96182382	0.64965090	2.12643203	0.92262405	0.59494920	0.16881759	2.35499053	0.89544946	0.73740147	1.17104120	1.12919748	0.17877094	0.58123843	0.22509786	0.80970157	0.35500978	2.24096401	1.38704831	1.32028966	1.55465507	1.69094746	1.10367559	2.13011670	3.99534144	0.86145126	2.88338847	0.53916316	2.62363539	1.84736029	8.48240216	0.84155324	1.28173395
6435.700000	131	0	0	31.6	1.212769	4095.000000	6	1.96180926	0.64965421	2.12658114	0.92264072	0.59495005	0.16880752	2.35483485	0.89549550	0.73741014	1.17105939	1.12911598	0.17876909	0.58122267	0.22509961	0.80970207	0.35500269	2.24106446	1.38712857	1.32033706	1.55466234	1.69088056	1.10365901	2.13013905	3.99544426	0.86145711	2.88359069	0.53910914	2.62353394	1.84727637	8.48133231	0.84107889	1.28174579
6436.200000	131	0	0	31.6	1.212769	4095.000000	6	1.96180269	0.64965553	2.12659737	0.92266613	0.59496299	0.16879424	2.35481630	0.89551188	0.73735204	1.17104243	1.12915086	0.17876217	0.58123507	0.22509562	0.80969444	0.35499861	2.24108530	1.38713765	1.32040664	1.55470133	1.69098193	1.10364687	2.12988708	3.99544634	0.86144057	2.88343745	0.53915480	2.62365871	1.84744598	8.48221099	0.84068903	1.28165043
6436.800000	131	0	0	31.6	1.212158	4095.000000	6	1.96196886	0.64964848	2.12650963	0.92263728	0.59499100	0.16878478	2.35492196	0.89548067	0.73736000	1.17102270	1.12922183	0.17876740	0.58122876	0.22509306	0.80969149	0.35499790	2.24095065	1.38713730	1.32040496	1.55454499	1.69089123	1.10366434	2.12969863	3.99561459	0.86149502	2.88377753	0.53908509	2.62344762	1.84723153	8.48104561	0.84031583	1.28169581
6437.400000	131	0	0	31.6	1.213989	4095.000000	6	1.96182851	0.64966413	2.12646500	0.92266719	0.59500183	0.16877822	2.35482361	0.89551657	0.73732697	1.17101037	1.12913132	0.17875817	0.58120964	0.22509098	0.80969248	0.35499949	2.24083684	1.38706750	1.32035857	1.55447581	1.69093925	1.10368951	2.12964378	3.99559693	0.86144057	2.88392799	0.53904677	2.62328506	1.84735984	8.48251934	0.83993394	1.28171685
6437.900000	131	0	0	31.6	1.212158	4095.000000	6	1.96194117	0.64966303	2.12659027	0.92263437	0.59498803	0.16876937	2.35457241	0.89554622	0.73732322	1.17099002	1.12920048	0.17875863	0.58121132	0.22509162	0.80968116	0.35499932	2.24083845	1.38706750	1.32041807	1.55447122	1.69095033	1.10366730	2.12975197	3.99576623	0.86143981	2.88353961	0.53910303	2.62338839	1.84734830	8.48080209	0.83961084	1.28166983
6438.500000	131	0	0	31.6	1.212158	4095.000000	7	1.96174684	0.64967185	2.12638994	0.92266136	0.59498421	0.16876021	2.35454375	0.89554960	0.73728245	1.17099711	1.12910846	0.17875894	0.58121174	0.22509354	0.80966665	0.35499772	2.24118148	1.38776732	1.32075493	1.55584766	1.69303145	1.10478148	2.14280469	4.00089736	0.86331510	2.89400656	0.53971751	2.64082344	1.85555736	8.50844049	0.86054371	1.28502172
6439.100000	131	0	0	31.6	1.212158	4095.000000	7	1.96811051	0.65123734	2.13260342	0.92442033	0.61277657	0.16969594	2.35740127	0.89626118	0.74030469	1.17323286	1.13247108	0.17902352	0.58184078	0.22539120	0.81243932	0.35567556	2.24832082	1.39526314	1.32296325	1.56344840	1.69470765	1.10562213	2.16513000	4.00273211	0.86369446	2.89484842	0.53992022	2.64312061	1.85711287	8.51150268	0.89035160	1.28559571
6439.600000	131	0	0	31.5	1.212769	4095.000000	7	1.96893318	0.65135150	2.13311463	0.92450936	0.61589739	0.17000205	2.35761114	0.89626976	0.74072332	1.17364597	1.13312869	0.17907000	0.58193475	0.22543119	0.81285058	0.35575208	2.24937286	1.39602892	1.32316660	1.56460968	1.69497331	1.10581130	2.17079193	4.00314750	0.86382238	2.89468185	0.53990962	2.64342745	1.85764517	8.51476515	0.91172909	1.28571765
6440.100000	131	0	0	31.5	1.213989	4095.000000	7	1.96912866	0.65143011	2.13339649	0.92452023	0.61705531	0.17015101	2.35741589	0.89628356	0.74096756	1.17377566	1.13335960	0.17909571	0.58196166	0.22544830	0.81307511	0.35577942	2.24992535	1.39629794	1.32328511	1.56520192	1.69505885	1.10589730	2.17326953	4.00330576	0.86388761	2.89472121	0.53997917	2.64370573	1.85813610	8.51734987	0.92340263	1.28591574
6440.700000	131	0	0	31.6	1.212158	4095.000000	7	1.96933687	0.65143696	2.13339395	0.92452606	0.61755332	0.17025216	2.35749748	0.89627601	0.74100702	1.17387387	1.13353537	0.17910695	0.58198500	0.22545614	0.81311627	0.35579363	2.25036959	1.39649437	1.32328477	1.56553060	1.69513453	1.10586498	2.17447930	4.00311835	0.86387436	2.89397705	0.53994368	2.64313649	1.85787857	8.51767887	0.92690722	1.28581982
6441.300000	131	0	0	31.6	1.212769	4095.000000	7	1.96897981	0.65135702	2.13299356	0.92442854	0.61648054	0.17027478	2.35740633	0.89621512	0.74082900	1.17378523	1.13337649	0.17910279	0.58194506	0.22544239	0.81304060	0.35576025	2.24992588	1.39589601	1.32308445	1.56511198	1.69475247	1.10571820	2.17257320	4.00274981	0.86368528	2.89249150	0.53990778	2.64148228	1.85709011	8.51293829	0.92203394	1.28543753
6441.800000	131	0	0	31.6	1.213379	4095.000000	7	1.96830826	0.65120488	2.13250119	0.92423195	0.61429482	0.17022283	2.35711884	0.89613081	0.74056177	1.17355827	1.13295386	0.17908170	0.58187589	0.22542015	0.81279045	0.35569047	2.24936803	1.39522072	1.32281244	1.56423621	1.69445354	1.10560464	2.16939745	4.00200245	0.86348910	2.89120401	0.53984048	2.63961732	1.85646653	8.50854894	0.91493999	1.28512945
6442.400000	131	0	0	31.6	1.212769	4095.000000	7	1.96783134	0.65107683	2.13182690	0.92405365	0.61215221	0.17014001	2.35690339	0.89606367	0.74026830	1.17334987	1.13261181	0.17905353	0.58182565	0.22539520	0.81251545	0.35562958	2.24856850	1.39440973	1.32263169	1.56343227	1.69414190	1.10537131	2.16609149	4.00146963	0.86328122	2.89003854	0.53978868	2.63795409	1.85559838	8.50551321	0.90755565	1.28489422
6443.000000	131	0	0	31.6	1.212769	4095.000000	7	1.96720393	0.65092583	2.13116604	0.92388703	0.61023121	0.17004834	2.35660022	0.89602126	0.74001385	1.17315198	1.13218426	0.17903106	0.58177268	0.22536864	0.81227179	0.35556744	2.24815249	1.39372099	1.32240014	1.56252465	1.69387142	1.10526963	2.16296742	4.00068617	0.86310954	2.88929154	0.53969100	2.63658720	1.85482150	8.50580122	0.90083396	1.28460501
6443.500000	131	0	0	31.6	1.212158	4095.000000	7	1.96663504	0.65078588	2.13076759	0.92377260	0.60858984	0.16996676	2.35645286	0.89595960	0.73977259	1.17296862	1.13190712	0.17901074	0.58171613	0.22534257	0.81205181	0.35550992	2.24741288	1.39312669	1.32215315	1.56188911	1.69362194	1.10509238	2.16022534	4.00007972	0.86299568	2.88873897	0.53965368	2.63547943	1.85417055	8.50183237	0.89505208	1.28431025
6444.100000	131	0	0	31.6	1.213379	4095.000000	7	1.96631231	0.65069075	2.13029757	0.92367726	0.60729306	0.16989053	2.35625715	0.89592837	0.73954192	1.17280875	1.13160292	0.17899134	0.58168208	0.22532385	0.81183950	0.35546271	2.24688833	1.39270902	1.32209796	1.56125379	1.69334866	1.10500583	2.15782576	4.00044066	0.86290043	2.88829728	0.53965266	2.63461902	1.85366899	8.49937267	0.89009834	1.28409654
6444.700000	131	0	0	31.5	1.213379	4095.000000	7	1.96593038	0.65061173	2.12994550	0.92360575	0.60628708	0.16981798	2.35615874	0.89589767	0.73936455	1.17265629	1.13140988	0.17897503	0.58164824	0.22530290	0.81166687	0.35542330	2.24650746	1.39227709	1.32192839	1.56075520	1.69313540	1.10491040	2.15589812	3.99978330	0.86276903	2.88814656	0.53955214	2.63372032	1.85325840	8.49916852	0.88587858	1.28400138
6445.200000	131	0	0	31.5	1.211548	4095.000000	7	1.96570182	0.65052721	2.12980174	0.92352709	0.60538123	0.16975902	2.35610251	0.89584720	0.73923505	1.17251835	1.13108681	0.17895948	0.58162722	0.22528866	0.81153168	0.35538780	2.24606077	1.39187746	1.32189575	1.56029546	1.69300187	1.10482860	2.15393109	3.99952643	0.86279755	2.88753327	0.53964247	2.63311231	1.85287995	8.49631741	0.88222851	1.28378409
6445.700000	131	0	0	31.5	1.213989	4095.000000	7	1.96540604	0.65049962	2.12942741	0.92343865	0.60457466	0.16970632	2.35591190	0.89589403	0.73910556	1.17238165	1.13099017	0.17894979	0.58158434	0.22527907	0.81138297	0.35536313	2.24569021	1.39166474	1.32181232	1.55992783	1.69283671	1.10469406	2.15255142	3.99924462	0.86265749	2.88735807	0.53961780	2.63255884	1.85248598	8.49517368	0.87916089	1.28361488
6446.300000	131	0	0	31.5	1.213379	4095.000000	7	1.96525981	0.65046189	2.12919177	0.92341296	0.60394815	0.16965394	2.35579326	0.89587348	0.73898101	1.17226934	1.13085410	0.17893285	0.58155912	0.22526563	0.81129951	0.35534911	2.24543642	1.39126734	1.32169626	1.55954341	1.69278906	1.10456013	2.15118750	3.99886094	0.86265393	2.88707637	0.53947588	2.63198399	1.85230572	8.49512113	0.87636753	1.28357834
6446.800000	131	0	0	31.5	1.212769	4095.000000	7	1.96504965	0.65040120	2.12897799	0.92333564	0.60335544	0.16960629	2.35589053	0.89584044	0.73887031	1.17217215	1.13071955	0.17892593	0.58155008	0.22525971	0.81119315	0.35533207	2.24510986	1.39104034	1.32157045	1.55922152	1.69270690	1.10459628	2.15016128	3.99865301	0.86254138	2.88682624	0.53949750	2.63154520	1.85192877	8.49261508	0.87397164	1.28347202
6447.400000	131	0	0	31.5	1.210327	4095.000000	7	1.96466560	0.65033677	2.12881095	0.92331658	0.60286731	0.16957376	2.35570780	0.89585422	0.73879198	1.17217061	1.13060667	0.17891946	0.58151646	0.22524820	0.81114343	0.35530562	2.24487808	1.39080848	1.32150116	1.55899048	1.69262433	1.10452072	2.14899102	3.99843677	0.86250319	2.88644372	0.53943918	2.63124746	1.85177437	8.49116019	0.87184918	1.28339664
6448.000000	131	0	0	31.6	1.210327	4095.000000	7	1.96461766	0.65033544	2.12861903	0.92328136	0.60244549	0.16953665	2.35563809	0.89580505	0.73874085	1.17213421	1.13056424	0.17890961	0.58152087	0.22523940	0.81105235	0.35529639	2.24480261	1.39060987	1.32148434	1.55870929	1.69249042	1.10445405	2.14809184	3.99832034	0.86243038	2.88615022	0.53941717	2.63083155	1.85164667	8.49051164	0.86997114	1.28335122
6448.500000	131	0	0	31.6	1.213379	4095.000000	7	1.96441273	0.65030477	2.12866219	0.92326759	0.60203979	0.16950397	2.35564821	0.89574210	0.73865315	1.17207343	1.13038878	0.17890315	0.58149775	0.22523748	0.81099450	0.35527421	2.24451147	1.39047980	1.32136864	1.55861429	1.69238158	1.10442294	2.14728059	3.99810828	0.86235145	2.88598912	0.53941819	2.63061478	1.85145358	8.49164202	0.86820527	1.28321661
6449.100000	0	0	0	31.6	1.213989	4095.000000	0	1.96428490	0.65024806	2.12850176	0.92324164	0.60166790	0.16946946	2.35551441	0.89573741	0.73856967	1.17199569	1.13038065	0.17889299	0.58149754	0.22522628	0.81089876	0.35526799	2.24449541	1.39025325	1.32131718	1.55840286	1.69239226	1.10437643	2.14627207	3.99777256	0.86231072	2.88595200	0.53942960	2.63012001	1.85062937	8.48992493	0.86530108	1.28275789
6449.700000	0	0	0	31.6	1.211548	4095.000000	0	1.96331045	0.65004067	2.12784090	0.92305075	0.60019813	0.16938456	2.35536150	0.89569787	0.73836944	1.17188865	1.13025366	0.17888683	0.58147295	0.22521989	0.81087464	0.35525042	2.24410424	1.39019278	1.32119846	1.55802258	1.69206699	1.10429199	2.14300399	3.99733606	0.86208391	2.88452221	0.53928995	2.62706767	1.84949124	8.48811887	0.85938868	1.28246937
6450.200000	0	0	0	31.6	1.213989	4095.000000	0	1.96291733	0.64996456	2.12734716	0.92296657	0.59921424	0.16930195	2.35507764	0.89564689	0.73826347	1.17184917	1.13005447	0.17887975	0.58146896	0.22521813	0.81084732	0.35524244	2.24389504	1.39024836	1.32120047	1.55798850	1.69212038	1.10424992	2.14226462	3.99756677	0.86207398	2.88478332	0.53927772	2.62760726	1.84967392	8.48680407	0.85804689	1.28252332
6450.700000	0	0	0	31.6	1.212769	4095.000000	0	1.96303897	0.64999037	2.12752982	0.92301422	0.59936069	0.16928348	2.35514734	0.89570256	0.73830192	1.17185349	1.13016218	0.17888160	0.58146770	0.22521125	0.81084387	0.35524439	2.24417220	1.39029031	1.32115877	1.55781849	1.69209451	1.10433673	2.14221609	3.99727579	0.86205362	2.88497165	0.53931727	2.62778779	1.84980949	8.48695529	0.85734739	1.28257332
6451.300000	0	0	0	31.6	1.212769	4095.000000	0	1.96313337	0.65002038	2.12771555	0.92304784	0.59949416	0.16928165	2.35540479	0.89571114	0.73831059	1.17186552	1.13013149	0.17888021	0.58147758	0.22520949	0.81080523	0.35524847	2.24387845	1.39025395	1.32123949	1.55798007	1.69215857	1.10428073	2.14195249	3.99774761	0.86206686	2.88519570	0.53925570	2.62787742	1.84979927	8.48814974	0.85690363	1.28260787
6451.900000	0	0	0	31.5	1.213379	4095.000000	0	1.96320993	0.65006251	2.12769677	0.92304307	0.59963084	0.16927432	2.35528112	0.89573013	0.73830473	1.17182048	1.13017392	0.17887837	0.58146686	0.22521013	0.81081532	0.35524315	2.24385117	1.39025535	1.32118971	1.55791153	1.69211750	1.10427807	2.14193155	3.99738283	0.86211318	2.88551920	0.53929301	2.62807311	1.84992863	8.48718984	0.85656577	1.28265228
6452.400000	0	0	0	31.5	1.212769	4095.000000	0	1.96338185	0.65006737	2.12779675	0.92304254	0.59974240	0.16927569	2.35526032	0.89572389	0.73832137	1.17182172	1.13017482	0.17887760	0.58145782	0.22520869	0.81079391	0.35524120	2.24388487	1.39020256	1.32112548	1.55792072	1.69211915	1.10433287	2.14194636	3.99746181	0.86212082	2.88543517	0.53926121	2.62826630	1.84994463	8.48721761	0.85635248	1.28267729
6453.000000	0	0	0	31.5	1.213989	4095.000000	0	1.96345326	0.65007156	2.12785917	0.92304996	0.59983354	0.16927844	2.35533227	0.89575510	0.73830356	1.17182233	1.13010471	0.17887498	0.58144332	0.22521477	0.81082615	0.35524616	2.24391698	1.39024941	1.32119308	1.55797739	1.69209738	1.10426355	2.14199745	3.99754391	0.86209104	2.88558993	0.53929056	2.62832186	1.85001754	8.48792132	0.85616205	1.28271710
6453.500000	0	0	0	31.5	1.213989	4095.000000	0	1.96349366	0.65007112	2.12794037	0.92308464	0.59992723	0.16927630	2.35519680	0.89575589	0.73836733	1.17176280	1.13012728	0.17887729	0.58144290	0.22521493	0.81082172	0.35524634	2.24391002	1.39025955	1.32124184	1.55786137	1.69211052	1.10433228	2.14201124	3.99768006	0.86213227	2.88553881	0.53937170	2.62853590	1.85003266	8.48758797	0.85604542	1.28278224
6454.100000	0	0	0	31.6	1.212769	4095.000000	0	1.96369097	0.65011149	2.12804797	0.92307776	0.60000006	0.16928210	2.35528056	0.89574808	0.73832466	1.17180506	1.13016820	0.17887067	0.58146791	0.22521381	0.81080769	0.35524226	2.24393998	1.39027423	1.32125025	1.55802143	1.69206371	1.10431747	2.14210676	3.99754391	0.86212871	2.88597021	0.53935132	2.62853400	1.85017048	8.48981686	0.85591434	1.28274737
6454.700000	0	0	0	31.6	1.212158	4095.000000	0	1.96372668	0.65012495	2.12807791	0.92311694	0.60008632	0.16928607	2.35518725	0.89577488	0.73834834	1.17178964	1.13018235	0.17886990	0.58145656	0.22521317	0.81080375	0.35524208	2.24378750	1.39022459	1.32123848	1.55800994	1.69204276	1.10431777	2.14222886	3.99765200	0.86212540	2.88607667	0.53934031	2.62856684	1.85013313	8.48888444	0.85581598	1.28278389
6455.200000	0	0	0	31.6	1.214600	4095.000000	0	1.96373748	0.65013929	2.12804543	0.92314474	0.60013487	0.16928668	2.35530136	0.89571556	0.73838046	1.17178501	1.13022056	0.17887175	0.58145929	0.22521125	0.81081089	0.35524244	2.24385277	1.39028856	1.32128825	1.55807236	1.69206247	1.10436813	2.14232184	3.99775801	0.86211242	2.88618174	0.53934173	2.62860030	1.85039413	8.49023372	0.85569811	1.28275197
6455.800000	0	0	0	31.6	1.213379	4095.000000	0	1.96367641	0.65015319	2.12811598	0.92314553	0.60022944	0.16929035	2.35518163	0.89570152	0.73839194	1.17180228	1.13022056	0.17887206	0.58146497	0.22521285	0.81078776	0.35523498	2.24389665	1.39031059	1.32126336	1.55789353	1.69205303	1.10433643	2.14221966	3.99791391	0.86213864	2.88573349	0.53934071	2.62862935	1.85021227	8.48945869	0.85556808	1.28281120
6456.300000	0	0	0	31.6	1.212769	4095.000000	0	1.96377883	0.65015716	2.12822511	0.92314077	0.60026991	0.16928684	2.35535026	0.89574054	0.73839382	1.17181246	1.13020401	0.17887452	0.58146202	0.22521157	0.81079612	0.35525096	2.24395282	1.39026968	1.32122334	1.55787592	1.69208835	1.10433436	2.14249708	3.99770916	0.86215442	2.88602414	0.53936701	2.62878848	1.85027096	8.49085135	0.85551916	1.28280824
6456.900000	0	0	0	31.6	1.213989	4095.000000	0	1.96387186	0.65018452	2.12807741	0.92313574	0.60032678	0.16928913	2.35512486	0.89576031	0.73842172	1.17178223	1.13027382	0.17887667	0.58147842	0.22521717	0.81080474	0.35524670	2.24397904	1.39024731	1.32125798	1.55802104	1.69214953	1.10435598	2.14240358	3.99792950	0.86219133	2.88592329	0.53933949	2.62884657	1.85017004	8.49004535	0.85545326	1.28273322
6457.400000	0	0	0	31.6	1.210938	4095.000000	0	1.96389112	0.65017658	2.12820277	0.92315374	0.60038515	0.16928821	2.35509732	0.89569813	0.73839663	1.17181400	1.13022026	0.17887652	0.58147274	0.22521765	0.81078111	0.35524616	2.24402559	1.39025116	1.32125395	1.55795250	1.69214173	1.10435095	2.14225747	3.99813635	0.86216842	2.88579232	0.53929240	2.62886741	1.85039724	8.48779168	0.85544237	1.28270624
6458.000000	0	0	0	31.6	1.212769	4095.000000	0	1.96382111	0.65018606	2.12823678	0.92316009	0.60047121	0.16928867	2.35512598	0.89568252	0.73840414	1.17186737	1.13026720	0.17887744	0.58147274	0.22521157	0.81078973	0.35523818	2.24384635	1.39023577	1.32127076	1.55801415	1.69212120	1.10436695	2.14250475	3.99833074	0.86220457	2.88601504	0.53935152	2.62888004	1.85041592	8.48880726	0.85539751	1.28277665
6458.500000	0	0	0	31.6	1.213989	4095.000000	0	1.96401705	0.65019158	2.12832561	0.92313521	0.60050509	0.16928791	2.35520973	0.89569345	0.73844329	1.17186027	1.13037223	0.17887590	0.58146097	0.22521989	0.81079096	0.35523818	2.24388916	1.39025430	1.32116483	1.55808078	1.69207685	1.10438768	2.14258496	3.99805943	0.86220533	2.88604095	0.53938047	2.62899940	1.85031409	8.48898632	0.85535468	1.28283752
6459.100000	0	0	0	31.6	1.212769	4095.000000	0	1.96395033	0.65019224	2.12832257	0.92320060	0.60058476	0.16929371	2.35521592	0.89570386	0.73843649	1.17179704	1.13024042	0.17887421	0.58147526	0.22521669	0.81079194	0.35524137	2.24391323	1.39022284	1.32124890	1.55813401	1.69200170	1.10438857	2.14275256	3.99818105	0.86221908	2.88587426	0.53932135	2.62909982	1.85047239	8.49042518	0.85530551	1.28280889
6459.700000	128	0	0	31.5	1.212158	4095.000000	1	1.96388877	0.65019026	2.12842257	0.92315903	0.60061033	0.16928745	2.35539748	0.89574808	0.73845009	1.17183991	1.13026811	0.17887606	0.58146917	0.22521221	0.81076708	0.35523800	2.24378108	1.38997955	1.32117828	1.55777216	1.69199020	1.10436102	2.14212618	3.99816857	0.86219260	2.88591978	0.53935009	2.62869818	1.84978149	8.48806640	0.85401566	1.28243877
6460.200000	128	0	0	31.5	1.212158	4095.000000	1	1.96289291	0.64991118	2.12747553	0.92283500	0.59831591	0.16916485	2.35489330	0.89560735	0.73791467	1.17147783	1.12974368	0.17883081	0.58135611	0.22516167	0.81036008	0.35512513	2.24251512	1.38829419	1.32066213	1.55589777	1.69111738	1.10387432	2.13537509	3.99597917	0.86161105	2.88328422	0.53919394	2.62399838	1.84803305	8.47978803	0.84894455	1.28185135
6460.800000	128	0	0	31.6	1.211548	4095.000000	1	1.96222613	0.64975434	2.12665570	0.92263913	0.59613758	0.16897343	2.35472919	0.89556781	0.73754932	1.17107758	1.12920860	0.17878725	0.58125377	0.22511305	0.80990350	0.35501706	2.24164643	1.38746676	1.32045773	1.55518608	1.69102297	1.10378280	2.13270005	3.99578285	0.86156016	2.88344235	0.53921534	2.62381751	1.84768221	8.48021952	0.84709330	1.28177999
6461.300000	128	0	0	31.6	1.214600	4095.000000	1	1.96215383	0.64972082	2.12665672	0.92259149	0.59578699	0.16890810	2.35445047	0.89552723	0.73745442	1.17104459	1.12919868	0.17877817	0.58125209	0.22510633	0.80981028	0.35501475	2.24125362	1.38727306	1.32042412	1.55492266	1.69090026	1.10373512	2.13187825	3.99595632	0.86155303	2.88376423	0.53913666	2.62356986	1.84753390	8.47970173	0.84586777	1.28181879
6461.900000	128	0	0	31.6	1.214600	4095.000000	1	1.96208247	0.64970935	2.12660549	0.92260076	0.59565153	0.16887895	2.35463647	0.89552827	0.73744318	1.17101438	1.12920860	0.17876848	0.58124957	0.22510457	0.80977880	0.35501440	2.24131561	1.38718999	1.32041706	1.55481486	1.69086578	1.10372742	2.13133835	3.99591788	0.86153090	2.88360118	0.53910140	2.62357679	1.84758274	8.48144946	0.84499609	1.28173592
6462.400000	128	0	0	31.6	1.215210	4095.000000	1	1.96197638	0.64968795	2.12654615	0.92264813	0.59556980	0.16885926	2.35463085	0.89552775	0.73741975	1.17098756	1.12917372	0.17876417	0.58123591	0.22509977	0.80974707	0.35500801	2.24125897	1.38715684	1.32041908	1.55472388	1.69087440	1.10370639	2.13102525	3.99598644	0.86154387	2.88374254	0.53915154	2.62360263	1.84736739	8.48132923	0.84428289	1.28166523
6463.000000	128	0	0	31.6	1.212158	4095.000000	1	1.96197684	0.64970009	2.12651318	0.92265157	0.59551588	0.16884064	2.35468648	0.89548561	0.73738835	1.17099989	1.12916951	0.17876155	0.58124494	0.22509818	0.80974756	0.35500996	2.24113392	1.38717464	1.32038613	1.55457672	1.69085388	1.10371172	2.13080468	3.99577246	0.86156906	2.88352002	0.53908183	2.62349299	1.84737228	8.48265501	0.84364271	1.28165964
6463.600000	128	0	0	31.6	1.212158	4095.000000	1	1.96191723	0.64968398	2.12650202	0.92264363	0.59543161	0.16882049	2.35469042	0.89547651	0.73736235	1.17097676	1.12912651	0.17876248	0.58123276	0.22509770	0.80972814	0.35499878	2.24107835	1.38718441	1.32038311	1.55460233	1.69075087	1.10373630	2.13062022	3.99586595	0.86150062	2.88355710	0.53906450	2.62358309	1.84739403	8.48209383	0.84311970	1.28169712
6464.100000	128	0	0	31.6	1.213379	4095.000000	1	1.96190643	0.64967737	2.12647261	0.92266983	0.59538533	0.16880782	2.35461905	0.89547859	0.73736281	1.17099280	1.12910816	0.17875309	0.58124137	0.22509546	0.80970133	0.35499577	2.24082028	1.38724862	1.32042345	1.55451709	1.69076606	1.10370669	2.13030925	3.99578493	0.86148841	2.88355570	0.53907755	2.62357805	1.84728215	8.48068803	0.84268809	1.28171356
6464.700000	128	0	0	31.5	1.213379	4095.000000	1	1.96182804	0.64969744	2.12656948	0.92265528	0.59542014	0.16879500	2.35474493	0.89548067	0.73737711	1.17098879	1.12918094	0.17875986	0.58120964	0.22509354	0.80972494	0.35500907	2.24086035	1.38712753	1.32046345	1.55441772	1.69074144	1.10373068	2.13013194	3.99569976	0.86150647	2.88339757	0.53915052	2.62355978	1.84721644	8.48017329	0.84230862	1.28168298
6465.200000	128	0	0	31.5	1.212769	4095.000000	1	1.96186418	0.64967185	2.12631184	0.92268492	0.59536920	0.16878554	2.35466288	0.89547885	0.73738296	1.17101284	1.12908441	0.17875478	0.58120817	0.22509562	0.80972789	0.35499648	2.24077220	1.38716033	1.32047824	1.55439975	1.69078453	1.10374815	2.13006996	3.99561563	0.86150520	2.88350322	0.53913258	2.62340288	1.84712232	8.48168376	0.84189232	1.28163892
6465.800000	128	0	0	31.5	1.214600	4095.000000	1	1.96199938	0.64967803	2.12641783	0.92263913	0.59534691	0.16877333	2.35452239	0.89544634	0.73738085	1.17097430	1.12906005	0.17875647	0.58121427	0.22509850	0.80968534	0.35500269	2.24077113	1.38708739	1.32044698	1.55440587	1.69083295	1.10365753	2.13013753	3.99580155	0.86149426	2.88346264	0.53916173	2.62360011	1.84703354	8.48204758	0.84156805	1.28160703
6466.300000	128	0	0	31.5	1.213989	4095.000000	1	1.96181959	0.64970163	2.12639754	0.92264998	0.59538278	0.16876723	2.35462073	0.89548145	0.73738507	1.17098201	1.12910726	0.17875186	0.58119893	0.22508714	0.80970207	0.35499843	2.24080211	1.38707937	1.32039487	1.55440358	1.69089164	1.10370995	2.12982968	3.99584310	0.86149884	2.88336538	0.53913849	2.62343502	1.84704996	8.48093464	0.84125415	1.28160604
6466.900000	128	0	0	31.5	1.212769	4095.000000	1	1.96182851	0.64966921	2.12649340	0.92267645	0.59536241	0.16875441	2.35465276	0.89551605	0.73736305	1.17098386	1.12908711	0.17875663	0.58120103	0.22509050	0.80967944	0.35499772	2.24084646	1.38711043	1.32043286	1.55432637	1.69081161	1.10360215	2.12973317	3.99577974	0.86147823	2.88364247	0.53913931	2.62324096	1.84705484	8.48100554	0.84093579	1.28154258
6467.400000	128	0	0	31.5	1.213989	4095.000000	1	1.96182710	0.64968310	2.12648173	0.92267513	0.59535859	0.16874861	2.35465389	0.89551188	0.73734243	1.17097060	1.12916530	0.17875032	0.58118989	0.22508778	0.80967428	0.35498867	2.24082776	1.38711496	1.32039622	1.55429924	1.69079314	1.10366612	2.12955845	3.99558862	0.86147517	2.88367676	0.53914237	2.62329766	1.84692433	8.48189033	0.84068526	1.28154686
6468.000000	128	0	0	31.6	1.213379	4095.000000	1	1.96192474	0.64968619	2.12642696	0.92267830	0.59536432	0.16874449	2.35451003	0.89550798	0.73733048	1.17097584	1.12906456	0.17874370	0.58119788	0.22508378	0.80967108	0.35499364	2.24069687	1.38716382	1.32043454	1.55427478	1.69084691	1.10372920	2.12966511	3.99565717	0.86147365	2.88381741	0.53914114	2.62318489	1.84696384	8.48217091	0.84038208	1.28160867
6468.600000	128	0	0	31.6	1.212158	4095.000000	1	1.96183320	0.64965686	2.12650101	0.92270054	0.59535859	0.16873457	2.35456735	0.89552203	0.73731315	1.17095888	1.12902938	0.17874155	0.58120817	0.22508522	0.80964206	0.35499133	2.24077380	1.38708635	1.32040697	1.55416281	1.69076647	1.10367471	2.12949445	3.99552942	0.86151945	2.88386150	0.53912891	2.62318993	1.84705484	8.48118125	0.84019362	1.28154817
6469.100000	128	0	0	31.6	1.212769	4095.000000	1	1.96189235	0.64967185	2.12650354	0.92270742	0.59538639	0.16873259	2.35474380	0.89552931	0.73733283	1.17090802	1.12901615	0.17874447	0.58120544	0.22508458	0.80966862	0.35499115	2.24077807	1.38714148	1.32042378	1.55418612	1.69070409	1.10365634	2.12943605	3.99557720	0.86149375	2.88388740	0.53909712	2.62332539	1.84701977	8.47992055	0.83992240	1.28155836
6469.700000	128	0	0	31.5	1.212158	4095.000000	1	1.96192709	0.64967163	2.12657201	0.92272065	0.59538491	0.16873228	2.35476179	0.89551761	0.73731924	1.17090370	1.12902006	0.17874293	0.58119851	0.22508922	0.80966198	0.35498459	2.24071396	1.38712159	1.32035050	1.55416931	1.69074062	1.10369277	2.12940100	3.99541310	0.86145380	2.88390839	0.53912524	2.62329451	1.84695319	8.48009623	0.83972422	1.28162840
6470.200000	128	0	0	31.5	1.213379	4095.000000	1	1.96185808	0.64966722	2.12667041	0.92271377	0.59537684	0.16872557	2.35475617	0.89551188	0.73732181	1.17090432	1.12901795	0.17874216	0.58119451	0.22508314	0.80965878	0.35498689	2.24062902	1.38711147	1.32039420	1.55406116	1.69088056	1.10361518	2.12912525	3.99548788	0.86147823	2.88341926	0.53915072	2.62331845	1.84692300	8.47948292	0.83950274	1.28161492
6470.800000	128	0	0	31.5	1.213379	4095.000000	3	1.96181631	0.64965289	2.12661919	0.92271457	0.59535668	0.16872175	2.35476010	0.89547963	0.73729815	1.17096135	1.12900713	0.17873724	0.58119914	0.22508650	0.80965313	0.35498849	2.24067229	1.38711322	1.32042580	1.55419720	1.69098932	1.10369869	2.13003745	3.99616511	0.86203275	2.88645493	0.53933888	2.62980601	1.85068451	8.48712503	0.84586500	1.28331864
6471.300000	128	0	0	31.5	1.213989	4095.000000	3	1.96506282	0.65047777	2.12976974	0.92363991	0.60280479	0.16915096	2.35610026	0.89586723	0.73875188	1.17193646	1.13044536	0.17885913	0.58150721	0.22522676	0.81089408	0.35530828	2.24406732	1.39114877	1.32166127	1.55843886	1.69279029	1.10467332	2.14595169	3.99949523	0.86276368	2.88952368	0.53957171	2.63434368	1.85229949	8.49425578	0.85334659	1.28384005
6471.900000	128	0	0	31.5	1.214600	4095.000000	3	1.96571639	0.65064661	2.13038953	0.92376572	0.60567606	0.16940044	2.35643093	0.89588675	0.73917030	1.17235234	1.13096849	0.17891454	0.58160011	0.22528242	0.81139897	0.35542366	2.24523084	1.39209756	1.32195699	1.55942921	1.69318101	1.10483453	2.15054689	3.99991955	0.86285688	2.88947669	0.53961433	2.63505267	1.85298769	8.49897056	0.85839651	1.28397307
6472.500000	128	0	0	31.5	1.212769	4095.000000	3	1.96606772	0.65069053	2.13052469	0.92383326	0.60669914	0.16951359	2.35624085	0.89593696	0.73936009	1.17252483	1.13127830	0.17893624	0.58163899	0.22530050	0.81155852	0.35544780	2.24589155	1.39249584	1.32203370	1.56002251	1.69331907	1.10495693	2.15314282	4.00013797	0.86298091	2.88995857	0.53957090	2.63553895	1.85343207	8.49951187	0.86303236	1.28417590
6473.000000	128	0	0	31.5	1.213379	4095.000000	3	1.96638005	0.65076623	2.13084483	0.92389736	0.60765766	0.16960262	2.35641968	0.89598145	0.73953230	1.17264302	1.13146951	0.17894532	0.58166884	0.22531921	0.81173434	0.35548685	2.24639712	1.39286305	1.32218545	1.56052513	1.69345920	1.10502984	2.15537741	4.00048539	0.86304968	2.89011290	0.53966877	2.63613491	1.85375406	8.50044923	0.86756933	1.28433791
6473.600000	128	0	0	31.5	1.213379	4095.000000	3	1.96667926	0.65081215	2.13110759	0.92394478	0.60846064	0.16967944	2.35641349	0.89597703	0.73966136	1.17278128	1.13163243	0.17896656	0.58169490	0.22533393	0.81187718	0.35550424	2.24669976	1.39317712	1.32222213	1.56112491	1.69356235	1.10508052	2.15701345	4.00096811	0.86309043	2.89030302	0.53974973	2.63673165	1.85417545	8.50108351	0.87209639	1.28446537
6474.100000	128	0	0	31.5	1.212158	4095.000000	3	1.96682277	0.65087263	2.13130531	0.92397948	0.60914982	0.16974313	2.35643318	0.89599134	0.73977822	1.17288992	1.13182519	0.17897487	0.58172286	0.22534593	0.81198211	0.35552697	2.24705870	1.39347057	1.32233721	1.56139150	1.69365482	1.10514158	2.15864660	4.00105966	0.86320072	2.89045878	0.53975544	2.63699269	1.85462499	8.49988308	0.87663500	1.28455627
6474.700000	128	0	0	31.5	1.212769	4095.000000	3	1.96691358	0.65091987	2.13160981	0.92404411	0.60975485	0.16980224	2.35657097	0.89603167	0.73988172	1.17294825	1.13183483	0.17898703	0.58174997	0.22534721	0.81206856	0.35554809	2.24726124	1.39369542	1.32238332	1.56172029	1.69389978	1.10522517	2.16004713	4.00150189	0.86330185	2.89074155	0.53977971	2.63752499	1.85495698	8.50143936	0.88106613	1.28461753
6475.200000	128	0	0	31.5	1.212158	4095.000000	3	1.96721240	0.65093775	2.13167234	0.92408650	0.61029985	0.16985189	2.35654678	0.89609438	0.74000611	1.17299054	1.13186314	0.17900089	0.58178739	0.22535408	0.81216537	0.35556460	2.24731214	1.39386950	1.32241764	1.56201996	1.69395158	1.10527912	2.16144906	4.00155183	0.86337038	2.89084189	0.53981315	2.63808213	1.85516154	8.50272372	0.88549786	1.28476048
6475.800000	128	0	0	31.5	1.212769	4095.000000	3	1.96740912	0.65097130	2.13166167	0.92407988	0.61080987	0.16989710	2.35688595	0.89608241	0.74013380	1.17306586	1.13198031	0.17900181	0.58177583	0.22536816	0.81224986	0.35558005	2.24758383	1.39408669	1.32254284	1.56219803	1.69403173	1.10538821	2.16260591	4.00180159	0.86337318	2.89102014	0.53981621	2.63836107	1.85544860	8.50379476	0.88966890	1.28484580
6476.400000	128	0	0	31.5	1.212769	4095.000000	3	1.96749525	0.65100685	2.13167438	0.92409418	0.61126297	0.16994400	2.35679089	0.89608995	0.74018614	1.17313161	1.13212069	0.17901397	0.58179454	0.22537008	0.81231120	0.35560330	2.24796757	1.39431267	1.32258020	1.56258107	1.69412217	1.10544572	2.16335891	4.00180471	0.86342668	2.89130508	0.53982437	2.63872881	1.85576155	8.50359973	0.89351008	1.28482999
6476.900000	128	0	0	31.5	1.212769	4095.000000	3	1.96764634	0.65105563	2.13183656	0.92411511	0.61167499	0.16998265	2.35661484	0.89610114	0.74026173	1.17318223	1.13218817	0.17902182	0.58181997	0.22538656	0.81241591	0.35561697	2.24792254	1.39444652	1.32262160	1.56283827	1.69416492	1.10549938	2.16445639	4.00200453	0.86346897	2.89136895	0.53985557	2.63900655	1.85594613	8.50741189	0.89714805	1.28500491
6477.500000	128	0	0	31.5	1.212769	4095.000000	3	1.96774284	0.65107683	2.13201249	0.92417154	0.61201560	0.17002222	2.35669302	0.89611910	0.74032535	1.17323842	1.13233429	0.17902937	0.58181976	0.22538736	0.81245804	0.35562088	2.24812462	1.39457722	1.32262227	1.56296727	1.69419041	1.10551865	2.16525701	4.00206177	0.86350413	2.89158163	0.53987046	2.63934965	1.85615570	8.50700608	0.90049548	1.28496900
6478.000000	128	0	0	31.5	1.213379	4095.000000	3	1.96793726	0.65108500	2.13200283	0.92417525	0.61234920	0.17005186	2.35674477	0.89610661	0.74039390	1.17327083	1.13242890	0.17903368	0.58182186	0.22538736	0.81250756	0.35563029	2.24828222	1.39461052	1.32270238	1.56320993	1.69426811	1.10550828	2.16606619	4.00253745	0.86354362	2.89172763	0.53992879	2.63951520	1.85632872	8.50889289	0.90357401	1.28505565
6478.600000	128	0	0	31.5	1.210327	4095.000000	3	1.96795468	0.65111900	2.13213910	0.92418797	0.61265903	0.17008913	2.35687695	0.89608735	0.74046739	1.17333752	1.13252713	0.17904707	0.58184289	0.22540063	0.81258148	0.35564342	2.24839533	1.39478504	1.32264011	1.56343496	1.69437994	1.10549790	2.16707769	4.00284246	0.86357292	2.89139702	0.53991818	2.63983934	1.85657758	8.50892078	0.90640008	1.28510803
6479.100000	128	0	0	31.5	1.213379	4095.000000	3	1.96804366	0.65112076	2.13220978	0.92421155	0.61299386	0.17011969	2.35657828	0.89606601	0.74054111	1.17336468	1.13251779	0.17905507	0.58185970	0.22540511	0.81262929	0.35565479	2.24871541	1.39490350	1.32273839	1.56368766	1.69431745	1.10548100	2.16778261	4.00252704	0.86356400	2.89160339	0.53989983	2.64004488	1.85660970	8.50912530	0.90892404	1.28516207
6479.700000	128	0	0	31.5	1.212158	4095.000000	3	1.96818820	0.65115874	2.13221843	0.92422585	0.61324879	0.17014353	2.35676839	0.89608813	0.74063691	1.17339803	1.13256239	0.17905353	0.58187946	0.22541199	0.81268842	0.35567094	2.24892238	1.39507665	1.32278047	1.56389277	1.69443997	1.10558092	2.16862996	4.00257492	0.86357445	2.89201897	0.53994041	2.64024156	1.85696520	8.50855823	0.91126815	1.28521742
6480.200000	128	0	0	31.5	1.214600	4095.000000	3	1.96827719	0.65118325	2.13221843	0.92422161	0.61349174	0.17017195	2.35668008	0.89609177	0.74069045	1.17344156	1.13264978	0.17906492	0.58188829	0.22541327	0.81273007	0.35567449	2.24890576	1.39520880	1.32281413	1.56394655	1.69440502	1.10560819	2.16921486	4.00295281	0.86361216	2.89222257	0.53994184	2.64033737	1.85710127	8.50956536	0.91342422	1.28523554
6480.800000	128	0	0	31.5	1.213989	4095.000000	3	1.96831438	0.65119119	2.13241676	0.92422877	0.61376397	0.17019823	2.35665140	0.89611727	0.74067871	1.17345978	1.13270914	0.17906939	0.58188052	0.22542303	0.81276531	0.35568319	2.24895616	1.39526104	1.32286092	1.56415860	1.69465213	1.10567402	2.17001412	4.00290388	0.86367305	2.89222538	0.53989330	2.64061783	1.85721771	8.50982570	0.91546393	1.28532747
6481.400000	128	0	0	31.5	1.213379	4095.000000	3	1.96855030	0.65120334	2.13236133	0.92424148	0.61399366	0.17021626	2.35682520	0.89610530	0.74071041	1.17350794	1.13270643	0.17907986	0.58188577	0.22542831	0.81281065	0.35568426	2.24904893	1.39536200	1.32287034	1.56438182	1.69460238	1.10566216	2.17052073	4.00306004	0.86366235	2.89208426	0.53996938	2.64088310	1.85729668	8.51282666	0.91734116	1.28543423
6481.900000	128	0	0	31.5	1.213379	4095.000000	3	1.96857008	0.65122586	2.13235879	0.92428414	0.61422856	0.17024300	2.35698552	0.89615605	0.74081820	1.17353048	1.13273446	0.17908278	0.58191121	0.22542847	0.81285970	0.35570006	2.24907467	1.39541529	1.32290300	1.56447634	1.69460444	1.10568321	2.17109889	4.00337760	0.86366592	2.89244726	0.53997366	2.64101003	1.85749479	8.51420059	0.91921669	1.28545895
6482.500000	128	0	0	31.5	1.210938	4095.000000	3	1.96867462	0.65124418	2.13249254	0.92428308	0.61444929	0.17026806	2.35696358	0.89610765	0.74084591	1.17356136	1.13280468	0.17908601	0.58191709	0.22543295	0.81287917	0.35570680	2.24928061	1.39555553	1.32286933	1.56466770	1.69475206	1.10569299	2.17174349	4.00372331	0.86374160	2.89224153	0.54001119	2.64104494	1.85762196	8.51463486	0.92104688	1.28551134
6483.100000	128	0	0	31.5	1.212158	4095.000000	3	1.96883239	0.65125478	2.13276414	0.92431514	0.61468254	0.17028257	2.35683420	0.89613159	0.74084121	1.17357464	1.13286736	0.17909263	0.58193307	0.22543631	0.81294743	0.35571692	2.24964962	1.39559410	1.32291343	1.56482488	1.69469202	1.10571019	2.17229193	4.00358377	0.86373242	2.89235598	0.53999120	2.64142515	1.85777592	8.51572070	0.92275242	1.28555748
6483.600000	128	0	0	31.6	1.214600	4095.000000	3	1.96888279	0.65129055	2.13276211	0.92431858	0.61488548	0.17031344	2.35668571	0.89618415	0.74091331	1.17360644	1.13291468	0.17909202	0.58194316	0.22543839	0.81296345	0.35572740	2.24965820	1.39567965	1.32304641	1.56503088	1.69470806	1.10575200	2.17273793	4.00409509	0.86375230	2.89266143	0.53996876	2.64167272	1.85790133	8.51418818	0.92435144	1.28561449
6484.100000	128	0	0	31.6	1.212769	4095.000000	3	1.96890021	0.65130667	2.13287147	0.92436230	0.61507661	0.17032918	2.35704852	0.89620158	0.74093539	1.17363886	1.13291559	0.17909479	0.58194569	0.22543823	0.81301225	0.35572491	2.24950319	1.39574277	1.32300331	1.56512466	1.69475247	1.10577483	2.17328455	4.00394616	0.86378594	2.89240513	0.53999854	2.64181176	1.85815618	8.51709848	0.92599586	1.28564350
6484.700000	128	0	0	31.5	1.213989	4095.000000	3	1.96905894	0.65131639	2.13300780	0.92436204	0.61528370	0.17035638	2.35708115	0.89621538	0.74098870	1.17365739	1.13300601	0.17910449	0.58194653	0.22544431	0.81303813	0.35574018	2.24970219	1.39575364	1.32304472	1.56522883	1.69475658	1.10580952	2.17372972	4.00351088	0.86382390	2.89295779	0.54001037	2.64214954	1.85837759	8.52010972	0.92749730	1.28570414
6485.300000	128	0	0	31.5	1.210327	4095.000000	3	1.96898829	0.65134421	2.13298898	0.92439065	0.61543462	0.17037548	2.35711772	0.89617608	0.74104624	1.17366820	1.13293337	0.17910926	0.58196482	0.22545102	0.81310025	0.35574338	2.24967751	1.39588830	1.32308680	1.56535299	1.69474548	1.10585816	2.17438857	4.00392637	0.86382773	2.89319238	0.54004076	2.64204223	1.85845482	8.52064075	0.92894571	1.28578060
6485.800000	128	0	0	31.5	1.215210	4095.000000	3	1.96917246	0.65135437	2.13292285	0.92437555	0.61562432	0.17039428	2.35708621	0.89618311	0.74104601	1.17371421	1.13298943	0.17911188	0.58195368	0.22545646	0.81309236	0.35575226	2.25000582	1.39601525	1.32305146	1.56550677	1.69489722	1.10579796	2.17491849	4.00389305	0.86385576	2.89306384	0.54006300	2.64210065	1.85842268	8.52080224	0.93026141	1.28583960
6486.400000	128	0	0	31.5	1.213379	4095.000000	3	1.96924454	0.65136784	2.13302357	0.92440470	0.61577119	0.17041506	2.35722854	0.89614173	0.74110661	1.17374756	1.13305273	0.17911496	0.58196482	0.22545230	0.81315497	0.35576096	2.24995754	1.39611204	1.32308445	1.56561634	1.69493259	1.10585549	2.17546462	4.00445858	0.86393272	2.89320361	0.54005484	2.64223019	1.85851375	8.51998862	0.93152497	1.28580169
6487.000000	128	0	0	31.6	1.210938	4095.000000	6	1.96928505	0.65137689	2.13299254	0.92440735	0.61595231	0.17043111	2.35696527	0.89617114	0.74114701	1.17377381	1.13319380	0.17911942	0.58196944	0.22545294	0.81317765	0.35576770	2.24823022	1.39347757	1.32217064	1.56142219	1.69210929	1.10445761	2.15549203	3.99832554	0.86189607	2.88139096	0.53932318	2.62412191	1.84934279	8.49055797	0.87876406	1.28226213
6487.500000	128	0	0	31.6	1.214600	4095.000000	6	1.96266984	0.64972898	2.12650253	0.92258858	0.59638544	0.16944716	2.35436450	0.89538548	0.73797514	1.17136527	1.12933642	0.17884051	0.58130861	0.22514535	0.81021665	0.35506125	2.24232746	1.38766015	1.32055388	1.55615827	1.69111820	1.10382367	2.13880004	3.99702016	0.86160113	2.88199648	0.53923287	2.62321009	1.84882732	8.48975510	0.86203504	1.28208781
6488.100000	128	0	0	31.6	1.212769	4095.000000	6	1.96226979	0.64967472	2.12652535	0.92262352	0.59548149	0.16922317	2.35445440	0.89538600	0.73777686	1.17114942	1.12921762	0.17881219	0.58128487	0.22512584	0.81001419	0.35503197	2.24163467	1.38737462	1.32043118	1.55563043	1.69100902	1.10374045	2.13578560	3.99713343	0.86161639	2.88315549	0.53922166	2.62375323	1.84863717	8.49095018	0.85596936	1.28204373
6488.700000	128	0	0	31.6	1.213379	4095.000000	6	1.96232050	0.64972148	2.12658723	0.92264998	0.59549847	0.16912943	2.35448137	0.89545986	0.73779350	1.17113092	1.12910425	0.17880511	0.58128970	0.22513224	0.80998172	0.35503445	2.24163467	1.38751563	1.32040294	1.55553788	1.69102380	1.10378784	2.13524982	3.99690275	0.86158510	2.88374743	0.53923043	2.62384713	1.84859763	8.49131771	0.85258320	1.28202630
6489.200000	131	0	0	31.6	1.212158	4095.000000	6	1.96231298	0.64970361	2.12650760	0.92265342	0.59543415	0.16906761	2.35456117	0.89546455	0.73770328	1.17113925	1.12915086	0.17879895	0.58126764	0.22512392	0.80992637	0.35502469	2.24139364	1.38744303	1.32050581	1.55520673	1.69102585	1.10376207	2.13412470	3.99706069	0.86154820	2.88400427	0.53922390	2.62384902	1.84834930	8.48565620	0.84999930	1.28195296
6489.700000	131	0	0	31.6	1.213379	4095.000000	6	1.96223458	0.64968663	2.12657912	0.92265422	0.59525055	0.16901418	2.35440215	0.89546897	0.73768383	1.17107789	1.12921131	0.17878418	0.58126974	0.22511177	0.80989046	0.35501475	2.24128675	1.38724653	1.32037437	1.55497504	1.69090231	1.10370254	2.13290403	3.99679988	0.86153802	2.88358019	0.53917294	2.62360515	1.84814098	8.48460729	0.84789532	1.28182833
6490.300000	131	0	0	31.6	1.210938	4095.000000	6	1.96208951	0.64966744	2.12659839	0.92263437	0.59510836	0.16897053	2.35444766	0.89546429	0.73762173	1.17100636	1.12905283	0.17877771	0.58123192	0.22510505	0.80982504	0.35501085	2.24125255	1.38722350	1.32036832	1.55485729	1.69080135	1.10371528	2.13269853	3.99667105	0.86154540	2.88372434	0.53919802	2.62363287	1.84800196	8.48534151	0.84632849	1.28174151
6490.800000	131	0	0	31.6	1.213989	4095.000000	6	1.96201111	0.64964892	2.12647920	0.92263093	0.59506040	0.16893420	2.35431786	0.89547703	0.73756291	1.17101376	1.12900292	0.17876832	0.58124894	0.22510857	0.80979110	0.35501387	2.24120553	1.38715265	1.32040866	1.55481142	1.69084321	1.10371084	2.13218283	3.99663157	0.86152581	2.88391539	0.53915827	2.62373370	1.84815386	8.48677013	0.84521484	1.28173428
6491.400000	131	0	0	31.6	1.212769	4095.000000	6	1.96206181	0.64967671	2.12637421	0.92263569	0.59512533	0.16891573	2.35450891	0.89548795	0.73754463	1.17099650	1.12903960	0.17877156	0.58123927	0.22510425	0.80980856	0.35501120	2.24101049	1.38724583	1.32040059	1.55467495	1.69085758	1.10366464	2.13197740	3.99642586	0.86152174	2.88412605	0.53912993	2.62360767	1.84800729	8.48547417	0.84414754	1.28166424
6492.000000	131	0	0	31.6	1.213379	4095.000000	6	1.96212284	0.64962598	2.12644065	0.92265078	0.59501711	0.16889314	2.35449879	0.89549134	0.73750761	1.17094624	1.12897405	0.17876278	0.58125419	0.22509897	0.80978347	0.35501156	2.24111362	1.38718476	1.32031050	1.55448154	1.69082105	1.10362258	2.13143392	3.99641547	0.86151741	2.88406516	0.53907306	2.62347912	1.84790958	8.48556981	0.84328538	1.28168298
6492.500000	131	0	0	31.6	1.212158	4095.000000	6	1.96200595	0.64964958	2.12651014	0.92266136	0.59499886	0.16887376	2.35448475	0.89545050	0.73751277	1.17097214	1.12905043	0.17876124	0.58122540	0.22509929	0.80975101	0.35501174	2.24087424	1.38714253	1.32040059	1.55436115	1.69078412	1.10369395	2.13125652	3.99642170	0.86154718	2.88434092	0.53909813	2.62347975	1.84792912	8.48575185	0.84258228	1.28170666
6493.100000	131	0	0	31.6	1.213989	4095.000000	6	1.96203505	0.64965818	2.12651673	0.92266560	0.59499397	0.16886155	2.35459488	0.89550070	0.73745021	1.17098786	1.12906336	0.17875663	0.58122645	0.22509370	0.80976847	0.35500074	2.24099660	1.38707099	1.32040361	1.55424918	1.69073446	1.10362584	2.13121128	3.99664819	0.86150469	2.88405116	0.53912382	2.62352512	1.84780832	8.48531374	0.84193101	1.28161327
6493.700000	131	0	0	31.6	1.213989	4095.000000	6	1.96189563	0.64964318	2.12654057	0.92262034	0.59498612	0.16885025	2.35445609	0.89546923	0.73748160	1.17096844	1.12903299	0.17875355	0.58122876	0.22509530	0.80973035	0.35500411	2.24084325	1.38706541	1.32046950	1.55431109	1.69068932	1.10361873	2.13115638	3.99651832	0.86149477	2.88400077	0.53911709	2.62372172	1.84775992	8.48300655	0.84139427	1.28161821
6494.200000	131	0	0	31.6	1.213379	4095.000000	6	1.96197544	0.64963789	2.12654209	0.92263649	0.59495238	0.16884216	2.35430382	0.89550070	0.73747434	1.17099711	1.12905494	0.17875524	0.58121322	0.22509642	0.80973428	0.35500162	2.24081120	1.38706715	1.32040260	1.55423733	1.69075416	1.10358113	2.13087126	3.99647365	0.86149655	2.88411415	0.53912463	2.62351693	1.84791580	8.48444072	0.84082960	1.28160177
6494.700000	131	0	0	31.6	1.212158	4095.000000	6	1.96199093	0.64962576	2.12657201	0.92266084	0.59496172	0.16882019	2.35437461	0.89547547	0.73746895	1.17102424	1.12905945	0.17875694	0.58121027	0.22509402	0.80969862	0.35500074	2.24090577	1.38703889	1.32035823	1.55404894	1.69063679	1.10360037	2.13055568	3.99611732	0.86152326	2.88400917	0.53913686	2.62348669	1.84770263	8.48449933	0.84030880	1.28162084
6495.300000	131	0	0	31.6	1.213379	4095.000000	6	1.96192004	0.64964759	2.12659535	0.92268095	0.59496915	0.16880920	2.35448025	0.89547287	0.73745372	1.17098231	1.12917733	0.17874847	0.58120418	0.22509226	0.80968215	0.35499967	2.24092393	1.38707204	1.32039555	1.55405123	1.69067290	1.10363028	2.13046778	3.99626172	0.86152606	2.88382651	0.53909406	2.62335563	1.84765556	8.48344139	0.83996154	1.28155310
6495.900000	131	0	0	31.6	1.211548	4095.000000	6	1.96189329	0.64964384	2.12667447	0.92268201	0.59500543	0.16879989	2.35450273	0.89543724	0.73746919	1.17104120	1.12916530	0.17875016	0.58120586	0.22509386	0.80970403	0.35499381	2.24087531	1.38707762	1.32040798	1.55405811	1.69073774	1.10363354	2.13054298	3.99648715	0.86147034	2.88391119	0.53909202	2.62351189	1.84751214	8.48355859	0.83957071	1.28160341
6496.400000	131	0	0	31.6	1.213989	4095.000000	6	1.96183273	0.64964451	2.12652383	0.92264813	0.59498230	0.16879073	2.35445215	0.89543021	0.73743521	1.17104737	1.12908320	0.17874986	0.58121195	0.22509210	0.80968338	0.35499949	2.24082936	1.38708216	1.32032159	1.55397595	1.69070409	1.10365931	2.13042459	3.99680716	0.86145406	2.88378452	0.53909039	2.62359885	1.84759073	8.48366653	0.83922662	1.28159420
6497.000000	131	0	0	31.6	1.212158	4095.000000	6	1.96179847	0.64960414	2.12668208	0.92269577	0.59500055	0.16878203	2.35446171	0.89543203	0.73739655	1.17104768	1.12907448	0.17874770	0.58120460	0.22509050	0.80968313	0.35499719	2.24080318	1.38711706	1.32031823	1.55402716	1.69075744	1.10366167	2.13039766	3.99669494	0.86150800	2.88387550	0.53911505	2.62332160	1.84745042	8.48268585	0.83891069	1.28154192
6497.500000	131	0	0	31.6	1.212769	4095.000000	7	1.96176514	0.64961627	2.12673280	0.92270662	0.59501180	0.16877700	2.35438697	0.89543776	0.73740756	1.17101561	1.12901855	0.17874309	0.58120019	0.22508794	0.80969297	0.35499169	2.24111255	1.38766922	1.32063961	1.55511803	1.69271635	1.10470562	2.14318184	4.00192439	0.86336554	2.89485686	0.53976054	2.64093197	1.85587791	8.50819571	0.86033038	1.28511265
6498.100000	131	0	0	31.6	1.213379	4095.000000	7	1.96803848	0.65120819	2.13288928	0.92449187	0.61303491	0.16970709	2.35712840	0.89622657	0.74042395	1.17323842	1.13246174	0.17901613	0.58184604	0.22539663	0.81251274	0.35568443	2.24820020	1.39541529	1.32296292	1.56306287	1.69444367	1.10557054	2.16621649	4.00406488	0.86378746	2.89521322	0.53992349	2.64304439	1.85731185	8.51653057	0.89138114	1.28562735
6498.700000	131	0	0	31.6	1.213379	4095.000000	7	1.96871607	0.65133251	2.13326217	0.92451917	0.61605484	0.17000908	2.35706821	0.89627965	0.74082172	1.17362034	1.13307142	0.17905738	0.58191667	0.22542767	0.81287350	0.35575137	2.24938626	1.39603629	1.32309657	1.56421546	1.69471094	1.10573065	2.17135360	4.00404926	0.86389016	2.89493768	0.53997937	2.64347383	1.85811199	8.51931174	0.91254934	1.28573116
6499.200000	131	0	0	31.6	1.212158	4095.000000	7	1.96899771	0.65140052	2.13357966	0.92451254	0.61705423	0.17016538	2.35719816	0.89626950	0.74098025	1.17377288	1.13328333	0.17907355	0.58194043	0.22544591	0.81303493	0.35578386	2.25000206	1.39633336	1.32312350	1.56461851	1.69485980	1.10582494	2.17373853	4.00427214	0.86393374	2.89467623	0.53999732	2.64327498	1.85819725	8.51749264	0.92211517	1.28575226
6499.800000	131	0	0	31.6	1.213379	4095.000000	7	1.96883522	0.65135613	2.13332729	0.92446326	0.61669796	0.17022833	2.35701139	0.89624452	0.74096474	1.17379017	1.13318506	0.17908124	0.58193454	0.22544479	0.81302532	0.35574853	2.24975047	1.39592231	1.32305651	1.56446328	1.69474548	1.10569447	2.17276125	4.00347964	0.86376530	2.89311582	0.53996428	2.64194509	1.85746088	8.51523980	0.92014975	1.28548300
6500.300000	131	0	0	31.6	1.212769	4095.000000	7	1.96829225	0.65119782	2.13264309	0.92427540	0.61456569	0.17019792	2.35687808	0.89616724	0.74062987	1.17359502	1.13282668	0.17906369	0.58188703	0.22541887	0.81279587	0.35569012	2.24910578	1.39521652	1.32296494	1.56374528	1.69442311	1.10552073	2.16983096	4.00289555	0.86357216	2.89165744	0.53992328	2.64002839	1.85662531	8.51079276	0.91387185	1.28510737
6500.900000	131	0	0	31.6	1.213379	4095.000000	7	1.96755409	0.65106292	2.13195401	0.92403405	0.61236703	0.17012672	2.35666265	0.89607720	0.74034695	1.17331930	1.13253858	0.17904122	0.58182544	0.22539152	0.81251003	0.35562780	2.24841892	1.39437189	1.32265424	1.56279528	1.69404283	1.10532536	2.16643499	4.00219083	0.86337802	2.89063068	0.53984599	2.63830782	1.85587969	8.50687598	0.90695025	1.28477168
6501.400000	131	0	0	31.6	1.213379	4095.000000	7	1.96697240	0.65092472	2.13146188	0.92390610	0.61042321	0.17004254	2.35637806	0.89595647	0.74010844	1.17308561	1.13205291	0.17901628	0.58177646	0.22536704	0.81223804	0.35556868	2.24775371	1.39367265	1.32244894	1.56200999	1.69371935	1.10525066	2.16315568	4.00144673	0.86317423	2.88995927	0.53977114	2.63701360	1.85496277	8.50486911	0.90042424	1.28449138
6502.000000	131	0	0	31.6	1.213989	4095.000000	7	1.96647649	0.65079471	2.13098764	0.92375195	0.60880498	0.16995928	2.35593495	0.89591536	0.73986646	1.17286986	1.13178272	0.17899258	0.58171970	0.22534657	0.81203137	0.35551578	2.24713425	1.39307662	1.32227395	1.56131056	1.69344934	1.10510838	2.16052103	4.00097851	0.86302625	2.88906713	0.53969059	2.63576630	1.85437993	8.50264015	0.89466780	1.28431025
6502.500000	131	0	0	31.6	1.211548	4095.000000	7	1.96620130	0.65069340	2.13065122	0.92366031	0.60743242	0.16988091	2.35595800	0.89590054	0.73964822	1.17270443	1.13150474	0.17897457	0.58167640	0.22533217	0.81181709	0.35546377	2.24700727	1.39258895	1.32214877	1.56079508	1.69335030	1.10502391	2.15824875	4.00085470	0.86294118	2.88873336	0.53969202	2.63463738	1.85389169	8.50038117	0.88987026	1.28401258
6503.100000	131	0	0	31.6	1.213989	4095.000000	7	1.96593414	0.65061438	2.13013296	0.92356073	0.60638014	0.16982317	2.35574378	0.89584798	0.73950696	1.17263160	1.13135749	0.17896364	0.58165286	0.22530930	0.81166859	0.35543626	2.24635320	1.39217350	1.32201990	1.56027016	1.69313581	1.10485053	2.15611816	4.00041153	0.86282352	2.88816479	0.53965001	2.63398041	1.85329447	8.49842003	0.88563432	1.28391775
6503.700000	131	0	0	31.6	1.212769	4095.000000	7	1.96562892	0.65053471	2.12983324	0.92352921	0.60549496	0.16975841	2.35561785	0.89581676	0.73934484	1.17252760	1.13115997	0.17894701	0.58161482	0.22529714	0.81152627	0.35540360	2.24600186	1.39180573	1.32185538	1.55984657	1.69292874	1.10482475	2.15446840	3.99989458	0.86274382	2.88803581	0.53957722	2.63313382	1.85300772	8.49863034	0.88204542	1.28371495
6504.200000	131	0	0	31.6	1.214600	4095.000000	7	1.96525934	0.65049035	2.12969863	0.92346883	0.60474154	0.16970159	2.35567519	0.89579257	0.73924795	1.17240510	1.13102238	0.17893316	0.58158960	0.22528210	0.81142359	0.35537768	2.24562489	1.39156468	1.32169155	1.55946906	1.69281124	1.10475155	2.15288304	3.99980514	0.86268550	2.88772600	0.53957926	2.63265371	1.85240097	8.49453391	0.87892283	1.28358690
6504.800000	131	0	0	31.6	1.213989	4095.000000	7	1.96517988	0.65041554	2.12943198	0.92339072	0.60408121	0.16964477	2.35548855	0.89579101	0.73911283	1.17234864	1.13085861	0.17892146	0.58155849	0.22526835	0.81132166	0.35535993	2.24535397	1.39129987	1.32166060	1.55920772	1.69268143	1.10468339	2.15152148	3.99960754	0.86257219	2.88732583	0.53952869	2.63202889	1.85219712	8.49652454	0.87623138	1.28351152
6505.300000	131	0	0	31.6	1.210327	4095.000000	7	1.96488888	0.65037340	2.12936952	0.92341402	0.60350231	0.16960369	2.35553746	0.89577774	0.73903519	1.17226841	1.13064339	0.17891623	0.58152675	0.22525971	0.81121556	0.35533420	2.24503064	1.39099838	1.32156742	1.55890658	1.69255655	1.10460576	2.15035356	3.99959402	0.86252407	2.88725015	0.53952217	2.63179810	1.85204581	8.49515204	0.87381287	1.28337294
6505.900000	131	0	0	31.6	1.213379	4095.000000	7	1.96470367	0.65032573	2.12925424	0.92334332	0.60302353	0.16957254	2.35551666	0.89576239	0.73890994	1.17215272	1.13058350	0.17890607	0.58153012	0.22525219	0.81115327	0.35531112	2.24486256	1.39085919	1.32150418	1.55860739	1.69248098	1.10458561	2.14933286	3.99936004	0.86250905	2.88707847	0.53951605	2.63116402	1.85166625	8.49339365	0.87179026	1.28327388
6506.400000	131	0	0	31.6	1.213379	4095.000000	7	1.96469192	0.65028447	2.12897342	0.92330916	0.60261084	0.16953008	2.35541940	0.89580557	0.73882716	1.17209626	1.13041406	0.17889653	0.58151751	0.22524772	0.81108016	0.35530260	2.24465329	1.39063959	1.32142615	1.55840095	1.69226576	1.10450620	2.14848784	3.99945363	0.86243700	2.88653759	0.53949953	2.63089665	1.85161330	8.48875478	0.86985499	1.28320016
6507.000000	131	0	0	31.6	1.213379	4095.000000	7	1.96456642	0.65024630	2.12892722	0.92325912	0.60224711	0.16950397	2.35541266	0.89580453	0.73875492	1.17204598	1.13037072	0.17888391	0.58150490	0.22523700	0.81100213	0.35527758	2.24434878	1.39047421	1.32136594	1.55813822	1.69229779	1.10447124	2.14748747	3.99917807	0.86238506	2.88666299	0.53947038	2.63041825	1.85144779	8.48992493	0.86816898	1.28305700
6507.600000	131	0	0	31.6	1.213989	4095.000000	7	1.96433801	0.65023747	2.12881805	0.92327765	0.60187303	0.16947053	2.35533846	0.89576889	0.73867332	1.17199076	1.13027202	0.17888129	0.58148325	0.22522868	0.81095512	0.35526285	2.24401810	1.39025815	1.32138915	1.55795557	1.69225878	1.10441287	2.14660478	3.99924254	0.86241077	2.88662446	0.53943735	2.63022047	1.85126095	8.49007006	0.86657493	1.28304943
6508.100000	0	0	0	31.5	1.212769	4095.000000	0	1.96422522	0.65018386	2.12865965	0.92320987	0.60153614	0.16944334	2.35530754	0.89576161	0.73861235	1.17192567	1.13029037	0.17887221	0.58147316	0.22522117	0.81089876	0.35524723	2.24409140	1.39010189	1.32129935	1.55788166	1.69220457	1.10440428	2.14591689	3.99899819	0.86233694	2.88621396	0.53945019	2.62962849	1.85064982	8.48719292	0.86376581	1.28250062
6508.700000	0	0	0	31.6	1.212769	4095.000000	0	1.96310284	0.64998618	2.12789774	0.92302984	0.60004180	0.16936074	2.35496692	0.89566926	0.73846486	1.17180660	1.13012397	0.17886575	0.58143407	0.22521829	0.81082369	0.35523782	2.24375273	1.38997675	1.32120552	1.55744751	1.69196515	1.10426059	2.14259774	3.99787753	0.86201315	2.88477212	0.53935784	2.62669980	1.84928591	8.48300347	0.85811544	1.28223812
6509.200000	0	0	0	31.6	1.210938	4095.000000	0	1.96286989	0.64990985	2.12746183	0.92297027	0.59904568	0.16927249	2.35496130	0.89564715	0.73832888	1.17173196	1.13002979	0.17886098	0.58144290	0.22521349	0.81077028	0.35523410	2.24363022	1.38997780	1.32115575	1.55735525	1.69183293	1.10430177	2.14185493	3.99794094	0.86206915	2.88515859	0.53935152	2.62731189	1.84969436	8.48550194	0.85681358	1.28236640
6509.800000	0	0	0	31.6	1.212158	4095.000000	0	1.96295725	0.64994383	2.12787845	0.92298007	0.59917721	0.16926073	2.35510800	0.89564793	0.73833263	1.17167767	1.13007643	0.17885820	0.58142735	0.22520853	0.81078160	0.35523552	2.24356496	1.39006868	1.32116684	1.55729248	1.69191259	1.10429466	2.14160160	3.99809997	0.86209384	2.88508647	0.53929933	2.62757886	1.84960991	8.48505151	0.85614531	1.28242331
6510.300000	0	0	0	31.6	1.213989	4095.000000	0	1.96317706	0.64999015	2.12792413	0.92304705	0.59934430	0.16925798	2.35523053	0.89564715	0.73835443	1.17172949	1.13011194	0.17885636	0.58141474	0.22521093	0.81075453	0.35523747	2.24353072	1.39002778	1.32125025	1.55740885	1.69189370	1.10425437	2.14160007	3.99811348	0.86207577	2.88519990	0.53934234	2.62766786	1.84983661	8.48586910	0.85576275	1.28245127
6510.900000	0	0	0	31.6	1.213989	4095.000000	0	1.96334240	0.65000471	2.12795154	0.92309920	0.59946691	0.16925661	2.35487138	0.89564663	0.73838960	1.17176157	1.13007282	0.17885559	0.58145067	0.22520389	0.81075921	0.35522700	2.24359492	1.39009210	1.32114230	1.55730243	1.69187153	1.10427688	2.14156176	3.99839103	0.86212591	2.88562494	0.53933725	2.62787300	1.84981083	8.48518417	0.85546923	1.28245489
6511.400000	0	0	0	31.6	1.213379	4095.000000	0	1.96334991	0.65001663	2.12803985	0.92311350	0.59955483	0.16925707	2.35504561	0.89564767	0.73836592	1.17177977	1.13005296	0.17885867	0.58144542	0.22520821	0.81074174	0.35522948	2.24357245	1.39005924	1.32116752	1.55736100	1.69186209	1.10425881	2.14179875	3.99854593	0.86212286	2.88562214	0.53933174	2.62802577	1.84989440	8.48553279	0.85527916	1.28252167
6512.000000	0	0	0	31.6	1.213379	4095.000000	0	1.96348003	0.65006869	2.12806827	0.92309735	0.59967597	0.16925600	2.35515746	0.89567056	0.73839523	1.17175972	1.13001174	0.17885482	0.58143197	0.22521141	0.81074813	0.35523871	2.24369816	1.39003932	1.32120047	1.55743602	1.69189165	1.10434769	2.14176759	3.99873514	0.86215620	2.88581123	0.53936212	2.62822526	1.85010868	8.48613445	0.85512687	1.28252365
6512.600000	0	0	0	31.6	1.213379	4095.000000	0	1.96354298	0.65005192	2.12827181	0.92308861	0.59980309	0.16925477	2.35501188	0.89569683	0.73840578	1.17176373	1.13000903	0.17885082	0.58143260	0.22520533	0.81075429	0.35523374	2.24378055	1.39012007	1.32120081	1.55743105	1.69187769	1.10435095	2.14194841	3.99888797	0.86214551	2.88594360	0.53935009	2.62816087	1.85003666	8.48397496	0.85499308	1.28252825
6513.100000	0	0	0	31.6	1.213379	4095.000000	0	1.96359372	0.65005435	2.12830480	0.92308596	0.59986527	0.16925355	2.35500120	0.89571218	0.73841609	1.17175355	1.13003280	0.17885620	0.58143008	0.22521317	0.81073140	0.35523108	2.24374524	1.39012531	1.32120821	1.55738779	1.69195242	1.10433554	2.14196424	3.99889525	0.86214475	2.88590648	0.53935478	2.62829471	1.85006022	8.48657571	0.85482055	1.28257267
6513.700000	0	0	0	31.6	1.210938	4095.000000	0	1.96360312	0.65009186	2.12819922	0.92311138	0.59996131	0.16925386	2.35499502	0.89572675	0.73841281	1.17171068	1.13003671	0.17885436	0.58142945	0.22521157	0.81074100	0.35523108	2.24386454	1.39010049	1.32124991	1.55739621	1.69191916	1.10433969	2.14191316	3.99892540	0.86216053	2.88571598	0.53933337	2.62830607	1.85022650	8.48709416	0.85478052	1.28258517
6514.200000	0	0	0	31.6	1.211548	4095.000000	0	1.96373983	0.65011657	2.12830886	0.92314977	0.60003712	0.16925829	2.35506640	0.89573143	0.73843204	1.17177391	1.12996812	0.17885497	0.58143996	0.22521429	0.81074297	0.35523143	2.24369388	1.39008965	1.32123511	1.55747775	1.69187276	1.10434976	2.14195249	3.99868212	0.86218471	2.88608438	0.53935804	2.62844182	1.85008467	8.48687814	0.85468224	1.28261905
6514.800000	0	0	0	31.6	1.212769	4095.000000	0	1.96389488	0.65010730	2.12831901	0.92312462	0.60010996	0.16925829	2.35521142	0.89576239	0.73845619	1.17171530	1.13003611	0.17885405	0.58143659	0.22520565	0.81075404	0.35523374	2.24378857	1.39006204	1.32122973	1.55747699	1.69199841	1.10442679	2.14201175	3.99868108	0.86223053	2.88618944	0.53933480	2.62838184	1.85021316	8.48708491	0.85465741	1.28265952
6515.300000	0	0	0	31.6	1.213379	4095.000000	0	1.96375487	0.65012142	2.12835404	0.92317863	0.60015873	0.16926256	2.35515971	0.89573767	0.73845197	1.17177391	1.13005808	0.17885482	0.58143828	0.22521333	0.81074543	0.35523356	2.24365376	1.39010538	1.32133500	1.55749306	1.69189781	1.10436872	2.14197088	3.99888382	0.86223359	2.88619295	0.53934438	2.62863187	1.85030520	8.48623319	0.85458978	1.28265294
6515.900000	0	0	0	31.6	1.210938	4095.000000	0	1.96384743	0.65012627	2.12842105	0.92314368	0.60022305	0.16926485	2.35517882	0.89575979	0.73844657	1.17177144	1.13011675	0.17885559	0.58146854	0.22521317	0.81076856	0.35523960	2.24355693	1.39012531	1.32129061	1.55744598	1.69192573	1.10434443	2.14217113	3.99896595	0.86223206	2.88636596	0.53934234	2.62857505	1.85043237	8.48686579	0.85454165	1.28272433
6516.500000	0	0	0	31.6	1.214600	4095.000000	0	1.96391133	0.65013510	2.12837231	0.92314447	0.60027225	0.16926989	2.35512935	0.89571764	0.73844540	1.17178254	1.13004303	0.17885590	0.58146518	0.22520965	0.81073755	0.35523498	2.24391698	1.39009525	1.32131045	1.55758801	1.69194585	1.10436991	2.14217522	3.99869979	0.86226312	2.88629451	0.53935519	2.62879858	1.85030387	8.48748921	0.85447858	1.28270788
6517.000000	0	0	0	31.6	1.213989	4095.000000	0	1.96402786	0.65014348	2.12829770	0.92318604	0.60033978	0.16927493	2.35517938	0.89571712	0.73846908	1.17175324	1.13013300	0.17886328	0.58145215	0.22521237	0.81075798	0.35523924	2.24372010	1.39018019	1.32126202	1.55747239	1.69197870	1.10431836	2.14223499	3.99900754	0.86223002	2.88623848	0.53932971	2.62875943	1.85040169	8.48806640	0.85445832	1.28274309
6517.600000	0	0	0	31.6	1.212769	4095.000000	0	1.96397006	0.65013510	2.12843018	0.92313362	0.60038259	0.16927294	2.35510181	0.89568643	0.73846580	1.17176157	1.13008576	0.17885882	0.58146476	0.22521077	0.81077274	0.35523747	2.24393303	1.39006693	1.32123680	1.55749766	1.69199841	1.10437643	2.14225031	3.99891189	0.86227254	2.88630152	0.53934051	2.62880490	1.85038390	8.48868069	0.85439171	1.28274572
6518.100000	0	0	0	31.6	1.211548	4095.000000	0	1.96397758	0.65014569	2.12837384	0.92315798	0.60042626	0.16927707	2.35534745	0.89567498	0.73848245	1.17178347	1.13002769	0.17886128	0.58144017	0.22521269	0.81076019	0.35524315	2.24380569	1.39009000	1.32125967	1.55751795	1.69199595	1.10437435	2.14225747	3.99918951	0.86223410	2.88622867	0.53935641	2.62877901	1.85047462	8.48820530	0.85435246	1.28272664
6518.700000	0	0	0	31.6	1.212158	4095.000000	0	1.96418105	0.65014525	2.12851344	0.92317704	0.60046738	0.16927233	2.35532609	0.89570620	0.73849839	1.17179982	1.13000843	0.17884882	0.58144395	0.22521541	0.81075921	0.35523782	2.24377573	1.39008896	1.32127110	1.55754168	1.69204358	1.10436339	2.14244650	3.99918743	0.86223919	2.88645353	0.53936375	2.62890783	1.85052264	8.48885666	0.85434131	1.28278487
6519.200000	0	0	0	31.6	1.212769	4095.000000	0	1.96410210	0.65016775	2.12851090	0.92315665	0.60050338	0.16927569	2.35537893	0.89567992	0.73853145	1.17181925	1.13005386	0.17886005	0.58144962	0.22520869	0.81074986	0.35524173	2.24384796	1.39015048	1.32121796	1.55761595	1.69194175	1.10438472	2.14257423	3.99949627	0.86222926	2.88642761	0.53938434	2.62905435	1.85067873	8.48692134	0.85431624	1.28278619
6519.800000	0	0	0	31.6	1.213379	4095.000000	0	1.96406310	0.65015981	2.12853882	0.92319637	0.60056836	0.16927768	2.35531822	0.89568122	0.73854458	1.17180197	1.13006770	0.17885528	0.58144353	0.22520933	0.81076955	0.35524563	2.24391965	1.39013440	1.32120653	1.55771167	1.69204892	1.10438887	2.14269687	3.99923214	0.86219871	2.88622167	0.53936294	2.62906382	1.85064004	8.48829482	0.85427243	1.28285858
6520.400000	0	0	0	31.6	1.212158	4095.000000	0	1.96414862	0.65018893	2.12872514	0.92317386	0.60056942	0.16927844	2.35528337	0.89572285	0.73851269	1.17179519	1.12998647	0.17885220	0.58142672	0.22520469	0.81076733	0.35524173	2.24394854	1.39011238	1.32127245	1.55774842	1.69197993	1.10436132	2.14272906	3.99931741	0.86221042	2.88640659	0.53934724	2.62900509	1.85071520	8.49019666	0.85427623	1.28280001
6520.900000	0	0	0	31.6	1.213989	4095.000000	0	1.96409928	0.65019401	2.12862563	0.92317492	0.60060628	0.16927340	2.35535644	0.89571660	0.73854669	1.17182974	1.13000602	0.17885882	0.58144794	0.22521221	0.81076019	0.35524599	2.24389290	1.39018404	1.32120317	1.55777790	1.69202675	1.10435332	2.14279600	3.99959506	0.86226363	2.88654460	0.53935600	2.62906887	1.85056266	8.48878256	0.85425217	1.28278849
6521.500000	128	0	0	31.6	1.212769	4095.000000	1	1.96415520	0.65019246	2.12865660	0.92320908	0.60066913	0.16927997	2.35525751	0.89571088	0.73857295	1.17176712	1.13005296	0.17885636	0.58144227	0.22520965	0.81076388	0.35524173	2.24377359	1.39012321	1.32122671	1.55740004	1.69196844	1.10438354	2.14253745	3.99936212	0.86224784	2.88632604	0.53936375	2.62912950	1.85015136	8.48751390	0.85381311	1.28259931
6522.000000	128	0	0	31.6	1.213989	4095.000000	1	1.96338326	0.65001442	2.12808959	0.92303699	0.59918806	0.16920561	2.35494332	0.89563882	0.73817814	1.17159163	1.12977437	0.17882927	0.58137082	0.22517526	0.81047129	0.35516950	2.24280601	1.38862143	1.32088539	1.55575625	1.69109357	1.10390483	2.13648863	3.99755846	0.86168510	2.88365017	0.53916051	2.62403430	1.84802061	8.48236208	0.84823430	1.28177933
6522.600000	128	0	0	31.6	1.212769	4095.000000	1	1.96247262	0.64971464	2.12697274	0.92269789	0.59619598	0.16897144	2.35453251	0.89550616	0.73761259	1.17110595	1.12912380	0.17876648	0.58123339	0.22512041	0.80986144	0.35501777	2.24156572	1.38736205	1.32052564	1.55477166	1.69091832	1.10377866	2.13304646	3.99708043	0.86162276	2.88413654	0.53914033	2.62399586	1.84799752	8.48519034	0.84638115	1.28170830
6523.100000	128	0	0	31.6	1.213379	4095.000000	1	1.96243130	0.64969170	2.12683983	0.92267989	0.59586895	0.16890383	2.35450217	0.89552229	0.73757557	1.17103812	1.12902246	0.17875724	0.58122456	0.22510505	0.80978028	0.35501990	2.24122316	1.38730691	1.32051556	1.55464475	1.69090806	1.10372505	2.13199672	3.99689859	0.86164006	2.88394758	0.53913951	2.62367320	1.84770752	8.48435435	0.84518765	1.28170600
6523.700000	128	0	0	31.6	1.211548	4095.000000	1	1.96235148	0.64968156	2.12691034	0.92266533	0.59566533	0.16887101	2.35443417	0.89550304	0.73753292	1.17100636	1.12911899	0.17874924	0.58121090	0.22510457	0.80975101	0.35500180	2.24101904	1.38719523	1.32041874	1.55449836	1.69084116	1.10376711	2.13144358	3.99683729	0.86159502	2.88386500	0.53909059	2.62346589	1.84765823	8.48605423	0.84422830	1.28167180
6524.200000	128	0	0	31.6	1.213989	4095.000000	1	1.96224632	0.64969325	2.12690527	0.92265925	0.59556980	0.16884613	2.35459264	0.89546090	0.73751769	1.17098663	1.12900893	0.17874755	0.58120859	0.22510809	0.80974092	0.35499896	2.24087745	1.38710938	1.32034311	1.55433096	1.69084444	1.10373186	2.13111877	3.99651936	0.86157415	2.88421213	0.53910751	2.62374819	1.84758052	8.48323476	0.84349962	1.28159650
6524.800000	128	0	0	31.6	1.214600	4095.000000	1	1.96212425	0.64967847	2.12691491	0.92272462	0.59551694	0.16882858	2.35455274	0.89546715	0.73748770	1.17099557	1.12898728	0.17874816	0.58121826	0.22509274	0.80970354	0.35499807	2.24095759	1.38708495	1.32041471	1.55422013	1.69083254	1.10370402	2.13080824	3.99690067	0.86157695	2.88407075	0.53910099	2.62356482	1.84761560	8.48442530	0.84287962	1.28156889
6525.400000	128	0	0	31.6	1.213989	4095.000000	1	1.96216556	0.64968553	2.12680635	0.92269974	0.59546408	0.16880981	2.35451565	0.89547677	0.73748020	1.17099372	1.12902908	0.17874555	0.58121090	0.22509738	0.80969862	0.35500428	2.24106179	1.38706925	1.32045068	1.55412995	1.69084157	1.10370491	2.13070051	3.99636872	0.86155405	2.88394478	0.53911118	2.62357175	1.84757386	8.48559758	0.84241944	1.28157382
6525.900000	128	0	0	31.6	1.212769	4095.000000	1	1.96217448	0.64969501	2.12670592	0.92269207	0.59545538	0.16879852	2.35438416	0.89540863	0.73746333	1.17097461	1.12897676	0.17874462	0.58120397	0.22510121	0.80968288	0.35500109	2.24092660	1.38705145	1.32038983	1.55411504	1.69074267	1.10372002	2.13042764	3.99684456	0.86153268	2.88428072	0.53909650	2.62355600	1.84753834	8.48432042	0.84195914	1.28151233
6526.500000	128	0	0	31.6	1.213379	4095.000000	1	1.96206839	0.64967825	2.12667599	0.92266878	0.59540995	0.16878798	2.35451565	0.89544374	0.73746825	1.17098571	1.12910185	0.17874924	0.58121279	0.22509322	0.80964304	0.35499115	2.24094103	1.38703400	1.32038109	1.55413644	1.69080833	1.10370314	2.13032450	3.99682482	0.86155151	2.88423103	0.53908835	2.62344888	1.84749882	8.48500215	0.84154520	1.28153436
6527.100000	128	0	0	31.6	1.212769	4095.000000	1	1.96204116	0.64967163	2.12673280	0.92267010	0.59540911	0.16878066	2.35448362	0.89545414	0.73745091	1.17099773	1.12905915	0.17874462	0.58120040	0.22509434	0.80964255	0.35499417	2.24083791	1.38703470	1.32036462	1.55398474	1.69083295	1.10364657	2.13023254	3.99698380	0.86157517	2.88432832	0.53907469	2.62339028	1.84751924	8.48432350	0.84119891	1.28145710
6527.600000	128	0	0	31.6	1.213379	4095.000000	1	1.96202238	0.64965619	2.12664911	0.92265131	0.59538427	0.16876601	2.35459207	0.89542787	0.73744576	1.17096659	1.12904922	0.17874216	0.58122813	0.22509354	0.80963665	0.35498920	2.24076846	1.38704447	1.32048396	1.55390718	1.69090765	1.10367856	2.13002831	3.99674170	0.86158306	2.88457191	0.53911057	2.62333232	1.84758230	8.48507928	0.84084064	1.28142948
6528.100000	128	0	0	31.6	1.212769	4095.000000	1	1.96204632	0.64965664	2.12667244	0.92267777	0.59538130	0.16876173	2.35462410	0.89547235	0.73745489	1.17100790	1.12906005	0.17873847	0.58119451	0.22509226	0.80962362	0.35498654	2.24095332	1.38695828	1.32041975	1.55389189	1.69068563	1.10371735	2.13012127	3.99680300	0.86155736	2.88427023	0.53907755	2.62326868	1.84737627	8.48651400	0.84056579	1.28144756
6528.700000	128	0	0	31.6	1.213379	4095.000000	1	1.96201299	0.64963215	2.12670136	0.92264840	0.59539255	0.16874892	2.35468423	0.89545934	0.73745770	1.17102825	1.12906937	0.17874062	0.58120838	0.22508970	0.80964058	0.35498689	2.24092340	1.38696107	1.32040328	1.55385750	1.69088384	1.10372742	2.12974638	3.99664611	0.86156754	2.88420793	0.53909385	2.62325167	1.84724663	8.48478004	0.84028898	1.28142323
6529.300000	128	0	0	31.6	1.212158	4095.000000	1	1.96209327	0.64965046	2.12658419	0.92266004	0.59537705	0.16874907	2.35477359	0.89548093	0.73741834	1.17098879	1.12902727	0.17873200	0.58120838	0.22508394	0.80968141	0.35499169	2.24073266	1.38701271	1.32038949	1.55393927	1.69078904	1.10366849	2.12962397	3.99671053	0.86153319	2.88440321	0.53905248	2.62334870	1.84727771	8.48543715	0.83998738	1.28142488
6529.800000	128	0	0	31.6	1.213379	4095.000000	1	1.96207777	0.64963657	2.12658520	0.92268783	0.59536283	0.16874251	2.35461680	0.89549030	0.73739327	1.17092898	1.12906606	0.17873447	0.58120145	0.22508698	0.80968190	0.35499293	2.24084219	1.38696247	1.32025437	1.55382083	1.69086825	1.10367885	2.12949953	3.99687677	0.86153700	2.88414284	0.53909284	2.62312441	1.84715207	8.48389168	0.83976786	1.28141206
6530.400000	128	0	0	31.6	1.215210	4095.000000	1	1.96207637	0.64963635	2.12672621	0.92264972	0.59536750	0.16873854	2.35459994	0.89552151	0.73740663	1.17095919	1.12904411	0.17872831	0.58119746	0.22509338	0.80964329	0.35499630	2.24079784	1.38692059	1.32040395	1.55372837	1.69077550	1.10360837	2.12949242	3.99650274	0.86145533	2.88421983	0.53907938	2.62327435	1.84726616	8.48398730	0.83951126	1.28145052
6531.000000	128	0	0	31.6	1.213989	4095.000000	1	1.96205665	0.64965267	2.12667701	0.92267063	0.59536941	0.16873289	2.35449317	0.89550668	0.73736609	1.17098941	1.12901705	0.17872908	0.58119115	0.22509018	0.80960837	0.35499169	2.24088920	1.38686930	1.32044194	1.55360076	1.69075785	1.10364598	2.12943046	3.99661287	0.86147823	2.88457191	0.53909284	2.62325230	1.84729635	8.48337971	0.83932166	1.28138740
6531.500000	128	0	0	31.6	1.211548	4095.000000	1	1.96206416	0.64966436	2.12662882	0.92267142	0.59537175	0.16872725	2.35443586	0.89545596	0.73736797	1.17098355	1.12903329	0.17873693	0.58120229	0.22508938	0.80961427	0.35499310	2.24078876	1.38680579	1.32040697	1.55365043	1.69075662	1.10358290	2.12929486	3.99625549	0.86151181	2.88432902	0.53907001	2.62319560	1.84712454	8.48645228	0.83911027	1.28138115
6532.100000	128	0	0	31.6	1.212769	4095.000000	1	1.96208012	0.64964318	2.12646753	0.92263384	0.59536050	0.16872343	2.35453082	0.89546351	0.73736914	1.17100205	1.12894579	0.17873077	0.58121784	0.22508714	0.80962189	0.35498441	2.24090844	1.38683231	1.32035622	1.55353888	1.69070984	1.10362999	2.12919837	3.99619108	0.86149146	2.88405396	0.53903454	2.62323718	1.84715073	8.48498981	0.83884124	1.28137228
6532.700000	128	0	0	31.6	1.213379	4095.000000	3	1.96194915	0.64965024	2.12668614	0.92267804	0.59533397	0.16871885	2.35464490	0.89547235	0.73735415	1.17101253	1.12901735	0.17872631	0.58120586	0.22508618	0.80961698	0.35497820	2.24083898	1.38690454	1.32043454	1.55369207	1.69078699	1.10366582	2.12975298	3.99680300	0.86196708	2.88686057	0.53926080	2.62908150	1.85084150	8.49382624	0.84478818	1.28306128
6533.200000	128	0	0	31.6	1.213989	4095.000000	3	1.96511453	0.65046498	2.12967628	0.92358165	0.60271816	0.16914333	2.35609239	0.89582014	0.73882622	1.17198212	1.13039299	0.17884528	0.58149292	0.22522740	0.81084535	0.35529266	2.24393303	1.39047386	1.32161653	1.55750034	1.69269170	1.10455361	2.14576849	4.00001939	0.86273159	2.89023918	0.53949586	2.63430254	1.85248732	8.49626794	0.85228953	1.28358426
6533.700000	128	0	0	31.5	1.213989	4095.000000	3	1.96588053	0.65064396	2.13056382	0.92368573	0.60564442	0.16938990	2.35634826	0.89589091	0.73923739	1.17242793	1.13106724	0.17889884	0.58159212	0.22527923	0.81134308	0.35541478	2.24534434	1.39141425	1.32180155	1.55858211	1.69291436	1.10468102	2.15046484	4.00014629	0.86285841	2.88998943	0.53954378	2.63464308	1.85329848	8.50064106	0.85715074	1.28376433
6534.300000	128	0	0	31.5	1.213989	4095.000000	3	1.96619472	0.65068148	2.13077369	0.92377102	0.60668438	0.16951053	2.35629821	0.89590652	0.73940912	1.17252483	1.13131232	0.17892239	0.58164992	0.22529170	0.81152750	0.35543608	2.24579516	1.39180993	1.32190282	1.55899010	1.69315019	1.10487513	2.15315720	4.00105030	0.86293049	2.89016481	0.53958211	2.63551742	1.85365118	8.49990164	0.86158815	1.28391709
6534.800000	128	0	0	31.6	1.213989	4095.000000	3	1.96647932	0.65076778	2.13080621	0.92382425	0.60759407	0.16959437	2.35630439	0.89592577	0.73955999	1.17271616	1.13146077	0.17893562	0.58166779	0.22531074	0.81168435	0.35547655	2.24618234	1.39211016	1.32201317	1.55947557	1.69325867	1.10491158	2.15523042	4.00138742	0.86301428	2.89049456	0.53963452	2.63606904	1.85399281	8.50043376	0.86597564	1.28409950
6535.400000	128	0	0	31.6	1.211548	4095.000000	3	1.96674231	0.65082539	2.13117061	0.92388756	0.60841736	0.16967028	2.35629652	0.89595543	0.73974889	1.17280134	1.13166435	0.17895317	0.58169448	0.22532321	0.81178926	0.35549626	2.24671047	1.39241429	1.32215550	1.55975688	1.69345221	1.10504881	2.15696356	4.00179222	0.86310750	2.89062156	0.53966368	2.63666386	1.85440934	8.50186951	0.87041254	1.28428259
6536.000000	128	0	0	31.5	1.213379	4095.000000	3	1.96691782	0.65087152	2.13118027	0.92394398	0.60909817	0.16973809	2.35645567	0.89595934	0.73984698	1.17285813	1.13173182	0.17896625	0.58170625	0.22533969	0.81191979	0.35551649	2.24687119	1.39266736	1.32225914	1.56020882	1.69356934	1.10505177	2.15840675	4.00211486	0.86317219	2.89068401	0.53970691	2.63713906	1.85482150	8.50344185	0.87485584	1.28441992
6536.500000	128	0	0	31.5	1.212158	4095.000000	3	1.96715263	0.65090464	2.13139325	0.92394133	0.60969759	0.16978911	2.35661371	0.89600669	0.73997231	1.17292850	1.13183754	0.17897241	0.58173232	0.22534977	0.81200945	0.35554241	2.24728160	1.39288791	1.32239913	1.56050749	1.69366345	1.10514840	2.15980918	4.00211277	0.86323868	2.89128192	0.53973770	2.63735135	1.85513748	8.50332112	0.87933463	1.28454770
6537.100000	128	0	0	31.5	1.212769	4095.000000	3	1.96729287	0.65095386	2.13162608	0.92397497	0.61026510	0.16984287	2.35667952	0.89607642	0.74008474	1.17300536	1.13194115	0.17898396	0.58175649	0.22535552	0.81211167	0.35556478	2.24750505	1.39307032	1.32243582	1.56076019	1.69376784	1.10515492	2.16096619	4.00261344	0.86329752	2.89137948	0.53976299	2.63781527	1.85549094	8.50278252	0.88378255	1.28459381
6537.700000	128	0	0	31.5	1.213379	4095.000000	3	1.96743030	0.65099183	2.13162760	0.92397232	0.61077360	0.16988198	2.35662777	0.89610504	0.74015351	1.17305073	1.13202038	0.17899719	0.58177940	0.22536720	0.81219985	0.35557809	2.24788770	1.39319602	1.32252063	1.56104360	1.69376456	1.10524829	2.16205061	4.00289868	0.86334185	2.89137667	0.53977318	2.63818229	1.85559927	8.50273300	0.88802585	1.28471667
6538.200000	128	0	0	31.5	1.213989	4095.000000	3	1.96759221	0.65103731	2.13175623	0.92403484	0.61121596	0.16992933	2.35665252	0.89610400	0.74027581	1.17310722	1.13210623	0.17900612	0.58178234	0.22537776	0.81226760	0.35559354	2.24784215	1.39333994	1.32252063	1.56136158	1.69384964	1.10527082	2.16315619	4.00285495	0.86340401	2.89153179	0.53977563	2.63849421	1.85580925	8.50632773	0.89198830	1.28480363
6538.700000	128	0	0	31.5	1.213379	4095.000000	3	1.96769624	0.65106270	2.13191944	0.92408782	0.61162281	0.16996768	2.35673802	0.89608267	0.74034601	1.17314982	1.13220143	0.17901166	0.58180421	0.22537920	0.81235727	0.35560969	2.24803350	1.39352100	1.32252870	1.56155992	1.69399638	1.10525866	2.16412765	4.00281019	0.86343789	2.89142299	0.53984170	2.63880744	1.85615748	8.50749243	0.89578918	1.28492585
6539.300000	128	0	0	31.5	1.213989	4095.000000	3	1.96789678	0.65106734	2.13208011	0.92411511	0.61201302	0.17000495	2.35693939	0.89605274	0.74037277	1.17318254	1.13231230	0.17902059	0.58184141	0.22539024	0.81241813	0.35561573	2.24789360	1.39367195	1.32258693	1.56180163	1.69406174	1.10535323	2.16505515	4.00309752	0.86346770	2.89176905	0.53983844	2.63913719	1.85642862	8.50822360	0.89918662	1.28497790
6539.900000	128	0	0	31.6	1.210327	4095.000000	3	1.96805308	0.65111282	2.13214622	0.92414240	0.61236402	0.17004147	2.35677008	0.89609698	0.74041386	1.17328503	1.13239305	0.17902521	0.58183006	0.22539408	0.81246740	0.35563384	2.24823558	1.39379524	1.32253241	1.56192173	1.69409915	1.10541311	2.16579195	4.00305276	0.86349649	2.89192490	0.53985007	2.63932936	1.85670961	8.51110586	0.90244987	1.28508695
6540.400000	128	0	0	31.6	1.212158	4095.000000	3	1.96805166	0.65112407	2.13223368	0.92415088	0.61271382	0.17007645	2.35664802	0.89610661	0.74050918	1.17333566	1.13245060	0.17903398	0.58183910	0.22539631	0.81255561	0.35565177	2.24846127	1.39385514	1.32254553	1.56210362	1.69425372	1.10539562	2.16663284	4.00312459	0.86356247	2.89202739	0.53984884	2.63970676	1.85682201	8.50945379	0.90533463	1.28512220
6541.000000	128	0	0	31.6	1.212769	4095.000000	3	1.96819385	0.65116580	2.13232268	0.92418161	0.61299816	0.17010472	2.35680045	0.89609542	0.74060122	1.17333474	1.13245270	0.17903814	0.58184604	0.22541103	0.81260982	0.35566757	2.24851489	1.39395007	1.32265593	1.56222412	1.69425742	1.10546144	2.16747302	4.00296739	0.86357547	2.89209690	0.53988066	2.63986915	1.85701160	8.50756678	0.90804774	1.28522796
6541.500000	128	0	0	31.6	1.212158	4095.000000	3	1.96826353	0.65117331	2.13220266	0.92420572	0.61326427	0.17013344	2.35684039	0.89609542	0.74066016	1.17334184	1.13250242	0.17904584	0.58186244	0.22541135	0.81265861	0.35566508	2.24864410	1.39407583	1.32264280	1.56243675	1.69432444	1.10545669	2.16827681	4.00341508	0.86360171	2.89216149	0.53989881	2.64008929	1.85728374	8.50753580	0.91056281	1.28527870
6542.100000	128	0	0	31.6	1.212769	4095.000000	3	1.96836006	0.65118589	2.13226064	0.92421764	0.61354291	0.17015300	2.35662440	0.89610244	0.74073248	1.17343261	1.13254913	0.17905122	0.58187148	0.22541823	0.81270370	0.35568053	2.24888860	1.39418409	1.32282322	1.56262560	1.69430182	1.10545877	2.16887404	4.00360980	0.86363942	2.89236300	0.53990962	2.64055692	1.85740867	8.50836922	0.91283206	1.28529683
6542.700000	128	0	0	31.6	1.213379	4095.000000	3	1.96848578	0.65123712	2.13245033	0.92422824	0.61380934	0.17018554	2.35668121	0.89611753	0.74077123	1.17343076	1.13266786	0.17906046	0.58188325	0.22542431	0.81272416	0.35568071	2.24907414	1.39422999	1.32273637	1.56286169	1.69435157	1.10544632	2.16971973	4.00385660	0.86368299	2.89272463	0.53990105	2.64063243	1.85752067	8.51076177	0.91503007	1.28536503
6543.200000	128	0	0	31.6	1.213379	4095.000000	3	1.96857761	0.65123116	2.13244880	0.92426374	0.61406572	0.17021381	2.35668065	0.89615969	0.74078532	1.17348232	1.13267720	0.17906154	0.58188850	0.22542671	0.81277467	0.35569775	2.24918890	1.39438415	1.32285149	1.56294039	1.69453453	1.10550116	2.17022420	4.00453253	0.86371051	2.89234053	0.53994225	2.64095799	1.85778262	8.51147168	0.91705367	1.28538546
6543.800000	128	0	0	31.6	1.212769	4095.000000	3	1.96862612	0.65128150	2.13271531	0.92428308	0.61429352	0.17022588	2.35679258	0.89616151	0.74083769	1.17345731	1.13274048	0.17906754	0.58191268	0.22542799	0.81282273	0.35570396	2.24927310	1.39440763	1.32284914	1.56308552	1.69449753	1.10552547	2.17078779	4.00461482	0.86369191	2.89274079	0.53995388	2.64110079	1.85789731	8.51549111	0.91900913	1.28537887
6544.300000	128	0	0	31.6	1.212769	4095.000000	3	1.96878388	0.65128459	2.13267361	0.92426347	0.61454116	0.17025079	2.35689833	0.89620653	0.74087855	1.17347367	1.13280317	0.17907524	0.58191878	0.22543327	0.81286808	0.35570982	2.24919909	1.39451800	1.32284375	1.56316270	1.69461143	1.10553200	2.17131529	4.00439296	0.86375205	2.89272463	0.53994062	2.64128359	1.85803567	8.51349652	0.92090517	1.28542633
6544.900000	128	0	0	31.6	1.213989	4095.000000	3	1.96880272	0.65127885	2.13278449	0.92428997	0.61475054	0.17027982	2.35675770	0.89621121	0.74094408	1.17353048	1.13283753	0.17907970	0.58192613	0.22543183	0.81292205	0.35571462	2.24940825	1.39466273	1.32285452	1.56340807	1.69458922	1.10557291	2.17184550	4.00429714	0.86380326	2.89286298	0.53995082	2.64144736	1.85820796	8.51696503	0.92265925	1.28548333
6545.400000	128	0	0	31.6	1.213379	4095.000000	3	1.96872125	0.65131131	2.13282773	0.92431434	0.61497222	0.17029938	2.35675714	0.89619586	0.74097837	1.17356321	1.13292855	0.17908417	0.58193286	0.22544127	0.81294152	0.35572438	2.24951445	1.39474404	1.32296056	1.56346030	1.69449712	1.10556579	2.17254108	4.00421694	0.86386035	2.89302662	0.53998590	2.64148482	1.85833697	8.51904163	0.92438138	1.28551859
6546.000000	128	0	0	31.6	1.212158	4095.000000	3	1.96898452	0.65133207	2.13280687	0.92430401	0.61518596	0.17032719	2.35687076	0.89623125	0.74101947	1.17360675	1.13289057	0.17908802	0.58192424	0.22544703	0.81295532	0.35573503	2.24968073	1.39484182	1.32298177	1.56361699	1.69451110	1.10562124	2.17282082	4.00493253	0.86384429	2.89296692	0.53995836	2.64181176	1.85836420	8.51936141	0.92601098	1.28551991
6546.500000	128	0	0	31.6	1.212769	4095.000000	3	1.96894496	0.65135238	2.13284858	0.92434323	0.61541718	0.17034232	2.35675883	0.89623073	0.74102651	1.17361540	1.13293367	0.17909125	0.58193349	0.22544543	0.81302063	0.35573947	2.25000206	1.39481763	1.32300904	1.56372761	1.69457195	1.10565563	2.17367167	4.00470336	0.86390749	2.89290371	0.54000344	2.64206128	1.85856911	8.52147310	0.92756580	1.28562372
6547.100000	128	0	0	31.6	1.215820	4095.000000	3	1.96904057	0.65137910	2.13293200	0.92432865	0.61561571	0.17036830	2.35692926	0.89620054	0.74111295	1.17364658	1.13307533	0.17910141	0.58193013	0.22545278	0.81303739	0.35574977	2.24995915	1.39492874	1.32307132	1.56384284	1.69466447	1.10557588	2.17411122	4.00471482	0.86389169	2.89293321	0.54001099	2.64209494	1.85886602	8.51885846	0.92912403	1.28562372
6547.700000	128	0	0	31.6	1.213379	4095.000000	3	1.96913855	0.65137027	2.13302103	0.92437741	0.61579445	0.17038496	2.35701421	0.89616307	0.74115594	1.17371915	1.13304790	0.17910295	0.58195578	0.22546110	0.81308151	0.35575616	2.24981001	1.39499218	1.32303833	1.56401762	1.69469367	1.10564703	2.17467063	4.00497316	0.86388787	2.89282927	0.54001404	2.64232671	1.85882717	8.52079292	0.93053005	1.28573116
6548.200000	128	0	0	31.6	1.213379	4095.000000	3	1.96924359	0.65138528	2.13305867	0.92438191	0.61594133	0.17040620	2.35689889	0.89613289	0.74120761	1.17373150	1.13315280	0.17910741	0.58195494	0.22546366	0.81313229	0.35577871	2.24987224	1.39510434	1.32303900	1.56415169	1.69463157	1.10567313	2.17503154	4.00501171	0.86392864	2.89332583	0.54001037	2.64251024	1.85897050	8.52205085	0.93183749	1.28574533
6548.800000	128	0	0	31.6	1.211548	4095.000000	6	1.96925207	0.65140825	2.13327387	0.92437370	0.61618689	0.17042821	2.35684883	0.89616021	0.74125741	1.17375929	1.13315642	0.17911265	0.58193917	0.22546126	0.81317272	0.35577978	2.24857601	1.39332279	1.32216963	1.56082615	1.69211011	1.10439213	2.15509989	3.99930805	0.86189098	2.88181257	0.53931156	2.62420889	1.85006022	8.49289004	0.87850137	1.28216181
6549.300000	128	0	0	31.6	1.213989	4095.000000	6	1.96264542	0.64975765	2.12641022	0.92256873	0.59650249	0.16944579	2.35399312	0.89540628	0.73804148	1.17142756	1.12932348	0.17883312	0.58128319	0.22515559	0.81020361	0.35505503	2.24268249	1.38759487	1.32056128	1.55567211	1.69104309	1.10381745	2.13865978	3.99837336	0.86169706	2.88230839	0.53920311	2.62344321	1.84910059	8.49019975	0.86153751	1.28180892
6549.900000	128	0	0	31.6	1.212769	4095.000000	6	1.96219890	0.64968751	2.12638487	0.92251104	0.59534946	0.16920790	2.35402627	0.89542293	0.73785280	1.17111951	1.12907478	0.17880080	0.58123927	0.22512968	0.80994408	0.35502771	2.24179448	1.38725944	1.32044765	1.55508132	1.69095525	1.10373186	2.13516580	3.99802617	0.86158560	2.88318487	0.53915460	2.62345770	1.84870825	8.48772687	0.85477824	1.28175795
6550.400000	131	0	0	31.6	1.213989	4095.000000	6	1.96221955	0.64969192	2.12636407	0.92260790	0.59516163	0.16910012	2.35410492	0.89540342	0.73774710	1.17108899	1.12904411	0.17878864	0.58121553	0.22511593	0.80987497	0.35502043	2.24154809	1.38715475	1.32040193	1.55476975	1.69095320	1.10373482	2.13423872	3.99786610	0.86162301	2.88367186	0.53912015	2.62365808	1.84874068	8.48598326	0.85124356	1.28166161
6551.000000	131	0	0	31.6	1.213989	4095.000000	6	1.96216181	0.64968773	2.12626974	0.92264204	0.59516354	0.16903403	2.35411447	0.89543255	0.73772179	1.17103010	1.12899540	0.17877663	0.58121700	0.22511961	0.80982307	0.35500393	2.24135035	1.38713067	1.32033369	1.55468909	1.69089697	1.10370314	2.13328608	3.99811660	0.86162047	2.88359209	0.53914909	2.62362783	1.84843548	8.48668681	0.84872627	1.28161196
6551.600000	131	0	0	31.6	1.213989	4095.000000	6	1.96206181	0.64968795	2.12634024	0.92262960	0.59505233	0.16898335	2.35419425	0.89545778	0.73767727	1.17100359	1.12896052	0.17877371	0.58121111	0.22511305	0.80979848	0.35500766	2.24123759	1.38702563	1.32035790	1.55455569	1.69084157	1.10372387	2.13267361	3.99806255	0.86159680	2.88393778	0.53912423	2.62359948	1.84851189	8.48917156	0.84688688	1.28164583
6552.100000	131	0	0	31.6	1.212769	4095.000000	6	1.96206416	0.64966965	2.12647666	0.92264919	0.59497466	0.16894504	2.35440383	0.89544218	0.73763204	1.17098632	1.12886941	0.17876494	0.58121742	0.22510537	0.80975273	0.35500322	2.24116545	1.38711008	1.32040933	1.55432255	1.69073651	1.10369632	2.13224945	3.99793990	0.86158560	2.88415054	0.53912178	2.62372803	1.84834086	8.48738427	0.84543464	1.28159420
6552.700000	131	0	0	31.6	1.213379	4095.000000	6	1.96200454	0.64964428	2.12641885	0.92264443	0.59494135	0.16892092	2.35427067	0.89548301	0.73764258	1.17096659	1.12895210	0.17875478	0.58119746	0.22510969	0.80973797	0.35499772	2.24121354	1.38699352	1.32038479	1.55412918	1.69082433	1.10372683	2.13182182	3.99796484	0.86155329	2.88415054	0.53911566	2.62356293	1.84828844	8.48699541	0.84432516	1.28162084
6553.200000	131	0	0	31.6	1.212769	4095.000000	6	1.96192239	0.64966171	2.12637523	0.92267672	0.59493880	0.16889375	2.35441114	0.89549212	0.73760556	1.17093545	1.12895210	0.17875309	0.58119662	0.22510601	0.80971141	0.35500020	2.24106499	1.38697014	1.32042782	1.55400308	1.69088097	1.10366760	2.13148679	3.99780997	0.86151614	2.88424223	0.53910955	2.62350937	1.84825779	8.48697072	0.84338470	1.28160078
6553.800000	131	0	0	31.6	1.213379	4095.000000	6	1.96208059	0.64964759	2.12651774	0.92266375	0.59493307	0.16887574	2.35435438	0.89552177	0.73757158	1.17096104	1.12895902	0.17875586	0.58118947	0.22510441	0.80969198	0.35500322	2.24115370	1.38695374	1.32037504	1.55399162	1.69075046	1.10363798	2.13126973	3.99780997	0.86151945	2.88449701	0.53911098	2.62348038	1.84819561	8.48656337	0.84248277	1.28156461
6554.300000	131	0	0	31.6	1.211548	4095.000000	6	1.96203646	0.64964428	2.12657759	0.92267063	0.59491589	0.16885712	2.35446395	0.89546793	0.73754862	1.17094933	1.12899059	0.17874739	0.58118800	0.22510185	0.80968854	0.35499452	2.24100729	1.38694886	1.32049740	1.55390870	1.69080505	1.10361311	2.13082400	3.99769461	0.86152250	2.88424223	0.53911138	2.62350118	1.84801262	8.48544949	0.84179963	1.28151168
6554.900000	131	0	0	31.6	1.212158	4095.000000	6	1.96218200	0.64967207	2.12673889	0.92265184	0.59492374	0.16884323	2.35446901	0.89545102	0.73755073	1.17093052	1.12898728	0.17874816	0.58119578	0.22510025	0.80968018	0.35499417	2.24098378	1.38688116	1.32043588	1.55396334	1.69075949	1.10367322	2.13073354	3.99747636	0.86151919	2.88432062	0.53910405	2.62353079	1.84800107	8.48692751	0.84126193	1.28149787
6555.400000	131	0	0	31.6	1.213379	4095.000000	6	1.96204397	0.64967031	2.12675969	0.92266084	0.59493498	0.16883453	2.35439035	0.89543958	0.73752870	1.17096135	1.12907057	0.17874385	0.58119031	0.22510057	0.80964304	0.35500517	2.24098004	1.38695514	1.32041168	1.55383802	1.69067373	1.10365664	2.13071626	3.99772163	0.86150520	2.88429122	0.53909426	2.62345140	1.84789315	8.48565003	0.84071714	1.28148077
6556.000000	131	0	0	31.6	1.213989	4095.000000	6	1.96209843	0.64962466	2.12653702	0.92260128	0.59492013	0.16881958	2.35461792	0.89546559	0.73749707	1.17096937	1.12894428	0.17874555	0.58120838	0.22509466	0.80964550	0.35500020	2.24103186	1.38686860	1.32036731	1.55369666	1.69067824	1.10356780	2.13049369	3.99773618	0.86148230	2.88424433	0.53906369	2.62346904	1.84783986	8.48552971	0.84018283	1.28142619
6556.600000	131	0	0	31.6	1.212769	4095.000000	6	1.96199985	0.64963635	2.12656999	0.92263675	0.59491270	0.16880782	2.35455499	0.89547677	0.73750293	1.17097584	1.12895691	0.17874216	0.58120103	0.22509642	0.80961919	0.35499878	2.24092180	1.38690315	1.32047152	1.55359274	1.69069958	1.10360334	2.13033720	3.99797731	0.86148764	2.88403646	0.53905778	2.62341359	1.84763203	8.48336737	0.83967079	1.28143474
6557.100000	131	0	0	31.6	1.213379	4095.000000	6	1.96193788	0.64960569	2.12664100	0.92264681	0.59490634	0.16879180	2.35454038	0.89547859	0.73747059	1.17096967	1.12893707	0.17874093	0.58119283	0.22509450	0.80960911	0.35500606	2.24087317	1.38689338	1.32047757	1.55361796	1.69073118	1.10359149	2.13016039	3.99780686	0.86147212	2.88405956	0.53907633	2.62348479	1.84776258	8.48595549	0.83926072	1.28145315
6557.700000	131	0	0	31.6	1.213379	4095.000000	6	1.96193037	0.64962752	2.12651825	0.92264046	0.59490082	0.16878554	2.35453476	0.89551371	0.73747129	1.17099095	1.12901164	0.17874032	0.58120502	0.22508522	0.80962312	0.35499523	2.24082883	1.38690594	1.32039588	1.55355110	1.69062612	1.10362643	2.13020002	3.99757405	0.86151894	2.88425273	0.53907592	2.62341864	1.84773239	8.48472760	0.83887007	1.28153173
6558.200000	131	0	0	31.6	1.212769	4095.000000	6	1.96181631	0.64963877	2.12661665	0.92263940	0.59494220	0.16877867	2.35434820	0.89551032	0.73746005	1.17098725	1.12890760	0.17873601	0.58118296	0.22508794	0.80966641	0.35499701	2.24081975	1.38687907	1.32044866	1.55345904	1.69068439	1.10365486	2.12989369	3.99758132	0.86150316	2.88419673	0.53907347	2.62342305	1.84773416	8.48657263	0.83849030	1.28152844
6558.800000	131	0	0	31.6	1.212158	4095.000000	6	1.96189376	0.64961429	2.12646500	0.92265528	0.59494092	0.16876967	2.35448306	0.89550772	0.73746380	1.17094254	1.12893647	0.17873801	0.58120670	0.22508986	0.80961058	0.35499240	2.24079944	1.38681836	1.32040899	1.55357822	1.69071230	1.10365042	2.12989673	3.99730904	0.86150469	2.88446201	0.53905655	2.62332728	1.84762803	8.48433893	0.83814946	1.28149918
6559.300000	131	0	0	31.6	1.213989	4095.000000	7	1.96180833	0.64959290	2.12664455	0.92261849	0.59493138	0.16876143	2.35460107	0.89547521	0.73741038	1.17096135	1.12902156	0.17873293	0.58120628	0.22509242	0.80961870	0.35499115	2.24123919	1.38746921	1.32078653	1.55475522	1.69272086	1.10477555	2.14337555	4.00324120	0.86344146	2.89537701	0.53972648	2.64105573	1.85604601	8.51361748	0.86013614	1.28492157
6559.900000	131	0	0	31.6	1.213989	4095.000000	7	1.96816136	0.65122895	2.13310090	0.92441132	0.61328534	0.16970464	2.35712165	0.89626196	0.74056788	1.17319643	1.13238672	0.17900366	0.58186790	0.22539440	0.81246691	0.35569722	2.24842160	1.39530626	1.32303833	1.56263980	1.69453125	1.10566720	2.16658841	4.00490128	0.86383486	2.89591555	0.53989330	2.64329721	1.85767462	8.51640024	0.89281327	1.28546257
6560.500000	131	0	0	31.6	1.212769	4095.000000	7	1.96902739	0.65139566	2.13340717	0.92449399	0.61641439	0.17001870	2.35728593	0.89627549	0.74092552	1.17361694	1.13308046	0.17905569	0.58193181	0.22543631	0.81284984	0.35576255	2.24957774	1.39600823	1.32322451	1.56393695	1.69475740	1.10576920	2.17209460	4.00562120	0.86391539	2.89561603	0.53996530	2.64373051	1.85821689	8.51737470	0.91488468	1.28569062
6561.000000	131	0	0	31.6	1.214600	4095.000000	7	1.96921580	0.65143894	2.13369874	0.92454911	0.61754427	0.17016690	2.35741758	0.89631791	0.74112939	1.17375713	1.13326554	0.17907955	0.58196314	0.22545806	0.81302211	0.35578457	2.25016087	1.39631232	1.32333999	1.56451515	1.69498277	1.10579351	2.17457522	4.00538781	0.86397961	2.89565962	0.54000425	2.64401454	1.85860214	8.51980231	0.92581577	1.28572062
6561.600000	131	0	0	31.6	1.213989	4095.000000	7	1.96936749	0.65146611	2.13352369	0.92451254	0.61762793	0.17025996	2.35721054	0.89629553	0.74115171	1.17376825	1.13326916	0.17907955	0.58193770	0.22546030	0.81307412	0.35578972	2.25013243	1.39614431	1.32329454	1.56452245	1.69480305	1.10580003	2.17465663	4.00533363	0.86389832	2.89448157	0.53994368	2.64260042	1.85817136	8.51653367	0.92547740	1.28557429
6562.100000	131	0	0	31.6	1.212769	4095.000000	7	1.96882062	0.65129828	2.13299763	0.92431249	0.61573027	0.17023688	2.35697202	0.89620731	0.74089429	1.17361076	1.13299395	0.17906816	0.58188031	0.22543599	0.81283185	0.35572491	2.24958525	1.39536936	1.32299086	1.56371109	1.69435650	1.10562539	2.17212360	4.00448774	0.86370924	2.89284332	0.53987882	2.64078283	1.85719540	8.51262509	0.91927955	1.28518810
6562.700000	131	0	0	31.6	1.213989	4095.000000	7	1.96817831	0.65116382	2.13236285	0.92409180	0.61351711	0.17018050	2.35664859	0.89608709	0.74056389	1.17341069	1.13262024	0.17904445	0.58184331	0.22540911	0.81259922	0.35566313	2.24869932	1.39461787	1.32275186	1.56290392	1.69402639	1.10544839	2.16866770	4.00370873	0.86343305	2.89196632	0.53981580	2.63913529	1.85641747	8.50981950	0.91193963	1.28489027
6563.200000	131	0	0	31.6	1.213379	4095.000000	7	1.96756397	0.65100927	2.13172166	0.92396385	0.61140337	0.17009769	2.35630664	0.89602204	0.74029624	1.17311494	1.13216407	0.17902382	0.58176595	0.22538320	0.81233362	0.35560099	2.24822004	1.39386915	1.32246947	1.56205719	1.69369510	1.10532121	2.16565201	4.00317040	0.86328428	2.89065734	0.53973607	2.63765999	1.85556048	8.50766902	0.90474370	1.28453025
6563.800000	131	0	0	31.6	1.212158	4095.000000	7	1.96710934	0.65091766	2.13141562	0.92382372	0.60962833	0.17001366	2.35610814	0.89593956	0.74001831	1.17298066	1.13184236	0.17899335	0.58171214	0.22535392	0.81210305	0.35554614	2.24757525	1.39319672	1.32222179	1.56132706	1.69344276	1.10510216	2.16263015	4.00279769	0.86311743	2.88984352	0.53968549	2.63650358	1.85497124	8.50898585	0.89836373	1.28431881
6564.400000	131	0	0	31.6	1.212158	4095.000000	7	1.96655224	0.65077926	2.13101560	0.92374056	0.60815173	0.16993315	2.35613119	0.89589975	0.73980216	1.17277757	1.13155985	0.17897349	0.58164824	0.22533905	0.81190132	0.35549466	2.24701102	1.39262326	1.32212926	1.56067237	1.69333510	1.10501531	2.15993279	4.00218979	0.86299670	2.88925787	0.53961025	2.63536672	1.85431222	8.50489388	0.89299945	1.28408930
6564.900000	131	0	0	31.6	1.212769	4095.000000	7	1.96616038	0.65070245	2.13058973	0.92364918	0.60701972	0.16985845	2.35593101	0.89588362	0.73961349	1.17267943	1.13128884	0.17895717	0.58163373	0.22531857	0.81175084	0.35546058	2.24645229	1.39218400	1.32195799	1.56020997	1.69304994	1.10487454	2.15783245	4.00184426	0.86290807	2.88891076	0.53957171	2.63460383	1.85390194	8.50309825	0.88839347	1.28393915
6565.500000	131	0	0	31.6	1.213379	4095.000000	7	1.96584431	0.65063116	2.13024168	0.92357212	0.60603255	0.16979766	2.35599961	0.89584434	0.73947411	1.17261524	1.13117743	0.17894301	0.58159884	0.22530770	0.81159989	0.35542596	2.24608648	1.39181203	1.32187691	1.55981936	1.69288067	1.10482238	2.15583540	4.00138430	0.86280162	2.88859874	0.53954276	2.63384878	1.85337462	8.50038426	0.88445414	1.28380549
6566.000000	131	0	0	31.6	1.213379	4095.000000	7	1.96544365	0.65053427	2.13024625	0.92349399	0.60517687	0.16973733	2.35579945	0.89581988	0.73933733	1.17240202	1.13095585	0.17893147	0.58157825	0.22528962	0.81149032	0.35539313	2.24595045	1.39153529	1.32177329	1.55945411	1.69269868	1.10479274	2.15422079	4.00101493	0.86269747	2.88808838	0.53949403	2.63288711	1.85317825	8.50058536	0.88100661	1.28357735
6566.600000	131	0	0	31.6	1.211548	4095.000000	7	1.96557250	0.65046806	2.12983933	0.92344950	0.60450929	0.16968616	2.35554926	0.89583029	0.73917335	1.17228477	1.13087367	0.17891839	0.58153726	0.22527731	0.81134210	0.35536934	2.24559169	1.39124180	1.32168583	1.55901960	1.69259886	1.10476607	2.15273930	4.00141760	0.86264425	2.88809469	0.53948689	2.63256263	1.85287371	8.49816953	0.87797021	1.28351020
6567.100000	131	0	0	31.6	1.213989	4095.000000	7	1.96519681	0.65041290	2.12973723	0.92336821	0.60388046	0.16963454	2.35531934	0.89579517	0.73906850	1.17223602	1.13071052	0.17890746	0.58153033	0.22526275	0.81126036	0.35534502	2.24525600	1.39099907	1.32161182	1.55876675	1.69253150	1.10464546	2.15131062	4.00111897	0.86261522	2.88770778	0.53948159	2.63203711	1.85261729	8.49712435	0.87538388	1.28332193
6567.700000	131	0	0	31.6	1.212769	4095.000000	7	1.96506658	0.65037649	2.12953204	0.92331710	0.60334818	0.16960018	2.35532272	0.89576499	0.73899907	1.17215796	1.13064339	0.17889853	0.58151099	0.22525187	0.81114195	0.35532124	2.24510076	1.39068994	1.32154455	1.55835460	1.69249001	1.10461554	2.15022537	4.00064247	0.86251338	2.88748071	0.53945835	2.63159072	1.85214194	8.49724493	0.87324922	1.28327092
6568.200000	131	0	0	31.6	1.211548	4095.000000	7	1.96484563	0.65036170	2.12925220	0.92332928	0.60296399	0.16956521	2.35542334	0.89581702	0.73898664	1.17206233	1.13048328	0.17889484	0.58148430	0.22524628	0.81108484	0.35530207	2.24485132	1.39054518	1.32159938	1.55805895	1.69236392	1.10453761	2.14922830	4.00040841	0.86250701	2.88759424	0.53944652	2.63122723	1.85192610	8.49502532	0.87122556	1.28317218
6568.800000	131	0	0	31.6	1.212769	4095.000000	7	1.96470555	0.65033875	2.12925322	0.92327421	0.60253894	0.16952825	2.35526257	0.89578086	0.73887547	1.17201420	1.13042158	0.17888191	0.58145887	0.22524500	0.81102773	0.35528645	2.24483312	1.39033855	1.32142480	1.55784874	1.69224728	1.10453494	2.14812462	4.00009116	0.86248715	2.88736087	0.53943653	2.63094342	1.85191275	8.49326697	0.86936771	1.28313763
6569.400000	131	0	0	31.6	1.213989	4095.000000	7	1.96450297	0.65029572	2.12906178	0.92323132	0.60219592	0.16949190	2.35548293	0.89579725	0.73879901	1.17197903	1.13030060	0.17887390	0.58143470	0.22523204	0.81095340	0.35527811	2.24450665	1.39020186	1.32136628	1.55748043	1.69206658	1.10443213	2.14752793	3.99983634	0.86238684	2.88724665	0.53942389	2.63068619	1.85162531	8.49210845	0.86768071	1.28299152
6569.900000	0	0	0	31.6	1.214600	4095.000000	0	1.96433049	0.65024586	2.12890995	0.92319028	0.60176556	0.16946289	2.35553858	0.89572961	0.73869700	1.17190747	1.13021725	0.17886405	0.58142083	0.22522852	0.81087562	0.35526232	2.24439320	1.39002254	1.32133197	1.55744866	1.69202593	1.10445435	2.14652441	4.00013173	0.86234789	2.88700841	0.53939515	2.63039613	1.85089399	8.49197871	0.86488002	1.28256214
6570.500000	0	0	0	31.6	1.212158	4095.000000	0	1.96341943	0.65003758	2.12839516	0.92302640	0.60038643	0.16938685	2.35517039	0.89566796	0.73853778	1.17182542	1.13027623	0.17886159	0.58142356	0.22521157	0.81084879	0.35525468	2.24410264	1.39001590	1.32114532	1.55709038	1.69174917	1.10432517	2.14328560	3.99916663	0.86206380	2.88561724	0.53928363	2.62729674	1.84973437	8.48961616	0.85886432	1.28219010
6571.100000	0	0	0	31.6	1.212769	4095.000000	0	1.96313290	0.64993809	2.12812410	0.92293692	0.59933663	0.16930394	2.35480956	0.89564012	0.73844845	1.17178501	1.13014022	0.17885543	0.58143554	0.22522164	0.81082960	0.35524545	2.24415079	1.38992712	1.32124689	1.55712827	1.69177463	1.10434561	2.14270555	3.99897739	0.86209435	2.88614742	0.53928465	2.62777832	1.84991218	8.48935680	0.85752680	1.28230654
6571.600000	0	0	0	31.6	1.212158	4095.000000	0	1.96328509	0.64999743	2.12818602	0.92300495	0.59946308	0.16928501	2.35496917	0.89560293	0.73851809	1.17174615	1.13008816	0.17884835	0.58142966	0.22522069	0.81078776	0.35524599	2.24385759	1.38997780	1.32120855	1.55703489	1.69167157	1.10432191	2.14255737	3.99898363	0.86204853	2.88602274	0.53928954	2.62790646	1.85014380	8.48958837	0.85678973	1.28226048
6572.100000	0	0	0	31.6	1.215210	4095.000000	0	1.96333206	0.65003052	2.12844694	0.92300628	0.59959507	0.16927783	2.35509001	0.89560345	0.73848995	1.17173936	1.13013751	0.17884974	0.58142756	0.22521381	0.81078899	0.35525451	2.24376075	1.39004806	1.32122637	1.55712215	1.69175204	1.10422267	2.14226666	3.99872370	0.86210733	2.88634915	0.53928057	2.62811162	1.85013536	8.48904189	0.85632712	1.28239502
6572.700000	0	0	0	31.6	1.213379	4095.000000	0	1.96346265	0.65006759	2.12846724	0.92300839	0.59970450	0.16927416	2.35523671	0.89561723	0.73845970	1.17177020	1.13010471	0.17884297	0.58141915	0.22521205	0.81078948	0.35525149	2.24378055	1.39002674	1.32122805	1.55695413	1.69174219	1.10427185	2.14227944	3.99915519	0.86209409	2.88637647	0.53929872	2.62832691	1.85013891	8.49019357	0.85603401	1.28240950
6573.300000	0	0	0	31.6	1.212158	4095.000000	0	1.96350728	0.65007332	2.12843881	0.92302084	0.59980586	0.16927554	2.35542278	0.89560969	0.73847447	1.17179581	1.13013179	0.17885036	0.58140570	0.22521301	0.81078800	0.35524208	2.24383833	1.38996067	1.32116987	1.55713478	1.69169908	1.10424163	2.14232644	3.99943699	0.86213635	2.88663707	0.53927854	2.62825935	1.85029987	8.49073708	0.85575996	1.28239502
6573.800000	0	0	0	31.6	1.213989	4095.000000	0	1.96358292	0.65011590	2.12852359	0.92299251	0.59991190	0.16927478	2.35513835	0.89561697	0.73848596	1.17179303	1.12996601	0.17884512	0.58141831	0.22521173	0.81079563	0.35525184	2.24385491	1.38998934	1.32128220	1.55709268	1.69180378	1.10427629	2.14227586	3.99945883	0.86211293	2.88641640	0.53931054	2.62834837	1.85036389	8.48986317	0.85554907	1.28249766
6574.400000	0	0	0	31.6	1.214600	4095.000000	0	1.96376708	0.65009318	2.12853222	0.92307405	0.59999495	0.16927264	2.35519118	0.89563674	0.73849769	1.17178871	1.13008034	0.17884728	0.58143743	0.22521189	0.81078357	0.35523853	2.24379499	1.38998444	1.32126336	1.55708234	1.69183663	1.10427185	2.14235607	3.99981866	0.86212922	2.88648715	0.53929546	2.62849107	1.85046661	8.48954823	0.85546112	1.28247627
6575.000000	0	0	0	31.6	1.213379	4095.000000	0	1.96366419	0.65010664	2.12863477	0.92307405	0.60006821	0.16927203	2.35534520	0.89565001	0.73855490	1.17176558	1.13005717	0.17884989	0.58143176	0.22521541	0.81076216	0.35525184	2.24377466	1.39004421	1.32123444	1.55705862	1.69179762	1.10429051	2.14234892	3.99995491	0.86213431	2.88644582	0.53931034	2.62866597	1.85037768	8.48952353	0.85535493	1.28249042
6575.500000	0	0	0	31.6	1.212158	4095.000000	0	1.96392119	0.65010973	2.12866219	0.92308358	0.60013296	0.16927615	2.35532496	0.89567316	0.73853309	1.17180352	1.13003822	0.17884758	0.58141159	0.22521541	0.81073854	0.35523782	2.24387257	1.39007462	1.32122503	1.55707584	1.69184197	1.10427007	2.14235811	3.99987586	0.86216842	2.88665178	0.53930361	2.62855484	1.85053331	8.48990640	0.85523760	1.28254536
6576.100000	0	0	0	31.6	1.213379	4095.000000	0	1.96391086	0.65012208	2.12869773	0.92311032	0.60023221	0.16927951	2.35533002	0.89569631	0.73858538	1.17174923	1.13004514	0.17884435	0.58142819	0.22521941	0.81073583	0.35523978	2.24389076	1.39008511	1.32125697	1.55705976	1.69184073	1.10430384	2.14245110	3.99992371	0.86211624	2.88676178	0.53931523	2.62874364	1.85058223	8.48926418	0.85516133	1.28262826
6576.700000	128	0	0	31.6	1.213379	4095.000000	1	1.96387750	0.65012649	2.12873022	0.92309973	0.60031549	0.16927233	2.35533902	0.89568903	0.73856170	1.17176897	1.13007162	0.17884266	0.58141831	0.22521269	0.81069424	0.35522895	2.24354570	1.38963844	1.32110766	1.55667822	1.69165556	1.10421378	2.14180181	3.99961586	0.86210224	2.88647454	0.53932583	2.62823094	1.84994997	8.48741822	0.85369159	1.28215063
6577.200000	128	0	0	31.6	1.213379	4095.000000	1	1.96285158	0.64984743	2.12761152	0.92282256	0.59799136	0.16914699	2.35495399	0.89557847	0.73800022	1.17143064	1.12955538	0.17880280	0.58131576	0.22515495	0.81024395	0.35512211	2.24225475	1.38797749	1.32054884	1.55475866	1.69087974	1.10382486	2.13532060	3.99772475	0.86159960	2.88413864	0.53914542	2.62393221	1.84829466	8.48335504	0.84888928	1.28165602
6577.700000	128	0	0	31.6	1.212769	4095.000000	1	1.96217261	0.64970119	2.12694687	0.92263490	0.59602460	0.16896854	2.35433191	0.89543229	0.73767024	1.17106710	1.12908801	0.17875586	0.58121952	0.22511321	0.80980807	0.35502185	2.24139470	1.38713730	1.32049673	1.55421440	1.69078453	1.10367915	2.13268581	3.99744102	0.86153879	2.88427303	0.53910568	2.62381751	1.84797797	8.48338896	0.84694863	1.28155080
6578.300000	128	0	0	31.6	1.213989	4095.000000	1	1.96204679	0.64970009	2.12691897	0.92264046	0.59567892	0.16891466	2.35443867	0.89542813	0.73760204	1.17101469	1.12896202	0.17874647	0.58119956	0.22510105	0.80974830	0.35501529	2.24119965	1.38705494	1.32041471	1.55400576	1.69065280	1.10369159	2.13192300	3.99751481	0.86153624	2.88431222	0.53911098	2.62382633	1.84799840	8.48380841	0.84572523	1.28153929
6578.800000	128	0	0	31.6	1.213989	4095.000000	1	1.96209280	0.64968751	2.12696868	0.92265210	0.59555133	0.16887437	2.35469266	0.89540368	0.73754651	1.17095179	1.12899690	0.17873847	0.58121237	0.22509834	0.80971584	0.35499577	2.24089508	1.38694258	1.32047353	1.55388616	1.69083213	1.10368359	2.13157372	3.99748155	0.86148891	2.88427303	0.53908550	2.62378348	1.84797842	8.48446231	0.84477585	1.28157743
6579.400000	128	0	0	31.6	1.213989	4095.000000	1	1.96211627	0.64968906	2.12694890	0.92265581	0.59545963	0.16885956	2.35466063	0.89540732	0.73754604	1.17095765	1.12895691	0.17873985	0.58120943	0.22509642	0.80968485	0.35499523	2.24081868	1.38693595	1.32034949	1.55374479	1.69065649	1.10355536	2.13111115	3.99766239	0.86152021	2.88404416	0.53908346	2.62365808	1.84772306	8.48384850	0.84403886	1.28154883
6580.000000	128	0	0	31.6	1.212158	4095.000000	1	1.96213411	0.64966590	2.12702550	0.92261319	0.59543797	0.16883530	2.35471008	0.89543567	0.73753948	1.17097676	1.12892865	0.17873708	0.58118548	0.22509498	0.80966419	0.35500517	2.24088226	1.38694606	1.32037840	1.55361375	1.69067085	1.10358468	2.13101255	3.99744622	0.86152021	2.88440321	0.53908387	2.62364548	1.84764579	8.48501758	0.84341337	1.28152812
6580.500000	128	0	0	31.6	1.212769	4095.000000	1	1.96204726	0.64968178	2.12696361	0.92260922	0.59540146	0.16881805	2.35459769	0.89544764	0.73750082	1.17096536	1.12902697	0.17873462	0.58117686	0.22509290	0.80969838	0.35500624	2.24086195	1.38700120	1.32040899	1.55362636	1.69063064	1.10360422	2.13046524	3.99770708	0.86150367	2.88448861	0.53906899	2.62366312	1.84779767	8.48274752	0.84284795	1.28150510
6581.100000	128	0	0	31.6	1.214600	4095.000000	1	1.96201205	0.64967428	2.12688904	0.92261478	0.59536198	0.16880905	2.35477471	0.89541123	0.73748840	1.17094008	1.12898548	0.17873216	0.58117665	0.22509258	0.80966272	0.35499825	2.24088493	1.38700888	1.32045370	1.55358663	1.69066675	1.10358409	2.13031840	3.99708771	0.86153370	2.88448441	0.53908326	2.62361523	1.84771418	8.48346915	0.84238577	1.28147124
6581.700000	128	0	0	31.6	1.212769	4095.000000	1	1.96197215	0.64967362	2.12687433	0.92261769	0.59536326	0.16879317	2.35467861	0.89544244	0.73748395	1.17098293	1.12892805	0.17873308	0.58117602	0.22509146	0.80967944	0.35500091	2.24072785	1.38703400	1.32047219	1.55345942	1.69069219	1.10360748	2.13042154	3.99741297	0.86152097	2.88431852	0.53904596	2.62355852	1.84773550	8.48420938	0.84198879	1.28149787
6582.200000	128	0	0	31.6	1.213989	4095.000000	1	1.96198295	0.64966480	2.12694585	0.92264840	0.59534055	0.16878234	2.35463366	0.89546012	0.73747832	1.17094686	1.12892203	0.17872600	0.58117728	0.22508698	0.80964034	0.35500233	2.24084539	1.38700155	1.32045975	1.55342619	1.69075129	1.10362555	2.13032551	3.99742544	0.86151970	2.88428702	0.53905309	2.62360704	1.84764801	8.48470600	0.84157483	1.28147781
6582.700000	128	0	0	31.6	1.213989	4095.000000	1	1.96205947	0.64965840	2.12686672	0.92264443	0.59531932	0.16876845	2.35475898	0.89545934	0.73745841	1.17093730	1.12890249	0.17872369	0.58118023	0.22508762	0.80963517	0.35499843	2.24077487	1.38694781	1.32049303	1.55341740	1.69066962	1.10363147	2.13015074	3.99731736	0.86152377	2.88438642	0.53905003	2.62369400	1.84769819	8.48362027	0.84121673	1.28147650
6583.300000	128	0	0	31.6	1.211548	4095.000000	1	1.96206792	0.64966524	2.12701434	0.92259599	0.59534309	0.16876433	2.35477752	0.89544270	0.73746075	1.17095488	1.12891181	0.17872185	0.58118716	0.22508426	0.80961673	0.35499612	2.24087798	1.38693036	1.32049505	1.55333107	1.69062982	1.10355092	2.13017055	3.99705653	0.86149070	2.88446761	0.53904922	2.62357805	1.84751791	8.48631651	0.84089236	1.28144559
6583.900000	128	0	0	31.6	1.213989	4095.000000	1	1.96202707	0.64965597	2.12705746	0.92260049	0.59531019	0.16875716	2.35474942	0.89543750	0.73741951	1.17095087	1.12884506	0.17872246	0.58120460	0.22508778	0.80960542	0.35499080	2.24078342	1.38689861	1.32049001	1.55335055	1.69065239	1.10357165	2.13001916	3.99711472	0.86152250	2.88461951	0.53904432	2.62358939	1.84736517	8.48370663	0.84052990	1.28144362
6584.400000	128	0	0	31.6	1.213379	4095.000000	1	1.96214068	0.64965421	2.12710566	0.92259679	0.59530064	0.16875624	2.35465951	0.89544374	0.73746380	1.17093915	1.12889617	0.17872154	0.58118086	0.22508762	0.80959804	0.35499506	2.24067817	1.38686616	1.32049169	1.55328409	1.69064459	1.10358231	2.12987438	3.99707627	0.86148179	2.88456561	0.53905105	2.62345203	1.84740469	8.48416311	0.84026489	1.28139825
6585.000000	128	0	0	31.6	1.213989	4095.000000	1	1.96209655	0.64965245	2.12703007	0.92259758	0.59529385	0.16874678	2.35464827	0.89546064	0.73742865	1.17093730	1.12892113	0.17872400	0.58118863	0.22508890	0.80960173	0.35498477	2.24073319	1.38688081	1.32046311	1.55339410	1.69063351	1.10362969	2.12958283	3.99723734	0.86149629	2.88430872	0.53906185	2.62356419	1.84738160	8.48352466	0.84000394	1.28141666
6585.500000	128	0	0	31.6	1.213379	4095.000000	1	1.96204069	0.64964583	2.12706913	0.92261399	0.59530977	0.16873777	2.35458477	0.89544972	0.73741881	1.17095272	1.12889016	0.17872077	0.58117182	0.22508602	0.80962239	0.35498672	2.24070434	1.38683824	1.32044866	1.55316187	1.69069547	1.10354618	2.12977635	3.99690483	0.86149451	2.88445081	0.53905553	2.62336634	1.84738870	8.48434818	0.83971544	1.28138707
6586.100000	128	0	0	31.6	1.215210	4095.000000	1	1.96206557	0.64966171	2.12703717	0.92259546	0.59530234	0.16873365	2.35452015	0.89544920	0.73741787	1.17095118	1.12880567	0.17872031	0.58118863	0.22508090	0.80958648	0.35498512	2.24085821	1.38684104	1.32039823	1.55311794	1.69060397	1.10358675	2.12968593	3.99749922	0.86148993	2.88415054	0.53905513	2.62342683	1.84725062	8.48449624	0.83945558	1.28146006
6586.700000	128	0	0	31.6	1.212158	4095.000000	1	1.96205571	0.64966149	2.12682766	0.92262272	0.59528769	0.16872984	2.35437237	0.89540420	0.73740100	1.17096844	1.12883093	0.17871908	0.58118800	0.22508522	0.80960443	0.35498973	2.24070595	1.38678416	1.32037504	1.55310228	1.69065936	1.10357313	2.12958994	3.99693600	0.86145965	2.88452361	0.53905757	2.62337201	1.84723642	8.48476770	0.83927201	1.28148932
6587.200000	128	0	0	31.6	1.212769	4095.000000	1	1.96207871	0.64964274	2.12682918	0.92260711	0.59527454	0.16872862	2.35464602	0.89542085	0.73739655	1.17094131	1.12880598	0.17871369	0.58118317	0.22508090	0.80959706	0.35497891	2.24082455	1.38685115	1.32046883	1.55317562	1.69059699	1.10358083	2.12953813	3.99713550	0.86147543	2.88418904	0.53903576	2.62331089	1.84741224	8.48516874	0.83906940	1.28146729
6587.800000	128	0	0	31.6	1.213989	4095.000000	3	1.96190549	0.64965289	2.12700927	0.92259970	0.59527602	0.16871809	2.35435832	0.89541071	0.73740452	1.17100944	1.12890038	0.17871154	0.58116909	0.22508554	0.80962140	0.35498689	2.24049279	1.38687209	1.32042479	1.55312635	1.69066716	1.10373334	2.13055823	3.99797835	0.86202155	2.88711911	0.53926814	2.62989066	1.85111149	8.49195709	0.84551395	1.28309090
6588.300000	128	0	0	31.6	1.213379	4095.000000	3	1.96520809	0.65046762	2.13007250	0.92352392	0.60269447	0.16914501	2.35571118	0.89579673	0.73882551	1.17199477	1.13024584	0.17883373	0.58145845	0.22522788	0.81082270	0.35529923	2.24394747	1.39082107	1.32163705	1.55723238	1.69250932	1.10464991	2.14637239	4.00124591	0.86272701	2.89032056	0.53948282	2.63408483	1.85263510	8.49752013	0.85311553	1.28359875
6588.900000	128	0	0	31.6	1.213379	4095.000000	3	1.96583020	0.65061350	2.13064563	0.92361211	0.60552682	0.16939036	2.35611263	0.89587608	0.73927939	1.17238844	1.13091250	0.17887929	0.58157678	0.22526995	0.81133791	0.35540946	2.24512806	1.39184177	1.32186682	1.55833775	1.69274674	1.10481526	2.15101874	4.00167047	0.86285638	2.89035704	0.53954928	2.63475386	1.85313328	8.49872622	0.85825026	1.28375084
6589.400000	128	0	0	31.6	1.212769	4095.000000	3	1.96613780	0.65068678	2.13089616	0.92370718	0.60655258	0.16950382	2.35609183	0.89590262	0.73944525	1.17253810	1.13119700	0.17890269	0.58161230	0.22529058	0.81150287	0.35543484	2.24583265	1.39223895	1.32194487	1.55885716	1.69296941	1.10493173	2.15333126	4.00211590	0.86292921	2.89070716	0.53957049	2.63549336	1.85353806	8.49963251	0.86298906	1.28397010
6590.000000	128	0	0	31.6	1.213379	4095.000000	3	1.96643039	0.65074769	2.13079859	0.92371831	0.60745084	0.16959086	2.35615537	0.89588649	0.73958439	1.17267017	1.13135207	0.17891454	0.58164340	0.22530690	0.81167844	0.35547265	2.24619038	1.39258300	1.32205052	1.55939855	1.69319703	1.10504377	2.15520987	4.00185883	0.86304255	2.89096540	0.53958476	2.63603610	1.85411263	8.50006560	0.86755579	1.28408469
6590.500000	128	0	0	31.6	1.212158	4095.000000	3	1.96671079	0.65082075	2.13105676	0.92377022	0.60827619	0.16966799	2.35610308	0.89596506	0.73970125	1.17275227	1.13151799	0.17893070	0.58167661	0.22531857	0.81179320	0.35549697	2.24647907	1.39289491	1.32217603	1.55980977	1.69337824	1.10510986	2.15676607	4.00241254	0.86312787	2.89100961	0.53963778	2.63664549	1.85454791	8.49976862	0.87215199	1.28422562
6591.100000	128	0	0	31.6	1.213989	4095.000000	3	1.96688676	0.65085188	2.13119705	0.92382028	0.60899593	0.16973091	2.35605640	0.89593176	0.73982797	1.17282356	1.13164387	0.17894594	0.58168103	0.22532977	0.81190157	0.35552306	2.24668048	1.39316136	1.32229145	1.56022032	1.69338893	1.10517418	2.15848344	4.00261760	0.86318901	2.89105593	0.53966327	2.63725185	1.85479967	8.50421890	0.87672314	1.28433100
6591.700000	128	0	0	31.6	1.213989	4095.000000	3	1.96708487	0.65091589	2.13139732	0.92388412	0.60960432	0.16978529	2.35634882	0.89595803	0.73992396	1.17293961	1.13166526	0.17895825	0.58172370	0.22534161	0.81200501	0.35554135	2.24703459	1.39334345	1.32239812	1.56051439	1.69344317	1.10527526	2.15990549	4.00276438	0.86323180	2.89127279	0.53967775	2.63759407	1.85511029	8.50307039	0.88118236	1.28445911
6592.200000	128	0	0	31.6	1.212158	4095.000000	3	1.96721946	0.65095717	2.13166268	0.92388835	0.61015784	0.16985066	2.35625715	0.89596220	0.74002230	1.17295412	1.13186314	0.17896826	0.58173042	0.22535392	0.81211388	0.35555839	2.24731482	1.39352625	1.32241966	1.56094350	1.69360961	1.10526934	2.16113418	4.00321934	0.86335306	2.89132613	0.53970752	2.63795029	1.85543879	8.50657242	0.88546271	1.28453519
6592.800000	128	0	0	31.6	1.213379	4095.000000	3	1.96742795	0.65097947	2.13177708	0.92397312	0.61065858	0.16989664	2.35623972	0.89601137	0.74008802	1.17303406	1.13201525	0.17897657	0.58174493	0.22536176	0.81217645	0.35558005	2.24742306	1.39375216	1.32251894	1.56118130	1.69364043	1.10532862	2.16219754	4.00327140	0.86338643	2.89173325	0.53972383	2.63823745	1.85558679	8.50579812	0.88952613	1.28463400
6593.300000	128	0	0	31.6	1.210938	4095.000000	3	1.96750608	0.65103157	2.13178267	0.92397656	0.61109618	0.16993392	2.35646355	0.89598691	0.74021337	1.17307265	1.13206285	0.17898426	0.58176448	0.22536544	0.81224321	0.35559762	2.24779873	1.39400612	1.32254486	1.56146593	1.69375305	1.10532981	2.16315723	4.00361501	0.86337573	2.89184276	0.53977685	2.63851070	1.85598046	8.50865119	0.89335475	1.28473940
6593.900000	128	0	0	31.6	1.213379	4095.000000	3	1.96780121	0.65106822	2.13204503	0.92396146	0.61151008	0.16997165	2.35639100	0.89594633	0.74029812	1.17313994	1.13205622	0.17899550	0.58177436	0.22537952	0.81232771	0.35560490	2.24790968	1.39412838	1.32258693	1.56173103	1.69378881	1.10541193	2.16439704	4.00317353	0.86343305	2.89182661	0.53977339	2.63888416	1.85617487	8.50822050	0.89688456	1.28474434
6594.400000	128	0	0	31.6	1.213379	4095.000000	3	1.96787230	0.65109184	2.13200130	0.92401550	0.61190048	0.17000450	2.35645624	0.89593644	0.74041620	1.17318254	1.13212792	0.17900320	0.58178718	0.22537872	0.81239916	0.35562478	2.24822915	1.39429410	1.32266165	1.56207330	1.69391499	1.10544958	2.16521984	4.00347131	0.86347075	2.89174027	0.53978766	2.63922725	1.85617933	8.51042389	0.90016151	1.28478716
6595.000000	128	0	0	31.6	1.214600	4095.000000	3	1.96795233	0.65111524	2.13226470	0.92402848	0.61222524	0.17003704	2.35653385	0.89599602	0.74046246	1.17326250	1.13222884	0.17900997	0.58180421	0.22538464	0.81244942	0.35564271	2.24821253	1.39443986	1.32270406	1.56230933	1.69394089	1.10547448	2.16610699	4.00357127	0.86355789	2.89198527	0.53980418	2.63947333	1.85643174	8.51059128	0.90308019	1.28488731
6595.600000	128	0	0	31.6	1.214600	4095.000000	3	1.96811051	0.65111679	2.13238930	0.92407219	0.61258253	0.17007462	2.35659797	0.89595803	0.74049650	1.17329121	1.13229573	0.17901936	0.58180042	0.22539328	0.81253442	0.35564591	2.24840766	1.39448191	1.32266030	1.56250738	1.69406955	1.10554563	2.16695213	4.00353587	0.86353547	2.89233702	0.53980234	2.63964967	1.85667214	8.51099426	0.90593679	1.28492750
6596.100000	128	0	0	31.6	1.212769	4095.000000	3	1.96826212	0.65115498	2.13245236	0.92410186	0.61287285	0.17010564	2.35665758	0.89598848	0.74057868	1.17333505	1.13243161	0.17902336	0.58182880	0.22540303	0.81257951	0.35565656	2.24854866	1.39466588	1.32273671	1.56277723	1.69410778	1.10559811	2.16789685	4.00435130	0.86355763	2.89266705	0.53980887	2.63994020	1.85692015	8.50995587	0.90845055	1.28504181
6596.700000	128	0	0	31.6	1.212158	4095.000000	3	1.96828802	0.65117618	2.13242083	0.92410451	0.61316001	0.17012718	2.35663790	0.89599082	0.74063081	1.17338105	1.13243191	0.17902921	0.58182817	0.22540047	0.81260637	0.35566490	2.24880388	1.39473212	1.32273267	1.56292350	1.69416040	1.10559040	2.16874320	4.00447003	0.86363458	2.89223240	0.53984945	2.64019715	1.85705621	8.51244214	0.91076085	1.28509453
6597.200000	128	0	0	31.6	1.212769	4095.000000	3	1.96856443	0.65118612	2.13252255	0.92413630	0.61341068	0.17015208	2.35682070	0.89601554	0.74067965	1.17345144	1.13247440	0.17903414	0.58182880	0.22540399	0.81267044	0.35567929	2.24894758	1.39485303	1.32274378	1.56312469	1.69429401	1.10563814	2.16932555	4.00453670	0.86371510	2.89239811	0.53986047	2.64057786	1.85722039	8.50872556	0.91292649	1.28507871
6597.800000	128	0	0	31.6	1.212769	4095.000000	3	1.96855218	0.65123381	2.13259680	0.92410637	0.61370010	0.17017439	2.35677458	0.89601423	0.74076254	1.17347861	1.13249368	0.17903845	0.58185529	0.22541391	0.81272145	0.35569633	2.24912294	1.39498622	1.32278922	1.56333818	1.69426647	1.10565623	2.17004103	4.00474503	0.86375128	2.89273727	0.53989085	2.64057151	1.85745061	8.51121746	0.91501453	1.28514065
6598.300000	128	0	0	31.6	1.215210	4095.000000	3	1.96869629	0.65123513	2.13267615	0.92414849	0.61393602	0.17020006	2.35675095	0.89604676	0.74082571	1.17348448	1.13250212	0.17904399	0.58185003	0.22541215	0.81277172	0.35569367	2.24912240	1.39510084	1.32281884	1.56345109	1.69433595	1.10568528	2.17055230	4.00494712	0.86373115	2.89277379	0.53989004	2.64090341	1.85767730	8.51020382	0.91688305	1.28518974
6598.900000	128	0	0	31.6	1.213379	4095.000000	3	1.96866756	0.65125037	2.13270718	0.92420148	0.61412831	0.17022665	2.35683476	0.89606263	0.74086728	1.17346781	1.13260277	0.17905184	0.58187484	0.22542207	0.81279833	0.35570077	2.24941952	1.39512783	1.32286967	1.56359664	1.69434746	1.10565385	2.17107197	4.00515756	0.86375103	2.89298940	0.53989575	2.64108302	1.85758894	8.51243594	0.91873823	1.28524279
6599.400000	128	0	0	31.6	1.213989	4095.000000	3	1.96884841	0.65124706	2.13277279	0.92420916	0.61436452	0.17024758	2.35673689	0.89608215	0.74088372	1.17349806	1.13259915	0.17904784	0.58186727	0.22542095	0.81282790	0.35571462	2.24931279	1.39522878	1.32296157	1.56362928	1.69441941	1.10567639	2.17171138	4.00505442	0.86376682	2.89330406	0.53991818	2.64118584	1.85766614	8.51287007	0.92054380	1.28524740
6600.000000	128	0	0	31.6	1.213989	4095.000000	3	1.96886536	0.65128525	2.13269395	0.92416704	0.61458162	0.17027371	2.35664915	0.89607902	0.74094126	1.17352770	1.13267901	0.17905707	0.58187694	0.22543311	0.81287177	0.35572172	2.24950909	1.39529749	1.32292353	1.56387357	1.69446587	1.10569744	2.17249187	4.00492733	0.86380734	2.89335463	0.53990126	2.64140737	1.85782591	8.51454180	0.92223794	1.28533472
6600.600000	128	0	0	31.6	1.213379	4095.000000	3	1.96894402	0.65130513	2.13272294	0.92417763	0.61478024	0.17029694	2.35670483	0.89610322	0.74098987	1.17352153	1.13263320	0.17906061	0.58189796	0.22543247	0.81291046	0.35572917	2.24976817	1.39532834	1.32297167	1.56396729	1.69448437	1.10571286	2.17313480	4.00468878	0.86381193	2.89335674	0.53991309	2.64157750	1.85803121	8.51568967	0.92394610	1.28538349
6601.100000	128	0	0	31.6	1.213379	4095.000000	3	1.96886112	0.65130756	2.13271531	0.92423036	0.61500321	0.17031940	2.35680045	0.89604025	0.74105752	1.17358050	1.13273476	0.17906877	0.58190700	0.22543215	0.81293166	0.35573663	2.24988404	1.39545596	1.32305078	1.56409022	1.69463281	1.10570396	2.17340011	4.00480649	0.86384582	2.89342979	0.53991594	2.64165812	1.85796783	8.51662987	0.92549967	1.28542402
6601.700000	128	0	0	31.6	1.212769	4095.000000	3	1.96892235	0.65132478	2.13287605	0.92427831	0.61519823	0.17033713	2.35676895	0.89605743	0.74106926	1.17364967	1.13278328	0.17907000	0.58189754	0.22543903	0.81297233	0.35574249	2.24989316	1.39556850	1.32308781	1.56422814	1.69459087	1.10571790	2.17402880	4.00460753	0.86390851	2.89363140	0.53993919	2.64185620	1.85832625	8.51692469	0.92702904	1.28545697
6602.200000	128	0	0	31.6	1.211548	4095.000000	3	1.96897275	0.65136519	2.13313346	0.92429156	0.61537434	0.17035944	2.35686401	0.89601293	0.74110755	1.17372440	1.13288545	0.17907647	0.58190532	0.22544335	0.81301866	0.35574320	2.24984756	1.39564950	1.32312552	1.56439450	1.69460197	1.10580063	2.17444975	4.00529508	0.86387793	2.89322960	0.53996203	2.64199715	1.85846732	8.51713883	0.92845789	1.28543687
6602.800000	128	0	0	31.6	1.213989	4095.000000	3	1.96909616	0.65137932	2.13308716	0.92432733	0.61554766	0.17037885	2.35686964	0.89603323	0.74117355	1.17373305	1.13292463	0.17908001	0.58192088	0.22544910	0.81307831	0.35576380	2.25012868	1.39567650	1.32308647	1.56439642	1.69473191	1.10577987	2.17501443	4.00498983	0.86391004	2.89346210	0.53995326	2.64213176	1.85872805	8.51709538	0.92981944	1.28552189
6603.300000	128	0	0	31.6	1.213379	4095.000000	3	1.96931378	0.65138617	2.13310700	0.92432680	0.61575568	0.17039428	2.35671439	0.89603401	0.74119493	1.17374416	1.13292101	0.17908124	0.58191920	0.22544591	0.81308817	0.35575829	2.25006430	1.39574102	1.32314673	1.56457509	1.69478413	1.10578936	2.17554657	4.00504088	0.86392507	2.89391452	0.53998733	2.64225622	1.85886512	8.51960980	0.93110713	1.28554232
6603.900000	128	0	0	31.6	1.212769	4095.000000	6	1.96927516	0.65139831	2.13304290	0.92433422	0.61590708	0.17041369	2.35690789	0.89605300	0.74126634	1.17377257	1.13296893	0.17909263	0.58190175	0.22544511	0.81310641	0.35577232	2.24839587	1.39322789	1.32217367	1.56034339	1.69206165	1.10441909	2.15527514	3.99953579	0.86188895	2.88221328	0.53927629	2.62413073	1.84980905	8.49172542	0.87812555	1.28199407
6604.500000	128	0	0	31.6	1.211548	4095.000000	6	1.96256137	0.64975567	2.12655528	0.92251765	0.59634275	0.16943907	2.35404368	0.89528951	0.73804780	1.17141954	1.12915808	0.17881249	0.58127772	0.22513944	0.81011824	0.35506621	2.24235900	1.38746467	1.32064163	1.55526408	1.69097249	1.10387017	2.13885258	3.99830163	0.86167441	2.88304285	0.53916622	2.62329136	1.84896729	8.48764044	0.86145558	1.28172047
6605.000000	128	0	0	31.6	1.213379	4095.000000	6	1.96230078	0.64969744	2.12659078	0.92258514	0.59536347	0.16920210	2.35398526	0.89534178	0.73787483	1.17122311	1.12882401	0.17878464	0.58121931	0.22512344	0.80991112	0.35502575	2.24172019	1.38718406	1.32052463	1.55474529	1.69085676	1.10379169	2.13586710	3.99859167	0.86163217	2.88340666	0.53915052	2.62344825	1.84888242	8.48617457	0.85517906	1.28164254
6605.600000	131	0	0	31.6	1.212769	4095.000000	6	1.96217495	0.64969634	2.12669425	0.92261981	0.59523867	0.16910486	2.35415830	0.89535921	0.73780358	1.17113894	1.12873622	0.17876940	0.58121006	0.22511849	0.80984275	0.35501600	2.24148930	1.38702946	1.32048160	1.55444676	1.69086907	1.10374786	2.13455534	3.99849914	0.86162174	2.88373484	0.53912688	2.62347660	1.84873446	8.48498673	0.85133405	1.28159059
6606.100000	131	0	0	31.6	1.212769	4095.000000	6	1.96217026	0.64967913	2.12660346	0.92261558	0.59509202	0.16903250	2.35413245	0.89534620	0.73774804	1.17108529	1.12877651	0.17875494	0.58119620	0.22510905	0.80979675	0.35501387	2.24121248	1.38704028	1.32049976	1.55412192	1.69087728	1.10367856	2.13349927	3.99788065	0.86157288	2.88394898	0.53908957	2.62366438	1.84861318	8.48335195	0.84876059	1.28150806
6606.700000	131	0	0	31.6	1.213989	4095.000000	6	1.96211345	0.64966524	2.12671809	0.92261558	0.59498570	0.16898472	2.35412178	0.89537195	0.73771687	1.17101993	1.12868782	0.17875047	0.58119073	0.22510393	0.80977683	0.35500304	2.24105538	1.38697573	1.32046647	1.55393545	1.69071887	1.10371143	2.13298440	3.99836296	0.86156270	2.88425903	0.53910242	2.62362972	1.84844925	8.48258409	0.84688764	1.28148110
6607.200000	131	0	0	31.6	1.212769	4095.000000	6	1.96218481	0.64966458	2.12676933	0.92259493	0.59494156	0.16895023	2.35454319	0.89539042	0.73765547	1.17098077	1.12870165	0.17874201	0.58117644	0.22510057	0.80974486	0.35500517	2.24097255	1.38693525	1.32051892	1.55388158	1.69072584	1.10369159	2.13230386	3.99820599	0.86155329	2.88441721	0.53907245	2.62351441	1.84837329	8.48399963	0.84548575	1.28142093
6607.800000	131	0	0	31.6	1.211548	4095.000000	6	1.96207918	0.64965730	2.12679520	0.92261346	0.59490400	0.16891497	2.35443923	0.89541097	0.73762946	1.17099526	1.12869323	0.17874170	0.58118422	0.22509642	0.80972223	0.35500766	2.24095439	1.38686686	1.32045605	1.55373639	1.69076442	1.10364124	2.13197130	3.99821431	0.86159451	2.88466081	0.53908937	2.62361775	1.84819294	8.48468441	0.84427333	1.28144033
6608.400000	131	0	0	31.6	1.212769	4095.000000	6	1.96199891	0.64967141	2.12680534	0.92262087	0.59490994	0.16889452	2.35449036	0.89540576	0.73761446	1.17099465	1.12879305	0.17873739	0.58119031	0.22509498	0.80969321	0.35500233	2.24090149	1.38685464	1.32042412	1.55364890	1.69084034	1.10369247	2.13168556	3.99817897	0.86157517	2.88456281	0.53905941	2.62356608	1.84824269	8.48402739	0.84325923	1.28141666
6608.900000	131	0	0	31.6	1.213379	4095.000000	6	1.96207543	0.64966833	2.12673940	0.92260790	0.59484990	0.16888047	2.35442743	0.89539718	0.73761540	1.17093638	1.12880056	0.17873662	0.58118569	0.22509258	0.80965509	0.35500535	2.24085341	1.38686337	1.32044025	1.55354499	1.69071066	1.10364361	2.13137953	3.99838687	0.86158662	2.88459011	0.53905615	2.62343880	1.84812321	8.48627331	0.84248829	1.28140515
6609.500000	131	0	0	31.6	1.210938	4095.000000	6	1.96200079	0.64966105	2.12679570	0.92261928	0.59483250	0.16885453	2.35444035	0.89537325	0.73757135	1.17098108	1.12884205	0.17873108	0.58117287	0.22508826	0.80962804	0.35499470	2.24082723	1.38682185	1.32044933	1.55342504	1.69070368	1.10367559	2.13110301	3.99771020	0.86157390	2.88471682	0.53905492	2.62345329	1.84807968	8.48622394	0.84174864	1.28139595
6610.000000	131	0	0	31.6	1.212769	4095.000000	6	1.96194305	0.64965619	2.12672063	0.92262299	0.59482825	0.16884232	2.35452520	0.89538080	0.73755963	1.17097985	1.12880477	0.17873216	0.58117897	0.22508842	0.80963419	0.35500393	2.24070381	1.38685325	1.32046748	1.55332534	1.69074062	1.10359800	2.13085652	3.99787857	0.86158026	2.88464751	0.53905248	2.62347534	1.84799574	8.48472760	0.84109144	1.28133217
6610.600000	131	0	0	31.6	1.213379	4095.000000	6	1.96190268	0.64964759	2.12677389	0.92256714	0.59483292	0.16883377	2.35449149	0.89538470	0.73752706	1.17094902	1.12878974	0.17872923	0.58116762	0.22508650	0.80964673	0.35500677	2.24082349	1.38689826	1.32037941	1.55328027	1.69066429	1.10363058	2.13076454	3.99781621	0.86159095	2.88447811	0.53905492	2.62343628	1.84800418	8.48270435	0.84056403	1.28125425
6611.100000	131	0	0	31.6	1.215210	4095.000000	6	1.96182429	0.64964142	2.12669578	0.92257164	0.59483229	0.16881439	2.35450835	0.89536857	0.73751909	1.17095333	1.12874675	0.17873047	0.58117770	0.22508650	0.80964083	0.35500038	2.24078342	1.38682499	1.32044261	1.55325697	1.69065321	1.10366908	2.13072439	3.99779127	0.86161283	2.88446691	0.53903801	2.62345770	1.84777546	8.48388551	0.84004508	1.28131146
6611.700000	131	0	0	31.6	1.212769	4095.000000	6	1.96180222	0.64966149	2.12662274	0.92258461	0.59482931	0.16880218	2.35448587	0.89538574	0.73753573	1.17097615	1.12880417	0.17872539	0.58116804	0.22508458	0.80961894	0.35500428	2.24066908	1.38687035	1.32042109	1.55324246	1.69068645	1.10364539	2.13050640	3.99782453	0.86156550	2.88445221	0.53903597	2.62330900	1.84784607	8.48544023	0.83959102	1.28129535
6612.200000	131	0	0	31.6	1.213989	4095.000000	6	1.96183133	0.64965267	2.12661817	0.92261849	0.59485520	0.16879180	2.35440327	0.89539666	0.73750855	1.17099588	1.12876719	0.17872585	0.58117371	0.22507914	0.80961993	0.35500215	2.24060391	1.38688779	1.32044664	1.55317676	1.69072420	1.10362140	2.13033212	3.99826421	0.86160367	2.88491214	0.53901701	2.62334303	1.84785673	8.48512555	0.83920455	1.28133677
6612.800000	131	0	0	31.6	1.212158	4095.000000	6	1.96177359	0.64964914	2.12665723	0.92258885	0.59487748	0.16877883	2.35457522	0.89539484	0.73746544	1.17098632	1.12882792	0.17871754	0.58117623	0.22508522	0.80961894	0.35499293	2.24043456	1.38681870	1.32046412	1.55311451	1.69064336	1.10363473	2.13017157	3.99771435	0.86156169	2.88468952	0.53904860	2.62333610	1.84766889	8.48318233	0.83875049	1.28130718
6613.400000	131	0	0	31.6	1.213379	4095.000000	6	1.96182804	0.64963414	2.12663288	0.92257535	0.59486730	0.16877486	2.35465389	0.89544088	0.73745935	1.17100235	1.12878373	0.17871862	0.58114934	0.22508106	0.80960320	0.35499523	2.24060177	1.38688640	1.32049270	1.55299344	1.69061135	1.10363887	2.12993941	3.99778919	0.86162886	2.88496185	0.53902965	2.62353961	1.84781454	8.48224182	0.83841811	1.28129732
6613.900000	131	0	0	31.6	1.212769	4095.000000	6	1.96174355	0.64962885	2.12660042	0.92255735	0.59486517	0.16877196	2.35465276	0.89539510	0.73745630	1.17093761	1.12874795	0.17871138	0.58117749	0.22508058	0.80960640	0.35498973	2.24064184	1.38684453	1.32049673	1.55303621	1.69058058	1.10362436	2.12996785	3.99727579	0.86160672	2.88478542	0.53903984	2.62341864	1.84773550	8.48405207	0.83800062	1.28129009
6614.500000	131	0	0	31.6	1.213379	4095.000000	7	1.96173416	0.64961980	2.12660042	0.92258461	0.59487727	0.16876143	2.35458027	0.89543073	0.73744927	1.17091541	1.12881770	0.17870969	0.58116888	0.22508474	0.80962239	0.35498139	2.24082723	1.38740464	1.32083562	1.55417771	1.69265678	1.10469139	2.14326668	4.00291221	0.86350005	2.89597110	0.53964186	2.64103351	1.85624221	8.51011704	0.85984382	1.28476806
6615.100000	131	0	0	31.6	1.212769	4095.000000	7	1.96818537	0.65122012	2.13289945	0.92436840	0.61302739	0.16969731	2.35749804	0.89618805	0.74055144	1.17314611	1.13228970	0.17897995	0.58181009	0.22538144	0.81243956	0.35568781	2.24809943	1.39519759	1.32312485	1.56211629	1.69453042	1.10563280	2.16635440	4.00488149	0.86383512	2.89634309	0.53983742	2.64294466	1.85785715	8.51550352	0.89158636	1.28523719
6615.600000	131	0	0	31.6	1.212769	4095.000000	7	1.96864637	0.65137225	2.13332119	0.92444179	0.61609965	0.17000725	2.35746203	0.89621798	0.74090509	1.17357186	1.13290474	0.17903167	0.58189145	0.22542367	0.81282371	0.35574906	2.24931279	1.39590127	1.32325178	1.56313621	1.69475823	1.10573391	2.17175747	4.00480024	0.86397834	2.89578969	0.53984558	2.64347827	1.85848741	8.51672918	0.91319559	1.28544313
6616.100000	131	0	0	31.6	1.212769	4095.000000	7	1.96903021	0.65139897	2.13361935	0.92444921	0.61718551	0.17015881	2.35737989	0.89623854	0.74110402	1.17374416	1.13314135	0.17905323	0.58191709	0.22543455	0.81298416	0.35577427	2.24984327	1.39618079	1.32335986	1.56386281	1.69479688	1.10580774	2.17454878	4.00504609	0.86407620	2.89546418	0.53992899	2.64372924	1.85884056	8.52037678	0.92501478	1.28563361
6616.700000	131	0	0	31.6	1.213989	4095.000000	7	1.96917341	0.65141620	2.13356084	0.92446140	0.61775711	0.17025690	2.35723586	0.89620809	0.74119681	1.17382013	1.13320555	0.17906631	0.58194148	0.22544910	0.81307018	0.35579735	2.25023384	1.39634985	1.32336962	1.56421700	1.69490216	1.10590471	2.17620026	4.00543782	0.86405378	2.89589656	0.53992920	2.64375529	1.85893835	8.52131470	0.93093177	1.28561812
6617.300000	131	0	0	31.6	1.213379	4095.000000	7	1.96905753	0.65142525	2.13353845	0.92441954	0.61760594	0.17031252	2.35743277	0.89614095	0.74118812	1.17385317	1.13326193	0.17906816	0.58191184	0.22545246	0.81310173	0.35578120	2.25010507	1.39616220	1.32320464	1.56406563	1.69472985	1.10584362	2.17559533	4.00503671	0.86393986	2.89449633	0.53993797	2.64246261	1.85837089	8.51758886	0.92846878	1.28540886
6617.800000	131	0	0	31.6	1.212769	4095.000000	7	1.96856866	0.65130159	2.13293913	0.92426268	0.61571627	0.17028028	2.35716553	0.89608449	0.74092482	1.17368549	1.13286917	0.17905646	0.58188935	0.22542575	0.81288237	0.35572047	2.24964211	1.39542055	1.32307637	1.56337927	1.69441571	1.10561027	2.17271669	4.00389513	0.86376861	2.89261438	0.53984803	2.64074602	1.85755592	8.51460384	0.92144380	1.28508563
6618.400000	131	0	0	31.6	1.213379	4095.000000	7	1.96791278	0.65113357	2.13237150	0.92410451	0.61351582	0.17020205	2.35672902	0.89597260	0.74062728	1.17347614	1.13247139	0.17903337	0.58181493	0.22539951	0.81261795	0.35566686	2.24906717	1.39469042	1.32273368	1.56253233	1.69412546	1.10546321	2.16943728	4.00347964	0.86353547	2.89163146	0.53980316	2.63902685	1.85657223	8.50945999	0.91356895	1.28471206
6619.000000	131	0	0	31.6	1.215820	4095.000000	7	1.96724016	0.65100177	2.13165150	0.92396332	0.61143751	0.17012107	2.35634095	0.89589923	0.74034859	1.17324614	1.13208213	0.17900150	0.58175460	0.22537040	0.81235703	0.35559869	2.24829776	1.39393746	1.32255361	1.56172950	1.69375880	1.10531469	2.16600628	4.00306421	0.86338796	2.89079207	0.53971180	2.63746986	1.85571161	8.50728487	0.90612822	1.28440312
6619.500000	131	0	0	31.6	1.212158	4095.000000	7	1.96682136	0.65086336	2.13127634	0.92380518	0.60963262	0.17002940	2.35643880	0.89585579	0.74009483	1.17299147	1.13176103	0.17898349	0.58171403	0.22534385	0.81209763	0.35554738	2.24762295	1.39329582	1.32242168	1.56095002	1.69351303	1.10516588	2.16307418	4.00282893	0.86324861	2.88992630	0.53965674	2.63618052	1.85503586	8.50443563	0.89941216	1.28416108
6620.100000	131	0	0	31.6	1.214600	4095.000000	7	1.96629726	0.65074924	2.13081231	0.92367222	0.60815773	0.16995133	2.35623354	0.89581910	0.73989979	1.17282140	1.13143488	0.17896087	0.58164656	0.22532625	0.81190969	0.35548720	2.24707370	1.39266631	1.32226655	1.56039515	1.69319703	1.10502924	2.16038246	4.00217522	0.86306496	2.88932660	0.53959516	2.63496150	1.85439820	8.50343256	0.89382210	1.28396088
6620.700000	131	0	0	31.6	1.212158	4095.000000	7	1.96588993	0.65065676	2.13046321	0.92362084	0.60697927	0.16987816	2.35612669	0.89580714	0.73967497	1.17266524	1.13111119	0.17894563	0.58161440	0.22531362	0.81168485	0.35545294	2.24659959	1.39230964	1.32215382	1.55973695	1.69312061	1.10496285	2.15834705	4.00198164	0.86300867	2.88899420	0.53954745	2.63428735	1.85356790	8.50415698	0.88907612	1.28374754
6621.200000	131	0	0	31.6	1.212158	4095.000000	7	1.96572909	0.65059320	2.13008622	0.92351438	0.60603939	0.16981080	2.35592202	0.89576135	0.73949030	1.17251156	1.13094561	0.17893070	0.58159086	0.22529362	0.81153858	0.35542117	2.24625197	1.39186207	1.32203437	1.55923914	1.69292997	1.10482001	2.15621379	4.00161115	0.86288388	2.88836528	0.53953318	2.63351405	1.85327888	8.50332422	0.88497436	1.28365273
6621.700000	131	0	0	31.6	1.212158	4095.000000	7	1.96542061	0.65053405	2.12974028	0.92345586	0.60519910	0.16975077	2.35590852	0.89578216	0.73933921	1.17239893	1.13074543	0.17891654	0.58155933	0.22527811	0.81140857	0.35538461	2.24580587	1.39155943	1.32192469	1.55889700	1.69273935	1.10478593	2.15466055	4.00142384	0.86278456	2.88808628	0.53950504	2.63294657	1.85290176	8.49989546	0.88148726	1.28347498
6622.300000	131	0	0	31.6	1.213989	4095.000000	7	1.96516813	0.65046542	2.12946804	0.92339310	0.60447575	0.16969838	2.35579045	0.89574912	0.73924490	1.17228878	1.13067891	0.17890823	0.58153117	0.22526819	0.81130098	0.35535408	2.24553226	1.39121662	1.32179853	1.55849976	1.69260667	1.10470354	2.15308070	4.00120117	0.86270791	2.88796361	0.53945509	2.63240705	1.85264890	8.49946856	0.87836194	1.28332654
[truncated: 1,212 more rows]
