# Supplementary material for: Examination of unique volatile organic compound signatures in nasopharyngeal test swab viral transport media using an electronic nose
Source: PLoS One. 2025 Sep 19;20(9):e0332399. doi: 10.1371/journal.pone.0332399 (PMC12448360; doi:10.1371/journal.pone.0332399)
Supplement: S7 — (CSV) [file pone.0332399.s007.csv]

Sensigent +++ PCNose+ Sensor Values +++ Sensor Resistances (in kOhms) for Cyranose 320 unit +++ Serial Number: B200107009 +++ Firmware version: 40.51
5/31/2023	4:27 PM	Heater ON: Temperature set at 42.0 degrees celsius	Sensor values are not filtered
Time				Ambient Temp [C]	Therm1 [volts]	Battery Raw Reading	Flag	S1	S2	S3	S4	S5	S6	S7	S8	S9	S10	S11	S12	S13	S14	S15	S16	S17	S18	S19	S20	S21	S22	S23	S24	S25	S26	S27	S28	S29	S30	S31	S32
1545.300000	0	0	0	31.3	1.213989	4095.000000	0	1.97612023	0.65230684	2.14062174	0.92664981	0.59914997	0.17071861	2.35747103	0.89406869	0.74383287	1.17307388	1.12804459	0.17866706	0.58114934	0.22556925	0.80979528	0.35610989	2.24953269	1.38605543	1.32710811	1.53463478	1.69097865	1.10519049	2.14397572	4.07844089	0.86479332	2.89184136	0.53948812	2.61664029	1.86365873	8.57416668	0.84356852	1.28158467
1545.800000	0	0	0	31.3	1.212158	4095.000000	0	1.97619490	0.65228475	2.14089181	0.92666069	0.59918168	0.17071647	2.35758751	0.89410923	0.74384087	1.17304517	1.12800582	0.17866922	0.58114220	0.22557549	0.80981520	0.35611966	2.24935784	1.38608264	1.32704771	1.53460453	1.69095402	1.10517033	2.14390312	4.07872034	0.86484330	2.89193332	0.53946834	2.61667233	1.86368782	8.57350489	0.84361127	1.28170238
1546.400000	0	0	0	31.3	1.213989	4095.000000	0	1.97629180	0.65227701	2.14069678	0.92666467	0.59920914	0.17071938	2.35741196	0.89410508	0.74385334	1.17302295	1.12802986	0.17866568	0.58114388	0.22557037	0.80980880	0.35611912	2.24937017	1.38605334	1.32707707	1.53476715	1.69100081	1.10519908	2.14407440	4.07895287	0.86483820	2.89198457	0.53952686	2.61680868	1.86352715	8.57533048	0.84363869	1.28161130
1547.000000	0	0	0	31.3	1.212769	4095.000000	0	1.97626722	0.65229823	2.14081267	0.92664610	0.59922872	0.17072366	2.35760382	0.89409546	0.74387428	1.17301616	1.12797337	0.17866999	0.58115690	0.22557373	0.80980610	0.35611220	2.24941523	1.38606485	1.32708112	1.53479892	1.69103980	1.10513595	2.14417410	4.07845049	0.86482927	2.89221906	0.53953297	2.61689037	1.86356340	8.57402867	0.84368546	1.28161985
1547.500000	0	0	0	31.3	1.212158	4095.000000	0	1.97636601	0.65230640	2.14066513	0.92665140	0.59924574	0.17071540	2.35753912	0.89410638	0.74387593	1.17302789	1.12799320	0.17867399	0.58115585	0.22557005	0.80979749	0.35610616	2.24935677	1.38609170	1.32710001	1.53468319	1.69101107	1.10520353	2.14429171	4.07842809	0.86483973	2.89236581	0.53954337	2.61675779	1.86372004	8.57491324	0.84368924	1.28163202
1548.000000	0	0	0	31.3	1.213379	4095.000000	0	1.97647709	0.65229071	2.14066922	0.92665326	0.59927022	0.17072274	2.35762127	0.89411469	0.74389099	1.17300381	1.12810529	0.17866706	0.58117876	0.22557341	0.80981077	0.35611681	2.24945545	1.38605718	1.32713511	1.53472858	1.69091955	1.10520768	2.14441035	4.07856248	0.86487543	2.89228577	0.53950382	2.61670815	1.86377510	8.57468110	0.84375438	1.28164714
1548.600000	0	0	0	31.3	1.212769	4095.000000	0	1.97639578	0.65231590	2.14085250	0.92669015	0.59927022	0.17072610	2.35773324	0.89412275	0.74387593	1.17298560	1.12808125	0.17866999	0.58118044	0.22557245	0.80979823	0.35611539	2.24940933	1.38603764	1.32711452	1.53467374	1.69098891	1.10525303	2.14442620	4.07879287	0.86489991	2.89207865	0.53953481	2.61684953	1.86380240	8.57380284	0.84376821	1.28165043
1549.200000	0	0	0	31.3	1.213379	4095.000000	0	1.97635088	0.65231325	2.14091172	0.92665963	0.59927171	0.17072824	2.35778164	0.89411131	0.74384416	1.17303653	1.12811791	0.17867399	0.58117245	0.22557245	0.80980462	0.35612037	2.24959813	1.38604253	1.32712465	1.53474711	1.69094376	1.10519404	2.14440370	4.07864781	0.86481856	2.89217694	0.53954154	2.61685832	1.86399577	8.57393143	0.84382304	1.28168627
1549.700000	0	0	0	31.3	1.213989	4095.000000	0	1.97640051	0.65231480	2.14088875	0.92668988	0.59931407	0.17073451	2.35768035	0.89409962	0.74391264	1.17299702	1.12803918	0.17867168	0.58116111	0.22556621	0.80982233	0.35611415	2.24958525	1.38606799	1.32710710	1.53477472	1.69097495	1.10521450	2.14436228	4.07900514	0.86488155	2.89209269	0.53951523	2.61686084	1.86395280	8.57412276	0.84384291	1.28167608
1550.300000	0	0	0	31.3	1.211548	4095.000000	0	1.97634379	0.65232231	2.14110983	0.92668165	0.59931982	0.17073207	2.35761339	0.89409130	0.74392464	1.17305258	1.12800432	0.17867645	0.58115837	0.22557245	0.80983807	0.35611930	2.24958418	1.38609589	1.32712465	1.53471458	1.69085142	1.10526311	2.14471925	4.07889527	0.86487849	2.89210181	0.53954623	2.61694630	1.86393221	8.57345471	0.84385649	1.28162149
1550.900000	0	0	0	31.3	1.212769	4095.000000	0	1.97654090	0.65231325	2.14105775	0.92668802	0.59931811	0.17073604	2.35766403	0.89410716	0.74392158	1.17304363	1.12811311	0.17867368	0.58117308	0.22557405	0.80982233	0.35612463	2.24945009	1.38611437	1.32714219	1.53478455	1.69091175	1.10522458	2.14449626	4.07888567	0.86489634	2.89192349	0.53949362	2.61703930	1.86398100	8.57412276	0.84394679	1.28167476
1551.400000	0	0	0	31.3	1.213379	4095.000000	0	1.97660897	0.65233336	2.14086066	0.92667927	0.59934770	0.17073207	2.35779965	0.89409676	0.74393406	1.17302912	1.12815578	0.17867445	0.58117518	0.22556957	0.80984471	0.35612818	2.24943775	1.38615065	1.32710339	1.53483939	1.69099096	1.10523554	2.14463435	4.07883340	0.86491827	2.89207162	0.53948954	2.61698903	1.86379434	8.57525519	0.84396591	1.28165766
1552.000000	0	0	0	31.3	1.212769	4095.000000	0	1.97662032	0.65234087	2.14089385	0.92668723	0.59939177	0.17074047	2.35755431	0.89408351	0.74394559	1.17306987	1.12816450	0.17867660	0.58116720	0.22557533	0.80984299	0.35612179	2.24961690	1.38615832	1.32711149	1.53488743	1.69102339	1.10519108	2.14464918	4.07919075	0.86490603	2.89229138	0.53956600	2.61701982	1.86404994	8.57446153	0.84399534	1.28173987
1552.600000	0	0	0	31.3	1.213989	4095.000000	0	1.97656312	0.65232982	2.14092806	0.92663814	0.59938708	0.17073879	2.35765334	0.89406506	0.74395994	1.17309796	1.12809838	0.17867522	0.58117749	0.22557277	0.80982848	0.35612268	2.24968663	1.38611403	1.32711689	1.53486776	1.69101559	1.10518219	2.14482665	4.07958335	0.86487951	2.89209971	0.53950117	2.61698777	1.86416991	8.57501990	0.84395308	1.28173822
1553.100000	0	0	0	31.3	1.213379	4095.000000	0	1.97662363	0.65234419	2.14074477	0.92666255	0.59940390	0.17074307	2.35758188	0.89407181	0.74394371	1.17304548	1.12813354	0.17867907	0.58116384	0.22556765	0.80984102	0.35612481	2.24956273	1.38618971	1.32706121	1.53484545	1.69100779	1.10523080	2.14469725	4.07949053	0.86491878	2.89258208	0.53952115	2.61703804	1.86400338	8.57420118	0.84403157	1.28167772
1553.600000	0	0	0	31.3	1.213379	4095.000000	0	1.97661134	0.65236430	2.14100873	0.92663840	0.59943987	0.17074414	2.35767866	0.89408637	0.74396630	1.17305474	1.12822972	0.17867106	0.58116867	0.22557277	0.80986587	0.35612516	2.24970755	1.38614611	1.32707268	1.53494379	1.69102503	1.10521865	2.14470032	4.07992265	0.86488257	2.89249220	0.53954990	2.61705941	1.86391162	8.57363975	0.84405798	1.28164879
1554.200000	0	0	0	31.3	1.212769	4095.000000	0	1.97653428	0.65235258	2.14095308	0.92664424	0.59946883	0.17074017	2.35739058	0.89409858	0.74393876	1.17303808	1.12813595	0.17867337	0.58117644	0.22557277	0.80987964	0.35612694	2.24965338	1.38616809	1.32708922	1.53489348	1.69101969	1.10525926	2.14494379	4.07982235	0.86487033	2.89248658	0.53960067	2.61686712	1.86390087	8.57584816	0.84406100	1.28171258
1554.800000	0	0	0	31.3	1.212158	4095.000000	0	1.97653807	0.65233844	2.14096125	0.92664052	0.59950246	0.17074353	2.35747385	0.89412769	0.74393476	1.17305258	1.12824504	0.17867937	0.58117560	0.22557117	0.80985062	0.35612179	2.24967054	1.38624308	1.32707167	1.53484015	1.69096510	1.10526133	2.14500056	4.08002936	0.86488384	2.89242760	0.53960026	2.61714865	1.86404009	8.57510147	0.84412188	1.28168496
1555.300000	0	0	0	31.3	1.212158	4095.000000	0	1.97654894	0.65234397	2.14103068	0.92661479	0.59951289	0.17074857	2.35759088	0.89411131	0.74400654	1.17300412	1.12823513	0.17867799	0.58118023	0.22557549	0.80988185	0.35612747	2.24958954	1.38615762	1.32710710	1.53482918	1.69109603	1.10527082	2.14491105	4.07936784	0.86487874	2.89236089	0.53959312	2.61711660	1.86416678	8.57618076	0.84416112	1.28161590
1555.900000	0	0	0	31.3	1.213989	4095.000000	0	1.97645865	0.65233933	2.14105111	0.92662354	0.59954078	0.17075041	2.35779739	0.89409416	0.74398254	1.17303437	1.12820417	0.17868245	0.58118947	0.22558477	0.80985037	0.35612641	2.24967859	1.38620471	1.32705210	1.53484469	1.69105294	1.10526519	2.14515556	4.07949160	0.86488359	2.89240162	0.53955887	2.61705187	1.86419319	8.57421372	0.84419333	1.28168693
1556.400000	0	0	0	31.3	1.212769	4095.000000	0	1.97661607	0.65234109	2.14094133	0.92661638	0.59951162	0.17075484	2.35777376	0.89411469	0.74400160	1.17307172	1.12821860	0.17868030	0.58119031	0.22558125	0.80984102	0.35612569	2.24963567	1.38613181	1.32699744	1.53479817	1.69102995	1.10526015	2.14500261	4.07954068	0.86490960	2.89262562	0.53956193	2.61706192	1.86405352	8.57629686	0.84418326	1.28167608
1557.000000	0	0	0	31.3	1.213379	4095.000000	0	1.97661276	0.65235325	2.14096074	0.92663920	0.59954674	0.17075775	2.35765053	0.89408611	0.74400748	1.17307357	1.12823813	0.17867768	0.58118989	0.22558013	0.80987005	0.35612783	2.24971131	1.38614577	1.32710406	1.53486814	1.69105253	1.10530491	2.14503279	4.07959829	0.86494122	2.89248869	0.53958456	2.61718070	1.86411171	8.57722574	0.84423660	1.28176848
1557.600000	0	0	0	31.3	1.213379	4095.000000	0	1.97662599	0.65235015	2.14098371	0.92664795	0.59956101	0.17075805	2.35766741	0.89405310	0.74400843	1.17310413	1.12816600	0.17867799	0.58116972	0.22558829	0.80984004	0.35612090	2.24968771	1.38615414	1.32708584	1.53493471	1.69108044	1.10525155	2.14510543	4.07960683	0.86494887	2.89226049	0.53958436	2.61720647	1.86418737	8.57603956	0.84430226	1.28170534
1558.100000	0	0	0	31.3	1.213379	4095.000000	0	1.97666239	0.65236054	2.14100107	0.92666175	0.59956228	0.17075301	2.35768485	0.89399645	0.74401713	1.17309889	1.12818013	0.17867922	0.58118758	0.22558317	0.80987251	0.35612250	2.24982503	1.38614611	1.32714354	1.53500166	1.69105745	1.10528742	2.14509929	4.07970712	0.86492592	2.89253293	0.53954765	2.61719767	1.86426572	8.57609290	0.84429145	1.28170370
1558.600000	0	0	0	31.3	1.213989	4095.000000	0	1.97659148	0.65236010	2.14101435	0.92666998	0.59960359	0.17075454	2.35753011	0.89404583	0.74404585	1.17311401	1.12817502	0.17867845	0.58117371	0.22558861	0.80989071	0.35611966	2.24988189	1.38619355	1.32715468	1.53503495	1.69106771	1.10530076	2.14500210	4.07986824	0.86496901	2.89238968	0.53954235	2.61704496	1.86425049	8.57620900	0.84436642	1.28172178
1559.200000	0	0	0	31.3	1.213379	4095.000000	0	1.97658203	0.65237026	2.14101843	0.92667847	0.59960912	0.17075714	2.35759538	0.89404037	0.74403337	1.17315198	1.12821920	0.17868014	0.58118338	0.22559197	0.80987226	0.35613422	2.25004230	1.38616669	1.32707100	1.53495741	1.69102092	1.10532922	2.14514687	4.07970499	0.86496366	2.89253222	0.53949811	2.61718070	1.86425945	8.57455249	0.84434453	1.28172376
1559.800000	0	0	0	31.3	1.214600	4095.000000	0	1.97669880	0.65238794	2.14102200	0.92669333	0.59963765	0.17075729	2.35756050	0.89404271	0.74407621	1.17312914	1.12819906	0.17868338	0.58118275	0.22558269	0.80986218	0.35612996	2.24986580	1.38617297	1.32717088	1.53492866	1.69118675	1.10530520	2.14533257	4.08027266	0.86498406	2.89263194	0.53959618	2.61714174	1.86429437	8.57590150	0.84439460	1.28171159
1560.300000	0	0	0	31.3	1.213989	4095.000000	0	1.97657636	0.65236673	2.14104804	0.92668351	0.59964617	0.17076325	2.35760495	0.89404635	0.74404914	1.17310876	1.12823453	0.17868261	0.58116888	0.22558349	0.80988628	0.35613919	2.25004928	1.38622215	1.32710035	1.53501755	1.69106115	1.10530698	2.14522155	4.08016595	0.86498865	2.89278503	0.53961229	2.61713859	1.86434496	8.57557834	0.84441801	1.28178393
1560.900000	0	0	0	31.3	1.212158	4095.000000	0	1.97674182	0.65238750	2.14090406	0.92666149	0.59967129	0.17076325	2.35740520	0.89409312	0.74408327	1.17309179	1.12815668	0.17868476	0.58118380	0.22559101	0.80988456	0.35614044	2.25001762	1.38630029	1.32709057	1.53505121	1.69119906	1.10524621	2.14528959	4.08022250	0.86501517	2.89280399	0.53954419	2.61711660	1.86428362	8.57462778	0.84446607	1.28177505
1561.400000	0	0	0	31.3	1.212158	4095.000000	0	1.97665152	0.65237026	2.14119408	0.92669413	0.59966682	0.17075943	2.35734388	0.89413158	0.74406185	1.17310197	1.12822641	0.17868230	0.58119094	0.22559229	0.80986218	0.35614488	2.24991140	1.38622704	1.32708685	1.53503381	1.69123847	1.10529987	2.14539652	4.08041566	0.86499554	2.89284683	0.53953664	2.61737867	1.86432481	8.57502931	0.84448997	1.28181550
1562.000000	0	0	0	31.3	1.213379	4095.000000	0	1.97658581	0.65237358	2.14120889	0.92669333	0.59970940	0.17076401	2.35740858	0.89412613	0.74408374	1.17310537	1.12815188	0.17868091	0.58118821	0.22558941	0.80987374	0.35613813	2.24988243	1.38619704	1.32706593	1.53501868	1.69116376	1.10530046	2.14512487	4.08034203	0.86499120	2.89290863	0.53955928	2.61742015	1.86437182	8.57519245	0.84451790	1.28180465
1562.600000	0	0	0	31.3	1.212769	4095.000000	0	1.97677822	0.65237291	2.14092091	0.92665963	0.59972409	0.17076875	2.35749016	0.89413158	0.74408421	1.17304888	1.12815879	0.17867676	0.58117539	0.22558717	0.80990104	0.35613653	2.24994305	1.38618134	1.32708348	1.53505046	1.69115965	1.10530817	2.14524048	4.08022464	0.86503099	2.89269093	0.53952767	2.61742392	1.86427154	8.57492579	0.84452444	1.28173625
1563.100000	0	0	0	31.3	1.212158	4095.000000	0	1.97668981	0.65239612	2.14104192	0.92670501	0.59973751	0.17077472	2.35754587	0.89412769	0.74408821	1.17306709	1.12819816	0.17868107	0.58115585	0.22559309	0.80986414	0.35613635	2.24981538	1.38615867	1.32707201	1.53495249	1.69110999	1.10530639	2.14535712	4.08022144	0.86496850	2.89299853	0.53967856	2.61733593	1.86440182	8.57512656	0.84455439	1.28175236
1563.700000	0	0	0	31.3	1.212158	4095.000000	0	1.97668083	0.65239855	2.14104856	0.92670023	0.59975199	0.17077594	2.35757175	0.89412197	0.74406397	1.17307573	1.12821920	0.17867599	0.58117728	0.22559229	0.80987202	0.35614701	2.24999885	1.38619808	1.32705952	1.53503041	1.69112230	1.10530432	2.14515147	4.08044448	0.86497667	2.89279416	0.53967387	2.61727246	1.86445734	8.57614624	0.84456169	1.28172376
1564.200000	0	0	0	31.3	1.212158	4095.000000	0	1.97670494	0.65238684	2.14125229	0.92667635	0.59975880	0.17077196	2.35780190	0.89410767	0.74408397	1.17307388	1.12827991	0.17868999	0.58118758	0.22559037	0.80985824	0.35614132	2.25006054	1.38614821	1.32712397	1.53502928	1.69118551	1.10529068	2.14519035	4.08015634	0.86503150	2.89292268	0.53967856	2.61713105	1.86450883	8.57621527	0.84462032	1.28175269
1564.800000	0	0	0	31.3	1.213989	4095.000000	0	1.97675316	0.65236253	2.14118387	0.92666600	0.59980607	0.17077395	2.35762239	0.89407623	0.74410351	1.17311802	1.12827450	0.17868584	0.58118737	0.22559693	0.80986390	0.35614914	2.25003479	1.38626750	1.32714692	1.53509547	1.69107551	1.10528712	2.14553415	4.08033242	0.86500038	2.89304418	0.53967510	2.61738370	1.86437675	8.57642237	0.84467896	1.28167246
1565.300000	0	0	0	31.3	1.213989	4095.000000	0	1.97673756	0.65239700	2.14119306	0.92670182	0.59979585	0.17077349	2.35755712	0.89405362	0.74410892	1.17309580	1.12820056	0.17868784	0.58118695	0.22559293	0.80986488	0.35614754	2.25012224	1.38624971	1.32715063	1.53509283	1.69115883	1.10532003	2.14557201	4.08041353	0.86498508	2.89261368	0.53964492	2.61733279	1.86456749	8.57512970	0.84471318	1.28171784
1565.900000	0	0	0	31.3	1.212769	4095.000000	0	1.97674702	0.65238882	2.14121757	0.92672172	0.59980138	0.17077655	2.35764321	0.89409702	0.74414399	1.17313192	1.12828802	0.17869015	0.58118632	0.22559341	0.80988284	0.35615766	2.25008307	1.38617123	1.32716919	1.53519194	1.69114283	1.10525807	2.14557099	4.08052559	0.86496493	2.89292549	0.53966714	2.61727623	1.86458450	8.57551873	0.84471897	1.28173592
1566.400000	0	0	0	31.3	1.212769	4095.000000	0	1.97677964	0.65239236	2.14117468	0.92668112	0.59978030	0.17077670	2.35773043	0.89410352	0.74415105	1.17310166	1.12822341	0.17868753	0.58117014	0.22559661	0.80987177	0.35615109	2.25014960	1.38619774	1.32714827	1.53518097	1.69116212	1.10525185	2.14561704	4.08066540	0.86502844	2.89327315	0.53967754	2.61737679	1.86471481	8.57662320	0.84473533	1.28167279
1567.000000	0	0	0	31.3	1.212158	4095.000000	0	1.97681888	0.65239081	2.14095716	0.92669200	0.59981778	0.17078007	2.35738495	0.89411469	0.74417294	1.17309055	1.12815037	0.17868707	0.58117791	0.22559501	0.80989563	0.35614718	2.25019682	1.38627482	1.32713646	1.53531943	1.69113790	1.10529839	2.14542875	4.08071556	0.86505368	2.89316147	0.53968692	2.61756975	1.86464585	8.57635334	0.84479775	1.28176059
1567.600000	0	0	0	31.3	1.212158	4095.000000	0	1.97674985	0.65239744	2.14101281	0.92670713	0.59985249	0.17078419	2.35730618	0.89408247	0.74417742	1.17313222	1.12822641	0.17868014	0.58117392	0.22559597	0.80990251	0.35615180	2.25023116	1.38629540	1.32724781	1.53527933	1.69119085	1.10529631	2.14555410	4.08087886	0.86502231	2.89317341	0.53957559	2.61748741	1.86477302	8.57732617	0.84483147	1.28180465
1568.100000	0	0	0	31.3	1.212769	4095.000000	0	1.97677964	0.65237954	2.14115936	0.92670368	0.59983460	0.17077640	2.35742827	0.89410274	0.74420354	1.17308376	1.12822220	0.17868168	0.58117476	0.22559613	0.80989464	0.35615482	2.25020540	1.38636377	1.32725321	1.53513179	1.69116376	1.10528001	2.14575570	4.08077640	0.86502614	2.89332091	0.53955764	2.61749369	1.86456122	8.57680835	0.84484355	1.28178459
1568.700000	128	0	0	31.3	1.212769	4095.000000	1	1.97680186	0.65236187	2.14121910	0.92673154	0.59987911	0.17078114	2.35753011	0.89411547	0.74416659	1.17306370	1.12813084	0.17868599	0.58116720	0.22558973	0.80989883	0.35615393	2.25024511	1.38635261	1.32728460	1.53528197	1.69116704	1.10535560	2.14567076	4.08096959	0.86503354	2.89327104	0.53961046	2.61756157	1.86456032	8.57573835	0.84490245	1.28180498
1569.200000	128	0	0	31.3	1.213379	4095.000000	1	1.97678626	0.65238087	2.14136872	0.92670182	0.59988230	0.17078924	2.35733825	0.89411859	0.74414376	1.17308561	1.12815037	0.17868137	0.58119262	0.22559789	0.80991112	0.35615145	2.25021935	1.38638400	1.32726604	1.53520139	1.69116540	1.10530936	2.14531057	4.08041780	0.86493586	2.89275904	0.53952400	2.61632992	1.86377599	8.57461523	0.84367892	1.28144230
1569.800000	128	0	0	31.3	1.213989	4095.000000	1	1.97620388	0.65220786	2.14073660	0.92652776	0.59859224	0.17070730	2.35708790	0.89404531	0.74388064	1.17292757	1.12798839	0.17866583	0.58112329	0.22557261	0.80970502	0.35610012	2.24938305	1.38545809	1.32691444	1.53430693	1.69073241	1.10506926	2.14231928	4.07978288	0.86477368	2.89202529	0.53953583	2.61534882	1.86339110	8.57323518	0.84271850	1.28137260
1570.300000	128	0	0	31.3	1.212769	4095.000000	1	1.97594159	0.65218665	2.14049718	0.92654076	0.59822573	0.17066756	2.35712334	0.89402764	0.74383734	1.17284578	1.12789163	0.17864660	0.58111635	0.22556301	0.80960984	0.35608005	2.24912616	1.38528307	1.32693434	1.53414736	1.69085183	1.10501205	2.14152499	4.07945746	0.86475431	2.89217904	0.53950810	2.61518115	1.86353565	8.57315992	0.84222118	1.28130357
1570.900000	128	0	0	31.3	1.212158	4095.000000	1	1.97599357	0.65218046	2.14031955	0.92654606	0.59804984	0.17064769	2.35694389	0.89401075	0.74382204	1.17281708	1.12783574	0.17865014	0.58110732	0.22555901	0.80957665	0.35607508	2.24912508	1.38522136	1.32685067	1.53395833	1.69084403	1.10503606	2.14116753	4.07960363	0.86474666	2.89192209	0.53944836	2.61515980	1.86336738	8.57382480	0.84193553	1.28125130
1571.500000	128	0	0	31.3	1.213379	4095.000000	1	1.97585889	0.65216941	2.14033946	0.92655349	0.59800327	0.17062797	2.35708340	0.89399541	0.74378557	1.17281368	1.12788832	0.17864875	0.58110501	0.22555869	0.80954001	0.35607543	2.24913849	1.38518337	1.32682166	1.53404906	1.69058755	1.10499338	2.14098065	4.07953428	0.86473850	2.89166726	0.53949260	2.61516671	1.86330249	8.57355193	0.84163335	1.28124604
1572.000000	128	0	0	31.3	1.212158	4095.000000	1	1.97589811	0.65217228	2.14033741	0.92649857	0.59794777	0.17062231	2.35702433	0.89396709	0.74380180	1.17277233	1.12791056	0.17864844	0.58109408	0.22555645	0.80952328	0.35607952	2.24902051	1.38513038	1.32687429	1.53402147	1.69063105	1.10502332	2.14102098	4.07923663	0.86470611	2.89173044	0.53944285	2.61529356	1.86313335	8.57374639	0.84154093	1.28131573
1572.600000	128	0	0	31.3	1.215210	4095.000000	1	1.97585747	0.65215439	2.14041347	0.92653333	0.59805197	0.17061773	2.35727580	0.89397930	0.74377168	1.17280226	1.12790846	0.17865383	0.58109429	0.22555501	0.80952107	0.35606940	2.24896474	1.38519452	1.32674912	1.53397081	1.69069671	1.10505977	2.14118387	4.07910114	0.86472422	2.89159286	0.53942308	2.61520250	1.86322329	8.57342021	0.84149999	1.28117799
1573.100000	128	0	0	31.3	1.212769	4095.000000	1	1.97579131	0.65218996	2.14038795	0.92654155	0.59805303	0.17062002	2.35707384	0.89398346	0.74373803	1.17282078	1.12792048	0.17864814	0.58108316	0.22555725	0.80956435	0.35607703	2.24915351	1.38518267	1.32674575	1.53392960	1.69068398	1.10503636	2.14090559	4.07952254	0.86472065	2.89195508	0.53942573	2.61516483	1.86314364	8.57295921	0.84130186	1.28126280
1573.700000	128	0	0	31.3	1.212158	4095.000000	1	1.97574737	0.65215836	2.14029250	0.92651422	0.59797265	0.17060275	2.35716610	0.89401646	0.74375027	1.17283189	1.12784205	0.17863706	0.58105857	0.22555069	0.80952328	0.35607295	2.24911543	1.38510737	1.32680108	1.53382526	1.69067865	1.10496048	2.14097912	4.07959082	0.86468113	2.89181679	0.53940677	2.61507817	1.86311903	8.57371502	0.84111931	1.28129337
1574.200000	128	0	0	31.3	1.213989	4095.000000	1	1.97564530	0.65216477	2.14026800	0.92651767	0.59791395	0.17059526	2.35701083	0.89400347	0.74369121	1.17283436	1.12790545	0.17864090	0.58107958	0.22555245	0.80952623	0.35606691	2.24897225	1.38511469	1.32675891	1.53376175	1.69063967	1.10498982	2.14080604	4.07962390	0.86468113	2.89183995	0.53939657	2.61506750	1.86318526	8.57201852	0.84099830	1.28123157
1574.800000	128	0	0	31.3	1.213379	4095.000000	1	1.97564814	0.65218952	2.14015775	0.92651263	0.59792948	0.17059006	2.35712278	0.89400893	0.74372156	1.17278159	1.12786248	0.17864213	0.58107790	0.22554797	0.80952083	0.35606105	2.24891970	1.38517535	1.32674912	1.53374474	1.69072297	1.10497471	2.14057324	4.07939878	0.86470025	2.89241426	0.53943878	2.61509387	1.86316602	8.57329163	0.84091696	1.28123354
1575.400000	128	0	0	31.3	1.212158	4095.000000	1	1.97561695	0.65216720	2.14022870	0.92650494	0.59794947	0.17059465	2.35715878	0.89399931	0.74370250	1.17279331	1.12778406	0.17864121	0.58109324	0.22554845	0.80951984	0.35606229	2.24896903	1.38511400	1.32674980	1.53379086	1.69065239	1.10495870	2.14064114	4.07977967	0.86470255	2.89252942	0.53941737	2.61510329	1.86304342	8.57413845	0.84085144	1.28120462
1575.900000	128	0	0	31.3	1.213379	4095.000000	1	1.97561459	0.65216146	2.14023941	0.92654633	0.59793373	0.17058639	2.35691295	0.89403647	0.74372509	1.17280442	1.12780299	0.17864013	0.58110122	0.22554877	0.80951615	0.35606069	2.24896045	1.38505927	1.32680614	1.53370354	1.69063433	1.10487246	2.14054057	4.07936144	0.86468827	2.89249641	0.53942043	2.61499655	1.86307116	8.57289650	0.84077538	1.28115564
1576.500000	128	0	0	31.3	1.213379	4095.000000	1	1.97557537	0.65217007	2.14027718	0.92648424	0.59786994	0.17058242	2.35699733	0.89402166	0.74368227	1.17280936	1.12785196	0.17864075	0.58109135	0.22554893	0.80952574	0.35606318	2.24893096	1.38500175	1.32678792	1.53367292	1.69064090	1.10499012	2.14055129	4.07923236	0.86467883	2.89234194	0.53939882	2.61493187	1.86303581	8.57162035	0.84059792	1.28120330
1577.000000	128	0	0	31.3	1.212158	4095.000000	1	1.97570720	0.65215881	2.14029658	0.92645346	0.59788185	0.17058043	2.35686626	0.89402816	0.74369286	1.17279054	1.12787450	0.17863659	0.58109765	0.22554253	0.80950828	0.35605839	2.24875026	1.38493239	1.32673192	1.53363739	1.69063269	1.10498330	2.14041398	4.07974340	0.86464926	2.89240373	0.53938862	2.61506813	1.86299107	8.57149494	0.84054571	1.28109975
1577.600000	128	0	0	31.3	1.211548	4095.000000	1	1.97579226	0.65215417	2.14028127	0.92648849	0.59787036	0.17057997	2.35723698	0.89400399	0.74367521	1.17273992	1.12777955	0.17863413	0.58110038	0.22554813	0.80951369	0.35605998	2.24891916	1.38492681	1.32672618	1.53364835	1.69063638	1.10499012	2.14043287	4.07918329	0.86465946	2.89225908	0.53935682	2.61497018	1.86279869	8.57354253	0.84048021	1.28115235
1578.100000	128	0	0	31.3	1.213379	4095.000000	1	1.97565853	0.65214422	2.14019654	0.92649194	0.59784251	0.17057432	2.35727468	0.89397099	0.74368039	1.17277726	1.12776993	0.17863459	0.58109345	0.22554029	0.80950632	0.35605998	2.24876795	1.38497038	1.32670662	1.53360375	1.69065075	1.10498479	2.14029505	4.07925476	0.86464314	2.89242971	0.53940962	2.61494318	1.86280898	8.57290904	0.84036476	1.28111224
1578.700000	128	0	0	31.3	1.213379	4095.000000	1	1.97553663	0.65214688	2.14022716	0.92644577	0.59785973	0.17056591	2.35711378	0.89393929	0.74365897	1.17275474	1.12778285	0.17863429	0.58109576	0.22554493	0.80952255	0.35605821	2.24872238	1.38498711	1.32678252	1.53366914	1.69061751	1.10500524	2.14025881	4.07932624	0.86464390	2.89240864	0.53940310	2.61504678	1.86281076	8.57330418	0.84030780	1.28113657
1579.200000	128	0	0	31.3	1.212769	4095.000000	1	1.97563632	0.65213428	2.14000974	0.92645691	0.59785420	0.17057111	2.35725048	0.89395514	0.74365945	1.17279887	1.12780299	0.17863444	0.58109387	0.22554173	0.80952009	0.35606531	2.24871648	1.38497352	1.32675047	1.53353572	1.69063105	1.10498182	2.14020726	4.07914275	0.86466838	2.89257014	0.53939617	2.61504992	1.86280629	8.57345157	0.84024782	1.28110205
1579.800000	128	0	0	31.3	1.212769	4095.000000	3	1.97554135	0.65214378	2.14027872	0.92647814	0.59784740	0.17056576	2.35718579	0.89396553	0.74364956	1.17282109	1.12788832	0.17862905	0.58108463	0.22554589	0.80949697	0.35606531	2.24891058	1.38506031	1.32670729	1.53368729	1.69078945	1.10508141	2.14075958	4.07981168	0.86512127	2.89500727	0.53960393	2.62098837	1.86639250	8.58370728	0.84566176	1.28251476
1580.400000	128	0	0	31.3	1.212769	4095.000000	3	1.97868765	0.65293783	2.14328764	0.92738049	0.60535023	0.17096934	2.35846827	0.89427036	0.74506199	1.17376454	1.12916229	0.17874201	0.58137733	0.22567709	0.81071713	0.35635091	2.25170820	1.38891973	1.32791678	1.53780630	1.69254628	1.10599664	2.15629194	4.08323006	0.86587740	2.89820315	0.53979602	2.62514631	1.86793478	8.59100832	0.85159138	1.28306720
1580.900000	128	0	0	31.3	1.212769	4095.000000	3	1.97929675	0.65307291	2.14356724	0.92747686	0.60790286	0.17119549	2.35847165	0.89432858	0.74543627	1.17417098	1.12966998	0.17879218	0.58143344	0.22571309	0.81117051	0.35645110	2.25295254	1.38969086	1.32816695	1.53856941	1.69277879	1.10615146	2.15970567	4.08380372	0.86594349	2.89777811	0.53984803	2.62529449	1.86823530	8.58945107	0.85492316	1.28319884
1581.500000	128	0	0	31.3	1.212769	4095.000000	3	1.97942313	0.65306694	2.14375792	0.92746916	0.60835888	0.17128037	2.35869457	0.89435535	0.74553733	1.17426211	1.12989019	0.17880418	0.58143428	0.22572349	0.81130394	0.35645749	2.25337052	1.38985058	1.32815581	1.53900188	1.69288231	1.10620217	2.16125064	4.08376953	0.86598406	2.89778374	0.53987250	2.62551456	1.86851747	8.58852951	0.85778162	1.28327157
1582.000000	128	0	0	31.3	1.213379	4095.000000	3	1.97933698	0.65308617	2.14369300	0.92745376	0.60877026	0.17133757	2.35850655	0.89434600	0.74558846	1.17427230	1.12991817	0.17881465	0.58146202	0.22573389	0.81133274	0.35647171	2.25359351	1.39003932	1.32826351	1.53916299	1.69276852	1.10627188	2.16242647	4.08368406	0.86603969	2.89774856	0.53991961	2.62583558	1.86887462	8.58857354	0.86055311	1.28336077
1582.600000	128	0	0	31.3	1.213989	4095.000000	3	1.97962006	0.65312044	2.14390823	0.92750288	0.60921735	0.17139385	2.35872947	0.89441306	0.74568294	1.17433285	1.12993923	0.17881927	0.58147610	0.22574029	0.81144427	0.35648556	2.25390841	1.39013964	1.32828715	1.53947502	1.69294270	1.10628107	2.16343835	4.08343729	0.86607517	2.89792729	0.53990064	2.62595604	1.86903616	8.58904531	0.86331816	1.28347301
1583.100000	128	0	0	31.3	1.212769	4095.000000	3	1.97985299	0.65315648	2.14399872	0.92753129	0.60960818	0.17144387	2.35864390	0.89444555	0.74571451	1.17436374	1.13007282	0.17882773	0.58149418	0.22575005	0.81149770	0.35650368	2.25402719	1.39027842	1.32834084	1.53977421	1.69304131	1.10628196	2.16439291	4.08354946	0.86614969	2.89776897	0.53990207	2.62633326	1.86912142	8.58896039	0.86618210	1.28349539
1583.700000	128	0	0	31.2	1.213989	4095.000000	3	1.97991454	0.65318876	2.14400128	0.92755518	0.60997167	0.17148394	2.35859098	0.89441254	0.74582643	1.17443973	1.13009840	0.17884297	0.58152507	0.22575485	0.81156689	0.35651612	2.25398366	1.39042386	1.32840668	1.53997824	1.69309801	1.10629739	2.16542946	4.08404197	0.86615224	2.89797233	0.53994184	2.62661211	1.86945399	8.58999212	0.86921606	1.28357966
1584.300000	128	0	0	31.2	1.212158	4095.000000	3	1.97999693	0.65319296	2.14413524	0.92752916	0.61031251	0.17152983	2.35875480	0.89442683	0.74587215	1.17447155	1.13019739	0.17884405	0.58150805	0.22576141	0.81160728	0.35654312	2.25415618	1.39056406	1.32833544	1.54022251	1.69308034	1.10633743	2.16620977	4.08402808	0.86619384	2.89812785	0.53993756	2.62688341	1.86961019	8.58898870	0.87236722	1.28367446
1584.800000	128	0	0	31.3	1.212769	4095.000000	3	1.98010394	0.65324337	2.14429120	0.92757749	0.61062919	0.17156195	2.35869851	0.89441799	0.74594473	1.17449627	1.13020521	0.17885205	0.58152928	0.22576781	0.81165209	0.35654668	2.25420509	1.39074064	1.32838879	1.54040041	1.69313047	1.10641129	2.16721980	4.08431657	0.86622574	2.89809688	0.53994959	2.62700204	1.86978840	8.58831880	0.87564758	1.28373043
1585.400000	128	0	0	31.3	1.213989	4095.000000	3	1.98025216	0.65325421	2.14449217	0.92761492	0.61094229	0.17159714	2.35870920	0.89441384	0.74599681	1.17456454	1.13037283	0.17886682	0.58155597	0.22577517	0.81171661	0.35655698	2.25443999	1.39086094	1.32847422	1.54066522	1.69319909	1.10638103	2.16798938	4.08432191	0.86622472	2.89859940	0.54003995	2.62727466	1.87010671	8.58803263	0.87901985	1.28373043
1586.000000	128	0	0	31.3	1.212769	4095.000000	3	1.98030567	0.65329600	2.14426563	0.92762953	0.61122519	0.17162942	2.35885051	0.89442111	0.74608966	1.17458092	1.13033401	0.17886959	0.58155345	0.22576989	0.81175109	0.35656409	2.25450987	1.39103964	1.32852251	1.54079005	1.69313458	1.10642108	2.16865116	4.08441808	0.86626479	2.89852268	0.53996938	2.62756371	1.87019561	8.59312628	0.88245108	1.28378870
1586.500000	128	0	0	31.3	1.212769	4095.000000	3	1.98041838	0.65332297	2.14452899	0.92765794	0.61151845	0.17165634	2.35888879	0.89442995	0.74612219	1.17467979	1.13050765	0.17887190	0.58155744	0.22578173	0.81179837	0.35658132	2.25458083	1.39116136	1.32859107	1.54090123	1.69321840	1.10645430	2.16938866	4.08457944	0.86634647	2.89878170	0.54001853	2.62773981	1.87032762	8.59157471	0.88583980	1.28377026
1587.000000	128	0	0	31.3	1.212158	4095.000000	3	1.98059930	0.65332939	2.14459394	0.92763749	0.61176067	0.17168373	2.35891751	0.89444789	0.74617946	1.17470173	1.13061269	0.17887467	0.58158161	0.22579261	0.81186019	0.35659109	2.25493137	1.39125615	1.32860255	1.54113612	1.69334455	1.10657296	2.17003792	4.08445655	0.86634162	2.89914214	0.54003220	2.62793739	1.87062445	8.59353863	0.88910850	1.28399644
1587.600000	128	0	0	31.3	1.212769	4095.000000	3	1.98061020	0.65335084	2.14449677	0.92764864	0.61202268	0.17171111	2.35905376	0.89447284	0.74620916	1.17476785	1.13059313	0.17888622	0.58158455	0.22579245	0.81192053	0.35659127	2.25494642	1.39135968	1.32864037	1.54130007	1.69336550	1.10661361	2.17096378	4.08521853	0.86636306	2.89907314	0.54003567	2.62816465	1.87082655	8.59159044	0.89220890	1.28403266
1588.200000	128	0	0	31.3	1.212158	4095.000000	3	1.98066608	0.65337693	2.14469879	0.92766856	0.61226842	0.17173972	2.35887584	0.89451261	0.74625276	1.17479102	1.13057477	0.17888652	0.58158350	0.22579517	0.81198063	0.35660957	2.25518409	1.39142545	1.32864915	1.54141052	1.69328702	1.10663052	2.17158452	4.08511806	0.86639446	2.89903372	0.54005259	2.62856368	1.87089303	8.59293112	0.89511085	1.28407184
1588.700000	128	0	0	31.3	1.213379	4095.000000	3	1.98070729	0.65337914	2.14484763	0.92768210	0.61244631	0.17176512	2.35881110	0.89453523	0.74629166	1.17479628	1.13065784	0.17889207	0.58159695	0.22579517	0.81202102	0.35661792	2.25521904	1.39152165	1.32879979	1.54168762	1.69341235	1.10665752	2.17196047	4.08516723	0.86645214	2.89907314	0.54006912	2.62851506	1.87103047	8.59185163	0.89793356	1.28403628
1589.300000	128	0	0	31.3	1.213379	4095.000000	3	1.98073761	0.65340590	2.14467066	0.92772379	0.61268288	0.17178761	2.35884882	0.89457006	0.74631216	1.17481914	1.13068343	0.17889453	0.58160851	0.22580446	0.81207078	0.35661437	2.25539166	1.39160001	1.32875216	1.54185921	1.69347399	1.10662548	2.17266851	4.08533824	0.86646184	2.89899148	0.54011420	2.62874238	1.87105114	8.59287447	0.90051035	1.28415252
1589.800000	128	0	0	31.3	1.213989	4095.000000	3	1.98091003	0.65344548	2.14485837	0.92772511	0.61291025	0.17181224	2.35893609	0.89455862	0.74635554	1.17482439	1.13072587	0.17889853	0.58163794	0.22581022	0.81206068	0.35661970	2.25534111	1.39164549	1.32872008	1.54193476	1.69352618	1.10661925	2.17325139	4.08513196	0.86650805	2.89913791	0.54014173	2.62885163	1.87121465	8.59122857	0.90285620	1.28416832
1590.400000	128	0	0	31.3	1.212158	4095.000000	3	1.98109146	0.65343951	2.14463281	0.92772697	0.61307425	0.17183290	2.35907853	0.89456590	0.74638453	1.17487476	1.13080714	0.17890669	0.58162743	0.22581118	0.81206511	0.35663160	2.25545727	1.39164934	1.32876500	1.54205968	1.69351262	1.10666256	2.17385567	4.08549430	0.86652694	2.89940686	0.54008911	2.62926150	1.87152150	8.59344420	0.90507133	1.28417820
1591.000000	128	0	0	31.3	1.212158	4095.000000	3	1.98102040	0.65345433	2.14472641	0.92776999	0.61326126	0.17186136	2.35902054	0.89458410	0.74644606	1.17489392	1.13081256	0.17891054	0.58163563	0.22582062	0.81211068	0.35663249	2.25567832	1.39179384	1.32878999	1.54217852	1.69355331	1.10667027	2.17453945	4.08571344	0.86649554	2.89943925	0.54018681	2.62941436	1.87160507	8.59237404	0.90709908	1.28427205
1591.500000	128	0	0	31.3	1.213989	4095.000000	3	1.98108862	0.65346007	2.14478267	0.92776202	0.61343691	0.17187895	2.35882799	0.89458669	0.74650876	1.17489948	1.13087668	0.17891931	0.58163752	0.22582158	0.81219320	0.35664777	2.25566003	1.39185332	1.32880181	1.54228029	1.69351468	1.10668897	2.17490812	4.08576368	0.86652183	2.89942305	0.54020946	2.62951542	1.87163023	8.59456180	0.90899331	1.28428786
1592.000000	128	0	0	31.3	1.213989	4095.000000	3	1.98127576	0.65346826	2.14487167	0.92777132	0.61358226	0.17190772	2.35909036	0.89453626	0.74653823	1.17498014	1.13095675	0.17892223	0.58165980	0.22582478	0.81218483	0.35665416	2.25606507	1.39202233	1.32873460	1.54235738	1.69362153	1.10664862	2.17531316	4.08576796	0.86653230	2.89935335	0.54015642	2.62963102	1.87176997	8.59320182	0.91077819	1.28425098
1592.600000	128	0	0	31.3	1.212769	4095.000000	3	1.98122980	0.65348130	2.14516733	0.92779309	0.61376590	0.17192348	2.35894566	0.89453626	0.74657029	1.17497890	1.13103171	0.17891915	0.58165202	0.22582734	0.81221266	0.35665434	2.25595910	1.39195269	1.32878932	1.54243674	1.69369222	1.10669401	2.17580180	4.08522815	0.86655706	2.89936602	0.54011399	2.62987171	1.87194927	8.59379047	0.91238289	1.28432507
1593.200000	128	0	0	31.3	1.211548	4095.000000	3	1.98132219	0.65349303	2.14504456	0.92785019	0.61389773	0.17193863	2.35903124	0.89452977	0.74660707	1.17501259	1.13100823	0.17892408	0.58165938	0.22583262	0.81225553	0.35666465	2.25591445	1.39208252	1.32882377	1.54259511	1.69365687	1.10669935	2.17601814	4.08555309	0.86661603	2.89951459	0.54012419	2.62970872	1.87206387	8.59490814	0.91395581	1.28440345
1593.700000	128	0	0	31.3	1.213989	4095.000000	3	1.98129802	0.65350541	2.14511054	0.92785204	0.61405883	0.17195454	2.35903405	0.89456798	0.74665564	1.17500826	1.13102900	0.17893747	0.58165055	0.22583214	0.81228287	0.35666269	2.25603010	1.39212696	1.32887916	1.54277704	1.69373537	1.10673792	2.17671349	4.08555416	0.86663646	2.89935124	0.54013500	2.63004988	1.87204814	8.59452401	0.91529532	1.28441070
1594.300000	128	0	0	31.3	1.212158	4095.000000	3	1.98134682	0.65352863	2.14514175	0.92785178	0.61420037	0.17197214	2.35921029	0.89452457	0.74666460	1.17500733	1.13103623	0.17893455	0.58163521	0.22583262	0.81228854	0.35667246	2.25601773	1.39223965	1.32883356	1.54286023	1.69376990	1.10677412	2.17728602	4.08589731	0.86663850	2.90011457	0.54019110	2.63022553	1.87217443	8.59575835	0.91662306	1.28443836
1594.900000	128	0	0	31.3	1.213379	4095.000000	3	1.98137288	0.65353902	2.14530085	0.92783558	0.61433569	0.17198898	2.35921536	0.89455186	0.74671883	1.17508027	1.13109644	0.17893870	0.58165812	0.22583790	0.81231638	0.35667602	2.25616244	1.39237964	1.32880823	1.54306840	1.69383196	1.10682752	2.17760375	4.08630786	0.86662624	2.89975682	0.54015581	2.63018066	1.87217038	8.59624965	0.91787013	1.28447788
1595.400000	128	0	0	31.3	1.213379	4095.000000	3	1.98148802	0.65350917	2.14539089	0.92789878	0.61444671	0.17200382	2.35893721	0.89458592	0.74678980	1.17509387	1.13097662	0.17894009	0.58167241	0.22584094	0.81233633	0.35667513	2.25611026	1.39245559	1.32891192	1.54306156	1.69386731	1.10683049	2.17789869	4.08645541	0.86665075	2.89965260	0.54013969	2.63034685	1.87218297	8.59658035	0.91912215	1.28444791
1596.000000	128	0	0	31.3	1.212769	4095.000000	6	1.98161643	0.65352863	2.14541187	0.92786665	0.61458054	0.17201545	2.35879871	0.89458124	0.74683578	1.17513559	1.13110909	0.17894640	0.58164761	0.22583742	0.81236368	0.35669254	2.25495933	1.39048434	1.32814669	1.53982616	1.69186619	1.10564911	2.16207071	4.08147771	0.86503889	2.89027285	0.53962738	2.61575955	1.86496425	8.58101511	0.88006300	1.28162380
1596.600000	128	0	0	31.3	1.213989	4095.000000	6	1.97609613	0.65218289	2.13994850	0.92638820	0.59872054	0.17121522	2.35676333	0.89401075	0.74419083	1.17320230	1.12803587	0.17871508	0.58113232	0.22559453	0.80994876	0.35610580	2.25011151	1.38560592	1.32683144	1.53554303	1.69093391	1.10516885	2.14843558	4.08054053	0.86484279	2.89089944	0.53950545	2.61505243	1.86426840	8.57615566	0.86630869	1.28135913
1597.100000	128	0	0	31.3	1.211548	4095.000000	6	1.97582959	0.65214511	2.13982756	0.92643595	0.59785293	0.17101872	2.35681789	0.89401802	0.74400890	1.17299363	1.12786669	0.17869415	0.58109597	0.22557693	0.80978519	0.35608929	2.24942381	1.38542845	1.32675688	1.53493887	1.69096223	1.10511964	2.14603460	4.08023851	0.86484049	2.89196421	0.53951809	2.61516985	1.86411753	8.57495716	0.86100835	1.28126642
1597.600000	131	0	0	31.3	1.213989	4095.000000	6	1.97579604	0.65215505	2.13998014	0.92648053	0.59771919	0.17093983	2.35684264	0.89402114	0.74397195	1.17292912	1.12787600	0.17868230	0.58110185	0.22556845	0.80972838	0.35608005	2.24920284	1.38530991	1.32681356	1.53475203	1.69081982	1.10505533	2.14480773	4.08017022	0.86480785	2.89220994	0.53948078	2.61511208	1.86381851	8.57517362	0.85776182	1.28126050
1598.200000	131	0	0	31.3	1.213989	4095.000000	6	1.97576674	0.65214091	2.13976479	0.92644524	0.59759375	0.17088372	2.35715597	0.89408637	0.74392441	1.17289270	1.12780299	0.17867799	0.58108967	0.22556525	0.80966026	0.35606442	2.24904732	1.38527749	1.32677206	1.53459583	1.69074472	1.10503606	2.14437353	4.08038044	0.86480964	2.89211375	0.53950728	2.61511773	1.86384806	8.57621841	0.85561877	1.28113953
1598.800000	131	0	0	31.3	1.212158	4095.000000	6	1.97571665	0.65212699	2.13986991	0.92642083	0.59759332	0.17084901	2.35690451	0.89399645	0.74393618	1.17284516	1.12782402	0.17866891	0.58107244	0.22555613	0.80964181	0.35606371	2.24905859	1.38518894	1.32672180	1.53443473	1.69073364	1.10508645	2.14381313	4.08031001	0.86476323	2.89214043	0.53948220	2.61513469	1.86377241	8.57403180	0.85399566	1.28117832
1599.300000	131	0	0	31.3	1.212769	4095.000000	6	1.97564577	0.65213252	2.13985869	0.92645346	0.59752338	0.17081462	2.35687639	0.89396137	0.74389970	1.17286584	1.12774620	0.17867183	0.58108189	0.22555693	0.80961993	0.35607064	2.24888109	1.38520289	1.32682301	1.53447709	1.69065116	1.10504347	2.14343536	4.07989811	0.86471708	2.89229981	0.53943429	2.61514536	1.86373123	8.57275538	0.85266769	1.28117897
1599.900000	131	0	0	31.3	1.210938	4095.000000	6	1.97565192	0.65214422	2.13988880	0.92647787	0.59748320	0.17079382	2.35700521	0.89396969	0.74385381	1.17281893	1.12783093	0.17866629	0.58107076	0.22555501	0.80961771	0.35606940	2.24886232	1.38519731	1.32679568	1.53430012	1.69061792	1.10504910	2.14338373	4.07989491	0.86472524	2.89234966	0.53947976	2.61504741	1.86359204	8.57533990	0.85165206	1.28117273
1600.400000	131	0	0	31.3	1.214600	4095.000000	6	1.97552623	0.65214842	2.13987604	0.92649300	0.59747406	0.17077166	2.35685445	0.89400295	0.74386134	1.17283868	1.12769782	0.17865998	0.58106719	0.22555421	0.80956361	0.35606478	2.24876634	1.38518720	1.32671977	1.53428008	1.69065280	1.10499160	2.14288747	4.07983409	0.86472039	2.89244024	0.53938842	2.61495887	1.86358667	8.57396280	0.85086171	1.28115629
1601.000000	131	0	0	31.3	1.210938	4095.000000	6	1.97550308	0.65212920	2.13992197	0.92645797	0.59746790	0.17075561	2.35702996	0.89396007	0.74384063	1.17284702	1.12775251	0.17865537	0.58107391	0.22555341	0.80958574	0.35605448	2.24869610	1.38512968	1.32666613	1.53414661	1.69067578	1.10498982	2.14280111	4.08046902	0.86474513	2.89254908	0.53940779	2.61517550	1.86361934	8.57297489	0.85017609	1.28120100
1601.600000	131	0	0	31.3	1.213989	4095.000000	6	1.97550686	0.65214820	2.13970764	0.92648875	0.59747640	0.17074307	2.35692814	0.89397670	0.74378533	1.17284578	1.12779127	0.17865244	0.58106887	0.22555277	0.80960345	0.35605785	2.24862694	1.38514153	1.32669548	1.53418820	1.69065895	1.10500316	2.14256657	4.08013607	0.86468878	2.89257365	0.53941880	2.61510706	1.86330115	8.57476894	0.84950566	1.28120757
1602.100000	131	0	0	31.3	1.213379	4095.000000	6	1.97538260	0.65212213	2.13985460	0.92648875	0.59747491	0.17073008	2.35694276	0.89398034	0.74378604	1.17284239	1.12778616	0.17865244	0.58105269	0.22554861	0.80953017	0.35606638	2.24860817	1.38512933	1.32663780	1.53403583	1.69060930	1.10501917	2.14224367	4.08008378	0.86471810	2.89273306	0.53941431	2.61501978	1.86334098	8.57480031	0.84896499	1.28108299
1602.600000	131	0	0	31.4	1.213989	4095.000000	6	1.97544544	0.65210446	2.13974693	0.92646355	0.59744579	0.17071189	2.35701252	0.89397437	0.74379310	1.17286770	1.12778015	0.17865167	0.58108337	0.22554637	0.80955083	0.35605519	2.24851435	1.38510389	1.32673900	1.53396211	1.69059740	1.10499931	2.14210319	4.08017555	0.86469158	2.89286158	0.53944510	2.61498148	1.86333919	8.57403180	0.84844923	1.28109680
1603.200000	131	0	0	31.4	1.212158	4095.000000	6	1.97538874	0.65212964	2.13974897	0.92648185	0.59744217	0.17070684	2.35711490	0.89399230	0.74375027	1.17286924	1.12779277	0.17864490	0.58104891	0.22554797	0.80956042	0.35605856	2.24851971	1.38508088	1.32668233	1.53388764	1.69052969	1.10500168	2.14214099	4.08013287	0.86468470	2.89292619	0.53947058	2.61492057	1.86325014	8.57428273	0.84798107	1.28110436
1603.800000	131	0	0	31.3	1.212769	4095.000000	6	1.97541473	0.65210865	2.13976836	0.92644895	0.59746173	0.17070226	2.35700914	0.89401386	0.74374627	1.17283158	1.12776753	0.17864829	0.58105437	0.22554605	0.80951615	0.35606052	2.24850416	1.38506275	1.32673462	1.53383093	1.69061258	1.10501591	2.14195658	4.08027479	0.86467781	2.89276817	0.53938903	2.61499027	1.86312709	8.57273971	0.84753145	1.28105242
1604.300000	131	0	0	31.3	1.214600	4095.000000	6	1.97544260	0.65212522	2.13977602	0.92650149	0.59743070	0.17068407	2.35733375	0.89401984	0.74370062	1.17284918	1.12774620	0.17863921	0.58105521	0.22554397	0.80955230	0.35605359	2.24856743	1.38509308	1.32668435	1.53381468	1.69048045	1.10502361	2.14182326	4.08010619	0.86468674	2.89265933	0.53943042	2.61486846	1.86332353	8.57277733	0.84718001	1.28103730
1604.900000	131	0	0	31.4	1.210327	4095.000000	6	1.97535473	0.65211992	2.13985460	0.92646567	0.59746216	0.17068024	2.35710646	0.89401724	0.74371027	1.17287109	1.12771765	0.17864644	0.58104639	0.22553885	0.80949746	0.35605839	2.24876581	1.38510319	1.32671910	1.53386231	1.69056580	1.10495989	2.14168996	4.07996534	0.86467424	2.89282576	0.53940126	2.61485465	1.86317138	8.57046988	0.84684605	1.28106951
1605.400000	131	0	0	31.4	1.212158	4095.000000	6	1.97530654	0.65210490	2.13996534	0.92642428	0.59744919	0.17068040	2.35701364	0.89402971	0.74369121	1.17287942	1.12777174	0.17864398	0.58105962	0.22553885	0.80951984	0.35605661	2.24863605	1.38504707	1.32671269	1.53380863	1.69040126	1.10494181	2.14148209	4.08017128	0.86466048	2.89262141	0.53942063	2.61487286	1.86309800	8.57224114	0.84646076	1.28100575
1606.000000	131	0	0	31.3	1.213989	4095.000000	6	1.97527772	0.65209606	2.13989849	0.92646275	0.59742304	0.17067107	2.35709634	0.89398034	0.74366839	1.17285288	1.12779187	0.17864183	0.58104387	0.22554061	0.80951738	0.35605945	2.24856099	1.38495540	1.32663982	1.53386155	1.69050713	1.10494537	2.14146677	4.08037191	0.86465997	2.89256312	0.53938577	2.61491869	1.86301478	8.57138208	0.84616222	1.28102054
1606.600000	131	0	0	31.3	1.212769	4095.000000	7	1.97527536	0.65209982	2.13991125	0.92647549	0.59737415	0.17066389	2.35698664	0.89397670	0.74368580	1.17289270	1.12778255	0.17863582	0.58104387	0.22553581	0.80946722	0.35604542	2.24893042	1.38556757	1.32691005	1.53479552	1.69220128	1.10589285	2.15250523	4.08443731	0.86620864	2.90121702	0.53989514	2.62909224	1.87006989	8.59399510	0.86362897	1.28367084
1607.100000	131	0	0	31.3	1.213989	4095.000000	7	1.98059693	0.65337295	2.14497806	0.92793224	0.61215564	0.17143316	2.35923112	0.89455498	0.74616485	1.17468133	1.13058410	0.17885913	0.58158455	0.22578157	0.81177744	0.35661081	2.25459750	1.39174520	1.32880958	1.54106402	1.69349865	1.10655072	2.17047933	4.08592404	0.86650805	2.90182938	0.53999100	2.63064259	1.87111582	8.59445475	0.88519035	1.28416734
1607.700000	131	0	0	31.3	1.212769	4095.000000	7	1.98092803	0.65348329	2.14542670	0.92795057	0.61445704	0.17167332	2.35937640	0.89456512	0.74649391	1.17499868	1.13097963	0.17889407	0.58163142	0.22581694	0.81209787	0.35666696	2.25546857	1.39233694	1.32890787	1.54184706	1.69379456	1.10663556	2.17453167	4.08622126	0.86658718	2.90142911	0.54015866	2.63082776	1.87149364	8.59486091	0.90117434	1.28417820
1608.200000	131	0	0	31.3	1.212158	4095.000000	7	1.98115258	0.65351315	2.14540317	0.92792853	0.61511945	0.17179128	2.35932910	0.89458566	0.74658798	1.17512168	1.13122831	0.17890853	0.58165496	0.22582366	0.81221365	0.35667016	2.25589132	1.39249724	1.32890483	1.54225105	1.69381265	1.10667680	2.17593669	4.08625226	0.86655681	2.90064213	0.54015866	2.63054969	1.87131079	8.59541195	0.90810622	1.28415581
1608.800000	131	0	0	31.3	1.213379	4095.000000	7	1.98090766	0.65345720	2.14509469	0.92782788	0.61439701	0.17182020	2.35925196	0.89455056	0.74642932	1.17506729	1.13105098	0.17890977	0.58162764	0.22581198	0.81215034	0.35664475	2.25566595	1.39206187	1.32874068	1.54175177	1.69357632	1.10663912	2.17441709	4.08581393	0.86640901	2.89949628	0.54010094	2.62885163	1.87055484	8.59044829	0.90636210	1.28401324
1609.300000	131	0	0	31.3	1.212158	4095.000000	7	1.98034072	0.65329644	2.14453820	0.92770547	0.61249100	0.17177568	2.35887472	0.89450533	0.74617758	1.17489083	1.13072015	0.17888914	0.58158098	0.22579005	0.81190403	0.35659020	2.25502654	1.39133205	1.32853501	1.54116307	1.69327675	1.10646706	2.17180614	4.08533718	0.86624208	2.89822356	0.53999304	2.62743748	1.86986247	8.58915540	0.90173833	1.28365405
1609.900000	131	0	0	31.3	1.213989	4095.000000	7	1.97980754	0.65320203	2.14388573	0.92753978	0.61070150	0.17171234	2.35847896	0.89445724	0.74590608	1.17467052	1.13040352	0.17887283	0.58151751	0.22576477	0.81167820	0.35653957	2.25443515	1.39068959	1.32835873	1.54044632	1.69296242	1.10635582	2.16908918	4.08435397	0.86609762	2.89739888	0.53997386	2.62625251	1.86909136	8.58774018	0.89689706	1.28345326
1610.400000	131	0	0	31.3	1.212769	4095.000000	7	1.97927403	0.65309480	2.14375076	0.92739907	0.60923278	0.17164563	2.35841029	0.89437953	0.74569967	1.17443633	1.13014774	0.17884358	0.58147694	0.22574765	0.81146176	0.35648468	2.25389014	1.39014733	1.32817066	1.53989101	1.69259517	1.10613188	2.16659668	4.08384752	0.86592537	2.89658150	0.53984599	2.62511352	1.86880911	8.58780307	0.89244408	1.28323076
1611.000000	131	0	0	31.3	1.212158	4095.000000	7	1.97880312	0.65297851	2.14327895	0.92730882	0.60799538	0.17157832	2.35821273	0.89437173	0.74552885	1.17432852	1.12986582	0.17882804	0.58145572	0.22572541	0.81133422	0.35645519	2.25350431	1.38968736	1.32795088	1.53928507	1.69256025	1.10603935	2.16435988	4.08356976	0.86585341	2.89665675	0.53981030	2.62408535	1.86829900	8.58678119	0.88853484	1.28295828
1611.600000	131	0	0	31.3	1.213989	4095.000000	7	1.97853056	0.65292214	2.14294317	0.92725785	0.60703748	0.17152142	2.35832755	0.89430233	0.74539151	1.17411971	1.12972413	0.17881172	0.58140801	0.22571549	0.81118651	0.35641575	2.25310135	1.38927887	1.32786209	1.53881766	1.69235570	1.10594326	2.16260333	4.08336679	0.86576743	2.89613634	0.53988107	2.62345392	1.86772803	8.58520001	0.88509191	1.28288062
1612.100000	131	0	0	31.3	1.212769	4095.000000	7	1.97814922	0.65286157	2.14270147	0.92721909	0.60624944	0.17147430	2.35825607	0.89425659	0.74525983	1.17406504	1.12951237	0.17880418	0.58138385	0.22570653	0.81106982	0.35638999	2.25267429	1.38897562	1.32776285	1.53846861	1.69217376	1.10595957	2.16118056	4.08330270	0.86566588	2.89605618	0.53980805	2.62299967	1.86753385	8.58477886	0.88230098	1.28279014
1612.700000	131	0	0	31.3	1.213989	4095.000000	7	1.97797230	0.65281603	2.14250934	0.92712725	0.60567970	0.17143438	2.35802813	0.89428024	0.74516397	1.17399617	1.12938965	0.17879233	0.58136661	0.22568701	0.81093568	0.35637702	2.25238694	1.38878210	1.32770580	1.53814652	1.69208711	1.10590946	2.16012954	4.08265652	0.86561485	2.89542481	0.53973953	2.62260030	1.86734956	8.58283068	0.87989381	1.28268814
1613.200000	131	0	0	31.3	1.215820	4095.000000	7	1.97776796	0.65276807	2.14235505	0.92710628	0.60516555	0.17139614	2.35793302	0.89422514	0.74507400	1.17393038	1.12931717	0.17878479	0.58134329	0.22568381	0.81086971	0.35634985	2.25230370	1.38853970	1.32762074	1.53794912	1.69198938	1.10583265	2.15912330	4.08224004	0.86555286	2.89543114	0.53974157	2.62208008	1.86693575	8.58275843	0.87772256	1.28249305
1613.800000	131	0	0	31.3	1.213379	4095.000000	7	1.97763836	0.65274420	2.14220945	0.92708107	0.60468727	0.17135546	2.35801012	0.89417342	0.74499063	1.17386923	1.12918996	0.17877602	0.58131849	0.22567293	0.81077693	0.35633350	2.25202231	1.38831340	1.32758362	1.53768546	1.69192614	1.10576920	2.15808613	4.08203502	0.86549240	2.89565189	0.53979582	2.62181750	1.86667621	8.58257936	0.87578600	1.28241443
1614.300000	131	0	0	31.3	1.212158	4095.000000	7	1.97748844	0.65269093	2.14206539	0.92704683	0.60425785	0.17132074	2.35793977	0.89415705	0.74491503	1.17377998	1.12915417	0.17876663	0.58128655	0.22566429	0.81072032	0.35632125	2.25183330	1.38812064	1.32760556	1.53765477	1.69183129	1.10573421	2.15718577	4.08204463	0.86547046	2.89508951	0.53972607	2.62126598	1.86653637	8.58170295	0.87397395	1.28232923
1614.900000	131	0	0	31.3	1.213379	4095.000000	7	1.97744871	0.65264452	2.14193921	0.92703090	0.60384928	0.17128924	2.35795609	0.89414354	0.74483167	1.17373027	1.12910275	0.17876017	0.58126932	0.22566429	0.81066988	0.35630100	2.25164700	1.38803545	1.32752084	1.53731919	1.69179516	1.10569774	2.15646420	4.08198911	0.86543322	2.89482734	0.53973749	2.62112686	1.86638623	8.58269245	0.87239900	1.28224634
1615.500000	131	0	0	31.3	1.212769	4095.000000	7	1.97718389	0.65263369	2.14191674	0.92701445	0.60354779	0.17126263	2.35798423	0.89412509	0.74475844	1.17368518	1.12901524	0.17875509	0.58126575	0.22565149	0.81059876	0.35628750	2.25162660	1.38781096	1.32746785	1.53710143	1.69162559	1.10567579	2.15569712	4.08176489	0.86536281	2.89509161	0.53964369	2.62077500	1.86619487	8.58287781	0.87097132	1.28219273
1616.000000	131	0	0	31.4	1.213379	4095.000000	7	1.97710729	0.65259413	2.14189835	0.92699189	0.60323568	0.17123357	2.35783397	0.89409780	0.74465907	1.17366326	1.12896383	0.17875217	0.58125902	0.22564573	0.81053625	0.35626938	2.25153909	1.38772612	1.32747392	1.53704349	1.69159603	1.10564407	2.15519959	4.08169977	0.86536740	2.89465304	0.53967611	2.62032817	1.86612093	8.58144539	0.86960302	1.28220259
1616.600000	131	0	0	31.3	1.213379	4095.000000	7	1.97696544	0.65257357	2.14185493	0.92696375	0.60296399	0.17120925	2.35785311	0.89410430	0.74462893	1.17360582	1.12873923	0.17874432	0.58126049	0.22563773	0.81049245	0.35626139	2.25118372	1.38767481	1.32739428	1.53671105	1.69157180	1.10564585	2.15437336	4.08171578	0.86532200	2.89450335	0.53970324	2.62018344	1.86588614	8.58249140	0.86834788	1.28217858
1617.100000	0	0	0	31.3	1.213379	4095.000000	0	1.97699712	0.65255015	2.14158628	0.92688918	0.60270024	0.17118861	2.35778164	0.89415081	0.74459833	1.17355858	1.12872330	0.17873693	0.58124116	0.22563549	0.81044939	0.35625748	2.25130933	1.38753937	1.32739630	1.53661678	1.69145973	1.10553051	2.15389103	4.08160688	0.86530185	2.89440497	0.53962575	2.61994938	1.86529255	8.57917504	0.86640288	1.28179511
1617.700000	0	0	0	31.4	1.213989	4095.000000	0	1.97626297	0.65238463	2.14105366	0.92676604	0.60174423	0.17112836	2.35761058	0.89409988	0.74449615	1.17346564	1.12870075	0.17873200	0.58122708	0.22563469	0.81042430	0.35625482	2.25102806	1.38742767	1.32729168	1.53637260	1.69129429	1.10551302	2.15191451	4.08083937	0.86511311	2.89323733	0.53957722	2.61759049	1.86450391	8.57567874	0.86197344	1.28159387
1618.200000	0	0	0	31.4	1.213989	4095.000000	0	1.97616749	0.65232541	2.14090559	0.92670288	0.60096234	0.17107132	2.35747553	0.89414718	0.74437609	1.17343508	1.12867910	0.17873170	0.58121111	0.22562893	0.81040634	0.35623848	2.25110052	1.38735089	1.32729540	1.53638510	1.69137311	1.10552340	2.15126548	4.08089487	0.86513963	2.89347194	0.53961453	2.61803618	1.86459794	8.57712531	0.86093713	1.28157382
1618.800000	0	0	0	31.4	1.212769	4095.000000	0	1.97621428	0.65237181	2.14083003	0.92675436	0.60103714	0.17105236	2.35754924	0.89413886	0.74437538	1.17344681	1.12865716	0.17872616	0.58121343	0.22563453	0.81041446	0.35624594	2.25089710	1.38734321	1.32730046	1.53630977	1.69133780	1.10555245	2.15118084	4.08097599	0.86514805	2.89352392	0.53961535	2.61827069	1.86478332	8.57709079	0.86036623	1.28154883
1619.400000	0	0	0	31.4	1.212769	4095.000000	0	1.97639248	0.65238043	2.14109298	0.92679921	0.60109809	0.17105588	2.35753799	0.89413132	0.74436455	1.17344959	1.12860425	0.17872662	0.58122330	0.22562573	0.81040166	0.35623634	2.25098244	1.38726154	1.32726064	1.53638888	1.69133986	1.10553377	2.15114903	4.08064085	0.86516769	2.89401781	0.53963207	2.61839958	1.86487110	8.57607094	0.86002938	1.28159848
1619.900000	0	0	0	31.4	1.213379	4095.000000	0	1.97647189	0.65238131	2.14113689	0.92678568	0.60116118	0.17105221	2.35753574	0.89409494	0.74438597	1.17342551	1.12862800	0.17872954	0.58123360	0.22563005	0.81039502	0.35623990	2.25088422	1.38733553	1.32727819	1.53639910	1.69124873	1.10552814	2.15101053	4.08037404	0.86519217	2.89365248	0.53963472	2.61855615	1.86500276	8.57561912	0.85970582	1.28158401
1620.500000	0	0	0	31.3	1.212158	4095.000000	0	1.97654752	0.65240783	2.14110472	0.92682628	0.60119422	0.17105129	2.35763758	0.89410326	0.74439045	1.17342736	1.12862439	0.17871892	0.58122057	0.22563181	0.81036623	0.35623581	2.25089495	1.38731598	1.32727582	1.53616063	1.69130702	1.10552458	2.15094129	4.08079668	0.86514677	2.89357942	0.53961147	2.61854421	1.86497634	8.57797901	0.85955918	1.28170107
1621.000000	0	0	0	31.3	1.213379	4095.000000	0	1.97650970	0.65238971	2.14111749	0.92679390	0.60128481	0.17104762	2.35772593	0.89406584	0.74439303	1.17346040	1.12856517	0.17871954	0.58120397	0.22562989	0.81035614	0.35623705	2.25076669	1.38736101	1.32727717	1.53654333	1.69138501	1.10551510	2.15102387	4.08085645	0.86516488	2.89384567	0.53961494	2.61840336	1.86490200	8.57700920	0.85938639	1.28160604
1621.600000	0	0	0	31.3	1.213379	4095.000000	0	1.97659621	0.65241910	2.14125791	0.92684433	0.60134257	0.17105022	2.35776138	0.89406272	0.74439256	1.17345484	1.12861146	0.17871846	0.58121279	0.22562557	0.81034704	0.35624363	2.25081821	1.38729993	1.32730755	1.53641727	1.69128485	1.10549790	2.15105003	4.08051812	0.86516845	2.89359347	0.53960801	2.61869450	1.86499739	8.57781265	0.85931448	1.28168791
1622.100000	0	0	0	31.3	1.212769	4095.000000	0	1.97674040	0.65243081	2.14123085	0.92683371	0.60140866	0.17104563	2.35753574	0.89407519	0.74439798	1.17345206	1.12856396	0.17872092	0.58121553	0.22562317	0.81033720	0.35624434	2.25078869	1.38730796	1.32730957	1.53645361	1.69135956	1.10554682	2.15118956	4.08074438	0.86517687	2.89365037	0.53963513	2.61868443	1.86516310	8.57776557	0.85910767	1.28171258
1622.700000	0	0	0	31.3	1.213989	4095.000000	0	1.97663214	0.65243854	2.14135851	0.92686529	0.60142678	0.17104732	2.35762408	0.89409442	0.74440175	1.17345885	1.12860004	0.17872339	0.58122078	0.22562285	0.81034089	0.35623705	2.25099478	1.38734391	1.32729371	1.53647519	1.69130989	1.10553289	2.15095514	4.08114038	0.86520696	2.89354359	0.53963615	2.61871776	1.86500903	8.57574776	0.85904213	1.28171521
1623.200000	0	0	0	31.3	1.215210	4095.000000	0	1.97667658	0.65243766	2.14142387	0.92684831	0.60148583	0.17104961	2.35771186	0.89410430	0.74441587	1.17346225	1.12850775	0.17872308	0.58121195	0.22561933	0.81034335	0.35624256	2.25097224	1.38737741	1.32728021	1.53644907	1.69130784	1.10558151	2.15118032	4.08099094	0.86519243	2.89375575	0.53957844	2.61888630	1.86511563	8.57388125	0.85895043	1.28172211
1623.800000	128	0	0	31.4	1.211548	4095.000000	1	1.97660945	0.65245954	2.14138557	0.92683981	0.60152207	0.17104732	2.35759988	0.89407961	0.74440104	1.17343323	1.12853511	0.17872185	0.58121742	0.22562013	0.81034310	0.35623439	2.25101572	1.38741930	1.32732172	1.53650548	1.69135669	1.10555690	2.15118237	4.08129196	0.86520467	2.89366161	0.53959781	2.61870833	1.86503456	8.57376207	0.85866722	1.28174316
1624.400000	128	0	0	31.4	1.213379	4095.000000	1	1.97656312	0.65240893	2.14119306	0.92678700	0.60094849	0.17101138	2.35745303	0.89404141	0.74420025	1.17331127	1.12829133	0.17870846	0.58117686	0.22559965	0.81013300	0.35618874	2.25016248	1.38652773	1.32698495	1.53528538	1.69078412	1.10524740	2.14716231	4.08022571	0.86480556	2.89179151	0.53948220	2.61535510	1.86334411	8.56992137	0.85451151	1.28109910
1624.900000	128	0	0	31.4	1.212769	4095.000000	1	1.97545394	0.65213495	2.14015316	0.92648689	0.59829209	0.17082578	2.35702939	0.89395644	0.74370250	1.17288776	1.12778766	0.17865737	0.58106572	0.22555181	0.80966985	0.35607774	2.24904464	1.38531584	1.32671404	1.53420521	1.69061504	1.10506451	2.14390209	4.07952574	0.86473161	2.89187575	0.53946100	2.61514034	1.86327072	8.56841093	0.85270867	1.28102284
1625.500000	128	0	0	31.4	1.211548	4095.000000	1	1.97531032	0.65212655	2.13998882	0.92650414	0.59798647	0.17077120	2.35695345	0.89394812	0.74366815	1.17282479	1.12763803	0.17865044	0.58105815	0.22554093	0.80956091	0.35606141	2.24893096	1.38516384	1.32659968	1.53398366	1.69040003	1.10507163	2.14310160	4.07946173	0.86470306	2.89212288	0.53944061	2.61502857	1.86326446	8.56921624	0.85157824	1.28104749
1626.000000	128	0	0	31.4	1.212158	4095.000000	1	1.97536370	0.65212169	2.13991890	0.92643489	0.59786228	0.17074108	2.35700352	0.89396657	0.74362039	1.17279640	1.12765696	0.17864521	0.58105794	0.22553629	0.80957517	0.35605483	2.24887090	1.38503591	1.32654065	1.53383471	1.69047963	1.10503073	2.14280775	4.07905421	0.86467832	2.89195157	0.53944652	2.61490613	1.86306981	8.56654696	0.85075130	1.28101166
1626.600000	128	0	0	31.4	1.213379	4095.000000	1	1.97531126	0.65211661	2.13994850	0.92649963	0.59780104	0.17071907	2.35701477	0.89400477	0.74361498	1.17281708	1.12767198	0.17863998	0.58102727	0.22553869	0.80954837	0.35605395	2.24876313	1.38510493	1.32661857	1.53387138	1.69042178	1.10505473	2.14228250	4.07884193	0.86464492	2.89209409	0.53940983	2.61494569	1.86304565	8.56890601	0.85009375	1.28096433
1627.100000	128	0	0	31.4	1.212769	4095.000000	1	1.97525079	0.65211926	2.13970866	0.92649061	0.59774874	0.17071173	2.35698833	0.89394760	0.74361145	1.17283745	1.12770864	0.17863798	0.58102958	0.22553501	0.80953017	0.35605039	2.24879369	1.38503382	1.32652681	1.53364079	1.69035572	1.10500020	2.14230907	4.07916302	0.86467679	2.89215798	0.53941044	2.61487474	1.86306847	8.56685392	0.84954732	1.28094592
1627.700000	128	0	0	31.4	1.212158	4095.000000	1	1.97521441	0.65211550	2.13994952	0.92651900	0.59771748	0.17070577	2.35694558	0.89392292	0.74360886	1.17278591	1.12775732	0.17863706	0.58104303	0.22552765	0.80951394	0.35605075	2.24874543	1.38504114	1.32655245	1.53367670	1.69041891	1.10499575	2.14206845	4.07903714	0.86466685	2.89220362	0.53941574	2.61493250	1.86291769	8.56759947	0.84906039	1.28086343
1628.300000	128	0	0	31.4	1.213989	4095.000000	1	1.97522906	0.65210313	2.14005210	0.92652086	0.59768687	0.17068712	2.35703502	0.89392915	0.74360839	1.17278776	1.12766357	0.17863259	0.58102559	0.22553133	0.80949722	0.35605235	2.24880227	1.38493065	1.32656561	1.53361245	1.69043901	1.10496908	2.14195096	4.07943719	0.86468674	2.89215307	0.53939963	2.61502794	1.86284432	8.56837646	0.84874166	1.28091667
1628.800000	128	0	0	31.4	1.213379	4095.000000	1	1.97529189	0.65212412	2.13993728	0.92648079	0.59770855	0.17068040	2.35694952	0.89393981	0.74358627	1.17277634	1.12762121	0.17863182	0.58103168	0.22553085	0.80948271	0.35605483	2.24872828	1.38499897	1.32656831	1.53367973	1.69048169	1.10491929	2.14167566	4.07938811	0.86462223	2.89219800	0.53940330	2.61491241	1.86288279	8.56741464	0.84833899	1.28088939
1629.400000	128	0	0	31.4	1.210938	4095.000000	1	1.97528528	0.65211086	2.14005619	0.92649592	0.59765158	0.17067168	2.35711322	0.89389225	0.74358204	1.17278899	1.12759267	0.17863675	0.58103315	0.22553181	0.80948984	0.35604862	2.24871648	1.38500489	1.32652580	1.53368275	1.69041562	1.10495041	2.14135595	4.07896567	0.86467654	2.89230332	0.53940697	2.61480003	1.86289264	8.56988376	0.84802924	1.28091371
1630.000000	128	0	0	31.4	1.210938	4095.000000	1	1.97515631	0.65209628	2.13992095	0.92647098	0.59767050	0.17066404	2.35705471	0.89389355	0.74360886	1.17279702	1.12763112	0.17863352	0.58102706	0.22552541	0.80946353	0.35604720	2.24876849	1.38497701	1.32656055	1.53359997	1.69046527	1.10494418	2.14144992	4.07916515	0.86468087	2.89211235	0.53941248	2.61469581	1.86293246	8.56937606	0.84774830	1.28084469
1630.500000	128	0	0	31.4	1.213379	4095.000000	1	1.97512041	0.65209231	2.13991074	0.92649247	0.59765583	0.17065028	2.35677795	0.89390369	0.74361427	1.17278066	1.12766027	0.17862998	0.58103399	0.22552589	0.80949623	0.35604862	2.24879315	1.38496620	1.32650287	1.53357843	1.69047430	1.10500820	2.14122982	4.07915555	0.86465869	2.89236370	0.53938822	2.61489860	1.86287474	8.56838586	0.84741824	1.28087953
1631.000000	128	0	0	31.4	1.213989	4095.000000	1	1.97514308	0.65208700	2.14000362	0.92647655	0.59764945	0.17064692	2.35679258	0.89394604	0.74354392	1.17279177	1.12764795	0.17862274	0.58101088	0.22552557	0.80949009	0.35604631	2.24885428	1.38503835	1.32645564	1.53350888	1.69046076	1.10493292	2.14110830	4.07931024	0.86462707	2.89240443	0.53937354	2.61471527	1.86279421	8.57060779	0.84715456	1.28085225
1631.600000	128	0	0	31.3	1.213989	4095.000000	1	1.97519788	0.65208060	2.14003526	0.92646912	0.59763393	0.17064478	2.35686064	0.89395696	0.74355945	1.17276338	1.12764104	0.17862675	0.58102118	0.22552989	0.80947263	0.35604702	2.24870200	1.38501117	1.32658720	1.53348394	1.69050138	1.10498064	2.14123595	4.07928677	0.86463217	2.89248026	0.53935437	2.61474415	1.86269087	8.57054824	0.84686067	1.28084502
1632.200000	128	0	0	31.3	1.212769	4095.000000	1	1.97514686	0.65207706	2.13984746	0.92647894	0.59762351	0.17063699	2.35700071	0.89396449	0.74355263	1.17275844	1.12772336	0.17862244	0.58100731	0.22552813	0.80946771	0.35604205	2.24867519	1.38497770	1.32650421	1.53338227	1.69044312	1.10500998	2.14120429	4.07889953	0.86460642	2.89241075	0.53937007	2.61471464	1.86267611	8.56981795	0.84661018	1.28085094
1632.700000	128	0	0	31.3	1.212769	4095.000000	1	1.97510387	0.65209982	2.13974642	0.92648238	0.59763159	0.17063240	2.35693883	0.89397463	0.74352510	1.17276677	1.12768280	0.17862613	0.58102349	0.22552765	0.80946820	0.35604151	2.24861407	1.38495121	1.32655346	1.53343934	1.69029172	1.10494033	2.14120889	4.07901047	0.86462860	2.89225136	0.53937700	2.61462047	1.86265642	8.56720475	0.84643884	1.28091371
1633.300000	128	0	0	31.3	1.213989	4095.000000	1	1.97507317	0.65207993	2.13976377	0.92645559	0.59765200	0.17063026	2.35676164	0.89396657	0.74352486	1.17276646	1.12762752	0.17862198	0.58102286	0.22552525	0.80946304	0.35604418	2.24859155	1.38491740	1.32645530	1.53328779	1.69045542	1.10489410	2.14125791	4.07894647	0.86462580	2.89233070	0.53936151	2.61460540	1.86273024	8.56864593	0.84618187	1.28087559
1633.800000	128	0	0	31.3	1.212158	4095.000000	1	1.97516765	0.65207883	2.13969284	0.92645400	0.59762989	0.17062491	2.35681901	0.89394111	0.74356862	1.17275875	1.12769602	0.17861951	0.58102811	0.22552285	0.80944484	0.35604027	2.24861836	1.38490207	1.32651602	1.53327154	1.69039429	1.10492788	2.14082442	4.07871714	0.86460311	2.89253925	0.53938679	2.61457590	1.86257143	8.56894988	0.84596197	1.28092226
1634.400000	128	0	0	31.3	1.213989	4095.000000	1	1.97502451	0.65208833	2.13961222	0.92647947	0.59761161	0.17062675	2.35669414	0.89393253	0.74351569	1.17276955	1.12769001	0.17862213	0.58101319	0.22552413	0.80943230	0.35603938	2.24859638	1.38487488	1.32643844	1.53339890	1.69037788	1.10493618	2.14089232	4.07880247	0.86454116	2.89202108	0.53934805	2.61453384	1.86253207	8.56648431	0.84578038	1.28092686
1635.000000	128	0	0	31.4	1.213379	4095.000000	3	1.97511285	0.65206425	2.13974081	0.92651077	0.59758950	0.17061696	2.35697145	0.89389771	0.74350392	1.17275474	1.12769332	0.17862336	0.58103777	0.22552109	0.80942296	0.35603441	2.24854491	1.38490660	1.32651231	1.53328288	1.69041439	1.10496819	2.14132480	4.07887820	0.86496901	2.89429676	0.53951829	2.61909951	1.86544709	8.57758039	0.85073108	1.28208781
1635.500000	128	0	0	31.3	1.213989	4095.000000	3	1.97755843	0.65269557	2.14209655	0.92719334	0.60333238	0.17094258	2.35810073	0.89419240	0.74459009	1.17350887	1.12881530	0.17870538	0.58125797	0.22563117	0.81035787	0.35628075	2.25130664	1.38791325	1.32751341	1.53671067	1.69186824	1.10579084	2.15375800	4.08189408	0.86556970	2.89688183	0.53968060	2.62272061	1.86654399	8.58268931	0.85690744	1.28251312
1636.000000	128	0	0	31.3	1.213989	4095.000000	3	1.97802386	0.65280012	2.14268358	0.92728917	0.60558540	0.17113707	2.35797297	0.89422774	0.74492210	1.17384576	1.12931085	0.17874447	0.58133026	0.22566765	0.81078653	0.35634363	2.25194230	1.38865985	1.32763762	1.53740819	1.69209122	1.10589226	2.15742446	4.08211190	0.86560516	2.89701196	0.53972444	2.62328443	1.86730652	8.58551118	0.86069323	1.28272466
1636.600000	128	0	0	31.3	1.213989	4095.000000	3	1.97819606	0.65285538	2.14278271	0.92733722	0.60629949	0.17122302	2.35803432	0.89426283	0.74506481	1.17395941	1.12945793	0.17876263	0.58133803	0.22567741	0.81088990	0.35638146	2.25276775	1.38889877	1.32775306	1.53778584	1.69214789	1.10598063	2.15919589	4.08268535	0.86571257	2.89705769	0.53978215	2.62352071	1.86744014	8.58454316	0.86400663	1.28279113
1637.200000	128	0	0	31.3	1.210327	4095.000000	3	1.97844965	0.65291551	2.14292069	0.92734943	0.60690715	0.17128664	2.35834331	0.89423398	0.74518116	1.17404280	1.12963208	0.17877556	0.58137334	0.22568269	0.81099647	0.35639283	2.25280643	1.38916497	1.32779728	1.53808589	1.69229615	1.10599457	2.16046025	4.08298974	0.86580595	2.89691278	0.53977420	2.62424229	1.86778005	8.58399322	0.86714687	1.28278257
1637.700000	128	0	0	31.3	1.213989	4095.000000	3	1.97838861	0.65296127	2.14303056	0.92737943	0.60749622	0.17134093	2.35823243	0.89427920	0.74527020	1.17415863	1.12963479	0.17878495	0.58140927	0.22569293	0.81106859	0.35641379	2.25324264	1.38948852	1.32795932	1.53846785	1.69234790	1.10609955	2.16182688	4.08333475	0.86585290	2.89726029	0.53980520	2.62455683	1.86811374	8.58381411	0.87028919	1.28296387
1638.300000	128	0	0	31.3	1.213989	4095.000000	3	1.97867440	0.65297497	2.14318593	0.92744394	0.60806284	0.17138391	2.35817108	0.89432105	0.74536819	1.17422288	1.12976294	0.17879510	0.58142398	0.22570397	0.81121728	0.35642676	2.25331679	1.38962131	1.32800185	1.53885936	1.69246414	1.10608502	2.16290811	4.08340845	0.86595905	2.89752481	0.53980785	2.62485060	1.86833937	8.58546089	0.87345563	1.28307148
1638.900000	128	0	0	31.3	1.213379	4095.000000	3	1.97888167	0.65304218	2.14325851	0.92750182	0.60856413	0.17144172	2.35829322	0.89432780	0.74547043	1.17432914	1.12992389	0.17880834	0.58141474	0.22571245	0.81128720	0.35645003	2.25350055	1.38983345	1.32802515	1.53906329	1.69256107	1.10616124	2.16404767	4.08357937	0.86598789	2.89746994	0.53985924	2.62518981	1.86862111	8.58541374	0.87665479	1.28317449
1639.400000	128	0	0	31.3	1.213379	4095.000000	3	1.97907145	0.65308861	2.14352532	0.92753288	0.60908595	0.17148012	2.35842999	0.89439616	0.74554911	1.17433686	1.12992900	0.17881419	0.58143407	0.22572205	0.81136302	0.35646300	2.25378105	1.39009245	1.32808288	1.53937758	1.69253766	1.10617459	2.16501230	4.08417339	0.86600933	2.89781048	0.53987801	2.62569178	1.86882346	8.58729368	0.87976378	1.28326203
1640.000000	128	0	0	31.3	1.212158	4095.000000	3	1.97907098	0.65309767	2.14375128	0.92752598	0.60950355	0.17152585	2.35819697	0.89438316	0.74563087	1.17439432	1.13008756	0.17882173	0.58147442	0.22573469	0.81144230	0.35647952	2.25399172	1.39029171	1.32811023	1.53948905	1.69268677	1.10620188	2.16604294	4.08391055	0.86606139	2.89822708	0.53985598	2.62598695	1.86917258	8.58867418	0.88285350	1.28333904
1640.600000	128	0	0	31.3	1.213989	4095.000000	3	1.97916658	0.65312796	2.14381109	0.92757403	0.60992491	0.17156868	2.35829322	0.89440734	0.74570461	1.17443448	1.13008576	0.17882358	0.58147505	0.22574157	0.81153144	0.35649267	2.25401160	1.39041232	1.32814163	1.53979241	1.69275414	1.10622086	2.16694903	4.08391055	0.86611574	2.89827001	0.53992655	2.62621656	1.86925202	8.59122857	0.88579147	1.28332094
1641.100000	128	0	0	31.3	1.212769	4095.000000	3	1.97937911	0.65317262	2.14380087	0.92759687	0.61032667	0.17160112	2.35844575	0.89440552	0.74576022	1.17448082	1.13020371	0.17883604	0.58148850	0.22574173	0.81158462	0.35651274	2.25413522	1.39049099	1.32813926	1.54007003	1.69277098	1.10628582	2.16767924	4.08428131	0.86617546	2.89829957	0.53991839	2.62667078	1.86949393	8.58870563	0.88869669	1.28342199
1641.600000	128	0	0	31.3	1.210938	4095.000000	3	1.97968161	0.65318345	2.14399668	0.92760483	0.61066502	0.17163324	2.35838553	0.89439200	0.74584552	1.17454292	1.13023290	0.17884358	0.58148913	0.22574557	0.81162993	0.35653015	2.25437979	1.39065707	1.32818788	1.54029040	1.69287122	1.10631874	2.16847742	4.08441487	0.86618542	2.89802581	0.53994001	2.62701340	1.86961782	8.59072200	0.89146779	1.28345194
1642.200000	128	0	0	31.3	1.213379	4095.000000	3	1.97970717	0.65321662	2.14407235	0.92761811	0.61102556	0.17166812	2.35828252	0.89434132	0.74592941	1.17455651	1.13031505	0.17885174	0.58151057	0.22575933	0.81169642	0.35653175	2.25455879	1.39085289	1.32829694	1.54047818	1.69299159	1.10640387	2.16940728	4.08423963	0.86617802	2.89840584	0.53995612	2.62724500	1.86984990	8.58867104	0.89404245	1.28349703
1642.800000	128	0	0	31.3	1.213989	4095.000000	3	1.97971238	0.65324315	2.14409740	0.92767174	0.61133403	0.17169918	2.35860449	0.89434132	0.74599775	1.17463406	1.13041947	0.17885466	0.58152318	0.22577181	0.81175651	0.35655041	2.25466846	1.39092144	1.32836245	1.54070013	1.69301337	1.10637451	2.17018487	4.08426635	0.86625611	2.89890067	0.53991941	2.62748924	1.86991859	8.59182330	0.89658234	1.28352008
1643.300000	128	0	0	31.3	1.211548	4095.000000	3	1.97984920	0.65324536	2.14424671	0.92764785	0.61164707	0.17172733	2.35846095	0.89433222	0.74602155	1.17468535	1.13046913	0.17885882	0.58152780	0.22577149	0.81178902	0.35655787	2.25475126	1.39118164	1.32829525	1.54085228	1.69305528	1.10642227	2.17106938	4.08428131	0.86627653	2.89890137	0.53999875	2.62768427	1.87009234	8.59237089	0.89895720	1.28360039
1643.900000	128	0	0	31.3	1.213989	4095.000000	3	1.97984636	0.65328450	2.14432955	0.92765900	0.61192689	0.17174905	2.35853413	0.89437277	0.74612620	1.17473015	1.13047906	0.17886975	0.58153411	0.22577213	0.81185970	0.35656515	2.25514484	1.39126629	1.32840466	1.54097788	1.69307089	1.10648960	2.17175540	4.08449608	0.86629950	2.89897388	0.54002730	2.62801756	1.87039138	8.59288391	0.90119288	1.28377092
1644.400000	128	0	0	31.3	1.212158	4095.000000	3	1.98000735	0.65331391	2.14414649	0.92766670	0.61218013	0.17177200	2.35851555	0.89436731	0.74615896	1.17472799	1.13052631	0.17887406	0.58153726	0.22577917	0.81190403	0.35658239	2.25512225	1.39134744	1.32848165	1.54123707	1.69324305	1.10648575	2.17243385	4.08474187	0.86633702	2.89889363	0.54000242	2.62815581	1.87058044	8.59162820	0.90327493	1.28369125
1645.000000	128	0	0	31.4	1.212158	4095.000000	3	1.98006796	0.65332054	2.14427381	0.92768475	0.61242332	0.17180230	2.35859042	0.89440240	0.74622589	1.17478824	1.13055400	0.17888006	0.58154105	0.22578173	0.81194294	0.35659056	2.25522657	1.39142300	1.32851947	1.54138357	1.69323812	1.10655309	2.17290424	4.08484019	0.86639905	2.89929491	0.54004076	2.62840583	1.87061008	8.59236145	0.90525506	1.28382326
1645.600000	128	0	0	31.3	1.212769	4095.000000	3	1.98025169	0.65332872	2.14438120	0.92771768	0.61267665	0.17181653	2.35860506	0.89444217	0.74628718	1.17480709	1.13060818	0.17887852	0.58155282	0.22578765	0.81198531	0.35660086	2.25523517	1.39152410	1.32852960	1.54155286	1.69324100	1.10663260	2.17353848	4.08522708	0.86638833	2.89914214	0.54005688	2.62867544	1.87072595	8.59130409	0.90702886	1.28377421
1646.100000	128	0	0	31.3	1.213379	4095.000000	3	1.98019581	0.65336919	2.14431472	0.92774636	0.61288424	0.17184162	2.35851555	0.89447752	0.74628906	1.17483366	1.13057898	0.17888945	0.58159065	0.22579405	0.81202422	0.35660371	2.25525292	1.39162310	1.32857013	1.54173127	1.69338852	1.10659343	2.17403865	4.08498019	0.86641998	2.89906822	0.54006728	2.62892425	1.87102598	8.59322385	0.90883668	1.28387792
1646.600000	128	0	0	31.3	1.212769	4095.000000	3	1.98030567	0.65336963	2.14428660	0.92771821	0.61309209	0.17187436	2.35852118	0.89448402	0.74631429	1.17487260	1.13060065	0.17888914	0.58158518	0.22580030	0.81209369	0.35661685	2.25539166	1.39175115	1.32863598	1.54187743	1.69336263	1.10663378	2.17448967	4.08501332	0.86642815	2.89954909	0.54007870	2.62903098	1.87111582	8.59434455	0.91058251	1.28389240
1647.200000	128	0	0	31.3	1.213379	4095.000000	3	1.98036960	0.65336698	2.14443285	0.92773122	0.61332683	0.17189349	2.35847728	0.89449000	0.74634846	1.17488156	1.13076078	0.17889314	0.58158056	0.22580110	0.81210181	0.35661845	2.25536155	1.39174765	1.32848064	1.54195792	1.69337948	1.10667680	2.17504503	4.08538207	0.86644985	2.89957796	0.54007462	2.62929624	1.87126766	8.59521042	0.91212312	1.28392796
1647.800000	128	0	0	31.4	1.213989	4095.000000	3	1.98041507	0.65339506	2.14457349	0.92777982	0.61349109	0.17191277	2.35850655	0.89449311	0.74645124	1.17493286	1.13078818	0.17890284	0.58159590	0.22580270	0.81214640	0.35662307	2.25551428	1.39177984	1.32850495	1.54208663	1.69334044	1.10668837	2.17568715	4.08514692	0.86648022	2.89947375	0.54009971	2.62937456	1.87143973	8.59609848	0.91363000	1.28399019
1648.300000	128	0	0	31.4	1.213379	4095.000000	3	1.98052163	0.65341540	2.14475300	0.92777928	0.61370074	0.17193419	2.35859774	0.89450351	0.74644181	1.17492266	1.13087397	0.17890269	0.58160116	0.22580542	0.81217621	0.35662591	2.25569553	1.39185577	1.32856540	1.54225561	1.69347317	1.10671359	2.17618418	4.08539596	0.86650116	2.89952093	0.54008564	2.62966892	1.87150263	8.59820583	0.91505193	1.28399183
1648.900000	128	0	0	31.4	1.215210	4095.000000	3	1.98063388	0.65342536	2.14469214	0.92774636	0.61385300	0.17195393	2.35873622	0.89446998	0.74647246	1.17495016	1.13084386	0.17890515	0.58159086	0.22580478	0.81220429	0.35664190	2.25564229	1.39199853	1.32858026	1.54239535	1.69343372	1.10671389	2.17675761	4.08538955	0.86652362	2.89988005	0.54011909	2.62977189	1.87172414	8.59978767	0.91637841	1.28411926
1649.400000	128	0	0	31.4	1.213379	4095.000000	3	1.98061683	0.65343885	2.14458576	0.92774795	0.61401904	0.17197046	2.35870245	0.89446036	0.74651866	1.17501073	1.13085350	0.17891069	0.58159969	0.22581246	0.81224223	0.35664208	2.25572189	1.39203528	1.32864611	1.54239117	1.69350728	1.10667769	2.17714223	4.08543551	0.86651162	2.89973006	0.54004750	2.62979653	1.87163832	8.59853980	0.91766406	1.28405571
1650.000000	128	0	0	31.4	1.215210	4095.000000	3	1.98068740	0.65345764	2.14461593	0.92776760	0.61418532	0.17198622	2.35880716	0.89446608	0.74657784	1.17505214	1.13088571	0.17891685	0.58161713	0.22582334	0.81228410	0.35665292	2.25585474	1.39217070	1.32863261	1.54251308	1.69361043	1.10670736	2.17747915	4.08553492	0.86651724	2.89979766	0.54012582	2.63010169	1.87189894	8.59788447	0.91890562	1.28416108
1650.600000	128	0	0	31.4	1.210938	4095.000000	3	1.98082808	0.65347578	2.14482768	0.92782761	0.61431203	0.17200168	2.35865572	0.89446452	0.74662028	1.17503886	1.13089353	0.17892116	0.58162890	0.22581998	0.81232623	0.35664635	2.25584667	1.39219800	1.32865523	1.54255068	1.69349865	1.10674593	2.17780574	4.08564930	0.86655604	2.89991526	0.54009421	2.63032094	1.87199376	8.59880448	0.92012253	1.28419071
1651.100000	128	0	0	31.4	1.212158	4095.000000	6	1.98092945	0.65346096	2.14489775	0.92784594	0.61446155	0.17202279	2.35876944	0.89447466	0.74665541	1.17505369	1.13095615	0.17892839	0.58162196	0.22581838	0.81234200	0.35665736	2.25466685	1.39040883	1.32794919	1.53951028	1.69155046	1.10557291	2.16213516	4.08092796	0.86492821	2.89042580	0.53956947	2.61560316	1.86466869	8.57821756	0.88041095	1.28130652
1651.700000	128	0	0	31.4	1.215210	4095.000000	6	1.97542607	0.65213539	2.13950660	0.92636565	0.59867501	0.17121476	2.35644668	0.89387537	0.74405314	1.17312482	1.12789493	0.17870200	0.58108463	0.22557741	0.80993670	0.35607987	2.24994198	1.38546471	1.32660373	1.53515259	1.69063433	1.10516114	2.14873481	4.08006137	0.86471529	2.89103207	0.53945060	2.61501099	1.86404233	8.57397535	0.86672275	1.28107773
1652.200000	128	0	0	31.4	1.213989	4095.000000	6	1.97531882	0.65209076	2.13962446	0.92635212	0.59782826	0.17102499	2.35644274	0.89387043	0.74388817	1.17293344	1.12777204	0.17866737	0.58104681	0.22555901	0.80977388	0.35606691	2.24938197	1.38524019	1.32648769	1.53461966	1.69054898	1.10511283	2.14615333	4.08003043	0.86470178	2.89144756	0.53943613	2.61508445	1.86381986	8.57066422	0.86113884	1.28099917
1652.800000	131	0	0	31.3	1.213379	4095.000000	6	1.97512182	0.65207750	2.13950915	0.92636246	0.59757291	0.17093493	2.35654791	0.89390187	0.74385004	1.17290134	1.12768460	0.17865429	0.58103399	0.22555213	0.80970108	0.35605537	2.24909881	1.38511678	1.32656291	1.53430844	1.69048292	1.10506896	2.14506502	4.07973913	0.86465206	2.89196842	0.53940758	2.61507189	1.86370796	8.57118458	0.85789179	1.28088578
1653.300000	131	0	0	31.3	1.213379	4095.000000	6	1.97520119	0.65208303	2.13961477	0.92642030	0.59753805	0.17088356	2.35669696	0.89389381	0.74374886	1.17287726	1.12773959	0.17865444	0.58102664	0.22555021	0.80967772	0.35604755	2.24909344	1.38510737	1.32648667	1.53409595	1.69042178	1.10503310	2.14478216	4.07974553	0.86466073	2.89227734	0.53938903	2.61525651	1.86345733	8.57274284	0.85588975	1.28084962
1653.900000	131	0	0	31.4	1.212769	4095.000000	6	1.97526544	0.65209164	2.13946323	0.92643887	0.59748512	0.17084320	2.35655916	0.89396241	0.74370133	1.17280319	1.12767289	0.17865583	0.58103861	0.22553885	0.80964403	0.35603708	2.24875884	1.38504951	1.32649173	1.53400937	1.69047635	1.10501353	2.14409025	4.07993119	0.86464212	2.89236932	0.53937884	2.61527911	1.86335127	8.57123787	0.85420963	1.28089334
1654.400000	131	0	0	31.4	1.212769	4095.000000	6	1.97524229	0.65205696	2.13956630	0.92639244	0.59739753	0.17081844	2.35657941	0.89400347	0.74367709	1.17281245	1.12758936	0.17864598	0.58103021	0.22553517	0.80959165	0.35603814	2.24879744	1.38495156	1.32647453	1.53386911	1.69046897	1.10499694	2.14366795	4.07987357	0.86465793	2.89262843	0.53938169	2.61511962	1.86322821	8.57159840	0.85286402	1.28090615
1655.000000	131	0	0	31.4	1.215210	4095.000000	6	1.97522953	0.65207110	2.13944282	0.92640120	0.59736331	0.17078771	2.35656703	0.89393253	0.74367286	1.17284053	1.12756653	0.17863844	0.58103588	0.22553037	0.80957763	0.35604223	2.24859531	1.38487139	1.32646509	1.53374248	1.69044640	1.10502332	2.14333773	4.07948520	0.86462580	2.89255259	0.53938536	2.61503485	1.86314588	8.57307838	0.85187278	1.28076450
1655.600000	131	0	0	31.4	1.213989	4095.000000	6	1.97517757	0.65206535	2.13945251	0.92639191	0.59734014	0.17077150	2.35643374	0.89390914	0.74365027	1.17281245	1.12769482	0.17863706	0.58102790	0.22553245	0.80956017	0.35603636	2.24862640	1.38488638	1.32646677	1.53367595	1.69031346	1.10495070	2.14301421	4.07954708	0.86463523	2.89237494	0.53937333	2.61510266	1.86315796	8.57241359	0.85098149	1.28082037
1656.100000	131	0	0	31.4	1.212769	4095.000000	6	1.97512371	0.65206314	2.13948160	0.92639165	0.59730295	0.17075163	2.35668908	0.89389122	0.74364980	1.17280936	1.12768340	0.17863506	0.58103819	0.22553229	0.80954566	0.35603796	2.24863820	1.38483863	1.32648161	1.53365024	1.69041029	1.10494744	2.14277147	4.07939772	0.86459215	2.89215307	0.53938740	2.61501099	1.86310069	8.57115637	0.85022509	1.28079277
1656.700000	131	0	0	31.4	1.213379	4095.000000	6	1.97509584	0.65203464	2.13963518	0.92644312	0.59732101	0.17073680	2.35655803	0.89385796	0.74363803	1.17283498	1.12759807	0.17863121	0.58103693	0.22553053	0.80954173	0.35603850	2.24842750	1.38492925	1.32648161	1.53362643	1.69042465	1.10501205	2.14286601	4.07970285	0.86464620	2.89233491	0.53935213	2.61502480	1.86303491	8.57149808	0.84961422	1.28079835
1657.200000	131	0	0	31.4	1.213379	4095.000000	6	1.97499239	0.65206491	2.13963212	0.92644232	0.59732590	0.17072549	2.35672845	0.89388706	0.74358227	1.17283776	1.12762241	0.17862813	0.58102286	0.22553469	0.80952230	0.35603974	2.24861997	1.38489196	1.32652479	1.53352778	1.69041891	1.10501442	2.14255482	4.07964417	0.86459597	2.89216851	0.53936192	2.61508822	1.86311680	8.57275225	0.84903490	1.28074347
1657.800000	131	0	0	31.4	1.215210	4095.000000	6	1.97510529	0.65206248	2.13949486	0.92645957	0.59731825	0.17071724	2.35675545	0.89385250	0.74356886	1.17282572	1.12765816	0.17862736	0.58100269	0.22552877	0.80952501	0.35603299	2.24852293	1.38482504	1.32652816	1.53349339	1.69035613	1.10497856	2.14250986	4.07929423	0.86460999	2.89198808	0.53938169	2.61502417	1.86302328	8.57186803	0.84847017	1.28067807
1658.300000	131	0	0	31.4	1.212158	4095.000000	6	1.97514119	0.65204856	2.13946629	0.92644365	0.59728254	0.17070226	2.35652935	0.89384107	0.74356463	1.17281430	1.12761190	0.17862828	0.58102265	0.22552221	0.80949304	0.35603601	2.24853472	1.38494808	1.32641348	1.53338303	1.69043409	1.10500524	2.14216347	4.07963457	0.86460719	2.89237353	0.53935274	2.61493376	1.86298972	8.57302820	0.84802747	1.28072046
1658.900000	131	0	0	31.4	1.214600	4095.000000	6	1.97494279	0.65203862	2.13932649	0.92642189	0.59728382	0.17068621	2.35668571	0.89384055	0.74354533	1.17277233	1.12757074	0.17862521	0.58101865	0.22552605	0.80946673	0.35604098	2.24855349	1.38490625	1.32643675	1.53349074	1.69047594	1.10498982	2.14212669	4.07961216	0.86460132	2.89224083	0.53933725	2.61497520	1.86300673	8.57185235	0.84754658	1.28063042
1659.500000	131	0	0	31.4	1.212158	4095.000000	6	1.97490217	0.65205011	2.13936221	0.92646673	0.59727616	0.17068361	2.35677458	0.89384574	0.74354674	1.17279918	1.12758395	0.17862367	0.58101256	0.22551806	0.80946107	0.35603068	2.24857601	1.38493204	1.32640572	1.53336413	1.69043122	1.10493677	2.14201737	4.07970712	0.86457175	2.89214534	0.53930667	2.61499466	1.86292217	8.57451485	0.84720951	1.28077173
1660.000000	131	0	0	31.4	1.211548	4095.000000	6	1.97502451	0.65203597	2.13936527	0.92643065	0.59728934	0.17066863	2.35665983	0.89385952	0.74351122	1.17282263	1.12762842	0.17862044	0.58099870	0.22551997	0.80948542	0.35602216	2.24848915	1.38493413	1.32645463	1.53338416	1.69037377	1.10495989	2.14175533	4.07975833	0.86453682	2.89227172	0.53930545	2.61484146	1.86297899	8.57512656	0.84680749	1.28062056
1660.600000	131	0	0	31.4	1.212769	4095.000000	6	1.97500892	0.65206999	2.13936629	0.92640863	0.59732378	0.17066496	2.35673127	0.89387069	0.74348252	1.17282016	1.12751816	0.17861797	0.58099134	0.22552269	0.80947066	0.35601772	2.24840177	1.38486268	1.32649106	1.53324508	1.69032208	1.10494655	2.14170375	4.07972419	0.86457124	2.89233562	0.53929851	2.61486093	1.86294051	8.57412276	0.84653711	1.28066821
1661.100000	131	0	0	31.4	1.211548	4095.000000	6	1.97500278	0.65204525	2.13945506	0.92642375	0.59734737	0.17066190	2.35677345	0.89390187	0.74347805	1.17278992	1.12751125	0.17861567	0.58099512	0.22551806	0.80945370	0.35602908	2.24835352	1.38490416	1.32640876	1.53335317	1.69035736	1.10493914	2.14145503	4.07922596	0.86453147	2.89217694	0.53930646	2.61494506	1.86285550	8.57275538	0.84626072	1.28069910
1661.700000	131	0	0	31.4	1.213379	4095.000000	7	1.97509065	0.65204613	2.13951833	0.92642614	0.59731145	0.17065869	2.35667502	0.89389745	0.74342699	1.17279424	1.12751095	0.17860890	0.58099407	0.22551949	0.80944804	0.35602038	2.24883873	1.38536291	1.32674507	1.53418933	1.69203291	1.10582791	2.15221832	4.08358899	0.86608818	2.90114797	0.53981560	2.62896088	1.86973274	8.59656146	0.86375867	1.28342396
1662.200000	131	0	0	31.4	1.211548	4095.000000	7	1.98028720	0.65333624	2.14471567	0.92789135	0.61209185	0.17142429	2.35897437	0.89453185	0.74598149	1.17460594	1.13038426	0.17882465	0.58150931	0.22575917	0.81177252	0.35658629	2.25452439	1.39161646	1.32848233	1.54059086	1.69346577	1.10651541	2.17052021	4.08507638	0.86644449	2.90170816	0.53997427	2.63071906	1.87095322	8.59823103	0.88619139	1.28388318
1662.800000	131	0	0	31.4	1.213989	4095.000000	7	1.98071629	0.65344128	2.14509162	0.92789480	0.61451642	0.17167791	2.35877113	0.89448532	0.74628105	1.17493842	1.13085590	0.17887206	0.58157720	0.22579101	0.81210773	0.35664190	2.25544329	1.39221375	1.32861471	1.54149023	1.69364331	1.10668362	2.17487389	4.08528266	0.86654813	2.90154115	0.54001629	2.63114948	1.87147252	8.59765765	0.90307313	1.28410741
1663.400000	131	0	0	31.4	1.213379	4095.000000	7	1.98092282	0.65347799	2.14520314	0.92789958	0.61535539	0.17179725	2.35886121	0.89450221	0.74645289	1.17509356	1.13108018	0.17888452	0.58159674	0.22580526	0.81225183	0.35666252	2.25598922	1.39250004	1.32869475	1.54186832	1.69373743	1.10670232	2.17667353	4.08537245	0.86650983	2.90110428	0.54002404	2.63072538	1.87126182	8.59721662	0.91111891	1.28405637
1663.900000	131	0	0	31.4	1.212769	4095.000000	7	1.98078639	0.65346074	2.14511208	0.92784992	0.61492250	0.17184850	2.35883306	0.89445698	0.74633432	1.17505709	1.13099047	0.17888391	0.58158434	0.22579774	0.81222227	0.35664297	2.25574071	1.39208287	1.32854075	1.54170508	1.69346002	1.10668006	2.17553724	4.08466706	0.86636970	2.89978921	0.54000854	2.62939604	1.87066397	8.59623705	0.90998486	1.28374721
1664.500000	131	0	0	31.4	1.212769	4095.000000	7	1.98032935	0.65331015	2.14462361	0.92767573	0.61310240	0.17181469	2.35867937	0.89435171	0.74609556	1.17486024	1.13067259	0.17886867	0.58153915	0.22577645	0.81201117	0.35659518	2.25513892	1.39148667	1.32836920	1.54096004	1.69327839	1.10645579	2.17309076	4.08399816	0.86617597	2.89864796	0.53993919	2.62789446	1.87001332	8.59305703	0.90548515	1.28343318
1665.000000	131	0	0	31.4	1.212158	4095.000000	7	1.97975073	0.65319141	2.14395475	0.92748350	0.61130612	0.17174355	2.35824256	0.89431247	0.74587545	1.17465105	1.13035959	0.17885051	0.58148136	0.22575725	0.81178089	0.35652482	2.25463890	1.39080813	1.32812407	1.54017054	1.69301707	1.10631993	2.17052021	4.08361676	0.86603536	2.89770916	0.53987841	2.62656163	1.86933280	8.58930952	0.90043077	1.28320871
1665.600000	131	0	0	31.4	1.213989	4095.000000	7	1.97923001	0.65306429	2.14355548	0.92740677	0.60979667	0.17167485	2.35805739	0.89426075	0.74566762	1.17449967	1.13007432	0.17883389	0.58143218	0.22573549	0.81155508	0.35648752	2.25412017	1.39033995	1.32801806	1.53964489	1.69279440	1.10621078	2.16798421	4.08327386	0.86591338	2.89694654	0.53985394	2.62534619	1.86880282	8.58639764	0.89572129	1.28303594
1666.100000	131	0	0	31.4	1.212769	4095.000000	7	1.97879886	0.65297718	2.14323704	0.92723024	0.60855213	0.17161351	2.35790094	0.89422384	0.74544616	1.17431987	1.12978099	0.17881357	0.58141053	0.22571901	0.81138838	0.35644613	2.25370689	1.38984184	1.32792995	1.53926194	1.69259024	1.10610044	2.16573824	4.08293099	0.86579218	2.89665957	0.53979092	2.62464508	1.86833623	8.58835969	0.89153291	1.28284246
1666.700000	131	0	0	31.4	1.210938	4095.000000	7	1.97841653	0.65289141	2.14288338	0.92723130	0.60753155	0.17155094	2.35778108	0.89423086	0.74529375	1.17422967	1.12958004	0.17880326	0.58137250	0.22570285	0.81124485	0.35639976	2.25329691	1.38943121	1.32782293	1.53876801	1.69235981	1.10605536	2.16378917	4.08293420	0.86568859	2.89592117	0.53976217	2.62401540	1.86783252	8.58668373	0.88786330	1.28271874
1667.200000	131	0	0	31.4	1.212158	4095.000000	7	1.97828311	0.65283902	2.14248737	0.92710920	0.60668053	0.17150153	2.35774394	0.89417602	0.74515243	1.17410396	1.12943236	0.17878772	0.58134161	0.22569789	0.81112226	0.35637365	2.25311048	1.38905667	1.32763019	1.53837538	1.69219635	1.10591776	2.16248267	4.08240983	0.86560159	2.89585367	0.53975830	2.62321198	1.86735988	8.58634420	0.88464190	1.28250720
1667.800000	131	0	0	31.4	1.213379	4095.000000	7	1.97801393	0.65278619	2.14242095	0.92713601	0.60596689	0.17144402	2.35771130	0.89421007	0.74504267	1.17396374	1.12929912	0.17877417	0.58131702	0.22568093	0.81099524	0.35635251	2.25257170	1.38881214	1.32754986	1.53788813	1.69211873	1.10588129	2.16103009	4.08175422	0.86555745	2.89558369	0.53971567	2.62276029	1.86721640	8.58837227	0.88179532	1.28242989
1668.400000	131	0	0	31.4	1.213379	4095.000000	7	1.97778877	0.65273580	2.14212260	0.92703807	0.60534361	0.17141022	2.35763646	0.89415783	0.74492704	1.17389672	1.12911297	0.17875863	0.58129264	0.22567245	0.81089974	0.35632800	2.25242185	1.38850373	1.32741486	1.53757864	1.69196597	1.10574192	2.15952800	4.08143607	0.86553296	2.89550074	0.53969712	2.62224067	1.86694024	8.58539174	0.87941030	1.28232364
1668.900000	131	0	0	31.4	1.212158	4095.000000	7	1.97759154	0.65267259	2.14204546	0.92702665	0.60482488	0.17137030	2.35757850	0.89416927	0.74482978	1.17379265	1.12905945	0.17874847	0.58130042	0.22566365	0.81081237	0.35631254	2.25210823	1.38826032	1.32741385	1.53757144	1.69187276	1.10575407	2.15864660	4.08141792	0.86541664	2.89537209	0.53968529	2.62184269	1.86661436	8.58359102	0.87727778	1.28218187
1669.500000	131	0	0	31.4	1.213989	4095.000000	7	1.97734089	0.65263280	2.14188813	0.92697118	0.60437534	0.17133145	2.35745247	0.89417031	0.74476103	1.17371915	1.12888956	0.17874570	0.58127058	0.22565821	0.81074174	0.35629478	2.25197935	1.38807246	1.32741351	1.53725064	1.69178571	1.10566690	2.15757519	4.08141686	0.86538424	2.89526453	0.53966041	2.62151213	1.86640371	8.58114702	0.87539235	1.28211214
1670.000000	131	0	0	31.4	1.213379	4095.000000	7	1.97738723	0.65258882	2.14162969	0.92693748	0.60397335	0.17129719	2.35752730	0.89411261	0.74464989	1.17366388	1.12882011	0.17873939	0.58125377	0.22564877	0.81066298	0.35627613	2.25170337	1.38793210	1.32737470	1.53695678	1.69164447	1.10562806	2.15658144	4.08099414	0.86535975	2.89484912	0.53963492	2.62125087	1.86628046	8.58043727	0.87368335	1.28201644
1670.600000	131	0	0	31.4	1.213989	4095.000000	7	1.97723969	0.65256871	2.14155257	0.92694040	0.60363703	0.17127593	2.35728199	0.89405232	0.74459126	1.17362559	1.12879816	0.17873231	0.58124242	0.22564349	0.81062263	0.35628022	2.25147950	1.38777081	1.32736289	1.53679434	1.69163010	1.10561501	2.15595261	4.08133893	0.86530823	2.89478376	0.53960189	2.62088829	1.86608419	8.57954237	0.87222322	1.28193751
1671.100000	131	0	0	31.4	1.213379	4095.000000	7	1.97718011	0.65255081	2.14142439	0.92689210	0.60332961	0.17124397	2.35738889	0.89403543	0.74455336	1.17357742	1.12871217	0.17872708	0.58123150	0.22563757	0.81057193	0.35625499	2.25127658	1.38766643	1.32728493	1.53664896	1.69158576	1.10559752	2.15520576	4.08096212	0.86525594	2.89459471	0.53961107	2.62052703	1.86587135	8.58076073	0.87089733	1.28186121
1671.700000	131	0	0	31.4	1.212158	4095.000000	7	1.97701462	0.65252981	2.14148005	0.92684778	0.60306899	0.17122042	2.35729606	0.89410144	0.74452157	1.17355704	1.12873472	0.17872123	0.58121889	0.22563853	0.81052863	0.35624807	2.25130933	1.38754286	1.32722453	1.53656491	1.69146958	1.10553911	2.15482395	4.08069208	0.86522762	2.89482734	0.53959496	2.62022749	1.86555236	8.58164013	0.86962502	1.28185661
1672.300000	0	0	0	31.4	1.211548	4095.000000	0	1.97684157	0.65251655	2.14135340	0.92681832	0.60279839	0.17119580	2.35732081	0.89405050	0.74448979	1.17354036	1.12868632	0.17871939	0.58120082	0.22562477	0.81050057	0.35623670	2.25131094	1.38738788	1.32721002	1.53653993	1.69148682	1.10556075	2.15424802	4.08098240	0.86523834	2.89461650	0.53955785	2.61997769	1.86509771	8.58136059	0.86752462	1.28142093
1672.800000	0	0	0	31.4	1.213989	4095.000000	0	1.97615898	0.65235811	2.14080144	0.92674003	0.60178240	0.17114090	2.35706540	0.89399827	0.74436078	1.17348479	1.12863491	0.17871308	0.58122267	0.22561933	0.81044521	0.35623777	2.25104792	1.38742523	1.32714658	1.53626813	1.69126309	1.10546381	2.15199354	4.08046048	0.86501568	2.89344103	0.53947711	2.61761060	1.86427691	8.57597053	0.86274458	1.28118489
1673.400000	0	0	0	31.4	1.213379	4095.000000	0	1.97591796	0.65229933	2.14056661	0.92665645	0.60096255	0.17106949	2.35704740	0.89399333	0.74430076	1.17347460	1.12857629	0.17870554	0.58118947	0.22561885	0.81043315	0.35622888	2.25113487	1.38739661	1.32705142	1.53615912	1.69128895	1.10548693	2.15169336	4.08075398	0.86503456	2.89357871	0.53948078	2.61805881	1.86433287	8.57905573	0.86172505	1.28118522
1674.000000	0	0	0	31.4	1.212769	4095.000000	0	1.97605690	0.65233115	2.14063195	0.92665167	0.60105909	0.17105924	2.35693095	0.89402244	0.74432665	1.17342705	1.12849122	0.17870846	0.58118485	0.22561261	0.81042676	0.35622409	2.25110642	1.38737253	1.32712060	1.53615306	1.69126802	1.10546321	2.15146812	4.08058322	0.86506006	2.89373818	0.53948384	2.61838072	1.86438481	8.57699350	0.86113757	1.28125951
1674.500000	0	0	0	31.4	1.210938	4095.000000	0	1.97622468	0.65235015	2.14057580	0.92668033	0.60114690	0.17105771	2.35716441	0.89403413	0.74427110	1.17338228	1.12842539	0.17870507	0.58118023	0.22561645	0.81040929	0.35622658	2.25078386	1.38742139	1.32712870	1.53612581	1.69130620	1.10547804	2.15147633	4.08069208	0.86509066	2.89381898	0.53949383	2.61847126	1.86455988	8.57773732	0.86076469	1.28128614
1675.000000	0	0	0	31.4	1.214600	4095.000000	0	1.97623413	0.65239435	2.14061970	0.92667157	0.60122939	0.17105007	2.35713065	0.89404427	0.74429934	1.17336962	1.12838090	0.17870615	0.58117960	0.22560893	0.81040855	0.35622054	2.25090086	1.38737602	1.32704738	1.53612430	1.69138460	1.10545106	2.15133525	4.08067820	0.86505725	2.89385270	0.53948751	2.61855175	1.86441257	8.57690563	0.86050048	1.28131507
1675.600000	0	0	0	31.4	1.213989	4095.000000	0	1.97640477	0.65236385	2.14091478	0.92672597	0.60128459	0.17105175	2.35663396	0.89403569	0.74428216	1.17336129	1.12838511	0.17870430	0.58118989	0.22561101	0.81040338	0.35621468	2.25084665	1.38741022	1.32712836	1.53615912	1.69132467	1.10543179	2.15129369	4.08045728	0.86507638	2.89374521	0.53951870	2.61876116	1.86460465	8.57619331	0.86032631	1.28132362
1676.200000	0	0	0	31.4	1.213379	4095.000000	0	1.97639200	0.65238750	2.14083054	0.92673260	0.60134385	0.17104823	2.35678020	0.89405076	0.74430146	1.17337518	1.12836948	0.17870215	0.58117098	0.22561037	0.81038641	0.35621219	2.25092394	1.38734425	1.32711554	1.53620605	1.69145521	1.10543179	2.15139886	4.08039325	0.86509321	2.89390961	0.53949586	2.61896932	1.86459122	8.57806690	0.86018724	1.28135354
1676.700000	0	0	0	31.4	1.212769	4095.000000	0	1.97655887	0.65239081	2.14076060	0.92675941	0.60139757	0.17105618	2.35707552	0.89404167	0.74431064	1.17337549	1.12836287	0.17870076	0.58117119	0.22560893	0.81036943	0.35622214	2.25070229	1.38728422	1.32711014	1.53618297	1.69134519	1.10547833	2.15149531	4.08051491	0.86507511	2.89383162	0.53949077	2.61893221	1.86454286	8.57752076	0.86008632	1.28133776
1677.300000	0	0	0	31.4	1.211548	4095.000000	0	1.97663923	0.65241844	2.14076366	0.92673526	0.60145705	0.17105832	2.35729155	0.89403803	0.74435678	1.17333999	1.12838331	0.17870584	0.58118191	0.22561101	0.81034679	0.35622551	2.25087295	1.38727934	1.32716446	1.53620870	1.69132549	1.10545521	2.15141887	4.08068674	0.86513708	2.89366793	0.53953175	2.61893347	1.86461137	8.57838393	0.85994778	1.28141403
1677.800000	0	0	0	31.4	1.211548	4095.000000	0	1.97659290	0.65241799	2.14085454	0.92677453	0.60153145	0.17105404	2.35727693	0.89399022	0.74431323	1.17337920	1.12842659	0.17869861	0.58117791	0.22561245	0.81034630	0.35623439	2.25092125	1.38733448	1.32711419	1.53614928	1.69127910	1.10549019	2.15148659	4.08042100	0.86508939	2.89393490	0.53949321	2.61895108	1.86485273	8.57825837	0.85990940	1.28140614
1678.400000	0	0	0	31.4	1.212769	4095.000000	0	1.97658487	0.65241424	2.14092295	0.92681142	0.60157558	0.17105955	2.35723923	0.89399697	0.74430970	1.17337518	1.12841637	0.17870600	0.58117539	0.22561805	0.81037386	0.35622071	2.25096741	1.38720919	1.32710103	1.53614209	1.69132713	1.10550798	2.15176776	4.08078067	0.86507332	2.89408596	0.53947568	2.61905045	1.86469824	8.57852833	0.85984865	1.28139529
1679.000000	0	0	0	31.4	1.212158	4095.000000	0	1.97660756	0.65244031	2.14088415	0.92680160	0.60163400	0.17106261	2.35716891	0.89401516	0.74432359	1.17340822	1.12844913	0.17870323	0.58117665	0.22561293	0.81038690	0.35622338	2.25097170	1.38737392	1.32715772	1.53626283	1.69143386	1.10543653	2.15160921	4.08074865	0.86509143	2.89398900	0.53949077	2.61906429	1.86485856	8.57827407	0.85977139	1.28135354
1679.500000	0	0	0	31.4	1.211548	4095.000000	0	1.97674323	0.65240960	2.14098780	0.92685600	0.60166534	0.17105404	2.35695064	0.89402582	0.74433207	1.17339895	1.12847438	0.17869876	0.58117728	0.22561869	0.81038641	0.35622267	2.25087080	1.38737532	1.32714624	1.53609440	1.69135053	1.10545669	2.15162871	4.08052772	0.86511081	2.89396230	0.53948934	2.61893724	1.86474123	8.57816420	0.85971471	1.28141567
1680.000000	128	0	0	31.4	1.214600	4095.000000	1	1.97674843	0.65244319	2.14102915	0.92683743	0.60170052	0.17106138	2.35701083	0.89400763	0.74432900	1.17341470	1.12850715	0.17870338	0.58118170	0.22561901	0.81036721	0.35622000	2.25087402	1.38737113	1.32723330	1.53606299	1.69139774	1.10543090	2.15188834	4.08089060	0.86508327	2.89426162	0.53951992	2.61896617	1.86486393	8.57636903	0.85964126	1.28141436
1680.600000	128	0	0	31.4	1.212769	4095.000000	1	1.97655083	0.65239656	2.14091070	0.92676498	0.60140802	0.17103921	2.35713628	0.89402140	0.74425792	1.17338599	1.12836166	0.17869153	0.58114913	0.22560253	0.81022452	0.35618200	2.25059281	1.38695304	1.32705750	1.53560433	1.69107838	1.10530847	2.14964707	4.08017448	0.86477955	2.89248026	0.53939433	2.61579410	1.86337946	8.57145732	0.85575261	1.28076976
1681.200000	128	0	0	31.4	1.213989	4095.000000	1	1.97538307	0.65209540	2.13982399	0.92644312	0.59847460	0.17084274	2.35649673	0.89381119	0.74370580	1.17293128	1.12772667	0.17863967	0.58104765	0.22553965	0.80968387	0.35606141	2.24906448	1.38536047	1.32656831	1.53399387	1.69065403	1.10499190	2.14470186	4.07950227	0.86463166	2.89187926	0.53932889	2.61499969	1.86305460	8.57032883	0.85337747	1.28067150
1681.700000	128	0	0	31.4	1.212769	4095.000000	1	1.97520213	0.65207308	2.13961885	0.92640120	0.59795989	0.17077365	2.35655747	0.89381457	0.74356110	1.17285936	1.12760919	0.17863136	0.58099933	0.22553101	0.80960345	0.35604205	2.24887090	1.38516838	1.32656122	1.53373756	1.69058263	1.10500524	2.14363165	4.07957589	0.86461280	2.89220151	0.53932420	2.61508445	1.86286579	8.56955782	0.85206900	1.28059591
1682.300000	128	0	0	31.4	1.213379	4095.000000	1	1.97522953	0.65205011	2.13942496	0.92643728	0.59785846	0.17073879	2.35649673	0.89386211	0.74358815	1.17285628	1.12757074	0.17862274	0.58100458	0.22552877	0.80956509	0.35603441	2.24873417	1.38509587	1.32657708	1.53353610	1.69051328	1.10492047	2.14307349	4.07906914	0.86456844	2.89228787	0.53930952	2.61505494	1.86255130	8.57144478	0.85111012	1.28056765
1682.900000	128	0	0	31.4	1.213989	4095.000000	1	1.97513883	0.65205121	2.13924282	0.92645187	0.59772982	0.17071586	2.35646523	0.89389070	0.74356580	1.17283344	1.12756413	0.17861844	0.58099996	0.22552189	0.80953042	0.35602145	2.24866447	1.38494912	1.32655043	1.53339323	1.69051246	1.10492106	2.14283841	4.07887180	0.86455263	2.89237704	0.53928954	2.61504803	1.86275216	8.56908462	0.85033648	1.28058934
1683.400000	128	0	0	31.4	1.213989	4095.000000	1	1.97499570	0.65204436	2.13936425	0.92641420	0.59769707	0.17070042	2.35657266	0.89388940	0.74353663	1.17281399	1.12748752	0.17861659	0.58100962	0.22552413	0.80951001	0.35603228	2.24852829	1.38496376	1.32649612	1.53342346	1.69048456	1.10493233	2.14248175	4.07927823	0.86457353	2.89256242	0.53929851	2.61494694	1.86289353	8.57045107	0.84976067	1.28061793
1684.000000	128	0	0	31.4	1.212158	4095.000000	1	1.97504813	0.65202934	2.13929996	0.92642906	0.59764647	0.17068880	2.35659515	0.89391070	0.74352651	1.17277387	1.12749683	0.17861105	0.58100689	0.22552173	0.80954099	0.35602287	2.24847360	1.38492995	1.32653187	1.53324546	1.69043696	1.10493381	2.14230702	4.07899660	0.86457557	2.89238898	0.53930137	2.61500220	1.86279466	8.57055137	0.84925322	1.28052001
1684.600000	128	0	0	31.4	1.212769	4095.000000	1	1.97509065	0.65205342	2.13954997	0.92641552	0.59761139	0.17068131	2.35663790	0.89389174	0.74353192	1.17279146	1.12750013	0.17860566	0.58099954	0.22551486	0.80951886	0.35602766	2.24844251	1.38496097	1.32649882	1.53324357	1.69048415	1.10487987	2.14202758	4.07878113	0.86454957	2.89248518	0.53929505	2.61494443	1.86279421	8.56919430	0.84880020	1.28055221
1685.100000	128	0	0	31.4	1.214600	4095.000000	1	1.97514166	0.65203155	2.13945813	0.92640518	0.59758035	0.17066832	2.35658897	0.89385432	0.74350534	1.17280535	1.12743074	0.17860797	0.58099638	0.22551821	0.80949255	0.35603406	2.24859745	1.38495191	1.32640977	1.53326285	1.69042219	1.10488580	2.14184982	4.07865527	0.86453147	2.89253082	0.53930932	2.61491116	1.86269042	8.56857699	0.84844747	1.28044016
1685.600000	128	0	0	31.4	1.213989	4095.000000	1	1.97497822	0.65204547	2.13930762	0.92640836	0.59757653	0.17066465	2.35656141	0.89381301	0.74348040	1.17283313	1.12753228	0.17860659	0.58099176	0.22551646	0.80950804	0.35602908	2.24850738	1.38499827	1.32645901	1.53322128	1.69044435	1.10489232	2.14185647	4.07849529	0.86451209	2.89235106	0.53928547	2.61505871	1.86253833	8.57026614	0.84807464	1.28048715
1686.200000	128	0	0	31.4	1.213379	4095.000000	1	1.97486108	0.65203641	2.13952037	0.92640624	0.59756292	0.17065686	2.35674477	0.89385094	0.74345969	1.17277202	1.12753108	0.17860582	0.58099491	0.22551933	0.80951419	0.35603193	2.24851167	1.38492716	1.32650691	1.53322921	1.69043286	1.10487394	2.14182378	4.07871714	0.86450980	2.89247535	0.53926325	2.61487976	1.86244708	8.56939173	0.84781008	1.28054202
1686.800000	128	0	0	31.4	1.214600	4095.000000	1	1.97505711	0.65204547	2.13936935	0.92637812	0.59755612	0.17064784	2.35669133	0.89379768	0.74348722	1.17278529	1.12746679	0.17860059	0.58098546	0.22552333	0.80949033	0.35603388	2.24844412	1.38489928	1.32651703	1.53322090	1.69043286	1.10493588	2.14175074	4.07852302	0.86449119	2.89240373	0.53926957	2.61490362	1.86241040	8.56791276	0.84750371	1.28052559
1687.300000	128	0	0	31.4	1.212769	4095.000000	1	1.97495413	0.65204260	2.13954895	0.92637493	0.59755038	0.17064371	2.35660528	0.89385848	0.74348252	1.17275844	1.12742834	0.17860690	0.58096571	0.22551006	0.80947927	0.35602411	2.24837282	1.38482574	1.32644519	1.53320654	1.69039265	1.10490032	2.14158679	4.07861261	0.86453504	2.89234404	0.53930035	2.61489923	1.86249807	8.56945127	0.84719993	1.28055911
1687.900000	128	0	0	31.4	1.213989	4095.000000	1	1.97499617	0.65200040	2.13951986	0.92639377	0.59754230	0.17063424	2.35655410	0.89385796	0.74342935	1.17280658	1.12739559	0.17860320	0.58098420	0.22551326	0.80947410	0.35602944	2.24821736	1.38487174	1.32647757	1.53304518	1.69047963	1.10491662	2.14171447	4.07870007	0.86453529	2.89220713	0.53929933	2.61481447	1.86235359	8.56995898	0.84697030	1.28057225
1688.400000	128	0	0	31.4	1.210327	4095.000000	1	1.97491398	0.65202647	2.13944486	0.92643065	0.59755591	0.17062506	2.35649673	0.89383847	0.74342605	1.17282819	1.12747700	0.17860320	0.58099029	0.22551758	0.80944238	0.35601381	2.24830527	1.38486233	1.32641753	1.53311547	1.69043245	1.10492640	2.14164144	4.07851555	0.86451388	2.89251186	0.53926610	2.61469769	1.86250567	8.57112188	0.84671123	1.28056371
1689.000000	128	0	0	31.4	1.211548	4095.000000	1	1.97489273	0.65203155	2.13929792	0.92640120	0.59754315	0.17062201	2.35654341	0.89384003	0.74342629	1.17278838	1.12747520	0.17859659	0.58098882	0.22551534	0.80946279	0.35601221	2.24838515	1.38487941	1.32641044	1.53302742	1.69050877	1.10487691	2.14146984	4.07877793	0.86451974	2.89234404	0.53929953	2.61471464	1.86237641	8.57146359	0.84648016	1.28051048
1689.600000	128	0	0	31.4	1.213379	4095.000000	1	1.97490264	0.65203045	2.13937700	0.92640359	0.59753741	0.17061161	2.35660246	0.89385380	0.74342958	1.17277757	1.12749383	0.17859905	0.58097601	0.22551278	0.80947583	0.35601488	2.24834387	1.38493622	1.32644890	1.53288762	1.69045296	1.10491188	2.14148260	4.07860088	0.86453376	2.89243392	0.53928914	2.61472783	1.86241621	8.57194955	0.84623679	1.28049339
1690.100000	128	0	0	31.4	1.213379	4095.000000	1	1.97497680	0.65203442	2.13940557	0.92641871	0.59753954	0.17060672	2.35657491	0.89389589	0.74339900	1.17276338	1.12756112	0.17859628	0.58098609	0.22551134	0.80946083	0.35601186	2.24834387	1.38484979	1.32649983	1.53291142	1.69035695	1.10490002	2.14160722	4.07847289	0.86455339	2.89255399	0.53929444	2.61487537	1.86233704	8.57013763	0.84606096	1.28049733
1690.600000	128	0	0	31.3	1.213379	4095.000000	1	1.97489461	0.65200349	2.13940966	0.92642932	0.59754889	0.17060626	2.35662215	0.89386341	0.74338371	1.17274270	1.12754340	0.17859828	0.58097748	0.22551518	0.80945960	0.35601949	2.24818198	1.38485885	1.32654975	1.53289404	1.69045666	1.10487513	2.14137434	4.07844516	0.86451770	2.89239460	0.53927833	2.61473096	1.86223462	8.57279615	0.84592243	1.28048419
1691.200000	128	0	0	31.3	1.212769	4095.000000	3	1.97493240	0.65199731	2.13953670	0.92643914	0.59753720	0.17060489	2.35675320	0.89384808	0.74340065	1.17269394	1.12744997	0.17859874	0.58099386	0.22551150	0.80945345	0.35601683	2.24820717	1.38491601	1.32657134	1.53292503	1.69043819	1.10498775	2.14228608	4.07912035	0.86488818	2.89469240	0.53946406	2.61979461	1.86533376	8.57803865	0.85116244	1.28176749
1691.800000	128	0	0	31.4	1.210938	4095.000000	3	1.97743216	0.65264540	2.14212107	0.92713468	0.60349228	0.17094686	2.35774450	0.89412405	0.74450839	1.17349590	1.12859102	0.17869030	0.58123192	0.22562349	0.81042504	0.35624878	2.25084934	1.38798517	1.32757687	1.53633513	1.69188467	1.10575763	2.15459838	4.08147557	0.86545617	2.89742421	0.53964899	2.62318489	1.86652023	8.58419433	0.85739382	1.28215852
1692.300000	128	0	0	31.4	1.212158	4095.000000	3	1.97794439	0.65277138	2.14261102	0.92725546	0.60570471	0.17113845	2.35805514	0.89419006	0.74486205	1.17382939	1.12909162	0.17872677	0.58130924	0.22565693	0.81080228	0.35634167	2.25176941	1.38874437	1.32769061	1.53704501	1.69214050	1.10584956	2.15808202	4.08178411	0.86554189	2.89732641	0.53967122	2.62356797	1.86694651	8.58345591	0.86132303	1.28222496
1692.900000	128	0	0	31.4	1.211548	4095.000000	3	1.97819842	0.65280852	2.14256555	0.92730351	0.60639319	0.17122317	2.35798142	0.89420773	0.74498851	1.17397578	1.12922905	0.17874001	0.58133761	0.22566957	0.81093961	0.35636832	2.25216891	1.38897248	1.32774293	1.53742751	1.69220292	1.10589582	2.15969382	4.08176383	0.86562021	2.89723848	0.53971017	2.62394418	1.86733880	8.58649824	0.86469847	1.28238351
1693.400000	128	0	0	31.4	1.212158	4095.000000	3	1.97826182	0.65285759	2.14282666	0.92733881	0.60700003	0.17128771	2.35777038	0.89415393	0.74511192	1.17405979	1.12930634	0.17875355	0.58134518	0.22568333	0.81104669	0.35638218	2.25258137	1.38916951	1.32786682	1.53776387	1.69236679	1.10598360	2.16092755	4.08187059	0.86568527	2.89707527	0.53973851	2.62449631	1.86758587	8.58262648	0.86802614	1.28254470
1694.000000	128	0	0	31.4	1.213989	4095.000000	3	1.97836732	0.65292369	2.14294828	0.92732156	0.60756345	0.17133711	2.35795440	0.89418356	0.74521107	1.17413361	1.12942364	0.17876309	0.58136514	0.22568845	0.81112792	0.35640172	2.25285799	1.38939173	1.32788944	1.53816167	1.69248262	1.10599931	2.16228828	4.08233187	0.86574880	2.89714843	0.53974851	2.62477684	1.86786167	8.58287467	0.87118843	1.28253121
1694.600000	128	0	0	31.4	1.212769	4095.000000	3	1.97865500	0.65295265	2.14297384	0.92738235	0.60814145	0.17139324	2.35800449	0.89418798	0.74534981	1.17418674	1.12953192	0.17877217	0.58138174	0.22570141	0.81124584	0.35641983	2.25308254	1.38971427	1.32792083	1.53830339	1.69265473	1.10604528	2.16339450	4.08263943	0.86583428	2.89773027	0.53977053	2.62511478	1.86818596	8.58573435	0.87441342	1.28272269
1695.100000	128	0	0	31.4	1.212769	4095.000000	3	1.97883482	0.65296657	2.14324931	0.92737863	0.60865862	0.17143561	2.35807596	0.89417316	0.74538915	1.17429361	1.12974308	0.17878310	0.58139099	0.22570813	0.81133373	0.35644808	2.25323727	1.38989426	1.32794345	1.53871002	1.69260543	1.10606545	2.16440271	4.08281992	0.86587485	2.89751285	0.53968142	2.62568799	1.86835148	8.58700756	0.87766882	1.28279573
1695.700000	128	0	0	31.4	1.210327	4095.000000	3	1.97903359	0.65303820	2.14339038	0.92744102	0.60914125	0.17147935	2.35821329	0.89420955	0.74549634	1.17435509	1.12973376	0.17879341	0.58140822	0.22572125	0.81138617	0.35645394	2.25346508	1.39010119	1.32805722	1.53898369	1.69271717	1.10618230	2.16543359	4.08313180	0.86589756	2.89782385	0.53978419	2.62589865	1.86867764	8.58560234	0.88085535	1.28279475
1696.200000	128	0	0	31.4	1.212158	4095.000000	3	1.97898390	0.65306407	2.14357849	0.92746253	0.60957795	0.17151851	2.35815138	0.89428154	0.74551024	1.17440297	1.12990223	0.17879849	0.58141621	0.22572525	0.81146545	0.35646940	2.25376170	1.39027737	1.32806330	1.53930175	1.69279974	1.10626743	2.16663439	4.08295663	0.86594502	2.89833898	0.53983212	2.62620142	1.86882346	8.58596382	0.88393951	1.28301422
1696.800000	128	0	0	31.4	1.213379	4095.000000	3	1.97926314	0.65310497	2.14352277	0.92751297	0.61001199	0.17155461	2.35828759	0.89430259	0.74561225	1.17445116	1.12990313	0.17881157	0.58142272	0.22573101	0.81155975	0.35649231	2.25390734	1.39041372	1.32816459	1.53950915	1.69276359	1.10630006	2.16754124	4.08284235	0.86598891	2.89837698	0.53985272	2.62668719	1.86910976	8.58753265	0.88690463	1.28307477
1697.300000	128	0	0	31.4	1.212769	4095.000000	3	1.97921202	0.65310585	2.14371651	0.92750421	0.61038266	0.17158704	2.35837596	0.89432286	0.74565490	1.17447742	1.13000843	0.17881696	0.58143302	0.22573613	0.81160383	0.35650599	2.25429916	1.39054308	1.32818113	1.53966348	1.69289957	1.10633743	2.16833524	4.08320443	0.86601035	2.89833687	0.53983355	2.62669223	1.86936781	8.59118767	0.88976452	1.28314618
1697.900000	128	0	0	31.4	1.212769	4095.000000	3	1.97944443	0.65315184	2.14383307	0.92753023	0.61073820	0.17162146	2.35820091	0.89434626	0.74579321	1.17449905	1.13003972	0.17881942	0.58145971	0.22574381	0.81164520	0.35650919	2.25434807	1.39066266	1.32823380	1.53987925	1.69298584	1.10631963	2.16884146	4.08333688	0.86613565	2.89881831	0.53985578	2.62700898	1.86956037	8.59095798	0.89258842	1.28316659
1698.400000	128	0	0	31.4	1.212158	4095.000000	3	1.97956799	0.65315670	2.14406417	0.92754589	0.61107064	0.17165649	2.35815701	0.89434392	0.74579368	1.17452407	1.13009539	0.17882558	0.58145109	0.22574701	0.81172400	0.35652927	2.25454750	1.39078365	1.32823144	1.54004689	1.69293284	1.10636502	2.16975233	4.08338602	0.86611651	2.89902457	0.53986903	2.62732641	1.86980591	8.59061818	0.89516364	1.28318502
1699.000000	128	0	0	31.4	1.213989	4095.000000	3	1.97970764	0.65317350	2.14408769	0.92755757	0.61134605	0.17169398	2.35839397	0.89435145	0.74584835	1.17460625	1.13019619	0.17883450	0.58148241	0.22575005	0.81174025	0.35652998	2.25452493	1.39089975	1.32829154	1.54026537	1.69303309	1.10641544	2.17036599	4.08355801	0.86613208	2.89887110	0.53989840	2.62768174	1.86967752	8.58957375	0.89765509	1.28329231
1699.600000	128	0	0	31.3	1.213379	4095.000000	3	1.97983784	0.65318522	2.14406212	0.92759448	0.61166425	0.17171708	2.35833768	0.89432806	0.74598573	1.17465569	1.13021213	0.17883543	0.58147148	0.22575933	0.81182374	0.35654277	2.25470126	1.39106797	1.32835536	1.54045125	1.69311116	1.10646587	2.17098345	4.08383043	0.86616219	2.89895769	0.53989779	2.62783513	1.86991141	8.58955802	0.89993142	1.28337327
1700.100000	128	0	0	31.3	1.213989	4095.000000	3	1.97976162	0.65322745	2.14412962	0.92764732	0.61191229	0.17173865	2.35835907	0.89432183	0.74600741	1.17468968	1.13026871	0.17884266	0.58150889	0.22576173	0.81186856	0.35654046	2.25471093	1.39107916	1.32840061	1.54058479	1.69312965	1.10648515	2.17182479	4.08392978	0.86619537	2.89887110	0.53992206	2.62817728	1.87001646	8.59261323	0.90213220	1.28349210
1700.700000	128	0	0	31.3	1.213989	4095.000000	3	1.97983500	0.65324779	2.14427075	0.92759660	0.61222310	0.17176466	2.35825888	0.89428674	0.74605502	1.17475055	1.13034003	0.17885343	0.58150427	0.22577069	0.81193851	0.35655716	2.25494427	1.39121067	1.32844586	1.54079916	1.69311198	1.10651571	2.17241158	4.08368406	0.86625918	2.89895347	0.53993246	2.62827829	1.87012197	8.59251252	0.90414227	1.28353423
1701.200000	128	0	0	31.3	1.212158	4095.000000	3	1.97992070	0.65327565	2.14433927	0.92759766	0.61242461	0.17178195	2.35851724	0.89427270	0.74609014	1.17473788	1.13040503	0.17885436	0.58149586	0.22576541	0.81199344	0.35657368	2.25492008	1.39141250	1.32840162	1.54101013	1.69324223	1.10656377	2.17314568	4.08411462	0.86624846	2.89907807	0.53995530	2.62848097	1.87027867	8.59219150	0.90601849	1.28358262
1701.800000	128	0	0	31.3	1.212769	4095.000000	3	1.98001398	0.65330838	2.14453973	0.92763192	0.61265194	0.17180490	2.35836864	0.89428804	0.74615071	1.17480925	1.13054678	0.17885590	0.58152381	0.22577261	0.81204023	0.35657492	2.25520237	1.39148107	1.32848638	1.54109779	1.69325373	1.10654389	2.17350790	4.08418728	0.86631839	2.89901401	0.53996550	2.62868618	1.87041877	8.59196806	0.90777611	1.28360369
1702.300000	128	0	0	31.3	1.210938	4095.000000	3	1.98009068	0.65330904	2.14432035	0.92768768	0.61286297	0.17183198	2.35843844	0.89432754	0.74621222	1.17483552	1.13048839	0.17886405	0.58150532	0.22577805	0.81206782	0.35658310	2.25529917	1.39167523	1.32848368	1.54126402	1.69323319	1.10655279	2.17423719	4.08446403	0.86636765	2.89905414	0.53998712	2.62880490	1.87057550	8.59218836	0.90950659	1.28364385
1702.900000	128	0	0	31.4	1.213379	4095.000000	3	1.98010868	0.65331590	2.14436893	0.92767891	0.61307790	0.17185004	2.35830166	0.89433430	0.74623297	1.17485066	1.13045980	0.17886682	0.58153327	0.22578589	0.81211462	0.35659482	2.25546964	1.39164094	1.32843336	1.54143671	1.69327099	1.10658780	2.17478315	4.08483485	0.86642330	2.89931885	0.54000099	2.62907077	1.87089842	8.59375584	0.91102407	1.28368302
1703.500000	128	0	0	31.4	1.213989	4095.000000	3	1.98026873	0.65332386	2.14447581	0.92771502	0.61324320	0.17187268	2.35846602	0.89436107	0.74625583	1.17487476	1.13051759	0.17887283	0.58152823	0.22578637	0.81213630	0.35659838	2.25554655	1.39179734	1.32845126	1.54152933	1.69334208	1.10664624	2.17535984	4.08483912	0.86640262	2.89949980	0.54000629	2.62918192	1.87089213	8.59410843	0.91252673	1.28373536
1704.000000	128	0	0	31.4	1.213379	4095.000000	3	1.98031846	0.65334354	2.14461491	0.92773866	0.61343497	0.17189196	2.35845420	0.89440396	0.74629708	1.17488774	1.13062714	0.17887221	0.58151519	0.22578797	0.81215798	0.35660033	2.25563529	1.39181133	1.32852724	1.54164434	1.69348180	1.10661776	2.17564513	4.08475683	0.86642662	2.89962584	0.54000915	2.62935246	1.87104081	8.59476645	0.91397371	1.28377948
1704.600000	128	0	0	31.4	1.212769	4095.000000	3	1.98033219	0.65333381	2.14484404	0.92773521	0.61362204	0.17190588	2.35852625	0.89438083	0.74636520	1.17490597	1.13063286	0.17887883	0.58153999	0.22579822	0.81219025	0.35661721	2.25568101	1.39189636	1.32855865	1.54183643	1.69342427	1.10668095	2.17610687	4.08494599	0.86645827	2.89981527	0.53993103	2.62952111	1.87122363	8.59243384	0.91534458	1.28381602
1705.100000	128	0	0	31.4	1.212158	4095.000000	3	1.98046385	0.65336454	2.14476528	0.92775512	0.61377085	0.17192930	2.35871314	0.89441903	0.74634351	1.17494151	1.13068523	0.17888422	0.58153663	0.22579902	0.81222227	0.35661437	2.25581440	1.39187011	1.32854075	1.54182732	1.69353440	1.10663734	2.17674619	4.08481347	0.86648099	2.89982301	0.54003220	2.62953311	1.87128293	8.59452716	0.91661647	1.28384927
1705.700000	128	0	0	31.4	1.212158	4095.000000	3	1.98051121	0.65338400	2.14472027	0.92776946	0.61392892	0.17194766	2.35867430	0.89440500	0.74645195	1.17490010	1.13075747	0.17888452	0.58155492	0.22580158	0.81222276	0.35662520	2.25580741	1.39200833	1.32864004	1.54193059	1.69351468	1.10665040	2.17717285	4.08514799	0.86650320	2.89958923	0.54003934	2.62967019	1.87132741	8.59586228	0.91783213	1.28392302
1706.200000	128	0	0	31.4	1.212769	4095.000000	3	1.98061020	0.65338290	2.14489315	0.92776627	0.61406400	0.17196602	2.35877169	0.89433300	0.74645242	1.17492390	1.13070329	0.17888652	0.58154441	0.22580158	0.81228558	0.35663551	2.25602042	1.39204647	1.32853332	1.54204031	1.69347769	1.10674000	2.17752587	4.08518326	0.86650116	2.89999062	0.54004709	2.62996521	1.87142490	8.59501835	0.91899064	1.28387660
1706.800000	128	0	0	31.4	1.210327	4095.000000	3	1.98055289	0.65338710	2.14485837	0.92782283	0.61421393	0.17197995	2.35873454	0.89437615	0.74652008	1.17496500	1.13083935	0.17889099	0.58157741	0.22580526	0.81229445	0.35664066	2.25602580	1.39211821	1.32858803	1.54207866	1.69346290	1.10667027	2.17786961	4.08512234	0.86652336	2.90020895	0.54001853	2.63010042	1.87158754	8.59571112	0.92000072	1.28394245
1707.400000	128	0	0	31.4	1.213379	4095.000000	6	1.98060641	0.65342469	2.14479955	0.92783903	0.61434623	0.17199525	2.35885332	0.89437797	0.74653564	1.17498261	1.13085350	0.17890484	0.58157446	0.22580590	0.81231687	0.35665470	2.25475717	1.39020047	1.32778648	1.53896360	1.69131974	1.10553496	2.16187585	4.08048930	0.86488308	2.89029600	0.53951075	2.61539403	1.86411977	8.57904632	0.88012326	1.28111224
1707.900000	128	0	0	31.4	1.212158	4095.000000	6	1.97517332	0.65208104	2.13943976	0.92634336	0.59851821	0.17118784	2.35644218	0.89373844	0.74393312	1.17301184	1.12779517	0.17867122	0.58102181	0.22555885	0.80989587	0.35606762	2.24977622	1.38538452	1.32651838	1.53450734	1.69046814	1.10509653	2.14868920	4.07942759	0.86472626	2.89103768	0.53940616	2.61494129	1.86352715	8.57683659	0.86657161	1.28088183
1708.500000	128	0	0	31.4	1.212158	4095.000000	6	1.97503585	0.65206557	2.13950507	0.92637626	0.59774534	0.17099441	2.35640956	0.89379456	0.74377333	1.17286492	1.12774770	0.17865845	0.58102076	0.22554509	0.80974412	0.35604524	2.24938519	1.38515513	1.32660035	1.53406986	1.69035736	1.10500701	2.14624699	4.07935078	0.86467526	2.89153811	0.53939943	2.61496766	1.86352894	8.57428587	0.86110730	1.28080657
1709.000000	128	0	0	31.4	1.213989	4095.000000	6	1.97493902	0.65204304	2.13940404	0.92636459	0.59755187	0.17091674	2.35620486	0.89378391	0.74373380	1.17281986	1.12753919	0.17863582	0.58101256	0.22553117	0.80967329	0.35603121	2.24903553	1.38504742	1.32647622	1.53381808	1.69045953	1.10503221	2.14526811	4.07910008	0.86463804	2.89167920	0.53936783	2.61504929	1.86328549	8.57558147	0.85796159	1.28071093
1709.600000	131	0	0	31.4	1.213989	4095.000000	6	1.97485872	0.65206447	2.13930558	0.92635795	0.59745535	0.17085971	2.35657547	0.89376598	0.74372015	1.17283591	1.12748541	0.17863429	0.58100122	0.22553149	0.80960837	0.35603104	2.24881085	1.38502650	1.32648667	1.53357162	1.69031510	1.10498419	2.14438580	4.07931984	0.86461407	2.89211445	0.53934989	2.61512401	1.86313111	8.57509519	0.85570901	1.28068826
1710.100000	131	0	0	31.4	1.213379	4095.000000	6	1.97486580	0.65205585	2.13931578	0.92639775	0.59731931	0.17081706	2.35668852	0.89377481	0.74364039	1.17277788	1.12750494	0.17862675	0.58099470	0.22552573	0.80956484	0.35602393	2.24860335	1.38497526	1.32650826	1.53344765	1.69030567	1.10495959	2.14365977	4.07935824	0.86456920	2.89207584	0.53932114	2.61502606	1.86298436	8.57397848	0.85400984	1.28070075
1710.700000	131	0	0	31.4	1.213379	4095.000000	6	1.97482849	0.65202316	2.13943619	0.92640252	0.59727871	0.17078496	2.35633982	0.89376624	0.74358745	1.17272140	1.12738207	0.17862428	0.58099891	0.22552333	0.80955574	0.35602393	2.24860335	1.38494598	1.32644890	1.53340721	1.69038075	1.10491988	2.14343587	4.07945319	0.86458883	2.89224223	0.53930728	2.61494820	1.86295438	8.57437370	0.85273954	1.28061169
1711.200000	131	0	0	31.4	1.213379	4095.000000	6	1.97469718	0.65202073	2.13945813	0.92641101	0.59726809	0.17076142	2.35646130	0.89383691	0.74352439	1.17274239	1.12749202	0.17862182	0.58098903	0.22552445	0.80954861	0.35602447	2.24860120	1.38493030	1.32637941	1.53328325	1.69034218	1.10492818	2.14300245	4.07917155	0.86454116	2.89264528	0.53931625	2.61497394	1.86290964	8.57541205	0.85169301	1.28058869
1711.800000	131	0	0	31.4	1.212769	4095.000000	6	1.97468963	0.65202978	2.13940659	0.92639669	0.59724067	0.17074307	2.35643599	0.89381327	0.74355404	1.17271986	1.12740941	0.17861536	0.58099029	0.22552333	0.80951591	0.35602358	2.24855831	1.38490381	1.32637469	1.53322581	1.69034875	1.10490714	2.14292478	4.07926223	0.86452382	2.89269163	0.53932848	2.61495197	1.86283134	8.57506696	0.85082128	1.28068234
1712.400000	131	0	0	31.4	1.213989	4095.000000	6	1.97465704	0.65201609	2.13945149	0.92636485	0.59720773	0.17072671	2.35662215	0.89381275	0.74354486	1.17273344	1.12733341	0.17861767	0.58098063	0.22551821	0.80949255	0.35602642	2.24851381	1.38485710	1.32645362	1.53312265	1.69030156	1.10491306	2.14268103	4.07923342	0.86455875	2.89254557	0.53929097	2.61494318	1.86282866	8.57439252	0.85006218	1.28064685
1712.900000	131	0	0	31.4	1.210938	4095.000000	6	1.97474347	0.65202404	2.13947394	0.92634283	0.59721113	0.17071800	2.35648942	0.89381405	0.74353286	1.17268283	1.12745297	0.17861228	0.58096781	0.22551310	0.80949894	0.35602642	2.24855027	1.38478008	1.32641584	1.53304934	1.69025069	1.10490091	2.14236629	4.07922169	0.86452025	2.89248869	0.53927976	2.61478245	1.86283492	8.57388125	0.84944179	1.28057225
1713.500000	131	0	0	31.4	1.211548	4095.000000	6	1.97468679	0.65203155	2.13940455	0.92638024	0.59722090	0.17070486	2.35651585	0.89379820	0.74352275	1.17268900	1.12748361	0.17861167	0.58097286	0.22551214	0.80949525	0.35601985	2.24868860	1.38479507	1.32644519	1.53287288	1.69018710	1.10490239	2.14208531	4.07904781	0.86453682	2.89221696	0.53930932	2.61485967	1.86258664	8.57364602	0.84888979	1.28057554
1714.000000	131	0	0	31.4	1.213379	4095.000000	6	1.97469624	0.65201255	2.13943517	0.92639642	0.59719731	0.17069171	2.35668627	0.89377559	0.74350863	1.17262666	1.12742083	0.17860566	0.58099681	0.22550990	0.80947656	0.35601949	2.24846610	1.38478147	1.32640403	1.53296886	1.69020146	1.10496137	2.14213384	4.07898700	0.86451745	2.89204775	0.53928710	2.61490864	1.86261751	8.57349548	0.84837330	1.28047302
1714.600000	131	0	0	31.4	1.214600	4095.000000	6	1.97467168	0.65202581	2.13962140	0.92638395	0.59718902	0.17068131	2.35662890	0.89375325	0.74351075	1.17267573	1.12744095	0.17861136	0.58099765	0.22550926	0.80945665	0.35602500	2.24843179	1.38473861	1.32647116	1.53295639	1.69025479	1.10488106	2.14203780	4.07920569	0.86449246	2.89256031	0.53924470	2.61476173	1.86257411	8.57409767	0.84789885	1.28047992
1715.100000	131	0	0	31.4	1.213989	4095.000000	6	1.97463815	0.65200592	2.13958466	0.92637520	0.59720815	0.17066924	2.35666827	0.89377325	0.74347334	1.17270196	1.12749893	0.17860397	0.58098168	0.22550798	0.80947337	0.35602802	2.24830795	1.38475708	1.32636154	1.53293901	1.69037583	1.10487039	2.14183246	4.07885047	0.86452968	2.89209901	0.53925020	2.61490550	1.86254549	8.57265504	0.84750346	1.28052001
1715.700000	131	0	0	31.4	1.212769	4095.000000	6	1.97463720	0.65201101	2.13944639	0.92637838	0.59720603	0.17066358	2.35652091	0.89379664	0.74350416	1.17273745	1.12743254	0.17860828	0.58099008	0.22551166	0.80946206	0.35603228	2.24841999	1.38482260	1.32638683	1.53283170	1.69021089	1.10489350	2.14192849	4.07927930	0.86449935	2.89228998	0.53927976	2.61479186	1.86248376	8.57267699	0.84713842	1.28053019
1716.300000	131	0	0	31.4	1.213379	4095.000000	6	1.97459234	0.65203663	2.13949537	0.92637201	0.59723791	0.17065854	2.35664127	0.89377975	0.74348510	1.17272511	1.12743525	0.17860136	0.58096844	0.22550798	0.80944804	0.35602766	2.24846878	1.38473651	1.32637975	1.53284115	1.69034095	1.10491336	2.14168842	4.07944359	0.86451005	2.89240022	0.53927405	2.61472908	1.86247973	8.57077706	0.84677322	1.28050686
1716.800000	131	0	0	31.4	1.213379	4095.000000	6	1.97459470	0.65198869	2.13941017	0.92628898	0.59721729	0.17064784	2.35661034	0.89378962	0.74347263	1.17270227	1.12729166	0.17859766	0.58097622	0.22550926	0.80943697	0.35603033	2.24835781	1.38478356	1.32631061	1.53270476	1.69032946	1.10487483	2.14177219	4.07912035	0.86450597	2.89244796	0.53926692	2.61470460	1.86236030	8.57084916	0.84644262	1.28048780
1717.400000	131	0	0	31.4	1.212158	4095.000000	6	1.97458289	0.65198891	2.13939690	0.92630755	0.59721028	0.17064035	2.35636232	0.89379846	0.74342347	1.17268283	1.12738688	0.17859966	0.58095101	0.22550174	0.80944632	0.35602251	2.24823183	1.38473129	1.32634670	1.53267038	1.69037665	1.10487305	2.14159751	4.07886327	0.86451898	2.89245709	0.53923919	2.61458657	1.86245379	8.57184295	0.84611940	1.28043786
1718.000000	131	0	0	31.4	1.212769	4095.000000	7	1.97462492	0.65199201	2.13950150	0.92633699	0.59720199	0.17063301	2.35646692	0.89376338	0.74340206	1.17270381	1.12730487	0.17859058	0.58096760	0.22550734	0.80942124	0.35602287	2.24851757	1.38535384	1.32661857	1.53376100	1.69194503	1.10575941	2.15238717	4.08334222	0.86603740	2.90112472	0.53976360	2.62882952	1.86947598	8.59157156	0.86381499	1.28322254
1718.500000	131	0	0	31.4	1.213989	4095.000000	7	1.97970954	0.65328936	2.14464253	0.92780212	0.61197049	0.17139920	2.35868162	0.89439356	0.74592093	1.17448082	1.13010532	0.17880880	0.58146770	0.22575069	0.81175971	0.35657475	2.25434431	1.39149016	1.32843606	1.54015688	1.69333551	1.10642019	2.17036754	4.08467989	0.86632860	2.90174551	0.53989330	2.63040182	1.87065409	8.59121599	0.88594708	1.28351843
1719.000000	131	0	0	31.4	1.211548	4095.000000	7	1.98022611	0.65338577	2.14490645	0.92784275	0.61425824	0.17163967	2.35901153	0.89442605	0.74625536	1.17480987	1.13056935	0.17884174	0.58153642	0.22577613	0.81203235	0.35662609	2.25527981	1.39202583	1.32866266	1.54094259	1.69365071	1.10655042	2.17456381	4.08505287	0.86641896	2.90121913	0.53991492	2.63066850	1.87112750	8.59502779	0.90189686	1.28375577
1719.600000	131	0	0	31.4	1.212158	4095.000000	7	1.98024932	0.65342248	2.14506348	0.92786373	0.61480133	0.17175441	2.35881786	0.89442865	0.74633762	1.17491802	1.13078155	0.17885944	0.58153747	0.22578781	0.81213458	0.35662307	2.25561647	1.39208147	1.32863261	1.54125415	1.69340988	1.10656525	2.17543142	4.08487546	0.86635821	2.90045617	0.53991839	2.62991404	1.87084452	8.59425325	0.90751213	1.28373174
1720.200000	131	0	0	31.4	1.212769	4095.000000	7	1.97996284	0.65334420	2.14465071	0.92775406	0.61374096	0.17177262	2.35863940	0.89434132	0.74618724	1.17482254	1.13060667	0.17885528	0.58152633	0.22576733	0.81202496	0.35658772	2.25515129	1.39157552	1.32851880	1.54078777	1.69316786	1.10642375	2.17386759	4.08440526	0.86621758	2.89925478	0.53986455	2.62829281	1.87002634	8.59154009	0.90529144	1.28332522
1720.700000	131	0	0	31.4	1.213379	4095.000000	7	1.97947378	0.65318699	2.14407491	0.92760855	0.61192840	0.17172274	2.35867993	0.89426569	0.74591079	1.17465105	1.13028917	0.17883250	0.58146728	0.22575133	0.81178975	0.35654010	2.25459212	1.39088716	1.32834725	1.54002337	1.69283466	1.10634040	2.17130752	4.08378235	0.86605577	2.89826015	0.53980214	2.62700583	1.86916002	8.58724337	0.90093419	1.28312512
1721.300000	131	0	0	31.4	1.212769	4095.000000	7	1.97895361	0.65309236	2.14360916	0.92742668	0.61027711	0.17166170	2.35800787	0.89420409	0.74568953	1.17446846	1.12995458	0.17881403	0.58141096	0.22572717	0.81157404	0.35648947	2.25419112	1.39029485	1.32808288	1.53937417	1.69255902	1.10621018	2.16858187	4.08310936	0.86591465	2.89750230	0.53975993	2.62561231	1.86863906	8.58595439	0.89631062	1.28281811
1721.800000	131	0	0	31.4	1.212158	4095.000000	7	1.97842694	0.65295397	2.14327691	0.92732926	0.60885705	0.17159377	2.35809285	0.89416589	0.74548126	1.17430782	1.12963118	0.17879279	0.58136073	0.22571277	0.81139725	0.35644275	2.25374665	1.38973105	1.32795594	1.53885595	1.69248878	1.10613070	2.16638643	4.08250594	0.86576870	2.89656040	0.53973260	2.62453540	1.86831739	8.58397751	0.89201451	1.28263846
1722.400000	131	0	0	31.4	1.212769	4095.000000	7	1.97820268	0.65288235	2.14269891	0.92718405	0.60773325	0.17153304	2.35781428	0.89411001	0.74529964	1.17410581	1.12944920	0.17877771	0.58134287	0.22568925	0.81123353	0.35641202	2.25331141	1.38934735	1.32782125	1.53840684	1.69222839	1.10599516	2.16432891	4.08237672	0.86564317	2.89594297	0.53966714	2.62387297	1.86759215	8.58147680	0.88825884	1.28248976
1723.000000	131	0	0	31.4	1.213989	4095.000000	7	1.97770316	0.65281250	2.14237293	0.92714742	0.60685985	0.17147645	2.35759707	0.89404583	0.74516821	1.17408234	1.12931536	0.17876248	0.58133467	0.22567357	0.81109469	0.35637720	2.25267429	1.38902523	1.32767542	1.53795405	1.69200704	1.10594712	2.16304736	4.08200299	0.86558934	2.89574751	0.53963798	2.62321324	1.86717919	8.58150507	0.88508674	1.28226706
1723.500000	131	0	0	31.4	1.212769	4095.000000	7	1.97750168	0.65275370	2.14202503	0.92710947	0.60610955	0.17142337	2.35743334	0.89404505	0.74500829	1.17397516	1.12919477	0.17875524	0.58130819	0.22566653	0.81096497	0.35635375	2.25246321	1.38870246	1.32765011	1.53756046	1.69197090	1.10587180	2.16145370	4.08252409	0.86548015	2.89543606	0.53958986	2.62260282	1.86702631	8.58150193	0.88223238	1.28219733
1724.000000	131	0	0	31.4	1.213379	4095.000000	7	1.97729880	0.65269623	2.14175176	0.92703196	0.60546653	0.17138452	2.35755656	0.89400711	0.74492751	1.17390042	1.12903539	0.17874370	0.58128151	0.22565133	0.81086602	0.35632480	2.25219093	1.38857672	1.32753805	1.53736918	1.69180747	1.10581664	2.16016868	4.08207240	0.86541868	2.89495666	0.53956539	2.62212605	1.86660719	8.58068222	0.87973983	1.28207169
1724.600000	131	0	0	31.4	1.213989	4095.000000	7	1.97709878	0.65266772	2.14173950	0.92694916	0.60491549	0.17133726	2.35757063	0.89401568	0.74479682	1.17384360	1.12884145	0.17873324	0.58123780	0.22564413	0.81077644	0.35631681	2.25198204	1.38820235	1.32746549	1.53711166	1.69169867	1.10580389	2.15893436	4.08166774	0.86537072	2.89458206	0.53955826	2.62175076	1.86628853	8.57873866	0.87759297	1.28195494
1725.200000	131	0	0	31.4	1.213989	4095.000000	7	1.97704157	0.65260739	2.14147954	0.92695579	0.60445695	0.17130927	2.35763590	0.89403023	0.74470310	1.17374231	1.12877531	0.17873000	0.58124368	0.22563901	0.81073558	0.35629034	2.25173881	1.38810074	1.32739056	1.53687916	1.69153773	1.10569062	2.15799968	4.08150653	0.86534266	2.89480625	0.53951992	2.62147625	1.86629973	8.57935085	0.87574054	1.28189837
1725.700000	131	0	0	31.4	1.213379	4095.000000	7	1.97687041	0.65258617	2.14142132	0.92689289	0.60406113	0.17127333	2.35733544	0.89402036	0.74464518	1.17369290	1.12868572	0.17872169	0.58121784	0.22562813	0.81066643	0.35627134	2.25154338	1.38792023	1.32737437	1.53648730	1.69159397	1.10570782	2.15715182	4.08111796	0.86532787	2.89450616	0.53951890	2.62110482	1.86598382	8.57856914	0.87399062	1.28180958
1726.300000	131	0	0	31.4	1.212769	4095.000000	7	1.97672291	0.65253689	2.14124004	0.92684910	0.60368913	0.17124167	2.35709521	0.89402842	0.74458444	1.17361385	1.12868572	0.17871184	0.58120481	0.22562765	0.81059359	0.35625908	2.25132811	1.38767516	1.32737774	1.53638093	1.69150406	1.10558566	2.15639787	4.08131010	0.86525747	2.89429254	0.53949750	2.62078948	1.86591929	8.57837452	0.87240797	1.28177144
1726.900000	131	0	0	31.4	1.212769	4095.000000	7	1.97662032	0.65250771	2.14113127	0.92681779	0.60337486	0.17121583	2.35710815	0.89402842	0.74451145	1.17353481	1.12856336	0.17871000	0.58119346	0.22562205	0.81052543	0.35624380	2.25117084	1.38746362	1.32722554	1.53619962	1.69138624	1.10559633	2.15573670	4.08097920	0.86522074	2.89430940	0.53949831	2.62048927	1.86564510	8.57888935	0.87098104	1.28163925
1727.400000	131	0	0	31.4	1.212158	4095.000000	7	1.97642651	0.65245468	2.14113178	0.92678090	0.60304807	0.17119778	2.35717060	0.89397099	0.74444530	1.17347861	1.12850354	0.17870092	0.58117497	0.22561613	0.81044841	0.35623777	2.25103074	1.38732087	1.32729270	1.53594945	1.69134930	1.10556313	2.15501304	4.08117026	0.86515289	2.89414709	0.53948057	2.61995190	1.86537900	8.57656358	0.86966057	1.28153403
1728.000000	131	0	0	31.4	1.213379	4095.000000	7	1.97633008	0.65246771	2.14103732	0.92674083	0.60274718	0.17117546	2.35714922	0.89397281	0.74443117	1.17344033	1.12848430	0.17869107	0.58116657	0.22560669	0.81043069	0.35622551	2.25080050	1.38721721	1.32724140	1.53576099	1.69123436	1.10553615	2.15448741	4.08059602	0.86513198	2.89391452	0.53946977	2.61984557	1.86523118	8.57881714	0.86843068	1.28154324
1728.600000	0	0	0	31.4	1.210327	4095.000000	0	1.97638160	0.65243147	2.14099290	0.92680319	0.60247344	0.17114763	2.35720098	0.89391876	0.74437114	1.17340636	1.12849242	0.17869322	0.58116195	0.22560253	0.81038050	0.35621769	2.25073556	1.38710240	1.32711486	1.53567698	1.69119249	1.10546144	2.15396653	4.08078067	0.86515366	2.89401781	0.53946120	2.61958952	1.86491812	8.57797273	0.86647818	1.28120363
1729.100000	0	0	0	31.4	1.212769	4095.000000	0	1.97561695	0.65228254	2.14059928	0.92668670	0.60153465	0.17109472	2.35694220	0.89390031	0.74423132	1.17338630	1.12836888	0.17868476	0.58116006	0.22559597	0.81034655	0.35620384	2.25053593	1.38711077	1.32699103	1.53535537	1.69110424	1.10545788	2.15185601	4.07990131	0.86487390	2.89271199	0.53937476	2.61748049	1.86401010	8.57466856	0.86193832	1.28096663
1729.600000	0	0	0	31.4	1.212769	4095.000000	0	1.97546103	0.65222575	2.14027412	0.92659223	0.60074605	0.17103309	2.35689439	0.89390369	0.74415388	1.17329306	1.12830245	0.17868399	0.58115690	0.22559197	0.81034655	0.35621805	2.25055793	1.38706436	1.32698799	1.53536558	1.69107962	1.10536064	2.15132345	4.07998241	0.86486727	2.89316569	0.53939005	2.61782558	1.86427736	8.57556892	0.86100505	1.28099556
1730.200000	0	0	0	31.4	1.213989	4095.000000	0	1.97569870	0.65227171	2.14055283	0.92660523	0.60082020	0.17101582	2.35707046	0.89386575	0.74417789	1.17331313	1.12832109	0.17867537	0.58115543	0.22559245	0.81031432	0.35621663	2.25056705	1.38710659	1.32701870	1.53536899	1.69102380	1.10541519	2.15134345	4.08005283	0.86489124	2.89320432	0.53938903	2.61799406	1.86421871	8.57342649	0.86047937	1.28109121
1730.800000	0	0	0	31.4	1.213989	4095.000000	0	1.97569444	0.65226619	2.14046298	0.92662832	0.60094145	0.17101230	2.35702883	0.89389485	0.74420990	1.17330942	1.12836016	0.17867999	0.58114808	0.22559197	0.81028553	0.35620224	2.25036154	1.38713101	1.32709327	1.53538866	1.69103611	1.10541519	2.15136397	4.08062591	0.86491903	2.89329071	0.53940412	2.61811414	1.86424423	8.57427646	0.86017072	1.28106787
1731.300000	0	0	0	31.4	1.214600	4095.000000	0	1.97581541	0.65229381	2.14035426	0.92667343	0.60103352	0.17101016	2.35703727	0.89387666	0.74421484	1.17332949	1.12833221	0.17867737	0.58112287	0.22559325	0.81031801	0.35620651	2.25049783	1.38713765	1.32704738	1.53548930	1.69109809	1.10545728	2.15139732	4.08039859	0.86494504	2.89335393	0.53939698	2.61839455	1.86432481	8.57384675	0.85992999	1.28111027
1731.900000	0	0	0	31.4	1.213379	4095.000000	0	1.97585416	0.65231568	2.14036243	0.92668723	0.60108595	0.17100374	2.35703615	0.89391382	0.74420754	1.17333165	1.12833672	0.17868014	0.58114093	0.22559053	0.81030521	0.35620153	2.25038944	1.38718197	1.32701093	1.53538072	1.69106812	1.10541459	2.15135936	4.08056080	0.86493510	2.89356256	0.53934989	2.61837380	1.86436511	8.57525833	0.85974267	1.28107083
1732.400000	0	0	0	31.4	1.212158	4095.000000	0	1.97599830	0.65233734	2.14062480	0.92669651	0.60116907	0.17100664	2.35691464	0.89392785	0.74420260	1.17329090	1.12825977	0.17867568	0.58113232	0.22558925	0.81028996	0.35621148	2.25057993	1.38715649	1.32700722	1.53530013	1.69109973	1.10545699	2.15123419	4.08070062	0.86496340	2.89358082	0.53938985	2.61844548	1.86454689	8.57561599	0.85962779	1.28114610
1733.000000	0	0	0	31.4	1.212158	4095.000000	0	1.97596191	0.65233977	2.14062531	0.92668749	0.60125667	0.17100374	2.35707552	0.89393305	0.74422473	1.17331591	1.12829975	0.17867445	0.58114682	0.22558957	0.81028873	0.35620260	2.25058852	1.38715893	1.32700587	1.53548098	1.69113421	1.10542349	2.15128497	4.08075078	0.86498024	2.89353095	0.53940228	2.61846498	1.86436376	8.57376520	0.85950760	1.28117766
1733.600000	0	0	0	31.4	1.213379	4095.000000	0	1.97614103	0.65235126	2.14076724	0.92665167	0.60130761	0.17100542	2.35698720	0.89393019	0.74418354	1.17330726	1.12827059	0.17867183	0.58114808	0.22559277	0.81029906	0.35619727	2.25070282	1.38716975	1.32715164	1.53539131	1.69114898	1.10544394	2.15134243	4.08066113	0.86500268	2.89395106	0.53936457	2.61863790	1.86457107	8.57530852	0.85943594	1.28121283
1734.100000	0	0	0	31.4	1.212158	4095.000000	0	1.97606871	0.65234728	2.14097656	0.92669731	0.60137881	0.17100588	2.35719085	0.89395410	0.74421037	1.17329769	1.12826548	0.17867337	0.58113820	0.22559437	0.81030226	0.35619034	2.25052520	1.38708530	1.32709360	1.53530959	1.69117115	1.10542260	2.15141425	4.08085325	0.86503099	2.89375294	0.53940208	2.61872657	1.86468615	8.57437997	0.85943848	1.28121579
1734.600000	0	0	0	31.4	1.213379	4095.000000	0	1.97608337	0.65235192	2.14086985	0.92673711	0.60141697	0.17100695	2.35711434	0.89392837	0.74423508	1.17324644	1.12828442	0.17867291	0.58112644	0.22559213	0.81030841	0.35619034	2.25060194	1.38713590	1.32702747	1.53547531	1.69121999	1.10541400	2.15146402	4.08078707	0.86502639	2.89414428	0.53941085	2.61872971	1.86481825	8.57612114	0.85934700	1.28122434
1735.200000	0	0	0	31.4	1.212158	4095.000000	0	1.97616560	0.65237026	2.14094542	0.92674083	0.60147495	0.17101169	2.35709746	0.89391824	0.74425227	1.17329707	1.12826819	0.17867491	0.58114157	0.22559245	0.81027667	0.35619922	2.25065023	1.38713939	1.32709158	1.53543747	1.69117320	1.10541697	2.15147274	4.08037404	0.86497973	2.89398830	0.53937374	2.61880769	1.86493335	8.57565050	0.85929797	1.28122039
1735.800000	0	0	0	31.4	1.212158	4095.000000	0	1.97622043	0.65235723	2.14098116	0.92672756	0.60149734	0.17101429	2.35718410	0.89389745	0.74423908	1.17331374	1.12832049	0.17867568	0.58114114	0.22559453	0.81030029	0.35619159	2.25064111	1.38713765	1.32712532	1.53542725	1.69108947	1.10540837	2.15151019	4.08067500	0.86499375	2.89389204	0.53940901	2.61882970	1.86486662	8.57734814	0.85930432	1.28125590
1736.300000	128	0	0	31.4	1.213379	4095.000000	1	1.97616560	0.65236651	2.14102813	0.92675941	0.60157388	0.17101322	2.35714753	0.89393981	0.74425439	1.17333412	1.12841787	0.17867660	0.58114598	0.22559405	0.81031235	0.35619976	2.25066258	1.38718511	1.32711722	1.53533380	1.69111861	1.10548664	2.15152353	4.08077746	0.86499375	2.89381335	0.53942063	2.61873663	1.86473048	8.57589836	0.85918135	1.28121941
1736.900000	128	0	0	31.4	1.213379	4095.000000	1	1.97608526	0.65233756	2.14077949	0.92671960	0.60121660	0.17099258	2.35704177	0.89388212	0.74415859	1.17324675	1.12828622	0.17866337	0.58111425	0.22558253	0.81014161	0.35616104	2.25027891	1.38660239	1.32699204	1.53471307	1.69084732	1.10523288	2.14882345	4.07970925	0.86466379	2.89163778	0.53928893	2.61541978	1.86305236	8.57058272	0.85510482	1.28055747
1737.400000	128	0	0	31.4	1.213989	4095.000000	1	1.97486816	0.65204790	2.13968008	0.92639828	0.59828230	0.17079734	2.35669133	0.89378183	0.74356862	1.17283436	1.12761129	0.17861967	0.58101109	0.22552637	0.80962460	0.35603335	2.24876903	1.38510981	1.32648533	1.53332671	1.69035654	1.10494833	2.14430347	4.07937531	0.86450470	2.89167569	0.53924673	2.61488981	1.86294319	8.56976467	0.85288299	1.28046316
1738.000000	128	0	0	31.4	1.212769	4095.000000	1	1.97470994	0.65201918	2.13944180	0.92637493	0.59785952	0.17073772	2.35670596	0.89377196	0.74352298	1.17279733	1.12746799	0.17860197	0.58097748	0.22551821	0.80952648	0.35601630	2.24863605	1.38498467	1.32644856	1.53302893	1.69031469	1.10497441	2.14330809	4.07921529	0.86452841	2.89177116	0.53923450	2.61487976	1.86294230	8.57085543	0.85171880	1.28045790
1738.600000	128	0	0	31.4	1.211548	4095.000000	1	1.97460556	0.65202006	2.13961477	0.92636485	0.59775320	0.17070470	2.35672114	0.89378339	0.74348252	1.17274671	1.12746769	0.17860166	0.58096676	0.22551310	0.80951443	0.35602074	2.24841946	1.38488638	1.32640775	1.53291482	1.69021499	1.10490299	2.14276534	4.07933371	0.86446518	2.89182170	0.53922941	2.61484774	1.86277140	8.56975527	0.85079728	1.28033239
1739.100000	128	0	0	31.4	1.213379	4095.000000	1	1.97457817	0.65201520	2.13950711	0.92637334	0.59762266	0.17068070	2.35674252	0.89374727	0.74342182	1.17275659	1.12744786	0.17859612	0.58097559	0.22551134	0.80948246	0.35600831	2.24820556	1.38480482	1.32644890	1.53277389	1.69034177	1.10497026	2.14241993	4.07920035	0.86446493	2.89202459	0.53921453	2.61485528	1.86266403	8.56893734	0.85008466	1.28034619
1739.700000	128	0	0	31.4	1.212158	4095.000000	1	1.97461265	0.65200570	2.13933619	0.92634283	0.59756887	0.17066205	2.35637806	0.89376156	0.74342794	1.17276399	1.12750104	0.17859135	0.58096991	0.22551198	0.80946599	0.35600848	2.24822540	1.38475080	1.32636525	1.53284908	1.69021499	1.10489498	2.14226922	4.07910008	0.86448430	2.89196912	0.53918640	2.61474540	1.86247123	8.56988063	0.84949001	1.28034849
1740.200000	128	0	0	31.4	1.213379	4095.000000	1	1.97443980	0.65198891	2.13948415	0.92631498	0.59753635	0.17065135	2.35646861	0.89377247	0.74340065	1.17269826	1.12743975	0.17858843	0.58096088	0.22550670	0.80947607	0.35600742	2.24817608	1.38469574	1.32643540	1.53274858	1.69019653	1.10489973	2.14199234	4.07903607	0.86446722	2.89205688	0.53913136	2.61476612	1.86234062	8.56897181	0.84907528	1.28031859
1740.800000	128	0	0	31.4	1.213379	4095.000000	1	1.97462540	0.65198693	2.13958517	0.92637520	0.59757100	0.17063531	2.35647142	0.89377221	0.74340441	1.17269147	1.12737847	0.17858258	0.58096571	0.22550942	0.80945542	0.35600866	2.24826828	1.38475115	1.32650658	1.53254118	1.69015961	1.10488283	2.14188354	4.07895180	0.86445805	2.89226611	0.53922044	2.61471339	1.86222836	8.56978347	0.84860036	1.28034257
1741.300000	128	0	0	31.4	1.213989	4095.000000	1	1.97451489	0.65198339	2.13961681	0.92635795	0.59753975	0.17063194	2.35651248	0.89379456	0.74337218	1.17269147	1.12733611	0.17858489	0.58096004	0.22550478	0.80947115	0.35600511	2.24827096	1.38468493	1.32643439	1.53264318	1.69015222	1.10489765	2.14171294	4.07903074	0.86453096	2.89210252	0.53918986	2.61473034	1.86241129	8.57016271	0.84824742	1.28026109
1741.900000	128	0	0	31.4	1.212158	4095.000000	1	1.97444830	0.65197787	2.13953058	0.92633169	0.59750425	0.17062124	2.35643318	0.89377507	0.74341641	1.17267449	1.12736795	0.17858474	0.58098798	0.22550542	0.80942960	0.35601221	2.24832779	1.38472013	1.32646913	1.53252229	1.69023715	1.10491366	2.14149333	4.07893580	0.86447997	2.89221906	0.53913584	2.61466442	1.86227353	8.56854566	0.84791348	1.28028146
1742.400000	128	0	0	31.4	1.211548	4095.000000	1	1.97445019	0.65197345	2.13946578	0.92636246	0.59749319	0.17061238	2.35643430	0.89378650	0.74337218	1.17270289	1.12733942	0.17858458	0.58097286	0.22550510	0.80943402	0.35600493	2.24829240	1.38470515	1.32644890	1.53239725	1.69014115	1.10494389	2.14148975	4.07917155	0.86448762	2.89221274	0.53918905	2.61462298	1.86220287	8.56990884	0.84759524	1.28026175
1743.000000	128	0	0	31.4	1.213379	4095.000000	1	1.97439635	0.65197654	2.13947700	0.92639059	0.59748384	0.17061299	2.35637975	0.89373116	0.74338300	1.17269949	1.12738898	0.17858304	0.58097937	0.22550526	0.80943993	0.35600866	2.24824469	1.38467378	1.32637908	1.53254873	1.69011817	1.10488580	2.14159700	4.07853475	0.86447411	2.89219730	0.53911770	2.61469455	1.86216351	8.56912536	0.84731942	1.28026372
1743.600000	128	0	0	31.4	1.211548	4095.000000	1	1.97448844	0.65197124	2.13955711	0.92637042	0.59746768	0.17060260	2.35645286	0.89373194	0.74335830	1.17269548	1.12734843	0.17858320	0.58095857	0.22550014	0.80942763	0.35600422	2.24825274	1.38460966	1.32643743	1.53245845	1.69010012	1.10484164	2.14148822	4.07857314	0.86448379	2.89217132	0.53910527	2.61468639	1.86214964	8.56997152	0.84701617	1.28027226
1744.100000	128	0	0	31.4	1.212158	4095.000000	1	1.97459187	0.65196285	2.13945302	0.92634893	0.59746853	0.17059679	2.35650742	0.89373558	0.74336959	1.17265012	1.12735744	0.17858135	0.58098357	0.22549982	0.80939886	0.35601150	2.24834494	1.38462674	1.32645969	1.53249396	1.69015797	1.10483423	2.14125025	4.07841423	0.86445295	2.89218606	0.53906511	2.61468765	1.86211431	8.56926011	0.84671778	1.28026963
1744.700000	128	0	0	31.4	1.211548	4095.000000	1	1.97463673	0.65197124	2.13932445	0.92634097	0.59744706	0.17059312	2.35624253	0.89374623	0.74334489	1.17266678	1.12740731	0.17857858	0.58097033	0.22550446	0.80941263	0.35600227	2.24837550	1.38464416	1.32643473	1.53251776	1.69006813	1.10486476	2.14128140	4.07860301	0.86443587	2.89210673	0.53908896	2.61469643	1.86190055	8.56867413	0.84649931	1.28027686
1745.200000	128	0	0	31.4	1.213379	4095.000000	1	1.97461642	0.65194539	2.13934792	0.92636326	0.59743473	0.17058502	2.35643655	0.89373168	0.74337689	1.17271184	1.12732980	0.17857889	0.58096025	0.22550078	0.80938829	0.35599659	2.24839426	1.38462220	1.32642056	1.53236401	1.69011653	1.10481645	2.14112974	4.07845156	0.86444198	2.89192139	0.53909100	2.61460917	1.86191575	8.56864593	0.84624964	1.28030249
1745.800000	128	0	0	31.4	1.212158	4095.000000	1	1.97449080	0.65197014	2.13934231	0.92634787	0.59744558	0.17057890	2.35628977	0.89367764	0.74333901	1.17269888	1.12734272	0.17857304	0.58096088	0.22549406	0.80939616	0.35600635	2.24831170	1.38467483	1.32642765	1.53242407	1.69004556	1.10482119	2.14108481	4.07874380	0.86445677	2.89229349	0.53910242	2.61458029	1.86193588	8.56952022	0.84606675	1.28028869
1746.300000	128	0	0	31.4	1.213379	4095.000000	1	1.97454511	0.65195246	2.13933364	0.92631869	0.59743644	0.17057187	2.35641406	0.89371739	0.74331666	1.17267912	1.12736976	0.17856996	0.58096403	0.22549742	0.80938436	0.35599801	2.24841356	1.38462848	1.32642023	1.53240179	1.69001110	1.10483334	2.14119102	4.07868620	0.86443944	2.89212709	0.53915113	2.61452191	1.86192515	8.56878380	0.84585921	1.28027095
1746.900000	128	0	0	31.4	1.212158	4095.000000	1	1.97438549	0.65193545	2.13938619	0.92634946	0.59744961	0.17057034	2.35646917	0.89374234	0.74330819	1.17269147	1.12731358	0.17857674	0.58096928	0.22549966	0.80939075	0.35599641	2.24826935	1.38469400	1.32642663	1.53237157	1.69001233	1.10489795	2.14106387	4.07874273	0.86440196	2.89198808	0.53917213	2.61451375	1.86176148	8.56874933	0.84563079	1.28016745
1747.500000	128	0	0	31.4	1.213379	4095.000000	3	1.97436330	0.65194760	2.13930915	0.92633222	0.59742134	0.17056454	2.35641912	0.89375533	0.74328091	1.17263746	1.12733191	0.17856920	0.58095185	0.22549550	0.80941312	0.35599641	2.24832350	1.38477311	1.32642630	1.53250491	1.69010997	1.10495367	2.14127016	4.07928890	0.86476297	2.89381757	0.53931217	2.61877185	1.86463644	8.57866332	0.85039811	1.28145381
1748.000000	128	0	0	31.4	1.212158	4095.000000	3	1.97685386	0.65257048	2.14165523	0.92700675	0.60315159	0.17089029	2.35747328	0.89406064	0.74437867	1.17338877	1.12844192	0.17865614	0.58118275	0.22560525	0.81034384	0.35623404	2.25050427	1.38746746	1.32729776	1.53542234	1.69152131	1.10565623	2.15317671	4.08210123	0.86540414	2.89667012	0.53947996	2.62278108	1.86608643	8.57969936	0.85665986	1.28193027
1748.600000	128	0	0	31.4	1.213379	4095.000000	3	1.97744587	0.65272232	2.14222681	0.92720210	0.60541907	0.17108508	2.35761789	0.89407961	0.74469863	1.17376269	1.12895120	0.17870138	0.58126217	0.22563965	0.81074420	0.35631237	2.25162177	1.38813636	1.32749384	1.53622271	1.69166788	1.10577275	2.15704586	4.08214287	0.86549980	2.89656321	0.53954256	2.62312567	1.86641581	8.58215527	0.86046869	1.28206182
1749.100000	128	0	0	31.4	1.214600	4095.000000	3	1.97763552	0.65275061	2.14250679	0.92716335	0.60610976	0.17117087	2.35758582	0.89414510	0.74481542	1.17386213	1.12908350	0.17871277	0.58126112	0.22565373	0.81086479	0.35634061	2.25203412	1.38834867	1.32753569	1.53649828	1.69183252	1.10583117	2.15853388	4.08224538	0.86556357	2.89658361	0.53956743	2.62340288	1.86676003	8.58039959	0.86373854	1.28209373
1749.700000	128	0	0	31.4	1.212769	4095.000000	3	1.97781431	0.65276895	2.14262584	0.92717821	0.60666170	0.17123632	2.35772255	0.89410482	0.74493175	1.17393316	1.12920830	0.17872323	0.58129075	0.22565965	0.81093888	0.35635695	2.25241326	1.38854634	1.32761737	1.53685644	1.69192327	1.10585400	2.15979939	4.08214073	0.86565159	2.89671513	0.53960128	2.62388053	1.86703348	8.58019862	0.86677253	1.28228417
1750.200000	128	0	0	31.4	1.213379	4095.000000	3	1.97812604	0.65283902	2.14259467	0.92723475	0.60718731	0.17129230	2.35782835	0.89410040	0.74500688	1.17399894	1.12932800	0.17873801	0.58131744	0.22566893	0.81107549	0.35638235	2.25258835	1.38875380	1.32777196	1.53705182	1.69200457	1.10588099	2.16124034	4.08242157	0.86568578	2.89704221	0.53963064	2.62423788	1.86747287	8.58381097	0.86976903	1.28237792
1750.800000	128	0	0	31.4	1.213989	4095.000000	3	1.97830345	0.65287439	2.14280571	0.92729714	0.60769813	0.17133925	2.35768260	0.89409000	0.74515266	1.17408759	1.12938273	0.17874786	0.58132017	0.22567965	0.81114687	0.35639976	2.25283006	1.38899239	1.32786851	1.53731730	1.69209533	1.10596669	2.16233262	4.08255079	0.86572788	2.89721808	0.53961555	2.62466967	1.86766659	8.58485429	0.87277932	1.28240621
1751.400000	128	0	0	31.4	1.212769	4095.000000	3	1.97845580	0.65290622	2.14303414	0.92733058	0.60819907	0.17138100	2.35754193	0.89407129	0.74522827	1.17421793	1.12953553	0.17875170	0.58133110	0.22569101	0.81124190	0.35642605	2.25302506	1.38914925	1.32792725	1.53762864	1.69217992	1.10595483	2.16337697	4.08286478	0.86576819	2.89679672	0.53966939	2.62493509	1.86793209	8.58664286	0.87574439	1.28252200
1751.900000	128	0	0	31.4	1.215210	4095.000000	3	1.97851967	0.65293651	2.14303670	0.92736536	0.60865155	0.17142169	2.35770173	0.89411573	0.74532225	1.17421917	1.12970067	0.17876509	0.58136010	0.22569965	0.81131428	0.35643724	2.25309329	1.38930473	1.32790395	1.53788661	1.69229163	1.10598449	2.16443832	4.08343943	0.86579906	2.89717938	0.53966857	2.62532538	1.86797111	8.58424461	0.87877410	1.28264537
1752.500000	128	0	0	31.4	1.213989	4095.000000	3	1.97861667	0.65298160	2.14342054	0.92735660	0.60911060	0.17145457	2.35773831	0.89411053	0.74544946	1.17428867	1.12974368	0.17876956	0.58135989	0.22570045	0.81138050	0.35644897	2.25319268	1.38948398	1.32796776	1.53807188	1.69231751	1.10606634	2.16539693	4.08334009	0.86586132	2.89722863	0.53962432	2.62562114	1.86830618	8.58577207	0.88168060	1.28267136
1753.000000	128	0	0	31.4	1.213989	4095.000000	3	1.97869191	0.65301034	2.14335664	0.92744076	0.60953678	0.17149159	2.35782666	0.89416095	0.74549846	1.17435385	1.12978490	0.17877540	0.58137502	0.22571229	0.81143713	0.35646194	2.25336353	1.38963354	1.32798768	1.53824920	1.69240745	1.10611943	2.16626711	4.08314782	0.86586668	2.89751567	0.53965368	2.62603993	1.86854484	8.58939760	0.88455099	1.28277731
1753.600000	128	0	0	31.4	1.212769	4095.000000	3	1.97885564	0.65302847	2.14358871	0.92741899	0.60989253	0.17152784	2.35820260	0.89419006	0.74554699	1.17440729	1.12991035	0.17878572	0.58138826	0.22571949	0.81146372	0.35647153	2.25346186	1.38969855	1.32806836	1.53852773	1.69248385	1.10614849	2.16708028	4.08379838	0.86596492	2.89803918	0.53968692	2.62627081	1.86881314	8.58802320	0.88723292	1.28290761
1754.100000	128	0	0	31.4	1.213379	4095.000000	3	1.97890108	0.65306605	2.14356468	0.92743624	0.61026253	0.17155599	2.35818234	0.89419525	0.74561249	1.17445858	1.12993261	0.17879079	0.58140927	0.22572493	0.81154917	0.35648734	2.25380953	1.38987539	1.32805655	1.53856487	1.69252246	1.10613336	2.16781518	4.08352809	0.86598917	2.89819048	0.53972424	2.62660832	1.86900654	8.58819616	0.88983190	1.28292570
1754.700000	128	0	0	31.4	1.214600	4095.000000	3	1.97923190	0.65307048	2.14358820	0.92741739	0.61056589	0.17158872	2.35799605	0.89421111	0.74569919	1.17450862	1.13001776	0.17879926	0.58141621	0.22573229	0.81159694	0.35648965	2.25400569	1.38998619	1.32817708	1.53882411	1.69257257	1.10619743	2.16847794	4.08401739	0.86600244	2.89800962	0.53976645	2.62685818	1.86916899	8.58667744	0.89228729	1.28296190
1755.200000	128	0	0	31.4	1.212769	4095.000000	3	1.97923143	0.65309789	2.14390107	0.92746916	0.61086138	0.17161718	2.35814238	0.89418720	0.74572229	1.17449781	1.13000572	0.17880757	0.58143722	0.22574253	0.81164224	0.35648823	2.25411533	1.39005365	1.32820004	1.53899089	1.69264939	1.10620484	2.16928314	4.08403235	0.86601698	2.89852901	0.53976972	2.62703675	1.86935569	8.58754837	0.89469120	1.28304614
1755.800000	128	0	0	31.4	1.212769	4095.000000	3	1.97920966	0.65312332	2.14385097	0.92748987	0.61114448	0.17164288	2.35783679	0.89423320	0.74578072	1.17454848	1.13014864	0.17881080	0.58144752	0.22574557	0.81169839	0.35651541	2.25428411	1.39016131	1.32828242	1.53908338	1.69270608	1.10626713	2.16990857	4.08421185	0.86602974	2.89841851	0.53980398	2.62730432	1.86936691	8.58789427	0.89690357	1.28307708
1756.400000	128	0	0	31.4	1.212158	4095.000000	3	1.97937674	0.65315206	2.14380802	0.92750553	0.61142227	0.17167195	2.35811255	0.89423970	0.74581394	1.17454817	1.13025095	0.17881434	0.58144689	0.22574701	0.81175232	0.35651949	2.25414758	1.39021934	1.32828580	1.53922820	1.69276811	1.10627306	2.17057611	4.08381761	0.86608002	2.89843399	0.53977910	2.62753026	1.86977493	8.58873709	0.89900099	1.28313730
1756.900000	128	0	0	31.4	1.213379	4095.000000	3	1.97950313	0.65316577	2.14406621	0.92748191	0.61165566	0.17170101	2.35824594	0.89424255	0.74588888	1.17458370	1.13025095	0.17881696	0.58144815	0.22575245	0.81180749	0.35652944	2.25435183	1.39035918	1.32827263	1.53943255	1.69281576	1.10635552	2.17118949	4.08417339	0.86612748	2.89864233	0.53982009	2.62778337	1.86991994	8.58754523	0.90100206	1.28313039
1757.500000	128	0	0	31.4	1.213379	4095.000000	3	1.97962054	0.65319473	2.14400537	0.92751908	0.61189189	0.17172182	2.35832586	0.89425269	0.74592140	1.17461460	1.13026630	0.17881680	0.58145446	0.22575245	0.81183507	0.35653886	2.25465825	1.39050952	1.32824765	1.53953379	1.69287615	1.10632200	2.17170154	4.08430161	0.86614943	2.89847129	0.53981091	2.62781745	1.87002499	8.58986315	0.90282197	1.28320476
1758.000000	128	0	0	31.4	1.212158	4095.000000	3	1.97956657	0.65320733	2.14399924	0.92756899	0.61211075	0.17174676	2.35815926	0.89419240	0.74598078	1.17464178	1.13024253	0.17882742	0.58148031	0.22575581	0.81187201	0.35654312	2.25482975	1.39055987	1.32828985	1.53962821	1.69291148	1.10634959	2.17246338	4.08430588	0.86616730	2.89882253	0.53984843	2.62801188	1.87013993	8.58875596	0.90457572	1.28324327
1758.600000	128	0	0	31.4	1.212158	4095.000000	3	1.97956988	0.65323762	2.14413269	0.92761572	0.61227938	0.17176619	2.35828477	0.89424437	0.74603593	1.17469307	1.13036139	0.17883373	0.58147589	0.22576029	0.81193235	0.35655680	2.25490986	1.39064448	1.32826318	1.53970215	1.69285150	1.10639379	2.17288973	4.08441487	0.86620022	2.89885702	0.53981519	2.62821642	1.87029170	8.58698555	0.90627226	1.28324623
1759.100000	128	0	0	31.4	1.212769	4095.000000	3	1.97971238	0.65325443	2.14420018	0.92760722	0.61251506	0.17178225	2.35836695	0.89424463	0.74606350	1.17471748	1.13035718	0.17883450	0.58148283	0.22576685	0.81196979	0.35656817	2.25482115	1.39066546	1.32836853	1.53985726	1.69293572	1.10640239	2.17333326	4.08476752	0.86619409	2.89912806	0.53981560	2.62829281	1.87035950	8.58985056	0.90779735	1.28335682
1759.700000	128	0	0	31.4	1.212769	4095.000000	3	1.97985299	0.65325996	2.14422524	0.92764333	0.61268997	0.17179786	2.35814913	0.89423788	0.74609839	1.17478979	1.13049863	0.17884374	0.58149523	0.22576349	0.81199196	0.35656409	2.25496309	1.39071861	1.32846612	1.53997559	1.69302528	1.10640832	2.17375978	4.08464676	0.86624106	2.89887040	0.53979969	2.62858325	1.87054137	8.58970586	0.90931081	1.28333707
1760.300000	128	0	0	31.4	1.212769	4095.000000	3	1.97986720	0.65326681	2.14421194	0.92763138	0.61286340	0.17181393	2.35832474	0.89424100	0.74616556	1.17479751	1.13040503	0.17884774	0.58147484	0.22576813	0.81201018	0.35658399	2.25507063	1.39082317	1.32838102	1.54000744	1.69296653	1.10643472	2.17426933	4.08515761	0.86626250	2.89902316	0.53982294	2.62859715	1.87063972	8.59188624	0.91070070	1.28338479
1760.800000	128	0	0	31.4	1.212158	4095.000000	3	1.97997846	0.65328848	2.14427637	0.92761970	0.61306522	0.17183917	2.35826170	0.89425243	0.74619973	1.17484602	1.13045138	0.17884774	0.58151204	0.22576909	0.81204442	0.35659465	2.25519968	1.39092109	1.32836751	1.54022061	1.69296448	1.10645757	2.17469344	4.08507317	0.86626352	2.89931181	0.53990126	2.62876890	1.87062310	8.59140164	0.91203768	1.28345326
1761.400000	128	0	0	31.4	1.212769	4095.000000	3	1.98002629	0.65332297	2.14431472	0.92759793	0.61318452	0.17185049	2.35848910	0.89425451	0.74619007	1.17486055	1.13046793	0.17885220	0.58152339	0.22577741	0.81207570	0.35658843	2.25535187	1.39104804	1.32836009	1.54035413	1.69309965	1.10653084	2.17513993	4.08494599	0.86629874	2.89919283	0.53990370	2.62888762	1.87099050	8.59310109	0.91328820	1.28349736
1762.000000	128	0	0	31.4	1.213989	4095.000000	3	1.98010678	0.65333093	2.14438273	0.92766590	0.61333543	0.17186335	2.35840579	0.89426283	0.74623414	1.17486426	1.13043964	0.17885528	0.58152339	0.22578333	0.81208359	0.35659642	2.25527228	1.39111519	1.32840804	1.54044707	1.69306514	1.10657118	2.17557614	4.08507638	0.86631635	2.89955050	0.53987678	2.62917245	1.87085485	8.59463736	0.91449969	1.28357176
1762.500000	128	0	0	31.4	1.212158	4095.000000	3	1.98021001	0.65334862	2.14450087	0.92767466	0.61351259	0.17188905	2.35846996	0.89430389	0.74623721	1.17482316	1.13048237	0.17886082	0.58152402	0.22578909	0.81208851	0.35660602	2.25537177	1.39110679	1.32845565	1.54043569	1.69316252	1.10655279	2.17598079	4.08500157	0.86634341	2.89980682	0.53988963	2.62923119	1.87104620	8.59438863	0.91564283	1.28356418
1763.000000	128	0	0	31.4	1.213379	4095.000000	3	1.98021333	0.65333867	2.14434080	0.92769192	0.61367171	0.17190359	2.35842380	0.89431299	0.74627728	1.17484232	1.13048599	0.17886067	0.58153222	0.22578973	0.81213605	0.35660975	2.25548524	1.39109246	1.32848874	1.54056620	1.69316704	1.10653321	2.17610168	4.08524846	0.86633600	2.89946741	0.53989514	2.62930256	1.87119443	8.59390695	0.91667447	1.28368269
1763.600000	128	0	0	31.4	1.213379	4095.000000	6	1.98035776	0.65336211	2.14449268	0.92769989	0.61384053	0.17192807	2.35839453	0.89434184	0.74633409	1.17488898	1.13058109	0.17886882	0.58152738	0.22578781	0.81217177	0.35661259	2.25435775	1.38978068	1.32776994	1.53818175	1.69122697	1.10552518	2.16083737	4.08082656	0.86475048	2.89057174	0.53933582	2.61491681	1.86386327	8.57619017	0.87918482	1.28070600
1764.200000	128	0	0	31.4	1.212769	4095.000000	6	1.97493760	0.65203177	2.13931374	0.92620594	0.59846184	0.17112866	2.35614356	0.89368024	0.74377945	1.17294918	1.12761310	0.17864706	0.58102853	0.22554061	0.80980659	0.35604738	2.24957721	1.38508158	1.32651366	1.53386080	1.69036967	1.10510245	2.14783931	4.07969005	0.86455645	2.89114225	0.53925876	2.61436435	1.86324745	8.57823326	0.86621043	1.28050883
1764.700000	128	0	0	31.4	1.212769	4095.000000	6	1.97485588	0.65202470	2.13928874	0.92623459	0.59771961	0.17095649	2.35622960	0.89374260	0.74364862	1.17281986	1.12748662	0.17863013	0.58098147	0.22552829	0.80968362	0.35602660	2.24918354	1.38486129	1.32644181	1.53337622	1.69028187	1.10500524	2.14564825	4.07970712	0.86455518	2.89173114	0.53925040	2.61461733	1.86279779	8.57303134	0.86106635	1.28043030
1765.300000	131	0	0	31.4	1.213989	4095.000000	6	1.97467640	0.65201211	2.13936221	0.92624653	0.59749511	0.17087118	2.35618967	0.89370311	0.74355121	1.17278004	1.12737877	0.17861628	0.58097159	0.22551837	0.80962017	0.35601079	2.24871862	1.38472850	1.32650894	1.53307692	1.69020966	1.10487691	2.14465071	4.07947026	0.86449501	2.89209690	0.53918966	2.61459975	1.86273919	8.57429841	0.85780853	1.28035177
1765.800000	131	0	0	31.4	1.215210	4095.000000	6	1.97456731	0.65198030	2.13908417	0.92623645	0.59732675	0.17082104	2.35647086	0.89370466	0.74349475	1.17270875	1.12733281	0.17860797	0.58096088	0.22551694	0.80956509	0.35600831	2.24855831	1.38468424	1.32636896	1.53303914	1.69017930	1.10490269	2.14402889	4.07978181	0.86448430	2.89184697	0.53915358	2.61476863	1.86264748	8.57154510	0.85560762	1.28033699
1766.400000	131	0	0	31.4	1.213379	4095.000000	6	1.97466365	0.65196086	2.13910865	0.92626404	0.59722877	0.17077105	2.35650910	0.89371454	0.74349993	1.17268005	1.12733071	0.17859828	0.58096256	0.22551358	0.80951910	0.35601026	2.24843661	1.38469225	1.32636997	1.53290387	1.69015387	1.10490536	2.14327231	4.07921529	0.86448048	2.89209620	0.53917376	2.61466881	1.86251373	8.57227876	0.85407542	1.28029657
1767.000000	131	0	0	31.4	1.212769	4095.000000	6	1.97454180	0.65197610	2.13901122	0.92628712	0.59718435	0.17074521	2.35657378	0.89368986	0.74343123	1.17267172	1.12733641	0.17859366	0.58096298	0.22551310	0.80950533	0.35601204	2.24836692	1.38457376	1.32638953	1.53285701	1.69013828	1.10491603	2.14312000	4.07970499	0.86442490	2.89221204	0.53912891	2.61462738	1.86240772	8.57040092	0.85282328	1.28024828
1767.500000	131	0	0	31.4	1.213379	4095.000000	6	1.97454606	0.65195114	2.13906835	0.92629694	0.59716798	0.17072641	2.35620429	0.89374883	0.74342111	1.17268622	1.12733041	0.17859751	0.58094975	0.22550510	0.80949107	0.35599517	2.24833154	1.38467936	1.32633185	1.53271080	1.69006197	1.10490951	2.14304947	4.07963350	0.86442643	2.89219800	0.53908366	2.61478559	1.86263764	8.57121593	0.85198277	1.28025255
1768.000000	131	0	0	31.4	1.212158	4095.000000	6	1.97450875	0.65194650	2.13916069	0.92629136	0.59724896	0.17070883	2.35641631	0.89372103	0.74348299	1.17274116	1.12729286	0.17859674	0.58095311	0.22550766	0.80950681	0.35600546	2.24848272	1.38477834	1.32634906	1.53270665	1.69002628	1.10496493	2.14300756	4.07963563	0.86447003	2.89248658	0.53909569	2.61475671	1.86239832	8.57095887	0.85124660	1.28028047
1768.600000	131	0	0	31.4	1.212158	4095.000000	6	1.97451725	0.65198339	2.13925252	0.92630755	0.59728658	0.17069354	2.35645905	0.89375351	0.74343805	1.17272110	1.12726432	0.17859166	0.58096130	0.22550926	0.80950951	0.35600653	2.24832725	1.38476823	1.32633017	1.53279316	1.69010505	1.10489676	2.14274081	4.07952574	0.86447079	2.89225698	0.53911831	2.61475105	1.86247392	8.57138208	0.85057242	1.28021772
1769.200000	131	0	0	31.4	1.213379	4095.000000	6	1.97452528	0.65195777	2.13896429	0.92632002	0.59723897	0.17067765	2.35619923	0.89375715	0.74338935	1.17267357	1.12717691	0.17858458	0.58093630	0.22550158	0.80947165	0.35600032	2.24812730	1.38468528	1.32633354	1.53269418	1.69015551	1.10487898	2.14256248	4.07923449	0.86449527	2.89226330	0.53917661	2.61473787	1.86212147	8.56996212	0.84985889	1.28027226
1769.700000	131	0	0	31.4	1.212769	4095.000000	6	1.97440060	0.65194606	2.13911937	0.92629481	0.59718456	0.17066633	2.35623072	0.89376494	0.74335101	1.17270320	1.12730187	0.17858012	0.58093105	0.22549934	0.80944829	0.35599641	2.24814499	1.38466019	1.32637503	1.53249056	1.69008494	1.10487009	2.14214814	4.07987784	0.86445652	2.89219800	0.53910262	2.61443716	1.86208167	8.57064541	0.84927190	1.28019866
1770.300000	131	0	0	31.4	1.212158	4095.000000	6	1.97429577	0.65193678	2.13916834	0.92632957	0.59714715	0.17065349	2.35629933	0.89381041	0.74335054	1.17266616	1.12723939	0.17857935	0.58095143	0.22549198	0.80944779	0.35599374	2.24799437	1.38461977	1.32636221	1.53251813	1.69012310	1.10492225	2.14212720	4.07968151	0.86442592	2.89222679	0.53913666	2.61459348	1.86207451	8.57020032	0.84877850	1.28013099
1770.900000	131	0	0	31.4	1.213379	4095.000000	6	1.97454133	0.65194805	2.13904030	0.92631524	0.59716118	0.17064264	2.35637525	0.89382522	0.74335995	1.17268931	1.12724780	0.17857566	0.58094134	0.22549934	0.80944091	0.35599605	2.24814928	1.38461837	1.32639358	1.53231755	1.69012515	1.10492670	2.14200000	4.07956948	0.86445422	2.89271059	0.53914848	2.61447232	1.86221763	8.57093693	0.84829157	1.28016680
1771.400000	131	0	0	31.4	1.213379	4095.000000	6	1.97434157	0.65193280	2.13911120	0.92627439	0.59715714	0.17063760	2.35653216	0.89377663	0.74332184	1.17264765	1.12720064	0.17857735	0.58093252	0.22549278	0.80944214	0.35599818	2.24812623	1.38453230	1.32643878	1.53229300	1.69014197	1.10493144	2.14184676	4.07921849	0.86445014	2.89222819	0.53912851	2.61443654	1.86219437	8.56983362	0.84788674	1.28012310
1772.000000	131	0	0	31.4	1.211548	4095.000000	6	1.97430474	0.65193744	2.13904081	0.92632187	0.59715459	0.17063118	2.35650629	0.89374961	0.74331572	1.17266369	1.12719614	0.17857720	0.58093714	0.22549438	0.80945222	0.35599801	2.24810318	1.38461489	1.32638784	1.53226241	1.69000167	1.10489024	2.14178598	4.07930917	0.86441496	2.89237072	0.53913646	2.61445411	1.86196763	8.56947321	0.84747371	1.28012704
1772.600000	131	0	0	31.4	1.212769	4095.000000	6	1.97427877	0.65191469	2.13905815	0.92628526	0.59710762	0.17061956	2.35661428	0.89372051	0.74328208	1.17266524	1.12720515	0.17857273	0.58093210	0.22549150	0.80939911	0.35598984	2.24815464	1.38452045	1.32639763	1.53226279	1.69002464	1.10490951	2.14132787	4.07926436	0.86441114	2.89214675	0.53911220	2.61435556	1.86212728	8.56889974	0.84710263	1.28021246
1773.100000	131	0	0	31.4	1.213989	4095.000000	6	1.97425233	0.65190188	2.13898520	0.92628659	0.59711272	0.17061054	2.35647704	0.89371739	0.74323857	1.17266740	1.12726222	0.17857258	0.58093042	0.22548910	0.80943820	0.35599818	2.24826828	1.38457237	1.32639021	1.53231000	1.68999059	1.10486357	2.14155615	4.07920782	0.86439559	2.89205267	0.53911159	2.61437000	1.86202845	8.56916923	0.84672962	1.28008894
1773.600000	131	0	0	31.4	1.212769	4095.000000	6	1.97426272	0.65192308	2.13901989	0.92631073	0.59710401	0.17060428	2.35653329	0.89368804	0.74328397	1.17271894	1.12719524	0.17856966	0.58093147	0.22549150	0.80940648	0.35599783	2.24805011	1.38456610	1.32633590	1.53207356	1.69009192	1.10485379	2.14135749	4.07919289	0.86438335	2.89195719	0.53907469	2.61437878	1.86193454	8.56995271	0.84643632	1.28012737
1774.200000	131	0	0	31.4	1.212769	4095.000000	7	1.97423816	0.65191690	2.13917293	0.92631551	0.59716862	0.17059587	2.35647311	0.89371765	0.74330208	1.17271677	1.12726252	0.17856273	0.58091445	0.22549726	0.80942640	0.35598664	2.24832779	1.38511190	1.32663105	1.53328325	1.69165802	1.10576771	2.15201407	4.08371932	0.86591542	2.90085700	0.53965083	2.62838057	1.86878532	8.59124116	0.86345369	1.28279113
1774.800000	131	0	0	31.4	1.212158	4095.000000	7	1.97935308	0.65319075	2.14416132	0.92770839	0.61144502	0.17134154	2.35875086	0.89430103	0.74574938	1.17447588	1.13000753	0.17877910	0.58141957	0.22573261	0.81166613	0.35653762	2.25402074	1.39107637	1.32842188	1.53940033	1.69296530	1.10642612	2.16954695	4.08526129	0.86620201	2.90126211	0.53977746	2.62967398	1.86978750	8.59280208	0.88374848	1.28323833
1775.300000	131	0	0	31.4	1.213379	4095.000000	7	1.97986104	0.65327499	2.14459752	0.92775353	0.61361731	0.17158184	2.35848122	0.89432676	0.74603428	1.17475981	1.13041616	0.17881619	0.58147043	0.22575757	0.81192693	0.35659873	2.25497761	1.39163325	1.32856912	1.54026158	1.69316334	1.10651452	2.17325657	4.08531152	0.86625433	2.90117404	0.53974626	2.62982559	1.87049242	8.59219780	0.89860948	1.28332654
1775.900000	131	0	0	31.4	1.213989	4095.000000	7	1.98018207	0.65328560	2.14465941	0.92773308	0.61415197	0.17168311	2.35856622	0.89431455	0.74610546	1.17484757	1.13053414	0.17882865	0.58147800	0.22576541	0.81205649	0.35660193	2.25525185	1.39170917	1.32859715	1.54032720	1.69308979	1.10654360	2.17420297	4.08540238	0.86623468	2.90025261	0.53970405	2.62916613	1.87018977	8.59279893	0.90410983	1.28323241
1776.400000	131	0	0	31.4	1.213989	4095.000000	7	1.97962953	0.65322812	2.14430347	0.92761652	0.61311380	0.17170025	2.35833149	0.89427452	0.74595793	1.17475920	1.13033822	0.17882127	0.58144500	0.22575469	0.81191043	0.35656036	2.25494965	1.39122571	1.32840094	1.53988419	1.69293367	1.10642998	2.17236652	4.08453883	0.86605628	2.89899007	0.53970385	2.62754793	1.86958595	8.59016829	0.90214395	1.28288786
1777.000000	131	0	0	31.4	1.213989	4095.000000	7	1.97911736	0.65306694	2.14375639	0.92747845	0.61133618	0.17165405	2.35814688	0.89419344	0.74569024	1.17455373	1.12991577	0.17880341	0.58142861	0.22572829	0.81170602	0.35650208	2.25440236	1.39049204	1.32819801	1.53926687	1.69266007	1.10630035	2.16970369	4.08357723	0.86587995	2.89792940	0.53959210	2.62615411	1.86864579	8.58775905	0.89797941	1.28268321
1777.600000	131	0	0	31.4	1.213379	4095.000000	7	1.97865784	0.65295353	2.14312409	0.92734518	0.60971925	0.17158750	2.35791445	0.89419032	0.74543886	1.17434489	1.12971240	0.17877817	0.58135989	0.22570653	0.81148465	0.35645217	2.25384446	1.38988308	1.32804169	1.53855804	1.69233722	1.10620366	2.16718982	4.08301858	0.86575467	2.89709919	0.53957273	2.62502083	1.86793747	8.58762384	0.89363010	1.28247924
1778.100000	131	0	0	31.4	1.212158	4095.000000	7	1.97810996	0.65285626	2.14279191	0.92722493	0.60838159	0.17152157	2.35771974	0.89417836	0.74526007	1.17418921	1.12944800	0.17876094	0.58132879	0.22568893	0.81130837	0.35639852	2.25333559	1.38935190	1.32785973	1.53796238	1.69208219	1.10605270	2.16493177	4.08248672	0.86562378	2.89661877	0.53949729	2.62404376	1.86731414	8.58578150	0.88965180	1.28231575
1778.600000	131	0	0	31.4	1.213379	4095.000000	7	1.97782046	0.65276321	2.14240460	0.92715777	0.60728364	0.17146237	2.35745303	0.89409234	0.74504291	1.17408295	1.12911538	0.17874509	0.58128550	0.22567853	0.81116091	0.35636956	2.25278118	1.38892706	1.32769298	1.53754833	1.69197090	1.10598330	2.16305974	4.08242585	0.86555082	2.89613353	0.53949118	2.62340225	1.86687837	8.58478829	0.88611564	1.28212102
1779.200000	131	0	0	31.4	1.213379	4095.000000	7	1.97751066	0.65271149	2.14196833	0.92706249	0.60642143	0.17141022	2.35732869	0.89407389	0.74497720	1.17395076	1.12892654	0.17873339	0.58126722	0.22565837	0.81101198	0.35633315	2.25251423	1.38859838	1.32759307	1.53712643	1.69187564	1.10595839	2.16164389	4.08229663	0.86542735	2.89577422	0.53950055	2.62281509	1.86636965	8.58297834	0.88302920	1.28192139
1779.800000	131	0	0	31.4	1.213379	4095.000000	7	1.97722645	0.65265358	2.14178598	0.92697994	0.60568354	0.17136387	2.35733656	0.89398372	0.74486299	1.17385286	1.12889437	0.17872015	0.58125104	0.22564669	0.81089408	0.35630881	2.25230692	1.38834902	1.32751915	1.53669250	1.69171797	1.10578195	2.16019083	4.08203396	0.86541485	2.89563994	0.53947935	2.62219218	1.86614020	8.58241600	0.88041662	1.28178788
1780.300000	131	0	0	31.4	1.214600	4095.000000	7	1.97712810	0.65262485	2.14159751	0.92697994	0.60507962	0.17132334	2.35710590	0.89397800	0.74473183	1.17378245	1.12876148	0.17871538	0.58123213	0.22564061	0.81078431	0.35629265	2.25195895	1.38812204	1.32737403	1.53654447	1.69153896	1.10577364	2.15909086	4.08185458	0.86533603	2.89513168	0.53945713	2.62167835	1.86586329	8.58175320	0.87811732	1.28176322
1780.900000	131	0	0	31.4	1.211548	4095.000000	7	1.97692242	0.65256672	2.14150967	0.92690351	0.60454326	0.17128312	2.35713459	0.89396033	0.74466355	1.17372255	1.12868031	0.17870815	0.58122099	0.22563181	0.81071639	0.35626618	2.25165022	1.38790941	1.32723465	1.53628933	1.69155908	1.10571167	2.15804908	4.08151400	0.86529037	2.89499040	0.53945611	2.62127038	1.86570692	8.57863192	0.87612066	1.28162906
1781.400000	131	0	0	31.4	1.215210	4095.000000	7	1.97669738	0.65251457	2.14145962	0.92685627	0.60412158	0.17124596	2.35700633	0.89394786	0.74457878	1.17367283	1.12856006	0.17869446	0.58120082	0.22561629	0.81064871	0.35625499	2.25143709	1.38772508	1.32725321	1.53616366	1.69146794	1.10557084	2.15701500	4.08117987	0.86526435	2.89475635	0.53941390	2.62076556	1.86557297	8.57889876	0.87434004	1.28148077
1782.000000	131	0	0	31.4	1.212769	4095.000000	7	1.97676687	0.65250108	2.14130897	0.92685521	0.60371667	0.17121430	2.35718579	0.89392759	0.74449897	1.17361231	1.12849753	0.17868707	0.58116993	0.22561053	0.81057612	0.35624523	2.25140488	1.38756799	1.32719416	1.53586505	1.69142319	1.10564170	2.15622202	4.08108914	0.86520492	2.89478376	0.53944856	2.62055284	1.86526612	8.57866332	0.87267885	1.28145085
1782.600000	131	0	0	31.4	1.214600	4095.000000	7	1.97652861	0.65247390	2.14123850	0.92683689	0.60339557	0.17118326	2.35700746	0.89393045	0.74447849	1.17356568	1.12838781	0.17868261	0.58115732	0.22560717	0.81052863	0.35622924	2.25118372	1.38738544	1.32716041	1.53568606	1.69135792	1.10557054	2.15554086	4.08115105	0.86515315	2.89429113	0.53942043	2.62021239	1.86496156	8.57915306	0.87132542	1.28136932
1783.100000	131	0	0	31.4	1.213379	4095.000000	7	1.97648890	0.65245180	2.14112106	0.92679098	0.60310463	0.17115726	2.35686626	0.89391460	0.74438150	1.17354777	1.12825256	0.17867937	0.58115144	0.22559869	0.81046809	0.35621734	2.25108281	1.38730831	1.32699913	1.53555098	1.69121137	1.10556550	2.15511120	4.08112543	0.86508097	2.89417590	0.53940860	2.62002551	1.86497186	8.57840905	0.86998316	1.28130784
1783.700000	131	0	0	31.4	1.213379	4095.000000	7	1.97640098	0.65241203	2.14107919	0.92676710	0.60280949	0.17113830	2.35696358	0.89391304	0.74428546	1.17346626	1.12818644	0.17866937	0.58113169	0.22559549	0.81038296	0.35620757	2.25098942	1.38716801	1.32697686	1.53551201	1.69116951	1.10546885	2.15434048	4.08091195	0.86509015	2.89412390	0.53938312	2.61987010	1.86457734	8.57651651	0.86867991	1.28123420
1784.200000	131	0	0	31.4	1.213379	4095.000000	7	1.97638633	0.65237225	2.14109298	0.92669890	0.60250949	0.17110527	2.35694558	0.89391590	0.74422214	1.17341285	1.12816961	0.17866414	0.58113841	0.22559405	0.81036106	0.35619585	2.25088959	1.38693106	1.32699609	1.53524150	1.69107141	1.10550146	2.15365169	4.08053199	0.86504119	2.89409228	0.53937496	2.61940583	1.86445465	8.57677069	0.86749653	1.28115399
1784.800000	0	0	0	31.4	1.213989	4095.000000	0	1.97626013	0.65235015	2.14093878	0.92669598	0.60226865	0.17108294	2.35706765	0.89391564	0.74412869	1.17337209	1.12807284	0.17866229	0.58113106	0.22558237	0.81031210	0.35617720	2.25066955	1.38692199	1.32699339	1.53520556	1.69105704	1.10547685	2.15307094	4.08032602	0.86504450	2.89409158	0.53934357	2.61932909	1.86415827	8.57800726	0.86566588	1.28091700
1785.300000	0	0	0	31.4	1.213989	4095.000000	0	1.97560325	0.65221360	2.14044052	0.92660948	0.60136517	0.17103371	2.35679483	0.89389719	0.74405055	1.17332671	1.12797938	0.17866045	0.58109996	0.22557773	0.81028922	0.35618466	2.25038568	1.38682464	1.32691039	1.53479325	1.69080135	1.10535768	2.15111877	4.07997174	0.86484253	2.89305190	0.53927222	2.61709900	1.86333203	8.57290590	0.86129479	1.28062878
1785.900000	0	0	0	31.4	1.212769	4095.000000	0	1.97532733	0.65214798	2.14028280	0.92653943	0.60055472	0.17097239	2.35656253	0.89384393	0.74400513	1.17326775	1.12799620	0.17865660	0.58109030	0.22557421	0.81027126	0.35617596	2.25049247	1.38681452	1.32690499	1.53476337	1.69078412	1.10535560	2.15074588	4.07992372	0.86485069	2.89346983	0.53926630	2.61755089	1.86348284	8.57399730	0.86038606	1.28068990
1786.400000	0	0	0	31.4	1.213989	4095.000000	0	1.97552576	0.65218090	2.14039305	0.92654208	0.60065635	0.17096383	2.35667558	0.89387511	0.74400442	1.17325107	1.12790816	0.17864890	0.58109807	0.22557389	0.81030054	0.35615962	2.25040554	1.38677055	1.32690330	1.53474976	1.69083788	1.10529839	2.15037818	4.07945106	0.86488078	2.89337430	0.53930381	2.61774072	1.86356250	8.57538696	0.85988220	1.28072671
1787.000000	0	0	0	31.4	1.212769	4095.000000	0	1.97558199	0.65220432	2.14054925	0.92656596	0.60075138	0.17096857	2.35666040	0.89383951	0.74398607	1.17322514	1.12793310	0.17865291	0.58109387	0.22557421	0.81027003	0.35616832	2.25047047	1.38679672	1.32689150	1.53477964	1.69086784	1.10534048	2.15031818	4.07973806	0.86485605	2.89357871	0.53921004	2.61794691	1.86352088	8.57522696	0.85962805	1.28072539
1787.600000	0	0	0	31.4	1.212769	4095.000000	0	1.97565192	0.65222487	2.14049157	0.92655880	0.60082468	0.17095772	2.35654397	0.89385432	0.74402255	1.17325324	1.12794031	0.17864752	0.58110627	0.22557453	0.81024371	0.35617773	2.25058208	1.38681626	1.32696066	1.53471647	1.69087687	1.10532951	2.15038228	4.07974980	0.86483335	2.89350987	0.53920067	2.61799972	1.86373795	8.57319441	0.85937216	1.28079802
1788.100000	0	0	0	31.4	1.212158	4095.000000	0	1.97569870	0.65221957	2.14048391	0.92659966	0.60088903	0.17096246	2.35640112	0.89383925	0.74401784	1.17325725	1.12782312	0.17865306	0.58109786	0.22558141	0.81026659	0.35617383	2.25052037	1.38673043	1.32696437	1.53478909	1.69070532	1.10531202	2.15048792	4.07997601	0.86482851	2.89344454	0.53924225	2.61802801	1.86372810	8.57357389	0.85919761	1.28080788
1788.700000	0	0	0	31.4	1.213379	4095.000000	0	1.97571051	0.65221758	2.14048289	0.92661240	0.60094039	0.17095726	2.35652710	0.89383535	0.74402914	1.17326250	1.12790275	0.17865106	0.58107937	0.22557661	0.81023264	0.35617898	2.25048495	1.38684522	1.32697652	1.53488327	1.69090108	1.10534700	2.15076024	4.07992479	0.86483514	2.89338484	0.53922227	2.61809025	1.86389058	8.57279301	0.85908456	1.28076122
1789.200000	128	0	0	31.4	1.212769	4095.000000	1	1.97586314	0.65223989	2.14065645	0.92663230	0.60102691	0.17095680	2.35658278	0.89381638	0.74405079	1.17327886	1.12794752	0.17865029	0.58108337	0.22558509	0.81026634	0.35618928	2.25018662	1.38673636	1.32696775	1.53478493	1.69074308	1.10536094	2.15031562	4.08012540	0.86479026	2.89362227	0.53931870	2.61782810	1.86362203	8.57391262	0.85848793	1.28070995
1789.800000	128	0	0	31.4	1.211548	4095.000000	1	1.97549127	0.65215373	2.14027259	0.92652165	0.60003861	0.17089320	2.35658053	0.89376936	0.74375451	1.17307975	1.12761400	0.17862659	0.58100836	0.22553981	0.80993252	0.35610261	2.24935784	1.38556826	1.32661621	1.53345068	1.69030033	1.10507933	2.14598751	4.07941585	0.86443765	2.89180064	0.53906022	2.61475357	1.86236343	8.56808821	0.85444085	1.28017632
1790.300000	128	0	0	31.4	1.212158	4095.000000	1	1.97463579	0.65195313	2.13939588	0.92623459	0.59791757	0.17073008	2.35581238	0.89369791	0.74335407	1.17277572	1.12708500	0.17858828	0.58094870	0.22550270	0.80954615	0.35600333	2.24866393	1.38476126	1.32640471	1.53284832	1.69018546	1.10493233	2.14363421	4.07880780	0.86443153	2.89174308	0.53907469	2.61466630	1.86210358	8.57045420	0.85282809	1.28015957
1790.900000	128	0	0	31.4	1.213379	4095.000000	1	1.97450827	0.65195070	2.13949588	0.92627943	0.59772131	0.17068819	2.35601929	0.89371246	0.74331008	1.17270258	1.12702644	0.17858258	0.58091739	0.22549374	0.80948345	0.35599410	2.24838407	1.38468180	1.32643068	1.53261673	1.69006854	1.10488609	2.14304538	4.07851128	0.86438896	2.89182942	0.53901233	2.61458532	1.86188758	8.57101217	0.85175116	1.28019735
1791.500000	128	0	0	31.4	1.214600	4095.000000	1	1.97448561	0.65192375	2.13926986	0.92629030	0.59762521	0.17066083	2.35594170	0.89374519	0.74325621	1.17271461	1.12701112	0.17857397	0.58091928	0.22549166	0.80945542	0.35598771	2.24814445	1.38460373	1.32645429	1.53251398	1.69016002	1.10487009	2.14245570	4.07853795	0.86439202	2.89149740	0.53906511	2.61443465	1.86193990	8.56866159	0.85092767	1.28013690
1792.000000	128	0	0	31.4	1.212158	4095.000000	1	1.97435196	0.65192728	2.13927496	0.92624520	0.59753784	0.17063867	2.35607102	0.89371532	0.74328726	1.17263839	1.12694235	0.17856427	0.58090080	0.22548686	0.80944804	0.35598664	2.24820020	1.38457167	1.32634501	1.53233908	1.69013951	1.10487305	2.14225287	4.07885153	0.86439049	2.89198387	0.53901314	2.61445474	1.86195466	8.56877753	0.85022635	1.28012212
1792.600000	128	0	0	31.4	1.212158	4095.000000	1	1.97427452	0.65192242	2.13932241	0.92628394	0.59747087	0.17062996	2.35599005	0.89372363	0.74326491	1.17264981	1.12696517	0.17856581	0.58089744	0.22548750	0.80945124	0.35598842	2.24805172	1.38453334	1.32641146	1.53225976	1.69005951	1.10487246	2.14217573	4.07875340	0.86437698	2.89192560	0.53909406	2.61462989	1.86175746	8.56866786	0.84969653	1.28018585
1793.100000	128	0	0	31.4	1.214600	4095.000000	1	1.97436849	0.65191712	2.13944741	0.92631842	0.59746726	0.17061436	2.35615706	0.89373013	0.74324421	1.17267295	1.12702313	0.17856473	0.58089113	0.22548878	0.80943943	0.35597954	2.24810050	1.38449884	1.32639358	1.53227223	1.69012146	1.10484757	2.14190244	4.07847715	0.86436092	2.89223451	0.53898848	2.61449868	1.86172795	8.56790336	0.84922041	1.28006594
1793.700000	128	0	0	31.4	1.212769	4095.000000	1	1.97424713	0.65190674	2.13929333	0.92628394	0.59743644	0.17060947	2.35612276	0.89371090	0.74322563	1.17258438	1.12706068	0.17856212	0.58088693	0.22549166	0.80939763	0.35598327	2.24809728	1.38448003	1.32629610	1.53207772	1.69007264	1.10480430	2.14193206	4.07865314	0.86434919	2.89218536	0.53906369	2.61457276	1.86160052	8.56821353	0.84877951	1.28002553
1794.200000	128	0	0	31.4	1.212158	4095.000000	1	1.97430663	0.65192176	2.13927445	0.92634097	0.59741985	0.17060626	2.35617899	0.89371116	0.74317365	1.17258346	1.12710543	0.17856166	0.58088735	0.22548222	0.80942861	0.35597492	2.24799919	1.38448665	1.32627924	1.53217327	1.69014976	1.10479096	2.14171600	4.07867980	0.86433696	2.89198387	0.53899317	2.61458845	1.86156430	8.56941680	0.84839903	1.27997954
1794.800000	128	0	0	31.4	1.212769	4095.000000	1	1.97437369	0.65192463	2.13940404	0.92629163	0.59738499	0.17059021	2.35612557	0.89368752	0.74319975	1.17257204	1.12708500	0.17856073	0.58089029	0.22548654	0.80945394	0.35597741	2.24803403	1.38442880	1.32631870	1.53197650	1.69003572	1.10480845	2.14172622	4.07864567	0.86431682	2.89190173	0.53898685	2.61460540	1.86172258	8.56982421	0.84809204	1.27996345
1795.400000	128	0	0	31.4	1.214600	4095.000000	1	1.97434252	0.65192772	2.13921017	0.92631365	0.59740370	0.17058670	2.35615425	0.89365063	0.74321340	1.17263191	1.12707870	0.17856073	0.58090941	0.22548398	0.80941435	0.35598469	2.24803457	1.38445981	1.32624855	1.53200747	1.69008002	1.10480578	2.14153418	4.07846329	0.86429694	2.89148266	0.53902680	2.61457715	1.86167340	8.56753368	0.84775031	1.27998611
1795.900000	128	0	0	31.4	1.213379	4095.000000	1	1.97431230	0.65190983	2.13905917	0.92629800	0.59740370	0.17057829	2.35603897	0.89367635	0.74321363	1.17262481	1.12702854	0.17855704	0.58089449	0.22548830	0.80942001	0.35598149	2.24799008	1.38433263	1.32623742	1.53184320	1.69002505	1.10481675	2.14143613	4.07833957	0.86430968	2.89139071	0.53904208	2.61447671	1.86146326	8.56666285	0.84748480	1.27994834
1796.500000	128	0	0	31.4	1.213379	4095.000000	1	1.97435196	0.65191822	2.13922956	0.92622133	0.59740816	0.17056820	2.35602098	0.89369141	0.74322116	1.17262265	1.12700391	0.17856243	0.58087013	0.22547998	0.80941239	0.35598984	2.24798579	1.38447131	1.32633084	1.53185151	1.68997870	1.10489913	2.14149026	4.07839077	0.86430229	2.89174518	0.53897217	2.61443842	1.86151422	8.56756501	0.84716842	1.27992994
1797.000000	128	0	0	31.4	1.213379	4095.000000	1	1.97432646	0.65188531	2.13917905	0.92625741	0.59740816	0.17056224	2.35612163	0.89368934	0.74322704	1.17262234	1.12702343	0.17855658	0.58088840	0.22547982	0.80938018	0.35598575	2.24796328	1.38445075	1.32632174	1.53195196	1.68998649	1.10482386	2.14162714	4.07848462	0.86431478	2.89181468	0.53897543	2.61459285	1.86149098	8.56752742	0.84695342	1.27997691
1797.600000	128	0	0	31.4	1.211548	4095.000000	1	1.97434441	0.65187360	2.13919130	0.92625555	0.59738308	0.17055139	2.35609858	0.89367089	0.74319576	1.17263808	1.12705917	0.17855673	0.58089113	0.22548510	0.80939763	0.35596942	2.24803082	1.38448909	1.32633152	1.53187190	1.69008043	1.10483334	2.14146269	4.07848035	0.86436525	2.89198317	0.53898236	2.61458845	1.86147533	8.56893734	0.84668603	1.27990859
1798.100000	128	0	0	31.4	1.212158	4095.000000	1	1.97434299	0.65186830	2.13912957	0.92626802	0.59737819	0.17055705	2.35607608	0.89368102	0.74319787	1.17264333	1.12701713	0.17855227	0.58088210	0.22547854	0.80936272	0.35598522	2.24805494	1.38450058	1.32635850	1.53196857	1.69005910	1.10488135	2.14132736	4.07857741	0.86431427	2.89168762	0.53898155	2.61446478	1.86144403	8.56693223	0.84647966	1.27989348
1798.700000	128	0	0	31.4	1.213379	4095.000000	1	1.97435055	0.65187934	2.13913059	0.92620170	0.59738010	0.17054818	2.35598049	0.89368726	0.74319411	1.17265042	1.12703214	0.17855042	0.58088084	0.22548014	0.80936100	0.35597829	2.24800562	1.38438873	1.32633658	1.53184849	1.69009233	1.10485290	2.14122982	4.07835344	0.86433237	2.89179502	0.53897523	2.61438569	1.86134031	8.56688837	0.84621865	1.27994308
1799.200000	128	0	0	31.4	1.212769	4095.000000	1	1.97428869	0.65187051	2.13932139	0.92622743	0.59738074	0.17054665	2.35614356	0.89368596	0.74317717	1.17258099	1.12705527	0.17855042	0.58087076	0.22548078	0.80934747	0.35596693	2.24797239	1.38437200	1.32631836	1.53184018	1.69004556	1.10483749	2.14110166	4.07844942	0.86432141	2.89197825	0.53897115	2.61439134	1.86143241	8.56765273	0.84608262	1.27989873
1799.800000	128	0	0	31.4	1.212769	4095.000000	1	1.97436519	0.65187824	2.13938772	0.92626988	0.59739541	0.17054130	2.35611207	0.89372259	0.74318141	1.17258562	1.12691622	0.17854704	0.58088693	0.22547598	0.80935829	0.35597634	2.24799973	1.38446434	1.32634096	1.53183111	1.69002177	1.10483749	2.14106489	4.07853581	0.86431962	2.89194034	0.53898746	2.61441205	1.86120843	8.56848299	0.84586827	1.27991614
1800.400000	128	0	0	31.4	1.212158	4095.000000	3	1.97433733	0.65186697	2.13920303	0.92628500	0.59736778	0.17054069	2.35595463	0.89374675	0.74315671	1.17259086	1.12703995	0.17854750	0.58087643	0.22548398	0.80935657	0.35596160	2.24812944	1.38449013	1.32629610	1.53181828	1.69006771	1.10489824	2.14154593	4.07927396	0.86471249	2.89416465	0.53919435	2.61906114	1.86410186	8.57378716	0.85072603	1.28110699
1800.900000	128	0	0	31.4	1.211548	4095.000000	3	1.97662127	0.65246064	2.14153214	0.92690138	0.60288161	0.17085742	2.35706259	0.89402036	0.74423155	1.17331374	1.12808456	0.17863844	0.58110921	0.22557901	0.81025650	0.35619638	2.25030949	1.38735019	1.32720428	1.53489840	1.69146835	1.10561412	2.15321778	4.08158660	0.86528425	2.89641412	0.53931951	2.62227594	1.86521506	8.57922841	0.85659214	1.28149524
1801.500000	128	0	0	31.4	1.212158	4095.000000	3	1.97715174	0.65259921	2.14208275	0.92703621	0.60498452	0.17103508	2.35743165	0.89404842	0.74453005	1.17364350	1.12870586	0.17867091	0.58117707	0.22561277	0.81062656	0.35627009	2.25124652	1.38801066	1.32738786	1.53570309	1.69165186	1.10574696	2.15659996	4.08146596	0.86534572	2.89614056	0.53933990	2.62271305	1.86563658	8.58050950	0.86019690	1.28156626
1802.000000	128	0	0	31.4	1.213379	4095.000000	3	1.97720564	0.65263921	2.14225593	0.92705877	0.60566494	0.17112637	2.35749804	0.89403855	0.74463623	1.17374385	1.12880477	0.17868245	0.58121553	0.22562925	0.81074887	0.35629425	2.25161586	1.38839337	1.32756640	1.53600508	1.69184114	1.10584659	2.15822868	4.08155671	0.86543679	2.89673905	0.53935927	2.62320694	1.86602369	8.58040587	0.86331306	1.28173921
1802.600000	128	0	0	31.4	1.212158	4095.000000	3	1.97754093	0.65269845	2.14241176	0.92705850	0.60624879	0.17118402	2.35750648	0.89400477	0.74475891	1.17380037	1.12896924	0.17869245	0.58123360	0.22564221	0.81084239	0.35630793	2.25199117	1.38860082	1.32756573	1.53652743	1.69184771	1.10592725	2.15953212	4.08233401	0.86546638	2.89654844	0.53943266	2.62355789	1.86639474	8.57804179	0.86630946	1.28190561
1803.100000	128	0	0	31.4	1.212158	4095.000000	3	1.97777458	0.65273580	2.14231980	0.92710840	0.60683653	0.17124320	2.35752167	0.89403777	0.74488818	1.17391154	1.12896683	0.17870692	0.58124620	0.22564733	0.81097161	0.35633794	2.25230800	1.38889842	1.32764403	1.53677882	1.69207233	1.10591124	2.16084253	4.08212899	0.86551357	2.89686987	0.53948139	2.62397443	1.86684341	8.57840905	0.86933626	1.28188456
1803.700000	128	0	0	31.4	1.212769	4095.000000	3	1.97799122	0.65277779	2.14258241	0.92718220	0.60741337	0.17128602	2.35753630	0.89407831	0.74500005	1.17399678	1.12912109	0.17871662	0.58126154	0.22565261	0.81105899	0.35636264	2.25253195	1.38906226	1.32774530	1.53702494	1.69212079	1.10597559	2.16218826	4.08231799	0.86555516	2.89698171	0.53952359	2.62432549	1.86694068	8.57874808	0.87235108	1.28208616
1804.300000	128	0	0	31.4	1.213989	4095.000000	3	1.97789567	0.65282134	2.14272344	0.92720582	0.60797503	0.17133328	2.35767810	0.89407389	0.74511286	1.17405608	1.12923477	0.17872893	0.58128319	0.22566877	0.81113063	0.35638182	2.25260446	1.38924708	1.32779829	1.53730404	1.69215939	1.10609184	2.16333621	4.08252302	0.86559572	2.89721034	0.53948465	2.62490861	1.86741996	8.58079842	0.87531635	1.28214536
1804.800000	128	0	0	31.4	1.212769	4095.000000	3	1.97812557	0.65285251	2.14283177	0.92725546	0.60847371	0.17137091	2.35759032	0.89410534	0.74514607	1.17409902	1.12930875	0.17873031	0.58129033	0.22567629	0.81123870	0.35640065	2.25286551	1.38943436	1.32785905	1.53766803	1.69221278	1.10613485	2.16424325	4.08329522	0.86563628	2.89747768	0.53950361	2.62520495	1.86747242	8.57995055	0.87827396	1.28217332
1805.400000	128	0	0	31.4	1.213989	4095.000000	3	1.97818849	0.65287085	2.14310313	0.92725333	0.60890763	0.17140930	2.35772199	0.89409416	0.74527491	1.17415091	1.12948560	0.17875016	0.58131450	0.22567677	0.81130295	0.35641504	2.25311585	1.38965276	1.32786851	1.53798814	1.69239349	1.10615650	2.16528695	4.08302071	0.86571793	2.89755929	0.53949342	2.62534304	1.86777018	8.58124438	0.88122256	1.28229108
1806.000000	128	0	0	31.4	1.212769	4095.000000	3	1.97829777	0.65292148	2.14312767	0.92724643	0.60932560	0.17145182	2.35779233	0.89409494	0.74532814	1.17417037	1.12943537	0.17874909	0.58130546	0.22568861	0.81135268	0.35643351	2.25328724	1.38980794	1.32792049	1.53814424	1.69244853	1.10616836	2.16603520	4.08298760	0.86581846	2.89767749	0.53955459	2.62587720	1.86788993	8.58024572	0.88398857	1.28239042
1806.500000	128	0	0	31.4	1.213379	4095.000000	3	1.97844870	0.65296701	2.14323346	0.92730802	0.60971389	0.17147813	2.35792683	0.89415341	0.74538162	1.17425160	1.12954726	0.17875186	0.58130988	0.22569997	0.81144501	0.35643458	2.25354944	1.38991139	1.32792252	1.53825602	1.69255902	1.10618201	2.16680126	4.08325143	0.86579677	2.89818978	0.53956560	2.62596361	1.86838962	8.58430746	0.88671504	1.28247167
1807.000000	128	0	0	31.4	1.213379	4095.000000	3	1.97863040	0.65296525	2.14331933	0.92731067	0.61007033	0.17151285	2.35775744	0.89416095	0.74544122	1.17425469	1.12964592	0.17876832	0.58135001	0.22569997	0.81148441	0.35644595	2.25354246	1.39010573	1.32809942	1.53843374	1.69264199	1.10624340	2.16749989	4.08330163	0.86586464	2.89803988	0.53954194	2.62632632	1.86851882	8.58519687	0.88925124	1.28254602
1807.600000	128	0	0	31.4	1.212769	4095.000000	3	1.97879034	0.65299973	2.14320331	0.92735262	0.61038631	0.17154528	2.35787224	0.89419370	0.74551024	1.17431555	1.12970819	0.17876879	0.58135821	0.22570733	0.81153021	0.35646513	2.25365906	1.39016796	1.32803764	1.53882373	1.69260215	1.10628522	2.16831249	4.08365842	0.86592945	2.89841921	0.53962595	2.62654144	1.86864399	8.58400265	0.89166030	1.28267268
1808.200000	128	0	0	31.4	1.213379	4095.000000	3	1.97888735	0.65299089	2.14352941	0.92739323	0.61067747	0.17158276	2.35784410	0.89418122	0.74555642	1.17436837	1.12979332	0.17877540	0.58136535	0.22571229	0.81160876	0.35647704	2.25379771	1.39030534	1.32807174	1.53890067	1.69269334	1.10632705	2.16888024	4.08345332	0.86591874	2.89842695	0.53957294	2.62690108	1.86872430	8.58632219	0.89395566	1.28269209
1808.700000	128	0	0	31.4	1.213379	4095.000000	3	1.97890675	0.65304284	2.14347881	0.92743969	0.61094722	0.17160540	2.35780865	0.89415107	0.74565584	1.17435231	1.12986071	0.17878141	0.58137628	0.22571901	0.81162821	0.35647490	2.25399387	1.39041931	1.32805553	1.53911371	1.69258531	1.10632467	2.16946366	4.08352596	0.86592690	2.89867330	0.53965491	2.62688531	1.86905635	8.58696040	0.89616515	1.28271117
1809.300000	128	0	0	31.4	1.214600	4095.000000	3	1.97901892	0.65303908	2.14359638	0.92744368	0.61123485	0.17163125	2.35762914	0.89416043	0.74575244	1.17437239	1.12989471	0.17878248	0.58139015	0.22572621	0.81166835	0.35650191	2.25419811	1.39051406	1.32811090	1.53927900	1.69265678	1.10631993	2.17023662	4.08376953	0.86598687	2.89858250	0.53960026	2.62710742	1.86911424	8.58486058	0.89826523	1.28277369
1809.800000	128	0	0	31.4	1.212769	4095.000000	3	1.97916611	0.65308573	2.14368788	0.92746120	0.61147938	0.17165802	2.35772818	0.89412976	0.74574043	1.17445827	1.12992178	0.17879110	0.58140780	0.22573277	0.81169568	0.35650493	2.25426744	1.39062001	1.32800996	1.53943976	1.69263049	1.10635285	2.17068065	4.08386355	0.86599682	2.89838613	0.53962962	2.62731000	1.86939699	8.58655483	0.90018160	1.28285891
1810.400000	128	0	0	31.4	1.213379	4095.000000	3	1.97931947	0.65311248	2.14365619	0.92744500	0.61172803	0.17167654	2.35775125	0.89413548	0.74583562	1.17446228	1.13002137	0.17879326	0.58140150	0.22573069	0.81173533	0.35651594	2.25428787	1.39072631	1.32802988	1.53952242	1.69270156	1.10636917	2.17147838	4.08405479	0.86602107	2.89855013	0.53967469	2.62761736	1.86955588	8.58739115	0.90204417	1.28287240
1811.000000	128	0	0	31.4	1.213989	4095.000000	3	1.97926977	0.65312066	2.14398083	0.92748376	0.61196598	0.17169474	2.35777545	0.89415783	0.74588299	1.17448700	1.13009027	0.17879910	0.58141999	0.22573757	0.81181217	0.35652038	2.25451579	1.39088052	1.32810077	1.53968888	1.69272251	1.10640358	2.17203193	4.08400778	0.86603280	2.89856561	0.53963370	2.62764892	1.86981174	8.58517487	0.90376829	1.28296881
1811.500000	128	0	0	31.4	1.213379	4095.000000	3	1.97933746	0.65311248	2.14372623	0.92751403	0.61217670	0.17171601	2.35797297	0.89413626	0.74588935	1.17454384	1.13004724	0.17880264	0.58143071	0.22573837	0.81184591	0.35652820	2.25445934	1.39093438	1.32814534	1.53983261	1.69273442	1.10641633	2.17261827	4.08429733	0.86607338	2.89837065	0.53964961	2.62796832	1.86982431	8.58613672	0.90540976	1.28292044
1812.000000	128	0	0	31.4	1.213989	4095.000000	3	1.97945011	0.65313901	2.14366181	0.92746651	0.61236359	0.17173544	2.35805064	0.89418668	0.74588464	1.17460007	1.13021575	0.17880449	0.58142188	0.22574861	0.81187768	0.35652802	2.25440720	1.39103894	1.32812745	1.53993918	1.69280631	1.10645727	2.17302340	4.08468630	0.86607874	2.89888518	0.53967591	2.62821453	1.86986202	8.58825905	0.90699820	1.28299579
1812.600000	128	0	0	31.4	1.212769	4095.000000	3	1.97956325	0.65315471	2.14385710	0.92752624	0.61255524	0.17175594	2.35805739	0.89414588	0.74599304	1.17460409	1.13021875	0.17881188	0.58143596	0.22575005	0.81192028	0.35653424	2.25472007	1.39120997	1.32818079	1.54009771	1.69288930	1.10642494	2.17356336	4.08479744	0.86610349	2.89905906	0.53974708	2.62846834	1.86994687	8.58852322	0.90850380	1.28303133
1813.200000	128	0	0	31.4	1.212158	4095.000000	3	1.97951023	0.65317483	2.14413013	0.92754244	0.61272736	0.17177445	2.35812099	0.89419967	0.74600223	1.17462479	1.13014774	0.17881219	0.58145614	0.22575229	0.81195452	0.35654828	2.25473620	1.39124425	1.32818045	1.54018647	1.69301871	1.10650533	2.17402517	4.08486263	0.86613591	2.89909990	0.53969916	2.62851064	1.87013903	8.59036334	0.90994811	1.28311393
1813.700000	128	0	0	31.4	1.213989	4095.000000	3	1.97958882	0.65319075	2.14392970	0.92752677	0.61292530	0.17179281	2.35822961	0.89421709	0.74602792	1.17464086	1.13020822	0.17882188	0.58142398	0.22575341	0.81200181	0.35655716	2.25488513	1.39135374	1.32831146	1.54030027	1.69294640	1.10651749	2.17457263	4.08492889	0.86614331	2.89897036	0.53969814	2.62858262	1.87020593	8.59017458	0.91131650	1.28314717
1814.300000	128	0	0	31.4	1.212769	4095.000000	3	1.97970480	0.65320180	2.14410303	0.92755094	0.61310756	0.17181285	2.35820541	0.89423294	0.74608071	1.17464704	1.13025216	0.17882265	0.58146013	0.22575821	0.81203531	0.35655538	2.25479588	1.39141950	1.32829627	1.54045087	1.69290121	1.10649613	2.17497709	4.08499409	0.86619256	2.89927731	0.53971547	2.62884657	1.87026116	8.59071257	0.91258695	1.28316001
1814.900000	128	0	0	31.4	1.212769	4095.000000	3	1.97968019	0.65319318	2.14432444	0.92755598	0.61325223	0.17183060	2.35816207	0.89428336	0.74611441	1.17466836	1.13027773	0.17882927	0.58144353	0.22576205	0.81203728	0.35656355	2.25501847	1.39141425	1.32832699	1.54045087	1.69307048	1.10654567	2.17535984	4.08498874	0.86619384	2.89926534	0.53969426	2.62883836	1.87054227	8.59067166	0.91389712	1.28319127
1815.400000	128	0	0	31.4	1.215820	4095.000000	3	1.97981370	0.65321927	2.14413984	0.92755970	0.61341197	0.17185616	2.35829378	0.89424905	0.74613987	1.17473664	1.13030542	0.17882511	0.58144857	0.22576461	0.81209935	0.35657208	2.25509160	1.39149681	1.32834455	1.54057720	1.69298708	1.10654271	2.17587754	4.08502187	0.86623697	2.89935617	0.53972913	2.62898867	1.87057550	8.59083212	0.91504429	1.28313927
1816.000000	128	0	0	31.4	1.212158	4095.000000	3	1.97985110	0.65324868	2.14439501	0.92758970	0.61353538	0.17187023	2.35829153	0.89421864	0.74617145	1.17471841	1.13034966	0.17882942	0.58145257	0.22576541	0.81210625	0.35657564	2.25512225	1.39152760	1.32828580	1.54074148	1.69311198	1.10656822	2.17630041	4.08538848	0.86628138	2.89956247	0.53980969	2.62930761	1.87072460	8.59021234	0.91623501	1.28317449
1816.600000	128	0	0	31.4	1.213379	4095.000000	6	1.97984400	0.65325752	2.14427432	0.92761094	0.61369730	0.17188003	2.35810973	0.89419447	0.74618323	1.17474251	1.13033431	0.17884051	0.58146013	0.22576637	0.81214911	0.35658239	2.25396914	1.38933303	1.32756944	1.53732335	1.69105047	1.10539117	2.16035825	4.08035056	0.86462911	2.89000276	0.53918782	2.61496704	1.86351193	8.57345471	0.87873344	1.28039284
1817.100000	128	0	0	31.4	1.213989	4095.000000	6	1.97460509	0.65195379	2.13898673	0.92615289	0.59839781	0.17109089	2.35587985	0.89355113	0.74360956	1.17285072	1.12743164	0.17861520	0.58094050	0.22552221	0.80979798	0.35602393	2.24930796	1.38489788	1.32633725	1.53328136	1.69019694	1.10494626	2.14749413	4.07919929	0.86445805	2.89039353	0.53910629	2.61431601	1.86288861	8.56907835	0.86607338	1.28024006
1817.600000	128	0	0	31.4	1.212158	4095.000000	6	1.97449127	0.65191933	2.13902295	0.92619427	0.59762330	0.17092102	2.35599905	0.89357918	0.74351192	1.17268468	1.12732380	0.17859443	0.58090941	0.22551198	0.80959779	0.35600600	2.24867519	1.38473617	1.32627553	1.53300437	1.69001233	1.10486653	2.14531210	4.07939452	0.86442083	2.89108962	0.53904188	2.61452568	1.86278840	8.56891227	0.86087151	1.28006068
1818.200000	131	0	0	31.4	1.212158	4095.000000	6	1.97439730	0.65189680	2.13905407	0.92622849	0.59740327	0.17083296	2.35616043	0.89358152	0.74344958	1.17263715	1.12723308	0.17858412	0.58090479	0.22550590	0.80954960	0.35598788	2.24826614	1.38466786	1.32626339	1.53277087	1.69010628	1.10490269	2.14430194	4.07900300	0.86440018	2.89144967	0.53905757	2.61446792	1.86249852	8.56665658	0.85783772	1.28013460
1818.800000	131	0	0	31.4	1.211548	4095.000000	6	1.97438313	0.65192595	2.13909131	0.92618393	0.59733037	0.17077701	2.35608902	0.89359737	0.74343546	1.17264178	1.12720965	0.17857827	0.58089197	0.22549694	0.80951566	0.35599019	2.24837764	1.38460164	1.32629610	1.53252607	1.69005664	1.10490091	2.14368175	4.07932837	0.86438335	2.89182732	0.53907653	2.61450496	1.86243992	8.56801615	0.85569076	1.28003473
1819.300000	131	0	0	31.4	1.213379	4095.000000	6	1.97431277	0.65191204	2.13904489	0.92622319	0.59722855	0.17074139	2.35599961	0.89360386	0.74339665	1.17257019	1.12715018	0.17857043	0.58088735	0.22549342	0.80946747	0.35597599	2.24824041	1.38454449	1.32617098	1.53238403	1.68995490	1.10484194	2.14317673	4.07910008	0.86436627	2.89167850	0.53902618	2.61456272	1.86229992	8.56893107	0.85404174	1.28002028
1819.900000	131	0	0	31.4	1.212769	4095.000000	6	1.97434960	0.65191601	2.13930149	0.92619029	0.59714843	0.17071112	2.35612219	0.89364231	0.74334277	1.17255013	1.12710963	0.17857258	0.58087160	0.22549438	0.80944779	0.35598078	2.24822808	1.38456331	1.32630555	1.53233606	1.69012433	1.10479748	2.14282155	4.07911075	0.86435837	2.89195930	0.53900866	2.61433296	1.86221539	8.56634024	0.85281544	1.27998381
1820.400000	131	0	0	31.4	1.213379	4095.000000	6	1.97422636	0.65187559	2.13924180	0.92620541	0.59711230	0.17068315	2.35618967	0.89362049	0.74330631	1.17255445	1.12711144	0.17856258	0.58088588	0.22548846	0.80942001	0.35598238	2.24798097	1.38448037	1.32624855	1.53223181	1.69000741	1.10484075	2.14238621	4.07914488	0.86436959	2.89187295	0.53900988	2.61446039	1.86224670	8.56785637	0.85177442	1.27995885
1821.000000	131	0	0	31.4	1.210938	4095.000000	6	1.97426366	0.65188796	2.13920813	0.92624069	0.59711357	0.17066282	2.35619080	0.89364933	0.74330090	1.17252328	1.12706308	0.17855735	0.58089681	0.22548718	0.80938263	0.35598859	2.24799169	1.38452289	1.32619863	1.53211888	1.69002218	1.10483986	2.14221353	4.07922489	0.86442643	2.89183925	0.53902557	2.61440829	1.86200027	8.56653443	0.85094257	1.27992304
1821.600000	131	0	0	31.4	1.213989	4095.000000	6	1.97411020	0.65187979	2.13908366	0.92621470	0.59709360	0.17064555	2.35626165	0.89367661	0.74325339	1.17254118	1.12703275	0.17856058	0.58088126	0.22548686	0.80938362	0.35597350	2.24796435	1.38440371	1.32617570	1.53198821	1.68999839	1.10481882	2.14216858	4.07881100	0.86441139	2.89210813	0.53899745	2.61439259	1.86206065	8.56664405	0.85024782	1.27991384
1822.100000	131	0	0	31.4	1.213379	4095.000000	6	1.97417772	0.65189039	2.13899183	0.92627173	0.59716798	0.17064157	2.35624928	0.89367167	0.74323386	1.17252760	1.12698980	0.17856089	0.58087559	0.22549054	0.80937280	0.35598291	2.24808281	1.38446574	1.32627317	1.53197386	1.69002874	1.10485290	2.14235147	4.07889847	0.86438080	2.89242549	0.53903454	2.61443465	1.86210134	8.56810074	0.84978970	1.27993191
1822.600000	131	0	0	31.4	1.213989	4095.000000	6	1.97419991	0.65189945	2.13902652	0.92621257	0.59715332	0.17062904	2.35628021	0.89367583	0.74324445	1.17258346	1.12716430	0.17855904	0.58085332	0.22548526	0.80939124	0.35597403	2.24810907	1.38442845	1.32626035	1.53189758	1.69001603	1.10481823	2.14184012	4.07871714	0.86437061	2.89224083	0.53902455	2.61444721	1.86198865	8.56578589	0.84914620	1.27987771
1823.200000	131	0	0	31.4	1.212769	4095.000000	6	1.97423769	0.65186720	2.13923364	0.92618976	0.59711209	0.17061880	2.35626953	0.89366128	0.74327950	1.17259210	1.12716099	0.17854719	0.58087748	0.22548414	0.80937059	0.35597474	2.24811551	1.38446086	1.32627519	1.53180770	1.68998977	1.10478148	2.14175482	4.07888353	0.86438284	2.89193753	0.53900662	2.61437878	1.86179815	8.56588924	0.84866596	1.27990596
1823.800000	131	0	0	31.5	1.212769	4095.000000	6	1.97418056	0.65186940	2.13917038	0.92620674	0.59705109	0.17060993	2.35611320	0.89362828	0.74327150	1.17258408	1.12703154	0.17854642	0.58086256	0.22547678	0.80939714	0.35597101	2.24778319	1.38431451	1.32625394	1.53179449	1.69000864	1.10478770	2.14142643	4.07878433	0.86434104	2.89206671	0.53895220	2.61429341	1.86172705	8.56517523	0.84817856	1.27984026
1824.300000	131	0	0	31.5	1.213379	4095.000000	6	1.97420511	0.65187338	2.13907958	0.92622849	0.59705704	0.17059526	2.35611994	0.89357399	0.74324586	1.17252452	1.12708320	0.17854873	0.58086634	0.22548158	0.80935510	0.35597172	2.24772906	1.38431172	1.32622865	1.53169518	1.68995039	1.10483927	2.14143460	4.07876407	0.86434053	2.89249641	0.53900397	2.61428149	1.86163763	8.56503119	0.84773569	1.27981333
1824.900000	131	0	0	31.4	1.213379	4095.000000	6	1.97405024	0.65187095	2.13912600	0.92620939	0.59704238	0.17058930	2.35594957	0.89356931	0.74324868	1.17259796	1.12715018	0.17855027	0.58084114	0.22547742	0.80934231	0.35598043	2.24784751	1.38431172	1.32623742	1.53179524	1.68992619	1.10480045	2.14131000	4.07872780	0.86429949	2.89221134	0.53895831	2.61440264	1.86171766	8.56488089	0.84736581	1.27987213
1825.400000	131	0	0	31.4	1.211548	4095.000000	6	1.97418764	0.65187934	2.13912039	0.92619003	0.59703430	0.17057646	2.35608452	0.89359711	0.74322069	1.17255754	1.12709101	0.17855258	0.58085185	0.22547534	0.80931600	0.35596657	2.24790378	1.38433646	1.32630858	1.53176579	1.68981380	1.10478919	2.14137127	4.07896247	0.86431376	2.89215166	0.53894425	2.61438820	1.86165685	8.56619303	0.84698795	1.27983271
1826.000000	131	0	0	31.4	1.213989	4095.000000	6	1.97413334	0.65185748	2.13898010	0.92620356	0.59704854	0.17056729	2.35598949	0.89359815	0.74322398	1.17256062	1.12706879	0.17854211	0.58085332	0.22547550	0.80932485	0.35597172	2.24787270	1.38436016	1.32627519	1.53171745	1.68996516	1.10481230	2.14124923	4.07884833	0.86430025	2.89221274	0.53896137	2.61436184	1.86161885	8.56548838	0.84669182	1.27979264
1826.600000	131	0	0	31.5	1.213379	4095.000000	6	1.97404599	0.65186101	2.13898163	0.92619931	0.59706937	0.17056622	2.35606934	0.89361347	0.74318799	1.17255136	1.12707209	0.17854319	0.58085647	0.22547406	0.80927248	0.35596711	2.24774943	1.38439117	1.32634197	1.53160040	1.68986876	1.10482919	2.14117468	4.07860728	0.86430713	2.89255961	0.53897605	2.61434238	1.86150618	8.56730500	0.84642952	1.27985964
1827.100000	131	0	0	31.5	1.210327	4095.000000	7	1.97397044	0.65185527	2.13913110	0.92622982	0.59704812	0.17055888	2.35594451	0.89357840	0.74315224	1.17258068	1.12711864	0.17854073	0.58085038	0.22547678	0.80928502	0.35596231	2.24795417	1.38484316	1.32651703	1.53260011	1.69137762	1.10567698	2.15133063	4.08314248	0.86581488	2.90083093	0.53948445	2.62801377	1.86828464	8.58798546	0.86322008	1.28244930
1827.700000	131	0	0	31.4	1.212769	4095.000000	7	1.97899383	0.65311315	2.14404679	0.92762076	0.61138083	0.17130453	2.35845814	0.89420123	0.74563629	1.17434922	1.12984868	0.17875401	0.58137565	0.22571629	0.81155458	0.35650475	2.25371441	1.39098334	1.32833881	1.53890901	1.69292175	1.10634336	2.16938659	4.08486798	0.86609405	2.90136992	0.53960148	2.62969798	1.86950291	8.58894152	0.88396120	1.28286582
1828.200000	131	0	0	31.4	1.213379	4095.000000	7	1.97960397	0.65323364	2.14452950	0.92763855	0.61380934	0.17155369	2.35846714	0.89422332	0.74591386	1.17465198	1.13026239	0.17879033	0.58143638	0.22574781	0.81188359	0.35655645	2.25466739	1.39159127	1.32858566	1.53985650	1.69318183	1.10644867	2.17340374	4.08491500	0.86617827	2.90109653	0.53968570	2.63007515	1.86995136	8.59146457	0.89976345	1.28301587
1828.800000	131	0	0	31.5	1.210938	4095.000000	7	1.97977913	0.65329290	2.14454689	0.92767334	0.61457990	0.17166659	2.35843956	0.89421293	0.74603475	1.17476321	1.13051307	0.17880526	0.58144731	0.22575981	0.81200575	0.35658718	2.25498460	1.39173261	1.32856979	1.54011478	1.69314731	1.10650058	2.17519958	4.08491607	0.86618848	2.90085347	0.53964553	2.62991215	1.86980681	8.59200897	0.90737243	1.28305733
1829.300000	131	0	0	31.5	1.212158	4095.000000	7	1.97968871	0.65325266	2.14431677	0.92759156	0.61406894	0.17170652	2.35823974	0.89421033	0.74596028	1.17468875	1.13035447	0.17880003	0.58143912	0.22574989	0.81193974	0.35656213	2.25488137	1.39140061	1.32848874	1.53977610	1.69292627	1.10645460	2.17383079	4.08491500	0.86605271	2.89962443	0.53964634	2.62815013	1.86909943	8.58996067	0.90609705	1.28273684
1829.900000	131	0	0	31.5	1.212769	4095.000000	7	1.97912493	0.65308330	2.14368686	0.92745058	0.61221235	0.17166460	2.35803432	0.89413392	0.74567775	1.17453458	1.12993261	0.17878495	0.58139519	0.22573133	0.81171267	0.35650493	2.25430184	1.39069868	1.32826824	1.53907201	1.69267198	1.10627158	2.17118068	4.08388064	0.86589194	2.89858602	0.53953685	2.62682789	1.86837616	8.58323911	0.90167853	1.28243877
1830.400000	131	0	0	31.5	1.213379	4095.000000	7	1.97849696	0.65294314	2.14312307	0.92737226	0.61043458	0.17160769	2.35777038	0.89413158	0.74543085	1.17431462	1.12966938	0.17876478	0.58132606	0.22570253	0.81150952	0.35644861	2.25362682	1.39010329	1.32803359	1.53840494	1.69247851	1.10610816	2.16837918	4.08331765	0.86571589	2.89724481	0.53951768	2.62555871	1.86768004	8.58224008	0.89682989	1.28218582
1831.000000	131	0	0	31.4	1.210938	4095.000000	7	1.97808252	0.65286024	2.14274183	0.92725333	0.60890356	0.17153794	2.35733881	0.89399230	0.74517833	1.17413577	1.12942785	0.17874247	0.58129117	0.22568733	0.81127686	0.35640207	2.25319160	1.38953045	1.32785669	1.53770932	1.69214337	1.10601118	2.16585237	4.08308587	0.86556613	2.89656532	0.53944979	2.62443832	1.86706038	8.58043099	0.89226471	1.28201677
1831.600000	131	0	0	31.4	1.213989	4095.000000	7	1.97767147	0.65275459	2.14248278	0.92712247	0.60765959	0.17147430	2.35702321	0.89393253	0.74500146	1.17394799	1.12929822	0.17872446	0.58124473	0.22566189	0.81112201	0.35636192	2.25256203	1.38908008	1.32767576	1.53710408	1.69187358	1.10588603	2.16368598	4.08245147	0.86546791	2.89606954	0.53940779	2.62342809	1.86665828	8.57761805	0.88826143	1.28185924
1832.100000	131	0	0	31.4	1.212769	4095.000000	7	1.97734183	0.65269204	2.14194892	0.92701391	0.60667925	0.17140547	2.35735175	0.89388758	0.74489242	1.17384947	1.12902006	0.17871015	0.58122078	0.22565021	0.81094675	0.35632729	2.25219630	1.38859139	1.32755256	1.53663836	1.69166870	1.10578432	2.16184440	4.08199765	0.86538832	2.89563502	0.53942634	2.62291588	1.86630780	8.57982496	0.88484003	1.28163925
1832.700000	131	0	0	31.4	1.213379	4095.000000	7	1.97703022	0.65261954	2.14175176	0.92699401	0.60590508	0.17135240	2.35702152	0.89388862	0.74474407	1.17378431	1.12894278	0.17869984	0.58118884	0.22563757	0.81079908	0.35629531	2.25187143	1.38828406	1.32747561	1.53632339	1.69162230	1.10573421	2.16044788	4.08200619	0.86526104	2.89535311	0.53939352	2.62227216	1.86598471	8.57756470	0.88191495	1.28154653
1833.200000	131	0	0	31.4	1.212769	4095.000000	7	1.97680233	0.65256075	2.14140498	0.92690218	0.60525746	0.17130942	2.35698158	0.89386211	0.74463882	1.17368240	1.12880898	0.17869199	0.58116342	0.22562749	0.81070704	0.35626370	2.25167706	1.38806827	1.32746886	1.53614928	1.69159767	1.10568439	2.15901158	4.08146917	0.86521538	2.89520408	0.53937578	2.62164246	1.86574904	8.57650082	0.87931841	1.28136833
1833.800000	131	0	0	31.4	1.212158	4095.000000	7	1.97661701	0.65251678	2.14143409	0.92679921	0.60468791	0.17126140	2.35685333	0.89388290	0.74451922	1.17360737	1.12867429	0.17867737	0.58116048	0.22561709	0.81063936	0.35625144	2.25135012	1.38774218	1.32729438	1.53578256	1.69139445	1.10562331	2.15793948	4.08152254	0.86517687	2.89506561	0.53929586	2.62118792	1.86540274	8.57698723	0.87705724	1.28132822
1834.300000	131	0	0	31.4	1.212158	4095.000000	7	1.97657872	0.65249313	2.14139732	0.92678196	0.60419142	0.17122990	2.35664352	0.89383639	0.74441281	1.17354129	1.12855044	0.17867553	0.58113505	0.22560861	0.81053625	0.35622551	2.25121915	1.38761581	1.32721103	1.53555098	1.69131769	1.10557024	2.15677378	4.08111796	0.86513734	2.89469802	0.53935947	2.62082850	1.86513085	8.57596425	0.87506554	1.28126247
1834.900000	131	0	0	31.4	1.213379	4095.000000	7	1.97636742	0.65245026	2.14112361	0.92675463	0.60375255	0.17119060	2.35683589	0.89382262	0.74435231	1.17348510	1.12843891	0.17866506	0.58110900	0.22559677	0.81048310	0.35620526	2.25110428	1.38741231	1.32707774	1.53540039	1.69114775	1.10556105	2.15603024	4.08095678	0.86510699	2.89475705	0.53927854	2.62063276	1.86478377	8.57622469	0.87326383	1.28112638
1835.500000	131	0	0	31.4	1.211548	4095.000000	7	1.97619018	0.65242595	2.14109196	0.92673871	0.60337337	0.17115588	2.35674083	0.89381976	0.74423602	1.17343384	1.12837068	0.17865614	0.58108084	0.22559261	0.81042011	0.35619567	2.25087885	1.38728771	1.32706762	1.53519080	1.69107387	1.10549583	2.15513227	4.08083403	0.86505062	2.89449211	0.53929688	2.62034013	1.86460958	8.57666400	0.87165093	1.28095579
1836.000000	131	0	0	31.4	1.212769	4095.000000	7	1.97612401	0.65240098	2.14104651	0.92672677	0.60303975	0.17112851	2.35662890	0.89380807	0.74417624	1.17341408	1.12833010	0.17864814	0.58107853	0.22558621	0.81035614	0.35617827	2.25069853	1.38711357	1.32705986	1.53498313	1.69106402	1.10548426	2.15460558	4.08051491	0.86502818	2.89441340	0.53931013	2.61987514	1.86450301	8.57455877	0.87024978	1.28092555
1836.600000	131	0	0	31.4	1.214600	4095.000000	7	1.97609140	0.65236872	2.14082084	0.92669174	0.60276553	0.17110404	2.35668683	0.89385458	0.74415811	1.17334523	1.12829253	0.17864752	0.58107727	0.22557677	0.81031530	0.35617383	2.25038246	1.38701586	1.32710136	1.53487268	1.69097044	1.10540955	2.15403125	4.08047756	0.86503787	2.89442746	0.53930728	2.61962978	1.86420662	8.57471875	0.86890590	1.28095513
1837.100000	131	0	0	31.4	1.212158	4095.000000	7	1.97591890	0.65233203	2.14076673	0.92671562	0.60247387	0.17107576	2.35653385	0.89384990	0.74410257	1.17326620	1.12818734	0.17864167	0.58105731	0.22557645	0.81023436	0.35615020	2.25035081	1.38682289	1.32710406	1.53462004	1.69091996	1.10538406	2.15316490	4.08041139	0.86492898	2.89427638	0.53931809	2.61941212	1.86406158	8.57315051	0.86772644	1.28089860
1837.700000	0	0	0	31.4	1.213379	4095.000000	0	1.97583573	0.65229403	2.14059520	0.92665777	0.60221895	0.17105680	2.35669977	0.89380054	0.74407503	1.17323533	1.12804218	0.17863352	0.58106278	0.22557565	0.81022157	0.35614718	2.25015389	1.38673636	1.32702072	1.53441999	1.69083582	1.10539444	2.15273622	4.08080201	0.86489685	2.89416817	0.53927222	2.61926682	1.86358130	8.57239478	0.86582611	1.28056667
1838.200000	0	0	0	31.4	1.212158	4095.000000	0	1.97509820	0.65215152	2.14009906	0.92652033	0.60125390	0.17100848	2.35659009	0.89378676	0.74393594	1.17319489	1.12791477	0.17863229	0.58103756	0.22556189	0.81018393	0.35614221	2.25001440	1.38670077	1.32697382	1.53425021	1.69063433	1.10526904	2.15058997	4.07963563	0.86472039	2.89309053	0.53920148	2.61712917	1.86283358	8.56936352	0.86149884	1.28032483
1838.800000	0	0	0	31.4	1.212769	4095.000000	0	1.97496263	0.65207397	2.13980766	0.92646328	0.60048463	0.17094579	2.35642305	0.89375481	0.74390770	1.17316340	1.12803046	0.17862782	0.58103672	0.22557325	0.81018319	0.35616068	2.25009863	1.38668577	1.32690904	1.53421126	1.69072625	1.10524977	2.15018333	4.07972953	0.86469617	2.89341293	0.53915684	2.61739124	1.86299062	8.56855819	0.86051446	1.28042307
1839.400000	0	0	0	31.4	1.212158	4095.000000	0	1.97508687	0.65213539	2.13981378	0.92649910	0.60056154	0.17092744	2.35648154	0.89374493	0.74388205	1.17318378	1.12795564	0.17862659	0.58103420	0.22556029	0.81016326	0.35614612	2.25020701	1.38668961	1.32682705	1.53420975	1.69069547	1.10525422	2.15000080	4.07978394	0.86474640	2.89362297	0.53919475	2.61752323	1.86301120	8.56850806	0.85999887	1.28037247
1839.900000	0	0	0	31.4	1.213379	4095.000000	0	1.97511379	0.65213318	2.13977091	0.92652006	0.60067574	0.17092316	2.35656478	0.89374753	0.74390441	1.17318810	1.12787901	0.17863075	0.58104050	0.22556285	0.81017384	0.35614683	2.25000904	1.38666693	1.32693198	1.53432470	1.69068234	1.10532744	2.15001105	4.08014887	0.86470790	2.89358152	0.53915337	2.61766466	1.86329757	8.56840153	0.85972920	1.28044312
1840.500000	0	0	0	31.5	1.212158	4095.000000	0	1.97538260	0.65215306	2.14009906	0.92652431	0.60073902	0.17092331	2.35633757	0.89377715	0.74392158	1.17317359	1.12798839	0.17862228	0.58103525	0.22555981	0.81018393	0.35614718	2.25016033	1.38669484	1.32683043	1.53434360	1.69068439	1.10532210	2.15005207	4.08017662	0.86475303	2.89359066	0.53919068	2.61793371	1.86333069	8.56848926	0.85948854	1.28048780
1841.000000	0	0	0	31.5	1.213989	4095.000000	0	1.97529473	0.65217516	2.14008528	0.92651184	0.60083448	0.17092072	2.35662215	0.89376936	0.74393971	1.17321372	1.12799049	0.17862551	0.58103441	0.22555469	0.81014309	0.35615411	2.25012868	1.38670287	1.32683549	1.53438444	1.69076401	1.10528090	2.15026793	4.08016595	0.86473340	2.89429605	0.53913095	2.61793622	1.86332979	8.56858013	0.85933379	1.28054268
1841.600000	128	0	0	31.5	1.212769	4095.000000	1	1.97548749	0.65219305	2.14016541	0.92658294	0.60090075	0.17092316	2.35654566	0.89376780	0.74389617	1.17319489	1.12796104	0.17862475	0.58103252	0.22556653	0.81013177	0.35615074	2.25008468	1.38660169	1.32680681	1.53406343	1.69068193	1.10527615	2.14951430	4.08003790	0.86466200	2.89354780	0.53916194	2.61741638	1.86306355	8.56857386	0.85846177	1.28031530
1842.100000	128	0	0	31.5	1.212769	4095.000000	1	1.97494374	0.65204812	2.13953721	0.92644736	0.59962062	0.17083525	2.35603335	0.89367037	0.74357733	1.17298931	1.12759537	0.17859397	0.58094996	0.22551821	0.80977806	0.35605572	2.24906019	1.38534199	1.32645328	1.53273045	1.69011694	1.10495722	2.14495606	4.07896994	0.86432166	2.89187505	0.53902659	2.61468702	1.86167429	8.56325917	0.85449885	1.27985899
1842.700000	128	0	0	31.5	1.213379	4095.000000	1	1.97444263	0.65188774	2.13893725	0.92622133	0.59780679	0.17069630	2.35591752	0.89359113	0.74322798	1.17265968	1.12715769	0.17855458	0.58087139	0.22548158	0.80942689	0.35596462	2.24843393	1.38468040	1.32631398	1.53219593	1.68991593	1.10482682	2.14307503	4.07877900	0.86427807	2.89185189	0.53901681	2.61468639	1.86142615	8.56396665	0.85280102	1.27981990
1843.200000	128	0	0	31.5	1.212769	4095.000000	1	1.97424147	0.65187493	2.13889543	0.92624600	0.59756866	0.17064448	2.35589503	0.89358308	0.74314683	1.17262913	1.12707870	0.17854581	0.58088210	0.22547438	0.80933788	0.35595645	2.24818090	1.38451139	1.32637435	1.53201654	1.68990691	1.10489824	2.14224725	4.07820733	0.86430509	2.89216711	0.53896769	2.61448864	1.86125448	8.56361290	0.85179237	1.27981990
1843.800000	128	0	0	31.5	1.213379	4095.000000	1	1.97420086	0.65185284	2.13889849	0.92624600	0.59749277	0.17062155	2.35599343	0.89361166	0.74312472	1.17258006	1.12708711	0.17854104	0.58085101	0.22547790	0.80933862	0.35596018	2.24780088	1.38450442	1.32635783	1.53184849	1.68990609	1.10482297	2.14185902	4.07852942	0.86427527	2.89222047	0.53898563	2.61458845	1.86130142	8.56259559	0.85095824	1.27976537
1844.400000	128	0	0	31.5	1.212158	4095.000000	1	1.97419142	0.65188001	2.13888624	0.92621257	0.59744749	0.17060626	2.35611994	0.89364985	0.74309885	1.17257636	1.12711113	0.17853519	0.58083694	0.22547518	0.80933838	0.35595432	2.24791075	1.38446713	1.32637267	1.53163665	1.68984292	1.10480786	2.14151988	4.07830545	0.86431682	2.89225979	0.53903291	2.61430534	1.86127147	8.56334995	0.85029227	1.27975881
1844.900000	128	0	0	31.5	1.211548	4095.000000	1	1.97411587	0.65189304	2.13890053	0.92624733	0.59741667	0.17059388	2.35598387	0.89364465	0.74314213	1.17253594	1.12712946	0.17853934	0.58084954	0.22547374	0.80932387	0.35596071	2.24794184	1.38435598	1.32635715	1.53182470	1.68989296	1.10483275	2.14148975	4.07819880	0.86429031	2.89236721	0.53895607	2.61439511	1.86119771	8.56241719	0.84975082	1.27981694
1845.500000	128	0	0	31.4	1.212158	4095.000000	1	1.97410217	0.65187581	2.13878627	0.92624627	0.59736140	0.17058334	2.35582362	0.89366206	0.74311955	1.17252051	1.12696667	0.17853119	0.58083904	0.22547006	0.80931231	0.35595379	2.24784429	1.38441277	1.32638683	1.53171443	1.68985810	1.10484371	2.14123850	4.07822866	0.86432115	2.89210392	0.53898929	2.61405741	1.86126476	8.56302440	0.84927165	1.27972465
1846.000000	128	0	0	31.4	1.212158	4095.000000	1	1.97413664	0.65189437	2.13899847	0.92621815	0.59735608	0.17057478	2.35598780	0.89360542	0.74312096	1.17256247	1.12706068	0.17853719	0.58084135	0.22546974	0.80929633	0.35595716	2.24770494	1.38436538	1.32637435	1.53164420	1.68982364	1.10478563	2.14109042	4.07837263	0.86430000	2.89237915	0.53897829	2.61420679	1.86119189	8.56345638	0.84882140	1.27974008
1846.600000	128	0	0	31.4	1.212769	4095.000000	1	1.97406062	0.65188928	2.13892297	0.92625157	0.59733547	0.17056393	2.35581463	0.89357451	0.74307792	1.17256679	1.12707479	0.17853534	0.58085227	0.22547566	0.80929928	0.35596196	2.24784322	1.38432984	1.32634568	1.53152527	1.68990978	1.10477111	2.14108991	4.07834171	0.86426533	2.89199791	0.53902598	2.61413461	1.86118027	8.56437679	0.84842022	1.27978410
1847.100000	128	0	0	31.4	1.211548	4095.000000	1	1.97404552	0.65187934	2.13890257	0.92625767	0.59730231	0.17055812	2.35595407	0.89359399	0.74308591	1.17256649	1.12703124	0.17852796	0.58085080	0.22546766	0.80929707	0.35595574	2.24764331	1.38437409	1.32634636	1.53156718	1.68990117	1.10479096	2.14076315	4.07830011	0.86428470	2.89215939	0.53894894	2.61431036	1.86101712	8.56328421	0.84808952	1.27973778
1847.700000	128	0	0	31.5	1.210938	4095.000000	1	1.97407809	0.65185019	2.13901683	0.92623990	0.59730486	0.17054788	2.35599849	0.89362205	0.74307674	1.17253254	1.12717241	0.17853519	0.58085164	0.22546686	0.80930076	0.35595663	2.24763903	1.38432357	1.32640572	1.53141314	1.68992045	1.10480341	2.14076468	4.07844516	0.86427909	2.89205688	0.53891857	2.61430409	1.86115881	8.56375690	0.84781134	1.27972629
1848.300000	128	0	0	31.5	1.213379	4095.000000	1	1.97404127	0.65187448	2.13888573	0.92623857	0.59728084	0.17054635	2.35589672	0.89358957	0.74310261	1.17254118	1.12712315	0.17853196	0.58083799	0.22546798	0.80929240	0.35596640	2.24770173	1.38432949	1.32639931	1.53143541	1.68984374	1.10480252	2.14068913	4.07835877	0.86429005	2.89224013	0.53898542	2.61424383	1.86107746	8.56176310	0.84749993	1.27970133
1848.800000	128	0	0	31.5	1.212769	4095.000000	1	1.97407148	0.65185217	2.13893674	0.92620621	0.59728339	0.17053213	2.35593045	0.89360100	0.74308356	1.17253316	1.12711624	0.17853180	0.58083525	0.22546958	0.80931059	0.35594811	2.24776336	1.38431800	1.32639122	1.53134216	1.68993932	1.10474325	2.14084892	4.07814761	0.86429694	2.89219519	0.53891592	2.61428651	1.86107210	8.56318091	0.84715682	1.27968687
1849.400000	128	0	0	31.5	1.212769	4095.000000	1	1.97400255	0.65186344	2.13893980	0.92623672	0.59726745	0.17052571	2.35591696	0.89356022	0.74306122	1.17253933	1.12703635	0.17852765	0.58083799	0.22546046	0.80932313	0.35594615	2.24771459	1.38427897	1.32637638	1.53126326	1.68994465	1.10475570	2.14067534	4.07839077	0.86430305	2.89220151	0.53891185	2.61418545	1.86124151	8.56315900	0.84690452	1.27974370
1850.000000	128	0	0	31.5	1.213989	4095.000000	1	1.97404788	0.65186234	2.13905203	0.92623088	0.59729572	0.17052541	2.35602379	0.89359945	0.74302899	1.17252081	1.12703515	0.17852488	0.58083210	0.22547198	0.80929338	0.35594598	2.24756936	1.38429361	1.32635209	1.53133725	1.68985071	1.10480963	2.14058039	4.07799511	0.86427731	2.89221485	0.53890533	2.61416599	1.86106137	8.56206354	0.84674978	1.27966914
1850.500000	128	0	0	31.5	1.212158	4095.000000	1	1.97403418	0.65187183	2.13914079	0.92621576	0.59730677	0.17051945	2.35604628	0.89359581	0.74300689	1.17253162	1.12707720	0.17852273	0.58083715	0.22546638	0.80929092	0.35595663	2.24758275	1.38434761	1.32636221	1.53130554	1.68983061	1.10478563	2.14057324	4.07807936	0.86427272	2.89232649	0.53890369	2.61429969	1.86113646	8.56369742	0.84653660	1.27969870
1851.000000	128	0	0	31.5	1.213379	4095.000000	1	1.97401388	0.65186852	2.13896072	0.92622000	0.59731081	0.17051120	2.35612950	0.89362179	0.74298149	1.17251835	1.12698379	0.17851857	0.58083652	0.22546270	0.80928527	0.35594669	2.24769047	1.38432113	1.32635614	1.53117832	1.68990773	1.10474147	2.14055487	4.07785435	0.86430178	2.89226540	0.53889330	2.61423316	1.86115792	8.56208857	0.84631615	1.27967899
1851.600000	128	0	0	31.4	1.212158	4095.000000	1	1.97397564	0.65187581	2.13908213	0.92620966	0.59733568	0.17051364	2.35604572	0.89365478	0.74299231	1.17254612	1.12699821	0.17852042	0.58082727	0.22546814	0.80928404	0.35595823	2.24753399	1.38426991	1.32630521	1.53126062	1.68984866	1.10475244	2.14054619	4.07812628	0.86427884	2.89253925	0.53893651	2.61442084	1.86118876	8.56283034	0.84612595	1.27968885
1852.200000	128	0	0	31.4	1.212769	4095.000000	1	1.97391615	0.65187846	2.13888675	0.92621894	0.59730953	0.17050539	2.35600299	0.89361347	0.74300077	1.17251711	1.12699761	0.17851765	0.58084030	0.22546270	0.80929437	0.35594651	2.24752434	1.38423786	1.32630656	1.53117115	1.68980149	1.10474503	2.14027412	4.07758458	0.86424902	2.89226540	0.53896239	2.61431287	1.86109713	8.56148460	0.84589900	1.27957521
1852.700000	128	0	0	31.4	1.213379	4095.000000	3	1.97387933	0.65185637	2.13908570	0.92621762	0.59728382	0.17050569	2.35598668	0.89364205	0.74298243	1.17251958	1.12701773	0.17851842	0.58082622	0.22546446	0.80928060	0.35594473	2.24756829	1.38422810	1.32637031	1.53123079	1.68987655	1.10480341	2.14091938	4.07829585	0.86467144	2.89450757	0.53916132	2.61887687	1.86369408	8.56968318	0.85087915	1.28084174
1853.300000	128	0	0	31.4	1.212769	4095.000000	3	1.97627006	0.65244937	2.14134268	0.92691094	0.60290615	0.17082440	2.35708115	0.89387173	0.74406538	1.17325354	1.12809147	0.17860566	0.58105269	0.22557037	0.81017507	0.35617684	2.25000689	1.38723711	1.32727785	1.53445515	1.69119578	1.10561383	2.15246006	4.08081802	0.86520645	2.89657165	0.53931177	2.62201963	1.86475690	8.57368052	0.85672531	1.28123453
1853.800000	128	0	0	31.4	1.214600	4095.000000	3	1.97673283	0.65257180	2.14187383	0.92701471	0.60489796	0.17100221	2.35745190	0.89391174	0.74434784	1.17357711	1.12850986	0.17864398	0.58111908	0.22560701	0.81051460	0.35625233	2.25085846	1.38792442	1.32746076	1.53516924	1.69147533	1.10564852	2.15582563	4.08067714	0.86524063	2.89653789	0.53933990	2.62242772	1.86521013	8.57609290	0.86029224	1.28126773
1854.400000	128	0	0	31.4	1.212769	4095.000000	3	1.97693660	0.65258727	2.14192082	0.92706700	0.60555205	0.17108447	2.35734669	0.89392292	0.74446672	1.17366511	1.12865836	0.17865614	0.58116258	0.22561965	0.81066668	0.35627276	2.25142581	1.38815870	1.32747460	1.53546131	1.69155046	1.10570663	2.15711375	4.08068461	0.86527252	2.89660822	0.53937986	2.62263179	1.86563882	8.57586071	0.86338592	1.28149754
1855.000000	128	0	0	31.4	1.213379	4095.000000	3	1.97701178	0.65264275	2.14188405	0.92708876	0.60616302	0.17114594	2.35726511	0.89393045	0.74460209	1.17375651	1.12880537	0.17866152	0.58116342	0.22562189	0.81073534	0.35629780	2.25163465	1.38839162	1.32751105	1.53578937	1.69174424	1.10577542	2.15861006	4.08091622	0.86536307	2.89679672	0.53933276	2.62320694	1.86597396	8.57678952	0.86632937	1.28165109
1855.500000	128	0	0	31.4	1.212769	4095.000000	3	1.97722409	0.65268673	2.14200511	0.92713866	0.60673788	0.17119151	2.35765053	0.89394240	0.74468544	1.17383248	1.12893556	0.17868122	0.58118611	0.22563501	0.81085199	0.35630793	2.25187411	1.38869268	1.32756809	1.53613528	1.69170565	1.10585460	2.15997450	4.08132612	0.86544368	2.89673905	0.53938679	2.62363350	1.86635575	8.57603642	0.86924547	1.28172474
1856.000000	128	0	0	31.4	1.213989	4095.000000	3	1.97748371	0.65272607	2.14216091	0.92717981	0.60728771	0.17124993	2.35758582	0.89396423	0.74477939	1.17388035	1.12893586	0.17868661	0.58118800	0.22564397	0.81096349	0.35633173	2.25207332	1.38887222	1.32767340	1.53639607	1.69192943	1.10587120	2.16109244	4.08193466	0.86551357	2.89711748	0.53934520	2.62415027	1.86659374	8.57371502	0.87223398	1.28176420
1856.600000	128	0	0	31.4	1.212158	4095.000000	3	1.97767714	0.65276299	2.14237957	0.92716388	0.60781184	0.17129214	2.35759032	0.89399100	0.74487688	1.17393748	1.12909253	0.17869707	0.58121279	0.22564925	0.81104398	0.35634327	2.25249167	1.38910069	1.32771998	1.53680760	1.69199184	1.10593229	2.16222435	4.08221441	0.86556051	2.89712522	0.53939107	2.62453288	1.86675869	8.57626862	0.87518850	1.28185167
1857.200000	128	0	0	31.4	1.212769	4095.000000	3	1.97783796	0.65279725	2.14256197	0.92720476	0.60830746	0.17133160	2.35781259	0.89400711	0.74495577	1.17403539	1.12918094	0.17870738	0.58124200	0.22566333	0.81109370	0.35636761	2.25264904	1.38926035	1.32773112	1.53698215	1.69208506	1.10598656	2.16331507	4.08236391	0.86565312	2.89748471	0.53938149	2.62477747	1.86702676	8.57831801	0.87808363	1.28193849
1857.700000	128	0	0	31.4	1.213989	4095.000000	3	1.97799548	0.65283571	2.14268409	0.92723767	0.60875505	0.17137014	2.35771805	0.89403855	0.74505398	1.17409191	1.12921281	0.17871554	0.58122981	0.22566941	0.81117321	0.35637738	2.25275271	1.38951508	1.32780201	1.53721618	1.69204810	1.10599398	2.16435007	4.08224431	0.86565134	2.89770845	0.53941288	2.62518414	1.86714108	8.57697468	0.88093832	1.28199013
1858.300000	128	0	0	31.4	1.212769	4095.000000	3	1.97802149	0.65286135	2.14276534	0.92726581	0.60918969	0.17140379	2.35767191	0.89405518	0.74513170	1.17411847	1.12921191	0.17871523	0.58124221	0.22567661	0.81123328	0.35640811	2.25304279	1.38960384	1.32787492	1.53749720	1.69216185	1.10604321	2.16534530	4.08261807	0.86565618	2.89775560	0.53947507	2.62540925	1.86743431	8.57693388	0.88367775	1.28210557
1858.900000	128	0	0	31.4	1.212769	4095.000000	3	1.97812036	0.65287749	2.14280775	0.92727431	0.60955307	0.17143958	2.35759088	0.89407727	0.74521178	1.17417654	1.12933461	0.17872477	0.58126743	0.22567933	0.81129778	0.35640545	2.25319536	1.38975551	1.32793163	1.53764909	1.69213763	1.10604528	2.16614986	4.08246536	0.86576258	2.89789422	0.53947915	2.62577503	1.86751951	8.57680835	0.88626585	1.28216444
1859.400000	128	0	0	31.4	1.212158	4095.000000	3	1.97828453	0.65291993	2.14299683	0.92730855	0.60989896	0.17147109	2.35792570	0.89406636	0.74524923	1.17416604	1.12947296	0.17872970	0.58127520	0.22568429	0.81136499	0.35641468	2.25317817	1.38991279	1.32792218	1.53792184	1.69232079	1.10614256	2.16690150	4.08260846	0.86576513	2.89813277	0.53948384	2.62601849	1.86774148	8.57726968	0.88880909	1.28221345
1860.000000	128	0	0	31.4	1.214600	4095.000000	3	1.97838956	0.65293938	2.14314811	0.92734598	0.61023893	0.17150796	2.35795440	0.89405232	0.74531943	1.17426612	1.12942093	0.17874370	0.58128949	0.22569037	0.81143393	0.35643138	2.25355535	1.38999318	1.32794851	1.53802111	1.69242594	1.10615531	2.16755830	4.08292459	0.86578707	2.89826156	0.53949138	2.62615284	1.86781997	8.57806690	0.89125014	1.28224042
1860.600000	128	0	0	31.4	1.213379	4095.000000	3	1.97851447	0.65296458	2.14309598	0.92737200	0.61052405	0.17153641	2.35786830	0.89406402	0.74536701	1.17431400	1.12957072	0.17874724	0.58128235	0.22570541	0.81146890	0.35643671	2.25359727	1.39015048	1.32804406	1.53822571	1.69247851	1.10622679	2.16838487	4.08301644	0.86584015	2.89860573	0.53951238	2.62646763	1.86816847	8.57932887	0.89354229	1.28228746
1861.100000	128	0	0	31.4	1.213379	4095.000000	3	1.97864317	0.65300924	2.14317673	0.92739483	0.61081030	0.17156823	2.35773775	0.89405466	0.74545370	1.17433717	1.12962727	0.17874786	0.58131135	0.22570589	0.81152134	0.35645465	2.25363757	1.39024137	1.32802853	1.53844625	1.69251466	1.10617459	2.16927486	4.08281671	0.86588429	2.89856420	0.53951952	2.62633830	1.86842236	8.57925980	0.89573429	1.28231838
1861.600000	128	0	0	31.4	1.212158	4095.000000	3	1.97864412	0.65299398	2.14328764	0.92738235	0.61105819	0.17159362	2.35774562	0.89406116	0.74549187	1.17436590	1.12978550	0.17875771	0.58130988	0.22570957	0.81159275	0.35646478	2.25375203	1.39031443	1.32810077	1.53859443	1.69257134	1.10624726	2.16998101	4.08340311	0.86588301	2.89847411	0.53960332	2.62688657	1.86839949	8.58007616	0.89776918	1.28233515
1862.200000	128	0	0	31.4	1.211548	4095.000000	3	1.97858923	0.65301543	2.14329480	0.92742722	0.61136237	0.17161152	2.35801687	0.89405024	0.74554205	1.17438629	1.12978791	0.17876263	0.58130903	0.22570909	0.81161639	0.35646425	2.25408416	1.39043819	1.32818518	1.53883624	1.69252328	1.10627069	2.17042343	4.08292886	0.86590649	2.89892812	0.53960556	2.62704053	1.86863592	8.58116586	0.89974232	1.28246673
1862.800000	128	0	0	31.4	1.212158	4095.000000	3	1.97879507	0.65302715	2.14335818	0.92744076	0.61159318	0.17163324	2.35773268	0.89406220	0.74560778	1.17443201	1.12980144	0.17876848	0.58134098	0.22571581	0.81165431	0.35648716	2.25399817	1.39055987	1.32815344	1.53895450	1.69266582	1.10630539	2.17097828	4.08321297	0.86596492	2.89899430	0.53954806	2.62726961	1.86869649	8.57854717	0.90156755	1.28251904
1863.300000	128	0	0	31.4	1.209717	4095.000000	3	1.97883672	0.65304748	2.14339549	0.92743359	0.61180040	0.17165604	2.35800336	0.89404868	0.74566715	1.17450893	1.12988357	0.17877171	0.58132921	0.22571517	0.81172794	0.35649054	2.25427013	1.39058889	1.32820949	1.53906784	1.69260913	1.10633001	2.17150582	4.08351421	0.86600984	2.89920479	0.53965144	2.62752395	1.86884141	8.57973704	0.90327571	1.28251180
1863.900000	128	0	0	31.4	1.212769	4095.000000	3	1.97885754	0.65308330	2.14346603	0.92746784	0.61202934	0.17167715	2.35805570	0.89406999	0.74569401	1.17451295	1.13002949	0.17878110	0.58133993	0.22572989	0.81173976	0.35649462	2.25436957	1.39068994	1.32821185	1.53931312	1.69265391	1.10629739	2.17218006	4.08344584	0.86601469	2.89917523	0.53964777	2.62794181	1.86912277	8.58083296	0.90487244	1.28259372
1864.400000	128	0	0	31.4	1.212769	4095.000000	3	1.97901418	0.65308794	2.14354219	0.92745987	0.61220827	0.17170117	2.35802700	0.89406947	0.74573572	1.17452500	1.12999309	0.17878002	0.58132690	0.22572125	0.81179345	0.35649604	2.25444967	1.39076407	1.32822401	1.53937341	1.69276153	1.10639616	2.17272187	4.08395543	0.86605092	2.89925337	0.53965328	2.62788184	1.86914027	8.57914992	0.90645535	1.28257628
1865.000000	128	0	0	31.4	1.212158	4095.000000	3	1.97912399	0.65310784	2.14369248	0.92753155	0.61241924	0.17171126	2.35799098	0.89411261	0.74573336	1.17449997	1.13002287	0.17878187	0.58135695	0.22572925	0.81179837	0.35651328	2.25462438	1.39085569	1.32832092	1.53955768	1.69276071	1.10641277	2.17305708	4.08357937	0.86607695	2.89946953	0.53963798	2.62801125	1.86927266	8.58067594	0.90794496	1.28260589
1865.600000	128	0	0	31.4	1.210327	4095.000000	3	1.97920445	0.65313570	2.14359178	0.92755067	0.61260337	0.17172825	2.35817896	0.89410222	0.74579839	1.17453149	1.12999580	0.17878956	0.58138469	0.22572797	0.81184615	0.35651790	2.25460825	1.39096305	1.32826655	1.53970746	1.69281863	1.10641366	2.17363021	4.08389025	0.86605807	2.89918297	0.53967040	2.62823031	1.86935480	8.58346848	0.90940896	1.28272763
1866.100000	128	0	0	31.4	1.214600	4095.000000	3	1.97914955	0.65316532	2.14379217	0.92756554	0.61275766	0.17175395	2.35824425	0.89412976	0.74580876	1.17452994	1.13006349	0.17879095	0.58134770	0.22573453	0.81187694	0.35652571	2.25476524	1.39102391	1.32828648	1.53981478	1.69286834	1.10646439	2.17407752	4.08387316	0.86609660	2.89937166	0.53963880	2.62826567	1.86953568	8.58410320	0.91069335	1.28272960
1866.600000	128	0	0	31.4	1.213379	4095.000000	3	1.97933367	0.65319097	2.14383154	0.92759793	0.61294055	0.17176848	2.35826170	0.89416017	0.74585471	1.17455744	1.13014624	0.17879295	0.58135905	0.22573741	0.81192693	0.35652465	2.25471792	1.39111694	1.32832362	1.53994221	1.69287492	1.10643858	2.17433413	4.08405052	0.86612136	2.89942939	0.53969651	2.62835911	1.86960076	8.58386753	0.91199247	1.28279705
1867.200000	128	0	0	31.4	1.214600	4095.000000	3	1.97927355	0.65317439	2.14374463	0.92758704	0.61311401	0.17178501	2.35830785	0.89408195	0.74591079	1.17462294	1.13011073	0.17880157	0.58136956	0.22574349	0.81195501	0.35652998	2.25481900	1.39117919	1.32826216	1.53993804	1.69290285	1.10643977	2.17465507	4.08404838	0.86611115	2.89959275	0.53961168	2.62851696	1.86984362	8.58427604	0.91326741	1.28279869
1867.800000	128	0	0	31.4	1.213379	4095.000000	3	1.97941225	0.65319340	2.14375843	0.92760775	0.61325589	0.17180658	2.35812493	0.89411391	0.74593106	1.17466125	1.13027322	0.17879664	0.58137796	0.22574637	0.81197151	0.35653673	2.25486040	1.39120053	1.32836515	1.54002489	1.69291764	1.10647774	2.17518246	4.08373641	0.86606777	2.89947797	0.53965776	2.62862430	1.86995181	8.58673718	0.91444335	1.28283226
1868.300000	128	0	0	31.4	1.214600	4095.000000	3	1.97947568	0.65319738	2.14379575	0.92762740	0.61337757	0.17182831	2.35818234	0.89407701	0.74597159	1.17467330	1.13025547	0.17880249	0.58139099	0.22574717	0.81200846	0.35655112	2.25506149	1.39122676	1.32841985	1.54012692	1.69297722	1.10653114	2.17564617	4.08391910	0.86614280	2.89978569	0.53959720	2.62899751	1.87009952	8.58696040	0.91549554	1.28277435
1868.900000	128	0	0	31.5	1.213379	4095.000000	6	1.97960775	0.65320556	2.14395475	0.92760722	0.61355624	0.17184024	2.35832192	0.89410118	0.74600859	1.17466712	1.13024975	0.17880972	0.58138258	0.22574973	0.81205157	0.35655716	2.25353870	1.38909335	1.32752826	1.53684622	1.69079314	1.10533841	2.15996678	4.07904141	0.86453121	2.89038581	0.53914400	2.61470899	1.86288772	8.57010316	0.87859862	1.27994735
1869.400000	128	0	0	31.5	1.212158	4095.000000	6	1.97432552	0.65193700	2.13863275	0.92618764	0.59838440	0.17105068	2.35602548	0.89351476	0.74348746	1.17283776	1.12727033	0.17858874	0.58087349	0.22551102	0.80969493	0.35599392	2.24908218	1.38466855	1.32636761	1.53285361	1.69009520	1.10493470	2.14746903	4.07820093	0.86431733	2.89100821	0.53905146	2.61437062	1.86226727	8.56792529	0.86605756	1.27986293
1870.000000	128	0	0	31.5	1.212769	4095.000000	6	1.97414609	0.65188884	2.13859704	0.92619188	0.59760310	0.17087699	2.35600242	0.89351606	0.74337336	1.17268993	1.12712765	0.17856766	0.58083210	0.22549278	0.80955033	0.35597723	2.24840391	1.38447480	1.32635951	1.53245467	1.69001808	1.10490447	2.14493100	4.07817747	0.86430560	2.89135982	0.53902802	2.61417918	1.86202129	8.56983362	0.86073875	1.27974928
1870.600000	128	0	0	31.5	1.213379	4095.000000	6	1.97398319	0.65188575	2.13877658	0.92616642	0.59735821	0.17078786	2.35606934	0.89354541	0.74328702	1.17262111	1.12711804	0.17855935	0.58085248	0.22548686	0.80944214	0.35597048	2.24810586	1.38430894	1.32631263	1.53206186	1.68991060	1.10485616	2.14384739	4.07833424	0.86426941	2.89184416	0.53899317	2.61426391	1.86192693	8.56956409	0.85765547	1.27968622
1871.100000	131	0	0	31.5	1.213989	4095.000000	6	1.97401577	0.65187515	2.13864346	0.92616350	0.59720114	0.17073084	2.35595463	0.89351762	0.74325997	1.17259426	1.12704145	0.17855304	0.58081740	0.22547534	0.80941140	0.35595237	2.24808656	1.38425075	1.32624855	1.53192817	1.68986015	1.10481615	2.14316958	4.07820626	0.86428470	2.89169394	0.53890940	2.61440578	1.86177311	8.56907209	0.85549914	1.27958046
1871.700000	131	0	0	31.5	1.212158	4095.000000	6	1.97394448	0.65186145	2.13868069	0.92616376	0.59713504	0.17069675	2.35607327	0.89352671	0.74319764	1.17257389	1.12695466	0.17854688	0.58084240	0.22547550	0.80940329	0.35595645	2.24802278	1.38430510	1.32628936	1.53177523	1.68982979	1.10488313	2.14287572	4.07809642	0.86428266	2.89218887	0.53899398	2.61429969	1.86171364	8.57108427	0.85397312	1.27967538
1872.200000	131	0	0	31.5	1.212769	4095.000000	6	1.97388121	0.65185085	2.13863989	0.92615979	0.59711527	0.17066756	2.35621891	0.89356671	0.74314989	1.17255229	1.12700181	0.17854027	0.58082895	0.22547294	0.80937083	0.35594828	2.24812516	1.38423089	1.32627081	1.53177749	1.68977893	1.10491069	2.14254051	4.07827238	0.86427451	2.89211866	0.53900662	2.61442524	1.86166088	8.56890914	0.85288527	1.27959426
1872.800000	131	0	0	31.5	1.212158	4095.000000	6	1.97390529	0.65186013	2.13864397	0.92612291	0.59716416	0.17064616	2.35624085	0.89357061	0.74316047	1.17254735	1.12697058	0.17853657	0.58081026	0.22546862	0.80939075	0.35595770	2.24798097	1.38435075	1.32630352	1.53163929	1.68977524	1.10486653	2.14235249	4.07809429	0.86427501	2.89225277	0.53901396	2.61459285	1.86150126	8.56991824	0.85200654	1.27968622
1873.300000	131	0	0	31.5	1.212158	4095.000000	6	1.97385808	0.65186189	2.13858378	0.92619188	0.59716437	0.17063255	2.35604572	0.89359373	0.74312919	1.17253686	1.12697508	0.17853719	0.58081467	0.22547150	0.80938583	0.35595308	2.24797561	1.38423542	1.32632275	1.53159096	1.68977073	1.10485231	2.14228761	4.07826065	0.86428802	2.89249080	0.53895098	2.61425638	1.86138681	8.56869606	0.85108182	1.27968523
1873.900000	131	0	0	31.5	1.212158	4095.000000	6	1.97375752	0.65185328	2.13857460	0.92616350	0.59708340	0.17061406	2.35614188	0.89360049	0.74310496	1.17247885	1.12691862	0.17852811	0.58080900	0.22547214	0.80931969	0.35595556	2.24784376	1.38424552	1.32628093	1.53146071	1.68975063	1.10490565	2.14188252	4.07810069	0.86424009	2.89258349	0.53888902	2.61449680	1.86140692	8.56845166	0.85039028	1.27962217
1874.400000	131	0	0	31.5	1.212158	4095.000000	6	1.97383731	0.65186013	2.13882146	0.92617464	0.59712866	0.17060611	2.35625603	0.89360724	0.74310214	1.17248934	1.12697718	0.17852827	0.58081131	0.22546702	0.80931600	0.35594899	2.24786305	1.38426434	1.32628801	1.53144674	1.68973832	1.10481764	2.14181918	4.07766988	0.86427986	2.89290652	0.53886681	2.61436811	1.86125224	8.56605523	0.84977809	1.27953941
1875.000000	131	0	0	31.5	1.213379	4095.000000	6	1.97372495	0.65184687	2.13856032	0.92617650	0.59707447	0.17059128	2.35618967	0.89359971	0.74309438	1.17248625	1.12701172	0.17852780	0.58080269	0.22546782	0.80932952	0.35594615	2.24783572	1.38427235	1.32637300	1.53140596	1.68975596	1.10481082	2.14169404	4.07751528	0.86424315	2.89267548	0.53888413	2.61422500	1.86127504	8.56593935	0.84919643	1.27953777
1875.600000	131	0	0	31.5	1.212769	4095.000000	6	1.97380851	0.65184643	2.13866794	0.92620541	0.59706214	0.17057967	2.35619417	0.89356178	0.74309297	1.17247545	1.12696727	0.17852657	0.58078169	0.22546878	0.80931723	0.35594917	2.24769744	1.38428071	1.32638616	1.53125042	1.68977606	1.10478948	2.14138098	4.07769441	0.86424519	2.89230753	0.53897482	2.61434300	1.86120978	8.56554788	0.84870406	1.27948194
1876.100000	131	0	0	31.5	1.212769	4095.000000	6	1.97372023	0.65185880	2.13878882	0.92619905	0.59705152	0.17057401	2.35609295	0.89354281	0.74305063	1.17251094	1.12701082	0.17851811	0.58080080	0.22546686	0.80930641	0.35595272	2.24763420	1.38423298	1.32637098	1.53113718	1.68977975	1.10474859	2.14128855	4.07745984	0.86424443	2.89227242	0.53888209	2.61430722	1.86114719	8.56462727	0.84820857	1.27947504
1876.700000	131	0	0	31.5	1.212769	4095.000000	6	1.97362393	0.65186234	2.13861081	0.92614042	0.59706724	0.17056056	2.35602267	0.89351865	0.74306404	1.17250477	1.12703515	0.17852257	0.58080122	0.22547134	0.80930076	0.35594740	2.24757847	1.38425911	1.32637536	1.53129686	1.68976786	1.10477911	2.14124106	4.07746303	0.86420823	2.89207865	0.53893284	2.61435681	1.86113646	8.56528483	0.84779167	1.27950197
1877.200000	131	0	0	31.5	1.213989	4095.000000	6	1.97375280	0.65186035	2.13862153	0.92615368	0.59704323	0.17054971	2.35634938	0.89355580	0.74302994	1.17248286	1.12709762	0.17852211	0.58079198	0.22545950	0.80929486	0.35594686	2.24749862	1.38430371	1.32631027	1.53113982	1.68981257	1.10475837	2.14118285	4.07774452	0.86423754	2.89252169	0.53885111	2.61414152	1.86131841	8.56126242	0.84742177	1.27951051
1877.800000	131	0	0	31.5	1.212158	4095.000000	6	1.97362251	0.65185836	2.13879698	0.92617013	0.59705981	0.17054849	2.35614637	0.89356463	0.74302876	1.17253285	1.12704746	0.17852134	0.58078568	0.22546254	0.80930494	0.35594207	2.24757096	1.38420162	1.32626777	1.53137010	1.68978016	1.10475866	2.14130642	4.07791194	0.86420262	2.89256733	0.53887700	2.61432668	1.86138278	8.56323726	0.84718228	1.27944154
1878.300000	131	0	0	31.5	1.213989	4095.000000	6	1.97364092	0.65185880	2.13882197	0.92616562	0.59712123	0.17054528	2.35601030	0.89352203	0.74304311	1.17251279	1.12698349	0.17851903	0.58078442	0.22545790	0.80929953	0.35594988	2.24766582	1.38423542	1.32629003	1.53115718	1.68973586	1.10479156	2.14114914	4.07747796	0.86424264	2.89229279	0.53886721	2.61433359	1.86115300	8.56141262	0.84687302	1.27947701
1878.900000	131	0	0	31.5	1.212158	4095.000000	6	1.97344031	0.65182788	2.13868834	0.92618631	0.59711379	0.17053641	2.35618293	0.89354983	0.74300524	1.17248564	1.12695826	0.17852011	0.58078358	0.22546382	0.80927494	0.35593727	2.24754631	1.38422183	1.32622797	1.53108055	1.68981257	1.10476844	2.14068811	4.07757712	0.86418810	2.89240513	0.53888209	2.61420679	1.86124777	8.56365360	0.84651241	1.27942184
1879.500000	131	0	0	31.5	1.213989	4095.000000	7	1.97360174	0.65183958	2.13858276	0.92614864	0.59707893	0.17052847	2.35625940	0.89352489	0.74299513	1.17250816	1.12702043	0.17851165	0.58079345	0.22546062	0.80927617	0.35593994	2.24778266	1.38462604	1.32654638	1.53204562	1.69142278	1.10565534	2.15098643	4.08207026	0.86573885	2.90098240	0.53938903	2.62769121	1.86787558	8.58613986	0.86316710	1.28209734
1880.000000	131	0	0	31.5	1.213379	4095.000000	7	1.97867298	0.65307777	2.14366744	0.92760218	0.61127091	0.17127027	2.35842211	0.89412197	0.74540187	1.17424666	1.12973496	0.17872015	0.58129369	0.22570221	0.81149106	0.35648094	2.25358652	1.39074938	1.32834388	1.53818516	1.69280549	1.10632556	2.16857308	4.08320763	0.86603102	2.90158272	0.53953583	2.62916487	1.86896077	8.58614615	0.88322557	1.28256214
1880.600000	131	0	0	31.5	1.213989	4095.000000	7	1.97927876	0.65317969	2.14393686	0.92760908	0.61352936	0.17150077	2.35835907	0.89420175	0.74571333	1.17457227	1.13012818	0.17875801	0.58135064	0.22571901	0.81178852	0.35653619	2.25437441	1.39126769	1.32854176	1.53900150	1.69294394	1.10642375	2.17275917	4.08359219	0.86606521	2.90126281	0.53957518	2.62960133	1.86942436	8.58463115	0.89849611	1.28275559
1881.100000	131	0	0	31.5	1.212158	4095.000000	7	1.97948609	0.65321618	2.14407337	0.92764386	0.61430191	0.17161748	2.35848853	0.89421657	0.74583869	1.17464426	1.13025366	0.17877171	0.58137670	0.22574317	0.81190846	0.35654899	2.25478459	1.39143734	1.32851272	1.53947313	1.69298749	1.10647240	2.17451871	4.08379731	0.86611625	2.90085136	0.53959129	2.62941562	1.86936467	8.58703586	0.90648233	1.28269045
1881.700000	131	0	0	31.5	1.213379	4095.000000	7	1.97938100	0.65318522	2.14385761	0.92760085	0.61408056	0.17167118	2.35837652	0.89415861	0.74582266	1.17463653	1.13028676	0.17877617	0.58135863	0.22573373	0.81191511	0.35654366	2.25478136	1.39113617	1.32837900	1.53926422	1.69282274	1.10642612	2.17367530	4.08279749	0.86603663	2.89977161	0.53948485	2.62827640	1.86884051	8.58534459	0.90631496	1.28252529
1882.200000	131	0	0	31.5	1.211548	4095.000000	7	1.97884381	0.65305124	2.14368277	0.92743545	0.61244523	0.17164104	2.35821442	0.89410949	0.74559176	1.17448885	1.12995698	0.17876263	0.58133278	0.22571613	0.81174543	0.35648805	2.25419219	1.39043225	1.32826351	1.53863649	1.69256518	1.10627573	2.17147009	4.08238633	0.86584525	2.89886970	0.53943939	2.62669034	1.86819358	8.58224951	0.90234981	1.28227233
1882.800000	131	0	0	31.4	1.212158	4095.000000	7	1.97832048	0.65293717	2.14310313	0.92728572	0.61069249	0.17157832	2.35809116	0.89401984	0.74531589	1.17427045	1.12965946	0.17874539	0.58128361	0.22569341	0.81150681	0.35644186	2.25361930	1.38995333	1.32809065	1.53794192	1.69222962	1.10609006	2.16870597	4.08183323	0.86562940	2.89764935	0.53938291	2.62546348	1.86749843	8.57793506	0.89760769	1.28190922
1883.400000	131	0	0	31.4	1.212158	4095.000000	7	1.97797845	0.65281758	2.14251241	0.92712274	0.60917855	0.17151102	2.35766009	0.89395462	0.74508978	1.17412620	1.12946033	0.17872354	0.58123843	0.22567245	0.81128990	0.35638946	2.25316313	1.38939103	1.32789821	1.53725594	1.69199020	1.10598478	2.16622320	4.08120656	0.86552352	2.89703799	0.53935193	2.62447929	1.86693217	8.57435801	0.89316852	1.28179150
1883.900000	131	0	0	31.4	1.212158	4095.000000	7	1.97744067	0.65274420	2.14220331	0.92704921	0.60795233	0.17144876	2.35775181	0.89386835	0.74489219	1.17394737	1.12922635	0.17870815	0.58118989	0.22565661	0.81110675	0.35635020	2.25267644	1.38892287	1.32773618	1.53685492	1.69176108	1.10590975	2.16426028	4.08075612	0.86540312	2.89643521	0.53929770	2.62338650	1.86657447	8.57445525	0.88919295	1.28156856
1884.500000	131	0	0	31.5	1.212769	4095.000000	7	1.97705433	0.65266905	2.14173746	0.92694624	0.60692213	0.17139523	2.35751773	0.89383639	0.74475067	1.17383495	1.12905283	0.17869199	0.58115102	0.22563949	0.81095635	0.35631112	2.25224516	1.38856869	1.32765382	1.53644150	1.69163749	1.10581961	2.16224549	4.08086712	0.86531511	2.89586141	0.53927140	2.62269100	1.86593722	8.57509206	0.88567980	1.28134696
1885.000000	131	0	0	31.5	1.212769	4095.000000	7	1.97683826	0.65260518	2.14152806	0.92688865	0.60608003	0.17133497	2.35743165	0.89379820	0.74460162	1.17373799	1.12884296	0.17867876	0.58113925	0.22562653	0.81078899	0.35627915	2.25179357	1.38817616	1.32754143	1.53603649	1.69147410	1.10568172	2.16081573	4.08059496	0.86521028	2.89562095	0.53927670	2.62212731	1.86565988	8.57618703	0.88268349	1.28131277
1885.600000	131	0	0	31.5	1.212769	4095.000000	7	1.97661134	0.65255611	2.14135493	0.92683371	0.60543211	0.17127960	2.35730731	0.89382054	0.74448014	1.17363300	1.12857659	0.17866953	0.58111278	0.22561309	0.81072623	0.35625073	2.25156808	1.38787694	1.32749721	1.53571141	1.69136449	1.10562302	2.15946827	4.08072730	0.86517916	2.89563853	0.53931462	2.62150835	1.86544171	8.57667655	0.88003596	1.28125919
1886.100000	131	0	0	31.5	1.213989	4095.000000	7	1.97651349	0.65248937	2.14114046	0.92677665	0.60481377	0.17123969	2.35730393	0.89379664	0.74438739	1.17356630	1.12854202	0.17865537	0.58109681	0.22560861	0.81063026	0.35623528	2.25145588	1.38764653	1.32739191	1.53535461	1.69125899	1.10554771	2.15848756	4.08066753	0.86509041	2.89511340	0.53928017	2.62117155	1.86498037	8.57640982	0.87775728	1.28110173
1886.700000	131	0	0	31.5	1.213379	4095.000000	7	1.97624453	0.65244628	2.14102966	0.92676684	0.60429950	0.17120314	2.35721785	0.89376208	0.74429911	1.17348942	1.12838150	0.17864737	0.58107391	0.22559357	0.81053527	0.35621769	2.25102591	1.38752331	1.32726367	1.53511477	1.69121999	1.10550294	2.15739462	4.08053412	0.86505062	2.89481539	0.53925448	2.62069759	1.86463152	8.57740777	0.87575081	1.28103500
1887.200000	131	0	0	31.5	1.212769	4095.000000	7	1.97608620	0.65240009	2.14086832	0.92670474	0.60385675	0.17117209	2.35731462	0.89375429	0.74419271	1.17339093	1.12831538	0.17863921	0.58104723	0.22559341	0.81049344	0.35619443	2.25075220	1.38731389	1.32719382	1.53483221	1.69119044	1.10554534	2.15631662	4.08007951	0.86497488	2.89474511	0.53922778	2.62045403	1.86459211	8.57508264	0.87399781	1.28085850
1887.800000	131	0	0	31.5	1.213379	4095.000000	7	1.97584093	0.65239744	2.14059417	0.92668378	0.60348651	0.17113692	2.35718973	0.89379300	0.74413340	1.17332949	1.12818043	0.17863167	0.58102286	0.22558493	0.81041421	0.35617240	2.25079996	1.38712962	1.32717088	1.53463403	1.69104883	1.10542171	2.15555474	4.07981702	0.86498151	2.89478025	0.53924123	2.62020673	1.86457958	8.57522696	0.87231059	1.28085061
1888.400000	131	0	0	31.5	1.213989	4095.000000	7	1.97574689	0.65234242	2.14053343	0.92663256	0.60313665	0.17110313	2.35710478	0.89382704	0.74405455	1.17323255	1.12809688	0.17862567	0.58101950	0.22557421	0.81036303	0.35616335	2.25050964	1.38688151	1.32718910	1.53448087	1.69093309	1.10542408	2.15489074	4.08004643	0.86498075	2.89444854	0.53923247	2.61966564	1.86433377	8.57323518	0.87085560	1.28080033
1888.900000	131	0	0	31.5	1.213379	4095.000000	7	1.97562876	0.65231966	2.14046349	0.92664689	0.60283893	0.17108248	2.35711490	0.89376364	0.74399148	1.17324675	1.12809267	0.17861551	0.58102685	0.22556701	0.81031530	0.35614843	2.25049783	1.38674090	1.32710271	1.53431071	1.69090026	1.10542764	2.15423466	4.07991198	0.86489940	2.89465304	0.53920270	2.61948446	1.86409112	8.57246376	0.86950173	1.28070107
1889.500000	131	0	0	31.4	1.213379	4095.000000	7	1.97548371	0.65229359	2.14020369	0.92661399	0.60253488	0.17105527	2.35708171	0.89375065	0.74395218	1.17318347	1.12802385	0.17861705	0.58100101	0.22556381	0.81027200	0.35614079	2.25031325	1.38667112	1.32703084	1.53411372	1.69085593	1.10539058	2.15345655	4.07989811	0.86486344	2.89451038	0.53918823	2.61915423	1.86376435	8.57268013	0.86819965	1.28060939
1890.000000	0	0	0	31.4	1.213379	4095.000000	0	1.97543552	0.65226641	2.14033997	0.92657976	0.60225564	0.17103799	2.35692476	0.89372883	0.74387617	1.17311710	1.12794271	0.17861274	0.58098231	0.22556397	0.81018958	0.35613404	2.24996612	1.38654971	1.32699204	1.53399084	1.69068686	1.10536064	2.15285121	4.07984796	0.86484126	2.89436281	0.53910853	2.61879952	1.86332800	8.57004674	0.86611038	1.28030610
1890.600000	0	0	0	31.4	1.213989	4095.000000	0	1.97471608	0.65211020	2.13978979	0.92644285	0.60126051	0.17098539	2.35685051	0.89369687	0.74374580	1.17306184	1.12778886	0.17860289	0.58099344	0.22555389	0.81018860	0.35612836	2.24986258	1.38645552	1.32692119	1.53378292	1.69059781	1.10526489	2.15064895	4.07920462	0.86463600	2.89330827	0.53905085	2.61683507	1.86261169	8.56708259	0.86177849	1.28000779
1891.100000	0	0	0	31.4	1.213379	4095.000000	0	1.97457014	0.65204900	2.13976071	0.92639642	0.60051446	0.17092286	2.35676727	0.89363426	0.74372321	1.17302789	1.12765967	0.17859905	0.58098252	0.22555405	0.81014358	0.35612498	2.24986687	1.38645342	1.32696370	1.53366310	1.69061504	1.10526163	2.15033869	4.07889100	0.86463090	2.89346210	0.53908631	2.61713734	1.86250254	8.56713584	0.86083234	1.28007382
1891.700000	0	0	0	31.5	1.212769	4095.000000	0	1.97472647	0.65207905	2.13984134	0.92642932	0.60059435	0.17090925	2.35664465	0.89365374	0.74372509	1.17305845	1.12768821	0.17859751	0.58095227	0.22554925	0.81014333	0.35611841	2.24987117	1.38651622	1.32689116	1.53365969	1.69062612	1.10526696	2.15024024	4.07905207	0.86461866	2.89374240	0.53902170	2.61739250	1.86273740	8.56748669	0.86032682	1.28011390
1892.300000	0	0	0	31.5	1.213989	4095.000000	0	1.97489934	0.65210600	2.13982909	0.92640677	0.60068277	0.17089885	2.35681114	0.89365426	0.74371356	1.17301276	1.12778225	0.17859659	0.58098000	0.22555069	0.81015096	0.35612392	2.24990872	1.38652424	1.32684966	1.53370581	1.69059371	1.10527793	2.15004797	4.07913635	0.86468546	2.89361946	0.53902170	2.61768792	1.86273024	8.56759321	0.85996430	1.28015596
1892.800000	0	0	0	31.5	1.213379	4095.000000	0	1.97480534	0.65212986	2.13987246	0.92642295	0.60077673	0.17089671	2.35678808	0.89371610	0.74375568	1.17302542	1.12786999	0.17859489	0.58098861	0.22555229	0.81016769	0.35613156	2.25004230	1.38650331	1.32693030	1.53360073	1.69068891	1.10530135	2.15020332	4.07923342	0.86464543	2.89383232	0.53904086	2.61771432	1.86279913	8.56968318	0.85977571	1.28013624
1893.400000	0	0	0	31.5	1.212769	4095.000000	0	1.97490359	0.65215439	2.13989594	0.92646832	0.60083150	0.17088815	2.35682014	0.89365634	0.74375686	1.17301091	1.12777655	0.17859243	0.58097475	0.22554829	0.81017261	0.35612481	2.24989370	1.38650750	1.32697180	1.53371753	1.69065854	1.10525600	2.15024024	4.07918542	0.86471172	2.89383443	0.53913788	2.61778346	1.86285819	8.56813521	0.85959959	1.28022166
1894.000000	0	0	0	31.5	1.210938	4095.000000	0	1.97498200	0.65215859	2.14010161	0.92648636	0.60091183	0.17089855	2.35680720	0.89370778	0.74375615	1.17302696	1.12774890	0.17859151	0.58096970	0.22555437	0.81015145	0.35612037	2.25002406	1.38655285	1.32691005	1.53369371	1.69072051	1.10527378	2.15034485	4.07959722	0.86472345	2.89380773	0.53914074	2.61789976	1.86298525	8.56957349	0.85945703	1.28022101
1894.500000	0	0	0	31.5	1.213379	4095.000000	0	1.97494563	0.65216809	2.14011845	0.92649539	0.60100240	0.17089304	2.35691408	0.89368414	0.74374392	1.17305197	1.12781531	0.17859889	0.58098252	0.22555037	0.81012070	0.35611788	2.24997792	1.38653401	1.32698091	1.53380863	1.69072995	1.10532862	2.15034536	4.07933904	0.86471070	2.89391874	0.53910853	2.61777718	1.86307116	8.56974586	0.85933405	1.28031136
1895.000000	0	0	0	31.5	1.212769	4095.000000	0	1.97513600	0.65218377	2.14015622	0.92652006	0.60107913	0.17089702	2.35687976	0.89366154	0.74376415	1.17306431	1.12784235	0.17859535	0.58098546	0.22554333	0.81013915	0.35611983	2.25003264	1.38654866	1.32697112	1.53368842	1.69069014	1.10525985	2.15024537	4.07914168	0.86471274	2.89417800	0.53913809	2.61796011	1.86309532	8.56837959	0.85928323	1.28026273
1895.600000	0	0	0	31.5	1.213989	4095.000000	0	1.97518182	0.65219681	2.14000413	0.92649326	0.60112495	0.17090069	2.35691520	0.89365322	0.74374298	1.17307326	1.12778376	0.17859474	0.58098714	0.22554813	0.81013276	0.35611273	2.24996129	1.38654622	1.32697078	1.53382715	1.69061299	1.10531528	2.15038843	4.07912568	0.86473595	2.89440989	0.53916234	2.61811602	1.86306087	8.56847359	0.85921463	1.28030610
1896.200000	0	0	0	31.5	1.212158	4095.000000	0	1.97529520	0.65221736	2.14003577	0.92652351	0.60118804	0.17089901	2.35689101	0.89373662	0.74375639	1.17305166	1.12776182	0.17859443	0.58098903	0.22554365	0.81015121	0.35612747	2.24991516	1.38658180	1.32699643	1.53379918	1.69079438	1.10525185	2.15048689	4.07893260	0.86470815	2.89439092	0.53913707	2.61804938	1.86317452	8.56813207	0.85919964	1.28033436
1896.700000	0	0	0	31.5	1.213379	4095.000000	0	1.97528670	0.65222575	2.14005721	0.92656676	0.60126008	0.17090252	2.35689326	0.89372623	0.74380628	1.17305721	1.12784716	0.17859612	0.58099596	0.22554685	0.81015096	0.35612143	2.24989906	1.38658006	1.32695864	1.53379162	1.69079643	1.10527882	2.15043151	4.07948840	0.86474793	2.89437546	0.53914155	2.61804310	1.86315528	8.56915983	0.85915239	1.28035177
1897.300000	0	0	0	31.5	1.213989	4095.000000	0	1.97530465	0.65222487	2.14017306	0.92653837	0.60130783	0.17091185	2.35706877	0.89369843	0.74378839	1.17302264	1.12781771	0.17860243	0.58100248	0.22554333	0.81016178	0.35612090	2.24985293	1.38654134	1.32701195	1.53385399	1.69083090	1.10532121	2.15060946	4.07929317	0.86471172	2.89430800	0.53905329	2.61815437	1.86320897	8.56904075	0.85915061	1.28036064
1897.800000	0	0	0	31.5	1.213379	4095.000000	0	1.97530984	0.65224608	2.14022002	0.92651396	0.60133405	0.17090848	2.35696977	0.89363997	0.74380063	1.17307759	1.12790004	0.17859674	0.58098882	0.22555229	0.81015490	0.35612356	2.24988619	1.38659367	1.32706290	1.53374739	1.69082146	1.10524473	2.15077511	4.07904247	0.86470127	2.89413163	0.53916214	2.61815186	1.86326759	8.56814774	0.85916103	1.28034914
1898.400000	0	0	0	31.5	1.212158	4095.000000	0	1.97526733	0.65222664	2.14031700	0.92656119	0.60138244	0.17090864	2.35699621	0.89360672	0.74381075	1.17310691	1.12786308	0.17859828	0.58098756	0.22554861	0.81013866	0.35612463	2.24993930	1.38658983	1.32696943	1.53389255	1.69072092	1.10527941	2.15079563	4.07915982	0.86474666	2.89430308	0.53913401	2.61844611	1.86344391	8.56860206	0.85916357	1.28042734
1899.000000	0	0	0	31.5	1.213989	4095.000000	0	1.97538166	0.65224188	2.14021236	0.92654394	0.60142337	0.17091063	2.35691464	0.89367427	0.74379239	1.17309518	1.12788111	0.17859566	0.58097937	0.22554909	0.81014407	0.35612498	2.24986419	1.38666170	1.32700317	1.53385702	1.69086866	1.10525689	2.15071664	4.07926650	0.86473595	2.89404731	0.53914441	2.61850522	1.86324208	8.56919117	0.85914477	1.28042997
1899.500000	0	0	0	31.5	1.213989	4095.000000	0	1.97556261	0.65223746	2.14013989	0.92658746	0.60147218	0.17091093	2.35684151	0.89361270	0.74381051	1.17312018	1.12793009	0.17860028	0.58098756	0.22554829	0.81016424	0.35612623	2.25008093	1.38667251	1.32697922	1.53383433	1.69088959	1.10532092	2.15090949	4.07936784	0.86476833	2.89423281	0.53915032	2.61844989	1.86328952	8.56859266	0.85909828	1.28045527
1900.000000	0	0	0	31.5	1.212769	4095.000000	0	1.97554608	0.65225492	2.14023227	0.92656304	0.60149585	0.17091215	2.35693489	0.89367115	0.74382745	1.17311062	1.12788322	0.17859936	0.58098630	0.22555165	0.81013915	0.35612427	2.24995968	1.38668682	1.32705750	1.53387592	1.69085593	1.10528505	2.15078793	4.07923876	0.86475660	2.89414639	0.53915317	2.61842159	1.86323135	8.56911596	0.85911276	1.28050292
1900.600000	0	0	0	31.5	1.213989	4095.000000	0	1.97542843	0.65224409	2.14018837	0.92653545	0.60156748	0.17090711	2.35680833	0.89368180	0.74383734	1.17311247	1.12783814	0.17860413	0.58098252	0.22554621	0.81018122	0.35612623	2.25007825	1.38674508	1.32698226	1.53400143	1.69091257	1.10531825	2.15097565	4.07957695	0.86478286	2.89431292	0.53916377	2.61851025	1.86344122	8.56942933	0.85910361	1.28042932
1901.200000	128	0	0	31.5	1.212769	4095.000000	1	1.97553237	0.65225492	2.14015163	0.92653147	0.60159520	0.17090696	2.35702883	0.89371038	0.74386652	1.17306956	1.12786248	0.17859859	0.58097748	0.22555197	0.81014899	0.35613156	2.25001065	1.38667565	1.32700317	1.53385853	1.69081736	1.10530194	2.15065510	4.07990451	0.86473110	2.89425600	0.53916010	2.61819776	1.86339557	8.57015644	0.85884781	1.28044476
1901.700000	128	0	0	31.5	1.214600	4095.000000	1	1.97514828	0.65215704	2.13983878	0.92646647	0.60082915	0.17086614	2.35662271	0.89363426	0.74362462	1.17297418	1.12771585	0.17858458	0.58096088	0.22552637	0.80997532	0.35607952	2.24914385	1.38565997	1.32665433	1.53262315	1.69028023	1.10495100	2.14630227	4.07832784	0.86428445	2.89230894	0.53901253	2.61458218	1.86154820	8.56455839	0.85406681	1.27968885
1902.300000	128	0	0	31.5	1.212158	4095.000000	1	1.97401860	0.65188685	2.13871384	0.92609161	0.59801220	0.17066756	2.35627909	0.89353268	0.74310191	1.17254211	1.12712555	0.17852627	0.58082664	0.22547470	0.80945935	0.35595468	2.24814499	1.38457969	1.32646407	1.53164194	1.68996106	1.10480430	2.14316242	4.07809216	0.86427756	2.89216570	0.53898522	2.61466316	1.86136937	8.56473373	0.85234871	1.27967571
1902.900000	128	0	0	31.4	1.212158	4095.000000	1	1.97401671	0.65187603	2.13869548	0.92610222	0.59780275	0.17061834	2.35628527	0.89353372	0.74308685	1.17245601	1.12705077	0.17852796	0.58082139	0.22547166	0.80939050	0.35594686	2.24808656	1.38450058	1.32645193	1.53156982	1.68992455	1.10480252	2.14248840	4.07781063	0.86426915	2.89231526	0.53886986	2.61436309	1.86126208	8.56623061	0.85130069	1.27959196
1903.400000	128	0	0	31.4	1.212158	4095.000000	1	1.97395345	0.65187228	2.13877148	0.92611204	0.59765094	0.17059159	2.35624028	0.89356593	0.74304358	1.17247638	1.12696067	0.17852227	0.58083357	0.22546254	0.80938091	0.35593656	2.24781964	1.38437026	1.32643709	1.53143163	1.68999510	1.10480015	2.14183144	4.07792367	0.86423882	2.89247886	0.53889901	2.61429090	1.86109579	8.56425155	0.85046960	1.27958243
1904.000000	128	0	0	31.4	1.212158	4095.000000	1	1.97405213	0.65184245	2.13871690	0.92611894	0.59751573	0.17057187	2.35646692	0.89355554	0.74302029	1.17243688	1.12689279	0.17851534	0.58080522	0.22546558	0.80932141	0.35594083	2.24751630	1.38418734	1.32645598	1.53125156	1.68993603	1.10472932	2.14159496	4.07792047	0.86425080	2.89227523	0.53889738	2.61418985	1.86106628	8.56569194	0.84975764	1.27958046
1904.600000	128	0	0	31.5	1.213989	4095.000000	1	1.97403513	0.65181926	2.13874699	0.92610355	0.59745110	0.17055674	2.35628302	0.89356100	0.74296832	1.17243349	1.12693484	0.17851334	0.58078799	0.22545774	0.80931625	0.35593497	2.24749380	1.38422427	1.32639763	1.53118776	1.68989912	1.10481704	2.14144022	4.07751634	0.86425488	2.89249501	0.53886742	2.61413900	1.86108104	8.56377882	0.84919164	1.27948851
1905.100000	128	0	0	31.5	1.212158	4095.000000	1	1.97396006	0.65183163	2.13871588	0.92615554	0.59741241	0.17054497	2.35634770	0.89352359	0.74299042	1.17240850	1.12691532	0.17851303	0.58077896	0.22546494	0.80928994	0.35592538	2.24753667	1.38422810	1.32638515	1.53108282	1.68986630	1.10478148	2.14103426	4.07735855	0.86422556	2.89235949	0.53882890	2.61413963	1.86094292	8.56270201	0.84871920	1.27950263
1905.600000	128	0	0	31.5	1.213379	4095.000000	1	1.97389679	0.65182611	2.13884544	0.92610859	0.59735183	0.17053213	2.35606596	0.89350229	0.74294268	1.17241929	1.12694925	0.17851442	0.58077812	0.22546014	0.80929461	0.35592591	2.24740806	1.38416713	1.32633894	1.53112510	1.68983431	1.10478711	2.14095716	4.07742998	0.86424009	2.89224153	0.53877816	2.61410072	1.86091833	8.56448324	0.84832840	1.27942775
1906.200000	128	0	0	31.5	1.211548	4095.000000	1	1.97380473	0.65183605	2.13875669	0.92615793	0.59732866	0.17052571	2.35629258	0.89348125	0.74295397	1.17240418	1.12696367	0.17851396	0.58080795	0.22545742	0.80929240	0.35592751	2.24753024	1.38420232	1.32635715	1.53108508	1.68991963	1.10471184	2.14086628	4.07736601	0.86421817	2.89215166	0.53880445	2.61413775	1.86102740	8.56250482	0.84795206	1.27936733
1906.800000	128	0	0	31.5	1.212158	4095.000000	1	1.97378443	0.65183318	2.13874291	0.92612636	0.59730783	0.17051486	2.35636850	0.89348333	0.74294127	1.17238659	1.12693694	0.17850919	0.58079660	0.22545598	0.80928109	0.35592911	2.24741985	1.38416643	1.32644148	1.53102129	1.68983472	1.10474385	2.14086475	4.07725300	0.86421257	2.89222328	0.53892061	2.61394946	1.86093755	8.56342820	0.84760482	1.27945238
1907.300000	128	0	0	31.5	1.210327	4095.000000	1	1.97382739	0.65184157	2.13878321	0.92614971	0.59732144	0.17050768	2.35647255	0.89347293	0.74291446	1.17241035	1.12695316	0.17850749	0.58079471	0.22546142	0.80925404	0.35592786	2.24732125	1.38419640	1.32639695	1.53102054	1.68993685	1.10480252	2.14058805	4.07726686	0.86414655	2.89236089	0.53889595	2.61430722	1.86091878	8.56155031	0.84733732	1.27951708
1907.900000	128	0	0	31.5	1.212769	4095.000000	1	1.97370984	0.65182368	2.13872200	0.92612663	0.59730295	0.17049576	2.35612669	0.89350151	0.74292575	1.17241096	1.12695496	0.17850688	0.58078190	0.22545902	0.80926216	0.35592502	2.24757954	1.38412358	1.32641179	1.53095486	1.68990199	1.10479245	2.14088721	4.07753340	0.86414069	2.89239951	0.53889901	2.61421746	1.86082626	8.56194148	0.84700735	1.27952332
1908.400000	128	0	0	31.5	1.213379	4095.000000	1	1.97375139	0.65184466	2.13871690	0.92610912	0.59727680	0.17048965	2.35627346	0.89349320	0.74294339	1.17244491	1.12706218	0.17850119	0.58078379	0.22545374	0.80926781	0.35592041	2.24753024	1.38408317	1.32637402	1.53091750	1.68994916	1.10476637	2.14063910	4.07753127	0.86417917	2.89287773	0.53882157	2.61406431	1.86090805	8.56364420	0.84674046	1.27940706
1909.000000	128	0	0	31.5	1.213989	4095.000000	1	1.97379104	0.65183207	2.13863683	0.92610461	0.59730868	0.17048430	2.35628134	0.89348670	0.74292481	1.17242608	1.12697478	0.17850888	0.58077728	0.22545118	0.80923782	0.35591969	2.24745950	1.38405321	1.32634164	1.53097524	1.68985892	1.10478978	2.14059826	4.07751528	0.86418529	2.89239179	0.53880302	2.61409883	1.86074581	8.56184760	0.84647210	1.27944680
1909.600000	128	0	0	31.4	1.212769	4095.000000	1	1.97370418	0.65183583	2.13865264	0.92605183	0.59732250	0.17047910	2.35622398	0.89347527	0.74291587	1.17240356	1.12702133	0.17850688	0.58077161	0.22544671	0.80924691	0.35591685	2.24746593	1.38409954	1.32630757	1.53088390	1.68984743	1.10477941	2.14052373	4.07747476	0.86415165	2.89246271	0.53881769	2.61401912	1.86070693	8.56039886	0.84625644	1.27945994
1910.100000	128	0	0	31.4	1.212769	4095.000000	1	1.97366169	0.65183450	2.13860367	0.92603379	0.59731102	0.17047574	2.35638762	0.89352151	0.74289400	1.17239955	1.12690601	0.17849826	0.58078946	0.22544655	0.80925036	0.35592573	2.24727945	1.38409292	1.32633185	1.53086541	1.68991265	1.10476459	2.14038029	4.07732337	0.86423704	2.89219379	0.53884378	2.61405615	1.86062068	8.56097455	0.84610756	1.27944483
1910.600000	128	0	0	31.4	1.212769	4095.000000	1	1.97369238	0.65183958	2.13868477	0.92608684	0.59733972	0.17047238	2.35627403	0.89356671	0.74291281	1.17238474	1.12694805	0.17849995	0.58078568	0.22544239	0.80921225	0.35592893	2.24738769	1.38408491	1.32637132	1.53083559	1.68973340	1.10474118	2.14029811	4.07752914	0.86420466	2.89237143	0.53878122	2.61411766	1.86070201	8.56245788	0.84594358	1.27937422
1911.200000	128	0	0	31.4	1.211548	4095.000000	1	1.97371787	0.65182302	2.13861795	0.92605580	0.59730911	0.17046978	2.35657491	0.89354983	0.74288600	1.17240387	1.12685586	0.17849626	0.58077035	0.22545438	0.80922257	0.35592662	2.24724409	1.38404032	1.32629846	1.53081484	1.68979985	1.10477081	2.14045839	4.07728818	0.86421027	2.89228577	0.53879507	2.61396201	1.86058359	8.56293363	0.84572774	1.27936864
1911.800000	128	0	0	31.4	1.210938	4095.000000	1	1.97366264	0.65183340	2.13886074	0.92606482	0.59728552	0.17046397	2.35643655	0.89349268	0.74286790	1.17240541	1.12688408	0.17849365	0.58077875	0.22544783	0.80922798	0.35592449	2.24717068	1.38401001	1.32638953	1.53082314	1.68978960	1.10475066	2.14023635	4.07727965	0.86416821	2.89214043	0.53889371	2.61392624	1.86056616	8.56190393	0.84554417	1.27941921
1912.300000	128	0	0	31.4	1.213989	4095.000000	3	1.97369851	0.65181131	2.13868171	0.92606297	0.59725874	0.17046107	2.35641124	0.89350852	0.74285708	1.17236653	1.12689039	0.17849426	0.58077455	0.22544415	0.80923020	0.35591952	2.24741288	1.38426956	1.32632545	1.53093788	1.68987286	1.10481497	2.14034048	4.07758565	0.86441828	2.89370587	0.53894649	2.61729131	1.86316960	8.56734572	0.84972506	1.28052362
1912.900000	128	0	0	31.4	1.213379	4095.000000	3	1.97617836	0.65245379	2.14120378	0.92678515	0.60292173	0.17077945	2.35749635	0.89374857	0.74392629	1.17314395	1.12801033	0.17857951	0.58099029	0.22555805	0.81013276	0.35614452	2.24959545	1.38642482	1.32714962	1.53337320	1.69121958	1.10540155	2.15189604	4.08009552	0.86509066	2.89650343	0.53914583	2.62199318	1.86484020	8.57689308	0.85609714	1.28103631
1913.400000	128	0	0	31.4	1.212158	4095.000000	3	1.97670116	0.65255280	2.14165471	0.92688626	0.60530213	0.17097637	2.35771355	0.89378417	0.74430805	1.17346657	1.12850986	0.17862613	0.58106824	0.22559229	0.81057932	0.35625073	2.25047690	1.38719593	1.32743140	1.53407855	1.69143551	1.10551510	2.15589452	4.08056294	0.86523681	2.89656392	0.53924001	2.62245102	1.86523746	8.57815792	0.85985018	1.28120757
1914.000000	128	0	0	31.4	1.212769	4095.000000	3	1.97688885	0.65261181	2.14183961	0.92690882	0.60597801	0.17106459	2.35780471	0.89374571	0.74437679	1.17361787	1.12858711	0.17863859	0.58109786	0.22560525	0.81069498	0.35626512	2.25097653	1.38734251	1.32752759	1.53438709	1.69152336	1.10552310	2.15743835	4.08050744	0.86527966	2.89689168	0.53924653	2.62288124	1.86545515	8.57677697	0.86301988	1.28124899
1914.600000	128	0	0	31.4	1.212158	4095.000000	3	1.97720848	0.65263678	2.14195147	0.92691306	0.60648304	0.17112622	2.35771186	0.89382522	0.74453476	1.17363670	1.12870887	0.17864260	0.58114030	0.22561757	0.81077496	0.35628146	2.25118157	1.38751109	1.32753400	1.53469643	1.69153362	1.10562569	2.15863219	4.08078067	0.86534751	2.89691559	0.53927935	2.62324285	1.86583954	8.57578541	0.86590547	1.28138740
1915.100000	128	0	0	31.4	1.212769	4095.000000	3	1.97731015	0.65266352	2.14209808	0.92696083	0.60699254	0.17117576	2.35777489	0.89384860	0.74460233	1.17372965	1.12880357	0.17865783	0.58113400	0.22562061	0.81086578	0.35630846	2.25144031	1.38767760	1.32756471	1.53490748	1.69164858	1.10563547	2.15993639	4.08094504	0.86538296	2.89693388	0.53927324	2.62376710	1.86607254	8.57692760	0.86872694	1.28145315
1915.700000	128	0	0	31.4	1.212158	4095.000000	3	1.97744729	0.65271281	2.14215478	0.92698844	0.60750307	0.17121981	2.35769048	0.89386159	0.74470616	1.17382167	1.12886130	0.17867091	0.58114556	0.22562749	0.81094848	0.35632054	2.25168082	1.38782038	1.32757585	1.53518664	1.69183622	1.10572502	2.16106770	4.08154710	0.86543500	2.89721104	0.53926916	2.62384776	1.86630959	8.57849380	0.87152876	1.28161788
1916.200000	128	0	0	31.4	1.213379	4095.000000	3	1.97765775	0.65276520	2.14236731	0.92698817	0.60793884	0.17126033	2.35775069	0.89386783	0.74478175	1.17387356	1.12892835	0.17868691	0.58116888	0.22564205	0.81104398	0.35632924	2.25180914	1.38799914	1.32774057	1.53537353	1.69181199	1.10575318	2.16206607	4.08117347	0.86544929	2.89714351	0.53930361	2.62431100	1.86662467	8.58021432	0.87437570	1.28160177
1916.800000	128	0	0	31.4	1.210327	4095.000000	3	1.97764498	0.65279194	2.14237037	0.92703488	0.60837216	0.17129826	2.35796397	0.89394786	0.74482413	1.17393934	1.12905223	0.17868522	0.58120418	0.22564621	0.81108435	0.35635020	2.25205292	1.38809865	1.32770277	1.53554833	1.69196967	1.10581575	2.16273947	4.08160261	0.86546408	2.89734963	0.53932216	2.62470686	1.86688061	8.58060371	0.87711892	1.28175204
1917.300000	128	0	0	31.4	1.212769	4095.000000	3	1.97788384	0.65282311	2.14256964	0.92712858	0.60879769	0.17133558	2.35786436	0.89390447	0.74492233	1.17398536	1.12913041	0.17868984	0.58119178	0.22565533	0.81119118	0.35636654	2.25214689	1.38825403	1.32774125	1.53587943	1.69207069	1.10579203	2.16352760	4.08163037	0.86554674	2.89767538	0.53933806	2.62470119	1.86701510	8.57853147	0.87985493	1.28179478
1917.900000	128	0	0	31.4	1.212769	4095.000000	3	1.97798460	0.65284543	2.14254971	0.92714769	0.60921520	0.17137106	2.35793302	0.89398190	0.74499157	1.17399617	1.12913853	0.17869769	0.58123696	0.22566221	0.81125150	0.35638466	2.25245139	1.38834099	1.32779492	1.53593696	1.69204892	1.10582850	2.16457974	4.08161436	0.86558271	2.89755788	0.53938495	2.62518603	1.86720833	8.58039645	0.88251686	1.28191416
1918.400000	128	0	0	31.4	1.212769	4095.000000	3	1.97815206	0.65288743	2.14264679	0.92716123	0.60954021	0.17140180	2.35790207	0.89398606	0.74506458	1.17405052	1.12917041	0.17870353	0.58122939	0.22566989	0.81132437	0.35638537	2.25257868	1.38849290	1.32784927	1.53625223	1.69215652	1.10584926	2.16521209	4.08177344	0.86558526	2.89773378	0.53937925	2.62544898	1.86742534	8.58229349	0.88512886	1.28191514
1919.000000	128	0	0	31.4	1.215210	4095.000000	3	1.97828784	0.65293739	2.14273366	0.92723820	0.60987065	0.17143086	2.35798535	0.89399801	0.74515808	1.17406257	1.12928920	0.17870846	0.58122792	0.22567757	0.81135884	0.35640687	2.25269148	1.38857707	1.32792421	1.53632907	1.69215323	1.10583799	2.16611422	4.08144248	0.86566741	2.89778163	0.53942267	2.62585765	1.86760695	8.58106536	0.88756360	1.28196382
1919.600000	128	0	0	31.4	1.213379	4095.000000	3	1.97826702	0.65293828	2.14270249	0.92719971	0.61017050	0.17146023	2.35814857	0.89397930	0.74516420	1.17407400	1.12939657	0.17871631	0.58126596	0.22567853	0.81139774	0.35641557	2.25284027	1.38867731	1.32792725	1.53640364	1.69224687	1.10588603	2.16663026	4.08161863	0.86570874	2.89815177	0.53945183	2.62607526	1.86788320	8.58147052	0.88995345	1.28202137
1920.100000	128	0	0	31.4	1.213989	4095.000000	3	1.97839098	0.65295685	2.14287469	0.92722546	0.61045325	0.17149067	2.35807822	0.89396839	0.74517315	1.17413639	1.12939867	0.17872000	0.58125587	0.22568445	0.81147801	0.35642747	2.25294448	1.38876254	1.32788404	1.53647595	1.69231792	1.10589374	2.16736863	4.08213753	0.86570389	2.89798007	0.53944612	2.62620520	1.86806485	8.58353132	0.89217049	1.28211017
1920.700000	128	0	0	31.4	1.213379	4095.000000	3	1.97855327	0.65297984	2.14309291	0.92721219	0.61067983	0.17151346	2.35811592	0.89394786	0.74527561	1.17416511	1.12941732	0.17872508	0.58126785	0.22568765	0.81151543	0.35643049	2.25303742	1.38886488	1.32791442	1.53664934	1.69228342	1.10591361	2.16783327	4.08206172	0.86574242	2.89828760	0.53938862	2.62634966	1.86811374	8.58429175	0.89435847	1.28215030
1921.200000	128	0	0	31.4	1.211548	4095.000000	3	1.97861762	0.65300880	2.14304947	0.92724192	0.61095667	0.17153121	2.35812099	0.89393929	0.74534416	1.17420403	1.12960892	0.17872847	0.58127268	0.22569373	0.81154276	0.35644737	2.25298262	1.38895466	1.32792792	1.53684281	1.69225960	1.10592636	2.16850586	4.08203823	0.86581463	2.89842132	0.53943653	2.62681905	1.86825235	8.58042471	0.89633873	1.28225851
1921.800000	128	0	0	31.4	1.212769	4095.000000	3	1.97874822	0.65300172	2.14313482	0.92725546	0.61120759	0.17155844	2.35823524	0.89393487	0.74536277	1.17422720	1.12953372	0.17873585	0.58127541	0.22569645	0.81158315	0.35645394	2.25321954	1.38899344	1.32796776	1.53699351	1.69240869	1.10594949	2.16936900	4.08188981	0.86586592	2.89827001	0.53948730	2.62691749	1.86847844	8.58191340	0.89826393	1.28220588
1922.300000	128	0	0	31.4	1.212158	4095.000000	3	1.97868765	0.65303908	2.14312613	0.92728333	0.61143429	0.17157955	2.35801912	0.89398346	0.74544970	1.17428095	1.12970939	0.17874139	0.58127373	0.22570157	0.81163289	0.35646282	2.25339792	1.38906435	1.32802177	1.53702948	1.69248098	1.10599546	2.16978337	4.08233294	0.86587944	2.89829534	0.53944795	2.62691433	1.86858208	8.58353132	0.90006185	1.28228548
1922.900000	128	0	0	31.4	1.211548	4095.000000	3	1.97872504	0.65304218	2.14303465	0.92722838	0.61162732	0.17160188	2.35806527	0.89399152	0.74548221	1.17431894	1.12981137	0.17874586	0.58129979	0.22570973	0.81168386	0.35646549	2.25369130	1.38918593	1.32801536	1.53710143	1.69252164	1.10600080	2.17024024	4.08288827	0.86593839	2.89870498	0.53946467	2.62705820	1.86891545	8.58378897	0.90171483	1.28235127
1923.500000	128	0	0	31.4	1.212769	4095.000000	3	1.97886606	0.65308197	2.14315015	0.92729820	0.61185409	0.17162437	2.35815757	0.89399126	0.74554958	1.17431431	1.12980295	0.17874878	0.58130231	0.22571485	0.81170011	0.35647348	2.25351613	1.38930647	1.32802751	1.53738850	1.69250767	1.10602452	2.17079970	4.08309655	0.86596339	2.89843329	0.53950504	2.62722165	1.86915733	8.58465001	0.90338681	1.28244206
1924.000000	128	0	0	31.4	1.212158	4095.000000	3	1.97890770	0.65308219	2.14302750	0.92735288	0.61202247	0.17164288	2.35817108	0.89403075	0.74557291	1.17438999	1.12984386	0.17875340	0.58131765	0.22570925	0.81174272	0.35647739	2.25365853	1.38927608	1.32811799	1.53735782	1.69256477	1.10600851	2.17149184	4.08293206	0.86597590	2.89851845	0.53947201	2.62761862	1.86917707	8.58458401	0.90489442	1.28243154
1924.600000	128	0	0	31.4	1.213379	4095.000000	3	1.97902602	0.65309612	2.14325595	0.92734147	0.61220312	0.17166368	2.35824594	0.89402218	0.74558492	1.17439586	1.12981107	0.17876171	0.58131429	0.22571213	0.81178631	0.35648947	2.25381383	1.38931521	1.32809605	1.53744077	1.69249617	1.10600732	2.17175333	4.08305596	0.86595854	2.89866486	0.53949729	2.62745642	1.86913713	8.58501772	0.90629374	1.28248845
1925.100000	128	0	0	31.4	1.211548	4095.000000	3	1.97899099	0.65311690	2.14348341	0.92737093	0.61237906	0.17167378	2.35816601	0.89408299	0.74559859	1.17441903	1.12979001	0.17876494	0.58132501	0.22571869	0.81180256	0.35649143	2.25368969	1.38947629	1.32811597	1.53766235	1.69257339	1.10601355	2.17202779	4.08303033	0.86600397	2.89891123	0.53947792	2.62781240	1.86921253	8.58649824	0.90767833	1.28247759
1925.700000	128	0	0	31.4	1.212769	4095.000000	3	1.97904400	0.65313747	2.14347625	0.92738686	0.61252258	0.17169291	2.35835738	0.89409104	0.74563393	1.17442552	1.12982431	0.17876602	0.58131240	0.22572013	0.81187201	0.35649480	2.25388477	1.38945952	1.32812036	1.53764455	1.69259558	1.10604439	2.17254833	4.08319161	0.86602617	2.89923014	0.53948506	2.62775433	1.86940866	8.58690066	0.90902899	1.28251246
1926.200000	128	0	0	31.4	1.213379	4095.000000	3	1.97917794	0.65314653	2.14340673	0.92737731	0.61268825	0.17171142	2.35799380	0.89412717	0.74565513	1.17447557	1.12995879	0.17876740	0.58131954	0.22572861	0.81189664	0.35651417	2.25385252	1.38951962	1.32814939	1.53770629	1.69262967	1.10609214	2.17308299	4.08348216	0.86605296	2.89947234	0.53959088	2.62801882	1.86960615	8.58593553	0.91025845	1.28246410
1926.800000	128	0	0	31.5	1.213989	4095.000000	3	1.97916422	0.65319716	2.14374105	0.92738925	0.61285545	0.17173345	2.35833262	0.89412171	0.74570650	1.17446506	1.12994736	0.17877371	0.58132774	0.22572653	0.81190378	0.35651168	2.25392078	1.38961677	1.32818484	1.53784494	1.69278248	1.10608888	2.17337265	4.08331659	0.86606623	2.89919494	0.53951197	2.62822463	1.86958416	8.58745089	0.91144394	1.28254931
1927.400000	128	0	0	31.5	1.213379	4095.000000	3	1.97921013	0.65318743	2.14369913	0.92741553	0.61299128	0.17174798	2.35837314	0.89408689	0.74573901	1.17450646	1.12991396	0.17877602	0.58134308	0.22573405	0.81192817	0.35651043	2.25422014	1.38959475	1.32812441	1.53792525	1.69277796	1.10604232	2.17372350	4.08333475	0.86604786	2.89924563	0.53955928	2.62823789	1.86963892	8.58757038	0.91262692	1.28262958
1927.900000	128	0	0	31.5	1.213989	4095.000000	3	1.97927592	0.65318788	2.14380547	0.92739297	0.61312755	0.17176894	2.35834725	0.89406324	0.74578378	1.17453241	1.13000061	0.17877633	0.58133824	0.22573309	0.81196117	0.35652447	2.25414059	1.38954723	1.32817843	1.53812416	1.69266459	1.10606397	2.17425119	4.08360715	0.86608435	2.89905343	0.53953460	2.62832375	1.86984003	8.58629704	0.91368815	1.28269242
1928.500000	128	0	0	31.5	1.213379	4095.000000	6	1.97931805	0.65322546	2.14385301	0.92743226	0.61339240	0.17178149	2.35835175	0.89402816	0.74585023	1.17450986	1.13006409	0.17879002	0.58132227	0.22573245	0.81196166	0.35652589	2.25316474	1.38896689	1.32748844	1.53641614	1.69065403	1.10530194	2.15910579	4.07959189	0.86446136	2.89041878	0.53896158	2.61444658	1.86305594	8.57033510	0.87808388	1.27981366
1929.000000	128	0	0	31.5	1.212158	4095.000000	6	1.97415836	0.65195666	2.13856950	0.92599506	0.59836335	0.17100037	2.35605584	0.89342955	0.74335195	1.17267233	1.12716370	0.17856766	0.58084387	0.22549950	0.80966124	0.35597812	2.24878940	1.38464695	1.32633590	1.53248300	1.69000372	1.10490062	2.14714183	4.07875020	0.86433466	2.89073593	0.53891001	2.61404988	1.86231110	8.56777178	0.86602489	1.27968063
1929.600000	128	0	0	31.5	1.211548	4095.000000	6	1.97398744	0.65192551	2.13857970	0.92601390	0.59770111	0.17083969	2.35608789	0.89345475	0.74320869	1.17252390	1.12696457	0.17854611	0.58082034	0.22547870	0.80951763	0.35596764	2.24814981	1.38442288	1.32624484	1.53236439	1.68997172	1.10489410	2.14488957	4.07874700	0.86428088	2.89167358	0.53892367	2.61421433	1.86203024	8.56624001	0.86125358	1.27963597
1930.100000	131	0	0	31.5	1.211548	4095.000000	6	1.97398178	0.65189790	2.13859806	0.92602610	0.59759587	0.17076035	2.35620036	0.89348722	0.74318964	1.17249150	1.12692373	0.17853196	0.58080122	0.22547902	0.80946476	0.35595255	2.24801259	1.38443716	1.32641213	1.53214721	1.69004187	1.10487602	2.14418944	4.07881313	0.86430637	2.89189471	0.53886497	2.61417353	1.86177758	8.56535686	0.85835868	1.27947701
1930.700000	131	0	0	31.4	1.213989	4095.000000	6	1.97381890	0.65189790	2.13850575	0.92608472	0.59742177	0.17071449	2.35619305	0.89347891	0.74313319	1.17247021	1.12691171	0.17852827	0.58080269	0.22546974	0.80942984	0.35594544	2.24785179	1.38440789	1.32635344	1.53183187	1.68994465	1.10483216	2.14350897	4.07885367	0.86428470	2.89236721	0.53883766	2.61416913	1.86174941	8.56555728	0.85642171	1.27953087
1931.200000	131	0	0	31.4	1.213379	4095.000000	6	1.97378585	0.65187868	2.13853482	0.92605687	0.59741497	0.17067856	2.35608677	0.89349060	0.74309414	1.17247299	1.12696637	0.17852980	0.58079870	0.22546574	0.80941189	0.35594793	2.24780999	1.38431591	1.32630892	1.53180053	1.68990199	1.10477763	2.14299070	4.07888673	0.86423041	2.89246411	0.53882911	2.61392498	1.86164925	8.56631205	0.85461967	1.27947274
1931.800000	131	0	0	31.5	1.212158	4095.000000	6	1.97372165	0.65187736	2.13844914	0.92599878	0.59716033	0.17063882	2.35615031	0.89348748	0.74302735	1.17239430	1.12684985	0.17851703	0.58077245	0.22546174	0.80932117	0.35593887	2.24766904	1.38409362	1.32627587	1.53158643	1.68975719	1.10475214	2.14220025	4.07866807	0.86421970	2.89252310	0.53882401	2.61386536	1.86155983	8.56563557	0.85322587	1.27946519
1932.400000	131	0	0	31.5	1.210938	4095.000000	6	1.97379576	0.65184864	2.13862408	0.92607464	0.59708595	0.17061467	2.35616381	0.89350255	0.74298431	1.17236129	1.12685526	0.17851165	0.58077455	0.22545502	0.80930322	0.35593798	2.24782017	1.38407968	1.32626474	1.53152187	1.68982815	1.10475748	2.14204853	4.07849742	0.86419268	2.89268039	0.53877286	2.61390615	1.86141676	8.56580468	0.85215043	1.27944056
1932.900000	131	0	0	31.5	1.213379	4095.000000	6	1.97374572	0.65184974	2.13858378	0.92601310	0.59707638	0.17059098	2.35629933	0.89353112	0.74302029	1.17238103	1.12685225	0.17850749	0.58076530	0.22545278	0.80930051	0.35593106	2.24739252	1.38407968	1.32619020	1.53150224	1.68972684	1.10470265	2.14165165	4.07854648	0.86425768	2.89252239	0.53887720	2.61386348	1.86137697	8.56556354	0.85130195	1.27937258
1933.500000	131	0	0	31.5	1.213379	4095.000000	6	1.97362582	0.65184201	2.13852768	0.92603671	0.59703834	0.17057401	2.35638875	0.89353632	0.74298172	1.17232117	1.12673484	0.17850734	0.58076236	0.22545742	0.80927543	0.35593443	2.24752863	1.38401767	1.32624821	1.53133159	1.68967065	1.10474829	2.14138608	4.07859021	0.86423347	2.89243883	0.53889880	2.61384339	1.86140469	8.56503745	0.85054337	1.27931216
1934.000000	131	0	0	31.5	1.212769	4095.000000	6	1.97368246	0.65184245	2.13865825	0.92600488	0.59704238	0.17055399	2.35611826	0.89354645	0.74300736	1.17234339	1.12678408	0.17850319	0.58075459	0.22545806	0.80930420	0.35593301	2.24746379	1.38401523	1.32626710	1.53119569	1.68968377	1.10476548	2.14125076	4.07847929	0.86422811	2.89247394	0.53887577	2.61379883	1.86145118	8.56466484	0.84990132	1.27935682
1934.600000	131	0	0	31.5	1.211548	4095.000000	6	1.97372306	0.65188045	2.13869803	0.92607729	0.59701220	0.17054956	2.35619867	0.89351034	0.74295350	1.17237826	1.12670481	0.17850749	0.58074451	0.22545678	0.80926585	0.35593124	2.24740484	1.38404659	1.32627148	1.53112359	1.68974776	1.10472695	2.14129416	4.07770507	0.86418453	2.89261789	0.53887414	2.61372290	1.86132645	8.56397292	0.84932289	1.27937193
1935.100000	131	0	0	31.5	1.211548	4095.000000	6	1.97385902	0.65185902	2.13863836	0.92606880	0.59696779	0.17053825	2.35632632	0.89348930	0.74291517	1.17236036	1.12678499	0.17849795	0.58077371	0.22545470	0.80923806	0.35594207	2.24736144	1.38398249	1.32631701	1.53112661	1.68979329	1.10468221	2.14094184	4.07763790	0.86422455	2.89231526	0.53883481	2.61389423	1.86134970	8.56447385	0.84889004	1.27935288
1935.700000	131	0	0	31.5	1.213379	4095.000000	6	1.97364139	0.65185372	2.13852207	0.92609824	0.59699032	0.17053137	2.35643543	0.89346956	0.74292904	1.17242115	1.12684685	0.17849919	0.58077665	0.22545390	0.80924396	0.35593053	2.24737108	1.38404101	1.32630825	1.53104847	1.68968336	1.10471451	2.14095818	4.07763576	0.86417510	2.89244094	0.53883481	2.61397456	1.86134881	8.56497170	0.84843258	1.27930527
1936.300000	131	0	0	31.5	1.212769	4095.000000	6	1.97373392	0.65185991	2.13859959	0.92607172	0.59699563	0.17052556	2.35635726	0.89349320	0.74294151	1.17239554	1.12684955	0.17849688	0.58077959	0.22545038	0.80926732	0.35591845	2.24724838	1.38400757	1.32627452	1.53109981	1.68967229	1.10468547	2.14068198	4.07789701	0.86417178	2.89236511	0.53883787	2.61371035	1.86114406	8.56515958	0.84793945	1.27936339
1936.800000	131	0	0	31.5	1.213379	4095.000000	6	1.97361779	0.65183318	2.13864142	0.92608551	0.59700562	0.17051716	2.35628471	0.89346358	0.74291093	1.17238504	1.12679640	0.17849857	0.58076047	0.22545038	0.80923511	0.35592999	2.24724730	1.38408456	1.32623573	1.53100431	1.68960462	1.10469762	2.14075039	4.07740333	0.86414629	2.89226821	0.53884622	2.61384151	1.86116373	8.56584226	0.84757002	1.27930658
1937.400000	131	0	0	31.5	1.212769	4095.000000	6	1.97361637	0.65183075	2.13852921	0.92608206	0.59700732	0.17050615	2.35631676	0.89346670	0.74289094	1.17243719	1.12687748	0.17849780	0.58074073	0.22544910	0.80921126	0.35592964	2.24711335	1.38402115	1.32623135	1.53101865	1.68952915	1.10471955	2.14060489	4.07781490	0.86416082	2.89250063	0.53878488	2.61382770	1.86110786	8.56499049	0.84722816	1.27930034
1938.000000	131	0	0	31.5	1.210327	4095.000000	6	1.97354934	0.65182832	2.13851952	0.92606854	0.59700392	0.17049591	2.35617505	0.89347423	0.74286084	1.17243534	1.12685405	0.17848980	0.58074808	0.22544031	0.80919356	0.35592236	2.24723016	1.38398980	1.32630420	1.53096203	1.68954022	1.10473792	2.14062225	4.07770507	0.86414247	2.89244726	0.53880873	2.61395762	1.86085665	8.56607402	0.84694812	1.27927538
1938.500000	131	0	0	31.5	1.212158	4095.000000	6	1.97346060	0.65182125	2.13852768	0.92608233	0.59699032	0.17049469	2.35608845	0.89350021	0.74284720	1.17242084	1.12677538	0.17849334	0.58073926	0.22543983	0.80919996	0.35591881	2.24729821	1.38398214	1.32626777	1.53095713	1.68968213	1.10475866	2.14041296	4.07792900	0.86414247	2.89260104	0.53881749	2.61381641	1.86094247	8.56537252	0.84662479	1.27930362
1939.000000	131	0	0	31.5	1.213379	4095.000000	7	1.97350781	0.65181639	2.13846903	0.92605925	0.59698819	0.17048323	2.35607440	0.89352385	0.74287095	1.17241343	1.12677718	0.17849303	0.58074976	0.22544543	0.80920831	0.35591277	2.24747022	1.38432845	1.32641146	1.53148298	1.69100245	1.10552636	2.14970448	4.08163144	0.86564981	2.90095210	0.53931605	2.62723995	1.86751054	8.58255108	0.86261319	1.28196513
1939.600000	131	0	0	31.4	1.213379	4095.000000	7	1.97850690	0.65304328	2.14343229	0.92747235	0.61093864	0.17121354	2.35859436	0.89408974	0.74523369	1.17413855	1.12941431	0.17869522	0.58125629	0.22567917	0.81141276	0.35646407	2.25312176	1.39055567	1.32826959	1.53803475	1.69254752	1.10630094	2.16784361	4.08361890	0.86596365	2.90148548	0.53935132	2.62897288	1.86860944	8.58164327	0.88188453	1.28223943
1940.200000	131	0	0	31.4	1.213379	4095.000000	7	1.97899715	0.65318788	2.14378655	0.92753766	0.61323246	0.17144845	2.35851555	0.89411209	0.74554040	1.17440513	1.12991637	0.17873247	0.58130042	0.22570829	0.81171021	0.35651079	2.25396753	1.39108721	1.32843775	1.53878999	1.69283055	1.10642049	2.17194700	4.08350566	0.86599784	2.90108597	0.53951789	2.62911498	1.86904424	8.58423833	0.89665340	1.28247035
1940.700000	131	0	0	31.4	1.212769	4095.000000	7	1.97911689	0.65320844	2.14391948	0.92751323	0.61392161	0.17156134	2.35844125	0.89409156	0.74561909	1.17451326	1.13010983	0.17874893	0.58132017	0.22571821	0.81183802	0.35653246	2.25436689	1.39116800	1.32842661	1.53910840	1.69278248	1.10644985	2.17346437	4.08379944	0.86600575	2.90087249	0.53950137	2.62873733	1.86900789	8.58578779	0.90332407	1.28241048
1941.300000	131	0	0	31.4	1.212769	4095.000000	7	1.97888120	0.65314808	2.14359587	0.92744022	0.61319075	0.17158995	2.35837990	0.89411469	0.74553474	1.17445487	1.12998617	0.17874047	0.58129580	0.22570909	0.81175922	0.35649622	2.25417177	1.39073050	1.32826419	1.53874982	1.69246947	1.10637184	2.17206974	4.08324502	0.86583530	2.89938081	0.53943144	2.62722985	1.86834027	8.58349676	0.90191122	1.28211576
1941.800000	131	0	0	31.5	1.212769	4095.000000	7	1.97835029	0.65300017	2.14302954	0.92724856	0.61142871	0.17154559	2.35799323	0.89397800	0.74524358	1.17427230	1.12971751	0.17872277	0.58125041	0.22568461	0.81153907	0.35644399	2.25361178	1.38997011	1.32815209	1.53797678	1.69223578	1.10619268	2.16950298	4.08252623	0.86566129	2.89858110	0.53941370	2.62563691	1.86751906	8.58121611	0.89787573	1.28183063
1942.400000	131	0	0	31.5	1.213379	4095.000000	7	1.97777742	0.65286466	2.14252212	0.92706620	0.60970574	0.17148088	2.35795665	0.89394942	0.74500334	1.17407987	1.12931296	0.17870292	0.58118758	0.22566445	0.81130197	0.35639177	2.25285692	1.38951578	1.32792623	1.53721883	1.69195037	1.10605655	2.16705806	4.08209162	0.86550133	2.89730390	0.53931503	2.62452027	1.86704245	8.57765886	0.89345423	1.28166358
1943.000000	131	0	0	31.5	1.213989	4095.000000	7	1.97736501	0.65275039	2.14194024	0.92695526	0.60831496	0.17141557	2.35769160	0.89383951	0.74482790	1.17393594	1.12899720	0.17868476	0.58114661	0.22564701	0.81111364	0.35635162	2.25234613	1.38896863	1.32773483	1.53673717	1.69170893	1.10590975	2.16461329	4.08149906	0.86538041	2.89688324	0.53929199	2.62343124	1.86645794	8.57730420	0.88936704	1.28137721
1943.500000	131	0	0	31.5	1.212769	4095.000000	7	1.97691627	0.65265446	2.14144839	0.92688785	0.60713273	0.17134246	2.35748341	0.89376260	0.74461693	1.17380191	1.12883875	0.17867260	0.58110164	0.22562685	0.81096029	0.35629993	2.25191921	1.38848731	1.32763458	1.53631658	1.69156154	1.10579470	2.16251206	4.08099521	0.86532965	2.89610892	0.53922778	2.62264439	1.86587359	8.57628117	0.88580465	1.28125886
1944.000000	131	0	0	31.5	1.212158	4095.000000	7	1.97641895	0.65258352	2.14122114	0.92680478	0.60621200	0.17129291	2.35726117	0.89376156	0.74447637	1.17369877	1.12859252	0.17865167	0.58108946	0.22561837	0.81079563	0.35627400	2.25176458	1.38809062	1.32748067	1.53587716	1.69145973	1.10577957	2.16066220	4.08094184	0.86520977	2.89584945	0.53924082	2.62187732	1.86563434	8.57588895	0.88265641	1.28108332
1944.600000	131	0	0	31.5	1.213989	4095.000000	7	1.97632299	0.65253136	2.14100567	0.92675542	0.60547337	0.17124198	2.35714022	0.89375091	0.74436996	1.17355024	1.12846386	0.17864136	0.58104366	0.22560157	0.81069079	0.35625517	2.25136247	1.38778233	1.32735918	1.53550595	1.69134273	1.10571019	2.15950277	4.08084684	0.86517712	2.89541075	0.53915908	2.62138433	1.86520789	8.57562540	0.88004368	1.28096729
1945.200000	131	0	0	31.5	1.212769	4095.000000	7	1.97617175	0.65248341	2.14074835	0.92671456	0.60487894	0.17119595	2.35712165	0.89374857	0.74425109	1.17348355	1.12824955	0.17863336	0.58102265	0.22559293	0.81058375	0.35622604	2.25104792	1.38755403	1.32733758	1.53517983	1.69126679	1.10561976	2.15830330	4.08076466	0.86509143	2.89507756	0.53911281	2.62088389	1.86502471	8.57679580	0.87769248	1.28089597
1945.700000	131	0	0	31.5	1.214600	4095.000000	7	1.97598790	0.65243479	2.14049055	0.92663867	0.60436743	0.17115864	2.35700577	0.89371662	0.74418612	1.17342520	1.12823663	0.17862444	0.58099617	0.22558109	0.81051091	0.35620118	2.25085739	1.38732157	1.32728595	1.53489802	1.69109603	1.10559989	2.15732929	4.08043060	0.86504858	2.89480906	0.53916153	2.62043452	1.86472556	8.57316932	0.87562704	1.28073230
1946.300000	131	0	0	31.5	1.214600	4095.000000	7	1.97592694	0.65239479	2.14051301	0.92662699	0.60391548	0.17111979	2.35723417	0.89372779	0.74407762	1.17334493	1.12815218	0.17862044	0.58096109	0.22557869	0.81043045	0.35619336	2.25073878	1.38714811	1.32725963	1.53475089	1.69096880	1.10547240	2.15639992	4.08036124	0.86496646	2.89494331	0.53910486	2.62009409	1.86440361	8.57246063	0.87376055	1.28064718
1946.900000	131	0	0	31.4	1.213379	4095.000000	7	1.97556025	0.65235789	2.14049667	0.92655906	0.60348352	0.17109166	2.35705415	0.89368622	0.74396042	1.17331127	1.12808786	0.17860628	0.58094954	0.22556253	0.81034852	0.35617596	2.25039481	1.38694362	1.32716683	1.53452209	1.69093391	1.10545076	2.15542830	4.08005497	0.86494759	2.89461931	0.53909059	2.61966627	1.86417886	8.57170813	0.87215353	1.28052986
1947.400000	131	0	0	31.4	1.212769	4095.000000	7	1.97553521	0.65231546	2.14030628	0.92650626	0.60313259	0.17105939	2.35685951	0.89370259	0.74388628	1.17324552	1.12795624	0.17860043	0.58094029	0.22555485	0.81027077	0.35616335	2.25025208	1.38680649	1.32715637	1.53429823	1.69090354	1.10547774	2.15473197	4.07992585	0.86489175	2.89455676	0.53906165	2.61946119	1.86397026	8.57217529	0.87064084	1.28055221
1948.000000	131	0	0	31.5	1.212769	4095.000000	7	1.97543315	0.65230044	2.14007354	0.92644524	0.60279348	0.17103355	2.35688426	0.89372649	0.74385075	1.17318563	1.12793310	0.17859228	0.58095395	0.22555373	0.81023042	0.35615180	2.25005357	1.38663449	1.32705615	1.53416665	1.69075211	1.10540689	2.15393160	4.07978394	0.86491011	2.89458487	0.53905431	2.61907184	1.86388386	8.57162348	0.86933472	1.28050555
1948.600000	131	0	0	31.5	1.213989	4095.000000	7	1.97523426	0.65230309	2.14007558	0.92651449	0.60250480	0.17100939	2.35704290	0.89372753	0.74379286	1.17314056	1.12779307	0.17858428	0.58094701	0.22554477	0.81014801	0.35613830	2.24984220	1.38646459	1.32697618	1.53399122	1.69078330	1.10537190	2.15323011	4.07975940	0.86485401	2.89444151	0.53902517	2.61880077	1.86368200	8.57263309	0.86802844	1.28042110
1949.100000	131	0	0	31.5	1.212769	4095.000000	7	1.97520260	0.65226796	2.13996126	0.92646461	0.60222407	0.17097958	2.35702039	0.89369193	0.74373662	1.17309425	1.12773809	0.17858366	0.58092180	0.22553869	0.81012882	0.35613280	2.24966571	1.38637214	1.32689791	1.53372471	1.69072338	1.10537398	2.15266948	4.07950440	0.86479332	2.89418433	0.53900927	2.61865299	1.86369811	8.57473130	0.86684300	1.28032351
1949.600000	0	0	0	31.5	1.212158	4095.000000	0	1.97512466	0.65225359	2.13987298	0.92643542	0.60197347	0.17096704	2.35678358	0.89364933	0.74368580	1.17306092	1.12766568	0.17858181	0.58091214	0.22553373	0.81010619	0.35611451	2.24944955	1.38627587	1.32680344	1.53374928	1.69069178	1.10534019	2.15205922	4.07933264	0.86477241	2.89394474	0.53903638	2.61844548	1.86331100	8.57338258	0.86501390	1.27998841
1950.200000	0	0	0	31.5	1.212158	4095.000000	0	1.97460414	0.65210644	2.13948364	0.92636034	0.60100752	0.17091491	2.35671271	0.89361503	0.74359921	1.17298869	1.12768490	0.17857120	0.58090563	0.22552925	0.81008848	0.35611380	2.24928758	1.38625808	1.32676194	1.53348885	1.69054529	1.10522487	2.15015410	4.07878753	0.86457481	2.89305050	0.53896402	2.61640594	1.86237283	8.56781877	0.86092543	1.27969837
1950.800000	0	0	0	31.5	1.212769	4095.000000	0	1.97443460	0.65206999	2.13932547	0.92628287	0.60026885	0.17084672	2.35658390	0.89357503	0.74352886	1.17293405	1.12757104	0.17856981	0.58091487	0.22552893	0.81004986	0.35610545	2.24936856	1.38625006	1.32678758	1.53359355	1.69057442	1.10524859	2.14979778	4.07852195	0.86461892	2.89314602	0.53891776	2.61664720	1.86260766	8.56806001	0.86004717	1.27978574
1951.300000	0	0	0	31.5	1.213379	4095.000000	0	1.97451111	0.65207375	2.13954844	0.92633487	0.60036726	0.17083556	2.35665477	0.89359555	0.74354298	1.17294085	1.12746589	0.17856996	0.58089555	0.22552461	0.81004715	0.35610598	2.24941844	1.38628215	1.32672315	1.53353080	1.69058386	1.10524295	2.14967475	4.07846649	0.86458501	2.89365248	0.53891409	2.61692682	1.86269758	8.56738645	0.85953148	1.27989873
1951.900000	0	0	0	31.5	1.212158	4095.000000	0	1.97453661	0.65210777	2.13962548	0.92634124	0.60047292	0.17083403	2.35663340	0.89357970	0.74350839	1.17296183	1.12751906	0.17856489	0.58090059	0.22552829	0.81003608	0.35610811	2.24941040	1.38625215	1.32680074	1.53352551	1.69053503	1.10529898	2.14966450	4.07853155	0.86461815	2.89345367	0.53897014	2.61704056	1.86271682	8.56863339	0.85930432	1.27993093
1952.400000	0	0	0	31.5	1.212158	4095.000000	0	1.97462587	0.65212412	2.13962855	0.92636644	0.60055749	0.17082899	2.35681508	0.89359659	0.74351686	1.17294887	1.12755902	0.17856289	0.58090395	0.22552781	0.81002427	0.35610705	2.24931869	1.38625634	1.32678185	1.53358372	1.69056129	1.10529750	2.14970346	4.07867980	0.86462172	2.89365177	0.53897727	2.61717253	1.86249673	8.56797542	0.85904798	1.27998250
1953.000000	128	0	0	31.5	1.213379	4095.000000	0	1.97476142	0.65213296	2.13955507	0.92636750	0.60065379	0.17083495	2.35670427	0.89362153	0.74353027	1.17289979	1.12760829	0.17856950	0.58088315	0.22552589	0.81003559	0.35610545	2.24942917	1.38629854	1.32673563	1.53350850	1.69055554	1.10530461	2.14978086	4.07898700	0.86463931	2.89369111	0.53898481	2.61738119	1.86269445	8.56811954	0.85893341	1.27992370
1953.600000	128	0	0	31.5	1.213989	4095.000000	1	1.97466129	0.65214224	2.13963212	0.92634761	0.60045034	0.17081431	2.35657772	0.89355217	0.74341476	1.17287387	1.12757344	0.17855581	0.58085143	0.22550670	0.80989538	0.35605927	2.24892989	1.38569170	1.32665568	1.53290613	1.69033069	1.10512676	2.14811438	4.07864461	0.86442388	2.89260736	0.53890206	2.61507127	1.86137965	8.56364107	0.85602919	1.27941527
1954.100000	128	0	0	31.5	1.213379	4095.000000	1	1.97377405	0.65187736	2.13863530	0.92603750	0.59819085	0.17067214	2.35619698	0.89349424	0.74298219	1.17248471	1.12689940	0.17851119	0.58075963	0.22545742	0.80947607	0.35595006	2.24780356	1.38447933	1.32620133	1.53156718	1.68978180	1.10483512	2.14358615	4.07776798	0.86422302	2.89162515	0.53881973	2.61385657	1.86087811	8.56061474	0.85363160	1.27935551
1954.600000	128	0	0	31.5	1.212769	4095.000000	1	1.97356823	0.65186211	2.13824618	0.92604148	0.59763159	0.17059266	2.35586973	0.89346047	0.74286602	1.17237887	1.12674144	0.17849626	0.58072897	0.22545086	0.80931821	0.35592005	2.24764760	1.38424378	1.32627148	1.53140936	1.68973053	1.10481467	2.14247562	4.07771787	0.86421894	2.89208216	0.53883603	2.61380448	1.86073732	8.56269575	0.85239500	1.27935025
1955.200000	128	0	0	31.5	1.213989	4095.000000	1	1.97353046	0.65183671	2.13829870	0.92602981	0.59752168	0.17056117	2.35596981	0.89351865	0.74287189	1.17233321	1.12681141	0.17849826	0.58070229	0.22545086	0.80928576	0.35592094	2.24748576	1.38419779	1.32625631	1.53131196	1.68970797	1.10478326	2.14202503	4.07736708	0.86416210	2.89195859	0.53882095	2.61376871	1.86060235	8.56163480	0.85150366	1.27932168
1955.800000	128	0	0	31.5	1.212769	4095.000000	1	1.97354746	0.65185946	2.13821711	0.92604652	0.59739562	0.17053748	2.35614244	0.89353034	0.74282251	1.17234956	1.12663905	0.17849457	0.58070271	0.22544287	0.80928404	0.35592325	2.24739520	1.38403962	1.32618211	1.53114246	1.68970264	1.10477229	2.14150661	4.07721675	0.86416669	2.89198246	0.53886110	2.61395448	1.86056571	8.56335621	0.85066842	1.27925634
1956.300000	128	0	0	31.5	1.211548	4095.000000	1	1.97339924	0.65183362	2.13828799	0.92605766	0.59736437	0.17052908	2.35605303	0.89349683	0.74282745	1.17234030	1.12672012	0.17849288	0.58071111	0.22544207	0.80926707	0.35591863	2.24713211	1.38407411	1.32619121	1.53110585	1.68953571	1.10475392	2.14161437	4.07718903	0.86417816	2.89210954	0.53880363	2.61379821	1.86047857	8.56282095	0.85008264	1.27926061
1956.900000	128	0	0	31.5	1.212158	4095.000000	1	1.97350828	0.65182500	2.13838999	0.92606376	0.59730422	0.17051930	2.35635051	0.89350956	0.74278512	1.17232611	1.12671352	0.17848703	0.58071468	0.22544047	0.80927322	0.35592129	2.24740591	1.38406435	1.32616895	1.53102469	1.68967393	1.10475511	2.14128089	4.07680419	0.86416057	2.89211094	0.53883155	2.61378879	1.86056169	8.56351273	0.84960185	1.27919264
1957.400000	128	0	0	31.5	1.213379	4095.000000	1	1.97343606	0.65181683	2.13837112	0.92604069	0.59728573	0.17051120	2.35629764	0.89345397	0.74277242	1.17232056	1.12668950	0.17848934	0.58071069	0.22544830	0.80925060	0.35591348	2.24719962	1.38402882	1.32617300	1.53101714	1.68967311	1.10476222	2.14107000	4.07674343	0.86412539	2.89204635	0.53878468	2.61370219	1.86050404	8.56398231	0.84918381	1.27915356
1958.000000	128	0	0	31.5	1.212158	4095.000000	1	1.97339311	0.65183119	2.13807434	0.92600859	0.59727935	0.17049713	2.35639044	0.89345034	0.74277595	1.17231254	1.12671802	0.17848872	0.58072834	0.22544319	0.80924519	0.35591810	2.24728588	1.38404659	1.32617604	1.53097675	1.68967967	1.10475688	2.14102915	4.07685642	0.86416720	2.89192068	0.53879915	2.61367018	1.86041869	8.56356594	0.84873788	1.27924353
1958.600000	128	0	0	31.5	1.210938	4095.000000	1	1.97336809	0.65181926	2.13824567	0.92599931	0.59726660	0.17048537	2.35603672	0.89346125	0.74275831	1.17236345	1.12671682	0.17848118	0.58070838	0.22544495	0.80922651	0.35591739	2.24721140	1.38406714	1.32610791	1.53095713	1.68960338	1.10469939	2.14087445	4.07656862	0.86412208	2.89197966	0.53879915	2.61386348	1.86042226	8.56361916	0.84836977	1.27925995
1959.100000	128	0	0	31.5	1.211548	4095.000000	1	1.97339452	0.65180733	2.13816918	0.92602026	0.59725130	0.17047803	2.35613175	0.89341838	0.74273480	1.17233938	1.12673694	0.17847857	0.58069704	0.22544191	0.80922970	0.35592254	2.24722319	1.38394312	1.32613321	1.53088617	1.68969444	1.10470325	2.14093674	4.07655476	0.86412692	2.89226049	0.53881871	2.61393188	1.86023057	8.56422964	0.84806934	1.27916407
1959.700000	128	0	0	31.5	1.213989	4095.000000	1	1.97339452	0.65179563	2.13841548	0.92604679	0.59724535	0.17047069	2.35619980	0.89347371	0.74271481	1.17236252	1.12667718	0.17847918	0.58070964	0.22544063	0.80921520	0.35591526	2.24730946	1.38392501	1.32622190	1.53088051	1.68967106	1.10477615	2.14074988	4.07661019	0.86414961	2.89190664	0.53878916	2.61374424	1.86032664	8.56175372	0.84774098	1.27917359
1960.200000	128	0	0	31.5	1.212769	4095.000000	1	1.97334307	0.65178370	2.13849198	0.92604015	0.59725066	0.17046198	2.35614469	0.89343579	0.74274867	1.17235666	1.12666577	0.17847734	0.58071573	0.22543919	0.80921790	0.35591188	2.24723016	1.38397552	1.32616929	1.53085748	1.68970305	1.10478385	2.14057784	4.07673810	0.86415318	2.89227242	0.53882748	2.61354468	1.86035792	8.56180066	0.84744472	1.27920544
1960.800000	128	0	0	31.5	1.213379	4095.000000	1	1.97343087	0.65177840	2.13837775	0.92601734	0.59725236	0.17046091	2.35629989	0.89344696	0.74270729	1.17233938	1.12665526	0.17848118	0.58071867	0.22543807	0.80920315	0.35590673	2.24725588	1.38391699	1.32620032	1.53087673	1.68963702	1.10473377	2.14055334	4.07664643	0.86410577	2.89207303	0.53879181	2.61378126	1.86015372	8.56304944	0.84715632	1.27915225
1961.300000	128	0	0	31.5	1.214600	4095.000000	1	1.97337847	0.65178348	2.13843843	0.92603724	0.59722473	0.17045541	2.35638650	0.89346280	0.74276396	1.17234432	1.12661263	0.17847303	0.58071300	0.22543919	0.80919897	0.35589910	2.24729553	1.38394207	1.32613692	1.53085824	1.68970961	1.10477881	2.14049718	4.07661872	0.86410628	2.89190875	0.53873251	2.61361308	1.86012468	8.56313709	0.84693729	1.27918706
1961.900000	128	0	0	31.4	1.215210	4095.000000	1	1.97331334	0.65178480	2.13839050	0.92606217	0.59722898	0.17044456	2.35629202	0.89345215	0.74272045	1.17232796	1.12655828	0.17846918	0.58070943	0.22544047	0.80921397	0.35591082	2.24728106	1.38397865	1.32618312	1.53073671	1.68959969	1.10474473	2.14037570	4.07693531	0.86417331	2.89213481	0.53875941	2.61368901	1.86005141	8.56346890	0.84669006	1.27924485
1962.400000	128	0	0	31.4	1.212769	4095.000000	1	1.97321706	0.65178392	2.13834460	0.92601230	0.59723408	0.17043921	2.35605303	0.89345111	0.74272022	1.17229773	1.12653216	0.17847087	0.58073506	0.22543103	0.80920487	0.35591082	2.24720444	1.38397029	1.32611027	1.53069822	1.68955130	1.10472784	2.14048851	4.07668267	0.86414859	2.89215517	0.53876838	2.61339910	1.86025470	8.56161915	0.84648898	1.27916144
1963.000000	128	0	0	31.5	1.212769	4095.000000	1	1.97323924	0.65178392	2.13836551	0.92602504	0.59727319	0.17044196	2.35614131	0.89349527	0.74266496	1.17225731	1.12659551	0.17847426	0.58072140	0.22543551	0.80921446	0.35591277	2.24718622	1.38396890	1.32610016	1.53067369	1.68963579	1.10472962	2.14045737	4.07673171	0.86413508	2.89227523	0.53876145	2.61364383	1.86017919	8.56213552	0.84627911	1.27916867
1963.600000	128	0	0	31.5	1.214600	4095.000000	1	1.97325198	0.65177398	2.13809167	0.92602132	0.59727298	0.17043631	2.35593101	0.89352931	0.74264874	1.17227088	1.12663995	0.17847211	0.58072602	0.22543247	0.80919823	0.35590212	2.24719533	1.38391212	1.32616794	1.53073898	1.68958452	1.10469702	2.14035171	4.07654730	0.86414731	2.89193051	0.53875269	2.61368023	1.86007464	8.56304005	0.84607733	1.27921431
1964.100000	128	0	0	31.5	1.213379	4095.000000	1	1.97325056	0.65177000	2.13832216	0.92603220	0.59725406	0.17043661	2.35606765	0.89351502	0.74265791	1.17228508	1.12665226	0.17847287	0.58071237	0.22543247	0.80919774	0.35590904	2.24725909	1.38398144	1.32623843	1.53061821	1.68965629	1.10474918	2.14012764	4.07614975	0.86409328	2.89166165	0.53881729	2.61362563	1.86005677	8.56336873	0.84590228	1.27912401
1964.700000	128	0	0	31.5	1.212769	4095.000000	3	1.97330154	0.65177597	2.13834358	0.92598790	0.59721601	0.17043065	2.35596700	0.89345397	0.74264850	1.17225854	1.12670631	0.17846657	0.58070229	0.22543663	0.80917635	0.35589998	2.24724838	1.38413961	1.32612882	1.53082201	1.68961528	1.10481734	2.14022716	4.07682871	0.86436117	2.89310669	0.53891613	2.61673956	1.86231915	8.57002167	0.84974779	1.28023349
1965.200000	128	0	0	31.5	1.212769	4095.000000	3	1.97547331	0.65234794	2.14070087	0.92662593	0.60237744	0.17072075	2.35715541	0.89369167	0.74368933	1.17295504	1.12769332	0.17854442	0.58091928	0.22553213	0.81001788	0.35610865	2.24914868	1.38620332	1.32693434	1.53314683	1.69087728	1.10531054	2.15106132	4.07910008	0.86497233	2.89633183	0.53912851	2.62117092	1.86389774	8.57463091	0.85571940	1.28064619
1965.800000	128	0	0	31.5	1.211548	4095.000000	3	1.97594537	0.65247125	2.14111187	0.92676126	0.60461248	0.17091368	2.35744853	0.89372805	0.74402914	1.17333165	1.12807524	0.17858597	0.58100731	0.22557517	0.81043512	0.35620473	2.25015711	1.38690978	1.32718640	1.53378519	1.69115062	1.10541993	2.15477770	4.07923983	0.86510239	2.89615673	0.53915521	2.62162420	1.86410052	8.57845927	0.85931321	1.28081347
1966.300000	128	0	0	31.5	1.212158	4095.000000	3	1.97630787	0.65251213	2.14120072	0.92678117	0.60528781	0.17099166	2.35735344	0.89374078	0.74413387	1.17344064	1.12827270	0.17859843	0.58101886	0.22558365	0.81054044	0.35622427	2.25049891	1.38704063	1.32722183	1.53410351	1.69126145	1.10543653	2.15631354	4.07954815	0.86515493	2.89624885	0.53918578	2.62199066	1.86451868	8.57803865	0.86224835	1.28091569
1966.900000	128	0	0	31.4	1.212158	4095.000000	3	1.97656123	0.65254573	2.14151988	0.92680001	0.60584499	0.17105206	2.35731743	0.89378754	0.74420872	1.17354129	1.12839052	0.17861428	0.58104029	0.22559373	0.81062755	0.35624345	2.25077205	1.38727864	1.32730518	1.53441658	1.69137762	1.10551035	2.15749391	4.07977327	0.86521895	2.89642818	0.53923063	2.62233451	1.86454779	8.57751134	0.86503762	1.28104650
1967.500000	128	0	0	31.4	1.212769	4095.000000	3	1.97662127	0.65259280	2.14151069	0.92684034	0.60639683	0.17110481	2.35745866	0.89378339	0.74430758	1.17358390	1.12848821	0.17862336	0.58104849	0.22560253	0.81072648	0.35626476	2.25105490	1.38735822	1.32739563	1.53459092	1.69144084	1.10552399	2.15876242	4.07990451	0.86531282	2.89657798	0.53921371	2.62286927	1.86495350	8.57812967	0.86782863	1.28115070
1968.000000	128	0	0	31.5	1.212769	4095.000000	3	1.97687277	0.65264407	2.14165676	0.92688865	0.60693390	0.17115053	2.35746878	0.89384782	0.74439704	1.17364998	1.12864663	0.17862982	0.58106614	0.22561213	0.81082689	0.35628590	2.25122612	1.38752471	1.32738044	1.53489310	1.69154717	1.10563577	2.15985914	4.07996213	0.86533348	2.89689942	0.53923328	2.62309732	1.86518505	8.57726654	0.87054869	1.28122105
1968.600000	128	0	0	31.5	1.212769	4095.000000	3	1.97699807	0.65268076	2.14175584	0.92697171	0.60743264	0.17119350	2.35742602	0.89384471	0.74451333	1.17369784	1.12872901	0.17864306	0.58109282	0.22562173	0.81090860	0.35629460	2.25153265	1.38771076	1.32748169	1.53519686	1.69162107	1.10568113	2.16091157	4.08034203	0.86541944	2.89718853	0.53927181	2.62355285	1.86565585	8.58163385	0.87328947	1.28124735
1969.100000	128	0	0	31.5	1.212158	4095.000000	3	1.97712762	0.65271569	2.14201430	0.92693827	0.60791785	0.17123540	2.35747160	0.89386367	0.74456725	1.17377165	1.12883875	0.17864906	0.58110627	0.22562333	0.81097112	0.35631432	2.25160029	1.38788602	1.32744659	1.53529786	1.69171920	1.10572264	2.16193565	4.08033776	0.86546510	2.89735385	0.53929851	2.62394292	1.86573873	8.57896783	0.87595242	1.28143047
1969.700000	128	0	0	31.5	1.212769	4095.000000	3	1.97720044	0.65275481	2.14199796	0.92696614	0.60834281	0.17126767	2.35735794	0.89388134	0.74461646	1.17379172	1.12882792	0.17865275	0.58111719	0.22563085	0.81105629	0.35632800	2.25185908	1.38800787	1.32753704	1.53550557	1.69170360	1.10577246	2.16302931	4.08044341	0.86549750	2.89759939	0.53930912	2.62417800	1.86609091	8.57812654	0.87858318	1.28152976
1970.200000	128	0	0	31.5	1.212769	4095.000000	3	1.97734987	0.65277691	2.14210932	0.92703833	0.60877840	0.17130728	2.35742602	0.89388368	0.74470899	1.17384792	1.12899149	0.17866075	0.58111824	0.22564205	0.81115130	0.35633937	2.25205936	1.38811296	1.32766125	1.53564557	1.69180132	1.10579173	2.16385418	4.08069635	0.86550643	2.89799977	0.53933847	2.62447236	1.86618860	8.57972134	0.88111097	1.28159387
1970.800000	128	0	0	31.5	1.213379	4095.000000	3	1.97745580	0.65279924	2.14207254	0.92703647	0.60911896	0.17133649	2.35737201	0.89395540	0.74478245	1.17394181	1.12902787	0.17866891	0.58114850	0.22564845	0.81119537	0.35636779	2.25220650	1.38819921	1.32766125	1.53578634	1.69184320	1.10585549	2.16494313	4.08069101	0.86553704	2.89812785	0.53936701	2.62481404	1.86631452	8.58020490	0.88355488	1.28161130
1971.400000	128	0	0	31.5	1.212769	4095.000000	3	1.97756789	0.65283571	2.14239285	0.92708452	0.60943129	0.17137519	2.35758694	0.89389901	0.74485569	1.17396343	1.12907478	0.17867583	0.58113295	0.22565149	0.81122934	0.35637347	2.25234076	1.38838359	1.32771897	1.53590252	1.69198856	1.10583147	2.16543255	4.08098773	0.86559623	2.89783652	0.53935641	2.62500129	1.86664708	8.58061313	0.88594449	1.28168134
1971.900000	128	0	0	31.5	1.213379	4095.000000	3	1.97773390	0.65284897	2.14246489	0.92708929	0.60977265	0.17140287	2.35732250	0.89391538	0.74489713	1.17399122	1.12918875	0.17868261	0.58115858	0.22566477	0.81128203	0.35637773	2.25242722	1.38839896	1.32781281	1.53603574	1.69201936	1.10589374	2.16602952	4.08086605	0.86560184	2.89796670	0.53938434	2.62522260	1.86688689	8.57809515	0.88819256	1.28178459
1972.500000	128	0	0	31.4	1.212769	4095.000000	3	1.97783465	0.65287505	2.14241482	0.92712486	0.61003108	0.17143041	2.35761395	0.89393617	0.74497084	1.17404373	1.12924198	0.17868199	0.58117791	0.22566301	0.81134653	0.35639123	2.25259963	1.38849360	1.32780673	1.53628289	1.69205303	1.10588158	2.16685035	4.08104324	0.86563603	2.89780696	0.53937741	2.62558772	1.86705500	8.57875436	0.89038556	1.28183852
1973.000000	128	0	0	31.4	1.213989	4095.000000	3	1.97805603	0.65288500	2.14257781	0.92715592	0.61033740	0.17145778	2.35763083	0.89392759	0.74502289	1.17411075	1.12946725	0.17869738	0.58119809	0.22567069	0.81137164	0.35639585	2.25260500	1.38858091	1.32777500	1.53632415	1.69206904	1.10593496	2.16754744	4.08113717	0.86566307	2.89809407	0.53939250	2.62576494	1.86726123	8.58021432	0.89248380	1.28184148
1973.600000	128	0	0	31.4	1.212158	4095.000000	3	1.97808110	0.65290379	2.14274899	0.92715592	0.61058778	0.17147935	2.35753855	0.89393253	0.74508365	1.17411075	1.12935536	0.17869892	0.58119325	0.22566893	0.81139675	0.35640811	2.25274304	1.38871468	1.32779897	1.53642106	1.69210354	1.10589404	2.16817445	4.08114892	0.86569879	2.89827141	0.53941819	2.62598317	1.86756031	8.57973704	0.89436471	1.28194343
1974.100000	128	0	0	31.4	1.213379	4095.000000	3	1.97822350	0.65294027	2.14277607	0.92718485	0.61085022	0.17150474	2.35761395	0.89393669	0.74511286	1.17413237	1.12956410	0.17870200	0.58119199	0.22568061	0.81149475	0.35641717	2.25296436	1.38874752	1.32777703	1.53656529	1.69226863	1.10595157	2.16877216	4.08102936	0.86571869	2.89860221	0.53939372	2.62630739	1.86754103	8.57948586	0.89631375	1.28204505
1974.700000	128	0	0	31.4	1.213989	4095.000000	3	1.97820978	0.65294955	2.14289718	0.92724139	0.61108287	0.17152402	2.35751380	0.89394708	0.74520895	1.17419508	1.12949071	0.17870446	0.58118674	0.22568141	0.81153562	0.35642428	2.25301324	1.38890296	1.32788370	1.53669742	1.69223496	1.10599635	2.16931417	4.08172432	0.86572354	2.89845300	0.53944489	2.62641716	1.86765045	8.58187885	0.89812140	1.28213517
1975.200000	128	0	0	31.4	1.212769	4095.000000	3	1.97826418	0.65296082	2.14290791	0.92724059	0.61128916	0.17154299	2.35784241	0.89394344	0.74521649	1.17421052	1.12954305	0.17871662	0.58118233	0.22568253	0.81155901	0.35643369	2.25320611	1.38891973	1.32797788	1.53690453	1.69229492	1.10593644	2.16998152	4.08182468	0.86578044	2.89861770	0.53943021	2.62664870	1.86776346	8.58143283	0.89979344	1.28207465
1975.800000	128	0	0	31.5	1.213379	4095.000000	3	1.97833515	0.65296038	2.14302187	0.92722759	0.61152447	0.17156241	2.35788968	0.89392811	0.74527938	1.17426674	1.12951628	0.17872062	0.58120901	0.22568509	0.81159103	0.35644488	2.25330927	1.38905143	1.32802042	1.53696057	1.69230149	1.10607316	2.17039963	4.08207346	0.86582305	2.89865923	0.53944938	2.62667267	1.86782535	8.58222124	0.90140305	1.28215984
1976.400000	128	0	0	31.5	1.210327	4095.000000	3	1.97844775	0.65298558	2.14307298	0.92728307	0.61172158	0.17158398	2.35786549	0.89393201	0.74529493	1.17429887	1.12950124	0.17872015	0.58120985	0.22569357	0.81163707	0.35644950	2.25347637	1.38915274	1.32795392	1.53708174	1.69229040	1.10603698	2.17071792	4.08221014	0.86581999	2.89880071	0.53944163	2.62690676	1.86805767	8.58230919	0.90291239	1.28213977
1976.900000	128	0	0	31.5	1.212769	4095.000000	3	1.97847756	0.65296149	2.14310824	0.92727271	0.61191529	0.17160310	2.35793471	0.89395774	0.74532814	1.17428342	1.12956952	0.17872262	0.58124074	0.22569453	0.81168558	0.35644364	2.25360694	1.38913597	1.32794986	1.53721315	1.69236186	1.10607435	2.17120398	4.08223897	0.86581693	2.89847622	0.53947650	2.62719893	1.86820973	8.58266418	0.90434629	1.28224470
1977.500000	128	0	0	31.5	1.212158	4095.000000	3	1.97851021	0.65299465	2.14317366	0.92733271	0.61207295	0.17161534	2.35789700	0.89400269	0.74534981	1.17430473	1.12967359	0.17872739	0.58124032	0.22570141	0.81170578	0.35645519	2.25362521	1.38924778	1.32797451	1.53727564	1.69243621	1.10603401	2.17157313	4.08225285	0.86588939	2.89881901	0.53947405	2.62730621	1.86810791	8.58140456	0.90572496	1.28223878
1978.000000	128	0	0	31.5	1.212769	4095.000000	3	1.97873024	0.65301985	2.14326055	0.92735740	0.61224823	0.17163018	2.35789081	0.89398294	0.74542237	1.17433285	1.12965555	0.17873077	0.58124389	0.22569405	0.81173114	0.35646496	2.25359780	1.38923694	1.32801705	1.53745857	1.69250932	1.10607612	2.17211480	4.08213860	0.86588837	2.89887392	0.53946875	2.62736490	1.86826177	8.58060685	0.90710197	1.28223022
1978.600000	128	0	0	31.5	1.213379	4095.000000	3	1.97881779	0.65303223	2.14331064	0.92735819	0.61241752	0.17165802	2.35768879	0.89401360	0.74542732	1.17437115	1.12970999	0.17873477	0.58125251	0.22571229	0.81178828	0.35646815	2.25362467	1.38929075	1.32805823	1.53749455	1.69250891	1.10606990	2.17248462	4.08241196	0.86590981	2.89876622	0.53949219	2.62765523	1.86841564	8.58308202	0.90835141	1.28225127
1979.100000	128	0	0	31.5	1.212158	4095.000000	3	1.97877567	0.65304505	2.14322784	0.92734412	0.61257974	0.17167378	2.35773775	0.89400971	0.74545582	1.17438073	1.12975993	0.17874108	0.58125209	0.22570877	0.81180847	0.35648201	2.25378911	1.38937286	1.32799240	1.53752523	1.69258079	1.10609807	2.17286693	4.08245681	0.86589985	2.89936532	0.53950484	2.62778779	1.86865341	8.58214585	0.90956774	1.28236871
1979.700000	128	0	0	31.5	1.212158	4095.000000	3	1.97891007	0.65307048	2.14333518	0.92741580	0.61271920	0.17169551	2.35785873	0.89400451	0.74548880	1.17438814	1.12979302	0.17874801	0.58127184	0.22571549	0.81184024	0.35648805	2.25379824	1.38945498	1.32807275	1.53766121	1.69256723	1.10601918	2.17311719	4.08261166	0.86592486	2.89935969	0.53950382	2.62785785	1.86872655	8.58597325	0.91069125	1.28242134
1980.300000	128	0	0	31.5	1.212769	4095.000000	3	1.97880264	0.65307003	2.14340316	0.92738846	0.61285523	0.17170744	2.35787899	0.89393929	0.74556443	1.17441316	1.12971270	0.17874662	0.58125986	0.22570749	0.81185625	0.35649818	2.25385897	1.38953395	1.32804878	1.53769758	1.69255368	1.10609362	2.17355973	4.08260419	0.86591567	2.89913862	0.53951320	2.62812109	1.86884007	8.58543260	0.91187497	1.28243351
1980.800000	128	0	0	31.5	1.213379	4095.000000	6	1.97900567	0.65309347	2.14349823	0.92742058	0.61314690	0.17172366	2.35784635	0.89395981	0.74560401	1.17443417	1.12984717	0.17875309	0.58126890	0.22571629	0.81190772	0.35650368	2.25311800	1.38886803	1.32743039	1.53619243	1.69049482	1.10524859	2.15882059	4.07858594	0.86435812	2.89070366	0.53897870	2.61434677	1.86187417	8.56871486	0.87752587	1.27962677
1981.400000	128	0	0	31.5	1.213379	4095.000000	6	1.97375516	0.65182810	2.13828035	0.92598896	0.59827975	0.17095374	2.35584049	0.89335033	0.74315765	1.17262759	1.12691562	0.17853734	0.58074745	0.22547822	0.80956681	0.35594367	2.24853472	1.38452149	1.32621516	1.53233795	1.68983225	1.10484549	2.14671330	4.07749715	0.86416643	2.89130508	0.53887639	2.61395197	1.86138591	8.56598632	0.86556511	1.27953974
1982.000000	128	0	0	31.5	1.213989	4095.000000	6	1.97355312	0.65178105	2.13842313	0.92601283	0.59750999	0.17078480	2.35581912	0.89341449	0.74301582	1.17245817	1.12666577	0.17852211	0.58073254	0.22546670	0.80941829	0.35592999	2.24791718	1.38431207	1.32618413	1.53192628	1.68964153	1.10481912	2.14433467	4.07758138	0.86409991	2.89206320	0.53884541	2.61397017	1.86112574	8.56510321	0.86062330	1.27945731
1982.500000	128	0	0	31.5	1.213379	4095.000000	6	1.97353660	0.65179518	2.13829054	0.92604440	0.59737245	0.17070868	2.35596025	0.89342462	0.74296338	1.17239214	1.12667929	0.17850749	0.58071930	0.22545886	0.80933567	0.35591969	2.24777086	1.38428768	1.32621617	1.53183036	1.68969608	1.10485290	2.14363881	4.07753234	0.86415394	2.89221906	0.53882890	2.61410323	1.86107075	8.56751802	0.85811036	1.27939853
1983.000000	131	0	0	31.5	1.212158	4095.000000	6	1.97345258	0.65178613	2.13837010	0.92604466	0.59739371	0.17066297	2.35592258	0.89339657	0.74295091	1.17241929	1.12666547	0.17850565	0.58071825	0.22545678	0.80934575	0.35592396	2.24759615	1.38426016	1.32617874	1.53169555	1.68959559	1.10480045	2.14309649	4.07778824	0.86413202	2.89245639	0.53881239	2.61406745	1.86085531	8.56507190	0.85597088	1.27927932
1983.600000	131	0	0	31.5	1.212158	4095.000000	6	1.97334260	0.65177045	2.13840019	0.92601814	0.59720858	0.17062216	2.35586916	0.89342514	0.74285520	1.17234462	1.12664415	0.17850088	0.58071006	0.22544719	0.80930322	0.35590798	2.24754631	1.38422775	1.32612849	1.53144787	1.68958739	1.10480608	2.14261869	4.07770614	0.86410271	2.89226470	0.53877245	2.61393188	1.86051834	8.56514705	0.85441932	1.27920643
1984.200000	131	0	0	31.5	1.212769	4095.000000	6	1.97325906	0.65176713	2.13865570	0.92602901	0.59710210	0.17059266	2.35611826	0.89342254	0.74282768	1.17231809	1.12662314	0.17849149	0.58069830	0.22544383	0.80930125	0.35591437	2.24755864	1.38412149	1.32613692	1.53145617	1.68952177	1.10479363	2.14223243	4.07749289	0.86409557	2.89260034	0.53881953	2.61390929	1.86067609	8.56476817	0.85317171	1.27924189
1984.700000	131	0	0	31.5	1.212158	4095.000000	6	1.97326236	0.65176537	2.13858072	0.92605819	0.59706576	0.17057034	2.35603110	0.89343345	0.74279711	1.17231932	1.12660062	0.17849057	0.58069872	0.22544559	0.80924888	0.35591011	2.24753828	1.38408177	1.32613961	1.53121947	1.68962143	1.10475511	2.14196016	4.07734042	0.86408283	2.89285104	0.53882197	2.61394820	1.86058001	8.56402614	0.85221593	1.27932792
1985.300000	131	0	0	31.5	1.213379	4095.000000	6	1.97341199	0.65177155	2.13841090	0.92604758	0.59713823	0.17055949	2.35598555	0.89348514	0.74281169	1.17231284	1.12652255	0.17848749	0.58068822	0.22544575	0.80929904	0.35591028	2.24745950	1.38410860	1.32615715	1.53125609	1.68970182	1.10475540	2.14201022	4.07741506	0.86408665	2.89277169	0.53873577	2.61392373	1.86071051	8.56467737	0.85151302	1.27923500
1985.800000	131	0	0	31.5	1.212769	4095.000000	6	1.97323782	0.65176051	2.13847974	0.92606588	0.59713610	0.17054650	2.35592202	0.89346047	0.74277571	1.17228230	1.12656038	0.17848672	0.58070838	0.22544095	0.80925552	0.35591312	2.24730303	1.38407411	1.32617772	1.53112321	1.68961610	1.10472132	2.14165369	4.07731377	0.86408844	2.89277309	0.53879752	2.61394820	1.86050538	8.56250169	0.85084478	1.27919362
1986.400000	131	0	0	31.5	1.213989	4095.000000	6	1.97328596	0.65177994	2.13849963	0.92606854	0.59711697	0.17053596	2.35606990	0.89342618	0.74275573	1.17228662	1.12666667	0.17847703	0.58070712	0.22543775	0.80925380	0.35590389	2.24748308	1.38405251	1.32617975	1.53101563	1.68970756	1.10469465	2.14157708	4.07729884	0.86407569	2.89266003	0.53879956	2.61398147	1.86048885	8.56225757	0.85015159	1.27924255
1987.000000	131	0	0	31.5	1.213989	4095.000000	6	1.97318024	0.65175013	2.13853839	0.92601204	0.59702347	0.17052067	2.35611882	0.89343241	0.74281169	1.17225638	1.12661473	0.17847703	0.58070313	0.22543583	0.80924741	0.35589537	2.24734643	1.38408595	1.32615412	1.53093259	1.68969239	1.10469880	2.14153367	4.07701100	0.86405531	2.89274851	0.53876063	2.61391996	1.86042986	8.56331864	0.84964402	1.27920905
1987.500000	131	0	0	31.5	1.215210	4095.000000	6	1.97327369	0.65176382	2.13860163	0.92601124	0.59706129	0.17051303	2.35582418	0.89338695	0.74277219	1.17225792	1.12665947	0.17847457	0.58070292	0.22543535	0.80921889	0.35590567	2.24742253	1.38405530	1.32621954	1.53095260	1.68974571	1.10469910	2.14136157	4.07715065	0.86403772	2.89290793	0.53873210	2.61386097	1.86037669	8.56110910	0.84912677	1.27918443
1988.000000	131	0	0	31.5	1.213379	4095.000000	6	1.97333505	0.65175101	2.13852717	0.92604440	0.59700073	0.17050004	2.35580675	0.89340644	0.74272798	1.17226872	1.12664025	0.17847457	0.58071405	0.22543151	0.80926462	0.35591011	2.24725802	1.38393302	1.32614568	1.53087220	1.68970182	1.10471717	2.14125076	4.07713786	0.86399898	2.89285315	0.53872456	2.61379130	1.86030832	8.56202598	0.84865007	1.27912927
1988.600000	131	0	0	31.5	1.212158	4095.000000	6	1.97320526	0.65175057	2.13846597	0.92606588	0.59700902	0.17048674	2.35610645	0.89338332	0.74268589	1.17227273	1.12674385	0.17847180	0.58069557	0.22543231	0.80922430	0.35590123	2.24724623	1.38392919	1.32619695	1.53088579	1.68968582	1.10472695	2.14109655	4.07709628	0.86405352	2.89260034	0.53873333	2.61393439	1.86022655	8.56070234	0.84822194	1.27912894
1989.200000	131	0	0	31.5	1.213379	4095.000000	6	1.97307453	0.65173731	2.13853890	0.92602583	0.59697077	0.17047849	2.35598162	0.89339085	0.74270258	1.17225083	1.12664686	0.17847672	0.58067981	0.22543727	0.80921520	0.35590780	2.24725534	1.38395009	1.32609038	1.53089674	1.68967557	1.10470177	2.14100873	4.07712720	0.86403695	2.89253784	0.53868789	2.61364885	1.86018634	8.56223254	0.84782092	1.27914010
1989.700000	131	0	0	31.5	1.213989	4095.000000	6	1.97313258	0.65176029	2.13856236	0.92607172	0.59700370	0.17047207	2.35600074	0.89340929	0.74271646	1.17228353	1.12674264	0.17846995	0.58068107	0.22543327	0.80921987	0.35590496	2.24722587	1.38391351	1.32613354	1.53080200	1.68966983	1.10471273	2.14090917	4.07696409	0.86405811	2.89293602	0.53866119	2.61367332	1.86026230	8.56293676	0.84748279	1.27914536
1990.300000	131	0	0	31.5	1.211548	4095.000000	6	1.97312172	0.65172428	2.13853176	0.92605209	0.59697905	0.17046229	2.35582924	0.89339994	0.74270235	1.17228261	1.12677237	0.17847303	0.58068864	0.22543327	0.80921569	0.35590283	2.24725749	1.38392675	1.32613388	1.53071520	1.68963907	1.10469199	2.14070036	4.07705151	0.86403288	2.89278503	0.53871825	2.61376432	1.86033289	8.56287416	0.84718884	1.27909216
1990.900000	131	0	0	31.5	1.212769	4095.000000	6	1.97311134	0.65172826	2.13850677	0.92599215	0.59699265	0.17044991	2.35601648	0.89336436	0.74270070	1.17231254	1.12671292	0.17847195	0.58068107	0.22542719	0.80919996	0.35590318	2.24726927	1.38389609	1.32609678	1.53077521	1.68972602	1.10478207	2.14065033	4.07715279	0.86402931	2.89242268	0.53868911	2.61385281	1.86012513	8.56300249	0.84685739	1.27908297
1991.400000	131	0	0	31.5	1.213379	4095.000000	7	1.97308113	0.65174085	2.13849759	0.92605156	0.59697693	0.17044502	2.35613963	0.89338410	0.74266191	1.17228446	1.12662644	0.17846164	0.58067624	0.22543231	0.80920586	0.35589768	2.24752327	1.38446748	1.32634703	1.53185944	1.69122287	1.10559307	2.15111671	4.08134640	0.86552301	2.90101692	0.53917253	2.62708976	1.86675824	8.58273329	0.86302676	1.28172606
1992.000000	131	0	0	31.5	1.213379	4095.000000	7	1.97811894	0.65295640	2.14340316	0.92743385	0.61088735	0.17117622	2.35818515	0.89399541	0.74504550	1.17399431	1.12928018	0.17866937	0.58119683	0.22566285	0.81140907	0.35643884	2.25318408	1.39032142	1.32812576	1.53772940	1.69254218	1.10628166	2.16785808	4.08242905	0.86581284	2.90167081	0.53934275	2.62877774	1.86775987	8.58040587	0.88167828	1.28207893
1992.600000	131	0	0	31.5	1.211548	4095.000000	7	1.97862046	0.65306031	2.14368175	0.92750686	0.61311122	0.17140731	2.35823524	0.89402920	0.74530624	1.17426396	1.12975361	0.17870353	0.58123948	0.22569405	0.81171489	0.35647206	2.25404385	1.39086408	1.32823313	1.53850802	1.69271922	1.10637154	2.17176938	4.08297906	0.86586974	2.90148055	0.53929668	2.62904740	1.86828420	8.58456830	0.89618077	1.28224437
1993.100000	131	0	0	31.5	1.212769	4095.000000	7	1.97878135	0.65311116	2.14400639	0.92748058	0.61390548	0.17153105	2.35810073	0.89405908	0.74547160	1.17440853	1.12980355	0.17871985	0.58127184	0.22570429	0.81183236	0.35650813	2.25441204	1.39107077	1.32824798	1.53888968	1.69287574	1.10642553	2.17359238	4.08278361	0.86592231	2.90102678	0.53943613	2.62884721	1.86833534	8.58472229	0.90382843	1.28217431
1993.600000	131	0	0	31.5	1.212769	4095.000000	7	1.97863465	0.65308087	2.14371958	0.92739217	0.61356850	0.17156960	2.35809791	0.89401101	0.74540117	1.17435601	1.12976595	0.17872431	0.58124578	0.22569677	0.81176981	0.35648610	2.25432335	1.39076092	1.32816627	1.53870282	1.69257627	1.10639587	2.17269494	4.08205638	0.86576105	2.89959556	0.53937456	2.62756371	1.86773476	8.58358159	0.90332329	1.28197664
1994.200000	131	0	0	31.5	1.210938	4095.000000	7	1.97810996	0.65293629	2.14309853	0.92725387	0.61185817	0.17153335	2.35772030	0.89391668	0.74515761	1.17421114	1.12947687	0.17870661	0.58119977	0.22567757	0.81157724	0.35642925	2.25361124	1.39013894	1.32794953	1.53793321	1.69236145	1.10625349	2.17015952	4.08155778	0.86557888	2.89879719	0.53934418	2.62595604	1.86694875	8.57775302	0.89949691	1.28174053
1994.800000	131	0	0	31.5	1.213989	4095.000000	7	1.97753147	0.65282421	2.14274081	0.92709911	0.61017436	0.17147568	2.35752280	0.89383587	0.74492162	1.17401840	1.12921552	0.17868676	0.58115375	0.22565581	0.81137140	0.35637987	2.25309168	1.38943576	1.32780606	1.53724610	1.69201155	1.10608354	2.16756088	4.08101976	0.86542480	2.89791181	0.53927935	2.62460852	1.86658746	8.57698409	0.89502270	1.28142685
1995.300000	131	0	0	31.5	1.213379	4095.000000	7	1.97715789	0.65270883	2.14220536	0.92702241	0.60870062	0.17140578	2.35715203	0.89376130	0.74471134	1.17382013	1.12887753	0.17867029	0.58109009	0.22563821	0.81114367	0.35632995	2.25258352	1.38892217	1.32767576	1.53666978	1.69175122	1.10592606	2.16521416	4.08043380	0.86530440	2.89713084	0.53922880	2.62347219	1.86568900	8.57281810	0.89081753	1.28124604
1995.900000	131	0	0	31.5	1.212158	4095.000000	7	1.97669029	0.65261799	2.14177372	0.92686503	0.60748488	0.17134062	2.35718297	0.89372675	0.74454041	1.17370711	1.12867550	0.17865260	0.58106698	0.22562029	0.81098589	0.35629283	2.25222154	1.38845169	1.32755931	1.53622952	1.69150940	1.10586053	2.16297619	4.08018089	0.86518503	2.89694021	0.53919842	2.62274643	1.86537183	8.57321323	0.88703475	1.28108266
1996.400000	131	0	0	31.5	1.215210	4095.000000	7	1.97638113	0.65256495	2.14136872	0.92682867	0.60653054	0.17127654	2.35705583	0.89370544	0.74438268	1.17360490	1.12842839	0.17863459	0.58101928	0.22560061	0.81081606	0.35625375	2.25178391	1.38804313	1.32738618	1.53576591	1.69135792	1.10580537	2.16144855	4.08000588	0.86502844	2.89630019	0.53917457	2.62197429	1.86496022	8.57627175	0.88375983	1.28096039
1997.000000	131	0	0	31.5	1.213989	4095.000000	7	1.97609424	0.65249976	2.14129672	0.92678886	0.60571156	0.17122562	2.35696583	0.89366517	0.74422614	1.17350115	1.12829764	0.17862721	0.58100626	0.22558605	0.81069301	0.35622746	2.25151976	1.38776034	1.32729675	1.53551011	1.69123436	1.10566275	2.15966653	4.08006030	0.86501874	2.89608571	0.53911587	2.62137992	1.86470899	8.57610859	0.88093188	1.28074840
1997.600000	131	0	0	31.5	1.213989	4095.000000	7	1.97578328	0.65243125	2.14108940	0.92672889	0.60504094	0.17118173	2.35687189	0.89368024	0.74414070	1.17344434	1.12819004	0.17861767	0.58096340	0.22557533	0.81059162	0.35620402	2.25108388	1.38758998	1.32710744	1.53520329	1.69116376	1.10566038	2.15858381	4.07966231	0.86493255	2.89576086	0.53910099	2.62087508	1.86436421	8.57476266	0.87845558	1.28075596
1998.100000	131	0	0	31.5	1.212769	4095.000000	7	1.97567034	0.65239214	2.14092755	0.92670952	0.60446485	0.17113814	2.35686458	0.89368102	0.74406632	1.17334894	1.12819335	0.17861336	0.58096991	0.22556557	0.81050082	0.35618448	2.25071517	1.38728667	1.32716784	1.53487608	1.69112682	1.10559841	2.15747539	4.07961003	0.86486778	2.89576086	0.53907408	2.62038984	1.86411216	8.57424509	0.87628918	1.28058803
1998.600000	131	0	0	31.5	1.212158	4095.000000	7	1.97552954	0.65236761	2.14078255	0.92660629	0.60397656	0.17110068	2.35674308	0.89363919	0.74396724	1.17325262	1.12804369	0.17859289	0.58093546	0.22556317	0.81045530	0.35615109	2.25053271	1.38704377	1.32706998	1.53451150	1.69104637	1.10554326	2.15641638	4.07912141	0.86482800	2.89532639	0.53906715	2.62003558	1.86382881	8.57422313	0.87437904	1.28047335
1999.200000	131	0	0	31.5	1.213989	4095.000000	7	1.97540008	0.65231303	2.14068708	0.92657817	0.60357426	0.17106918	2.35656309	0.89362491	0.74386652	1.17320569	1.12794993	0.17858935	0.58091466	0.22555725	0.81036918	0.35614576	2.25034115	1.38694990	1.32703860	1.53433491	1.69091380	1.10545669	2.15535788	4.07922702	0.86478694	2.89539669	0.53905553	2.61973043	1.86351417	8.57291218	0.87267193	1.28043293
1999.800000	131	0	0	31.5	1.213989	4095.000000	7	1.97531599	0.65229403	2.14055078	0.92654261	0.60321477	0.17103447	2.35667390	0.89366621	0.74376415	1.17314056	1.12784866	0.17857874	0.58092853	0.22555229	0.81029734	0.35612356	2.25021560	1.38677788	1.32703590	1.53413035	1.69094499	1.10550798	2.15475766	4.07898807	0.86477496	2.89498899	0.53901171	2.61924606	1.86336559	8.57303448	0.87111008	1.28033731
2000.300000	131	0	0	31.5	1.212158	4095.000000	7	1.97510435	0.65223238	2.14045788	0.92653625	0.60284683	0.17100802	2.35664690	0.89366621	0.74372745	1.17310907	1.12779337	0.17856781	0.58090794	0.22553853	0.81024715	0.35611859	2.25003747	1.38660727	1.32681693	1.53402600	1.69082187	1.10542853	2.15407285	4.07862967	0.86476578	2.89486670	0.53896402	2.61898378	1.86326491	8.57419804	0.86960839	1.28032384
2000.900000	131	0	0	31.5	1.212769	4095.000000	7	1.97496547	0.65220609	2.14017510	0.92649034	0.60252891	0.17097943	2.35663677	0.89365374	0.74367168	1.17306894	1.12766838	0.17856935	0.58089576	0.22552877	0.81015490	0.35610278	2.24978533	1.38643738	1.32685843	1.53365629	1.69080587	1.10542319	2.15325527	4.07856568	0.86471223	2.89492503	0.53897136	2.61869764	1.86306534	8.57310974	0.86827401	1.28030544
2001.400000	131	0	0	31.5	1.213379	4095.000000	7	1.97480298	0.65218576	2.14024503	0.92646779	0.60222365	0.17095955	2.35671327	0.89367141	0.74360156	1.17299887	1.12768881	0.17856196	0.58088189	0.22552333	0.81011185	0.35608645	2.24957989	1.38626366	1.32684797	1.53361774	1.69065321	1.10536835	2.15258325	4.07837157	0.86464365	2.89444081	0.53890308	2.61832476	1.86285327	8.57384361	0.86708073	1.28018947
2002.000000	0	0	0	31.5	1.213989	4095.000000	0	1.97470332	0.65217958	2.14006180	0.92644710	0.60193338	0.17092836	2.35662103	0.89360490	0.74353710	1.17297356	1.12756022	0.17855612	0.58086487	0.22551965	0.81007076	0.35608307	2.24953215	1.38619983	1.32680411	1.53345559	1.69061504	1.10534315	2.15208540	4.07801857	0.86466710	2.89439724	0.53892265	2.61808019	1.86237238	8.57289650	0.86507562	1.27981563
2002.600000	0	0	0	31.5	1.212769	4095.000000	0	1.97418764	0.65202205	2.13958313	0.92631126	0.60090331	0.17087454	2.35661765	0.89354411	0.74342817	1.17292171	1.12738267	0.17855427	0.58086298	0.22551678	0.81004444	0.35607845	2.24918783	1.38613530	1.32669784	1.53325945	1.69042014	1.10525600	2.14984238	4.07727112	0.86440757	2.89351198	0.53879507	2.61610691	1.86149589	8.56993077	0.86087584	1.27955123
2003.100000	0	0	0	31.5	1.213379	4095.000000	0	1.97402899	0.65195423	2.13956681	0.92617782	0.60014552	0.17081370	2.35659965	0.89348852	0.74334207	1.17282294	1.12741091	0.17853858	0.58083946	0.22551294	0.81003706	0.35607845	2.24922483	1.38609624	1.32670965	1.53318235	1.69026956	1.10520798	2.14921190	4.07723488	0.86443000	2.89376418	0.53883277	2.61648950	1.86177400	8.56941367	0.85998743	1.27969410
2003.700000	0	0	0	31.5	1.212158	4095.000000	0	1.97410595	0.65203067	2.13958415	0.92625926	0.60028014	0.17080070	2.35663396	0.89351112	0.74330043	1.17282665	1.12729947	0.17854550	0.58084702	0.22551566	0.80998836	0.35607384	2.24926505	1.38614053	1.32668165	1.53321221	1.69036475	1.10520264	2.14915296	4.07784049	0.86442210	2.89369744	0.53885927	2.61677287	1.86192067	8.56892167	0.85951598	1.27968129
2004.200000	0	0	0	31.5	1.212158	4095.000000	0	1.97429624	0.65202757	2.13943823	0.92630596	0.60037514	0.17079092	2.35657378	0.89354723	0.74339335	1.17283436	1.12739950	0.17854181	0.58084828	0.22551326	0.80997729	0.35608431	2.24921518	1.38611124	1.32672517	1.53318273	1.69032331	1.10521657	2.14947381	4.07723488	0.86445397	2.89401289	0.53888576	2.61679800	1.86188043	8.56902195	0.85918821	1.27980151
2004.800000	128	0	0	31.5	1.211548	4095.000000	0	1.97429624	0.65203818	2.13950405	0.92631657	0.60045630	0.17079902	2.35672845	0.89353658	0.74342817	1.17284609	1.12745687	0.17853981	0.58082664	0.22551614	0.80998369	0.35607792	2.24912562	1.38615937	1.32675891	1.53316724	1.69034957	1.10521035	2.14921446	4.07742252	0.86445116	2.89390469	0.53887312	2.61698714	1.86196942	8.56888720	0.85899996	1.27981136
2005.300000	128	0	0	31.5	1.212158	4095.000000	1	1.97455408	0.65203774	2.13946731	0.92631789	0.60026523	0.17077517	2.35633813	0.89354074	0.74326703	1.17280535	1.12731719	0.17852365	0.58081530	0.22549630	0.80979528	0.35602074	2.24879047	1.38554700	1.32659495	1.53244409	1.69011899	1.10506451	2.14750642	4.07736495	0.86424876	2.89285526	0.53873475	2.61505180	1.86057107	8.56510321	0.85626271	1.27927867
2005.900000	128	0	0	31.5	1.212769	4095.000000	1	1.97351913	0.65181374	2.13882452	0.92603936	0.59812470	0.17063179	2.35601254	0.89341293	0.74281569	1.17248039	1.12679940	0.17848518	0.58072560	0.22545086	0.80938780	0.35591490	2.24762938	1.38431172	1.32620909	1.53118285	1.68957796	1.10477970	2.14314709	4.07610073	0.86407417	2.89247605	0.53869278	2.61387352	1.86023236	8.56484019	0.85378248	1.27916571
2006.400000	128	0	0	31.5	1.212158	4095.000000	1	1.97326331	0.65180424	2.13867712	0.92602451	0.59755229	0.17056454	2.35605809	0.89339501	0.74272445	1.17234555	1.12664746	0.17847257	0.58067897	0.22543679	0.80927101	0.35590247	2.24726820	1.38408561	1.32614366	1.53093712	1.68961405	1.10475540	2.14219821	4.07642473	0.86407111	2.89250624	0.53867729	2.61382143	1.86006168	8.56560112	0.85248353	1.27914667
2007.000000	128	0	0	31.5	1.213989	4095.000000	1	1.97325859	0.65176272	2.13878219	0.92600726	0.59745429	0.17052419	2.35607777	0.89342488	0.74266966	1.17229464	1.12662434	0.17846980	0.58069305	0.22543375	0.80925970	0.35589590	2.24703834	1.38413856	1.32620234	1.53078728	1.68956647	1.10472458	2.14179619	4.07633946	0.86405250	2.89250414	0.53869217	2.61371725	1.86011128	8.56654069	0.85158051	1.27915061
2007.600000	128	0	0	31.5	1.212769	4095.000000	1	1.97332797	0.65176051	2.13861846	0.92599851	0.59736331	0.17050187	2.35583993	0.89344254	0.74265579	1.17231778	1.12656969	0.17846949	0.58067372	0.22542623	0.80923241	0.35590265	2.24705656	1.38406087	1.32614535	1.53065218	1.68967967	1.10471421	2.14155053	4.07637890	0.86405378	2.89235879	0.53874372	2.61382017	1.86000628	8.56612726	0.85083746	1.27911351
2008.100000	128	0	0	31.5	1.212769	4095.000000	1	1.97314909	0.65173665	2.13860265	0.92602371	0.59734312	0.17049683	2.35580057	0.89345059	0.74263251	1.17230205	1.12654147	0.17846441	0.58067330	0.22542415	0.80921962	0.35589182	2.24713639	1.38409710	1.32615648	1.53058538	1.68954392	1.10470265	2.14151069	4.07577995	0.86400892	2.89251397	0.53872497	2.61374926	1.86008894	8.56611160	0.85023241	1.27904587
2008.700000	128	0	0	31.5	1.215820	4095.000000	1	1.97320903	0.65177177	2.13851646	0.92602079	0.59727383	0.17048063	2.35593832	0.89342903	0.74261605	1.17227582	1.12658680	0.17846457	0.58065776	0.22542927	0.80918717	0.35588738	2.24708121	1.38389087	1.32620740	1.53052689	1.68956442	1.10466502	2.14128957	4.07626699	0.86399669	2.89243392	0.53872253	2.61375553	1.85990442	8.56555728	0.84972986	1.27900319
2009.200000	128	0	0	31.5	1.212769	4095.000000	1	1.97309576	0.65176824	2.13841039	0.92600833	0.59724917	0.17046733	2.35597993	0.89341916	0.74264827	1.17224589	1.12662464	0.17846118	0.58068906	0.22542735	0.80916136	0.35589057	2.24706245	1.38394033	1.32614838	1.53046802	1.68954351	1.10470532	2.14095206	4.07609007	0.86402319	2.89266143	0.53871254	2.61382457	1.85999646	8.56531615	0.84929058	1.27906557
2009.800000	128	0	0	31.5	1.210327	4095.000000	1	1.97314626	0.65176492	2.13851085	0.92603909	0.59725937	0.17046672	2.35604572	0.89339267	0.74259724	1.17227366	1.12670151	0.17845887	0.58069221	0.22542623	0.80920168	0.35589022	2.24688137	1.38391455	1.32617806	1.53054425	1.68953817	1.10466265	2.14101843	4.07585455	0.86401657	2.89267548	0.53865202	2.61380448	1.85990979	8.56595814	0.84886758	1.27903733
2010.300000	128	0	0	31.5	1.213989	4095.000000	1	1.97318591	0.65175013	2.13839560	0.92598790	0.59724216	0.17046015	2.35599624	0.89337968	0.74257585	1.17230235	1.12662974	0.17846134	0.58068633	0.22542735	0.80921053	0.35589359	2.24707049	1.38382329	1.32617840	1.53056764	1.68953612	1.10468547	2.14089998	4.07585455	0.86403033	2.89233491	0.53869054	2.61373796	1.85989370	8.56399170	0.84852845	1.27899334
2010.900000	128	0	0	31.5	1.212158	4095.000000	1	1.97323924	0.65175013	2.13827678	0.92605687	0.59721878	0.17044609	2.35606765	0.89339786	0.74257444	1.17231562	1.12659161	0.17845595	0.58066217	0.22542031	0.80920881	0.35590283	2.24703031	1.38389191	1.32609982	1.53033935	1.68948527	1.10463776	2.14080961	4.07571815	0.86398904	2.89248237	0.53866894	2.61369340	1.85983652	8.56409501	0.84818865	1.27900253
2011.500000	128	0	0	31.5	1.212158	4095.000000	1	1.97305140	0.65176029	2.13857511	0.92604413	0.59722940	0.17043768	2.35594844	0.89340670	0.74259325	1.17230544	1.12662073	0.17845272	0.58066448	0.22542127	0.80920045	0.35589146	2.24704156	1.38387624	1.32611230	1.53032237	1.68960297	1.10470947	2.14076468	4.07522907	0.86396942	2.89240583	0.53870113	2.61372729	1.85992721	8.56663466	0.84786178	1.27902125
2012.000000	128	0	0	31.5	1.212158	4095.000000	1	1.97312691	0.65174770	2.13841395	0.92600276	0.59722813	0.17043677	2.35593270	0.89340436	0.74255727	1.17231346	1.12659011	0.17845610	0.58067645	0.22541951	0.80917119	0.35589217	2.24704799	1.38395009	1.32607250	1.53035935	1.68953243	1.10476577	2.14072690	4.07546987	0.86398038	2.89254416	0.53868789	2.61369591	1.85985394	8.56615545	0.84761087	1.27903668
2012.600000	128	0	0	31.5	1.212769	4095.000000	1	1.97312030	0.65174217	2.13839713	0.92599745	0.59723536	0.17042683	2.35590684	0.89343657	0.74258855	1.17226471	1.12661353	0.17845287	0.58068381	0.22542143	0.80919061	0.35589714	2.24704156	1.38390585	1.32615209	1.53030879	1.68948978	1.10469051	2.14076060	4.07575971	0.86398573	2.89258349	0.53867831	2.61348256	1.85994597	8.56426721	0.84736959	1.27904390
2013.100000	128	0	0	31.5	1.212158	4095.000000	1	1.97307689	0.65174858	2.13851289	0.92599055	0.59721176	0.17042530	2.35600917	0.89343709	0.74256785	1.17226224	1.12669850	0.17845026	0.58066952	0.22541919	0.80918176	0.35588489	2.24704317	1.38388808	1.32605092	1.53024125	1.68955827	1.10470384	2.14047217	4.07577889	0.86398955	2.89229068	0.53864611	2.61359300	1.85972931	8.56598946	0.84712985	1.27907805
2013.700000	128	0	0	31.5	1.212769	4095.000000	1	1.97305943	0.65174350	2.13833185	0.92602132	0.59718498	0.17042592	2.35608902	0.89344930	0.74253658	1.17230019	1.12660212	0.17844887	0.58067372	0.22541439	0.80913505	0.35588294	2.24704799	1.38392361	1.32610893	1.53031294	1.68957673	1.10466502	2.14049259	4.07572348	0.86400000	2.89236792	0.53865528	2.61342106	1.85969402	8.56579528	0.84692947	1.27898776
2014.200000	128	0	0	31.5	1.213379	4095.000000	1	1.97308255	0.65171699	2.13815235	0.92599825	0.59720390	0.17041308	2.35595126	0.89342722	0.74254952	1.17230575	1.12659041	0.17844964	0.58066448	0.22541471	0.80915054	0.35587885	2.24696441	1.38390968	1.32609375	1.53025257	1.68958616	1.10470443	2.14022053	4.07566807	0.86399898	2.89238968	0.53862044	2.61346185	1.85982312	8.56341881	0.84665251	1.27904915
2014.800000	128	0	0	31.5	1.212158	4095.000000	1	1.97326378	0.65174858	2.13828442	0.92598392	0.59722218	0.17040803	2.35597656	0.89345267	0.74251730	1.17227613	1.12659881	0.17844918	0.58066049	0.22541695	0.80917635	0.35588738	2.24691083	1.38395218	1.32611331	1.53011712	1.68954884	1.10468458	2.14036549	4.07543151	0.86397401	2.89249080	0.53858213	2.61362312	1.85986288	8.56439558	0.84639551	1.27903011
2015.400000	128	0	0	31.5	1.212158	4095.000000	1	1.97311134	0.65174990	2.13835633	0.92602344	0.59722707	0.17040421	2.35601423	0.89348878	0.74251448	1.17226934	1.12652015	0.17844887	0.58068297	0.22541759	0.80914857	0.35588702	2.24682887	1.38391839	1.32615176	1.53019673	1.68947543	1.10465584	2.14044665	4.07536758	0.86399567	2.89240653	0.53867321	2.61347816	1.85967928	8.56614605	0.84624485	1.27886038
2015.900000	128	0	0	31.5	1.213379	4095.000000	1	1.97314154	0.65175013	2.13825332	0.92596536	0.59722303	0.17039917	2.35592708	0.89349683	0.74251942	1.17222368	1.12658230	0.17844487	0.58067372	0.22541807	0.80911760	0.35587015	2.24683797	1.38383234	1.32610859	1.53015749	1.68948732	1.10466472	2.14023482	4.07515875	0.86397834	2.89219449	0.53864917	2.61345746	1.85968553	8.56571386	0.84601285	1.27895558
2016.500000	128	0	0	31.5	1.213989	4095.000000	3	1.97302733	0.65172782	2.13826862	0.92598631	0.59721134	0.17039275	2.35576178	0.89347839	0.74253000	1.17227582	1.12657239	0.17843764	0.58065650	0.22541599	0.80908810	0.35587708	2.24678172	1.38390062	1.32604350	1.53015749	1.68953858	1.10473318	2.14085250	4.07600055	0.86435098	2.89461931	0.53877306	2.61804812	1.86225251	8.57571952	0.85080309	1.28010700
2017.000000	128	0	0	31.5	1.211548	4095.000000	3	1.97537599	0.65233203	2.14067943	0.92667237	0.60264796	0.17070440	2.35694333	0.89372259	0.74356698	1.17295720	1.12759327	0.17852396	0.58087181	0.22551614	0.80998000	0.35609231	2.24906502	1.38674299	1.32700452	1.53327872	1.69094910	1.10541993	2.15214236	4.07847822	0.86486038	2.89676577	0.53898929	2.62107146	1.86351775	8.57720377	0.85642780	1.28047400
2017.600000	128	0	0	31.5	1.213379	4095.000000	3	1.97579793	0.65243147	2.14107306	0.92675596	0.60459817	0.17088372	2.35718297	0.89371376	0.74386675	1.17329028	1.12817832	0.17856612	0.58096319	0.22555389	0.81037312	0.35617756	2.25006376	1.38737113	1.32716379	1.53388915	1.69104021	1.10556728	2.15506854	4.07869367	0.86491495	2.89666871	0.53899663	2.62146617	1.86383731	8.57835568	0.85981383	1.28056765
2018.100000	128	0	0	31.5	1.213379	4095.000000	3	1.97616040	0.65247015	2.14127629	0.92678302	0.60520252	0.17095710	2.35720829	0.89372519	0.74398489	1.17336530	1.12834784	0.17857489	0.58096928	0.22556413	0.81050328	0.35620402	2.25038300	1.38762454	1.32721711	1.53440600	1.69114652	1.10562005	2.15651768	4.07897954	0.86500727	2.89642537	0.53902190	2.62187165	1.86417663	8.57884540	0.86277259	1.28064849
2018.700000	128	0	0	31.5	1.213989	4095.000000	3	1.97620625	0.65251015	2.14132123	0.92684300	0.60578896	0.17101887	2.35717341	0.89372961	0.74411881	1.17347985	1.12843380	0.17858628	0.58098882	0.22557229	0.81058596	0.35621592	2.25071141	1.38790871	1.32736255	1.53477283	1.69129799	1.10569685	2.15817104	4.07877687	0.86506516	2.89677351	0.53906226	2.62236033	1.86476138	8.57827407	0.86566486	1.28074610
2019.200000	128	0	0	31.5	1.213379	4095.000000	3	1.97632488	0.65258661	2.14157198	0.92684618	0.60638592	0.17106413	2.35729831	0.89372415	0.74422920	1.17354407	1.12856336	0.17860012	0.58101235	0.22558525	0.81068390	0.35624984	2.25108979	1.38813007	1.32740508	1.53488024	1.69140677	1.10574844	2.15938589	4.07914702	0.86515672	2.89698312	0.53909589	2.62281824	1.86506502	8.57775302	0.86855619	1.28086113
2019.800000	128	0	0	31.5	1.212769	4095.000000	3	1.97657021	0.65262219	2.14155870	0.92685308	0.60695594	0.17112010	2.35726511	0.89369973	0.74426639	1.17365616	1.12869233	0.17861059	0.58103189	0.22559421	0.81079760	0.35626654	2.25137160	1.38839581	1.32744018	1.53531300	1.69150694	1.10580537	2.16041955	4.07956308	0.86523732	2.89730250	0.53908183	2.62297699	1.86520431	8.57767769	0.87141454	1.28102218
2020.400000	128	0	0	31.5	1.213989	4095.000000	3	1.97663214	0.65264186	2.14172418	0.92691837	0.60749087	0.17116276	2.35761620	0.89377455	0.74442646	1.17368673	1.12872089	0.17861536	0.58103777	0.22560381	0.81090146	0.35627649	2.25168834	1.38854214	1.32749924	1.53564860	1.69152254	1.10585845	2.16172224	4.07963777	0.86528935	2.89747768	0.53910038	2.62365493	1.86551563	8.57826779	0.87427821	1.28114150
2020.900000	128	0	0	31.5	1.213989	4095.000000	3	1.97692431	0.65267060	2.14192440	0.92692474	0.60800673	0.17120864	2.35756106	0.89381586	0.74451451	1.17374694	1.12882913	0.17862505	0.58107265	0.22560861	0.81094700	0.35630100	2.25175438	1.38875939	1.32753974	1.53583667	1.69159274	1.10590264	2.16285912	4.07991945	0.86534190	2.89782807	0.53913727	2.62402044	1.86582162	8.57814537	0.87704696	1.28120790
2021.500000	128	0	0	31.5	1.213989	4095.000000	3	1.97688507	0.65270707	2.14203423	0.92702161	0.60844050	0.17124274	2.35773381	0.89387043	0.74457878	1.17377628	1.12885498	0.17863152	0.58108084	0.22561373	0.81100558	0.35631539	2.25188002	1.38896584	1.32750599	1.53609667	1.69179680	1.10598923	2.16369527	4.08010619	0.86541077	2.89783018	0.53919373	2.62420889	1.86608060	8.57624979	0.87978232	1.28131277
2022.000000	128	0	0	31.5	1.214600	4095.000000	3	1.97716403	0.65274464	2.14217573	0.92708160	0.60885062	0.17127088	2.35779177	0.89383535	0.74461104	1.17383156	1.12896623	0.17863675	0.58108147	0.22562413	0.81108681	0.35632409	2.25228222	1.38917371	1.32757383	1.53636011	1.69189740	1.10595809	2.16472529	4.08048930	0.86538398	2.89805959	0.53918375	2.62449821	1.86624551	8.57740463	0.88244799	1.28136077
2022.600000	128	0	0	31.5	1.212158	4095.000000	3	1.97721936	0.65277802	2.14219565	0.92710363	0.60922721	0.17131095	2.35768935	0.89388550	0.74469204	1.17387757	1.12907087	0.17865275	0.58109492	0.22563421	0.81116263	0.35633564	2.25235902	1.38930962	1.32762952	1.53650964	1.69178120	1.10604261	2.16545785	4.08054480	0.86549061	2.89853042	0.53913054	2.62464887	1.86641939	8.57798842	0.88498831	1.28150247
2023.100000	128	0	0	31.5	1.213989	4095.000000	3	1.97731819	0.65280962	2.14233921	0.92709168	0.60956915	0.17134521	2.35768260	0.89391044	0.74475043	1.17392451	1.12908441	0.17865352	0.58110858	0.22563597	0.81124436	0.35634487	2.25241863	1.38943471	1.32779492	1.53674474	1.69186414	1.10601503	2.16618343	4.08056721	0.86547480	2.89869301	0.53910486	2.62509082	1.86654130	8.57623410	0.88741843	1.28156527
2023.700000	128	0	0	31.5	1.212769	4095.000000	3	1.97729880	0.65283880	2.14239336	0.92709513	0.60987795	0.17137351	2.35783847	0.89391642	0.74481212	1.17396096	1.12914124	0.17866014	0.58113442	0.22564317	0.81128473	0.35636441	2.25248899	1.38955771	1.32781787	1.53693558	1.69199307	1.10608799	2.16703429	4.08100695	0.86548985	2.89894291	0.53914563	2.62547925	1.86672686	8.57622155	0.88968678	1.28155245
2024.300000	128	0	0	31.5	1.213379	4095.000000	3	1.97760242	0.65285914	2.14234074	0.92710389	0.61017415	0.17139645	2.35792514	0.89393175	0.74489737	1.17402365	1.12907749	0.17866876	0.58113652	0.22564989	0.81133250	0.35637152	2.25271833	1.38963844	1.32779660	1.53707833	1.69196105	1.10611854	2.16763376	4.08071983	0.86551740	2.89879789	0.53916418	2.62562303	1.86685955	8.57954551	0.89189877	1.28164615
2024.800000	128	0	0	31.5	1.212158	4095.000000	3	1.97765870	0.65286268	2.14264577	0.92716149	0.61047105	0.17143209	2.35774225	0.89390395	0.74496425	1.17402334	1.12923386	0.17867568	0.58113505	0.22565325	0.81138814	0.35638839	2.25263884	1.38971392	1.32783441	1.53733244	1.69213927	1.10617667	2.16840762	4.08108060	0.86558807	2.89905484	0.53920454	2.62576115	1.86705724	8.58178776	0.89402842	1.28165865
2025.400000	128	0	0	31.5	1.212769	4095.000000	3	1.97778640	0.65287881	2.14259825	0.92719706	0.61072833	0.17145136	2.35773493	0.89388992	0.74498662	1.17404435	1.12925431	0.17867645	0.58115249	0.22565789	0.81139922	0.35639656	2.25290688	1.38981143	1.32787661	1.53745137	1.69218034	1.10621107	2.16917038	4.08090128	0.86556587	2.89861629	0.53923308	2.62614086	1.86723837	8.58048752	0.89600123	1.28172935
2026.000000	128	0	0	31.5	1.211548	4095.000000	3	1.97776890	0.65288390	2.14271373	0.92719547	0.61099337	0.17147614	2.35767585	0.89388004	0.74502901	1.17410550	1.12930364	0.17868261	0.58117371	0.22566749	0.81147333	0.35641113	2.25303849	1.38990790	1.32790935	1.53762447	1.69207397	1.10618379	2.16975388	4.08100801	0.86558858	2.89916326	0.53921208	2.62623674	1.86733566	8.58073247	0.89780982	1.28174414
2026.500000	128	0	0	31.5	1.213379	4095.000000	3	1.97805745	0.65292523	2.14276738	0.92717768	0.61120909	0.17150046	2.35773268	0.89385952	0.74509237	1.17411075	1.12941070	0.17868430	0.58117203	0.22566701	0.81153021	0.35641983	2.25321954	1.39002604	1.32790598	1.53782183	1.69212859	1.10619179	2.17027750	4.08102082	0.86560057	2.89896966	0.53923878	2.62646132	1.86750830	8.58170923	0.89955767	1.28185233
2027.000000	128	0	0	31.5	1.213989	4095.000000	3	1.97804042	0.65294734	2.14278169	0.92722732	0.61142205	0.17151882	2.35778501	0.89391772	0.74515148	1.17418427	1.12950394	0.17869799	0.58118590	0.22566749	0.81154079	0.35643138	2.25331571	1.39007567	1.32790665	1.53783964	1.69220374	1.10621315	2.17073603	4.08138056	0.86561613	2.89941179	0.53927691	2.62663860	1.86762309	8.58082040	0.90126963	1.28183359
2027.600000	128	0	0	31.5	1.213379	4095.000000	3	1.97804893	0.65296790	2.14288900	0.92720555	0.61162281	0.17153717	2.35773156	0.89389303	0.74516161	1.17420929	1.12950424	0.17869707	0.58118926	0.22567149	0.81158241	0.35642161	2.25370205	1.39018369	1.32795223	1.53805786	1.69231627	1.10627425	2.17123194	4.08140938	0.86565261	2.89922521	0.53930361	2.62693768	1.86792402	8.58017978	0.90283765	1.28193093
2028.200000	128	0	0	31.5	1.212769	4095.000000	3	1.97813834	0.65297674	2.14283790	0.92723555	0.61182789	0.17155752	2.35785029	0.89391330	0.74517975	1.17421299	1.12961524	0.17870076	0.58117939	0.22567693	0.81159792	0.35642978	2.25378373	1.39026304	1.32798700	1.53818175	1.69248344	1.10627603	2.17177870	4.08151507	0.86569930	2.89919494	0.53926773	2.62703170	1.86786616	8.58011070	0.90431307	1.28194507
2028.700000	128	0	0	31.5	1.212769	4095.000000	3	1.97832805	0.65299133	2.14311591	0.92725971	0.61203321	0.17158123	2.35775519	0.89394734	0.74525418	1.17426643	1.12964833	0.17870369	0.58120607	0.22568701	0.81165111	0.35642694	2.25371334	1.39035848	1.32799476	1.53824276	1.69235447	1.10628967	2.17221217	4.08177877	0.86571971	2.89901330	0.53932930	2.62723111	1.86793478	8.58256679	0.90574826	1.28201479
2029.300000	128	0	0	31.5	1.212158	4095.000000	3	1.97835029	0.65299465	2.14321660	0.92725838	0.61218915	0.17159163	2.35779289	0.89392993	0.74524075	1.17427199	1.12965073	0.17870738	0.58120397	0.22568749	0.81170750	0.35644844	2.25376869	1.39046302	1.32801164	1.53834621	1.69240992	1.10632853	2.17282134	4.08182468	0.86576360	2.89991526	0.53929321	2.62727339	1.86815456	8.58524716	0.90712110	1.28200986
2029.800000	128	0	0	31.5	1.215210	4095.000000	3	1.97829493	0.65300725	2.14329173	0.92729421	0.61235285	0.17161029	2.35796397	0.89393201	0.74529705	1.17428898	1.12966517	0.17871031	0.58119851	0.22568925	0.81169617	0.35644755	2.25388369	1.39052071	1.32812576	1.53849210	1.69240088	1.10631904	2.17300579	4.08196455	0.86579626	2.89985048	0.53931523	2.62738573	1.86828868	8.58661771	0.90846183	1.28202334
2030.400000	128	0	0	31.5	1.212158	4095.000000	3	1.97847993	0.65301764	2.14340418	0.92730669	0.61254042	0.17163217	2.35751492	0.89390862	0.74532532	1.17428960	1.12959990	0.17871538	0.58123654	0.22569325	0.81174321	0.35645483	2.25403525	1.39053189	1.32815176	1.53861944	1.69246660	1.10635226	2.17339130	4.08223363	0.86584091	2.89971598	0.53936864	2.62745452	1.86840352	8.58822131	0.90968927	1.28207268
2031.000000	128	0	0	31.5	1.214600	4095.000000	3	1.97842788	0.65303510	2.14337555	0.92730351	0.61270222	0.17164854	2.35782047	0.89393617	0.74537643	1.17431833	1.12964652	0.17872185	0.58121700	0.22569021	0.81179517	0.35645465	2.25409007	1.39057245	1.32818180	1.53867932	1.69232490	1.10642256	2.17381265	4.08194320	0.86585290	2.89953501	0.53932379	2.62752584	1.86846005	8.58586009	0.91093055	1.28208452
2031.500000	128	0	0	31.5	1.212769	4095.000000	3	1.97855043	0.65304417	2.14340418	0.92731519	0.61287780	0.17166491	2.35765615	0.89398060	0.74539127	1.17435849	1.12966607	0.17872416	0.58121406	0.22570125	0.81181734	0.35646655	2.25416854	1.39062350	1.32822637	1.53878734	1.69239267	1.10639794	2.17430718	4.08208521	0.86587816	2.90003358	0.53933215	2.62771898	1.86843807	8.58863015	0.91216887	1.28210063
2032.000000	128	0	0	31.5	1.212158	4095.000000	3	1.97855469	0.65305124	2.14335818	0.92735952	0.61300267	0.17168143	2.35758638	0.89397073	0.74544334	1.17439556	1.12979723	0.17872123	0.58120040	0.22570493	0.81188236	0.35648023	2.25410028	1.39068924	1.32824055	1.53884230	1.69254505	1.10640328	2.17483656	4.08254438	0.86588607	2.89999907	0.53935009	2.62788689	1.86843179	8.58877168	0.91324952	1.28213846
2032.600000	128	0	0	31.5	1.212158	4095.000000	6	1.97864932	0.65306495	2.14346245	0.92730775	0.61313873	0.17169918	2.35786549	0.89392396	0.74548221	1.17441996	1.12978610	0.17873493	0.58121826	0.22569997	0.81186044	0.35647917	2.25295576	1.38873390	1.32742938	1.53558919	1.69031551	1.10524859	2.15936323	4.07749395	0.86426813	2.89039072	0.53877755	2.61380699	1.86145968	8.57218470	0.87784034	1.27933515
2033.200000	128	0	0	31.5	1.210938	4095.000000	6	1.97334921	0.65178834	2.13834562	0.92590886	0.59821807	0.17092301	2.35545988	0.89333267	0.74299583	1.17255908	1.12687027	0.17850826	0.58069179	0.22546734	0.80954960	0.35592431	2.24837335	1.38425598	1.32629138	1.53148713	1.68958985	1.10476133	2.14695546	4.07612844	0.86414528	2.89106576	0.53870602	2.61333196	1.86094068	8.56927891	0.86564037	1.27917294
2033.700000	128	0	0	31.5	1.212769	4095.000000	6	1.97334496	0.65176139	2.13823394	0.92596854	0.59749107	0.17075178	2.35577021	0.89337085	0.74289917	1.17238103	1.12680270	0.17849426	0.58069494	0.22545166	0.80942812	0.35591490	2.24793326	1.38410755	1.32619256	1.53133499	1.68957591	1.10475955	2.14502461	4.07651746	0.86410373	2.89183504	0.53869807	2.61380009	1.86078872	8.56652190	0.86093917	1.27911712
2034.300000	131	0	0	31.5	1.212769	4095.000000	6	1.97329210	0.65177243	2.13825026	0.92602901	0.59741497	0.17068086	2.35582250	0.89336617	0.74283615	1.17234308	1.12671562	0.17848565	0.58068002	0.22544207	0.80937354	0.35589484	2.24763903	1.38397447	1.32622696	1.53097411	1.68952464	1.10476992	2.14381978	4.07665602	0.86407187	2.89229770	0.53869522	2.61341981	1.86071095	8.56771225	0.85793545	1.27906229
2034.900000	131	0	0	31.5	1.211548	4095.000000	6	1.97316514	0.65177619	2.13816306	0.92599135	0.59721134	0.17062827	2.35578595	0.89339527	0.74277242	1.17233660	1.12660992	0.17847826	0.58067540	0.22543887	0.80932805	0.35589750	2.24744235	1.38400443	1.32615209	1.53086616	1.68958903	1.10473910	2.14338680	4.07643112	0.86412947	2.89268110	0.53866180	2.61364069	1.86050359	8.56769972	0.85589254	1.27905375
2035.400000	131	0	0	31.5	1.211548	4095.000000	6	1.97315240	0.65176117	2.13822782	0.92599559	0.59715268	0.17058379	2.35560548	0.89335578	0.74273104	1.17228322	1.12664115	0.17847703	0.58066133	0.22543039	0.80928232	0.35589643	2.24731535	1.38389435	1.32617739	1.53070501	1.68945287	1.10473051	2.14262431	4.07637783	0.86408054	2.89251186	0.53869848	2.61330247	1.86041780	8.56665658	0.85421342	1.27899203
2036.000000	131	0	0	31.5	1.215210	4095.000000	6	1.97302733	0.65173444	2.13830584	0.92598764	0.59699202	0.17055491	2.35581181	0.89340747	0.74269553	1.17231593	1.12659101	0.17846764	0.58063949	0.22543183	0.80924765	0.35588578	2.24724570	1.38389121	1.32612849	1.53053896	1.68946025	1.10470028	2.14204495	4.07647269	0.86404154	2.89272604	0.53872518	2.61351079	1.86041824	8.56775925	0.85305581	1.27892604
2036.600000	131	0	0	31.5	1.212158	4095.000000	6	1.97305376	0.65172141	2.13828850	0.92601575	0.59699648	0.17052755	2.35577414	0.89339007	0.74268801	1.17226687	1.12660452	0.17846349	0.58066553	0.22542911	0.80924470	0.35588684	2.24719747	1.38394242	1.32613658	1.53051745	1.68947543	1.10471332	2.14194636	4.07648868	0.86405505	2.89273166	0.53865345	2.61341479	1.86032887	8.56695729	0.85209732	1.27894409
2037.100000	131	0	0	31.5	1.212158	4095.000000	6	1.97285603	0.65174085	2.13824822	0.92599400	0.59697693	0.17051395	2.35581238	0.89341241	0.74265015	1.17230852	1.12658771	0.17846149	0.58065482	0.22542607	0.80922749	0.35588791	2.24724623	1.38392953	1.32617806	1.53035709	1.68950413	1.10467213	2.14168689	4.07632987	0.86402447	2.89270146	0.53868626	2.61343738	1.86026989	8.56530675	0.85121046	1.27892374
2037.600000	131	0	0	31.5	1.213989	4095.000000	6	1.97300610	0.65174372	2.13836449	0.92598472	0.59697332	0.17050493	2.35574266	0.89344696	0.74264921	1.17224898	1.12659911	0.17845272	0.58064159	0.22542479	0.80922012	0.35587939	2.24706567	1.38380622	1.32608903	1.53033218	1.68950331	1.10466413	2.14144277	4.07648335	0.86404944	2.89290231	0.53871621	2.61347440	1.86023057	8.56637156	0.85052518	1.27894902
2038.200000	131	0	0	31.5	1.212769	4095.000000	6	1.97290369	0.65174725	2.13832012	0.92599533	0.59695483	0.17048919	2.35561335	0.89345008	0.74263275	1.17220794	1.12657569	0.17845195	0.58063991	0.22542783	0.80920217	0.35588116	2.24715568	1.38390376	1.32609071	1.53030162	1.68953284	1.10471184	2.14112106	4.07635651	0.86398802	2.89299712	0.53863022	2.61342295	1.86026453	8.56425782	0.84990712	1.27886859
2038.800000	131	0	0	31.5	1.213379	4095.000000	6	1.97304574	0.65172958	2.13840631	0.92598684	0.59694590	0.17047818	2.35565777	0.89344306	0.74261605	1.17224620	1.12658290	0.17844949	0.58066805	0.22542495	0.80920512	0.35587406	2.24712996	1.38381319	1.32606947	1.53030426	1.68953612	1.10464724	2.14098984	4.07647056	0.86401478	2.89275202	0.53867627	2.61337526	1.86007643	8.56629012	0.84935899	1.27889977
2039.300000	131	0	0	31.5	1.212769	4095.000000	6	1.97289709	0.65172649	2.13836347	0.92598313	0.59694654	0.17047497	2.35559817	0.89341059	0.74260571	1.17223540	1.12652525	0.17844564	0.58065692	0.22542015	0.80920709	0.35588116	2.24713211	1.38380796	1.32601180	1.53011373	1.68952300	1.10464428	2.14085148	4.07590037	0.86399592	2.89242830	0.53869950	2.61333008	1.85996474	8.56523473	0.84890341	1.27887417
2039.900000	131	0	0	31.5	1.211548	4095.000000	6	1.97294145	0.65171501	2.13834154	0.92595766	0.59699733	0.17046917	2.35560267	0.89338799	0.74260195	1.17227736	1.12662314	0.17845072	0.58066532	0.22542383	0.80922503	0.35588027	2.24693655	1.38387345	1.32611938	1.53012354	1.68951357	1.10462561	2.14095665	4.07586521	0.86404333	2.89281733	0.53869176	2.61350389	1.85987003	8.56670357	0.84850322	1.27883871
2040.400000	131	0	0	31.5	1.210938	4095.000000	6	1.97281592	0.65172428	2.13837010	0.92598817	0.59700264	0.17045679	2.35555938	0.89335734	0.74259936	1.17225823	1.12663545	0.17844718	0.58065965	0.22542511	0.80920266	0.35588081	2.24702870	1.38378845	1.32610893	1.53010430	1.68949060	1.10464280	2.14077387	4.07596751	0.86401376	2.89260877	0.53864958	2.61350891	1.86009162	8.56777178	0.84813290	1.27882460
2041.000000	131	0	0	31.5	1.213379	4095.000000	6	1.97290369	0.65172870	2.13834613	0.92598127	0.59699095	0.17044899	2.35561785	0.89339215	0.74257209	1.17227829	1.12671112	0.17845041	0.58063970	0.22542495	0.80917291	0.35588294	2.24688780	1.38381388	1.32611466	1.53006619	1.68946722	1.10459628	2.14053751	4.07619771	0.86401045	2.89274851	0.53865814	2.61351895	1.86010055	8.56575770	0.84772712	1.27882000
2041.600000	131	0	0	31.5	1.213379	4095.000000	6	1.97291738	0.65172539	2.13813859	0.92598233	0.59697204	0.17044028	2.35582475	0.89338540	0.74258173	1.17225330	1.12664506	0.17844303	0.58066448	0.22542271	0.80918914	0.35588631	2.24683637	1.38376755	1.32611162	1.52989718	1.68950331	1.10462561	2.14050637	4.07627445	0.86398802	2.89270427	0.53864163	2.61340726	1.85990576	8.56747416	0.84742429	1.27890864
2042.100000	131	0	0	31.5	1.213989	4095.000000	6	1.97288246	0.65171589	2.13822221	0.92599135	0.59695759	0.17042851	2.35582025	0.89336046	0.74255445	1.17225268	1.12666577	0.17843918	0.58064936	0.22541487	0.80917635	0.35588898	2.24687387	1.38383792	1.32610117	1.53000885	1.68951152	1.10462413	2.14024860	4.07613696	0.86399745	2.89262421	0.53860638	2.61352585	1.85982982	8.56587045	0.84707692	1.27884396
2042.600000	131	0	0	31.5	1.212769	4095.000000	6	1.97280696	0.65170485	2.13832573	0.92597093	0.59695207	0.17042316	2.35572354	0.89338098	0.74256927	1.17222769	1.12656489	0.17843718	0.58064075	0.22541439	0.80917414	0.35587992	2.24672547	1.38385603	1.32610859	1.52996471	1.68946312	1.10464013	2.14029709	4.07615082	0.86398955	2.89252801	0.53860964	2.61331314	1.85969849	8.56687898	0.84678229	1.27884298
2043.200000	131	0	0	31.5	1.214600	4095.000000	7	1.97278525	0.65171280	2.13834613	0.92595342	0.59692593	0.17041506	2.35581856	0.89335111	0.74252248	1.17224743	1.12649973	0.17843472	0.58065293	0.22541295	0.80918693	0.35587743	2.24705549	1.38433542	1.32629374	1.53101714	1.69101353	1.10547715	2.15045869	4.08083830	0.86551230	2.90109090	0.53913340	2.62680265	1.86645121	8.58521258	0.86297123	1.28146597
2043.800000	131	0	0	31.5	1.213379	4095.000000	7	1.97763789	0.65295043	2.14311182	0.92736563	0.61087962	0.17114885	2.35797297	0.89393721	0.74491009	1.17397331	1.12927988	0.17864398	0.58114598	0.22564749	0.81138543	0.35641895	2.25271081	1.39023088	1.32814129	1.53697382	1.69234420	1.10620425	2.16780381	4.08220267	0.86579728	2.90128184	0.53917763	2.62814887	1.86762309	8.58351875	0.88183451	1.28179446
2044.300000	131	0	0	31.5	1.213379	4095.000000	7	1.97821167	0.65305168	2.14344098	0.92742483	0.61308757	0.17137259	2.35805683	0.89397437	0.74522097	1.17425933	1.12962426	0.17867614	0.58119094	0.22567677	0.81167278	0.35646300	2.25355159	1.39071861	1.32830268	1.53778243	1.69249042	1.10631103	2.17159281	4.08212899	0.86582509	2.90121420	0.53921249	2.62858452	1.86802045	8.58636306	0.89623047	1.28203288
2044.900000	131	0	0	31.5	1.214600	4095.000000	7	1.97834982	0.65310386	2.14363625	0.92743943	0.61390204	0.17148318	2.35806077	0.89397437	0.74531707	1.17436281	1.12985469	0.17869507	0.58122141	0.22569341	0.81178754	0.35648041	2.25398688	1.39098264	1.32834759	1.53834204	1.69254259	1.10636086	2.17342758	4.08186632	0.86590190	2.90083304	0.53931910	2.62868429	1.86814738	8.58818987	0.90476149	1.28211346
2045.400000	131	0	0	31.5	1.213989	4095.000000	7	1.97828405	0.65310275	2.14361529	0.92739430	0.61396097	0.17155002	2.35772143	0.89396111	0.74536465	1.17437702	1.12983875	0.17870600	0.58120985	0.22568957	0.81181463	0.35648219	2.25402773	1.39080359	1.32826216	1.53833294	1.69236515	1.10626179	2.17343121	4.08150226	0.86582228	2.90020683	0.53927059	2.62763945	1.86771413	8.58651396	0.90589568	1.28186878
2046.000000	131	0	0	31.5	1.212158	4095.000000	7	1.97794392	0.65297298	2.14315782	0.92725811	0.61257630	0.17153350	2.35761958	0.89391876	0.74518116	1.17425129	1.12955839	0.17868984	0.58119409	0.22567453	0.81163560	0.35643032	2.25347368	1.39027143	1.32814939	1.53759909	1.69215775	1.10615798	2.17114911	4.08144675	0.86565032	2.89902034	0.53919924	2.62612572	1.86706397	8.58438917	0.90234119	1.28152779
2046.600000	131	0	0	31.5	1.213989	4095.000000	7	1.97745959	0.65286002	2.14247716	0.92711557	0.61082039	0.17147155	2.35745472	0.89385302	0.74491079	1.17413979	1.12927326	0.17867014	0.58112917	0.22566045	0.81141005	0.35637951	2.25291494	1.38957344	1.32800658	1.53692270	1.69199923	1.10605952	2.16857049	4.08055547	0.86545541	2.89808985	0.53914359	2.62484682	1.86639026	8.58153648	0.89773558	1.28129173
2047.100000	131	0	0	31.5	1.212158	4095.000000	7	1.97698767	0.65274376	2.14198927	0.92697410	0.60926965	0.17140502	2.35721898	0.89376754	0.74470687	1.17389147	1.12895691	0.17864721	0.58111026	0.22563245	0.81120571	0.35632764	2.25243259	1.38894174	1.32777871	1.53625299	1.69157509	1.10589967	2.16616794	4.08003363	0.86530465	2.89731023	0.53907266	2.62365556	1.86580907	8.57897097	0.89321007	1.28106031
2047.700000	131	0	0	31.5	1.212769	4095.000000	7	1.97655130	0.65262794	2.14168587	0.92686396	0.60794719	0.17133833	2.35703615	0.89373090	0.74450180	1.17375837	1.12876298	0.17863167	0.58105983	0.22561645	0.81102896	0.35629425	2.25191277	1.38857707	1.32760184	1.53571104	1.69144043	1.10576712	2.16383767	4.07977754	0.86516156	2.89678687	0.53902027	2.62272502	1.86524507	8.57510147	0.88912819	1.28086737
2048.200000	131	0	0	31.5	1.213379	4095.000000	7	1.97624075	0.65255678	2.14136770	0.92679072	0.60689666	0.17127868	2.35695514	0.89366803	0.74434313	1.17360057	1.12845214	0.17861320	0.58100920	0.22560029	0.81090688	0.35625411	2.25147735	1.38812030	1.32751476	1.53521917	1.69121178	1.10569329	2.16212381	4.07933584	0.86506694	2.89633324	0.53903311	2.62202530	1.86480750	8.57915306	0.88550716	1.28074643
2048.800000	131	0	0	31.5	1.213989	4095.000000	7	1.97582534	0.65247191	2.14105826	0.92665379	0.60601180	0.17122072	2.35673183	0.89363478	0.74421413	1.17347645	1.12832019	0.17859982	0.58096571	0.22558813	0.81077693	0.35621681	2.25119123	1.38775405	1.32741520	1.53486701	1.69112600	1.10554682	2.16051743	4.07906274	0.86497233	2.89604282	0.53897217	2.62133208	1.86434944	8.57805120	0.88246682	1.28058671
2049.300000	131	0	0	31.5	1.213379	4095.000000	7	1.97565475	0.65243169	2.14082391	0.92667688	0.60530705	0.17116995	2.35678864	0.89360724	0.74406915	1.17342551	1.12821198	0.17859289	0.58095353	0.22557213	0.81064207	0.35620064	2.25078654	1.38750970	1.32725389	1.53458335	1.69108741	1.10552162	2.15914286	4.07883873	0.86492439	2.89585227	0.53892000	2.62072150	1.86416409	8.57587640	0.87972027	1.28047926
2049.900000	131	0	0	31.5	1.214600	4095.000000	7	1.97544686	0.65238617	2.14074426	0.92662752	0.60469474	0.17112866	2.35681789	0.89360802	0.74396889	1.17335789	1.12810710	0.17858243	0.58092012	0.22556077	0.81053995	0.35618022	2.25060999	1.38728073	1.32729945	1.53416929	1.69095402	1.10548367	2.15782833	4.07876940	0.86487568	2.89585016	0.53886966	2.62037474	1.86382881	8.57798215	0.87744797	1.28033337
2050.400000	131	0	0	31.5	1.211548	4095.000000	7	1.97526213	0.65233424	2.14069168	0.92660338	0.60418330	0.17108722	2.35665252	0.89357165	0.74387099	1.17329800	1.12796345	0.17856796	0.58091193	0.22555245	0.81041864	0.35615145	2.25037817	1.38700120	1.32711115	1.53392506	1.69081859	1.10542794	2.15660407	4.07862221	0.86486956	2.89497423	0.53886212	2.61986822	1.86359831	8.57530225	0.87538876	1.28031760
2051.000000	131	0	0	31.5	1.210938	4095.000000	7	1.97503443	0.65229513	2.14048289	0.92653678	0.60371860	0.17105160	2.35651473	0.89360204	0.74378816	1.17319798	1.12781981	0.17855919	0.58087580	0.22554333	0.81036549	0.35613138	2.25024511	1.38686755	1.32717695	1.53367179	1.69085019	1.10539236	2.15568838	4.07862861	0.86478924	2.89521533	0.53882768	2.61931777	1.86333919	8.57491638	0.87355717	1.28023908
2051.600000	131	0	0	31.5	1.213379	4095.000000	7	1.97494893	0.65226553	2.14019705	0.92648292	0.60329823	0.17101796	2.35654566	0.89359763	0.74372909	1.17317482	1.12774590	0.17855519	0.58089008	0.22553789	0.81030767	0.35611912	2.24989906	1.38668124	1.32701195	1.53349414	1.69063597	1.10533633	2.15471399	4.07827452	0.86477062	2.89504101	0.53885132	2.61912278	1.86291814	8.57262682	0.87184816	1.28010471
2052.100000	131	0	0	31.5	1.212769	4095.000000	7	1.97482802	0.65226332	2.14024554	0.92648849	0.60294350	0.17098891	2.35645117	0.89359685	0.74361780	1.17307141	1.12763533	0.17854673	0.58087055	0.22552493	0.81024149	0.35610776	2.24983469	1.38651133	1.32699170	1.53332558	1.69062900	1.10531351	2.15405590	4.07818600	0.86465512	2.89477603	0.53878611	2.61880769	1.86282911	8.57095574	0.87035624	1.28012967
2052.700000	131	0	0	31.5	1.212769	4095.000000	7	1.97479354	0.65223702	2.13996483	0.92643967	0.60262662	0.17095420	2.35651473	0.89357295	0.74357239	1.17295690	1.12757795	0.17854073	0.58084009	0.22552189	0.81016892	0.35609018	2.24964962	1.38634703	1.32692996	1.53310829	1.69057196	1.10521716	2.15342882	4.07791194	0.86466200	2.89469099	0.53880852	2.61849139	1.86274813	8.57363034	0.86894758	1.27997363
2053.200000	131	0	0	31.5	1.212769	4095.000000	7	1.97455267	0.65220852	2.13993932	0.92642136	0.60233499	0.17093050	2.35651529	0.89358931	0.74352345	1.17295751	1.12745748	0.17853842	0.58084219	0.22551342	0.81016424	0.35607561	2.24948656	1.38620541	1.32692895	1.53295563	1.69035941	1.10523791	2.15281989	4.07773599	0.86459648	2.89461579	0.53878672	2.61813426	1.86253520	8.57531794	0.86773257	1.27997757
2053.800000	0	0	0	31.5	1.214600	4095.000000	0	1.97456164	0.65218178	2.13997453	0.92640597	0.60205195	0.17091200	2.35639606	0.89359867	0.74344911	1.17289115	1.12738448	0.17852596	0.58083273	0.22551150	0.81007076	0.35606496	2.24937446	1.38612205	1.32687125	1.53279430	1.69042424	1.10517744	2.15230865	4.07720076	0.86457328	2.89448368	0.53874718	2.61805315	1.86202532	8.57332926	0.86586336	1.27968589
2054.300000	0	0	0	31.5	1.212158	4095.000000	0	1.97385572	0.65202536	2.13948262	0.92630145	0.60108254	0.17085926	2.35617843	0.89353528	0.74334724	1.17286121	1.12741452	0.17852719	0.58081740	0.22550958	0.81004051	0.35606371	2.24913474	1.38603416	1.32679028	1.53259709	1.69025110	1.10513802	2.15012180	4.07710268	0.86436882	2.89298659	0.53867525	2.61586758	1.86119189	8.56894674	0.86142327	1.27940345
2054.900000	0	0	0	31.5	1.211548	4095.000000	0	1.97359419	0.65195710	2.13920864	0.92621045	0.60029739	0.17079688	2.35635950	0.89349268	0.74330961	1.17280319	1.12730908	0.17852088	0.58083084	0.22550414	0.81002747	0.35607011	2.24917228	1.38600660	1.32673023	1.53246072	1.69018340	1.10511253	2.14972960	4.07697262	0.86437978	2.89329633	0.53867057	2.61630039	1.86137921	8.57179278	0.86045293	1.27944778
2055.500000	0	0	0	31.5	1.213379	4095.000000	0	1.97378585	0.65199179	2.13923160	0.92619931	0.60036662	0.17078328	2.35629708	0.89344722	0.74325903	1.17278313	1.12734603	0.17851411	0.58081908	0.22550478	0.81000484	0.35606513	2.24901622	1.38606241	1.32665972	1.53248565	1.69025233	1.10510749	2.14952917	4.07692891	0.86439661	2.89351549	0.53874474	2.61652405	1.86126878	8.56967378	0.85990686	1.27943925
2056.000000	0	0	0	31.5	1.212158	4095.000000	0	1.97385950	0.65200946	2.13932343	0.92624573	0.60046248	0.17077961	2.35651473	0.89352151	0.74330467	1.17278560	1.12733311	0.17852257	0.58082685	0.22550654	0.80999771	0.35606371	2.24898941	1.38609589	1.32668266	1.53248111	1.69033808	1.10511312	2.14957120	4.07699821	0.86441624	2.89362367	0.53876267	2.61650206	1.86145610	8.57037584	0.85960187	1.27952069
2056.600000	0	0	0	31.5	1.212158	4095.000000	0	1.97398791	0.65203575	2.13954078	0.92625555	0.60056474	0.17077273	2.35648492	0.89348021	0.74330349	1.17278313	1.12743104	0.17851611	0.58081404	0.22551070	0.80999451	0.35606354	2.24911275	1.38603799	1.32674204	1.53248791	1.69026300	1.10502391	2.14966603	4.07674876	0.86443459	2.89398478	0.53868075	2.61679360	1.86164970	8.57119712	0.85941078	1.27955156
2057.100000	0	0	0	31.5	1.215210	4095.000000	0	1.97405307	0.65203619	2.13943415	0.92626935	0.60063249	0.17077640	2.35635782	0.89350904	0.74329949	1.17280967	1.12743014	0.17851334	0.58081152	0.22550142	0.80999106	0.35606957	2.24894597	1.38601811	1.32676633	1.53249849	1.69020802	1.10511372	2.14979163	4.07682658	0.86445371	2.89378877	0.53865997	2.61694944	1.86155536	8.57164229	0.85924537	1.27958769
2057.700000	0	0	0	31.5	1.211548	4095.000000	0	1.97408518	0.65204503	2.13942139	0.92624043	0.60072922	0.17077640	2.35637469	0.89347164	0.74330255	1.17279517	1.12746048	0.17852011	0.58079072	0.22551102	0.81000779	0.35605768	2.24895402	1.38605160	1.32672078	1.53261069	1.69021828	1.10518100	2.14977574	4.07687241	0.86443612	2.89375153	0.53868829	2.61700474	1.86173957	8.57042913	0.85908532	1.27958178
2058.200000	128	0	0	31.5	1.213379	4095.000000	1	1.97414892	0.65206889	2.13950303	0.92628155	0.60079549	0.17077884	2.35645061	0.89346878	0.74330396	1.17281060	1.12746048	0.17851580	0.58080206	0.22550094	0.80993523	0.35604471	2.24886983	1.38575168	1.32663105	1.53218309	1.69007264	1.10506155	2.14918371	4.07668374	0.86437061	2.89343260	0.53865691	2.61624762	1.86120799	8.56884020	0.85788696	1.27935912
2058.800000	128	0	0	31.5	1.212158	4095.000000	1	1.97345777	0.65189900	2.13883371	0.92609082	0.59912209	0.17067566	2.35597206	0.89338799	0.74289776	1.17255075	1.12701713	0.17847980	0.58072581	0.22545886	0.80954812	0.35595397	2.24786573	1.38445145	1.32623809	1.53084276	1.68963825	1.10479719	2.14441137	4.07553274	0.86401708	2.89210181	0.53853038	2.61353903	1.86006794	8.56310892	0.85418405	1.27898973
2059.400000	128	0	0	31.5	1.212769	4095.000000	1	1.97297873	0.65178370	2.13834001	0.92591921	0.59773045	0.17055399	2.35582756	0.89333942	0.74263087	1.17231068	1.12666337	0.17845349	0.58067078	0.22543007	0.80928011	0.35587637	2.24718783	1.38403126	1.32611533	1.53042501	1.68947666	1.10472103	2.14283790	4.07551462	0.86399720	2.89236511	0.53857256	2.61346059	1.85973556	8.56319343	0.85272360	1.27891159
2059.900000	128	0	0	31.5	1.213379	4095.000000	1	1.97294239	0.65176205	2.13846903	0.92598631	0.59753762	0.17051410	2.35562235	0.89340721	0.74260594	1.17228261	1.12668859	0.17844580	0.58066406	0.22542415	0.80925650	0.35587868	2.24706674	1.38375223	1.32610117	1.53026313	1.68944303	1.10466887	2.14212005	4.07544963	0.86397961	2.89238898	0.53851999	2.61338530	1.85983920	8.56336873	0.85164472	1.27885545
2060.500000	128	0	0	31.5	1.211548	4095.000000	1	1.97294853	0.65175808	2.13833593	0.92595077	0.59741156	0.17048965	2.35567295	0.89339319	0.74256151	1.17224959	1.12656639	0.17844056	0.58063823	0.22542431	0.80918545	0.35586660	2.24687815	1.38373307	1.32612005	1.53009260	1.68942088	1.10469258	2.14154900	4.07567126	0.86397222	2.89236932	0.53856278	2.61327487	1.85974182	8.56260498	0.85084377	1.27880293
2061.000000	128	0	0	31.5	1.212769	4095.000000	1	1.97294569	0.65174306	2.13831043	0.92593857	0.59735035	0.17046321	2.35562572	0.89337345	0.74254575	1.17224620	1.12661683	0.17843564	0.58064117	0.22542399	0.80920414	0.35586784	2.24686851	1.38372610	1.32614366	1.52991378	1.68942785	1.10462768	2.14119357	4.07565954	0.86397936	2.89228717	0.53853405	2.61341228	1.85971368	8.56278026	0.85025211	1.27879045
2061.600000	128	0	0	31.5	1.212769	4095.000000	1	1.97290322	0.65173952	2.13827831	0.92594255	0.59730762	0.17045388	2.35583599	0.89337267	0.74252318	1.17223633	1.12657389	0.17842949	0.58064033	0.22541951	0.80917955	0.35587228	2.24673940	1.38372785	1.32607352	1.52980590	1.68937659	1.10471480	2.14110421	4.07524932	0.86399720	2.89263896	0.53852223	2.61331816	1.85950597	8.56481201	0.84974754	1.27879242
2062.100000	128	0	0	31.5	1.212158	4095.000000	1	1.97289898	0.65174416	2.13849096	0.92598711	0.59725852	0.17044578	2.35597094	0.89334280	0.74250296	1.17223324	1.12658110	0.17843426	0.58065377	0.22541679	0.80920045	0.35586944	2.24673351	1.38372854	1.32604182	1.52986550	1.68944262	1.10463717	2.14099341	4.07518219	0.86398777	2.89228998	0.53852671	2.61335016	1.85966901	8.56496544	0.84929487	1.27889157
2062.700000	128	0	0	31.5	1.212769	4095.000000	1	1.97290228	0.65171191	2.13840376	0.92597225	0.59726384	0.17043661	2.35594001	0.89333682	0.74251260	1.17224774	1.12668139	0.17843226	0.58064957	0.22541855	0.80919233	0.35586980	2.24687172	1.38374735	1.32609173	1.52978779	1.68937987	1.10470591	2.14104958	4.07508950	0.86396891	2.89227804	0.53853690	2.61338969	1.85967303	8.56267697	0.84885774	1.27885381
2063.200000	128	0	0	31.5	1.213379	4095.000000	1	1.97298911	0.65170772	2.13847005	0.92598976	0.59722537	0.17042592	2.35602941	0.89333345	0.74252224	1.17223170	1.12660122	0.17842903	0.58065104	0.22541583	0.80917414	0.35586962	2.24669548	1.38374352	1.32600405	1.52991152	1.68937085	1.10467006	2.14080246	4.07508631	0.86395005	2.89226540	0.53850695	2.61339722	1.85988924	8.56293989	0.84845706	1.27889386
2063.800000	128	0	0	31.5	1.213379	4095.000000	1	1.97285132	0.65172760	2.13829717	0.92594997	0.59723791	0.17041996	2.35595519	0.89332410	0.74248956	1.17222429	1.12665647	0.17842579	0.58063319	0.22541583	0.80917021	0.35587459	2.24676351	1.38369476	1.32610016	1.52979496	1.68937782	1.10468013	2.14066769	4.07511401	0.86391437	2.89225768	0.53854118	2.61325291	1.85972306	8.56173494	0.84806808	1.27881146
2064.400000	128	0	0	31.5	1.213379	4095.000000	1	1.97277582	0.65171854	2.13818040	0.92594971	0.59721091	0.17041017	2.35603672	0.89335916	0.74246300	1.17226286	1.12658350	0.17843441	0.58063781	0.22540319	0.80913677	0.35587228	2.24669012	1.38369092	1.32597302	1.52974026	1.68937659	1.10462561	2.14065543	4.07477736	0.86392151	2.89224504	0.53849595	2.61323973	1.85959843	8.56136256	0.84777200	1.27884626
2064.900000	128	0	0	31.5	1.212158	4095.000000	1	1.97283622	0.65171103	2.13826964	0.92589666	0.59721091	0.17040223	2.35608452	0.89335838	0.74245923	1.17226564	1.12653036	0.17842949	0.58063235	0.22540367	0.80914587	0.35586305	2.24657173	1.38370033	1.32602192	1.52974705	1.68936634	1.10461583	2.14036753	4.07475925	0.86392737	2.89237845	0.53850980	2.61329808	1.85955287	8.56304318	0.84745657	1.27886563
2065.500000	128	0	0	31.5	1.212158	4095.000000	1	1.97262152	0.65171390	2.13821252	0.92592504	0.59719349	0.17039810	2.35595182	0.89335267	0.74245030	1.17222892	1.12660722	0.17842749	0.58062457	0.22540399	0.80914661	0.35586589	2.24649460	1.38371008	1.32601012	1.52984324	1.68933722	1.10464280	2.14033537	4.07466870	0.86395795	2.89252380	0.53854098	2.61333322	1.85941262	8.56214491	0.84723951	1.27885381
2066.000000	128	0	0	31.5	1.213379	4095.000000	1	1.97268333	0.65169204	2.13821660	0.92593220	0.59719455	0.17039031	2.35622623	0.89335111	0.74243784	1.17221195	1.12647271	0.17842564	0.58064411	0.22541615	0.80913087	0.35586998	2.24656156	1.38369824	1.32611196	1.52979722	1.68934912	1.10463717	2.14008273	4.07486791	0.86393527	2.89257576	0.53856217	2.61324475	1.85935679	8.56297745	0.84696627	1.27883937
2066.600000	128	0	0	31.5	1.211548	4095.000000	1	1.97282112	0.65170109	2.13818244	0.92593565	0.59721049	0.17038802	2.35609408	0.89334747	0.74242091	1.17221380	1.12646701	0.17842333	0.58063172	0.22540831	0.80911194	0.35585080	2.24658780	1.38369092	1.32605160	1.52968293	1.68928227	1.10471036	2.14018480	4.07463568	0.86394648	2.89260806	0.53849412	2.61310923	1.85940414	8.56202598	0.84674600	1.27877076
2067.100000	128	0	0	31.5	1.212769	4095.000000	1	1.97277346	0.65171015	2.13830533	0.92595766	0.59718605	0.17038175	2.35606203	0.89334825	0.74239952	1.17220918	1.12647391	0.17842118	0.58061113	0.22540863	0.80911956	0.35586128	2.24656906	1.38367386	1.32598820	1.52964521	1.68934994	1.10466591	2.14012202	4.07472516	0.86393833	2.89244445	0.53848821	2.61309856	1.85926568	8.56238902	0.84654290	1.27886859
2067.700000	128	0	0	31.5	1.213989	4095.000000	1	1.97274231	0.65169932	2.13814776	0.92599029	0.59718413	0.17037579	2.35587254	0.89340072	0.74239129	1.17219097	1.12646671	0.17842518	0.58062667	0.22540543	0.80908564	0.35586589	2.24655566	1.38361395	1.32599663	1.52966369	1.68933148	1.10464457	2.13999494	4.07469107	0.86392329	2.89255680	0.53853812	2.61304461	1.85912546	8.56205728	0.84631715	1.27882394
2068.300000	128	0	0	31.5	1.212158	4095.000000	1	1.97285462	0.65170220	2.13818550	0.92595236	0.59717287	0.17037059	2.35593270	0.89342358	0.74241457	1.17216784	1.12650874	0.17841918	0.58061512	0.22541023	0.80909474	0.35586163	2.24647907	1.38361047	1.32605699	1.52955959	1.68935527	1.10470265	2.14001944	4.07434701	0.86390698	2.89217413	0.53845194	2.61307472	1.85924782	8.56277713	0.84615870	1.27876025
2068.800000	128	0	0	31.5	1.212158	4095.000000	1	1.97271966	0.65168077	2.13824210	0.92592345	0.59719944	0.17036738	2.35607833	0.89341683	0.74236520	1.17214161	1.12646430	0.17841610	0.58063487	0.22541391	0.80909572	0.35585044	2.24641104	1.38358817	1.32608093	1.52947209	1.68932861	1.10463480	2.13994799	4.07455579	0.86387920	2.89256172	0.53846315	2.61311111	1.85933804	8.56235772	0.84596449	1.27871462
2069.400000	128	0	0	31.5	1.212158	4095.000000	3	1.97264747	0.65168894	2.13815235	0.92591762	0.59718222	0.17036586	2.35597656	0.89337423	0.74239529	1.17216845	1.12648382	0.17841333	0.58063508	0.22540943	0.80912104	0.35585595	2.24662423	1.38359061	1.32593289	1.52957279	1.68937085	1.10469317	2.14041347	4.07506926	0.86433696	2.89440638	0.53867301	2.61786896	1.86201190	8.57103724	0.85090341	1.27996969
2070.000000	128	0	0	31.5	1.212158	4095.000000	3	1.97517332	0.65227900	2.14060796	0.92659223	0.60275337	0.17067841	2.35687470	0.89363660	0.74343570	1.17289887	1.12760378	0.17850272	0.58086824	0.22551198	0.80999820	0.35607828	2.24893525	1.38653087	1.32693637	1.53274631	1.69080053	1.10538910	2.15222242	4.07779571	0.86480046	2.89678758	0.53883359	2.62079451	1.86329041	8.57601446	0.85663273	1.28033961
2070.500000	128	0	0	31.5	1.213379	4095.000000	3	1.97564152	0.65240805	2.14107766	0.92669864	0.60473235	0.17085941	2.35714416	0.89360204	0.74378886	1.17322514	1.12800792	0.17854196	0.58092979	0.22554381	0.81037779	0.35617418	2.24996183	1.38728387	1.32706931	1.53345181	1.69096100	1.10552547	2.15530854	4.07803457	0.86488461	2.89658009	0.53887231	2.62143595	1.86381851	8.57498539	0.86008886	1.28038791
2071.000000	128	0	0	31.5	1.213989	4095.000000	3	1.97575871	0.65242308	2.14120429	0.92671589	0.60532907	0.17093493	2.35711715	0.89365946	0.74389452	1.17329368	1.12812062	0.17855827	0.58091151	0.22556045	0.81048532	0.35617951	2.25012009	1.38750167	1.32718167	1.53375079	1.69105622	1.10556965	2.15669252	4.07809749	0.86500727	2.89663565	0.53893223	2.62183324	1.86390445	8.57539323	0.86310215	1.28042570
2071.600000	128	0	0	31.5	1.210327	4095.000000	3	1.97587212	0.65248805	2.14126863	0.92672915	0.60589097	0.17099044	2.35713234	0.89369843	0.74405267	1.17335234	1.12822521	0.17856335	0.58094596	0.22556845	0.81058202	0.35620349	2.25038998	1.38773695	1.32726199	1.53400748	1.69118141	1.10567313	2.15800123	4.07850168	0.86503864	2.89643381	0.53895057	2.62221422	1.86425766	8.57442702	0.86593073	1.28065671
2072.200000	128	0	0	31.5	1.211548	4095.000000	3	1.97595576	0.65253313	2.14123595	0.92682150	0.60647149	0.17104640	2.35706877	0.89366673	0.74412681	1.17346225	1.12825166	0.17857212	0.58097033	0.22557565	0.81067923	0.35623830	2.25086919	1.38795480	1.32732746	1.53433377	1.69128321	1.10566749	2.15922987	4.07875340	0.86506822	2.89685862	0.53896035	2.62256880	1.86462212	8.57632824	0.86875711	1.28077436
2072.700000	128	0	0	31.5	1.213379	4095.000000	3	1.97628613	0.65259037	2.14161437	0.92686768	0.60703106	0.17109135	2.35715147	0.89370622	0.74420378	1.17353759	1.12834664	0.17858120	0.58096991	0.22558445	0.81078480	0.35624505	2.25102269	1.38814998	1.32739326	1.53462495	1.69146671	1.10575170	2.16044994	4.07915768	0.86514601	2.89727506	0.53898787	2.62308850	1.86497052	8.57681777	0.87158229	1.28086934
2073.300000	128	0	0	31.5	1.213379	4095.000000	3	1.97659952	0.65263700	2.14173082	0.92687564	0.60755125	0.17114396	2.35725386	0.89374260	0.74428263	1.17357711	1.12848641	0.17859089	0.58101676	0.22559789	0.81084166	0.35626796	2.25123471	1.38840594	1.32742431	1.53491353	1.69144495	1.10575141	2.16144855	4.07913528	0.86520620	2.89744531	0.53903617	2.62345644	1.86515235	8.57560657	0.87437622	1.28087789
2073.800000	128	0	0	31.5	1.212158	4095.000000	3	1.97666003	0.65265645	2.14182633	0.92692899	0.60798809	0.17117683	2.35740633	0.89373740	0.74437185	1.17362651	1.12857178	0.17860597	0.58102538	0.22560557	0.81091279	0.35628554	2.25160673	1.38863679	1.32751038	1.53516205	1.69158658	1.10580241	2.16269976	4.07923342	0.86522864	2.89780837	0.53906063	2.62370534	1.86536064	8.57404749	0.87715003	1.28100969
2074.400000	128	0	0	31.5	1.211548	4095.000000	3	1.97685575	0.65269513	2.14194688	0.92692819	0.60846278	0.17121506	2.35741927	0.89374493	0.74440033	1.17372563	1.12878343	0.17861105	0.58104744	0.22561069	0.81098367	0.35628928	2.25183277	1.38877092	1.32751814	1.53547720	1.69164488	1.10588129	2.16360963	4.07942545	0.86529394	2.89792940	0.53907245	2.62415783	1.86543589	8.57602073	0.87992935	1.28111126
2075.000000	128	0	0	31.5	1.212158	4095.000000	3	1.97694369	0.65269601	2.14197650	0.92692872	0.60886348	0.17125054	2.35749692	0.89377559	0.74450509	1.17379542	1.12877260	0.17861967	0.58104576	0.22561581	0.81105998	0.35631201	2.25186122	1.38890226	1.32754683	1.53558882	1.69175451	1.10590738	2.16428298	4.07929210	0.86536052	2.89821370	0.53909854	2.62448749	1.86595783	8.57469993	0.88258108	1.28119771
2075.500000	128	0	0	31.5	1.212158	4095.000000	3	1.97699570	0.65274796	2.14208633	0.92696747	0.60924221	0.17128190	2.35752842	0.89381353	0.74456136	1.17380654	1.12881710	0.17862459	0.58105437	0.22561853	0.81111463	0.35632356	2.25212702	1.38900776	1.32761838	1.53573752	1.69186167	1.10590026	2.16526630	4.07946493	0.86537608	2.89810955	0.53910608	2.62472704	1.86595200	8.57497912	0.88512653	1.28127858
2076.000000	128	0	0	31.5	1.212769	4095.000000	3	1.97721557	0.65275459	2.14216398	0.92696561	0.60956937	0.17131325	2.35759820	0.89386289	0.74463576	1.17389888	1.12886731	0.17862813	0.58108379	0.22562717	0.81116558	0.35633439	2.25222529	1.38918454	1.32773213	1.53594982	1.69185675	1.10601681	2.16605276	4.07969645	0.86542174	2.89805818	0.53916255	2.62485313	1.86629794	8.57840591	0.88755196	1.28132756
2076.600000	128	0	0	31.5	1.212769	4095.000000	3	1.97716356	0.65278531	2.14225287	0.92702480	0.60989639	0.17134720	2.35769217	0.89384289	0.74474431	1.17387881	1.12906306	0.17863198	0.58108925	0.22563165	0.81124436	0.35633191	2.25239124	1.38933513	1.32767677	1.53620492	1.69184525	1.10599457	2.16662871	4.07989064	0.86546867	2.89853323	0.53916703	2.62530710	1.86644270	8.57989404	0.88984590	1.28144756
2077.200000	128	0	0	31.5	1.210938	4095.000000	3	1.97735886	0.65283372	2.14222886	0.92702851	0.61019839	0.17137152	2.35773775	0.89382964	0.74479682	1.17388962	1.12909944	0.17864398	0.58108694	0.22563581	0.81130098	0.35635269	2.25234129	1.38943960	1.32771829	1.53642333	1.69192861	1.10605032	2.16746372	4.07975087	0.86548985	2.89873806	0.53915765	2.62557889	1.86654757	8.58134174	0.89205422	1.28148143
2077.700000	128	0	0	31.5	1.213989	4095.000000	3	1.97748654	0.65283438	2.14228097	0.92705532	0.61047320	0.17139905	2.35760214	0.89380080	0.74481613	1.17396837	1.12914786	0.17864413	0.58110311	0.22563853	0.81138149	0.35635908	2.25270705	1.38953709	1.32775103	1.53656226	1.69195735	1.10605270	2.16798628	4.08011899	0.86546842	2.89886054	0.53919537	2.62582044	1.86675241	8.58065396	0.89421111	1.28145118
2078.300000	128	0	0	31.5	1.212769	4095.000000	3	1.97739953	0.65285582	2.14233461	0.92706169	0.61072275	0.17142536	2.35752561	0.89379274	0.74489525	1.17399802	1.12914094	0.17865291	0.58108799	0.22564365	0.81137681	0.35636637	2.25279944	1.38963145	1.32777061	1.53663154	1.69197131	1.10607642	2.16875975	4.08015634	0.86549444	2.89905343	0.53919598	2.62619511	1.86693755	8.57955179	0.89614460	1.28156198
2078.900000	128	0	0	31.5	1.213989	4095.000000	3	1.97756363	0.65287262	2.14250219	0.92701790	0.61098843	0.17144555	2.35755656	0.89380105	0.74491668	1.17405639	1.12929191	0.17865629	0.58112413	0.22565197	0.81142138	0.35637507	2.25298101	1.38968317	1.32782699	1.53681895	1.69200580	1.10612536	2.16933848	4.08018942	0.86559393	2.89894009	0.53920148	2.62601281	1.86697431	8.58207988	0.89806356	1.28156724
2079.400000	128	0	0	31.5	1.213379	4095.000000	3	1.97762133	0.65292435	2.14273417	0.92708478	0.61124258	0.17147048	2.35752280	0.89384159	0.74501842	1.17404589	1.12932589	0.17866198	0.58112686	0.22565437	0.81146520	0.35637720	2.25299390	1.38982786	1.32776622	1.53709083	1.69206946	1.10621285	2.16996135	4.08028867	0.86561638	2.89900626	0.53920515	2.62631433	1.86715587	8.58142655	0.89981405	1.28164517
2080.000000	128	0	0	31.5	1.213379	4095.000000	3	1.97788195	0.65292081	2.14281337	0.92707921	0.61145597	0.17148777	2.35745584	0.89378676	0.74501794	1.17411786	1.12936770	0.17866537	0.58115144	0.22565581	0.81150632	0.35638804	2.25329368	1.38993411	1.32786614	1.53708250	1.69216391	1.10621908	2.17040998	4.08028440	0.86562021	2.89885491	0.53920637	2.62625314	1.86720519	8.58050636	0.90149469	1.28172902
2080.600000	128	0	0	31.5	1.213379	4095.000000	3	1.97783843	0.65293474	2.14297844	0.92707231	0.61166468	0.17151270	2.35749860	0.89384393	0.74506528	1.17418612	1.12934664	0.17867337	0.58115312	0.22566493	0.81154818	0.35639159	2.25326145	1.39003023	1.32790125	1.53723701	1.69219758	1.10624874	2.17090374	4.08090982	0.86570466	2.89938011	0.53922513	2.62653577	1.86747735	8.58196366	0.90307418	1.28178821
2081.100000	128	0	0	31.5	1.210938	4095.000000	3	1.97784269	0.65295751	2.14299837	0.92712539	0.61184872	0.17153136	2.35777095	0.89385380	0.74507941	1.17419044	1.12947778	0.17867553	0.58114051	0.22566653	0.81157576	0.35640349	2.25355213	1.39017005	1.32792927	1.53741274	1.69226945	1.10630747	2.17133341	4.08083190	0.86567889	2.89946882	0.53922920	2.62669476	1.86756928	8.58355017	0.90459195	1.28180860
2081.600000	128	0	0	31.5	1.213989	4095.000000	3	1.97788479	0.65297077	2.14304896	0.92720502	0.61205426	0.17154452	2.35759426	0.89384341	0.74516138	1.17418643	1.12949312	0.17867691	0.58117686	0.22567485	0.81162279	0.35640704	2.25353010	1.39024242	1.32790226	1.53749190	1.69222140	1.10628552	2.17214484	4.08083190	0.86568757	2.89961950	0.53926223	2.62693137	1.86772175	8.58210815	0.90609470	1.28180202
2082.200000	128	0	0	31.5	1.212158	4095.000000	3	1.97790324	0.65297829	2.14304334	0.92718936	0.61225747	0.17156930	2.35744121	0.89389927	0.74517103	1.17419291	1.12944950	0.17868522	0.58117371	0.22567501	0.81166416	0.35641681	2.25353977	1.39028996	1.32789484	1.53762636	1.69235242	1.10634158	2.17250430	4.08134426	0.86575084	2.89938363	0.53924470	2.62706262	1.86784732	8.58428232	0.90743743	1.28187667
2082.800000	128	0	0	31.5	1.212158	4095.000000	3	1.97801061	0.65297917	2.14299070	0.92718326	0.61243707	0.17158429	2.35773156	0.89385042	0.74522285	1.17420558	1.12951267	0.17868168	0.58119136	0.22567517	0.81171267	0.35643049	2.25358544	1.39031898	1.32804338	1.53757636	1.69231463	1.10635701	2.17288144	4.08107740	0.86574242	2.89962584	0.53923858	2.62721597	1.86781817	8.58479772	0.90873988	1.28191120
2083.300000	128	0	0	31.5	1.211548	4095.000000	3	1.97802670	0.65301233	2.14303210	0.92721113	0.61260789	0.17159668	2.35765221	0.89390291	0.74526737	1.17424295	1.12950515	0.17869138	0.58119199	0.22567949	0.81174272	0.35643795	2.25372194	1.39035568	1.32807376	1.53767068	1.69244565	1.10642375	2.17324776	4.08103897	0.86577023	2.89963570	0.53927242	2.62741729	1.86804377	8.58271444	0.91010484	1.28202400
2083.900000	128	0	0	31.5	1.212158	4095.000000	3	1.97823059	0.65302007	2.14319462	0.92721644	0.61276046	0.17161764	2.35760832	0.89390759	0.74527985	1.17420867	1.12951237	0.17869461	0.58118527	0.22568381	0.81178655	0.35643938	2.25382189	1.39046861	1.32802076	1.53786767	1.69240335	1.10634336	2.17366079	4.08122044	0.86575237	2.89959416	0.53927303	2.62766218	1.86816308	8.58391466	0.91136196	1.28196217
2084.400000	128	0	0	31.5	1.212769	4095.000000	3	1.97829777	0.65303930	2.14318440	0.92722440	0.61294077	0.17163768	2.35761283	0.89385796	0.74533545	1.17426365	1.12950485	0.17869169	0.58119451	0.22568733	0.81175996	0.35645110	2.25377137	1.39056301	1.32806262	1.53791957	1.69231997	1.10636353	2.17417809	4.08142753	0.86577100	2.89936391	0.53929933	2.62767354	1.86836943	8.58287781	0.91259878	1.28196184
2085.000000	128	0	0	31.5	1.212769	4095.000000	3	1.97836590	0.65304373	2.14333057	0.92725891	0.61310434	0.17165328	2.35748454	0.89389511	0.74537219	1.17430751	1.12963479	0.17869615	0.58120922	0.22569117	0.81184418	0.35645430	2.25377836	1.39057525	1.32806701	1.53800671	1.69238117	1.10636205	2.17452700	4.08143180	0.86580723	2.89940686	0.53927711	2.62774865	1.86847934	8.58008244	0.91371921	1.28197993
2085.600000	128	0	0	31.5	1.212769	4095.000000	6	1.97835360	0.65304594	2.14323040	0.92724457	0.61322300	0.17167026	2.35751830	0.89385172	0.74542449	1.17435416	1.12967389	0.17870507	0.58120460	0.22569437	0.81185354	0.35646229	2.25240198	1.38851211	1.32719585	1.53470286	1.69033110	1.10525778	2.15873154	4.07650147	0.86414579	2.89014236	0.53875574	2.61353464	1.86123257	8.56839839	0.87785088	1.27924452
2086.100000	128	0	0	31.5	1.213379	4095.000000	6	1.97312314	0.65176647	2.13823649	0.92580941	0.59820722	0.17089381	2.35542784	0.89325552	0.74289917	1.17247669	1.12678529	0.17849318	0.58068528	0.22545406	0.80952083	0.35589892	2.24789306	1.38416643	1.32601855	1.53090428	1.68954515	1.10484105	2.14635601	4.07545069	0.86401427	2.89075277	0.53862309	2.61308915	1.86066492	8.57019718	0.86552633	1.27899170
2086.600000	128	0	0	31.5	1.212158	4095.000000	6	1.97294381	0.65172804	2.13799123	0.92581948	0.59738946	0.17071311	2.35538961	0.89328462	0.74274867	1.17228106	1.12668109	0.17846764	0.58064327	0.22543519	0.80933543	0.35588649	2.24715568	1.38388390	1.32598145	1.53041444	1.68939751	1.10478474	2.14399566	4.07565208	0.86401937	2.89142721	0.53856380	2.61312240	1.86054158	8.56647805	0.86041962	1.27889715
2087.200000	131	0	0	31.5	1.212158	4095.000000	6	1.97287868	0.65172274	2.13801315	0.92581312	0.59719561	0.17063729	2.35530585	0.89329293	0.74269177	1.17222892	1.12657930	0.17845626	0.58064558	0.22543039	0.80928084	0.35587033	2.24709460	1.38383513	1.32595717	1.53021371	1.68950700	1.10473021	2.14341440	4.07579487	0.86396458	2.89182521	0.53859680	2.61328239	1.86043299	8.56474312	0.85779939	1.27886826
2087.800000	131	0	0	31.5	1.213379	4095.000000	6	1.97289520	0.65172848	2.13830023	0.92586404	0.59723514	0.17059556	2.35562853	0.89333500	0.74266261	1.17222429	1.12659581	0.17845103	0.58064201	0.22542591	0.80928404	0.35587264	2.24697941	1.38385429	1.32604620	1.53012542	1.68943113	1.10471895	2.14283892	4.07591956	0.86397910	2.89183855	0.53858621	2.61346248	1.86016176	8.56506564	0.85571281	1.27884429
2088.300000	131	0	0	31.5	1.212158	4095.000000	6	1.97283669	0.65172583	2.13833695	0.92583460	0.59706916	0.17055323	2.35548967	0.89329968	0.74261888	1.17220640	1.12654207	0.17844410	0.58066133	0.22542031	0.80923806	0.35586642	2.24678762	1.38384976	1.32605092	1.52993755	1.68933107	1.10463213	2.14215121	4.07605170	0.86393017	2.89220081	0.53859599	2.61319142	1.86009028	8.56618363	0.85408909	1.27878258
2088.900000	131	0	0	31.5	1.212158	4095.000000	6	1.97270504	0.65170794	2.13813247	0.92581338	0.59700222	0.17052174	2.35552846	0.89333059	0.74258384	1.17217185	1.12660872	0.17843995	0.58063487	0.22541743	0.80920217	0.35586767	2.24676994	1.38371705	1.32608127	1.52983834	1.68937618	1.10462917	2.14188711	4.07594939	0.86397859	2.89227874	0.53857276	2.61330247	1.86001745	8.56536312	0.85286958	1.27867589
2089.400000	131	0	0	31.5	1.215210	4095.000000	6	1.97262860	0.65169204	2.13804833	0.92579959	0.59693825	0.17049927	2.35553914	0.89333397	0.74257655	1.17218727	1.12652015	0.17843195	0.58065650	0.22541839	0.80918520	0.35585559	2.24650424	1.38382538	1.32607486	1.52978176	1.68938520	1.10463657	2.14156125	4.07591956	0.86399465	2.89231736	0.53854159	2.61324914	1.86000852	8.56669104	0.85186898	1.27875500
2090.000000	131	0	0	31.5	1.212158	4095.000000	6	1.97260784	0.65169557	2.13799327	0.92579959	0.59694994	0.17047818	2.35540141	0.89332617	0.74259019	1.17215920	1.12655228	0.17842949	0.58063172	0.22541679	0.80916037	0.35585524	2.24668476	1.38377348	1.32605126	1.52975158	1.68926218	1.10461702	2.14140498	4.07589718	0.86395540	2.89231806	0.53855259	2.61322844	1.85981821	8.56648431	0.85102647	1.27871462
2090.600000	131	0	0	31.5	1.213989	4095.000000	6	1.97261161	0.65168431	2.13813655	0.92583911	0.59695228	0.17046825	2.35534408	0.89335319	0.74252248	1.17218079	1.12648262	0.17843103	0.58061029	0.22541247	0.80914120	0.35584920	2.24666548	1.38372750	1.32609173	1.52960297	1.68928514	1.10465643	2.14103630	4.07562970	0.86391998	2.89274570	0.53850715	2.61323847	1.85981463	8.56783130	0.85029834	1.27873005
2091.100000	131	0	0	31.5	1.212158	4095.000000	6	1.97250734	0.65168453	2.13828341	0.92583725	0.59693422	0.17045602	2.35536375	0.89338124	0.74255539	1.17216074	1.12643668	0.17842856	0.58063277	0.22541759	0.80912079	0.35585524	2.24654334	1.38370938	1.32603001	1.52958901	1.68936962	1.10464428	2.14105979	4.07556684	0.86394725	2.89274219	0.53859375	2.61323659	1.85979274	8.56927578	0.84974905	1.27867917
2091.700000	131	0	0	31.5	1.212158	4095.000000	6	1.97264228	0.65168629	2.13816408	0.92587942	0.59691998	0.17044441	2.35558637	0.89332643	0.74252647	1.17215981	1.12647781	0.17842287	0.58061575	0.22541215	0.80912792	0.35585897	2.24667083	1.38368744	1.32611398	1.52961013	1.68929540	1.10464813	2.14100158	4.07570216	0.86391819	2.89254135	0.53854424	2.61319957	1.85960647	8.56870860	0.84918583	1.27864372
2092.200000	131	0	0	31.5	1.210938	4095.000000	6	1.97254839	0.65168850	2.13814164	0.92585529	0.59685581	0.17043646	2.35554758	0.89332436	0.74252107	1.17214161	1.12647241	0.17842164	0.58061386	0.22540767	0.80911317	0.35584973	2.24660120	1.38356797	1.32603811	1.52956751	1.68932410	1.10468073	2.14072435	4.07539422	0.86390596	2.89239530	0.53855320	2.61323032	1.85961585	8.56691343	0.84865385	1.27867458
2092.800000	131	0	0	31.5	1.212769	4095.000000	6	1.97276402	0.65168696	2.13808759	0.92583805	0.59684093	0.17042683	2.35561504	0.89329449	0.74246300	1.17218110	1.12649253	0.17842272	0.58061848	0.22541215	0.80910334	0.35586341	2.24657227	1.38365749	1.32602023	1.52945852	1.68929827	1.10467391	2.14061102	4.07540274	0.86386442	2.89240583	0.53853711	2.61328114	1.85954170	8.56775925	0.84826457	1.27865587
2093.300000	131	0	0	31.5	1.213379	4095.000000	6	1.97250593	0.65167945	2.13792647	0.92583884	0.59684369	0.17041782	2.35562684	0.89328695	0.74249920	1.17216753	1.12653606	0.17842379	0.58062142	0.22540447	0.80909547	0.35585772	2.24662744	1.38355648	1.32587321	1.52940798	1.68932205	1.10466887	2.14038539	4.07549118	0.86383741	2.89245498	0.53852773	2.61314122	1.85961585	8.56857386	0.84785245	1.27864635
2093.900000	131	0	0	31.5	1.212158	4095.000000	6	1.97250357	0.65166907	2.13809065	0.92584415	0.59686494	0.17041201	2.35549923	0.89333059	0.74248745	1.17219283	1.12651655	0.17842102	0.58061848	0.22540639	0.80907999	0.35585755	2.24667619	1.38360176	1.32595616	1.52947473	1.68926874	1.10463746	2.14038744	4.07558602	0.86388863	2.89208847	0.53853507	2.61319581	1.85935724	8.56610220	0.84745455	1.27864077
2094.400000	131	0	0	31.5	1.213989	4095.000000	6	1.97262058	0.65166067	2.13802029	0.92581285	0.59685283	0.17039627	2.35562122	0.89331448	0.74244936	1.17216290	1.12648022	0.17842041	0.58061953	0.22540495	0.80909326	0.35586039	2.24649353	1.38361430	1.32587355	1.52943853	1.68929253	1.10464280	2.14037212	4.07541660	0.86383155	2.89239109	0.53853914	2.61321651	1.85934652	8.56689777	0.84712884	1.27873662
2095.000000	131	0	0	31.5	1.212769	4095.000000	6	1.97250876	0.65167061	2.13803253	0.92585051	0.59687727	0.17039122	2.35545145	0.89331552	0.74245994	1.17221010	1.12642858	0.17841502	0.58061701	0.22540367	0.80908121	0.35586465	2.24649567	1.38357807	1.32595178	1.52941213	1.68927981	1.10460191	2.14025677	4.07555192	0.86388073	2.89246060	0.53845540	2.61312491	1.85943049	8.56521594	0.84683723	1.27869723
2095.600000	131	0	0	31.5	1.212158	4095.000000	6	1.97247526	0.65168850	2.13814623	0.92584017	0.59691552	0.17038954	2.35564652	0.89329682	0.74242091	1.17215426	1.12655468	0.17841518	0.58060693	0.22540415	0.80906376	0.35586696	2.24663119	1.38359270	1.32598516	1.52936046	1.68923840	1.10462620	2.14017306	4.07558175	0.86386952	2.89220292	0.53849269	2.61324851	1.85918173	8.56704813	0.84654844	1.27864011
[truncated: 1,109 more rows]
