# Supplementary material for: Examination of unique volatile organic compound signatures in nasopharyngeal test swab viral transport media using an electronic nose
Source: PLoS One. 2025 Sep 19;20(9):e0332399. doi: 10.1371/journal.pone.0332399 (PMC12448360; doi:10.1371/journal.pone.0332399)
Supplement: S8 — (CSV) [file pone.0332399.s008.csv]

Sensigent +++ PCNose+ Sensor Values +++ Sensor Resistances (in kOhms) for Cyranose 320 unit +++ Serial Number: B200107009 +++ Firmware version: 40.51
5/3/2023	4:9 PM	Heater ON: Temperature set at 42.0 degrees celsius	Sensor values are not filtered
Time				Ambient Temp [C]	Therm1 [volts]	Battery Raw Reading	Flag	S1	S2	S3	S4	S5	S6	S7	S8	S9	S10	S11	S12	S13	S14	S15	S16	S17	S18	S19	S20	S21	S22	S23	S24	S25	S26	S27	S28	S29	S30	S31	S32
1093.900000	0	0	0	31.2	1.215210	4095.000000	0	1.98741312	0.65362859	2.13911477	0.92784541	0.59821956	0.17387576	2.37413206	0.90423486	0.75481880	1.17862009	1.14913795	0.18115584	0.58616956	0.22639283	0.81491449	0.35728986	2.25371226	1.40478875	1.32653255	1.65672301	1.70325153	1.10855558	2.13993421	4.05823128	0.87232212	2.86371411	0.55198159	2.62943520	1.90029815	8.61782242	0.84116200	1.31074622
1094.500000	0	0	0	31.2	1.213379	4095.000000	0	1.98742405	0.65363589	2.13904897	0.92786506	0.59823232	0.17387790	2.37414849	0.90422021	0.75480173	1.17856187	1.14907739	0.18115090	0.58616028	0.22639635	0.81492337	0.35731012	2.25358759	1.40487545	1.32648027	1.65680366	1.70329820	1.10858855	2.14000005	4.05776611	0.87232135	2.86364468	0.55194600	2.62952237	1.90019791	8.61798369	0.84114693	1.31073753
1095.100000	0	0	0	31.2	1.212158	4095.000000	0	1.98747395	0.65364297	2.13904183	0.92783107	0.59821764	0.17387576	2.37410032	0.90426599	0.75477328	1.17857921	1.14912912	0.18114998	0.58616914	0.22639619	0.81489944	0.35730835	2.25379824	1.40487475	1.32652985	1.65668632	1.70321766	1.10855469	2.14006844	4.05817512	0.87234544	2.86382311	0.55198859	2.62959122	1.90026580	8.61896089	0.84114091	1.31081709
1095.600000	0	0	0	31.3	1.212158	4095.000000	0	1.98748678	0.65362882	2.13892450	0.92782575	0.59823572	0.17388051	2.37419270	0.90426363	0.75475479	1.17857178	1.14911269	0.18115599	0.58617968	0.22640067	0.81489598	0.35729359	2.25364187	1.40479087	1.32662397	1.65655849	1.70322386	1.10854251	2.14016796	4.05799816	0.87233135	2.86388005	0.55200011	2.62952742	1.90032003	8.61697506	0.84114317	1.31077898
1096.200000	0	0	0	31.2	1.212158	4095.000000	0	1.98735848	0.65361156	2.13904030	0.92785789	0.59821956	0.17388495	2.37414282	0.90432432	0.75477731	1.17858417	1.14920825	0.18115306	0.58617821	0.22639571	0.81489894	0.35729164	2.25362897	1.40476479	1.32660676	1.65658470	1.70322303	1.10849766	2.13994187	4.05806280	0.87233058	2.86405086	0.55198221	2.62944847	1.90016192	8.61656407	0.84119765	1.31076761
1096.700000	0	0	0	31.2	1.212158	4095.000000	0	1.98734850	0.65365226	2.13893776	0.92784434	0.59822360	0.17388710	2.37431343	0.90428168	0.75476522	1.17852842	1.14914586	0.18115599	0.58616112	0.22639427	0.81488882	0.35728897	2.25366282	1.40478981	1.32656628	1.65658269	1.70327631	1.10852677	2.14002761	4.05799922	0.87233109	2.86383144	0.55197747	2.62950784	1.90026398	8.61820821	0.84117857	1.31075157
1097.300000	0	0	0	31.2	1.213379	4095.000000	0	1.98739744	0.65363943	2.13909743	0.92782735	0.59821233	0.17388894	2.37409975	0.90425317	0.75470098	1.17852811	1.14919029	0.18115877	0.58617420	0.22639475	0.81491301	0.35729484	2.25372408	1.40479933	1.32660541	1.65658309	1.70327466	1.10851964	2.14000566	4.05786571	0.87228907	2.86361066	0.55198961	2.62958491	1.90028631	8.61672530	0.84120192	1.31075290
1097.800000	0	0	0	31.2	1.212158	4095.000000	0	1.98742358	0.65363014	2.13884085	0.92787727	0.59822020	0.17388618	2.37413942	0.90422649	0.75473203	1.17855196	1.14920642	0.18115738	0.58617040	0.22639635	0.81490289	0.35729661	2.25364778	1.40483245	1.32655751	1.65670164	1.70323418	1.10846885	2.14006588	4.05755421	0.87232059	2.86373910	0.55202788	2.62979211	1.90025942	8.61719321	0.84119966	1.31068270
1098.400000	0	0	0	31.2	1.213379	4095.000000	0	1.98741645	0.65364872	2.13895562	0.92786267	0.59820127	0.17388388	2.37407935	0.90418542	0.75472682	1.17858138	1.14914586	0.18115830	0.58616956	0.22639251	0.81491375	0.35729146	2.25362951	1.40488884	1.32655043	1.65672221	1.70325236	1.10852498	2.14006282	4.05818572	0.87230957	2.86353915	0.55199167	2.62974094	1.90026170	8.61907158	0.84118962	1.31074053
1099.000000	0	0	0	31.2	1.212769	4095.000000	0	1.98741027	0.65366288	2.13896480	0.92786612	0.59823041	0.17388204	2.37404988	0.90424035	0.75473962	1.17857085	1.14922803	0.18115799	0.58617778	0.22639411	0.81492930	0.35730817	2.25366551	1.40487087	1.32651939	1.65663873	1.70326929	1.10850835	2.14003986	4.05798438	0.87230777	2.86357942	0.55202912	2.62954701	1.90032504	8.61888182	0.84116200	1.31072984
1099.500000	0	0	0	31.3	1.212769	4095.000000	0	1.98742833	0.65365425	2.13886686	0.92784806	0.59823679	0.17388296	2.37399717	0.90422440	0.75476072	1.17858633	1.14923868	0.18115769	0.58616956	0.22639779	0.81491128	0.35731439	2.25373322	1.40491528	1.32654503	1.65671898	1.70332753	1.10853330	2.14002914	4.05809247	0.87231802	2.86379742	0.55198941	2.62951984	1.90024257	8.61717424	0.84118635	1.31074221
1100.100000	0	0	0	31.3	1.212769	4095.000000	0	1.98734423	0.65364916	2.13900051	0.92782602	0.59825061	0.17388802	2.37393540	0.90421027	0.75475692	1.17858974	1.14916990	0.18115429	0.58614636	0.22639843	0.81490536	0.35729270	2.25372032	1.40491034	1.32659732	1.65672422	1.70322551	1.10852291	2.14002148	4.05803842	0.87234109	2.86348153	0.55196431	2.62976684	1.90022662	8.61830624	0.84115446	1.31075491
1100.700000	0	0	0	31.3	1.212769	4095.000000	0	1.98744306	0.65364916	2.13888624	0.92787063	0.59825678	0.17389446	2.37414339	0.90426651	0.75477186	1.17860368	1.14914525	0.18115984	0.58617061	0.22639395	0.81490388	0.35728844	2.25371065	1.40486453	1.32655414	1.65681939	1.70326805	1.10852588	2.14012764	4.05816346	0.87234237	2.86361205	0.55197562	2.62974852	1.90033643	8.61689602	0.84120142	1.31070476
1101.200000	0	0	0	31.3	1.212158	4095.000000	0	1.98732997	0.65364540	2.13886125	0.92787116	0.59825104	0.17388449	2.37398357	0.90427305	0.75475100	1.17861978	1.14910873	0.18115522	0.58618242	0.22639795	0.81489672	0.35729359	2.25371173	1.40494382	1.32655009	1.65674237	1.70326764	1.10853419	2.14010978	4.05821539	0.87236415	2.86372452	0.55195320	2.62972641	1.90013549	8.61800899	0.84119012	1.31071245
1101.700000	0	0	0	31.3	1.212158	4095.000000	0	1.98735420	0.65362572	2.13904693	0.92784753	0.59824827	0.17389093	2.37438258	0.90429162	0.75476404	1.17859810	1.14907647	0.18115691	0.58616956	0.22639731	0.81489055	0.35729075	2.25388101	1.40488038	1.32659630	1.65670083	1.70338122	1.10855498	2.14010875	4.05810624	0.87235262	2.86384394	0.55198673	2.62969482	1.90031592	8.61661465	0.84120820	1.31071680
1102.300000	0	0	0	31.2	1.212769	4095.000000	0	1.98741740	0.65363810	2.13891787	0.92785231	0.59825040	0.17388618	2.37421651	0.90432589	0.75472942	1.17857116	1.14911634	0.18115599	0.58617146	0.22639219	0.81488241	0.35729413	2.25365906	1.40491246	1.32657809	1.65675043	1.70331927	1.10848905	2.14016234	4.05828745	0.87236543	2.86424599	0.55199249	2.62973020	1.90028312	8.61658620	0.84118058	1.31073418
1102.900000	0	0	0	31.2	1.212158	4095.000000	0	1.98753525	0.65361599	2.13904948	0.92780106	0.59825657	0.17388618	2.37421651	0.90433374	0.75472919	1.17859160	1.14916716	0.18115059	0.58617546	0.22639507	0.81487895	0.35729519	2.25367626	1.40482541	1.32656358	1.65666212	1.70332794	1.10849766	2.14011998	4.05827897	0.87238362	2.86401683	0.55189436	2.62988877	1.90023710	8.61751887	0.84117731	1.31072248
1103.400000	0	0	0	31.2	1.213379	4095.000000	0	1.98745256	0.65362616	2.13909845	0.92788524	0.59822722	0.17389446	2.37408728	0.90432301	0.75474080	1.17861049	1.14907130	0.18115614	0.58618411	0.22639443	0.81490733	0.35729235	2.25379018	1.40483492	1.32657539	1.65668914	1.70330977	1.10852677	2.14024350	4.05824188	0.87236645	2.86382658	0.55196390	2.62988435	1.90040432	8.61632698	0.84117028	1.31069172
1104.000000	0	0	0	31.2	1.212769	4095.000000	0	1.98745399	0.65363589	2.13885870	0.92781938	0.59825019	0.17389139	2.37415076	0.90428848	0.75478727	1.17862164	1.14904543	0.18115645	0.58617546	0.22639411	0.81489253	0.35728719	2.25362306	1.40491845	1.32661351	1.65652583	1.70331431	1.10852439	2.14020011	4.05804266	0.87236440	2.86378354	0.55197994	2.62981359	1.90040615	8.61709520	0.84117782	1.31077397
1104.500000	0	0	0	31.2	1.212158	4095.000000	0	1.98741265	0.65363877	2.13901632	0.92786320	0.59823530	0.17388955	2.37418363	0.90426128	0.75477565	1.17859841	1.14905274	0.18116231	0.58618812	0.22640324	0.81492461	0.35730995	2.25354944	1.40481624	1.32662329	1.65659761	1.70331968	1.10850538	2.14021747	4.05799074	0.87236363	2.86411335	0.55200134	2.62989256	1.90044032	8.61734181	0.84115698	1.31078366
1105.100000	0	0	0	31.2	1.212158	4095.000000	0	1.98749723	0.65365624	2.13900408	0.92786665	0.59824040	0.17389323	2.37415586	0.90423198	0.75477210	1.17862876	1.14917934	0.18116077	0.58617082	0.22639699	0.81489968	0.35729893	2.25383533	1.40486629	1.32662599	1.65657624	1.70330564	1.10846440	2.14023686	4.05809352	0.87236056	2.86365509	0.55198673	2.62993236	1.90047085	8.61683911	0.84118711	1.31074555
1105.700000	0	0	0	31.3	1.210327	4095.000000	0	1.98749105	0.65362992	2.13912957	0.92785151	0.59825295	0.17389338	2.37416946	0.90423381	0.75480529	1.17863960	1.14920855	0.18116031	0.58614784	0.22639443	0.81491474	0.35730301	2.25379126	1.40486523	1.32657606	1.65656656	1.70332587	1.10847746	2.14020726	4.05814651	0.87236030	2.86360649	0.55192090	2.62979780	1.90051460	8.61701300	0.84119966	1.31070042
1106.200000	0	0	0	31.3	1.212158	4095.000000	0	1.98747727	0.65365359	2.13899490	0.92787541	0.59825699	0.17389093	2.37411675	0.90425055	0.75480173	1.17861390	1.14910630	0.18116123	0.58616619	0.22639203	0.81488784	0.35729590	2.25357738	1.40483140	1.32661182	1.65657986	1.70327672	1.10845756	2.14021389	4.05834891	0.87236543	2.86393976	0.55199332	2.62984139	1.90055425	8.61795207	0.84117254	1.31072415
1106.700000	0	0	0	31.3	1.213379	4095.000000	0	1.98755996	0.65363213	2.13912651	0.92788365	0.59826359	0.17389614	2.37409522	0.90424297	0.75480860	1.17864611	1.14921373	0.18116355	0.58614468	0.22639667	0.81489253	0.35729093	2.25378642	1.40491351	1.32656966	1.65650729	1.70327012	1.10849439	2.14035324	4.05858524	0.87234749	2.86403905	0.55198097	2.62992478	1.90037835	8.61709520	0.84117932	1.31067100
1107.300000	0	0	0	31.3	1.212769	4095.000000	0	1.98745209	0.65363390	2.13889287	0.92784939	0.59825168	0.17389568	2.37415303	0.90420164	0.75482520	1.17868792	1.14902718	0.18116324	0.58616049	0.22640099	0.81488019	0.35729626	2.25353386	1.40492585	1.32660642	1.65652301	1.70332133	1.10849231	2.14012866	4.05863399	0.87238977	2.86407725	0.55199784	2.62975673	1.90046766	8.61538186	0.84117078	1.31072114
1107.900000	0	0	0	31.3	1.212158	4095.000000	0	1.98745351	0.65365690	2.13890716	0.92790834	0.59825806	0.17388863	2.37425051	0.90429136	0.75477684	1.17864394	1.14909230	0.18115954	0.58617293	0.22639443	0.81489129	0.35729128	2.25361446	1.40493783	1.32661891	1.65661051	1.70338618	1.10848934	2.14026493	4.05854814	0.87238311	2.86412308	0.55200011	2.62983065	1.90050913	8.61536922	0.84116049	1.31070978
1108.400000	0	0	0	31.3	1.212158	4095.000000	0	1.98741360	0.65364983	2.13900357	0.92788497	0.59827677	0.17389814	2.37401927	0.90429947	0.75472373	1.17864920	1.14893802	0.18115722	0.58615712	0.22639619	0.81488562	0.35728506	2.25365584	1.40491140	1.32656898	1.65650446	1.70332381	1.10846558	2.14034405	4.05871242	0.87238337	2.86409044	0.55201389	2.62970999	1.90067319	8.61644394	0.84118585	1.31070075
1109.000000	0	0	0	31.3	1.213379	4095.000000	0	1.98748773	0.65363899	2.13910355	0.92790144	0.59827805	0.17389722	2.37396543	0.90426573	0.75476261	1.17863434	1.14898762	0.18116108	0.58617947	0.22639763	0.81490240	0.35729448	2.25351290	1.40492127	1.32666242	1.65659720	1.70320775	1.10849439	2.14033997	4.05863823	0.87237004	2.86413349	0.55196698	2.62979843	1.90036559	8.61736711	0.84116777	1.31069106
1109.600000	0	0	0	31.3	1.213379	4095.000000	0	1.98764407	0.65364562	2.13908876	0.92790436	0.59827975	0.17390059	2.37417570	0.90434132	0.75474697	1.17863062	1.14912182	0.18116308	0.58614805	0.22640035	0.81489376	0.35729679	2.25354891	1.40495158	1.32660575	1.65656374	1.70329201	1.10850182	2.14030424	4.05842203	0.87233724	2.86423418	0.55197830	2.62991846	1.90060438	8.61622898	0.84116853	1.31068103
1110.100000	0	0	0	31.3	1.213379	4095.000000	0	1.98752622	0.65364585	2.13908315	0.92789506	0.59827550	0.17389614	2.37404534	0.90432118	0.75475337	1.17861761	1.14914677	0.18116401	0.58616218	0.22639683	0.81488660	0.35729146	2.25354676	1.40491210	1.32660575	1.65646172	1.70321890	1.10849796	2.14022002	4.05848986	0.87232443	2.86429460	0.55198797	2.62991973	1.90056245	8.61587495	0.84116024	1.31070577
1110.700000	0	0	0	31.3	1.210938	4095.000000	0	1.98750151	0.65362683	2.13915355	0.92789506	0.59826656	0.17390151	2.37418363	0.90428299	0.75477328	1.17866840	1.14908317	0.18116308	0.58615501	0.22639427	0.81489277	0.35729128	2.25374451	1.40489554	1.32650556	1.65649922	1.70320445	1.10850271	2.14032312	4.05840402	0.87235133	2.86442030	0.55198509	2.63006820	1.90052736	8.61702564	0.84118987	1.31070309
1111.300000	0	0	0	31.3	1.212769	4095.000000	0	1.98746397	0.65365182	2.13891277	0.92792109	0.59824572	0.17390043	2.37412469	0.90423643	0.75475811	1.17863124	1.14908469	0.18116139	0.58616872	0.22639715	0.81489573	0.35729484	2.25356073	1.40486100	1.32660710	1.65658793	1.70332009	1.10852261	2.14014499	4.05827579	0.87231700	2.86404600	0.55201677	2.62999554	1.90048133	8.61698770	0.84118585	1.31072382
1111.800000	0	0	0	31.3	1.213379	4095.000000	0	1.98754855	0.65363766	2.13889492	0.92794419	0.59826231	0.17389752	2.37415359	0.90420661	0.75477968	1.17862659	1.14906308	0.18116555	0.58615775	0.22639731	0.81488685	0.35729288	2.25368701	1.40488003	1.32658146	1.65653067	1.70325938	1.10849974	2.14016541	4.05822174	0.87231828	2.86410433	0.55196431	2.62997596	1.90043121	8.61569162	0.84121221	1.31074822
1112.300000	0	0	0	31.3	1.212158	4095.000000	0	1.98729671	0.65364518	2.13902448	0.92785178	0.59826061	0.17389967	2.37429019	0.90419039	0.75478750	1.17864022	1.14907313	0.18116524	0.58617441	0.22640099	0.81488167	0.35729395	2.25358491	1.40489201	1.32649173	1.65654196	1.70326268	1.10846885	2.14012917	4.05839978	0.87233494	2.86384950	0.55197151	2.62995700	1.90044761	8.61401980	0.84120468	1.31067601
1112.900000	0	0	0	31.3	1.213989	4095.000000	0	1.98751291	0.65365624	2.13903315	0.92787674	0.59826210	0.17389722	2.37417456	0.90424088	0.75475313	1.17867181	1.14905913	0.18116015	0.58617821	0.22639811	0.81486809	0.35729768	2.25356288	1.40493536	1.32654840	1.65665970	1.70325194	1.10852796	2.14007201	4.05833937	0.87233417	2.86426821	0.55192583	2.63006630	1.90038427	8.61502788	0.84120242	1.31073619
1113.500000	0	0	0	31.2	1.213379	4095.000000	0	1.98753762	0.65364319	2.13913416	0.92781301	0.59824955	0.17390227	2.37409692	0.90426965	0.75479509	1.17866655	1.14900557	0.18116432	0.58616703	0.22639603	0.81486341	0.35729857	2.25350431	1.40494312	1.32656763	1.65668067	1.70322551	1.10853508	2.14028280	4.05842309	0.87232110	2.86402031	0.55197892	2.62996837	1.90047040	8.61488883	0.84120142	1.31069741
1114.000000	0	0	0	31.2	1.212769	4095.000000	0	1.98750864	0.65364938	2.13896276	0.92783824	0.59825210	0.17389553	2.37414396	0.90426913	0.75477589	1.17867831	1.14903965	0.18116463	0.58618495	0.22639507	0.81487476	0.35728950	2.25351989	1.40497449	1.32653424	1.65665204	1.70324162	1.10853271	2.14024962	4.05850469	0.87233417	2.86419877	0.55201307	2.62996837	1.90048863	8.61414620	0.84121071	1.31073552
1114.600000	0	0	0	31.2	1.213989	4095.000000	0	1.98744164	0.65365602	2.13887808	0.92785470	0.59828911	0.17389875	2.37433553	0.90427907	0.75478229	1.17863000	1.14894927	0.18115954	0.58617462	0.22639699	0.81488167	0.35729981	2.25358330	1.40492973	1.32659361	1.65657744	1.70331059	1.10850598	2.14026545	4.05840084	0.87231725	2.86410710	0.55199188	2.62996774	1.90037334	8.61547036	0.84119313	1.31071713
1115.100000	0	0	0	31.2	1.212769	4095.000000	0	1.98751149	0.65365359	2.13892909	0.92782602	0.59828741	0.17389860	2.37418930	0.90430575	0.75476190	1.17860244	1.14894714	0.18116170	0.58617336	0.22639667	0.81486735	0.35728506	2.25356126	1.40493184	1.32655549	1.65658511	1.70331596	1.10851578	2.14024146	4.05848456	0.87234211	2.86413071	0.55199455	2.63001892	1.90042529	8.61606777	0.84120518	1.31069875
1115.700000	0	0	0	31.3	1.212769	4095.000000	0	1.98745922	0.65364784	2.13892654	0.92783585	0.59831464	0.17390227	2.37416890	0.90433557	0.75478727	1.17861049	1.14897088	0.18116524	0.58616703	0.22639427	0.81489475	0.35728506	2.25361822	1.40491140	1.32660305	1.65659236	1.70332587	1.10850033	2.14024299	4.05830016	0.87232443	2.86427446	0.55197768	2.63012506	1.90046174	8.61524280	0.84120167	1.31070510
1116.300000	0	0	0	31.3	1.212769	4095.000000	0	1.98747537	0.65363678	2.13901428	0.92783611	0.59829188	0.17390657	2.37421821	0.90432223	0.75474388	1.17860584	1.14892889	0.18115984	0.58617314	0.22639683	0.81486809	0.35728719	2.25369077	1.40492832	1.32659226	1.65658107	1.70330068	1.10848905	2.14022563	4.05843051	0.87238055	2.86431890	0.55196102	2.63009663	1.90041207	8.61488251	0.84123858	1.31066264
1116.800000	0	0	0	31.3	1.212158	4095.000000	0	1.98746729	0.65364186	2.13886686	0.92778566	0.59828635	0.17391162	2.37425561	0.90431621	0.75475313	1.17858324	1.14894867	0.18116540	0.58616619	0.22639731	0.81490240	0.35728755	2.25357577	1.40487968	1.32657303	1.65654519	1.70325566	1.10851697	2.14030424	4.05829698	0.87235159	2.86433974	0.55198735	2.62996521	1.90033597	8.61529337	0.84121372	1.31062119
1117.300000	0	0	0	31.3	1.213379	4095.000000	0	1.98753097	0.65365558	2.13898775	0.92786320	0.59826550	0.17391377	2.37414396	0.90427828	0.75478679	1.17862567	1.14889359	0.18116756	0.58618116	0.22639763	0.81491079	0.35728382	2.25372408	1.40491175	1.32657269	1.65651293	1.70327507	1.10854459	2.14023431	4.05846230	0.87236927	2.86448766	0.55199455	2.63018382	1.90030362	8.61568529	0.84123632	1.31067267
1117.900000	0	0	0	31.3	1.213379	4095.000000	0	1.98752432	0.65363700	2.13889951	0.92789453	0.59828762	0.17391729	2.37423578	0.90427880	0.75480623	1.17859686	1.14899188	0.18116031	0.58616387	0.22639795	0.81487895	0.35729324	2.25368647	1.40494277	1.32653525	1.65674277	1.70327383	1.10856419	2.14030271	4.05832348	0.87233494	2.86427168	0.55196863	2.63010358	1.90026034	8.61642181	0.84120393	1.31063222
1118.500000	0	0	0	31.3	1.212158	4095.000000	0	1.98754143	0.65364341	2.13900867	0.92784195	0.59831634	0.17391239	2.37420404	0.90424715	0.75479888	1.17859593	1.14896844	0.18116786	0.58617504	0.22639219	0.81489055	0.35729661	2.25373591	1.40490893	1.32659934	1.65673672	1.70323625	1.10857281	2.14033690	4.05852271	0.87231111	2.86445363	0.55198406	2.63008084	1.90031957	8.61515430	0.84121648	1.31065729
1119.000000	0	0	0	31.3	1.211548	4095.000000	0	1.98761223	0.65365580	2.13884901	0.92786426	0.59830698	0.17391515	2.37403741	0.90424454	0.75482473	1.17862938	1.14894562	0.18117002	0.58617209	0.22639123	0.81487698	0.35730053	2.25365476	1.40498295	1.32651872	1.65669438	1.70325360	1.10852885	2.14015775	4.05853225	0.87232238	2.86438904	0.55200669	2.63009221	1.90045901	8.61549565	0.84123532	1.31071011
1119.600000	0	0	0	31.3	1.212769	4095.000000	0	1.98760890	0.65365491	2.13887604	0.92789028	0.59832463	0.17391178	2.37415926	0.90426180	0.75482638	1.17867398	1.14900344	0.18117419	0.58616597	0.22639011	0.81489030	0.35729324	2.25344037	1.40491633	1.32644923	1.65666011	1.70330192	1.10850211	2.14026953	4.05866790	0.87235133	2.86422724	0.55194888	2.63013138	1.90053374	8.61606144	0.84124862	1.31074154
1120.100000	0	0	0	31.3	1.212769	4095.000000	0	1.98752859	0.65365845	2.13903111	0.92782443	0.59830315	0.17391316	2.37402891	0.90429921	0.75479604	1.17865106	1.14895140	0.18116833	0.58616366	0.22639699	0.81487575	0.35728613	2.25348120	1.40497766	1.32655481	1.65664841	1.70323212	1.10855112	2.14040888	4.05848138	0.87233673	2.86436682	0.55196143	2.63020215	1.90043485	8.61538819	0.84126670	1.31075090
1120.700000	0	0	0	31.3	1.213379	4095.000000	0	1.98757279	0.65364562	2.13900561	0.92783452	0.59832399	0.17390840	2.37397450	0.90428064	0.75478229	1.17862350	1.14901379	0.18116678	0.58617947	0.22639123	0.81486859	0.35729413	2.25349732	1.40492338	1.32657337	1.65664519	1.70326640	1.10854607	2.14031445	4.05855026	0.87233929	2.86413557	0.55196328	2.63023943	1.90052417	8.61491411	0.84126143	1.31070877
1121.300000	0	0	0	31.3	1.213379	4095.000000	0	1.98762554	0.65365005	2.13896939	0.92785523	0.59833846	0.17390886	2.37409012	0.90428064	0.75481785	1.17861173	1.14898305	0.18116694	0.58618010	0.22639699	0.81487081	0.35728826	2.25354944	1.40487439	1.32655245	1.65669438	1.70326186	1.10848994	2.14048136	4.05882052	0.87237670	2.86426196	0.55197459	2.63014655	1.90058296	8.61499944	0.84126545	1.31073519
1121.800000	0	0	0	31.3	1.211548	4095.000000	0	1.98751576	0.65366641	2.13879749	0.92788391	0.59833420	0.17390258	2.37420290	0.90432720	0.75481240	1.17862845	1.14895353	0.18116833	0.58618179	0.22639459	0.81487106	0.35729199	2.25358652	1.40492867	1.32658382	1.65665124	1.70323790	1.10853063	2.14038284	4.05884172	0.87233699	2.86415363	0.55192995	2.63012885	1.90049045	8.61476874	0.84127876	1.31072415
1122.400000	0	0	0	31.3	1.215210	4095.000000	0	1.98750103	0.65366796	2.13894848	0.92783478	0.59832910	0.17391469	2.37421594	0.90432197	0.75481619	1.17858417	1.14895293	0.18116231	0.58617462	0.22639747	0.81486020	0.35729253	2.25352365	1.40497449	1.32664454	1.65665043	1.70328251	1.10852617	2.14036294	4.05862445	0.87231674	2.86465851	0.55193818	2.63028429	1.90049546	8.61373226	0.84127072	1.31074187
1122.900000	0	0	0	31.3	1.212158	4095.000000	0	1.98755188	0.65365580	2.13868732	0.92787090	0.59834356	0.17391500	2.37401417	0.90436068	0.75479106	1.17858541	1.14886407	0.18116694	0.58617525	0.22639827	0.81484440	0.35729519	2.25353655	1.40494418	1.32654942	1.65653753	1.70314085	1.10853419	2.14027565	4.05847608	0.87233032	2.86468699	0.55198303	2.63024764	1.90054696	8.61516695	0.84127097	1.31075591
1123.500000	0	0	0	31.3	1.212158	4095.000000	0	1.98759845	0.65366487	2.13895613	0.92783611	0.59831974	0.17391009	2.37411165	0.90435231	0.75481856	1.17859593	1.14885495	0.18116570	0.58617567	0.22639331	0.81487821	0.35729217	2.25351667	1.40495510	1.32661823	1.65671051	1.70318215	1.10850479	2.14045073	4.05831924	0.87235877	2.86462379	0.55196060	2.63035948	1.90058615	8.61456648	0.84127047	1.31071279
1124.000000	0	0	0	31.3	1.213379	4095.000000	0	1.98754000	0.65367858	2.13901020	0.92791711	0.59833548	0.17391729	2.37410939	0.90431987	0.75478869	1.17859408	1.14895262	0.18116586	0.58618306	0.22639539	0.81487056	0.35729804	2.25353010	1.40486946	1.32659799	1.65668349	1.70316563	1.10852409	2.14055385	4.05839024	0.87236671	2.86459670	0.55199805	2.63035316	1.90051050	8.61480034	0.84125314	1.31064091
1124.600000	0	0	0	31.3	1.212158	4095.000000	0	1.98756756	0.65365845	2.13901224	0.92790516	0.59833144	0.17392021	2.37412015	0.90426285	0.75480884	1.17860739	1.14890576	0.18117126	0.58619444	0.22639603	0.81489327	0.35729377	2.25362091	1.40490329	1.32670594	1.65669398	1.70311029	1.10849261	2.14052679	4.05809564	0.87229727	2.86455642	0.55203179	2.63026786	1.90060392	8.61374806	0.84125415	1.31068604
1125.100000	0	0	0	31.3	1.212769	4095.000000	0	1.98748440	0.65365270	2.13905356	0.92786054	0.59835228	0.17392128	2.37436728	0.90426782	0.75480078	1.17862381	1.14894927	0.18117234	0.58616049	0.22639763	0.81489179	0.35728790	2.25360264	1.40489695	1.32663038	1.65665043	1.70316232	1.10851013	2.14062429	4.05820055	0.87233340	2.86457170	0.55201616	2.63033737	1.90055926	8.61429156	0.84124988	1.31061617
1125.700000	0	0	0	31.3	1.211548	4095.000000	0	1.98743451	0.65366398	2.13886941	0.92789267	0.59833803	0.17392603	2.37417853	0.90428273	0.75483682	1.17864115	1.14894015	0.18117234	0.58617314	0.22639283	0.81487797	0.35729715	2.25348389	1.40497378	1.32661756	1.65676576	1.70322303	1.10855974	2.14040939	4.05825142	0.87234467	2.86454114	0.55200710	2.63028555	1.90057931	8.61403244	0.84126972	1.31062754
1126.300000	0	0	0	31.3	1.213379	4095.000000	0	1.98738937	0.65366354	2.13877556	0.92790542	0.59833420	0.17391653	2.37403004	0.90427331	0.75482401	1.17864549	1.14887259	0.18116863	0.58618306	0.22640035	0.81488710	0.35730213	2.25365960	1.40496356	1.32663544	1.65686940	1.70325607	1.10856003	2.14039969	4.05842097	0.87232776	2.86476756	0.55198221	2.63035569	1.90053237	8.61547036	0.84129206	1.31066899
1126.800000	0	0	0	31.3	1.212158	4095.000000	0	1.98741170	0.65367349	2.13879800	0.92793463	0.59836101	0.17391867	2.37427148	0.90430575	0.75482259	1.17865694	1.14893954	0.18117496	0.58616344	0.22639203	0.81489721	0.35729341	2.25358061	1.40500903	1.32661857	1.65686577	1.70328664	1.10854489	2.14050076	4.05876753	0.87232033	2.86455850	0.55197994	2.63020847	1.90052280	8.61570110	0.84128880	1.31070175
1127.400000	0	0	0	31.3	1.212158	4095.000000	0	1.98745256	0.65365801	2.13888777	0.92789613	0.59837887	0.17391929	2.37415133	0.90431281	0.75479462	1.17865973	1.14889541	0.18116879	0.58616977	0.22640035	0.81489573	0.35730230	2.25344359	1.40499176	1.32665939	1.65679761	1.70323295	1.10853568	2.14050382	4.05872513	0.87232597	2.86483702	0.55194600	2.63021858	1.90064995	8.61424732	0.84127549	1.31063991
1128.000000	0	0	0	31.3	1.212769	4095.000000	0	1.98742358	0.65366044	2.13887247	0.92789294	0.59836164	0.17391852	2.37390480	0.90430836	0.75483207	1.17867831	1.14897757	0.18117234	0.58617209	0.22639651	0.81486094	0.35729608	2.25346831	1.40504181	1.32665298	1.65684843	1.70317843	1.10859449	2.14057375	4.05858312	0.87234980	2.86494885	0.55197830	2.63054400	1.90055607	8.61722167	0.84125440	1.31068404
1128.500000	0	0	0	31.3	1.213379	4095.000000	0	1.98746159	0.65368720	2.13886431	0.92790808	0.59836377	0.17392174	2.37396260	0.90427488	0.75480125	1.17864146	1.14899827	0.18117557	0.58615290	0.22639907	0.81489870	0.35730657	2.25342908	1.40503758	1.32667693	1.65687020	1.70323997	1.10856033	2.14044001	4.05878661	0.87234390	2.86437585	0.55197130	2.63039740	1.90061850	8.61931829	0.84128026	1.31068103
1129.100000	0	0	0	31.3	1.213379	4095.000000	0	1.98744639	0.65367327	2.13904234	0.92791339	0.59833016	0.17392481	2.37391046	0.90427567	0.75480552	1.17863124	1.14897118	0.18117480	0.58615079	0.22640196	0.81488093	0.35729057	2.25343822	1.40504498	1.32662903	1.65683068	1.70318751	1.10864409	2.14044256	4.05815710	0.87233699	2.86471547	0.55197254	2.63041951	1.90048771	8.61636807	0.84130813	1.31072549
1129.700000	0	0	0	31.3	1.212769	4095.000000	0	1.98745066	0.65366398	2.13903009	0.92791392	0.59834782	0.17391867	2.37396600	0.90431281	0.75480837	1.17863403	1.14903265	0.18117187	0.58615037	0.22639667	0.81488512	0.35730461	2.25358813	1.40499881	1.32665972	1.65688795	1.70325483	1.10858706	2.14044461	4.05847078	0.87235031	2.86471130	0.55194703	2.63038223	1.90068094	8.61762638	0.84126469	1.31066197
1130.200000	0	0	0	31.3	1.213989	4095.000000	0	1.98742881	0.65367017	2.13894031	0.92789533	0.59832889	0.17392067	2.37386286	0.90429058	0.75487333	1.17864456	1.14899827	0.18116786	0.58615754	0.22639507	0.81488710	0.35729573	2.25348550	1.40505872	1.32669346	1.65688916	1.70325401	1.10851281	2.14041653	4.05863823	0.87233545	2.86462170	0.55196904	2.63025459	1.90064995	8.61637756	0.84130186	1.31072415
1130.700000	0	0	0	31.3	1.212158	4095.000000	0	1.98746159	0.65366863	2.13895613	0.92791950	0.59836781	0.17392266	2.37386966	0.90429868	0.75482591	1.17864611	1.14901592	0.18117187	0.58615649	0.22640147	0.81488364	0.35729501	2.25347959	1.40508022	1.32661250	1.65689117	1.70330646	1.10853330	2.14047421	4.05866260	0.87236005	2.86472172	0.55196081	2.63033863	1.90065542	8.61689602	0.84129081	1.31067100
1131.300000	0	0	0	31.3	1.212158	4095.000000	0	1.98750864	0.65365182	2.13886737	0.92788099	0.59837930	0.17392618	2.37402947	0.90432144	0.75483587	1.17860646	1.14893315	0.18117187	0.58615142	0.22639971	0.81489030	0.35729164	2.25357846	1.40501713	1.32663375	1.65690529	1.70329738	1.10854904	2.14042674	4.05863717	0.87236287	2.86483146	0.55198591	2.63035759	1.90063081	8.61550513	0.84133375	1.31069407
1131.900000	0	0	0	31.3	1.212158	4095.000000	0	1.98758277	0.65367858	2.13896072	0.92790675	0.59836824	0.17392572	2.37389176	0.90436199	0.75482307	1.17859872	1.14898092	0.18116848	0.58615100	0.22639955	0.81491029	0.35729484	2.25352795	1.40506331	1.32659327	1.65695328	1.70332257	1.10852083	2.14024656	4.05863081	0.87239464	2.86473075	0.55197665	2.63049914	1.90067820	8.61506581	0.84131039	1.31070042
1132.400000	0	0	0	31.3	1.212769	4095.000000	0	1.98757516	0.65368057	2.13896327	0.92787409	0.59837930	0.17392848	2.37386399	0.90436984	0.75480529	1.17859036	1.14894288	0.18117064	0.58616914	0.22639763	0.81490141	0.35729075	2.25359189	1.40501255	1.32666242	1.65685528	1.70319288	1.10853449	2.14040071	4.05861703	0.87239848	2.86451336	0.55195649	2.63031841	1.90048179	8.61679169	0.84131190	1.31066465
1133.000000	0	0	0	31.3	1.212158	4095.000000	0	1.98747205	0.65368853	2.13892858	0.92790250	0.59836951	0.17393492	2.37390593	0.90433112	0.75480149	1.17859439	1.14904178	0.18117465	0.58617040	0.22639539	0.81490906	0.35729946	2.25361124	1.40502101	1.32673495	1.65674640	1.70324038	1.10855083	2.14036498	4.05850469	0.87236107	2.86460365	0.55195649	2.63043847	1.90059754	8.61580857	0.84128378	1.31064158
1133.600000	0	0	0	31.3	1.212158	4095.000000	0	1.98756091	0.65366487	2.13896786	0.92795030	0.59836803	0.17393216	2.37387533	0.90430339	0.75479106	1.17858076	1.14900983	0.18116910	0.58615754	0.22639891	0.81488463	0.35730017	2.25342908	1.40501290	1.32661789	1.65686940	1.70326186	1.10855231	2.14042878	4.05848774	0.87236415	2.86461476	0.55194558	2.63056612	1.90048133	8.61626375	0.84131240	1.31065261
1134.100000	0	0	0	31.3	1.212769	4095.000000	0	1.98748060	0.65366509	2.13886788	0.92795376	0.59838845	0.17393063	2.37400680	0.90428247	0.75482520	1.17863805	1.14896327	0.18116879	0.58615396	0.22639699	0.81488759	0.35730177	2.25363166	1.40511300	1.32658146	1.65674963	1.70329407	1.10856182	2.14048238	4.05844958	0.87233212	2.86463073	0.55198776	2.63054590	1.90051004	8.61541347	0.84128629	1.31067969
1134.700000	0	0	0	31.3	1.212769	4095.000000	0	1.98745066	0.65367615	2.13885360	0.92792136	0.59838972	0.17393170	2.37412072	0.90427462	0.75483397	1.17861297	1.14909382	0.18117110	0.58614320	0.22639155	0.81487180	0.35730461	2.25351989	1.40512640	1.32655650	1.65685770	1.70326351	1.10857637	2.14039662	4.05832559	0.87236030	2.86442377	0.55190135	2.63052757	1.90057977	8.61641233	0.84129282	1.31064325
1135.300000	0	0	0	31.3	1.210327	4095.000000	0	1.98753145	0.65365513	2.13881534	0.92788471	0.59837590	0.17393278	2.37408445	0.90430130	0.75482188	1.17861823	1.14903326	0.18116725	0.58615058	0.22639955	0.81487451	0.35730017	2.25350431	1.40508833	1.32663307	1.65689359	1.70326062	1.10856033	2.14046400	4.05864989	0.87232392	2.86450919	0.55195752	2.63058192	1.90050640	8.61843274	0.84129282	1.31065629
1135.800000	0	0	0	31.3	1.212769	4095.000000	0	1.98749723	0.65365823	2.13889696	0.92792985	0.59836356	0.17393063	2.37385153	0.90435597	0.75485175	1.17864858	1.14899948	0.18117557	0.58613308	0.22639491	0.81486217	0.35730639	2.25339416	1.40508727	1.32659732	1.65669196	1.70329325	1.10857221	2.14021849	4.05859795	0.87236261	2.86468005	0.55197850	2.63067987	1.90055698	8.61709836	0.84129608	1.31061082
1136.300000	128	0	0	31.3	1.213379	4095.000000	1	1.98752289	0.65367305	2.13902652	0.92789002	0.59837887	0.17392572	2.37397904	0.90433478	0.75484630	1.17865787	1.14905335	0.18117773	0.58614742	0.22639363	0.81489154	0.35730408	2.25351935	1.40509679	1.32658281	1.65688956	1.70322386	1.10853538	2.14026289	4.05843157	0.87236953	2.86444113	0.55196390	2.63039361	1.90008765	8.61659252	0.84090943	1.31040023
1136.900000	128	0	0	31.3	1.212769	4095.000000	1	1.98682969	0.65351514	2.13842211	0.92777344	0.59747257	0.17385890	2.37398810	0.90428508	0.75458672	1.17849064	1.14884886	0.18116324	0.58611473	0.22637554	0.81472497	0.35726071	2.25293266	1.40406997	1.32638751	1.65566759	1.70264573	1.10822651	2.13649169	4.05758812	0.87194268	2.86264166	0.55181577	2.62668782	1.89879368	8.61170098	0.83896233	1.30983377
1137.400000	128	0	0	31.3	1.210938	4095.000000	1	1.98578771	0.65324846	2.13736876	0.92746730	0.59567064	0.17364634	2.37346961	0.90416790	0.75414234	1.17815902	1.14827266	0.18111867	0.58601605	0.22632671	0.81432381	0.35715015	2.25204808	1.40293354	1.32603608	1.65437309	1.70231215	1.10802845	2.13313549	4.05662309	0.87178130	2.86225652	0.55177730	2.62559276	1.89824692	8.61199157	0.83812465	1.30972618
1138.000000	128	0	0	31.3	1.212769	4095.000000	1	1.98549953	0.65317218	2.13720871	0.92743014	0.59521532	0.17354106	2.37328263	0.90418752	0.75406083	1.17803270	1.14815221	0.18109739	0.58598970	0.22631519	0.81417383	0.35711602	2.25168458	1.40259103	1.32599831	1.65388984	1.70225849	1.10800618	2.13184927	4.05645681	0.87176516	2.86226346	0.55172052	2.62557511	1.89807395	8.61286658	0.83777613	1.30973754
1138.600000	128	0	0	31.3	1.211548	4095.000000	1	1.98531296	0.65316997	2.13734888	0.92742217	0.59516396	0.17348851	2.37324638	0.90421812	0.75401462	1.17803920	1.14805671	0.18109354	0.58596313	0.22631695	0.81414546	0.35711762	2.25156056	1.40260264	1.32596729	1.65385320	1.70230802	1.10794739	2.13160524	4.05640068	0.87176132	2.86236963	0.55167404	2.62551898	1.89800932	8.61434844	0.83754115	1.30970547
1139.100000	128	0	0	31.3	1.212158	4095.000000	1	1.98525030	0.65315560	2.13721890	0.92746943	0.59509414	0.17345235	2.37354100	0.90416738	0.75398998	1.17801289	1.14814643	0.18109354	0.58597325	0.22630830	0.81414028	0.35711709	2.25141454	1.40239674	1.32594402	1.65366718	1.70221143	1.10802726	2.13122653	4.05640279	0.87170471	2.86252160	0.55165326	2.62512298	1.89776810	8.61333100	0.83722407	1.30957049
1139.700000	128	0	0	31.3	1.213379	4095.000000	1	1.98511028	0.65313282	2.13700382	0.92744607	0.59491334	0.17341114	2.37331719	0.90415011	0.75392056	1.17799338	1.14805093	0.18108953	0.58595660	0.22630382	0.81410501	0.35710536	2.25125404	1.40226124	1.32586613	1.65349367	1.70212268	1.10802073	2.13063597	4.05613168	0.87170446	2.86236477	0.55166169	2.62509965	1.89795288	8.61135040	0.83699093	1.30957884
1140.300000	128	0	0	31.3	1.211548	4095.000000	1	1.98512119	0.65311845	2.13694113	0.92744022	0.59487430	0.17338249	2.37329000	0.90413259	0.75392933	1.17793147	1.14803177	0.18108614	0.58595871	0.22630382	0.81409663	0.35710251	2.25124115	1.40229749	1.32582870	1.65340550	1.70212639	1.10798451	2.13061260	4.05611686	0.87164145	2.86220934	0.55163598	2.62497481	1.89780041	8.61009355	0.83685472	1.30953875
1140.800000	128	0	0	31.3	1.212158	4095.000000	1	1.98501487	0.65311779	2.13686265	0.92739217	0.59481298	0.17336088	2.37337838	0.90409519	0.75389497	1.17798224	1.14795787	0.18108891	0.58594774	0.22630446	0.81403916	0.35710411	2.25125135	1.40232670	1.32590491	1.65331896	1.70212557	1.10797204	2.13051859	4.05614757	0.87162659	2.86225513	0.55162817	2.62492878	1.89775126	8.60949680	0.83674231	1.30951035
1141.300000	128	0	0	31.3	1.212158	4095.000000	1	1.98505617	0.65311337	2.13675716	0.92742005	0.59479452	0.17333591	2.37318916	0.90405282	0.75389710	1.17797295	1.14799345	0.18108321	0.58594837	0.22629453	0.81403669	0.35710198	2.25115151	1.40222148	1.32578959	1.65325697	1.70212970	1.10793611	2.13038445	4.05609674	0.87158971	2.86251535	0.55163146	2.62480963	1.89774398	8.60974623	0.83659285	1.30946492
1141.900000	128	0	0	31.3	1.212769	4095.000000	1	1.98497690	0.65308639	2.13685705	0.92735660	0.59474339	0.17331094	2.37322825	0.90407452	0.75387839	1.17794633	1.14798250	0.18108182	0.58595723	0.22629245	0.81403324	0.35709363	2.25104094	1.40220247	1.32588366	1.65325053	1.70210163	1.10790107	2.13020358	4.05594637	0.87162480	2.86254311	0.55161665	2.62494770	1.89766298	8.61009670	0.83651951	1.30954710
1142.500000	128	0	0	31.3	1.213379	4095.000000	1	1.98492992	0.65308794	2.13681220	0.92733881	0.59475124	0.17329516	2.37323108	0.90407165	0.75388123	1.17799710	1.14800258	0.18107627	0.58595048	0.22629533	0.81405568	0.35709398	2.25121002	1.40226582	1.32588467	1.65312333	1.70212805	1.10791503	2.13029960	4.05603955	0.87161456	2.86252438	0.55160616	2.62496157	1.89773397	8.60776693	0.83646293	1.30951737
1143.000000	128	0	0	31.3	1.213379	4095.000000	1	1.98483927	0.65308617	2.13672965	0.92734200	0.59478667	0.17328444	2.37327074	0.90409937	0.75384403	1.17797017	1.14794571	0.18107688	0.58593994	0.22628765	0.81404680	0.35709736	2.25118962	1.40221725	1.32592278	1.65306014	1.70211855	1.10788860	2.13006488	4.05632019	0.87157281	2.86250286	0.55159032	2.62499183	1.89761383	8.60758388	0.83639335	1.30944855
1143.600000	128	0	0	31.3	1.213379	4095.000000	1	1.98480130	0.65308684	2.13703338	0.92735129	0.59477288	0.17327157	2.37322995	0.90409022	0.75381181	1.17796490	1.14792442	0.18107735	0.58593151	0.22629181	0.81404656	0.35709416	2.25117942	1.40218664	1.32584320	1.65296234	1.70208801	1.10787762	2.13008419	4.05632336	0.87160815	2.86273743	0.55161377	2.62486006	1.89769392	8.60935789	0.83638259	1.30945456
1144.100000	128	0	0	31.3	1.212158	4095.000000	1	1.98493751	0.65311049	2.13688202	0.92735341	0.59488194	0.17326590	2.37341238	0.90412474	0.75382769	1.17796026	1.14794358	0.18107812	0.58594479	0.22628845	0.81406284	0.35709718	2.25101035	1.40227356	1.32592716	1.65313017	1.70214538	1.10792750	2.13049166	4.05643245	0.87155206	2.86289428	0.55155844	2.62513685	1.89772077	8.60702528	0.83642639	1.30941781
1144.700000	128	0	0	31.3	1.213379	4095.000000	1	1.98491093	0.65309701	2.13701911	0.92739005	0.59497976	0.17327877	2.37329397	0.90417418	0.75383005	1.17798905	1.14792685	0.18107565	0.58594142	0.22628925	0.81406703	0.35710447	2.25120143	1.40232846	1.32591300	1.65306135	1.70210617	1.10796046	2.13034279	4.05656695	0.87163709	2.86276311	0.55156255	2.62498300	1.89770030	8.60663398	0.83632402	1.30940412
1145.300000	128	0	0	31.3	1.214600	4095.000000	1	1.98473107	0.65307379	2.13683666	0.92740253	0.59487239	0.17324553	2.37334609	0.90413991	0.75378741	1.17796707	1.14798372	0.18107010	0.58594395	0.22628813	0.81407862	0.35709558	2.25102699	1.40226934	1.32592851	1.65287259	1.70209007	1.10794858	2.13007403	4.05582036	0.87158485	2.86274854	0.55158456	2.62477873	1.89754284	8.60609126	0.83617210	1.30937004
1145.800000	128	0	0	31.3	1.209717	4095.000000	1	1.98468266	0.65306915	2.13692177	0.92731386	0.59484332	0.17324170	2.37316763	0.90414122	0.75375827	1.17790454	1.14790435	0.18106578	0.58593425	0.22628013	0.81400636	0.35708883	2.25110750	1.40217784	1.32597201	1.65289553	1.70210823	1.10789098	2.12995312	4.05612109	0.87161379	2.86279087	0.55154959	2.62520432	1.89769165	8.60604077	0.83635906	1.30947761
1146.400000	128	0	0	31.3	1.212769	4095.000000	1	1.98490761	0.65309303	2.13703593	0.92740810	0.59508798	0.17325595	2.37358179	0.90412291	0.75382295	1.17795716	1.14799315	0.18107380	0.58594711	0.22629037	0.81409465	0.35710465	2.25115312	1.40237070	1.32597235	1.65307865	1.70219822	1.10802251	2.13053892	4.05612957	0.87162531	2.86316082	0.55153766	2.62535817	1.89758198	8.60815516	0.83628047	1.30941046
1146.900000	128	0	0	31.3	1.213379	4095.000000	1	1.98479134	0.65307225	2.13701758	0.92736058	0.59498018	0.17324400	2.37329850	0.90410853	0.75376964	1.17795500	1.14793901	0.18107288	0.58592666	0.22628445	0.81406333	0.35709345	2.25118318	1.40230559	1.32585197	1.65278647	1.70214868	1.10798807	2.13033313	4.05597284	0.87159791	2.86310807	0.55149858	2.62512991	1.89747777	8.60769434	0.83618637	1.30937973
1147.500000	128	0	0	31.3	1.214600	4095.000000	3	1.98477615	0.65308219	2.13692584	0.92736748	0.59496384	0.17323542	2.37330303	0.90405935	0.75378433	1.17801227	1.14793080	0.18106995	0.58595386	0.22628941	0.81403324	0.35709540	2.25136837	1.40246115	1.32593559	1.65310401	1.70241618	1.10809110	2.13201300	4.05675442	0.87182766	2.86398975	0.55162611	2.62724247	1.89832020	8.61208317	0.83750007	1.30992900
1148.000000	128	0	0	31.3	1.212158	4095.000000	3	1.98637608	0.65344504	2.13834868	0.92769777	0.59737479	0.17344071	2.37396883	0.90427514	0.75433596	1.17838319	1.14839433	0.18111682	0.58604241	0.22634048	0.81446270	0.35720347	2.25234237	1.40365363	1.32636356	1.65438759	1.70280553	1.10828798	2.13509502	4.05736034	0.87202825	2.86456961	0.55170551	2.62898551	1.89905915	8.61467393	0.83870762	1.31017563
1148.600000	128	0	0	31.3	1.211548	4095.000000	3	1.98855147	0.65398251	2.14056559	0.92832586	0.60254256	0.17394167	2.37489788	0.90458907	0.75531199	1.17927026	1.14972845	0.18121351	0.58627711	0.22644294	0.81546615	0.35744754	2.25252981	1.40380825	1.32644991	1.65444358	1.70284352	1.10833906	2.13565724	4.05772373	0.87206796	2.86492385	0.55171929	2.62876764	1.89909330	8.61075983	0.83858053	1.31002357
1149.100000	128	0	0	31.3	1.213379	4095.000000	3	1.98895230	0.65404157	2.14066411	0.92837023	0.60384287	0.17416195	2.37511844	0.90462779	0.75553992	1.17956833	1.14996227	0.18124636	0.58633194	0.22647288	0.81578094	0.35752826	2.25260017	1.40371351	1.32641584	1.65454186	1.70289761	1.10833520	2.13561803	4.05780955	0.87208487	2.86454600	0.55174212	2.62859525	1.89920397	8.61376386	0.83853541	1.31000987
1149.700000	128	0	0	31.3	1.212158	4095.000000	3	1.98866891	0.65399777	2.14051607	0.92828682	0.60349527	0.17423600	2.37486783	0.90461994	0.75548584	1.17961388	1.14994857	0.18124404	0.58634544	0.22646728	0.81578712	0.35752293	2.25263723	1.40364941	1.32649511	1.65446090	1.70296740	1.10837322	2.13546676	4.05768771	0.87207308	2.86473214	0.55172772	2.62849170	1.89919941	8.61277181	0.83847877	1.31001355
1150.300000	128	0	0	31.3	1.212158	4095.000000	3	1.98830807	0.65392322	2.14001179	0.92818987	0.60265500	0.17422097	2.37470456	0.90460424	0.75536607	1.17951132	1.14983013	0.18123834	0.58630705	0.22645511	0.81567403	0.35748043	2.25262111	1.40369730	1.32652445	1.65446774	1.70294758	1.10829778	2.13554978	4.05785829	0.87210690	2.86432099	0.55171415	2.62835595	1.89923357	8.61301191	0.83841912	1.31005231
1150.800000	128	0	0	31.3	1.213379	4095.000000	3	1.98800955	0.65383076	2.13963110	0.92810089	0.60173187	0.17417835	2.37464787	0.90464009	0.75519413	1.17936910	1.14963073	0.18122477	0.58627901	0.22644486	0.81552392	0.35744470	2.25243152	1.40370224	1.32658146	1.65450480	1.70289389	1.10835094	2.13524014	4.05786889	0.87211510	2.86460573	0.55175200	2.62835153	1.89928093	8.61213371	0.83836949	1.31005031
1151.400000	128	0	0	31.3	1.210938	4095.000000	3	1.98770395	0.65375179	2.13941017	0.92802891	0.60084492	0.17410829	2.37427489	0.90459325	0.75504404	1.17925199	1.14934673	0.18121027	0.58623662	0.22643510	0.81536197	0.35741163	2.25248791	1.40352966	1.32646846	1.65429496	1.70291702	1.10829808	2.13514696	4.05818148	0.87207923	2.86488564	0.55175879	2.62841593	1.89927820	8.61371015	0.83831185	1.30994638
1151.900000	128	0	0	31.3	1.212769	4095.000000	3	1.98737321	0.65367747	2.13904081	0.92799306	0.60005245	0.17403195	2.37424201	0.90457049	0.75488826	1.17912961	1.14920521	0.18119608	0.58620625	0.22641140	0.81521806	0.35738105	2.25236976	1.40354199	1.32650658	1.65429133	1.70291413	1.10830580	2.13510011	4.05800134	0.87210459	2.86509820	0.55175241	2.62831239	1.89920169	8.61334364	0.83827952	1.31002124
1152.500000	128	0	0	31.3	1.213989	4095.000000	3	1.98714277	0.65360626	2.13875975	0.92791843	0.59938027	0.17396144	2.37429359	0.90453020	0.75479272	1.17903265	1.14903722	0.18118005	0.58616281	0.22639971	0.81511143	0.35734817	2.25244011	1.40355960	1.32651231	1.65428046	1.70288357	1.10829066	2.13502628	4.05794412	0.87209716	2.86504193	0.55171209	2.62834901	1.89937384	8.61319515	0.83821988	1.31003293
1153.000000	128	0	0	31.3	1.213379	4095.000000	3	1.98691283	0.65354942	2.13878525	0.92787568	0.59882905	0.17389676	2.37414623	0.90447736	0.75466068	1.17892300	1.14895445	0.18117342	0.58616028	0.22638995	0.81499963	0.35732044	2.25257868	1.40354269	1.32648937	1.65431751	1.70287490	1.10829452	2.13492597	4.05803419	0.87214302	2.86516558	0.55173883	2.62853590	1.89934925	8.61381442	0.83820559	1.31004329
1153.600000	128	0	0	31.4	1.212158	4095.000000	3	1.98673659	0.65350452	2.13850677	0.92786107	0.59839547	0.17384112	2.37409975	0.90438370	0.75459881	1.17882698	1.14891276	0.18116185	0.58612992	0.22638018	0.81489598	0.35731439	2.25251316	1.40350889	1.32645564	1.65442706	1.70286416	1.10826987	2.13481600	4.05793882	0.87214072	2.86491343	0.55172299	2.62837742	1.89935152	8.61210844	0.83816525	1.31001956
1154.200000	128	0	0	31.4	1.212769	4095.000000	3	1.98650479	0.65347865	2.13849249	0.92776840	0.59804771	0.17378549	2.37416890	0.90439050	0.75453410	1.17877464	1.14879592	0.18115352	0.58611136	0.22637762	0.81482787	0.35729644	2.25247234	1.40351311	1.32653187	1.65432194	1.70285962	1.10832035	2.13483992	4.05785617	0.87214994	2.86487314	0.55170962	2.62846013	1.89941574	8.61182416	0.83814069	1.30996844
1154.700000	128	0	0	31.4	1.213379	4095.000000	3	1.98647677	0.65345433	2.13837622	0.92780318	0.59777659	0.17374993	2.37411279	0.90435336	0.75450803	1.17875203	1.14873385	0.18114920	0.58610398	0.22637394	0.81475878	0.35728453	2.25250993	1.40355396	1.32655852	1.65437712	1.70285590	1.10829184	2.13474574	4.05783180	0.87215020	2.86515030	0.55174891	2.62838057	1.89938250	8.61220952	0.83812139	1.30997913
1155.300000	128	0	0	31.4	1.213379	4095.000000	3	1.98635993	0.65345632	2.13837316	0.92777344	0.59759545	0.17370687	2.37379372	0.90439416	0.75442128	1.17875946	1.14866296	0.18114334	0.58607573	0.22635905	0.81470918	0.35727866	2.25243958	1.40355432	1.32659023	1.65438840	1.70291991	1.10826007	2.13458079	4.05778836	0.87213175	2.86476062	0.55174624	2.62836858	1.89936929	8.61377966	0.83812165	1.31004262
1155.800000	128	0	0	31.4	1.213989	4095.000000	3	1.98640743	0.65344371	2.13830380	0.92775671	0.59744983	0.17367407	2.37379316	0.90438919	0.75440872	1.17869163	1.14863740	0.18113995	0.58607446	0.22635569	0.81466477	0.35726622	2.25246858	1.40354023	1.32655279	1.65441136	1.70297979	1.10834025	2.13473861	4.05800770	0.87216301	2.86476409	0.55175652	2.62832565	1.89945719	8.61239905	0.83806602	1.31001890
1156.400000	128	0	0	31.4	1.212158	4095.000000	3	1.98616569	0.65343509	2.13825077	0.92776760	0.59729763	0.17363898	2.37388553	0.90437088	0.75436179	1.17867119	1.14859542	0.18113502	0.58606075	0.22635585	0.81463294	0.35725431	2.25239017	1.40358531	1.32656122	1.65439404	1.70294964	1.10832837	2.13460624	4.05808929	0.87212483	2.86531425	0.55175303	2.62833259	1.89946402	8.61266124	0.83803946	1.31005165
1156.900000	128	0	0	31.4	1.212769	4095.000000	3	1.98614575	0.65343663	2.13814063	0.92777052	0.59721984	0.17362182	2.37393426	0.90437481	0.75435895	1.17867212	1.14861489	0.18113363	0.58607551	0.22635649	0.81461073	0.35725253	2.25238265	1.40353530	1.32654739	1.65440692	1.70291289	1.10830551	2.13453446	4.05798756	0.87214149	2.86544278	0.55175755	2.62831239	1.89944489	8.61305614	0.83802442	1.31002157
1157.500000	128	0	0	31.4	1.213379	4095.000000	3	1.98616237	0.65341054	2.13818040	0.92777450	0.59713228	0.17359607	2.37399830	0.90439338	0.75430965	1.17866283	1.14848590	0.18112916	0.58606118	0.22635921	0.81456459	0.35724098	2.25245837	1.40353565	1.32664556	1.65445083	1.70288192	1.10829778	2.13426976	4.05783286	0.87215353	2.86521282	0.55173575	2.62841088	1.89955421	8.61343526	0.83802392	1.31004764
1158.100000	128	0	0	31.4	1.213379	4095.000000	3	1.98615097	0.65340435	2.13829462	0.92773813	0.59706129	0.17357048	2.37404591	0.90437481	0.75430064	1.17861452	1.14846612	0.18113055	0.58605106	0.22635233	0.81455719	0.35723404	2.25234398	1.40353283	1.32660777	1.65442706	1.70291124	1.10837767	2.13442858	4.05767605	0.87218043	2.86542680	0.55177648	2.62842603	1.89945264	8.61426944	0.83804021	1.31001856
1158.600000	128	0	0	31.4	1.212769	4095.000000	3	1.98612343	0.65340346	2.13811258	0.92769405	0.59699159	0.17356451	2.37410825	0.90437952	0.75428714	1.17859222	1.14845974	0.18112499	0.58605021	0.22634816	0.81454757	0.35722569	2.25247825	1.40347226	1.32660744	1.65438477	1.70292941	1.10835570	2.13455584	4.05778095	0.87216378	2.86526215	0.55172752	2.62833890	1.89953098	8.61423468	0.83797982	1.31006635
1159.200000	128	0	0	31.4	1.212769	4095.000000	3	1.98609921	0.65340722	2.13818805	0.92772273	0.59698734	0.17354444	2.37419497	0.90438946	0.75426130	1.17859810	1.14845122	0.18112407	0.58604199	0.22634944	0.81451007	0.35722551	2.25242776	1.40351839	1.32657977	1.65428731	1.70292280	1.10832243	2.13441585	4.05783604	0.87215378	2.86544834	0.55172670	2.62841846	1.89956377	8.61372910	0.83798258	1.31000085
1159.700000	128	0	0	31.4	1.212769	4095.000000	3	1.98609209	0.65341297	2.13826046	0.92771025	0.59691764	0.17353034	2.37385493	0.90437559	0.75425040	1.17860275	1.14849411	0.18112284	0.58605295	0.22634960	0.81450217	0.35722924	2.25230155	1.40353495	1.32656628	1.65443955	1.70290215	1.10828115	2.13429318	4.05783286	0.87217428	2.86538095	0.55171703	2.62850685	1.89972867	8.61303086	0.83794950	1.31002324
1160.300000	128	0	0	31.4	1.211548	4095.000000	3	1.98611915	0.65339395	2.13810748	0.92771529	0.59688215	0.17352743	2.37402324	0.90428325	0.75427813	1.17858695	1.14851632	0.18112700	0.58604093	0.22634816	0.81449946	0.35723422	2.25241917	1.40352086	1.32655245	1.65429415	1.70289720	1.10829481	2.13423821	4.05779790	0.87219222	2.86537052	0.55171847	2.62853400	1.89972548	8.61304034	0.83792921	1.31009743
1160.800000	128	0	0	31.4	1.210938	4095.000000	3	1.98607357	0.65340590	2.13801723	0.92773706	0.59684709	0.17351655	2.37393596	0.90431359	0.75423618	1.17856682	1.14846704	0.18112607	0.58604937	0.22634992	0.81449897	0.35722871	2.25240789	1.40349128	1.32658855	1.65438880	1.70283856	1.10830046	2.13431354	4.05803630	0.87216224	2.86529758	0.55173102	2.62863440	1.89972639	8.61464233	0.83793297	1.31006134
1161.400000	128	0	0	31.4	1.213989	4095.000000	3	1.98609019	0.65340280	2.13812329	0.92770547	0.59683158	0.17350046	2.37385323	0.90431255	0.75422931	1.17859532	1.14845274	0.18112484	0.58604157	0.22634848	0.81449551	0.35722836	2.25227202	1.40346170	1.32661351	1.65450601	1.70285921	1.10833105	2.13445149	4.05783816	0.87215404	2.86534274	0.55179767	2.62849296	1.89978606	8.61288554	0.83789939	1.31003093
1161.900000	128	0	0	31.4	1.212769	4095.000000	3	1.98617567	0.65339639	2.13818499	0.92772804	0.59679844	0.17349341	2.37374329	0.90433897	0.75425585	1.17858881	1.14846247	0.18111836	0.58602660	0.22634416	0.81446911	0.35721520	2.25236385	1.40349445	1.32654942	1.65443955	1.70291619	1.10833015	2.13437259	4.05791657	0.87217812	2.86532467	0.55173492	2.62845445	1.89980155	8.61241800	0.83791944	1.31004730
1162.500000	128	0	0	31.4	1.213379	4095.000000	3	1.98619134	0.65340833	2.13809167	0.92770175	0.59682160	0.17347947	2.37385833	0.90434106	0.75429827	1.17861018	1.14850111	0.18112345	0.58602997	0.22635121	0.81447306	0.35722267	2.25238426	1.40351206	1.32655481	1.65435094	1.70282741	1.10836995	2.13459759	4.05817724	0.87214738	2.86521282	0.55173801	2.62846455	1.89978242	8.61177362	0.83787710	1.31000152
1163.100000	128	0	0	31.4	1.211548	4095.000000	3	1.98617804	0.65340059	2.13821456	0.92769245	0.59681076	0.17347794	2.37374442	0.90432013	0.75426130	1.17865818	1.14845274	0.18111883	0.58602744	0.22634576	0.81449428	0.35722285	2.25231659	1.40348740	1.32649578	1.65454105	1.70285425	1.10834263	2.13431863	4.05818148	0.87217274	2.86547752	0.55174130	2.62863819	1.89978287	8.61278129	0.83787008	1.30999584
1163.600000	128	0	0	31.4	1.212769	4095.000000	6	1.98667579	0.65348263	2.13849963	0.92776441	0.59753443	0.17352191	2.37407765	0.90428561	0.75451893	1.17860708	1.14862371	0.18113702	0.58607910	0.22636721	0.81476347	0.35726960	2.25252981	1.40391956	1.32652951	1.65468083	1.70259495	1.10819058	2.13421327	4.05698745	0.87186609	2.86403489	0.55166498	2.62692821	1.89892801	8.60944945	0.83717473	1.30966437
1164.200000	128	0	0	31.4	1.213379	4095.000000	6	1.98526549	0.65316466	2.13733562	0.92737120	0.59542672	0.17331600	2.37330190	0.90412631	0.75389213	1.17813889	1.14803664	0.18107750	0.58591021	0.22629325	0.81413017	0.35710234	2.25139199	1.40258434	1.32615479	1.65344979	1.70232619	1.10796758	2.13124737	4.05634137	0.87176465	2.86369536	0.55159258	2.62606706	1.89840533	8.61062720	0.83660637	1.30955445
1164.700000	128	0	0	31.4	1.212769	4095.000000	6	1.98511313	0.65313017	2.13716080	0.92732182	0.59514592	0.17324032	2.37333193	0.90411454	0.75385612	1.17809060	1.14801444	0.18106856	0.58591380	0.22628237	0.81406826	0.35709060	2.25110267	1.40247452	1.32604215	1.65339222	1.70230224	1.10798510	2.13065427	4.05619734	0.87176286	2.86381270	0.55157571	2.62585702	1.89831793	8.60843293	0.83635080	1.30948195
1165.300000	130	0	0	31.4	1.212769	4095.000000	6	1.98499636	0.65309148	2.13709709	0.92732023	0.59502220	0.17320034	2.37321125	0.90412814	0.75378362	1.17796924	1.14790343	0.18107072	0.58588976	0.22627532	0.81405100	0.35708598	2.25102967	1.40239568	1.32605092	1.65308429	1.70219863	1.10798332	2.13001967	4.05598873	0.87170010	2.86350236	0.55155268	2.62567412	1.89826103	8.60923792	0.83618762	1.30948463
1165.800000	130	0	0	31.4	1.212158	4095.000000	6	1.98505332	0.65311403	2.13713837	0.92729926	0.59503833	0.17317828	2.37342201	0.90413180	0.75379144	1.17801537	1.14784018	0.18106378	0.58590115	0.22627821	0.81406703	0.35708794	2.25111877	1.40238583	1.32602462	1.65320585	1.70221267	1.10794591	2.13016344	4.05611580	0.87171291	2.86362941	0.55152471	2.62549880	1.89807668	8.61060509	0.83602095	1.30943652
1166.400000	130	0	0	31.4	1.212769	4095.000000	6	1.98485730	0.65306252	2.13700280	0.92726979	0.59482083	0.17314473	2.37323391	0.90406851	0.75372416	1.17797852	1.14782376	0.18106023	0.58589482	0.22627228	0.81400660	0.35707070	2.25115956	1.40216482	1.32599056	1.65302915	1.70223289	1.10789721	2.12955946	4.05569542	0.87166271	2.86362038	0.55147740	2.62528377	1.89790190	8.61071878	0.83586055	1.30935668
1167.000000	130	0	0	31.4	1.213379	4095.000000	6	1.98479940	0.65304837	2.13679997	0.92727006	0.59476354	0.17312007	2.37328660	0.90406929	0.75368933	1.17792714	1.14781677	0.18105684	0.58587543	0.22627020	0.81398983	0.35706821	2.25100015	1.40216693	1.32594537	1.65293457	1.70216313	1.10788148	2.12957114	4.05557365	0.87158280	2.86335935	0.55147925	2.62537015	1.89778722	8.61057983	0.83574871	1.30944053
1167.500000	130	0	0	31.4	1.210938	4095.000000	6	1.98467080	0.65302184	2.13693349	0.92727112	0.59477373	0.17310368	2.37328773	0.90405595	0.75368602	1.17795438	1.14786573	0.18105375	0.58588112	0.22626316	0.81396024	0.35707621	2.25080747	1.40213772	1.32591603	1.65286374	1.70205457	1.10790998	2.12937916	4.05540213	0.87159919	2.86304004	0.55148460	2.62518603	1.89765706	8.60882752	0.83563938	1.30936503
1168.100000	130	0	0	31.4	1.212158	4095.000000	6	1.98465941	0.65300681	2.13688558	0.92728864	0.59474614	0.17308163	2.37318689	0.90400940	0.75364504	1.17792683	1.14786177	0.18105268	0.58586952	0.22626636	0.81396394	0.35706661	2.25100552	1.40211098	1.32583072	1.65288627	1.70207604	1.10786604	2.12925322	4.05541060	0.87160124	2.86326841	0.55150681	2.62529890	1.89742863	8.60672234	0.83557684	1.30933630
1168.600000	130	0	0	31.4	1.213379	4095.000000	6	1.98464802	0.65302538	2.13671283	0.92726979	0.59471877	0.17306616	2.37327640	0.90405935	0.75359790	1.17793859	1.14782741	0.18105144	0.58586383	0.22626540	0.81391954	0.35706092	2.25085792	1.40203849	1.32583780	1.65274260	1.70206943	1.10792928	2.12919025	4.05530473	0.87157153	2.86310390	0.55150743	2.62504038	1.89756878	8.60651092	0.83546527	1.30937138
1169.200000	130	0	0	31.5	1.213379	4095.000000	6	1.98460721	0.65299111	2.13695795	0.92724272	0.59464155	0.17305299	2.37324468	0.90402222	0.75362443	1.17794261	1.14789097	0.18104712	0.58587079	0.22625884	0.81391288	0.35706874	2.25086061	1.40205996	1.32584590	1.65269069	1.70204714	1.10789514	2.12909427	4.05523803	0.87159048	2.86320733	0.55148234	2.62507632	1.89746458	8.60926949	0.83538273	1.30924979
1169.700000	130	0	0	31.5	1.211548	4095.000000	6	1.98446390	0.65298205	2.13670009	0.92722599	0.59469565	0.17303170	2.37322881	0.90404079	0.75360358	1.17796181	1.14776477	0.18104728	0.58586784	0.22625419	0.81393113	0.35705915	2.25073717	1.40197621	1.32585736	1.65254382	1.70204384	1.10787643	2.12902522	4.05514170	0.87155514	2.86338781	0.55148213	2.62498363	1.89734491	8.60909585	0.83534946	1.30923008
1170.300000	130	0	0	31.5	1.210938	4095.000000	6	1.98442025	0.65298315	2.13678927	0.92723475	0.59467549	0.17302526	2.37311098	0.90403294	0.75357302	1.17794912	1.14771460	0.18105129	0.58583495	0.22625772	0.81394544	0.35705204	2.25089066	1.40208670	1.32587119	1.65257360	1.70210988	1.10787821	2.12878251	4.05537143	0.87155104	2.86343224	0.55142187	2.62490987	1.89723207	8.60910217	0.83528868	1.30922173
1170.900000	130	0	0	31.5	1.213379	4095.000000	6	1.98436948	0.65298426	2.13669194	0.92723183	0.59469713	0.17302634	2.37309001	0.90409126	0.75353252	1.17794385	1.14780673	0.18104635	0.58585540	0.22625483	0.81396122	0.35705772	2.25084934	1.40208635	1.32593053	1.65264482	1.70202857	1.10784615	2.12883329	4.05534602	0.87154848	2.86369189	0.55141673	2.62503597	1.89719704	8.60904219	0.83530419	1.30921839
1171.400000	130	0	0	31.5	1.211548	4095.000000	6	1.98429024	0.65299288	2.13650748	0.92726555	0.59472174	0.17301240	2.37341974	0.90409885	0.75352115	1.17794200	1.14772007	0.18103756	0.58585224	0.22625355	0.81395530	0.35705897	2.25089173	1.40198325	1.32586478	1.65257319	1.70207562	1.10781260	2.12867183	4.05521263	0.87151160	2.86351971	0.55139041	2.62489221	1.89716110	8.60871703	0.83521515	1.30920235
1172.000000	130	0	0	31.5	1.211548	4095.000000	6	1.98424564	0.65296790	2.13649933	0.92725732	0.59467868	0.17299815	2.37333476	0.90414854	0.75349225	1.17794385	1.14769483	0.18103710	0.58585160	0.22625307	0.81392522	0.35705506	2.25090676	1.40192906	1.32587557	1.65258325	1.70199266	1.10782448	2.12877947	4.05530156	0.87149239	2.86377659	0.55139843	2.62512172	1.89710241	8.60805731	0.83523941	1.30918231
1172.500000	130	0	0	31.5	1.213379	4095.000000	6	1.98422856	0.65296768	2.13655232	0.92726289	0.59477373	0.17299724	2.37351267	0.90407269	0.75351949	1.17793457	1.14775534	0.18104204	0.58584570	0.22625163	0.81395530	0.35705897	2.25084773	1.40201668	1.32587422	1.65248869	1.70204467	1.10782507	2.12891046	4.05519463	0.87149546	2.86358428	0.55138609	2.62487015	1.89716292	8.60721779	0.83515112	1.30918332
1173.100000	130	0	0	31.5	1.212769	4095.000000	6	1.98425608	0.65295795	2.13658595	0.92726130	0.59469225	0.17298774	2.37327017	0.90407688	0.75351025	1.17791940	1.14773862	0.18104157	0.58585181	0.22624667	0.81394026	0.35705648	2.25087295	1.40198219	1.32587119	1.65227103	1.70199142	1.10783487	2.12872616	4.05506759	0.87145372	2.86361483	0.55135339	2.62469993	1.89698140	8.61019775	0.83507534	1.30914958
1173.700000	130	0	0	31.5	1.213989	4095.000000	6	1.98413462	0.65295242	2.13650646	0.92719441	0.59466573	0.17298207	2.37347697	0.90405046	0.75348420	1.17791011	1.14769179	0.18103988	0.58585709	0.22624379	0.81396344	0.35705381	2.25087402	1.40204271	1.32584522	1.65239535	1.70209833	1.10783160	2.12891148	4.05516393	0.87145731	2.86360441	0.55135503	2.62516144	1.89703599	8.60891591	0.83520564	1.30924578
1174.200000	130	0	0	31.5	1.215210	4095.000000	7	1.98425039	0.65295242	2.13642035	0.92722944	0.59485626	0.17299065	2.37333532	0.90400365	0.75350836	1.17793240	1.14776021	0.18103834	0.58584760	0.22625099	0.81399476	0.35707514	2.25107690	1.40249142	1.32599562	1.65320866	1.70303967	1.10851607	2.13560835	4.05789432	0.87274702	2.86986670	0.55182894	2.63771576	1.90300150	8.62731059	0.84209908	1.31174410
1174.700000	130	0	0	31.5	1.212158	4095.000000	7	1.98960624	0.65427986	2.14172775	0.92866113	0.60689880	0.17394672	2.37549950	0.90472565	0.75594153	1.17974125	1.15034840	0.18126502	0.58640027	0.22650090	0.81631686	0.35765646	2.25714875	1.40995477	1.32799645	1.66096743	1.70524451	1.10957556	2.15785818	4.06061755	0.87330434	2.87229542	0.55206883	2.64179144	1.90363853	8.63180411	0.84616525	1.31170162
1175.300000	130	0	0	31.5	1.211548	4095.000000	7	1.98891806	0.65407078	2.14096839	0.92838616	0.60598400	0.17418816	2.37524488	0.90456526	0.75541919	1.17969011	1.15009625	0.18124651	0.58627521	0.22644438	0.81590416	0.35751137	2.25552342	1.40737662	1.32712566	1.65791700	1.70378356	1.10881252	2.14849245	4.05767711	0.87230470	2.86582284	0.55171806	2.63193910	1.89974598	8.61804694	0.84215938	1.31028526
1175.900000	130	0	0	31.5	1.212769	4095.000000	7	1.98615430	0.65340391	2.13807383	0.92758492	0.59913975	0.17374472	2.37410599	0.90425892	0.75432008	1.17879260	1.14875484	0.18113317	0.58601605	0.22633472	0.81483873	0.35725982	2.25315776	1.40448112	1.32640606	1.65504421	1.70294097	1.10833342	2.13924180	4.05643774	0.87190861	2.86442585	0.55150949	2.62846455	1.89843401	8.61309405	0.83982431	1.30969277
1176.400000	130	0	0	31.5	1.212769	4095.000000	7	1.98520711	0.65319495	2.13740036	0.92740677	0.59710019	0.17349418	2.37375406	0.90415587	0.75395847	1.17842933	1.14833836	0.18109585	0.58594100	0.22629453	0.81446072	0.35716863	2.25223765	1.40358707	1.32617199	1.65400621	1.70245334	1.10815702	2.13527681	4.05600249	0.87174185	2.86358775	0.55146815	2.62721723	1.89784593	8.60955995	0.83861688	1.30954109
1177.000000	130	0	0	31.5	1.212158	4095.000000	7	1.98480842	0.65309104	2.13712920	0.92736509	0.59631662	0.17334756	2.37353420	0.90414567	0.75378149	1.17824602	1.14805884	0.18106979	0.58589883	0.22628365	0.81428582	0.35711993	2.25173773	1.40315816	1.32602529	1.65365591	1.70233940	1.10807893	2.13348706	4.05560436	0.87163786	2.86325800	0.55143359	2.62651369	1.89755741	8.61212107	0.83786432	1.30937906
1177.600000	130	0	0	31.5	1.211548	4095.000000	7	1.98461575	0.65305036	2.13699516	0.92731333	0.59586385	0.17326023	2.37344977	0.90412213	0.75366209	1.17817109	1.14793901	0.18106116	0.58586151	0.22627372	0.81420195	0.35710927	2.25139683	1.40284201	1.32601079	1.65328595	1.70223454	1.10804508	2.13224182	4.05553977	0.87157870	2.86334130	0.55138711	2.62625503	1.89735583	8.61030195	0.83743395	1.30927417
1178.100000	130	0	0	31.5	1.212769	4095.000000	7	1.98454125	0.65305589	2.13695031	0.92727351	0.59562457	0.17319299	2.37354326	0.90414828	0.75362395	1.17810577	1.14786420	0.18105576	0.58585814	0.22626684	0.81413979	0.35709380	2.25128302	1.40269874	1.32591367	1.65318411	1.70214745	1.10800381	2.13145324	4.05542648	0.87155642	2.86347251	0.55139987	2.62604120	1.89726847	8.60825932	0.83703350	1.30928252
1178.700000	130	0	0	31.5	1.214600	4095.000000	7	1.98451800	0.65304682	2.13689782	0.92724829	0.59543139	0.17314443	2.37341351	0.90415691	0.75356260	1.17805035	1.14787059	0.18105545	0.58586594	0.22625627	0.81410427	0.35708598	2.25120680	1.40251570	1.32585129	1.65281424	1.70209502	1.10797530	2.13090175	4.05518404	0.87153414	2.86373146	0.55134249	2.62570124	1.89716246	8.60716098	0.83669749	1.30924210
1179.300000	130	0	0	31.5	1.212769	4095.000000	7	1.98434575	0.65300371	2.13675564	0.92725307	0.59528430	0.17310736	2.37336252	0.90412788	0.75350386	1.17803487	1.14774744	0.18104774	0.58585076	0.22625483	0.81403793	0.35707763	2.25098083	1.40239604	1.32586276	1.65266937	1.70210534	1.10795274	2.13071474	4.05521368	0.87150033	2.86375576	0.55134598	2.62563439	1.89705601	8.60753023	0.83648446	1.30918064
1179.800000	130	0	0	31.5	1.212158	4095.000000	7	1.98432677	0.65301499	2.13663691	0.92724245	0.59521383	0.17308086	2.37332399	0.90411297	0.75353370	1.17801846	1.14779335	0.18104605	0.58584633	0.22625563	0.81401844	0.35706288	2.25116600	1.40235979	1.32590019	1.65271162	1.70216643	1.10795630	2.13038902	4.05501890	0.87151672	2.86364746	0.55133652	2.62568106	1.89688905	8.60694639	0.83631776	1.30919701
1180.300000	130	0	0	31.5	1.212158	4095.000000	7	1.98439463	0.65299995	2.13649729	0.92726077	0.59512618	0.17305804	2.37333136	0.90402562	0.75351854	1.17800051	1.14774287	0.18104574	0.58584528	0.22624971	0.81399526	0.35706377	2.25104202	1.40227145	1.32584927	1.65274985	1.70204219	1.10792780	2.13005675	4.05509088	0.87148881	2.86345168	0.55140151	2.62538655	1.89682764	8.60684856	0.83616184	1.30917363
1180.900000	130	0	0	31.5	1.212769	4095.000000	7	1.98433911	0.65298868	2.13656964	0.92724086	0.59504979	0.17303246	2.37331493	0.90403634	0.75348467	1.17797295	1.14771429	0.18103556	0.58585097	0.22624427	0.81397528	0.35705879	2.25095346	1.40234993	1.32589850	1.65254583	1.70211896	1.10792364	2.13009943	4.05477437	0.87148548	2.86351208	0.55130938	2.62546979	1.89671711	8.60691483	0.83599793	1.30919501
1181.400000	130	0	0	31.5	1.213379	4095.000000	7	1.98420104	0.65300172	2.13650188	0.92723767	0.59502135	0.17301500	2.37336989	0.90401332	0.75348136	1.17795314	1.14770213	0.18103649	0.58583474	0.22623803	0.81398589	0.35705915	2.25072966	1.40221162	1.32583072	1.65249272	1.70202733	1.10789039	2.12969711	4.05478813	0.87146166	2.86340447	0.55139308	2.62542817	1.89676987	8.60557698	0.83591410	1.30913288
1182.000000	130	0	0	31.5	1.212769	4095.000000	7	1.98417969	0.65298183	2.13654773	0.92722546	0.59500798	0.17299923	2.37320389	0.90403529	0.75344725	1.17794261	1.14774470	0.18103417	0.58582926	0.22624395	0.81395456	0.35706075	2.25085792	1.40224928	1.32584421	1.65261222	1.70208718	1.10787940	2.12994296	4.05488234	0.87149675	2.86340100	0.55133118	2.62550384	1.89669482	8.60626795	0.83593037	1.30915860
1182.600000	130	0	0	31.5	1.215210	4095.000000	7	1.98419582	0.65300769	2.13668837	0.92723714	0.59509456	0.17299387	2.37311947	0.90406563	0.75349462	1.17800608	1.14775108	0.18103571	0.58582799	0.22624827	0.81397775	0.35706963	2.25089710	1.40235732	1.32576936	1.65260056	1.70207108	1.10784407	2.13004202	4.05486329	0.87151826	2.86349889	0.55138444	2.62590054	1.89669800	8.60658980	0.83599618	1.30914390
1183.100000	130	0	0	31.5	1.213379	4095.000000	7	1.98426320	0.65300150	2.13671436	0.92722095	0.59509520	0.17299096	2.37323674	0.90403477	0.75348088	1.17798038	1.14777450	0.18103618	0.58581555	0.22623851	0.81395136	0.35706163	2.25085417	1.40223204	1.32581623	1.65254583	1.70201412	1.10785505	2.12967171	4.05492997	0.87145654	2.86351069	0.55134763	2.62525098	1.89662295	8.60789003	0.83570993	1.30911250
1183.700000	130	0	0	31.5	1.213379	4095.000000	7	1.98426367	0.65297365	2.13660124	0.92719892	0.59494687	0.17296615	2.37326167	0.90401751	0.75341812	1.17797945	1.14770456	0.18102538	0.58580312	0.22623995	0.81393755	0.35705221	2.25081606	1.40213315	1.32581623	1.65234666	1.70197986	1.10792097	2.12949648	4.05499667	0.87141736	2.86329271	0.55132562	2.62535754	1.89660021	8.60523942	0.83564289	1.30909948
1184.300000	130	0	0	31.5	1.212158	4095.000000	7	1.98419440	0.65297519	2.13668735	0.92719494	0.59491016	0.17294853	2.37316026	0.90403712	0.75339348	1.17795933	1.14768692	0.18102986	0.58580607	0.22623787	0.81393163	0.35705630	2.25087832	1.40213737	1.32580982	1.65237322	1.70193694	1.10786574	2.12909326	4.05483365	0.87143323	2.86322121	0.55135483	2.62512865	1.89655473	8.60550442	0.83551030	1.30909647
1184.800000	0	0	0	31.5	1.212158	4095.000000	0	1.98409999	0.65294756	2.13664710	0.92718273	0.59488109	0.17293184	2.37343221	0.90406799	0.75335582	1.17791630	1.14766807	0.18103217	0.58580607	0.22623755	0.81393212	0.35704706	2.25089978	1.40207966	1.32571575	1.65234224	1.70197615	1.10783843	2.12909732	4.05495115	0.87143528	2.86348292	0.55132994	2.62517090	1.89661340	8.60581676	0.83546702	1.30910816
1185.300000	0	0	0	31.5	1.212769	4095.000000	0	1.98422144	0.65298558	2.13678621	0.92722387	0.59498952	0.17292189	2.37340558	0.90406851	0.75337619	1.17791073	1.14769787	0.18103032	0.58580333	0.22623322	0.81393089	0.35704902	2.25099532	1.40198641	1.32585062	1.65206143	1.70201990	1.10784793	2.12951985	4.05485164	0.87147037	2.86363704	0.55135483	2.62570061	1.89670164	8.60611019	0.83572119	1.30917630
1185.900000	0	0	0	31.5	1.213989	4095.000000	0	1.98416499	0.65300349	2.13682035	0.92727510	0.59511027	0.17293414	2.37343958	0.90406616	0.75338993	1.17791475	1.14767415	0.18103448	0.58583811	0.22623098	0.81394248	0.35704795	2.25096258	1.40207825	1.32584826	1.65225131	1.70201454	1.10789039	2.12981902	4.05488446	0.87150340	2.86378145	0.55136100	2.62582801	1.89679262	8.60540031	0.83575797	1.30915826
1186.500000	0	0	0	31.5	1.212158	4095.000000	0	1.98429309	0.65301432	2.13692432	0.92730006	0.59511663	0.17293567	2.37342371	0.90405255	0.75342522	1.17792961	1.14769696	0.18103309	0.58584549	0.22623322	0.81397849	0.35705612	2.25105114	1.40214934	1.32589243	1.65225252	1.70207851	1.10786099	2.13005879	4.05477331	0.87146371	2.86386616	0.55134496	2.62589865	1.89691271	8.60664660	0.83579000	1.30916160
1187.000000	0	0	0	31.5	1.212158	4095.000000	0	1.98433057	0.65303997	2.13691667	0.92727829	0.59516608	0.17294486	2.37337782	0.90405465	0.75343327	1.17790763	1.14761821	0.18103155	0.58580754	0.22623771	0.81400907	0.35705968	2.25113702	1.40225491	1.32584421	1.65231448	1.70217263	1.10789692	2.13026556	4.05473203	0.87144629	2.86365718	0.55135565	2.62604561	1.89681127	8.60484194	0.83580201	1.30920670
1187.600000	0	0	0	31.5	1.212769	4095.000000	0	1.98445678	0.65303643	2.13700790	0.92729767	0.59519686	0.17294149	2.37328263	0.90404209	0.75347520	1.17792868	1.14768662	0.18103448	0.58583094	0.22624699	0.81399230	0.35706608	2.25105114	1.40234536	1.32588501	1.65253859	1.70218212	1.10781587	2.13038242	4.05462512	0.87147626	2.86381547	0.55136984	2.62606264	1.89684857	8.60645096	0.83583979	1.30926048
1188.100000	0	0	0	31.5	1.212769	4095.000000	0	1.98444587	0.65304771	2.13687335	0.92730298	0.59522572	0.17293659	2.37337838	0.90400260	0.75343777	1.17794200	1.14769118	0.18103417	0.58582188	0.22624459	0.81400586	0.35706768	2.25100659	1.40240483	1.32587287	1.65248869	1.70217180	1.10788237	2.13031942	4.05475320	0.87148112	2.86371133	0.55138177	2.62615474	1.89684402	8.60766278	0.83584754	1.30913956
1188.700000	0	0	0	31.5	1.212158	4095.000000	0	1.98446438	0.65305014	2.13678468	0.92728837	0.59529088	0.17294761	2.37345431	0.90402065	0.75345862	1.17795035	1.14766990	0.18103772	0.58584781	0.22624475	0.81401203	0.35707550	2.25114400	1.40239216	1.32589917	1.65266373	1.70214125	1.10789811	2.13050081	4.05468334	0.87149905	2.86381964	0.55138218	2.62609418	1.89697185	8.60518263	0.83591160	1.30918398
1189.300000	0	0	0	31.6	1.212158	4095.000000	0	1.98456260	0.65305655	2.13685603	0.92730244	0.59530064	0.17294394	2.37339991	0.90399162	0.75350433	1.17796428	1.14781068	0.18103633	0.58582546	0.22624779	0.81403349	0.35707870	2.25111609	1.40252556	1.32590996	1.65278446	1.70219533	1.10791948	2.13076759	4.05458807	0.87153260	2.86388560	0.55137765	2.62601660	1.89701461	8.60596821	0.83600694	1.30928887
1189.800000	0	0	0	31.6	1.212769	4095.000000	0	1.98459392	0.65304793	2.13698139	0.92732527	0.59533503	0.17295006	2.37347584	0.90400548	0.75347496	1.17797140	1.14783592	0.18103726	0.58582272	0.22625131	0.81401721	0.35707727	2.25120841	1.40263573	1.32591806	1.65277560	1.70223207	1.10793166	2.13109285	4.05465688	0.87153132	2.86391893	0.55141632	2.62629352	1.89705282	8.60682647	0.83600218	1.30929588
1190.400000	0	0	0	31.5	1.212769	4095.000000	0	1.98443686	0.65306782	2.13704102	0.92731704	0.59539128	0.17295083	2.37352853	0.90403686	0.75350741	1.17799524	1.14779031	0.18103926	0.58583200	0.22624875	0.81402411	0.35707959	2.25125726	1.40255864	1.32589445	1.65287259	1.70217263	1.10793344	2.13109031	4.05485482	0.87155667	2.86410085	0.55139370	2.62639508	1.89699186	8.60848344	0.83603922	1.30921438
1190.900000	0	0	0	31.5	1.213379	4095.000000	0	1.98461005	0.65307379	2.13686571	0.92738208	0.59545920	0.17295083	2.37348490	0.90405125	0.75352423	1.17799338	1.14778149	0.18103664	0.58583495	0.22624923	0.81403941	0.35708652	2.25108710	1.40264347	1.32585635	1.65288185	1.70226385	1.10805458	2.13135665	4.05490457	0.87154464	2.86418696	0.55143401	2.62651369	1.89710196	8.60692430	0.83603747	1.30924177
1191.500000	0	0	0	31.6	1.213989	4095.000000	0	1.98477995	0.65307202	2.13708740	0.92733749	0.59548191	0.17296140	2.37339142	0.90402875	0.75348136	1.17802125	1.14772980	0.18103864	0.58582862	0.22625051	0.81406185	0.35708332	2.25117513	1.40264347	1.32600169	1.65293779	1.70221514	1.10800796	2.13124584	4.05484317	0.87157742	2.86429113	0.55139472	2.62642789	1.89711333	8.60929159	0.83606875	1.30933530
1192.000000	0	0	0	31.6	1.214600	4095.000000	0	1.98456213	0.65307269	2.13708180	0.92734492	0.59550951	0.17296599	2.37340558	0.90408263	0.75346951	1.17799122	1.14777024	0.18104219	0.58584022	0.22625275	0.81405544	0.35709078	2.25126585	1.40268078	1.32591165	1.65293779	1.70223331	1.10792512	2.13151119	4.05478072	0.87161174	2.86423071	0.55138876	2.62643230	1.89715609	8.60699372	0.83610353	1.30930056
1192.600000	0	0	0	31.6	1.212769	4095.000000	0	1.98479940	0.65310298	2.13700280	0.92736297	0.59553541	0.17295895	2.37351833	0.90407165	0.75350978	1.17802125	1.14774044	0.18104543	0.58583811	0.22625499	0.81407517	0.35708705	2.25121807	1.40266917	1.32596628	1.65303317	1.70227376	1.10795867	2.13152390	4.05461983	0.87164811	2.86447099	0.55139822	2.62666321	1.89700596	8.60706631	0.83614282	1.30930056
1193.100000	0	0	0	31.6	1.212158	4095.000000	0	1.98475574	0.65308617	2.13713072	0.92736271	0.59556895	0.17297135	2.37360559	0.90407008	0.75349130	1.17802868	1.14768510	0.18104219	0.58584022	0.22625227	0.81405544	0.35709487	2.25116976	1.40266846	1.32594402	1.65298729	1.70220193	1.10797857	2.13154321	4.05484847	0.87164375	2.86446683	0.55140912	2.62671305	1.89711833	8.60838558	0.83614457	1.30933330
1193.700000	0	0	0	31.6	1.212769	4095.000000	0	1.98469690	0.65310541	2.13717150	0.92735368	0.59559400	0.17297518	2.37348774	0.90407949	0.75350859	1.17801506	1.14776568	0.18104111	0.58586678	0.22625259	0.81409046	0.35709700	2.25133563	1.40268782	1.32590086	1.65309757	1.70232536	1.10794502	2.13167336	4.05474261	0.87161328	2.86430918	0.55141097	2.62673451	1.89707329	8.60767225	0.83617961	1.30931158
1194.300000	0	0	0	31.6	1.212158	4095.000000	0	1.98467459	0.65309568	2.13713327	0.92733510	0.59559464	0.17297625	2.37349680	0.90403686	0.75355336	1.17803146	1.14782498	0.18104281	0.58585603	0.22625051	0.81410452	0.35708972	2.25137804	1.40271493	1.32588872	1.65306296	1.70233857	1.10794472	2.13162557	4.05452139	0.87164119	2.86414946	0.55143339	2.62679129	1.89721569	8.60912742	0.83623492	1.30935468
1194.800000	0	0	0	31.6	1.213989	4095.000000	0	1.98478944	0.65309391	2.13707313	0.92739244	0.59564283	0.17297901	2.37338972	0.90400417	0.75356142	1.17806366	1.14786968	0.18104574	0.58585603	0.22626028	0.81412006	0.35710145	2.25138448	1.40273992	1.32593829	1.65307986	1.70234518	1.10793730	2.13180555	4.05463994	0.87158280	2.86445780	0.55143462	2.62668656	1.89736129	8.60810150	0.83624693	1.30928920
1195.400000	0	0	0	31.5	1.212158	4095.000000	0	1.98491948	0.65311292	2.13728720	0.92739828	0.59566236	0.17298131	2.37344071	0.90403137	0.75358321	1.17805097	1.14783227	0.18104851	0.58586784	0.22626300	0.81410131	0.35710447	2.25140971	1.40275330	1.32583848	1.65312937	1.70236706	1.10792512	2.13202977	4.05468545	0.87164324	2.86443210	0.55144634	2.62680517	1.89735219	8.60735349	0.83627171	1.30939309
1196.000000	0	0	0	31.5	1.214600	4095.000000	0	1.98489005	0.65311690	2.13733613	0.92738978	0.59573433	0.17297962	2.37344637	0.90407662	0.75358937	1.17803053	1.14784626	0.18104805	0.58585983	0.22625772	0.81412080	0.35709558	2.25133778	1.40272866	1.32598415	1.65308268	1.70235591	1.10798391	2.13198503	4.05441555	0.87167731	2.86423974	0.55142249	2.62672630	1.89728030	8.60736296	0.83630800	1.30932528
1196.500000	0	0	0	31.5	1.212769	4095.000000	0	1.98478327	0.65311823	2.13728108	0.92738129	0.59573264	0.17299586	2.37339312	0.90408002	0.75358131	1.17807233	1.14777328	0.18104435	0.58586805	0.22626316	0.81413165	0.35710589	2.25131577	1.40280786	1.32595582	1.65326381	1.70233279	1.10800113	2.13202266	4.05490033	0.87165246	2.86416057	0.55143257	2.62691559	1.89731579	8.60700004	0.83630600	1.30935668
1197.100000	0	0	0	31.5	1.213989	4095.000000	0	1.98484781	0.65313371	2.13723572	0.92740067	0.59577425	0.17299785	2.37358519	0.90404759	0.75360026	1.17810050	1.14782619	0.18104944	0.58586699	0.22625868	0.81412425	0.35710216	2.25137965	1.40285926	1.32601652	1.65318129	1.70238605	1.10800618	2.13207554	4.05465582	0.87166629	2.86447099	0.55144573	2.62694210	1.89740452	8.60687065	0.83633778	1.30930123
1197.700000	0	0	0	31.6	1.212158	4095.000000	0	1.98490334	0.65310607	2.13732594	0.92738368	0.59579952	0.17300627	2.37335515	0.90406511	0.75361353	1.17808162	1.14774896	0.18104990	0.58585582	0.22625708	0.81412623	0.35710536	2.25134798	1.40291946	1.32602327	1.65319216	1.70228573	1.10798658	2.13225962	4.05436898	0.87169216	2.86452794	0.55146074	2.62690613	1.89740406	8.60714205	0.83634704	1.30939376
1198.200000	0	0	0	31.6	1.212158	4095.000000	0	1.98481696	0.65314211	2.13727089	0.92736456	0.59582075	0.17300306	2.37323561	0.90407112	0.75361993	1.17809462	1.14780460	0.18104836	0.58585561	0.22626188	0.81415755	0.35710002	2.25140971	1.40293565	1.32600472	1.65323402	1.70233775	1.10793700	2.13225148	4.05460395	0.87168166	2.86450989	0.55142537	2.62683735	1.89753101	8.60802259	0.83636406	1.30932261
1198.700000	0	0	0	31.6	1.213379	4095.000000	0	1.98486917	0.65311735	2.13735601	0.92736828	0.59589974	0.17300581	2.37339538	0.90409545	0.75361235	1.17812063	1.14788580	0.18105268	0.58586257	0.22625868	0.81413560	0.35710891	2.25143118	1.40293812	1.32598415	1.65320544	1.70225725	1.10801064	2.13230335	4.05475002	0.87168858	2.86462657	0.55146095	2.62697617	1.89748460	8.60918109	0.83640361	1.30936002
1199.300000	0	0	0	31.6	1.213989	4095.000000	0	1.98494843	0.65311469	2.13746051	0.92736642	0.59590398	0.17300474	2.37335006	0.90409545	0.75360713	1.17810855	1.14787515	0.18104512	0.58584844	0.22626012	0.81415138	0.35710909	2.25157398	1.40293671	1.32600573	1.65335518	1.70234311	1.10805547	2.13249101	4.05441661	0.87170241	2.86478493	0.55148707	2.62699952	1.89749916	8.61045352	0.83641513	1.30939309
1199.900000	0	0	0	31.6	1.211548	4095.000000	0	1.98496931	0.65314388	2.13730453	0.92741899	0.59591864	0.17300734	2.37353986	0.90404889	0.75361471	1.17809121	1.14784413	0.18105206	0.58586320	0.22626172	0.81414694	0.35710784	2.25158579	1.40295783	1.32598887	1.65338417	1.70231215	1.10801865	2.13242032	4.05479977	0.87170497	2.86475853	0.55146095	2.62715665	1.89753920	8.60968624	0.83644441	1.30940645
1200.500000	0	0	0	31.6	1.213989	4095.000000	0	1.98497596	0.65313548	2.13746153	0.92742668	0.59596323	0.17301056	2.37332286	0.90407583	0.75364717	1.17809648	1.14782954	0.18105113	0.58587690	0.22626124	0.81413387	0.35711087	2.25155251	1.40303951	1.32594706	1.65342362	1.70245540	1.10800499	2.13248440	4.05522110	0.87170497	2.86471894	0.55147637	2.62714907	1.89770166	8.61254120	0.83643039	1.30941046
1201.000000	0	0	0	31.6	1.215210	4095.000000	0	1.98492517	0.65315007	2.13744828	0.92743863	0.59598170	0.17302618	2.37317216	0.90408159	0.75362135	1.17808998	1.14783197	0.18105422	0.58588892	0.22627308	0.81414546	0.35711282	2.25147198	1.40300959	1.32595212	1.65327508	1.70233155	1.10796996	2.13265835	4.05467804	0.87168704	2.86442585	0.55148378	2.62731568	1.89761338	8.61110721	0.83647195	1.30937572
1201.600000	0	0	0	31.5	1.212769	4095.000000	0	1.98500064	0.65314211	2.13742483	0.92744129	0.59599636	0.17302649	2.37313817	0.90407976	0.75367394	1.17810917	1.14786208	0.18106254	0.58588175	0.22626588	0.81414768	0.35711744	2.25143387	1.40299480	1.32604283	1.65342483	1.70244013	1.10797144	2.13278602	4.05512793	0.87169216	2.86438696	0.55146897	2.62719640	1.89764205	8.61066825	0.83651074	1.30937973
1202.200000	0	0	0	31.5	1.213379	4095.000000	0	1.98501772	0.65314653	2.13732696	0.92740863	0.59602991	0.17302419	2.37322371	0.90411350	0.75367038	1.17816428	1.14788032	0.18105746	0.58589061	0.22626332	0.81413288	0.35711655	2.25153265	1.40302543	1.32600202	1.65335357	1.70245334	1.10797263	2.13289182	4.05508135	0.87167808	2.86442794	0.55146794	2.62722354	1.89764933	8.61103142	0.83649698	1.30935635
1202.700000	0	0	0	31.6	1.212158	4095.000000	0	1.98502104	0.65314786	2.13735193	0.92739934	0.59604414	0.17302710	2.37325374	0.90410513	0.75367844	1.17813827	1.14789340	0.18106131	0.58588365	0.22626956	0.81416544	0.35710980	2.25154124	1.40309197	1.32595279	1.65353231	1.70246242	1.10801093	2.13284502	4.05526344	0.87172495	2.86486341	0.55147863	2.62736175	1.89759654	8.61106300	0.83653628	1.30932895
1203.300000	0	0	0	31.6	1.212158	4095.000000	0	1.98507515	0.65315007	2.13732594	0.92738686	0.59607026	0.17302787	2.37327130	0.90406485	0.75371326	1.17813611	1.14783227	0.18105638	0.58589271	0.22626892	0.81417161	0.35711104	2.25162928	1.40313739	1.32598719	1.65359472	1.70234311	1.10804627	2.13291420	4.05501466	0.87173468	2.86473075	0.55145457	2.62731505	1.89761019	8.60985042	0.83659460	1.30938674
1203.800000	0	0	0	31.6	1.212158	4095.000000	0	1.98504715	0.65316466	2.13713123	0.92738368	0.59609404	0.17303047	2.37327187	0.90410696	0.75366162	1.17812434	1.14774439	0.18105314	0.58589799	0.22627196	0.81419480	0.35711389	2.25163411	1.40311204	1.32593492	1.65337008	1.70240628	1.10802608	2.13298186	4.05495750	0.87172597	2.86486550	0.55145005	2.62743370	1.89760428	8.61184627	0.83658734	1.30941581
1204.400000	0	0	0	31.6	1.212769	4095.000000	0	1.98510126	0.65317350	2.13741616	0.92737545	0.59609871	0.17303553	2.37326507	0.90414671	0.75366043	1.17811165	1.14786116	0.18105638	0.58588112	0.22626988	0.81417802	0.35711335	2.25144729	1.40309584	1.32606171	1.65347958	1.70241742	1.10804270	2.13295337	4.05503795	0.87171778	2.86513988	0.55144079	2.62759590	1.89762202	8.61174204	0.83663341	1.30939510
1204.900000	0	0	0	31.6	1.213989	4095.000000	0	1.98510031	0.65315803	2.13734378	0.92742668	0.59612590	0.17303200	2.37327187	0.90416371	0.75365143	1.17811010	1.14780217	0.18105499	0.58589124	0.22627020	0.81417852	0.35711691	2.25175169	1.40313950	1.32601787	1.65346146	1.70236830	1.10802459	2.13296660	4.05464311	0.87174032	2.86501067	0.55145046	2.62745074	1.89769210	8.61158727	0.83662314	1.30941314
1205.500000	0	0	0	31.6	1.214600	4095.000000	0	1.98514018	0.65317704	2.13736264	0.92742775	0.59615542	0.17304456	2.37323335	0.90415037	0.75364977	1.17815933	1.14779761	0.18105807	0.58588702	0.22627404	0.81421502	0.35712277	2.25158526	1.40314197	1.32609780	1.65355003	1.70237573	1.10797679	2.13307190	4.05481142	0.87174544	2.86539415	0.55145457	2.62749302	1.89772760	8.61286342	0.83665293	1.30938507
1206.000000	0	0	0	31.6	1.213379	4095.000000	0	1.98506566	0.65316820	2.13748906	0.92740120	0.59617092	0.17304563	2.37315516	0.90408316	0.75367441	1.17814694	1.14782285	0.18105098	0.58588618	0.22627100	0.81419998	0.35711940	2.25178069	1.40314408	1.32599933	1.65348843	1.70240999	1.10803112	2.13308716	4.05486329	0.87176439	2.86499261	0.55145169	2.62749807	1.89784820	8.61117354	0.83663015	1.30944821
1206.600000	0	0	0	31.6	1.212158	4095.000000	0	1.98516059	0.65317461	2.13722349	0.92738368	0.59616200	0.17305161	2.37327584	0.90412553	0.75369360	1.17815252	1.14787789	0.18106532	0.58589820	0.22627356	0.81420491	0.35712509	2.25163197	1.40315323	1.32598280	1.65356533	1.70237201	1.10806408	2.13301950	4.05488234	0.87171035	2.86503221	0.55148419	2.62755361	1.89764068	8.61086089	0.83668297	1.30941414
1207.200000	0	0	0	31.6	1.213379	4095.000000	0	1.98524081	0.65317284	2.13733307	0.92743332	0.59621913	0.17305682	2.37335799	0.90411951	0.75369147	1.17815933	1.14787454	0.18106532	0.58589229	0.22626828	0.81420787	0.35712722	2.25178283	1.40315711	1.32604687	1.65353070	1.70237738	1.10803884	2.13316398	4.05491621	0.87176106	2.86489328	0.55145622	2.62761042	1.89773625	8.61124302	0.83668773	1.30939075
1207.700000	0	0	0	31.6	1.212158	4095.000000	0	1.98515252	0.65317151	2.13756858	0.92739403	0.59622720	0.17305804	2.37335176	0.90410983	0.75371871	1.17811227	1.14785873	0.18106193	0.58588829	0.22627308	0.81420565	0.35711940	2.25176297	1.40315535	1.32612241	1.65359955	1.70240545	1.10800945	2.13325657	4.05469075	0.87174646	2.86505374	0.55144964	2.62770699	1.89784911	8.61059246	0.83669324	1.30938641
1208.300000	0	0	0	31.5	1.212158	4095.000000	0	1.98512689	0.65319915	2.13749262	0.92738819	0.59621361	0.17305957	2.37319652	0.90410225	0.75370236	1.17820763	1.14779366	0.18105961	0.58589546	0.22627260	0.81418863	0.35712882	2.25181129	1.40317788	1.32606441	1.65356090	1.70243435	1.10806349	2.13334866	4.05491621	0.87176747	2.86490023	0.55146033	2.62766470	1.89773352	8.61009039	0.83673780	1.30940946
1208.800000	0	0	0	31.5	1.213379	4095.000000	0	1.98514825	0.65318301	2.13749466	0.92741739	0.59626990	0.17305789	2.37325487	0.90413965	0.75372842	1.17819277	1.14789370	0.18106100	0.58589503	0.22628157	0.81419159	0.35712757	2.25177532	1.40321450	1.32601281	1.65356975	1.70244137	1.10802340	2.13344686	4.05497126	0.87174877	2.86463073	0.55142866	2.62783008	1.89764387	8.61026406	0.83677085	1.30939810
1209.400000	0	0	0	31.5	1.212769	4095.000000	0	1.98515632	0.65317638	2.13749517	0.92740120	0.59630515	0.17306355	2.37314667	0.90415796	0.75371681	1.17817821	1.14785204	0.18106239	0.58590094	0.22627340	0.81424068	0.35713166	2.25188270	1.40323527	1.32605160	1.65362008	1.70241453	1.10808635	2.13351403	4.05517240	0.87171778	2.86450711	0.55146012	2.62784649	1.89775764	8.61056720	0.83676459	1.30949331
1209.900000	0	0	0	31.5	1.212769	4095.000000	0	1.98517103	0.65318257	2.13729943	0.92743146	0.59631662	0.17306631	2.37322371	0.90417261	0.75373363	1.17821506	1.14785569	0.18106331	0.58588997	0.22627244	0.81422341	0.35712189	2.25176887	1.40324443	1.32605261	1.65373080	1.70236995	1.10805191	2.13356135	4.05500302	0.87172853	2.86489189	0.55147123	2.62781493	1.89763203	8.61153674	0.83679138	1.30944888
1210.500000	0	0	0	31.6	1.212158	4095.000000	0	1.98520521	0.65319296	2.13740444	0.92741500	0.59632852	0.17307106	2.37329737	0.90414959	0.75373458	1.17817976	1.14792837	0.18105869	0.58588112	0.22627709	0.81420392	0.35713539	2.25174579	1.40323422	1.32614197	1.65371268	1.70235013	1.10807032	2.13353031	4.05472250	0.87175645	2.86473631	0.55150126	2.62774676	1.89777675	8.61175151	0.83679488	1.30945222
1211.100000	0	0	0	31.6	1.212769	4095.000000	0	1.98510506	0.65318810	2.13735244	0.92745987	0.59635762	0.17307152	2.37321635	0.90417470	0.75370070	1.17816707	1.14781555	0.18106100	0.58587880	0.22627949	0.81421354	0.35712686	2.25171411	1.40321450	1.32603844	1.65372516	1.70234683	1.10806171	2.13356847	4.05506653	0.87176772	2.86457309	0.55147226	2.62776506	1.89780815	8.61236746	0.83682342	1.30945089
1211.600000	0	0	0	31.6	1.215210	4095.000000	0	1.98524508	0.65320468	2.13738048	0.92740146	0.59637142	0.17307091	2.37312570	0.90421812	0.75370639	1.17815406	1.14786846	0.18106594	0.58590811	0.22627628	0.81422908	0.35713237	2.25174310	1.40320182	1.32605901	1.65373281	1.70237119	1.10803736	2.13356287	4.05509617	0.87178437	2.86463282	0.55147925	2.62794433	1.89769119	8.61060509	0.83682042	1.30947093
1212.200000	0	0	0	31.6	1.213989	4095.000000	0	1.98523179	0.65319407	2.13730402	0.92741129	0.59638821	0.17307749	2.37318859	0.90421263	0.75371231	1.17819029	1.14781920	0.18106208	0.58589208	0.22627901	0.81421798	0.35712988	2.25177048	1.40321626	1.32600742	1.65365913	1.70233733	1.10806646	2.13365090	4.05498290	0.87177618	2.86480715	0.55148090	2.62791971	1.89783910	8.60984095	0.83683294	1.30944253
1212.700000	0	0	0	31.6	1.213379	4095.000000	0	1.98521755	0.65321087	2.13750027	0.92745031	0.59641391	0.17308102	2.37321578	0.90422414	0.75373126	1.17815375	1.14778727	0.18106732	0.58590368	0.22627917	0.81422563	0.35713184	2.25187143	1.40324337	1.32604586	1.65372073	1.70238522	1.10803558	2.13360155	4.05496914	0.87172981	2.86495163	0.55147185	2.62791025	1.89787050	8.60835086	0.83687801	1.30948296
1213.300000	0	0	0	31.6	1.213379	4095.000000	0	1.98524698	0.65321330	2.13750639	0.92741978	0.59644152	0.17309189	2.37333532	0.90418621	0.75375946	1.17820082	1.14778818	0.18106439	0.58591401	0.22627901	0.81423895	0.35712580	2.25200137	1.40321626	1.32600169	1.65359633	1.70234518	1.10802043	2.13360562	4.05490245	0.87173007	2.86481062	0.55147349	2.62799799	1.89774944	8.60964835	0.83690855	1.30941447
1213.800000	0	0	0	31.6	1.212769	4095.000000	0	1.98524983	0.65319981	2.13760172	0.92742589	0.59642347	0.17309725	2.37327584	0.90416450	0.75376159	1.17820391	1.14786116	0.18106455	0.58590579	0.22627821	0.81426041	0.35713522	2.25204272	1.40320006	1.32606542	1.65365027	1.70238976	1.10807774	2.13373538	4.05490774	0.87171521	2.86464879	0.55145293	2.62788941	1.89781543	8.60938946	0.83688477	1.30950901
1214.400000	0	0	0	31.6	1.213379	4095.000000	0	1.98517151	0.65318677	2.13755380	0.92745987	0.59645427	0.17309296	2.37321805	0.90410931	0.75378480	1.17819091	1.14787819	0.18106748	0.58590895	0.22627901	0.81424808	0.35713255	2.25188646	1.40324267	1.32604485	1.65371832	1.70240628	1.10808487	2.13365396	4.05517981	0.87172879	2.86498775	0.55148193	2.62795065	1.89770439	8.60876754	0.83689403	1.30953006
1215.000000	0	0	0	31.6	1.211548	4095.000000	0	1.98531296	0.65320623	2.13753901	0.92742058	0.59648188	0.17309465	2.37321975	0.90413625	0.75376088	1.17821289	1.14787424	0.18106917	0.58589567	0.22628269	0.81425992	0.35713664	2.25202607	1.40324091	1.32610926	1.65377952	1.70239018	1.10812288	2.13372774	4.05492680	0.87168499	2.86501415	0.55148748	2.62807122	1.89774990	8.60773222	0.83689128	1.30950768
1215.500000	0	0	0	31.6	1.212769	4095.000000	0	1.98519382	0.65319915	2.13742636	0.92747341	0.59649484	0.17309955	2.37324411	0.90417627	0.75376917	1.17822032	1.14785387	0.18107164	0.58589503	0.22628429	0.81427916	0.35715192	2.25191277	1.40332154	1.32608869	1.65375898	1.70240834	1.10814069	2.13377507	4.05480612	0.87171496	2.86514822	0.55149118	2.62802324	1.89770621	8.60930106	0.83690930	1.30950200
1216.100000	0	0	0	31.6	1.213989	4095.000000	0	1.98535141	0.65320136	2.13744828	0.92742031	0.59648911	0.17310047	2.37320332	0.90414384	0.75378078	1.17823890	1.14792503	0.18106732	0.58590241	0.22628013	0.81427373	0.35713433	2.25192566	1.40336556	1.32602698	1.65385723	1.70235220	1.10811278	2.13382596	4.05495326	0.87172392	2.86522533	0.55149694	2.62792540	1.89780588	8.60949365	0.83692984	1.30949866
1216.600000	0	0	0	31.6	1.213989	4095.000000	0	1.98530062	0.65320534	2.13743094	0.92741633	0.59648103	0.17310093	2.37322541	0.90413939	0.75376893	1.17824323	1.14790404	0.18107133	0.58590030	0.22628269	0.81426732	0.35713664	2.25197989	1.40330781	1.32606374	1.65387092	1.70237449	1.10806765	2.13397253	4.05564565	0.87173519	2.86522394	0.55146054	2.62805039	1.89787141	8.60646674	0.83693910	1.30955712
1217.200000	0	0	0	31.6	1.214600	4095.000000	0	1.98525410	0.65321087	2.13747070	0.92738686	0.59655560	0.17310583	2.37322201	0.90417627	0.75376514	1.17824169	1.14791377	0.18106979	0.58589377	0.22628189	0.81428311	0.35713504	2.25203949	1.40339972	1.32608161	1.65374328	1.70237325	1.10806052	2.13391349	4.05525709	0.87173135	2.86502596	0.55148069	2.62797211	1.89790190	8.60976201	0.83694361	1.30949097
1217.700000	0	0	0	31.6	1.212158	4095.000000	0	1.98528780	0.65320556	2.13756144	0.92738899	0.59656664	0.17310292	2.37323618	0.90418412	0.75372582	1.17822063	1.14778909	0.18107210	0.58589124	0.22628765	0.81428952	0.35714108	2.25199278	1.40338176	1.32606947	1.65385441	1.70229564	1.10809051	2.13384530	4.05509194	0.87173801	2.86500720	0.55150064	2.62810089	1.89790600	8.60818988	0.83697566	1.30953106
1218.300000	0	0	0	31.6	1.213379	4095.000000	0	1.98543924	0.65321242	2.13753137	0.92739164	0.59657897	0.17311150	2.37301977	0.90420007	0.75374335	1.17823209	1.14773071	0.18106563	0.58589208	0.22627933	0.81429593	0.35713202	2.25205292	1.40348811	1.32601113	1.65374086	1.70241618	1.10812852	2.13386260	4.05520839	0.87174723	2.86495163	0.55148604	2.62807438	1.89806849	8.60759335	0.83697941	1.30954242
1218.800000	0	0	0	31.6	1.211548	4095.000000	0	1.98543022	0.65322502	2.13765626	0.92741129	0.59657939	0.17311180	2.37324751	0.90424375	0.75376040	1.17822713	1.14784778	0.18106455	0.58590199	0.22628445	0.81429840	0.35713468	2.25194177	1.40341028	1.32605800	1.65387333	1.70240875	1.10809823	2.13396693	4.05513217	0.87175697	2.86545667	0.55148501	2.62816907	1.89793467	8.60735980	0.83698367	1.30954743
1219.400000	0	0	0	31.5	1.214600	4095.000000	0	1.98531771	0.65320822	2.13767207	0.92740518	0.59660297	0.17310598	2.37334212	0.90424689	0.75375614	1.17823890	1.14795939	0.18106887	0.58591295	0.22628445	0.81427669	0.35713273	2.25198043	1.40335042	1.32607385	1.65383669	1.70252641	1.10810476	2.13409264	4.05535873	0.87174877	2.86535732	0.55147720	2.62831933	1.89778676	8.60917478	0.83699193	1.30950467
1220.000000	0	0	0	31.5	1.212769	4095.000000	0	1.98544968	0.65321175	2.13768940	0.92741527	0.59659639	0.17311027	2.37332966	0.90423198	0.75380636	1.17819277	1.14790374	0.18107164	0.58590747	0.22628077	0.81427990	0.35713539	2.25204486	1.40342402	1.32609409	1.65382220	1.70248843	1.10814723	2.13415321	4.05547519	0.87176004	2.86536775	0.55150866	2.62830481	1.89782089	8.60968308	0.83698868	1.30952806
1220.500000	0	0	0	31.5	1.213379	4095.000000	0	1.98527594	0.65323784	2.13759815	0.92738952	0.59664079	0.17312053	2.37330530	0.90416371	0.75380115	1.17822466	1.14792381	0.18107180	0.58591359	0.22628509	0.81428138	0.35715317	2.25205399	1.40338493	1.32610083	1.65383307	1.70245334	1.10807685	2.13405803	4.05528779	0.87178412	2.86541360	0.55146897	2.62842793	1.89782545	8.60991041	0.83700445	1.30952238
1221.100000	0	0	0	31.5	1.212769	4095.000000	0	1.98539461	0.65321728	2.13774599	0.92737678	0.59663080	0.17312957	2.37319199	0.90417496	0.75380423	1.17825531	1.14798859	0.18107750	0.58590199	0.22628573	0.81430284	0.35713877	2.25208836	1.40348353	1.32609139	1.65396272	1.70245499	1.10813891	2.13427129	4.05512264	0.87176772	2.86538234	0.55145437	2.62836416	1.89787778	8.61044405	0.83704176	1.30951002
1221.700000	0	0	0	31.6	1.212769	4095.000000	0	1.98535236	0.65323033	2.13758897	0.92743757	0.59665184	0.17312620	2.37309625	0.90418647	0.75381868	1.17831290	1.14794814	0.18107118	0.58589187	0.22628701	0.81430309	0.35714002	2.25201211	1.40342190	1.32608296	1.65391682	1.70244013	1.10809971	2.13424788	4.05549319	0.87174723	2.86530175	0.55142701	2.62847718	1.89794105	8.61214634	0.83704702	1.30956213
1222.200000	0	0	0	31.6	1.213379	4095.000000	0	1.98548529	0.65321463	2.13757877	0.92747235	0.59664759	0.17313524	2.37297728	0.90418438	0.75382034	1.17826708	1.14799011	0.18107257	0.58590811	0.22628669	0.81432159	0.35714801	2.25183169	1.40347614	1.32618885	1.65389870	1.70241866	1.10812080	2.13431558	4.05538837	0.87175568	2.86515447	0.55150661	2.62843108	1.89784501	8.60925055	0.83707507	1.30952739
1222.700000	0	0	0	31.6	1.212158	4095.000000	0	1.98543449	0.65321131	2.13751098	0.92742642	0.59665184	0.17313401	2.37307189	0.90417888	0.75382034	1.17827822	1.14789766	0.18106933	0.58589588	0.22628429	0.81431147	0.35713717	2.25201694	1.40342120	1.32616255	1.65398568	1.70247811	1.10812139	2.13409213	4.05540637	0.87178258	2.86534760	0.55147308	2.62856305	1.89782772	8.60953469	0.83710086	1.30955078
1223.300000	0	0	0	31.6	1.213989	4095.000000	0	1.98544256	0.65322568	2.13757623	0.92747872	0.59665906	0.17312896	2.37305489	0.90423355	0.75384237	1.17827110	1.14795909	0.18107395	0.58589735	0.22628077	0.81431542	0.35713753	2.25208460	1.40352403	1.32610488	1.65396393	1.70248719	1.10813089	2.13430336	4.05530579	0.87179385	2.86518781	0.55148912	2.62848097	1.89783455	8.60850869	0.83709109	1.30950868
1223.900000	128	0	0	31.6	1.212769	4095.000000	1	1.98550190	0.65323386	2.13754768	0.92746996	0.59668413	0.17312972	2.37300447	0.90420556	0.75380636	1.17824447	1.14785812	0.18107041	0.58589377	0.22628573	0.81431863	0.35715210	2.25219952	1.40348283	1.32611129	1.65406138	1.70248719	1.10814752	2.13421937	4.05544025	0.87179718	2.86588052	0.55148727	2.62842035	1.89787687	8.60954416	0.83711739	1.30957283
1224.400000	128	0	0	31.6	1.212158	4095.000000	1	1.98546487	0.65325686	2.13766289	0.92747580	0.59683923	0.17315224	2.37307755	0.90424585	0.75383242	1.17830609	1.14797764	0.18108043	0.58590389	0.22628637	0.81432751	0.35714677	2.25208836	1.40346064	1.32604485	1.65387454	1.70235467	1.10804508	2.13318280	4.05542225	0.87163940	2.86484952	0.55142701	2.62691496	1.89717975	8.60879911	0.83624943	1.30925714
1225.000000	128	0	0	31.6	1.211548	4095.000000	1	1.98472632	0.65305920	2.13697783	0.92727484	0.59581735	0.17304563	2.37280904	0.90420112	0.75359955	1.17812744	1.14757686	0.18105453	0.58582968	0.22626172	0.81412450	0.35709469	2.25141186	1.40274520	1.32583915	1.65301385	1.70201536	1.10790968	2.13116706	4.05480612	0.87148420	2.86439391	0.55137395	2.62601660	1.89674395	8.60613228	0.83571819	1.30907309
1225.500000	128	0	0	31.6	1.212769	4095.000000	1	1.98457494	0.65301543	2.13676889	0.92722387	0.59537090	0.17298345	2.37286172	0.90416293	0.75347709	1.17803735	1.14744825	0.18104080	0.58581281	0.22625131	0.81401524	0.35706679	2.25117030	1.40239357	1.32582600	1.65266494	1.70201784	1.10790850	2.13027775	4.05453939	0.87146089	2.86445780	0.55135339	2.62573025	1.89661295	8.60446972	0.83548653	1.30911217
1226.100000	128	0	0	31.6	1.212769	4095.000000	1	1.98450281	0.65299421	2.13660175	0.92720688	0.59536814	0.17294899	2.37280904	0.90416398	0.75346146	1.17799958	1.14739717	0.18104466	0.58582673	0.22624955	0.81399205	0.35705239	2.25104577	1.40235873	1.32582263	1.65267862	1.70200009	1.10786693	2.13028131	4.05451928	0.87146832	2.86434252	0.55133817	2.62577881	1.89657975	8.60453912	0.83538398	1.30905906
1226.700000	128	0	0	31.6	1.212158	4095.000000	1	1.98427980	0.65300614	2.13669143	0.92724033	0.59532420	0.17293705	2.37268953	0.90410146	0.75343327	1.17800794	1.14733394	0.18103386	0.58582125	0.22624747	0.81398120	0.35706092	2.25112575	1.40239920	1.32582398	1.65260981	1.70200298	1.10782626	2.12988658	4.05425574	0.87149803	2.86442099	0.55132604	2.62569304	1.89634006	8.60544132	0.83527792	1.30906174
1227.300000	128	0	0	31.6	1.212158	4095.000000	1	1.98428929	0.65297033	2.13664812	0.92715777	0.59530743	0.17291683	2.37277449	0.90406537	0.75340746	1.17796552	1.14736130	0.18103957	0.58581619	0.22624443	0.81397281	0.35705257	2.25109140	1.40232072	1.32575317	1.65248387	1.70200587	1.10779983	2.12988454	4.05436369	0.87143451	2.86418557	0.55132377	2.62561042	1.89630868	8.60418900	0.83514712	1.30904637
1227.800000	128	0	0	31.6	1.213379	4095.000000	1	1.98413984	0.65296657	2.13652175	0.92716468	0.59518624	0.17289708	2.37270369	0.90404209	0.75338306	1.17796397	1.14740113	0.18103340	0.58580670	0.22623514	0.81392842	0.35705239	2.25099156	1.40218382	1.32582938	1.65243075	1.70199142	1.10776955	2.12949242	4.05405572	0.87135282	2.86419599	0.55129005	2.62561673	1.89625457	8.60301580	0.83505459	1.30898125
1228.300000	128	0	0	31.6	1.212158	4095.000000	1	1.98420674	0.65295441	2.13649576	0.92720078	0.59516545	0.17288222	2.37288665	0.90405125	0.75337596	1.17795624	1.14734610	0.18103217	0.58579995	0.22623819	0.81391338	0.35704866	2.25116010	1.40224858	1.32569653	1.65226580	1.70190351	1.10776896	2.12946652	4.05385253	0.87141428	2.86418904	0.55130732	2.62556565	1.89616817	8.60323654	0.83498557	1.30899895
1228.900000	128	0	0	31.6	1.213989	4095.000000	1	1.98416831	0.65295883	2.13653805	0.92717397	0.59517266	0.17287043	2.37296935	0.90405517	0.75335511	1.17797140	1.14735309	0.18103232	0.58580059	0.22624011	0.81390105	0.35704511	2.25104255	1.40215180	1.32576093	1.65216321	1.70188989	1.10779033	2.12956200	4.05419647	0.87139098	2.86435571	0.55128162	2.62568989	1.89613270	8.60612597	0.83501432	1.30898559
1229.400000	128	0	0	31.6	1.213379	4095.000000	1	1.98416499	0.65297121	2.13662570	0.92720874	0.59528090	0.17286905	2.37307585	0.90406302	0.75336411	1.17799648	1.14744308	0.18102754	0.58580038	0.22624171	0.81393459	0.35705684	2.25105275	1.40235662	1.32576464	1.65234063	1.70191837	1.10788118	2.12964682	4.05420282	0.87138355	2.86466199	0.55128737	2.62566781	1.89617863	8.60525835	0.83497206	1.30894885
1230.000000	128	0	0	31.6	1.212158	4095.000000	1	1.98416499	0.65295331	2.13660378	0.92716760	0.59523676	0.17286936	2.37296765	0.90407086	0.75331106	1.17798781	1.14744947	0.18102831	0.58578709	0.22623306	0.81395851	0.35704884	2.25100713	1.40233374	1.32576160	1.65219821	1.70196872	1.10782418	2.12945585	4.05395518	0.87134719	2.86428765	0.55125961	2.62567160	1.89616044	8.60454858	0.83486654	1.30892280
1230.600000	128	0	0	31.5	1.212158	4095.000000	1	1.98414791	0.65292656	2.13663945	0.92715061	0.59518306	0.17285864	2.37281131	0.90409414	0.75330467	1.17798224	1.14741055	0.18103016	0.58579553	0.22623130	0.81389266	0.35704511	2.25099854	1.40223450	1.32578689	1.65207591	1.70192662	1.10780429	2.12921564	4.05377317	0.87134668	2.86437516	0.55126578	2.62552655	1.89610041	8.60376321	0.83478477	1.30891044
1231.100000	128	0	0	31.5	1.212769	4095.000000	1	1.98420816	0.65292744	2.13666289	0.92714689	0.59518731	0.17284363	2.37290874	0.90408237	0.75329425	1.17799648	1.14737650	0.18102770	0.58578246	0.22622794	0.81391584	0.35704404	2.25111716	1.40222253	1.32576666	1.65205177	1.70189773	1.10783635	2.12910088	4.05397423	0.87133976	2.86445572	0.55124625	2.62565331	1.89608086	8.60425524	0.83476852	1.30889642
1231.700000	128	0	0	31.6	1.211548	4095.000000	1	1.98407722	0.65291374	2.13644328	0.92715539	0.59519091	0.17283827	2.37292687	0.90413311	0.75328572	1.17795624	1.14732269	0.18101999	0.58579300	0.22623034	0.81389710	0.35704813	2.25094970	1.40219614	1.32578588	1.65204775	1.70185109	1.10786752	2.12937409	4.05388111	0.87137357	2.86436057	0.55126619	2.62594658	1.89610860	8.60534668	0.83488354	1.30898392
1232.300000	128	0	0	31.6	1.212769	4095.000000	1	1.98425655	0.65292855	2.13666595	0.92718326	0.59536814	0.17284868	2.37281697	0.90414514	0.75333190	1.17801320	1.14745159	0.18102384	0.58579721	0.22623530	0.81394001	0.35706021	2.25100605	1.40229186	1.32579498	1.65224045	1.70201866	1.10786159	2.12971082	4.05381656	0.87137382	2.86468421	0.55127092	2.62608787	1.89605267	8.60458012	0.83490830	1.30897991
1232.800000	128	0	0	31.6	1.215210	4095.000000	1	1.98419250	0.65293695	2.13663436	0.92717078	0.59538639	0.17285603	2.37298975	0.90411062	0.75328430	1.17795500	1.14743457	0.18103109	0.58577950	0.22623675	0.81394741	0.35705221	2.25086275	1.40227497	1.32577003	1.65217608	1.70186678	1.10781913	2.12974384	4.05377105	0.87137075	2.86467796	0.55126907	2.62559592	1.89586170	8.60494919	0.83470852	1.30893282
1233.300000	128	0	0	31.6	1.213379	4095.000000	1	1.98406488	0.65290843	2.13658238	0.92716176	0.59523081	0.17283337	2.37289288	0.90409493	0.75325067	1.17798255	1.14740295	0.18102430	0.58576264	0.22623514	0.81390795	0.35704564	2.25079835	1.40219614	1.32574913	1.65194316	1.70188659	1.10780933	2.12937561	4.05388746	0.87135718	2.86473422	0.55127524	2.62565078	1.89578031	8.60552335	0.83466826	1.30887237
1233.900000	128	0	0	31.6	1.212769	4095.000000	1	1.98393110	0.65290158	2.13655793	0.92718591	0.59515632	0.17281928	2.37283227	0.90407531	0.75321681	1.17795964	1.14742514	0.18102538	0.58576264	0.22622874	0.81387762	0.35704582	2.25081177	1.40220107	1.32572957	1.65182893	1.70183912	1.10781438	2.12915978	4.05393508	0.87133413	2.86470644	0.55124193	2.62569052	1.89585760	8.60473784	0.83461851	1.30877152
1234.500000	128	0	0	31.6	1.210938	4095.000000	1	1.98394296	0.65289362	2.13636635	0.92718273	0.59516545	0.17281744	2.37286682	0.90406772	0.75322083	1.17797512	1.14738775	0.18102677	0.58574303	0.22622314	0.81391609	0.35703977	2.25071839	1.40212224	1.32572418	1.65193431	1.70184408	1.10779954	2.12940557	4.05374883	0.87133669	2.86466199	0.55127833	2.62581855	1.89589261	8.60652669	0.83468701	1.30884332
1235.000000	128	0	0	31.6	1.213989	4095.000000	3	1.98380207	0.65290379	2.13628789	0.92714583	0.59500840	0.17280137	2.37283510	0.90409833	0.75320118	1.17804230	1.14734762	0.18101737	0.58574788	0.22622730	0.81386208	0.35703089	2.25173344	1.40332859	1.32620201	1.65319296	1.70245128	1.10814901	2.13352166	4.05519675	0.87173647	2.86658036	0.55141961	2.62881563	1.89724572	8.60959152	0.83608977	1.30936804
1235.600000	128	0	0	31.6	1.213379	4095.000000	3	1.98394106	0.65294004	2.13641169	0.92720237	0.59518518	0.17280382	2.37299541	0.90416790	0.75323788	1.17806738	1.14738897	0.18102153	0.58577339	0.22622842	0.81386553	0.35704777	2.25186069	1.40356594	1.32622730	1.65331775	1.70255986	1.10822295	2.13432219	4.05540743	0.87178822	2.86625926	0.55144079	2.62892046	1.89748961	8.60984095	0.83639310	1.30939710
1236.100000	128	0	0	31.6	1.211548	4095.000000	3	1.98465324	0.65313813	2.13718424	0.92737624	0.59646191	0.17293414	2.37340445	0.90425186	0.75353418	1.17833179	1.14771429	0.18105113	0.58581281	0.22626524	0.81411069	0.35710589	2.25203573	1.40348247	1.32632578	1.65329641	1.70263665	1.10821345	2.13424635	4.05541590	0.87178232	2.86646289	0.55144614	2.62881437	1.89752874	8.60785215	0.83647895	1.30941681
1236.700000	128	0	0	31.6	1.212158	4095.000000	3	1.98476144	0.65314764	2.13743961	0.92742138	0.59693422	0.17301163	2.37314780	0.90428796	0.75361448	1.17851449	1.14779761	0.18106547	0.58585139	0.22627564	0.81427595	0.35714695	2.25209910	1.40350818	1.32635681	1.65336364	1.70259247	1.10821166	2.13422192	4.05574730	0.87179411	2.86610358	0.55142331	2.62892741	1.89751008	8.60660243	0.83654053	1.30936904
1237.300000	128	0	0	31.6	1.212769	4095.000000	3	1.98477757	0.65317815	2.13734837	0.92745297	0.59702198	0.17304410	2.37313364	0.90427567	0.75361685	1.17853864	1.14777876	0.18107087	0.58586257	0.22628365	0.81431147	0.35715121	2.25216783	1.40348247	1.32639155	1.65334512	1.70255779	1.10828383	2.13412776	4.05554401	0.87181742	2.86627732	0.55146403	2.62879290	1.89756332	8.60670025	0.83652026	1.30938842
1237.800000	128	0	0	31.6	1.212158	4095.000000	3	1.98491093	0.65317218	2.13739220	0.92746146	0.59698054	0.17306034	2.37326960	0.90432694	0.75362372	1.17853740	1.14779274	0.18106331	0.58587669	0.22628397	0.81430999	0.35716046	2.25211413	1.40341063	1.32632241	1.65334311	1.70258091	1.10819771	2.13399034	4.05573777	0.87181229	2.86631138	0.55146527	2.62888762	1.89756014	8.60633106	0.83652576	1.30938842
1238.300000	128	0	0	31.5	1.213989	4095.000000	3	1.98485208	0.65317770	2.13747784	0.92745960	0.59695993	0.17306907	2.37333193	0.90433557	0.75361069	1.17852037	1.14784657	0.18106979	0.58587332	0.22628525	0.81428459	0.35715015	2.25209265	1.40347508	1.32628632	1.65334794	1.70259412	1.10819771	2.13386158	4.05565518	0.87183893	2.86635238	0.55145313	2.62898740	1.89759791	8.60656140	0.83652126	1.30941714
1238.900000	128	0	0	31.5	1.212158	4095.000000	3	1.98487059	0.65317483	2.13731727	0.92743571	0.59693549	0.17306830	2.37335062	0.90436644	0.75361732	1.17852409	1.14776963	0.18106732	0.58587332	0.22628605	0.81429100	0.35715743	2.25203573	1.40338458	1.32634602	1.65333345	1.70254334	1.10820365	2.13389822	4.05564142	0.87184047	2.86630095	0.55145889	2.62886868	1.89772168	8.60967992	0.83652802	1.30940679
1239.500000	128	0	0	31.6	1.212158	4095.000000	3	1.98491188	0.65316444	2.13737640	0.92744421	0.59687939	0.17306907	2.37324581	0.90438606	0.75363224	1.17853926	1.14783927	0.18106439	0.58588976	0.22628685	0.81428483	0.35715246	2.25204110	1.40346592	1.32631668	1.65337491	1.70256688	1.10821137	2.13385242	4.05558212	0.87182459	2.86661303	0.55147144	2.62882131	1.89770758	8.60854657	0.83650649	1.30945322
1240.000000	128	0	0	31.6	1.212158	4095.000000	3	1.98488388	0.65317284	2.13743961	0.92746067	0.59686154	0.17307428	2.37315403	0.90434865	0.75359671	1.17849405	1.14783471	0.18105992	0.58587269	0.22628109	0.81428681	0.35715406	2.25208567	1.40333493	1.32636154	1.65337732	1.70261188	1.10819979	2.13389263	4.05560965	0.87184867	2.86625231	0.55147863	2.62885226	1.89782454	8.60785215	0.83651475	1.30942483
1240.600000	128	0	0	31.6	1.213989	4095.000000	3	1.98491710	0.65317793	2.13748039	0.92747155	0.59680035	0.17307014	2.37326337	0.90435623	0.75362466	1.17849900	1.14789948	0.18106532	0.58585645	0.22628493	0.81427028	0.35715655	2.25210930	1.40339303	1.32632781	1.65330165	1.70256522	1.10826126	2.13385140	4.05541378	0.87185456	2.86656159	0.55145457	2.62887941	1.89778813	8.60887171	0.83650474	1.30942984
1241.100000	128	0	0	31.6	1.212769	4095.000000	3	1.98481649	0.65320247	2.13741412	0.92749385	0.59679504	0.17305973	2.37329680	0.90430993	0.75361614	1.17850489	1.14782528	0.18106779	0.58586910	0.22628765	0.81426288	0.35715512	2.25197130	1.40341063	1.32634703	1.65332821	1.70257348	1.10820751	2.13369874	4.05569965	0.87184047	2.86630860	0.55144244	2.62886994	1.89774353	8.60678229	0.83649097	1.30945289
1241.700000	128	0	0	31.6	1.210327	4095.000000	3	1.98489242	0.65319053	2.13748039	0.92749863	0.59677676	0.17306371	2.37340275	0.90431072	0.75362987	1.17842809	1.14786329	0.18106609	0.58587100	0.22628461	0.81426016	0.35715175	2.25204433	1.40339127	1.32634130	1.65333546	1.70268248	1.10816979	2.13384937	4.05542754	0.87184201	2.86623841	0.55143935	2.62895014	1.89789007	8.60808256	0.83650524	1.30941414
1242.300000	128	0	0	31.6	1.213379	4095.000000	3	1.98491948	0.65318987	2.13742941	0.92747155	0.59676975	0.17305099	2.37330530	0.90430130	0.75362324	1.17845937	1.14787090	0.18106470	0.58586615	0.22628077	0.81426682	0.35715672	2.25219791	1.40339655	1.32642663	1.65332862	1.70266308	1.10819830	2.13386413	4.05545189	0.87181614	2.86660121	0.55147555	2.62900445	1.89796335	8.60829720	0.83648121	1.30949866
1242.800000	128	0	0	31.6	1.212158	4095.000000	3	1.98486632	0.65318124	2.13752780	0.92750341	0.59674319	0.17304717	2.37326734	0.90431229	0.75366707	1.17848538	1.14793202	0.18106362	0.58586404	0.22627709	0.81429149	0.35716241	2.25201157	1.40333105	1.32636457	1.65330768	1.70263954	1.10822532	2.13381527	4.05584048	0.87185482	2.86674371	0.55145704	2.62890278	1.89797928	8.60771328	0.83646994	1.30949198
1243.400000	128	0	0	31.6	1.212769	4095.000000	3	1.98492849	0.65318854	2.13732492	0.92753262	0.59671749	0.17304380	2.37327810	0.90428874	0.75361495	1.17855629	1.14786116	0.18106594	0.58586552	0.22627853	0.81427965	0.35715281	2.25212917	1.40337401	1.32638548	1.65337692	1.70267959	1.10824671	2.13379084	4.05592413	0.87188427	2.86642814	0.55147843	2.62876006	1.89802525	8.60695585	0.83648221	1.30945222
1243.900000	128	0	0	31.6	1.213379	4095.000000	3	1.98505190	0.65318633	2.13743196	0.92753819	0.59673236	0.17303752	2.37318009	0.90436016	0.75361993	1.17851387	1.14791408	0.18106347	0.58585350	0.22627452	0.81426411	0.35715566	2.25193049	1.40342859	1.32634164	1.65343449	1.70268042	1.10819206	2.13397507	4.05595696	0.87189580	2.86674162	0.55146465	2.62882005	1.89816771	8.60905481	0.83644016	1.30947561
1244.500000	128	0	0	31.6	1.212158	4095.000000	3	1.98500064	0.65319075	2.13724744	0.92746784	0.59672152	0.17304426	2.37322881	0.90431778	0.75364172	1.17850582	1.14786633	0.18106917	0.58585898	0.22627148	0.81427669	0.35715175	2.25198472	1.40340923	1.32641685	1.65351460	1.70251651	1.10823334	2.13392214	4.05607662	0.87186404	2.86671173	0.55146074	2.62895330	1.89816726	8.60908638	0.83646168	1.30946659
1245.000000	128	0	0	31.6	1.212158	4095.000000	3	1.98509509	0.65319539	2.13750129	0.92747076	0.59670538	0.17303032	2.37335459	0.90432432	0.75359837	1.17850210	1.14781403	0.18106270	0.58584971	0.22627596	0.81425030	0.35715157	2.25204110	1.40337648	1.32643675	1.65354439	1.70251940	1.10822889	2.13385547	4.05572083	0.87188043	2.86679167	0.55148172	2.62899561	1.89830017	8.60931685	0.83648146	1.30944521
1245.600000	128	0	0	31.6	1.214600	4095.000000	3	1.98497975	0.65320357	2.13757113	0.92748483	0.59667733	0.17303507	2.37331266	0.90433923	0.75362064	1.17847609	1.14773041	0.18105946	0.58583137	0.22628109	0.81425227	0.35714339	2.25210339	1.40339197	1.32644552	1.65345864	1.70258174	1.10817454	2.13410027	4.05595590	0.87187966	2.86677916	0.55143195	2.62901266	1.89823144	8.60842346	0.83643315	1.30949198
1246.200000	128	0	0	31.6	1.211548	4095.000000	3	1.98513116	0.65318765	2.13756603	0.92749279	0.59668540	0.17303047	2.37324468	0.90437768	0.75361377	1.17844574	1.14778392	0.18105715	0.58585329	0.22628157	0.81423648	0.35714641	2.25213024	1.40337789	1.32644046	1.65355285	1.70253261	1.10815821	2.13395166	4.05599190	0.87191015	2.86674162	0.55147432	2.62909224	1.89819229	8.60926633	0.83643315	1.30945523
1246.700000	128	0	0	31.6	1.212769	4095.000000	3	1.98492517	0.65320468	2.13742381	0.92749863	0.59665290	0.17303262	2.37322711	0.90434446	0.75360713	1.17850272	1.14781707	0.18105961	0.58586172	0.22627741	0.81424166	0.35713877	2.25212058	1.40337542	1.32645632	1.65351903	1.70250577	1.10821255	2.13392621	4.05602155	0.87189657	2.86681322	0.55144120	2.62911813	1.89810626	8.60944945	0.83642288	1.30948563
1247.300000	128	0	0	31.6	1.213379	4095.000000	3	1.98503196	0.65319230	2.13753799	0.92753315	0.59665077	0.17303660	2.37332343	0.90433818	0.75360974	1.17848569	1.14781068	0.18105761	0.58586763	0.22627805	0.81422415	0.35713735	2.25211789	1.40336380	1.32642528	1.65347354	1.70252105	1.10818434	2.13381883	4.05595378	0.87185917	2.86653518	0.55138033	2.62915540	1.89815406	8.61000198	0.83640211	1.30952639
1247.800000	128	0	0	31.6	1.210938	4095.000000	3	1.98509177	0.65319119	2.13751811	0.92747845	0.59664143	0.17302664	2.37323051	0.90429555	0.75360595	1.17845689	1.14778636	0.18105884	0.58584507	0.22627821	0.81423106	0.35714002	2.25209856	1.40333528	1.32644350	1.65358223	1.70246985	1.10816267	2.13382341	4.05594107	0.87186660	2.86667559	0.55145231	2.62911750	1.89823372	8.60986937	0.83639735	1.30951436
1248.400000	128	0	0	31.6	1.213989	4095.000000	3	1.98511360	0.65319606	2.13752678	0.92749677	0.59663208	0.17303154	2.37333589	0.90429345	0.75361779	1.17848476	1.14784718	0.18105530	0.58584254	0.22627933	0.81424339	0.35714002	2.25218931	1.40335817	1.32643439	1.65354681	1.70244261	1.10817395	2.13388143	4.05573247	0.87185277	2.86668740	0.55146547	2.62909034	1.89827195	8.60960731	0.83641062	1.30946692
1248.900000	128	0	0	31.6	1.212158	4095.000000	3	1.98497453	0.65318500	2.13755329	0.92747660	0.59662103	0.17303001	2.37322711	0.90427357	0.75366659	1.17853028	1.14782619	0.18105900	0.58586510	0.22628013	0.81425597	0.35714321	2.25209641	1.40339866	1.32639931	1.65362853	1.70256275	1.10817811	2.13370281	4.05609250	0.87186353	2.86650668	0.55147082	2.62913771	1.89826467	8.60963256	0.83641888	1.30951971
1249.500000	128	0	0	31.6	1.212769	4095.000000	3	1.98499304	0.65319451	2.13755431	0.92751562	0.59661402	0.17301837	2.37326904	0.90426128	0.75364338	1.17855568	1.14785295	0.18106239	0.58585329	0.22627580	0.81423920	0.35714019	2.25214152	1.40341838	1.32640032	1.65359472	1.70251609	1.10816653	2.13380204	4.05599402	0.87186045	2.86684589	0.55149241	2.62895014	1.89828106	8.61003040	0.83642989	1.30953875
1250.000000	128	0	0	31.6	1.213379	4095.000000	3	1.98507325	0.65320534	2.13753697	0.92748642	0.59662910	0.17301852	2.37337102	0.90428665	0.75362419	1.17849126	1.14784535	0.18105545	0.58584591	0.22627276	0.81421823	0.35713842	2.25210769	1.40335042	1.32645193	1.65361605	1.70252352	1.10819563	2.13392469	4.05599296	0.87188069	2.86668393	0.55146959	2.62907582	1.89819867	8.60954732	0.83640762	1.30956080
1250.600000	128	0	0	31.6	1.214600	4095.000000	3	1.98512309	0.65319053	2.13768583	0.92748775	0.59662167	0.17301914	2.37337668	0.90430496	0.75362561	1.17849839	1.14786603	0.18106008	0.58587269	0.22627773	0.81422070	0.35714144	2.25215387	1.40344022	1.32642191	1.65364303	1.70252270	1.10817573	2.13386158	4.05598767	0.87189657	2.86673884	0.55151319	2.62930193	1.89814359	8.60906744	0.83639936	1.30951570
1251.200000	128	0	0	31.6	1.213379	4095.000000	6	1.98562296	0.65329777	2.13815949	0.92755545	0.59729763	0.17305881	2.37331550	0.90427671	0.75383337	1.17844481	1.14798250	0.18106964	0.58589187	0.22627837	0.81438227	0.35716597	2.25199546	1.40334936	1.32615546	1.65357660	1.70219161	1.10803647	2.13276669	4.05478813	0.87157409	2.86539762	0.55131308	2.62720208	1.89708785	8.60746710	0.83549254	1.30902800
1251.700000	128	0	0	31.7	1.213379	4095.000000	6	1.98432156	0.65300548	2.13681526	0.92718830	0.59539170	0.17286874	2.37281471	0.90412840	0.75330822	1.17805561	1.14748169	0.18102091	0.58575653	0.22621978	0.81391042	0.35703800	2.25119338	1.40239956	1.32586411	1.65272248	1.70190351	1.10790701	2.13028537	4.05443884	0.87147216	2.86508014	0.55131041	2.62632632	1.89688723	8.60676020	0.83490255	1.30897958
1252.300000	128	0	0	31.7	1.214600	4095.000000	6	1.98412893	0.65293474	2.13660378	0.92716255	0.59510666	0.17280167	2.37271332	0.90412762	0.75319620	1.17797110	1.14741450	0.18101135	0.58573608	0.22621690	0.81385888	0.35702307	2.25090837	1.40225245	1.32578116	1.65246495	1.70176608	1.10782032	2.12958537	4.05439227	0.87146192	2.86520240	0.55116091	2.62635155	1.89668117	8.60572211	0.83471977	1.30891211
1252.800000	129	0	0	31.7	1.213989	4095.000000	6	1.98403499	0.65291285	2.13654773	0.92716176	0.59505827	0.17277472	2.37272635	0.90416659	0.75322770	1.17796986	1.14730993	0.18101074	0.58573776	0.22621594	0.81384729	0.35702093	2.25068458	1.40218734	1.32579903	1.65235149	1.70186801	1.10787613	2.12967171	4.05404196	0.87144706	2.86559633	0.55117901	2.62639571	1.89678170	8.60529620	0.83468576	1.30897356
1253.400000	129	0	0	31.7	1.212769	4095.000000	6	1.98413367	0.65292833	2.13662366	0.92716760	0.59517988	0.17277380	2.37267707	0.90410173	0.75321207	1.17797233	1.14732847	0.18100904	0.58574620	0.22621626	0.81387811	0.35703320	2.25074576	1.40225350	1.32578790	1.65246656	1.70187090	1.10784763	2.12984848	4.05405995	0.87149700	2.86533301	0.55117407	2.62652567	1.89663251	8.60239777	0.83471277	1.30896221
1253.900000	129	0	0	31.7	1.212158	4095.000000	6	1.98422619	0.65291374	2.13659869	0.92715432	0.59533248	0.17277901	2.37261703	0.90408812	0.75323552	1.17797976	1.14730111	0.18101752	0.58576327	0.22622410	0.81390401	0.35703657	2.25068189	1.40241363	1.32580173	1.65240702	1.70184490	1.10788148	2.13004151	4.05390544	0.87144271	2.86518851	0.55125262	2.62647142	1.89638418	8.60170099	0.83462626	1.30886536
1254.500000	129	0	0	31.7	1.213989	4095.000000	6	1.98399230	0.65288390	2.13646162	0.92712911	0.59513531	0.17276017	2.37264308	0.90404706	0.75322012	1.17792094	1.14726949	0.18101166	0.58574662	0.22621978	0.81387688	0.35702093	2.25075166	1.40216693	1.32581521	1.65233419	1.70178258	1.10780785	2.12916740	4.05376365	0.87140583	2.86527813	0.55123124	2.62615852	1.89638418	8.60155281	0.83441427	1.30887270
1255.100000	129	0	0	31.7	1.212158	4095.000000	6	1.98376650	0.65287439	2.13644430	0.92707284	0.59496299	0.17272526	2.37278695	0.90403006	0.75310929	1.17790423	1.14724244	0.18100858	0.58572891	0.22621017	0.81381572	0.35700121	2.25050427	1.40205890	1.32576531	1.65205901	1.70174668	1.10775975	2.12881551	4.05293203	0.87133823	2.86501206	0.55116872	2.62582233	1.89630732	8.60202572	0.83422630	1.30875682
1255.600000	129	0	0	31.7	1.212158	4095.000000	6	1.98363416	0.65285273	2.13619211	0.92712406	0.59487769	0.17270214	2.37274107	0.90397723	0.75307875	1.17785996	1.14719867	0.18100272	0.58573039	0.22620393	0.81379057	0.35700547	2.25039695	1.40196882	1.32579195	1.65204212	1.70179084	1.10774432	2.12859162	4.05333511	0.87134053	2.86504124	0.55112781	2.62580845	1.89616453	8.59968997	0.83414507	1.30883129
1256.200000	129	0	0	31.7	1.212158	4095.000000	6	1.98363605	0.65283239	2.13635565	0.92710734	0.59485159	0.17268361	2.37271389	0.90395631	0.75308609	1.17791413	1.14715307	0.18100041	0.58570888	0.22619833	0.81378662	0.35700387	2.25038193	1.40201914	1.32568945	1.65194759	1.70170128	1.10771760	2.12861802	4.05343774	0.87130391	2.86482660	0.55114220	2.62577503	1.89614179	8.60185862	0.83408884	1.30875950
1256.700000	129	0	0	31.7	1.212769	4095.000000	6	1.98353930	0.65284322	2.13605303	0.92708372	0.59483250	0.17267688	2.37270596	0.90399266	0.75308609	1.17792497	1.14722146	0.18099717	0.58571626	0.22620153	0.81376714	0.35699694	2.25035242	1.40200823	1.32563011	1.65197212	1.70167074	1.10775382	2.12849415	4.05343774	0.87129802	2.86496274	0.55108648	2.62546979	1.89600356	8.60135421	0.83405810	1.30876551
1257.300000	129	0	0	31.7	1.213379	4095.000000	6	1.98367258	0.65282841	2.13619007	0.92708664	0.59483250	0.17266891	2.37267820	0.90399031	0.75303281	1.17790949	1.14716796	0.18099223	0.58570551	0.22619369	0.81378416	0.35699072	2.25028749	1.40200893	1.32572316	1.65184260	1.70168601	1.10772680	2.12836825	4.05317324	0.87127703	2.86498914	0.55106777	2.62556186	1.89597764	8.60137312	0.83401361	1.30871441
1257.800000	129	0	0	31.7	1.212158	4095.000000	6	1.98342974	0.65282355	2.13619822	0.92706673	0.59484480	0.17265789	2.37255020	0.90398848	0.75303447	1.17786677	1.14728196	0.18099023	0.58571394	0.22619337	0.81377109	0.35699339	2.25033417	1.40202442	1.32567124	1.65187317	1.70168973	1.10774105	2.12828044	4.05326740	0.87129085	2.86494260	0.55107270	2.62552339	1.89585351	8.60006186	0.83395014	1.30870941
1258.400000	129	0	0	31.7	1.212158	4095.000000	6	1.98343211	0.65281272	2.13610143	0.92705691	0.59483971	0.17264457	2.37267877	0.90401149	0.75301197	1.17787141	1.14715277	0.18099162	0.58571015	0.22618904	0.81375678	0.35700156	2.25039964	1.40200119	1.32568237	1.65176095	1.70159564	1.10778855	2.12835049	4.05314150	0.87132337	2.86483771	0.55109162	2.62571890	1.89585533	8.60017217	0.83393539	1.30871542
1259.000000	129	0	0	31.7	1.211548	4095.000000	6	1.98340175	0.65282023	2.13615848	0.92697145	0.59486984	0.17264809	2.37268726	0.90405308	0.75299516	1.17786801	1.14713240	0.18099023	0.58568823	0.22619545	0.81378736	0.35699979	2.25042861	1.40194278	1.32560145	1.65168292	1.70157459	1.10777816	2.12827688	4.05305369	0.87128881	2.86490440	0.55114898	2.62544078	1.89582123	8.60016271	0.83388966	1.30867100
1259.500000	129	0	0	31.7	1.213989	4095.000000	6	1.98335623	0.65278553	2.13618548	0.92701100	0.59483844	0.17264120	2.37257852	0.90406746	0.75300653	1.17785810	1.14713149	0.18099177	0.58569012	0.22619128	0.81378736	0.35699303	2.25044739	1.40187171	1.32558931	1.65173400	1.70155767	1.10775916	2.12818247	4.05312140	0.87129982	2.86470088	0.55104741	2.62543006	1.89552527	8.60038964	0.83380045	1.30865998
1260.100000	129	0	0	31.7	1.213989	4095.000000	6	1.98332682	0.65279393	2.13601177	0.92701338	0.59479579	0.17262880	2.37260853	0.90401176	0.75290779	1.17784325	1.14710504	0.18098961	0.58567916	0.22618664	0.81376024	0.35699339	2.25043773	1.40189528	1.32562977	1.65165517	1.70160100	1.10776480	2.12828957	4.05315419	0.87127677	2.86487870	0.55101657	2.62544330	1.89551799	8.60070169	0.83382119	1.30857083
1260.600000	129	0	0	31.7	1.213379	4095.000000	6	1.98323103	0.65278708	2.13615644	0.92703833	0.59481955	0.17262375	2.37249696	0.90401960	0.75293431	1.17784975	1.14712936	0.18098869	0.58569076	0.22618664	0.81375456	0.35699143	2.25022686	1.40183758	1.32569720	1.65164873	1.70151187	1.10768286	2.12818247	4.05291828	0.87124937	2.86487314	0.55101554	2.62530394	1.89552299	8.60078995	0.83375073	1.30857283
1261.200000	129	0	0	31.7	1.213379	4095.000000	6	1.98323197	0.65278310	2.13619618	0.92706939	0.59480640	0.17261747	2.37262892	0.90397462	0.75294425	1.17778598	1.14711112	0.18098576	0.58568022	0.22618632	0.81376270	0.35698877	2.25035886	1.40188578	1.32569080	1.65157715	1.70152879	1.10773690	2.12799569	4.05283999	0.87124246	2.86488425	0.55102788	2.62538970	1.89549981	8.60092234	0.83377347	1.30851407
1261.700000	129	0	0	31.7	1.212769	4095.000000	7	1.98326802	0.65276210	2.13619058	0.92704842	0.59479749	0.17261410	2.37252414	0.90395213	0.75293952	1.17782653	1.14714942	0.18098298	0.58567663	0.22618904	0.81377355	0.35698735	2.25051178	1.40201421	1.32570428	1.65183214	1.70215199	1.10808932	2.13174047	4.05482094	0.87225730	2.86961408	0.55141981	2.63611274	1.90108750	8.61604248	0.83972397	1.31093579
1262.300000	129	0	0	31.7	1.213379	4095.000000	7	1.98840647	0.65401326	2.14109706	0.92842415	0.60588691	0.17348667	2.37485253	0.90462334	0.75531199	1.17955656	1.14962160	0.18119809	0.58619655	0.22643109	0.81604690	0.35756755	2.25659985	1.40984663	1.32796573	1.66035769	1.70510601	1.10954554	2.15824618	4.05928373	0.87339280	2.87576356	0.55183963	2.64616972	1.90436843	8.63490231	0.84689318	1.31199232
1262.800000	129	0	0	31.7	1.210938	4095.000000	7	1.99012954	0.65440245	2.14266825	0.92876661	0.61243148	0.17415275	2.37531747	0.90480885	0.75600868	1.18034442	1.15063683	0.18127782	0.58634375	0.22648729	0.81674178	0.35769913	2.25783561	1.41082121	1.32796269	1.66133968	1.70492743	1.10944301	2.16159544	4.05888518	0.87290210	2.87181339	0.55172217	2.64079679	1.90159809	8.62332404	0.84596096	1.31085253
1263.400000	129	0	0	31.7	1.211548	4095.000000	7	1.98742168	0.65372635	2.13983674	0.92793968	0.60475329	0.17391224	2.37379656	0.90439390	0.75469244	1.17950791	1.14938995	0.18117928	0.58607488	0.22637218	0.81554268	0.35738834	2.25484964	1.40661024	1.32687159	1.65662503	1.70331183	1.10858884	2.14706861	4.05574095	0.87195780	2.86615292	0.55144264	2.63223124	1.89842491	8.61731968	0.84152059	1.30963864
1264.000000	129	0	0	31.7	1.213989	4095.000000	7	1.98507705	0.65316577	2.13767462	0.92737651	0.59894077	0.17344117	2.37298578	0.90413442	0.75377628	1.17873375	1.14807161	0.18108413	0.58586109	0.22627757	0.81461912	0.35718054	2.25274788	1.40422357	1.32617199	1.65427643	1.70242692	1.10822889	2.13870211	4.05431606	0.87165682	2.86506208	0.55128532	2.62930635	1.89723344	8.61661781	0.83925495	1.30923542
1264.500000	129	0	0	31.7	1.211548	4095.000000	7	1.98445062	0.65301211	2.13685093	0.92722652	0.59735098	0.17320493	2.37289514	0.90409728	0.75353631	1.17845224	1.14777419	0.18104697	0.58580333	0.22624907	0.81434626	0.35712064	2.25217159	1.40377972	1.32607419	1.65366276	1.70226798	1.10813832	2.13596439	4.05386841	0.87157691	2.86502179	0.55123699	2.62862809	1.89672893	8.60779534	0.83829431	1.30908311
1265.100000	129	0	0	31.7	1.213989	4095.000000	7	1.98409904	0.65294933	2.13682035	0.92715034	0.59670431	0.17308484	2.37273031	0.90407557	0.75330230	1.17830114	1.14766655	0.18103278	0.58576981	0.22623002	0.81419406	0.35708741	2.25155197	1.40317154	1.32590592	1.65299293	1.70197863	1.10799134	2.13374097	4.05354567	0.87143887	2.86494399	0.55113973	2.62765271	1.89623456	8.60752391	0.83745048	1.30892213
1265.700000	129	0	0	31.7	1.212769	4095.000000	7	1.98395956	0.65292435	2.13663334	0.92711477	0.59623825	0.17298912	2.37260910	0.90410356	0.75320426	1.17817759	1.14743578	0.18102461	0.58573165	0.22622634	0.81409663	0.35705719	2.25131362	1.40291875	1.32582971	1.65272450	1.70187173	1.10790404	2.13248695	4.05319334	0.87138919	2.86492385	0.55105317	2.62710427	1.89599537	8.60382629	0.83679013	1.30880157
1266.200000	129	0	0	31.7	1.213379	4095.000000	7	1.98359763	0.65286820	2.13640914	0.92707018	0.59582202	0.17291009	2.37237180	0.90406459	0.75309935	1.17807976	1.14734185	0.18101089	0.58571078	0.22621257	0.81399797	0.35703462	2.25091589	1.40271634	1.32575081	1.65243438	1.70181189	1.10788682	2.13136174	4.05309601	0.87133106	2.86509473	0.55104207	2.62666510	1.89587988	8.60141095	0.83637483	1.30873512
1266.700000	129	0	0	31.7	1.211548	4095.000000	7	1.98357534	0.65284455	2.13636329	0.92702639	0.59562945	0.17285251	2.37257908	0.90406406	0.75311474	1.17801320	1.14730020	0.18100380	0.58572364	0.22620697	0.81397651	0.35703178	2.25089495	1.40252274	1.32577408	1.65226298	1.70173223	1.10784288	2.13077775	4.05292991	0.87134309	2.86517114	0.55099868	2.62665564	1.89582078	8.60251758	0.83604948	1.30867067
1267.300000	129	0	0	31.7	1.212158	4095.000000	7	1.98347147	0.65281847	2.13638214	0.92703594	0.59545496	0.17281469	2.37247827	0.90408211	0.75303849	1.17800701	1.14733485	0.18100010	0.58569012	0.22620313	0.81393656	0.35701685	2.25086275	1.40243616	1.32574913	1.65207873	1.70166373	1.10788950	2.13014566	4.05317959	0.87130084	2.86473631	0.55098902	2.62653072	1.89573848	8.60111462	0.83580876	1.30862960
1267.900000	129	0	0	31.7	1.212158	4095.000000	7	1.98362088	0.65281449	2.13627260	0.92702294	0.59536856	0.17278054	2.37269633	0.90402954	0.75303707	1.17793549	1.14721842	0.18099732	0.58569666	0.22619801	0.81390771	0.35701631	2.25064809	1.40232776	1.32569113	1.65185628	1.70161379	1.10777311	2.12986118	4.05285692	0.87126653	2.86469810	0.55097627	2.62642032	1.89560073	8.60191222	0.83558660	1.30861390
1268.400000	129	0	0	31.7	1.213989	4095.000000	7	1.98359526	0.65281029	2.13627668	0.92706222	0.59527411	0.17275803	2.37276826	0.90401437	0.75301671	1.17796057	1.14722572	0.18099578	0.58568844	0.22619385	0.81388625	0.35701685	2.25084987	1.40229362	1.32576565	1.65192546	1.70159688	1.10780399	2.12977279	4.05263266	0.87126294	2.86478840	0.55096949	2.62620394	1.89555482	8.60137627	0.83543225	1.30857818
1269.000000	129	0	0	31.7	1.213379	4095.000000	7	1.98347290	0.65281493	2.13631947	0.92704231	0.59528791	0.17274746	2.37263232	0.90397096	0.75303447	1.17796026	1.14721143	0.18099578	0.58566588	0.22619529	0.81389217	0.35702360	2.25068458	1.40225280	1.32569821	1.65189851	1.70162452	1.10777163	2.12949039	4.05261468	0.87122249	2.86488495	0.55096908	2.62618817	1.89554982	8.60138258	0.83532094	1.30856649
1269.500000	129	0	0	31.7	1.213379	4095.000000	7	1.98337472	0.65280962	2.13623286	0.92704709	0.59520386	0.17271883	2.37275580	0.90401123	0.75301624	1.17791816	1.14724335	0.18099393	0.58567895	0.22619401	0.81383496	0.35700103	2.25069209	1.40228940	1.32566349	1.65170303	1.70160513	1.10773096	2.12941370	4.05254592	0.87122377	2.86501137	0.55096024	2.62607463	1.89555027	8.59942840	0.83513236	1.30853477
1270.100000	129	0	0	31.7	1.212769	4095.000000	7	1.98332777	0.65278730	2.13604590	0.92706487	0.59510199	0.17269403	2.37264478	0.90399005	0.75299871	1.17797079	1.14721903	0.18098607	0.58566694	0.22619000	0.81380265	0.35700281	2.25059657	1.40217467	1.32566989	1.65168574	1.70157047	1.10778529	2.12908361	4.05270247	0.87121788	2.86507597	0.55094173	2.62602984	1.89541935	8.60257434	0.83497306	1.30850873
1270.700000	129	0	0	31.7	1.212158	4095.000000	7	1.98322771	0.65279879	2.13610550	0.92705479	0.59508141	0.17267596	2.37250036	0.90405412	0.75295538	1.17794385	1.14712784	0.18097851	0.58565787	0.22618888	0.81380117	0.35700263	2.25066097	1.40212435	1.32567900	1.65148867	1.70167858	1.10771908	2.12899577	4.05290664	0.87120379	2.86505235	0.55094852	2.62609923	1.89543117	8.60208878	0.83491980	1.30851507
1271.300000	129	0	0	31.7	1.212158	4095.000000	7	1.98332303	0.65278222	2.13622930	0.92703196	0.59504321	0.17266524	2.37263402	0.90404235	0.75295870	1.17790980	1.14714304	0.18098144	0.58566146	0.22618200	0.81380265	0.35698823	2.25057135	1.40216658	1.32559774	1.65168453	1.70161751	1.10779983	2.12892874	4.05299656	0.87117256	2.86493357	0.55093516	2.62598064	1.89548072	8.60131638	0.83476027	1.30851173
1271.800000	129	0	0	31.7	1.212769	4095.000000	7	1.98329789	0.65278553	2.13625477	0.92704152	0.59500055	0.17264932	2.37252301	0.90399946	0.75290779	1.17791692	1.14714912	0.18097882	0.58565808	0.22618264	0.81378416	0.35698912	2.25065560	1.40213280	1.32558392	1.65152607	1.70157542	1.10775382	2.12876779	4.05275854	0.87118945	2.86485230	0.55092981	2.62594343	1.89533071	8.59975930	0.83466301	1.30846065
1272.300000	0	0	0	31.7	1.213379	4095.000000	0	1.98330833	0.65278288	2.13607239	0.92700436	0.59497615	0.17263508	2.37262326	0.90404209	0.75289406	1.17790237	1.14704152	0.18097928	0.58566757	0.22617912	0.81377257	0.35699037	2.25055901	1.40211274	1.32561022	1.65147299	1.70151600	1.10777994	2.12865609	4.05272998	0.87118408	2.86477937	0.55091604	2.62587090	1.89543344	8.60100114	0.83468001	1.30848402
1272.900000	0	0	0	31.7	1.211548	4095.000000	0	1.98344396	0.65280498	2.13633680	0.92703594	0.59511069	0.17263355	2.37256096	0.90404235	0.75291442	1.17789370	1.14717131	0.18098082	0.58565935	0.22618056	0.81379303	0.35699730	2.25057940	1.40196601	1.32562337	1.65133505	1.70161503	1.10779063	2.12894397	4.05288231	0.87122249	2.86511696	0.55094256	2.62631623	1.89543753	8.60108941	0.83487854	1.30862459
1273.400000	0	0	0	31.7	1.213379	4095.000000	0	1.98363937	0.65282863	2.13639590	0.92702294	0.59518752	0.17263400	2.37250545	0.90412814	0.75292602	1.17789061	1.14715307	0.18098607	0.58566230	0.22618456	0.81379994	0.35699961	2.25073932	1.40195228	1.32569889	1.65150757	1.70158161	1.10780191	2.12952645	4.05261150	0.87127344	2.86536010	0.55093947	2.62631181	1.89544662	8.60153390	0.83487179	1.30858719
1274.000000	0	0	0	31.7	1.212158	4095.000000	0	1.98359858	0.65283394	2.13646061	0.92705320	0.59520726	0.17263829	2.37256379	0.90405935	0.75292626	1.17789370	1.14714608	0.18098267	0.58565218	0.22618152	0.81382386	0.35699819	2.25063521	1.40203779	1.32562674	1.65138331	1.70162659	1.10781349	2.12961432	4.05275854	0.87126371	2.86535385	0.55095921	2.62641842	1.89555663	8.60337846	0.83493105	1.30859554
1274.600000	0	0	0	31.7	1.212769	4095.000000	0	1.98363890	0.65283991	2.13639895	0.92704364	0.59523591	0.17263691	2.37247374	0.90404942	0.75296249	1.17792961	1.14719380	0.18098360	0.58567874	0.22618664	0.81382928	0.35700849	2.25088690	1.40215602	1.32572721	1.65152728	1.70164475	1.10782477	2.12967730	4.05296271	0.87126858	2.86520101	0.55099354	2.62673955	1.89559664	8.60412907	0.83493805	1.30863861
1275.100000	0	0	0	31.7	1.213379	4095.000000	0	1.98365882	0.65284985	2.13641373	0.92704205	0.59525098	0.17264120	2.37266461	0.90400339	0.75295112	1.17791321	1.14719441	0.18098098	0.58568675	0.22619016	0.81381819	0.35700139	2.25073234	1.40221268	1.32570664	1.65160892	1.70162824	1.10782002	2.13011670	4.05275325	0.87128317	2.86524617	0.55098717	2.62667583	1.89567984	8.60542239	0.83496681	1.30867969
1275.700000	0	0	0	31.8	1.213379	4095.000000	0	1.98383291	0.65285759	2.13641475	0.92706567	0.59526796	0.17264457	2.37257908	0.90399292	0.75298995	1.17791909	1.14729685	0.18098422	0.58568169	0.22619385	0.81385789	0.35701383	2.25071356	1.40219790	1.32575789	1.65161897	1.70159110	1.10778736	2.13020002	4.05269295	0.87128394	2.86526076	0.55096497	2.62688341	1.89573257	8.60450757	0.83497081	1.30866299
1276.300000	0	0	0	31.8	1.212769	4095.000000	0	1.98374752	0.65288500	2.13647232	0.92706673	0.59531295	0.17264120	2.37268556	0.90397776	0.75296462	1.17794230	1.14716523	0.18098637	0.58569497	0.22618840	0.81386381	0.35701916	2.25095507	1.40226336	1.32576666	1.65176618	1.70170500	1.10783457	2.13010654	4.05298175	0.87127062	2.86515030	0.55094256	2.62688215	1.89584715	8.60536876	0.83504808	1.30868035
1276.800000	0	0	0	31.8	1.213379	4095.000000	0	1.98384382	0.65287240	2.13653907	0.92705054	0.59534224	0.17264687	2.37258078	0.90398743	0.75295964	1.17794695	1.14720505	0.18099300	0.58567600	0.22618792	0.81385049	0.35701951	2.25096473	1.40238477	1.32578217	1.65164753	1.70178011	1.10780904	2.13023609	4.05293943	0.87128368	2.86537817	0.55096147	2.62690171	1.89583487	8.60475992	0.83503933	1.30863995
1277.300000	0	0	0	31.8	1.211548	4095.000000	0	1.98380255	0.65288257	2.13664506	0.92707602	0.59539000	0.17263921	2.37269349	0.90400757	0.75298972	1.17800422	1.14717100	0.18098961	0.58570045	0.22619144	0.81385000	0.35701862	2.25091159	1.40244249	1.32572586	1.65182249	1.70179992	1.10782418	2.13042357	4.05319122	0.87132363	2.86508153	0.55101287	2.62694778	1.89585124	8.60508799	0.83505734	1.30861324
1277.900000	0	0	0	31.8	1.215210	4095.000000	0	1.98372475	0.65288257	2.13654162	0.92707124	0.59542694	0.17264870	2.37261023	0.90403006	0.75297432	1.17794695	1.14722177	0.18098576	0.58570235	0.22619417	0.81385542	0.35702058	2.25118103	1.40252943	1.32573025	1.65189328	1.70185192	1.10782655	2.13055975	4.05313938	0.87135948	2.86523714	0.55096682	2.62708344	1.89596354	8.60679492	0.83506334	1.30860522
1278.500000	0	0	0	31.7	1.212769	4095.000000	0	1.98372143	0.65288434	2.13645092	0.92709354	0.59546260	0.17264748	2.37269633	0.90401202	0.75298048	1.17795562	1.14724700	0.18098391	0.58570256	0.22619433	0.81389044	0.35702165	2.25090891	1.40243757	1.32575553	1.65188363	1.70186430	1.10786752	2.13071220	4.05335310	0.87133874	2.86516906	0.55095448	2.62701340	1.89594672	8.60540977	0.83510035	1.30868369
1279.000000	0	0	0	31.7	1.212158	4095.000000	0	1.98384002	0.65288832	2.13665372	0.92709327	0.59549168	0.17264855	2.37268840	0.90402379	0.75302334	1.17791506	1.14722025	0.18099239	0.58568485	0.22619529	0.81390894	0.35703035	2.25117781	1.40250479	1.32580948	1.65196689	1.70186017	1.10780666	2.13080367	4.05322508	0.87133285	2.86545112	0.55098409	2.62713077	1.89614634	8.60528043	0.83511961	1.30875015
1279.600000	0	0	0	31.7	1.213379	4095.000000	0	1.98369013	0.65290048	2.13661194	0.92708982	0.59553796	0.17265422	2.37261420	0.90407112	0.75300250	1.17795933	1.14720201	0.18098715	0.58570614	0.22619705	0.81390746	0.35702236	2.25106993	1.40255020	1.32578925	1.65195483	1.70187627	1.10789929	2.13075031	4.05307591	0.87135205	2.86570124	0.55102665	2.62724878	1.89599537	8.60490818	0.83513811	1.30869571
1280.100000	0	0	0	31.7	1.211548	4095.000000	0	1.98367210	0.65291086	2.13648914	0.92710734	0.59556173	0.17265314	2.37271955	0.90407766	0.75304323	1.17796769	1.14721994	0.18098992	0.58569982	0.22619641	0.81392744	0.35702733	2.25111984	1.40253471	1.32580948	1.65202884	1.70188081	1.10777935	2.13091751	4.05306533	0.87132773	2.86545876	0.55098429	2.62724626	1.89600401	8.60517948	0.83514887	1.30870707
1280.700000	0	0	0	31.7	1.212769	4095.000000	0	1.98379685	0.65290490	2.13645908	0.92709327	0.59560271	0.17265682	2.37257625	0.90411219	0.75302950	1.17796862	1.14724031	0.18099054	0.58568464	0.22619785	0.81392176	0.35702200	2.25111716	1.40261778	1.32584758	1.65194477	1.70179992	1.10780429	2.13075488	4.05330020	0.87135564	2.86544764	0.55099848	2.62733587	1.89620773	8.60628057	0.83519214	1.30869972
1281.300000	0	0	0	31.8	1.213379	4095.000000	0	1.98398898	0.65290799	2.13654264	0.92708876	0.59560589	0.17265575	2.37262100	0.90410591	0.75305365	1.17798936	1.14728956	0.18098514	0.58570319	0.22620313	0.81391412	0.35702396	2.25108120	1.40263538	1.32581083	1.65192345	1.70192373	1.10781408	2.13092513	4.05281566	0.87138535	2.86561161	0.55098655	2.62736112	1.89610860	8.60755547	0.83523365	1.30871809
1281.800000	0	0	0	31.8	1.213379	4095.000000	0	1.98378215	0.65290158	2.13672710	0.92711584	0.59562500	0.17266891	2.37261986	0.90408080	0.75303755	1.17796305	1.14727922	0.18099131	0.58569813	0.22619817	0.81395234	0.35703675	2.25108442	1.40262094	1.32581218	1.65203850	1.70189773	1.10782121	2.13115994	4.05278075	0.87137049	2.86555881	0.55099971	2.62744695	1.89608859	8.60766909	0.83525416	1.30873946
1282.300000	0	0	0	31.8	1.213379	4095.000000	0	1.98385378	0.65290711	2.13648863	0.92712114	0.59563221	0.17266723	2.37278865	0.90402326	0.75303186	1.17800422	1.14726159	0.18099748	0.58571141	0.22620201	0.81395950	0.35703409	2.25119177	1.40263573	1.32584590	1.65210568	1.70195304	1.10779211	2.13119603	4.05292568	0.87137177	2.86568665	0.55099704	2.62752332	1.89614543	8.60762806	0.83523715	1.30873311
1282.900000	0	0	0	31.8	1.212158	4095.000000	0	1.98380065	0.65292081	2.13669805	0.92712168	0.59568954	0.17267029	2.37281981	0.90403215	0.75309603	1.17798781	1.14732452	0.18099347	0.58570762	0.22620841	0.81396246	0.35704457	2.25113434	1.40268114	1.32582398	1.65217206	1.70195345	1.10783724	2.13124330	4.05252900	0.87136998	2.86552963	0.55099971	2.62757634	1.89606994	8.60811097	0.83528092	1.30874247
1283.500000	0	0	0	31.8	1.212769	4095.000000	0	1.98390691	0.65292965	2.13674595	0.92715167	0.59572414	0.17266356	2.37302883	0.90403451	0.75307638	1.17804261	1.14733303	0.18099439	0.58572027	0.22620889	0.81395851	0.35704226	2.25122290	1.40271774	1.32582499	1.65213183	1.70190516	1.10787406	2.13141511	4.05275113	0.87137075	2.86562551	0.55103631	2.62760789	1.89599992	8.60871387	0.83527517	1.30877252
1284.000000	0	0	0	31.8	1.212158	4095.000000	0	1.98386279	0.65292921	2.13666697	0.92715724	0.59575429	0.17267703	2.37292630	0.90402457	0.75309248	1.17804570	1.14726585	0.18099593	0.58572153	0.22620393	0.81397454	0.35702751	2.25114239	1.40274485	1.32572283	1.65220022	1.70198358	1.10783338	2.13141765	4.05267074	0.87136153	2.86544000	0.55100465	2.62768427	1.89599810	8.60814885	0.83529893	1.30880191
1284.600000	0	0	0	31.8	1.213379	4095.000000	0	1.98383291	0.65293739	2.13663385	0.92716335	0.59576831	0.17267887	2.37272351	0.90402666	0.75311593	1.17804199	1.14732269	0.18100457	0.58571120	0.22620585	0.81396196	0.35704102	2.25129644	1.40277372	1.32579498	1.65226459	1.70196088	1.10787762	2.13141155	4.05275854	0.87137459	2.86551156	0.55112863	2.62767669	1.89619136	8.60763438	0.83532094	1.30875816
1285.100000	0	0	0	31.8	1.212769	4095.000000	0	1.98398613	0.65294402	2.13664863	0.92711026	0.59580461	0.17267841	2.37260797	0.90403215	0.75312942	1.17807295	1.14731996	0.18099825	0.58571289	0.22620633	0.81396295	0.35703746	2.25116278	1.40280927	1.32584017	1.65234505	1.70200669	1.10790078	2.13124889	4.05291616	0.87140276	2.86536636	0.55107661	2.62762241	1.89612588	8.60487664	0.83532370	1.30876784
1285.700000	0	0	0	31.8	1.211548	4095.000000	0	1.98397095	0.65297188	2.13675411	0.92709407	0.59583901	0.17268024	2.37281244	0.90406694	0.75313771	1.17803270	1.14724274	0.18099871	0.58570973	0.22620601	0.81397651	0.35704013	2.25122451	1.40287827	1.32574306	1.65221873	1.70190310	1.10784199	2.13145527	4.05317112	0.87139354	2.86571097	0.55113068	2.62776191	1.89620727	8.60583254	0.83533570	1.30878521
1286.300000	0	0	0	31.7	1.214600	4095.000000	0	1.98385141	0.65295707	2.13680405	0.92713282	0.59583561	0.17268285	2.37274674	0.90404706	0.75309177	1.17806614	1.14729625	0.18099501	0.58571921	0.22620345	0.81399501	0.35704706	2.25133241	1.40285257	1.32569012	1.65230321	1.70182881	1.10786812	2.13159253	4.05347795	0.87141889	2.86565400	0.55109121	2.62785848	1.89617635	8.60710102	0.83537447	1.30886102
1286.800000	0	0	0	31.7	1.213379	4095.000000	0	1.98392920	0.65296304	2.13659308	0.92713495	0.59585557	0.17268178	2.37276713	0.90410957	0.75315452	1.17802713	1.14739869	0.18099270	0.58571858	0.22620649	0.81397306	0.35704191	2.25129859	1.40282230	1.32575857	1.65241667	1.70189237	1.10786426	2.13161184	4.05323566	0.87141582	2.86595417	0.55113665	2.62772845	1.89629413	8.60532460	0.83537347	1.30884632
1287.400000	0	0	0	31.8	1.214600	4095.000000	0	1.98387560	0.65295950	2.13666748	0.92715698	0.59588509	0.17269004	2.37255756	0.90409231	0.75311664	1.17804013	1.14730628	0.18099840	0.58572153	0.22620681	0.81399846	0.35704262	2.25128463	1.40280927	1.32581690	1.65235431	1.70194272	1.10789840	2.13168658	4.05318064	0.87139687	2.86587704	0.55115742	2.62785596	1.89631914	8.60574735	0.83538773	1.30880825
1287.900000	128	0	0	31.8	1.213989	4095.000000	0	1.98398755	0.65297298	2.13673831	0.92712247	0.59592734	0.17269403	2.37265441	0.90413102	0.75313724	1.17803023	1.14730597	0.18099701	0.58573060	0.22620121	0.81398786	0.35704102	2.25135764	1.40289974	1.32582938	1.65238328	1.70196459	1.10793759	2.13167082	4.05307485	0.87145935	2.86563662	0.55110108	2.62774676	1.89624183	8.60656456	0.83544876	1.30881994
1288.500000	128	0	0	31.8	1.213379	4095.000000	1	1.98395909	0.65298050	2.13666850	0.92712221	0.59593520	0.17270306	2.37267650	0.90407609	0.75317631	1.17804447	1.14734367	0.18099748	0.58571816	0.22620345	0.81401425	0.35703693	2.25121539	1.40296206	1.32578318	1.65246737	1.70191878	1.10789365	2.13159303	4.05276489	0.87137408	2.86580825	0.55101986	2.62729170	1.89590171	8.60426154	0.83521339	1.30866800
1289.000000	128	0	0	31.8	1.212158	4095.000000	1	1.98377124	0.65290799	2.13663843	0.92705930	0.59581756	0.17269632	2.37282604	0.90411402	0.75307898	1.17798967	1.14734853	0.18099902	0.58570888	0.22620217	0.81397553	0.35704173	2.25095614	1.40256357	1.32566753	1.65209964	1.70165671	1.10772086	2.13032196	4.05253746	0.87122633	2.86507806	0.55096085	2.62639130	1.89544117	8.60431201	0.83466476	1.30858485
1289.600000	128	0	0	31.7	1.212158	4095.000000	1	1.98355163	0.65285295	2.13645551	0.92703754	0.59535901	0.17263753	2.37246468	0.90402745	0.75299043	1.17791847	1.14716067	0.18098622	0.58568886	0.22618872	0.81387688	0.35700814	2.25085417	1.40224224	1.32564225	1.65172837	1.70169220	1.10769088	2.12948175	4.05233226	0.87115898	2.86502596	0.55096127	2.62627017	1.89555436	8.60458959	0.83450026	1.30848469
1290.200000	128	0	0	31.7	1.211548	4095.000000	1	1.98357392	0.65284676	2.13634902	0.92702294	0.59532187	0.17261900	2.37243409	0.90403503	0.75297527	1.17795004	1.14717040	0.18098961	0.58566124	0.22619080	0.81386307	0.35700743	2.25061857	1.40231263	1.32563179	1.65152527	1.70159399	1.10770810	2.12926693	4.05246447	0.87119125	2.86481757	0.55093762	2.62613203	1.89528889	8.60761228	0.83431703	1.30851607
1290.700000	128	0	0	31.8	1.213989	4095.000000	1	1.98340839	0.65283350	2.13623235	0.92700409	0.59519664	0.17259695	2.37259324	0.90396965	0.75293360	1.17797976	1.14721326	0.18097805	0.58566420	0.22618424	0.81381671	0.35699588	2.25064862	1.40214054	1.32561291	1.65155261	1.70158780	1.10769236	2.12900795	4.05226245	0.87116692	2.86486619	0.55096702	2.62614654	1.89523935	8.60423631	0.83422555	1.30847333
1291.300000	128	0	0	31.8	1.212158	4095.000000	1	1.98340460	0.65281117	2.13613760	0.92695287	0.59519961	0.17257996	2.37259211	0.90398874	0.75291442	1.17796397	1.14711963	0.18098283	0.58565345	0.22617944	0.81383471	0.35699765	2.25066043	1.40210007	1.32557482	1.65152446	1.70166827	1.10772650	2.12891605	4.05231639	0.87114311	2.86490509	0.55091213	2.62600524	1.89511117	8.60556436	0.83413507	1.30843093
1291.800000	128	0	0	31.8	1.213989	4095.000000	1	1.98335385	0.65282731	2.13623541	0.92696800	0.59513849	0.17257567	2.37255869	0.90397357	0.75289359	1.17797326	1.14706766	0.18098082	0.58566546	0.22618568	0.81382263	0.35699214	2.25051071	1.40206453	1.32560516	1.65144966	1.70167941	1.10766090	2.12884598	4.05247822	0.87110931	2.86492732	0.55094687	2.62595668	1.89511481	8.60324285	0.83408884	1.30838252
1292.400000	128	0	0	31.8	1.213379	4095.000000	1	1.98322771	0.65279990	2.13624611	0.92695606	0.59515462	0.17256848	2.37229874	0.90397462	0.75285878	1.17794881	1.14702267	0.18097774	0.58566715	0.22618360	0.81379994	0.35698290	2.25069102	1.40209866	1.32559134	1.65143599	1.70169138	1.10773155	2.12877337	4.05230476	0.87112288	2.86495997	0.55091192	2.62618375	1.89519935	8.60391460	0.83404960	1.30836683
1292.900000	128	0	0	31.8	1.213379	4095.000000	1	1.98320020	0.65279393	2.13626241	0.92693137	0.59512045	0.17254995	2.37230441	0.90399580	0.75285902	1.17791568	1.14706674	0.18097080	0.58564902	0.22617896	0.81380265	0.35697953	2.25057349	1.40200295	1.32551447	1.65137727	1.70157377	1.10768435	2.12846877	4.05255121	0.87113697	2.86478215	0.55089219	2.62600335	1.89510572	8.60408176	0.83392789	1.30839153
1293.500000	128	0	0	31.8	1.212158	4095.000000	1	1.98322534	0.65279128	2.13619516	0.92692208	0.59503281	0.17254291	2.37223985	0.90402012	0.75280835	1.17792311	1.14693119	0.18097265	0.58565113	0.22617816	0.81378366	0.35698415	2.25053539	1.40202794	1.32558797	1.65116818	1.70154983	1.10768672	2.12852715	4.05223072	0.87111315	2.86510098	0.55094544	2.62590874	1.89506890	8.60358975	0.83393914	1.30836482
1294.000000	128	0	0	31.8	1.213379	4095.000000	1	1.98322866	0.65277205	2.13619313	0.92692739	0.59507546	0.17253372	2.37240351	0.90403425	0.75280669	1.17790175	1.14692815	0.18097327	0.58566841	0.22617912	0.81376048	0.35698344	2.25047368	1.40194736	1.32553672	1.65120517	1.70163237	1.10771107	2.12865508	4.05210381	0.87111392	2.86504819	0.55097381	2.62602480	1.89502573	8.60548865	0.83392914	1.30833344
1294.600000	128	0	0	31.8	1.213989	4095.000000	1	1.98324573	0.65278354	2.13615950	0.92694385	0.59509095	0.17253939	2.37248393	0.90404523	0.75280504	1.17792528	1.14692450	0.18096818	0.58565239	0.22617560	0.81378613	0.35697828	2.25046564	1.40191006	1.32555931	1.65107932	1.70156923	1.10770602	2.12860380	4.05198430	0.87113082	2.86520379	0.55096147	2.62589171	1.89485485	8.60522364	0.83385992	1.30831575
1295.200000	128	0	0	31.8	1.211548	4095.000000	1	1.98305225	0.65277558	2.13614880	0.92693084	0.59509393	0.17253234	2.37250036	0.90402666	0.75280480	1.17791661	1.14697830	0.18096710	0.58563553	0.22617144	0.81380018	0.35698272	2.25058637	1.40186291	1.32565270	1.65122326	1.70163360	1.10768435	2.12854085	4.05204035	0.87111648	2.86523436	0.55094173	2.62577755	1.89494301	8.60440979	0.83382544	1.30835715
1295.700000	128	0	0	31.8	1.212769	4095.000000	1	1.98313381	0.65275613	2.13611773	0.92689395	0.59505106	0.17252729	2.37244485	0.90402012	0.75278207	1.17786801	1.14698954	0.18097373	0.58563258	0.22617752	0.81378835	0.35697810	2.25043720	1.40185095	1.32554785	1.65112515	1.70155148	1.10762379	2.12840480	4.05183730	0.87108985	2.86486272	0.55084819	2.62587531	1.89487121	8.60280453	0.83380545	1.30829037
1296.300000	128	0	0	31.7	1.212158	4095.000000	1	1.98304182	0.65277757	2.13622216	0.92693987	0.59504554	0.17252101	2.37249016	0.90399057	0.75283724	1.17787637	1.14701963	0.18096849	0.58563279	0.22617640	0.81376788	0.35697881	2.25046081	1.40195615	1.32555392	1.65107972	1.70160265	1.10761756	2.12843120	4.05159408	0.87103814	2.86491273	0.55094009	2.62574034	1.89475442	8.60299057	0.83372774	1.30826467
1296.800000	128	0	0	31.7	1.212769	4095.000000	1	1.98307501	0.65277802	2.13619669	0.92695048	0.59502708	0.17250846	2.37251508	0.90393513	0.75279415	1.17787668	1.14700778	0.18096957	0.58564059	0.22617160	0.81376147	0.35697935	2.25039534	1.40192554	1.32557178	1.65116496	1.70155478	1.10765555	2.12826927	4.05130329	0.87105990	2.86502665	0.55088376	2.62589108	1.89475442	8.60450442	0.83375498	1.30832610
1297.400000	128	0	0	31.7	1.214600	4095.000000	1	1.98308876	0.65274663	2.13606271	0.92687936	0.59509605	0.17251152	2.37256096	0.90394820	0.75279367	1.17794819	1.14698225	0.18096849	0.58564143	0.22617384	0.81376196	0.35698059	2.25040446	1.40192414	1.32554448	1.65102664	1.70157129	1.10765555	2.12832308	4.05173789	0.87105836	2.86466268	0.55084634	2.62589108	1.89466535	8.60437194	0.83377647	1.30831775
1297.900000	128	0	0	31.7	1.212769	4095.000000	1	1.98304134	0.65275215	2.13603061	0.92694066	0.59512003	0.17251795	2.37242390	0.90395840	0.75277852	1.17797079	1.14704395	0.18097358	0.58563785	0.22617096	0.81377700	0.35698166	2.25037012	1.40189880	1.32553200	1.65100493	1.70151063	1.10771493	2.12832967	4.05172837	0.87106041	2.86466963	0.55083689	2.62572646	1.89462900	8.60407545	0.83371375	1.30827201
1298.500000	128	0	0	31.8	1.212769	4095.000000	1	1.98287112	0.65274950	2.13599597	0.92690457	0.59509223	0.17250662	2.37240238	0.90395579	0.75274751	1.17794478	1.14698863	0.18097188	0.58563764	0.22617416	0.81375925	0.35698344	2.25037281	1.40189599	1.32555526	1.65102303	1.70159935	1.10772829	2.12825404	4.05189017	0.87107680	2.86474881	0.55089692	2.62574539	1.89470988	8.60440348	0.83370725	1.30826767
1299.100000	128	0	0	31.8	1.213989	4095.000000	1	1.98296690	0.65274376	2.13587627	0.92692819	0.59512406	0.17250264	2.37235934	0.90399528	0.75275153	1.17791135	1.14688073	0.18097003	0.58563595	0.22616839	0.81376048	0.35697402	2.25039910	1.40191288	1.32553841	1.65102906	1.70168147	1.10766951	2.12807131	4.05195997	0.87106425	2.86486202	0.55086505	2.62563628	1.89466444	8.60417954	0.83362930	1.30824664
1299.600000	128	0	0	31.8	1.211548	4095.000000	3	1.98299250	0.65275591	2.13599597	0.92687962	0.59511897	0.17249805	2.37234348	0.90401123	0.75279225	1.17788658	1.14688985	0.18096587	0.58564227	0.22617320	0.81377035	0.35696957	2.25052413	1.40200155	1.32569720	1.65125382	1.70197367	1.10787792	2.13045558	4.05270776	0.87137100	2.86611540	0.55101575	2.62857505	1.89585442	8.60583569	0.83521289	1.30883397
1300.200000	128	0	0	31.8	1.213379	4095.000000	3	1.98428455	0.65306031	2.13699617	0.92717503	0.59723812	0.17271041	2.37305376	0.90417078	0.75322012	1.17826986	1.14739444	0.18100657	0.58575083	0.22622538	0.81418148	0.35708296	2.25167760	1.40336591	1.32610522	1.65256796	1.70229564	1.10801331	2.13354252	4.05344621	0.87154182	2.86660886	0.55105461	2.62935056	1.89612860	8.60785215	0.83584729	1.30891345
1300.700000	128	0	0	31.8	1.213989	4095.000000	3	1.98553561	0.65336875	2.13829717	0.92754934	0.60008355	0.17301439	2.37351607	0.90433635	0.75381466	1.17877897	1.14801109	0.18106917	0.58589250	0.22627885	0.81473139	0.35722871	2.25177961	1.40348283	1.32613388	1.65251404	1.70227128	1.10806854	2.13393741	4.05370439	0.87152312	2.86649070	0.55106139	2.62954827	1.89627867	8.60822145	0.83592036	1.30887538
1301.300000	128	0	0	31.8	1.213379	4095.000000	3	1.98601706	0.65345101	2.13871996	0.92765794	0.60113688	0.17319299	2.37351267	0.90446689	0.75399448	1.17901624	1.14832984	0.18109369	0.58594184	0.22631406	0.81497520	0.35728559	2.25173075	1.40339479	1.32620302	1.65248105	1.70240917	1.10803736	2.13399696	4.05328750	0.87151518	2.86653448	0.55109614	2.62933603	1.89632005	8.60652985	0.83599242	1.30886302
1301.800000	128	0	0	31.8	1.213379	4095.000000	3	1.98593966	0.65346936	2.13861846	0.92766192	0.60131998	0.17327862	2.37351607	0.90445067	0.75402576	1.17915719	1.14833106	0.18110433	0.58594015	0.22631823	0.81505442	0.35730141	2.25169747	1.40334831	1.32621954	1.65243075	1.70235880	1.10804448	2.13405803	4.05327057	0.87155565	2.86657758	0.55109676	2.62921161	1.89645331	8.60734087	0.83598492	1.30886202
1302.400000	128	0	0	31.7	1.213379	4095.000000	3	1.98574498	0.65343088	2.13842517	0.92762448	0.60107806	0.17330711	2.37353816	0.90444910	0.75397837	1.17912838	1.14832863	0.18110418	0.58592898	0.22631262	0.81503394	0.35729697	2.25170337	1.40328774	1.32625664	1.65259452	1.70235839	1.10801509	2.13388703	4.05354884	0.87156436	2.86665056	0.55114199	2.62927035	1.89631687	8.60665923	0.83595063	1.30886068
1303.000000	128	0	0	31.7	1.212769	4095.000000	3	1.98551709	0.65337671	2.13843537	0.92755625	0.60067553	0.17331339	2.37354383	0.90438318	0.75391914	1.17909926	1.14821760	0.18110109	0.58592560	0.22630638	0.81499568	0.35727653	2.25184619	1.40324584	1.32617132	1.65251927	1.70229069	1.10800915	2.13380153	4.05335522	0.87154925	2.86645594	0.55115104	2.62925456	1.89643330	8.60789634	0.83592761	1.30886102
1303.500000	128	0	0	31.7	1.212769	4095.000000	3	1.98521138	0.65333447	2.13816918	0.92753341	0.60014723	0.17328214	2.37323278	0.90434289	0.75380589	1.17901469	1.14817107	0.18109230	0.58591190	0.22630206	0.81489228	0.35726320	2.25180163	1.40321767	1.32620470	1.65243599	1.70231050	1.10800945	2.13352268	4.05324095	0.87155565	2.86655325	0.55113850	2.62915982	1.89649242	8.60761228	0.83591836	1.30885768
1304.100000	128	0	0	31.7	1.213379	4095.000000	3	1.98501725	0.65326968	2.13796267	0.92744447	0.59962339	0.17323588	2.37317046	0.90433112	0.75373150	1.17895583	1.14805306	0.18108197	0.58585835	0.22629742	0.81478123	0.35724826	2.25172055	1.40320887	1.32618784	1.65251646	1.70229234	1.10800470	2.13344076	4.05303253	0.87156743	2.86632041	0.55115577	2.62912445	1.89661340	8.60685172	0.83590159	1.30887404
1304.600000	128	0	0	31.7	1.213379	4095.000000	3	1.98479371	0.65322878	2.13772458	0.92743810	0.59917146	0.17319145	2.37309001	0.90431229	0.75365546	1.17887747	1.14797946	0.18107704	0.58585730	0.22628269	0.81468549	0.35722907	2.25181666	1.40318528	1.32626744	1.65252853	1.70235137	1.10799995	2.13326471	4.05362714	0.87158536	2.86625717	0.55110889	2.62910866	1.89659794	8.60617329	0.83587757	1.30887771
1305.200000	128	0	0	31.8	1.213379	4095.000000	3	1.98475195	0.65319539	2.13757572	0.92741978	0.59876692	0.17314933	2.37302600	0.90431386	0.75356213	1.17879105	1.14780035	0.18106609	0.58584317	0.22627693	0.81460432	0.35719529	2.25171304	1.40328387	1.32619931	1.65252853	1.70237985	1.10803676	2.13336291	4.05345362	0.87158766	2.86644760	0.55111280	2.62906382	1.89665707	8.60541608	0.83586531	1.30887571
1305.700000	128	0	0	31.8	1.213379	4095.000000	3	1.98465893	0.65314277	2.13750792	0.92740014	0.59844035	0.17311027	2.37293706	0.90427671	0.75353726	1.17875234	1.14777724	0.18105668	0.58581872	0.22627004	0.81456015	0.35717805	2.25171304	1.40327682	1.32617975	1.65257842	1.70234353	1.10803973	2.13334256	4.05359434	0.87159253	2.86655464	0.55108278	2.62906066	1.89664979	8.60703475	0.83588458	1.30889408
1306.300000	128	0	0	31.8	1.211548	4095.000000	3	1.98440174	0.65313548	2.13731676	0.92733297	0.59817617	0.17307014	2.37286116	0.90431543	0.75342735	1.17871052	1.14776750	0.18105853	0.58581345	0.22626428	0.81450883	0.35717236	2.25180270	1.40326943	1.32625091	1.65266655	1.70236747	1.10809674	2.13325556	4.05343034	0.87160354	2.86674927	0.55104618	2.62910424	1.89652880	8.60696848	0.83585805	1.30884499
1306.800000	128	0	0	31.8	1.212158	4095.000000	3	1.98424137	0.65314255	2.13733104	0.92734625	0.59794096	0.17303491	2.37291950	0.90431856	0.75340438	1.17866314	1.14764405	0.18104635	0.58580143	0.22625099	0.81443211	0.35715477	2.25192942	1.40322260	1.32620639	1.65265327	1.70234188	1.10804003	2.13326726	4.05368746	0.87160252	2.86693696	0.55106365	2.62910108	1.89666662	8.60778903	0.83587081	1.30893282
1307.400000	128	0	0	31.8	1.212769	4095.000000	3	1.98433342	0.65309767	2.13717405	0.92730218	0.59775150	0.17300888	2.37285039	0.90431595	0.75336932	1.17860739	1.14761942	0.18104111	0.58578182	0.22624315	0.81439732	0.35714961	2.25180163	1.40320570	1.32625192	1.65262711	1.70237614	1.10803825	2.13319349	4.05351710	0.87163325	2.86711214	0.55105194	2.62922424	1.89660658	8.60417007	0.83584454	1.30891478
1308.000000	128	0	0	31.8	1.213379	4095.000000	3	1.98420579	0.65307357	2.13722298	0.92728068	0.59757461	0.17298054	2.37292517	0.90432877	0.75333948	1.17856713	1.14750754	0.18103988	0.58579005	0.22624651	0.81437142	0.35713468	2.25166042	1.40310605	1.32629813	1.65256515	1.70243105	1.10806972	2.13322961	4.05361127	0.87165784	2.86669435	0.55104700	2.62907898	1.89674622	8.60681069	0.83583929	1.30886970
1308.500000	128	0	0	31.8	1.213379	4095.000000	3	1.98407864	0.65308308	2.13719749	0.92726847	0.59748278	0.17296400	2.37295236	0.90430967	0.75332835	1.17855846	1.14744612	0.18103941	0.58577571	0.22624427	0.81435686	0.35713948	2.25160888	1.40314725	1.32620706	1.65254986	1.70240958	1.10803409	2.13324335	4.05361233	0.87161379	2.86678263	0.55106612	2.62937456	1.89666616	8.60798472	0.83582478	1.30893449
1309.100000	128	0	0	31.8	1.213379	4095.000000	3	1.98415597	0.65308927	2.13713582	0.92728784	0.59738053	0.17294777	2.37290874	0.90433504	0.75332362	1.17857642	1.14741846	0.18103217	0.58576770	0.22624075	0.81432652	0.35712420	2.25169263	1.40310817	1.32621482	1.65250600	1.70243352	1.10807091	2.13303222	4.05354249	0.87165272	2.86694947	0.55116338	2.62915350	1.89674895	8.60478516	0.83578099	1.30885066
1309.700000	128	0	0	31.8	1.212158	4095.000000	3	1.98407817	0.65307799	2.13701044	0.92727298	0.59727999	0.17292816	2.37291101	0.90426913	0.75329875	1.17860275	1.14751210	0.18103309	0.58576643	0.22624731	0.81427620	0.35712633	2.25176297	1.40313493	1.32615479	1.65243478	1.70235467	1.10802904	2.13299457	4.05343351	0.87162685	2.86703706	0.55106736	2.62927287	1.89673075	8.60426785	0.83579000	1.30884298
1310.200000	128	0	0	31.8	1.212158	4095.000000	3	1.98413747	0.65309281	2.13689934	0.92724749	0.59723727	0.17291698	2.37295689	0.90426546	0.75329283	1.17857580	1.14748717	0.18102908	0.58577107	0.22624299	0.81426238	0.35711833	2.25174149	1.40318422	1.32627755	1.65248185	1.70233527	1.10800856	2.13311158	4.05368217	0.87161993	2.86714134	0.55105420	2.62925582	1.89682309	8.60875491	0.83579750	1.30884231
1310.700000	128	0	0	31.8	1.212158	4095.000000	3	1.98404021	0.65307247	2.13702268	0.92725572	0.59716713	0.17290397	2.37274674	0.90420870	0.75327270	1.17852997	1.14741268	0.18103063	0.58576095	0.22623739	0.81429618	0.35711389	2.25180861	1.40314126	1.32622595	1.65259090	1.70229936	1.10804300	2.13313498	4.05366100	0.87162736	2.86706765	0.55110560	2.62918445	1.89673758	8.60788687	0.83577323	1.30886302
1311.300000	128	0	0	31.8	1.213379	4095.000000	3	1.98413177	0.65305566	2.13699770	0.92724484	0.59711995	0.17288773	2.37293140	0.90420556	0.75326370	1.17852595	1.14744339	0.18102754	0.58576643	0.22623995	0.81426904	0.35711087	2.25183330	1.40320887	1.32627115	1.65265528	1.70234848	1.10807061	2.13312430	4.05375624	0.87160252	2.86691054	0.55109100	2.62922550	1.89679216	8.60665923	0.83575647	1.30888206
1311.900000	128	0	0	31.8	1.212769	4095.000000	3	1.98406820	0.65304439	2.13698394	0.92725572	0.59705619	0.17287763	2.37280678	0.90422178	0.75329235	1.17852223	1.14750784	0.18102523	0.58577297	0.22624107	0.81425992	0.35711442	2.25192029	1.40316521	1.32629442	1.65261021	1.70230596	1.10805458	2.13308309	4.05366100	0.87162275	2.86697450	0.55106365	2.62919140	1.89679853	8.60686434	0.83576072	1.30891979
1312.400000	128	0	0	31.8	1.212769	4095.000000	3	1.98400416	0.65304903	2.13684074	0.92726687	0.59703048	0.17286706	2.37268330	0.90426206	0.75329851	1.17850365	1.14744430	0.18102816	0.58575863	0.22623835	0.81423451	0.35710856	2.25185424	1.40321767	1.32626946	1.65265609	1.70239926	1.10800856	2.13295897	4.05369381	0.87163991	2.86693070	0.55112390	2.62916361	1.89686221	8.60388937	0.83574771	1.30889241
1313.000000	128	0	0	31.8	1.213989	4095.000000	3	1.98403167	0.65306031	2.13694266	0.92723581	0.59699648	0.17286124	2.37262156	0.90422387	0.75324712	1.17852037	1.14744795	0.18102353	0.58574809	0.22623626	0.81424956	0.35710856	2.25173881	1.40318598	1.32634164	1.65264160	1.70232495	1.10807358	2.13312074	4.05386100	0.87163325	2.86713022	0.55106592	2.62913013	1.89698731	8.60508799	0.83574446	1.30891245
1313.500000	128	0	0	31.8	1.213989	4095.000000	3	1.98414743	0.65305898	2.13704051	0.92719812	0.59695589	0.17285251	2.37258758	0.90426154	0.75324688	1.17850829	1.14738957	0.18102292	0.58576201	0.22623450	0.81421798	0.35710536	2.25186659	1.40313633	1.32631196	1.65273536	1.70236995	1.10808784	2.13319196	4.05387370	0.87164094	2.86703428	0.55115865	2.62925835	1.89702007	8.60799419	0.83572019	1.30891746
1314.100000	128	0	0	31.8	1.211548	4095.000000	3	1.98413272	0.65305301	2.13688711	0.92723608	0.59694378	0.17284072	2.37258078	0.90428325	0.75326370	1.17851789	1.14738684	0.18102461	0.58575906	0.22623402	0.81421108	0.35710731	2.25175545	1.40321168	1.32632443	1.65267178	1.70236871	1.10804062	2.13312939	4.05396788	0.87167782	2.86706000	0.55104947	2.62926782	1.89704918	8.60449496	0.83569868	1.30894050
1314.700000	128	0	0	31.8	1.213379	4095.000000	3	1.98413652	0.65305323	2.13708689	0.92724006	0.59695164	0.17284715	2.37271162	0.90428299	0.75325564	1.17852006	1.14731023	0.18101675	0.58576728	0.22623610	0.81420096	0.35710145	2.25175867	1.40318316	1.32632949	1.65267902	1.70232330	1.10806497	2.13299610	4.05402503	0.87165989	2.86685354	0.55112966	2.62931456	1.89693682	8.60466529	0.83569868	1.30890176
1315.300000	128	0	0	31.8	1.212769	4095.000000	3	1.98408670	0.65305478	2.13710422	0.92724617	0.59693294	0.17283138	2.37264818	0.90432929	0.75327412	1.17846649	1.14728925	0.18102030	0.58575400	0.22623146	0.81422341	0.35709931	2.25179250	1.40316591	1.32631769	1.65268747	1.70227624	1.10809467	2.13287961	4.05395836	0.87164094	2.86711632	0.55107681	2.62930193	1.89704327	8.60516370	0.83568141	1.30887805
1315.800000	128	0	0	31.8	1.213379	4095.000000	6	1.98449522	0.65314786	2.13763434	0.92732952	0.59765795	0.17287686	2.37275807	0.90426546	0.75350457	1.17844760	1.14755040	0.18103340	0.58581007	0.22625259	0.81445431	0.35715335	2.25193962	1.40348881	1.32613354	1.65288708	1.70193199	1.10789751	2.13257697	4.05289394	0.87135718	2.86561648	0.55100300	2.62749870	1.89609859	8.60225903	0.83488554	1.30849537
1316.300000	128	0	0	31.8	1.215210	4095.000000	6	1.98320447	0.65283151	2.13636074	0.92694836	0.59552161	0.17268346	2.37235934	0.90407139	0.75287441	1.17801475	1.14691052	0.18097928	0.58565260	0.22618136	0.81382657	0.35700085	2.25077742	1.40223098	1.32580645	1.65170182	1.70168808	1.10775174	2.12966511	4.05218524	0.87130468	2.86541499	0.55101822	2.62661715	1.89555482	8.60149922	0.83435127	1.30843293
1316.900000	128	0	0	31.8	1.212769	4095.000000	6	1.98302949	0.65280277	2.13613097	0.92696614	0.59522041	0.17261119	2.37220983	0.90401777	0.75281427	1.17792064	1.14677102	0.18097589	0.58564122	0.22617992	0.81377799	0.35697899	2.25063413	1.40216552	1.32568035	1.65169619	1.70166703	1.10767604	2.12921005	4.05162051	0.87127677	2.86545459	0.55101945	2.62662536	1.89559028	8.60252704	0.83422630	1.30838953
1317.400000	129	0	0	31.8	1.210938	4095.000000	6	1.98302759	0.65277956	2.13621758	0.92691810	0.59524631	0.17258256	2.37233102	0.90400129	0.75276574	1.17790392	1.14691082	0.18096941	0.58565113	0.22617112	0.81377750	0.35698948	2.25056652	1.40215286	1.32571541	1.65152527	1.70166786	1.10770275	2.12908107	4.05161417	0.87120303	2.86536566	0.55102027	2.62667583	1.89552481	8.60149291	0.83413032	1.30839153
1318.000000	129	0	0	31.8	1.212769	4095.000000	6	1.98293276	0.65277691	2.13613505	0.92693880	0.59517245	0.17256067	2.37224494	0.90398691	0.75276526	1.17788504	1.14677710	0.18096818	0.58563047	0.22616775	0.81376418	0.35699001	2.25058154	1.40208916	1.32570833	1.65142754	1.70163071	1.10769058	2.12866422	4.05153592	0.87118254	2.86548724	0.55099067	2.62650485	1.89534753	8.60027933	0.83392764	1.30832309
1318.600000	129	0	0	31.9	1.209717	4095.000000	6	1.98279715	0.65273823	2.13600514	0.92687962	0.59501477	0.17252775	2.37225400	0.90397174	0.75270774	1.17786337	1.14681205	0.18096248	0.58562942	0.22616391	0.81373681	0.35697881	2.25043827	1.40197164	1.32557381	1.65133867	1.70160802	1.10761577	2.12841749	4.05166492	0.87116615	2.86534343	0.55093803	2.62621971	1.89519617	8.59875091	0.83375048	1.30827135
1319.100000	129	0	0	31.9	1.213379	4095.000000	6	1.98269569	0.65270972	2.13598171	0.92681858	0.59491843	0.17250188	2.37214867	0.90396494	0.75267436	1.17786460	1.14681539	0.18096124	0.58560791	0.22616103	0.81371758	0.35696815	2.25047529	1.40196354	1.32551177	1.65120477	1.70159605	1.10760746	2.12790992	4.05154649	0.87111751	2.86520657	0.55087040	2.62593145	1.89520117	8.60093495	0.83363555	1.30823829
1319.700000	129	0	0	31.8	1.215210	4095.000000	6	1.98275259	0.65269734	2.13587423	0.92685043	0.59484565	0.17247800	2.37225910	0.90398351	0.75264263	1.17786739	1.14671815	0.18096001	0.58560665	0.22616215	0.81371684	0.35696335	2.25028535	1.40191358	1.32558898	1.65111992	1.70152507	1.10757926	2.12777086	4.05147036	0.87113005	2.86504610	0.55087512	2.62612950	1.89500846	8.60107680	0.83355560	1.30822628
1320.300000	129	0	0	31.8	1.213379	4095.000000	6	1.98270992	0.65269226	2.13569952	0.92687166	0.59485647	0.17246774	2.37217076	0.90396886	0.75261991	1.17786058	1.14674732	0.18095800	0.58561845	0.22615655	0.81370525	0.35696851	2.25024296	1.40194877	1.32556841	1.65121884	1.70159646	1.10766921	2.12799366	4.05119544	0.87113415	2.86511001	0.55092364	2.62595037	1.89503209	8.60094125	0.83353086	1.30824197
1320.800000	129	0	0	31.8	1.212769	4095.000000	6	1.98268431	0.65266529	2.13571887	0.92684220	0.59489424	0.17245733	2.37210564	0.90398037	0.75262417	1.17783674	1.14674094	0.18095723	0.58559295	0.22615399	0.81370253	0.35695571	2.25037925	1.40192941	1.32555965	1.65112515	1.70157789	1.10760835	2.12791296	4.05139000	0.87110829	2.86527396	0.55093845	2.62578953	1.89492802	8.60208247	0.83350338	1.30818955
1321.300000	129	0	0	31.8	1.211548	4095.000000	6	1.98262126	0.65265623	2.13578560	0.92681036	0.59488597	0.17244508	2.37199862	0.90400077	0.75259198	1.17780548	1.14664065	0.18095554	0.58559990	0.22615335	0.81368675	0.35696246	2.25026281	1.40191675	1.32543424	1.65107891	1.70152260	1.10756442	2.12788404	4.05129800	0.87108141	2.86521143	0.55092899	2.62600398	1.89493983	8.59970257	0.83349564	1.30821292
1321.900000	129	0	0	31.8	1.213379	4095.000000	6	1.98248331	0.65264430	2.13577745	0.92685706	0.59493201	0.17244876	2.37210281	0.90400391	0.75257564	1.17782343	1.14663640	0.18095338	0.58559358	0.22615191	0.81370549	0.35696566	2.25018394	1.40189986	1.32554346	1.65104675	1.70155437	1.10760687	2.12779624	4.05126417	0.87107526	2.86481688	0.55091213	2.62574917	1.89484485	8.60152759	0.83339846	1.30815517
1322.500000	129	0	0	31.9	1.212769	4095.000000	6	1.98246861	0.65263789	2.13575045	0.92685388	0.59484523	0.17243345	2.37207110	0.90404863	0.75258109	1.17780672	1.14661300	0.18095184	0.58559274	0.22614727	0.81369760	0.35696087	2.25040554	1.40178832	1.32550604	1.65085980	1.70159399	1.10762052	2.12761964	4.05107491	0.87107910	2.86519962	0.55089075	2.62578197	1.89466035	8.60237254	0.83330229	1.30823629
1323.000000	129	0	0	31.9	1.214600	4095.000000	6	1.98251222	0.65267015	2.13568169	0.92685123	0.59484014	0.17242656	2.37207223	0.90402143	0.75253658	1.17781043	1.14662485	0.18094629	0.58558663	0.22614663	0.81367516	0.35696318	2.25014477	1.40172183	1.32548379	1.65074482	1.70156056	1.10766298	2.12741109	4.05113306	0.87105990	2.86509612	0.55087122	2.62575989	1.89462582	8.60294958	0.83327181	1.30821159
1323.600000	129	0	0	31.9	1.213379	4095.000000	6	1.98255204	0.65263324	2.13560733	0.92683451	0.59485329	0.17242028	2.37201277	0.90399292	0.75251670	1.17778536	1.14662060	0.18094952	0.58559084	0.22614967	0.81369119	0.35694949	2.25018984	1.40173168	1.32548244	1.65082844	1.70155891	1.10764635	2.12746944	4.05085395	0.87107833	2.86507458	0.55089095	2.62566340	1.89455403	8.60570634	0.83323759	1.30814048
1324.100000	129	0	0	31.9	1.212158	4095.000000	6	1.98241457	0.65263833	2.13575249	0.92682283	0.59484905	0.17240712	2.37183838	0.90393434	0.75251504	1.17777824	1.14663154	0.18094459	0.58559274	0.22614791	0.81368256	0.35695944	2.25016194	1.40174540	1.32544502	1.65083407	1.70157707	1.10761518	2.12725583	4.05088990	0.87103302	2.86475784	0.55076946	2.62582359	1.89452813	8.60194375	0.83317515	1.30804301
1324.700000	129	0	0	31.9	1.212769	4095.000000	6	1.98240461	0.65261623	2.13567049	0.92683026	0.59484205	0.17240742	2.37215037	0.90392650	0.75250984	1.17778350	1.14663944	0.18094320	0.58559295	0.22614278	0.81369390	0.35695856	2.25027676	1.40175209	1.32544772	1.65078422	1.70153168	1.10757422	2.12738369	4.05077466	0.87102329	2.86504680	0.55086916	2.62573403	1.89451813	8.60102951	0.83319163	1.30811344
1325.300000	129	0	0	31.9	1.212158	4095.000000	6	1.98236527	0.65260694	2.13566539	0.92682177	0.59487663	0.17239763	2.37207166	0.90396154	0.75255008	1.17781817	1.14670933	0.18093873	0.58557925	0.22614567	0.81369193	0.35695500	2.25044042	1.40180380	1.32545480	1.65076693	1.70156221	1.10757214	2.12735578	4.05068481	0.87102406	2.86475923	0.55075630	2.62590243	1.89446088	8.60145824	0.83317815	1.30811177
1325.800000	129	0	0	31.9	1.209717	4095.000000	6	1.98230270	0.65262175	2.13559511	0.92683344	0.59485372	0.17239441	2.37206600	0.90393120	0.75254227	1.17779588	1.14669809	0.18094459	0.58559379	0.22614422	0.81368700	0.35695198	2.25013458	1.40169755	1.32544165	1.65074562	1.70158780	1.10760984	2.12728577	4.05063089	0.87101714	2.86473353	0.55074418	2.62562682	1.89434230	8.59933386	0.83310796	1.30803834
1326.300000	129	0	0	31.9	1.213379	4095.000000	7	1.98220221	0.65260297	2.13552329	0.92679205	0.59484353	0.17238676	2.37220927	0.90392571	0.75253303	1.17783953	1.14662090	0.18094151	0.58556555	0.22614070	0.81369883	0.35694700	2.25027623	1.40211168	1.32559842	1.65134752	1.70269776	1.10822414	2.13421225	4.05382608	0.87237670	2.87195130	0.55129971	2.63929130	1.90090198	8.61565369	0.84034996	1.31077330
1326.900000	129	0	0	31.9	1.213379	4095.000000	7	1.98797818	0.65401016	2.14108532	0.92837394	0.60769749	0.17338739	2.37468075	0.90465840	0.75512039	1.17972358	1.14948431	0.18118051	0.58618221	0.22639987	0.81620003	0.35757271	2.25681186	1.41027889	1.32778378	1.66006319	1.70520812	1.10946709	2.15921700	4.05740166	0.87318666	2.87596099	0.55161829	2.64614428	1.90320500	8.62995935	0.84643002	1.31137953
1327.500000	129	0	0	31.8	1.213379	4095.000000	7	1.98870314	0.65416724	2.14152091	0.92841990	0.61112280	0.17390657	2.37471590	0.90469477	0.75532480	1.18010790	1.15000338	0.18122353	0.58621785	0.22641652	0.81646261	0.35759760	2.25696739	1.40983461	1.32747021	1.65927162	1.70446782	1.10907099	2.15742549	4.05608403	0.87244051	2.87054815	0.55141097	2.63848914	1.89956605	8.61407352	0.84400163	1.31003962
1328.000000	129	0	0	31.8	1.211548	4095.000000	7	1.98562201	0.65338290	2.13843588	0.92756872	0.60302716	0.17356160	2.37325034	0.90434420	0.75398595	1.17918104	1.14850415	0.18110865	0.58594310	0.22629822	0.81523608	0.35729182	2.25413038	1.40607059	1.32642225	1.65525453	1.70302852	1.10841391	2.14495760	4.05360810	0.87174467	2.86665890	0.55114878	2.63216294	1.89714290	8.61089247	0.84051986	1.30910148
1328.600000	129	0	0	31.9	1.211548	4095.000000	7	1.98400700	0.65303798	2.13702726	0.92717184	0.59896588	0.17318824	2.37249526	0.90414410	0.75330941	1.17860584	1.14764132	0.18103340	0.58579089	0.22623178	0.81456928	0.35714019	2.25265495	1.40434618	1.32598651	1.65358747	1.70249256	1.10812585	2.13840070	4.05242639	0.87146704	2.86598892	0.55101349	2.62987108	1.89616180	8.60762806	0.83867704	1.30871174
1329.100000	129	0	0	31.9	1.212158	4095.000000	7	1.98333773	0.65289561	2.13651207	0.92700197	0.59747364	0.17298391	2.37257682	0.90408629	0.75304465	1.17832250	1.14720444	0.18100750	0.58572090	0.22620041	0.81427866	0.35706910	2.25166257	1.40352544	1.32579397	1.65271926	1.70220276	1.10794502	2.13512964	4.05171357	0.87130443	2.86516767	0.55096990	2.62852011	1.89566120	8.60649830	0.83754266	1.30853577
1329.700000	129	0	0	31.9	1.212158	4095.000000	7	1.98287728	0.65281139	2.13630470	0.92695898	0.59672025	0.17285343	2.37243353	0.90403163	0.75290258	1.17819462	1.14706766	0.18098730	0.58568464	0.22618568	0.81410921	0.35704048	2.25153157	1.40334267	1.32567765	1.65252531	1.70222505	1.10790879	2.13426009	4.05219688	0.87135897	2.86588747	0.55100485	2.62909161	1.89568893	8.61004934	0.83729720	1.30856482
1330.300000	129	0	0	31.9	1.212769	4095.000000	7	1.98294414	0.65283482	2.13625783	0.92698525	0.59671664	0.17281561	2.37231290	0.90403869	0.75288838	1.17815840	1.14700048	0.18098977	0.58568780	0.22617800	0.81410921	0.35703178	2.25129966	1.40308563	1.32565944	1.65220585	1.70195469	1.10781557	2.13288470	4.05147987	0.87124783	2.86535871	0.55094852	2.62800935	1.89522026	8.61042826	0.83654829	1.30838018
1330.800000	129	0	0	31.9	1.212158	4095.000000	7	1.98273741	0.65277205	2.13603011	0.92689156	0.59617241	0.17273077	2.37216566	0.90400496	0.75275650	1.17806428	1.14689715	0.18097774	0.58565218	0.22617480	0.81401326	0.35700992	2.25091911	1.40281596	1.32555628	1.65190093	1.70186967	1.10775025	2.13165099	4.05124937	0.87114413	2.86524131	0.55085169	2.62749050	1.89505663	8.60363075	0.83598917	1.30830373
1331.400000	129	0	0	31.9	1.213379	4095.000000	7	1.98247619	0.65272607	2.13595369	0.92684300	0.59583774	0.17266585	2.37220134	0.90395945	0.75270016	1.17798317	1.14681752	0.18096201	0.58564396	0.22616391	0.81393360	0.35699037	2.25063145	1.40262306	1.32552357	1.65157715	1.70182055	1.10771107	2.13093428	4.05111720	0.87111802	2.86535455	0.55090164	2.62718504	1.89492302	8.60363391	0.83569793	1.30831441
1331.900000	129	0	0	31.9	1.213989	4095.000000	7	1.98258665	0.65272121	2.13589053	0.92683955	0.59570355	0.17262727	2.37227382	0.90398246	0.75265849	1.17797822	1.14684305	0.18096355	0.58563194	0.22616599	0.81391880	0.35698877	2.25071034	1.40260475	1.32553605	1.65148545	1.70183046	1.10772057	2.13061666	4.05084972	0.87109830	2.86525659	0.55089877	2.62707524	1.89477259	8.60396822	0.83543776	1.30821693
1332.500000	129	0	0	31.9	1.212158	4095.000000	7	1.98254209	0.65267413	2.13587321	0.92683716	0.59556959	0.17259328	2.37230214	0.90395239	0.75265329	1.17793797	1.14678804	0.18096078	0.58560960	0.22615431	0.81386652	0.35697864	2.25053271	1.40247311	1.32555560	1.65136038	1.70178093	1.10769177	2.12981546	4.05075035	0.87104761	2.86507111	0.55079988	2.62677678	1.89475260	8.60168838	0.83515112	1.30816352
1333.000000	129	0	0	31.9	1.213989	4095.000000	7	1.98239940	0.65266883	2.13584723	0.92684433	0.59541760	0.17255561	2.37226023	0.90396337	0.75260689	1.17792280	1.14678774	0.18095569	0.58560834	0.22615303	0.81380684	0.35697135	2.25040071	1.40246220	1.32543727	1.65121200	1.70166620	1.10763537	2.12968035	4.05051038	0.87104863	2.86522672	0.55086094	2.62680517	1.89481440	8.60052202	0.83508184	1.30819056
1333.600000	129	0	0	31.9	1.213379	4095.000000	7	1.98262837	0.65271878	2.13602552	0.92687538	0.59563030	0.17255271	2.37231800	0.90397305	0.75262346	1.17796150	1.14682421	0.18095831	0.58559632	0.22615543	0.81387367	0.35698006	2.25060623	1.40254456	1.32548851	1.65130851	1.70170335	1.10771671	2.12992772	4.05083281	0.87104505	2.86519476	0.55086526	2.62700078	1.89455493	8.59938744	0.83495856	1.30812479
1334.200000	129	0	0	31.9	1.212158	4095.000000	7	1.98243021	0.65267435	2.13582991	0.92684618	0.59547321	0.17253219	2.37225684	0.90397226	0.75259292	1.17793271	1.14675856	0.18094644	0.58559822	0.22615047	0.81383471	0.35696460	2.25054881	1.40232213	1.32550975	1.65097558	1.70177681	1.10773927	2.12952086	4.05088461	0.87102175	2.86495927	0.55085621	2.62671495	1.89449041	8.60092549	0.83474502	1.30808473
1334.700000	129	0	0	31.9	1.213379	4095.000000	7	1.98240604	0.65267369	2.13582431	0.92683557	0.59533651	0.17250800	2.37204562	0.90394533	0.75253209	1.17786275	1.14674580	0.18094906	0.58559716	0.22614871	0.81380906	0.35696620	2.25053217	1.40235556	1.32540626	1.65091970	1.70165300	1.10769236	2.12911763	4.05061292	0.87101433	2.86501206	0.55073246	2.62640707	1.89435820	8.59899354	0.83457951	1.30810109
1335.300000	129	0	0	31.9	1.213989	4095.000000	7	1.98226809	0.65267170	2.13563076	0.92681620	0.59525649	0.17248213	2.37214075	0.90399737	0.75248498	1.17788596	1.14662455	0.18094243	0.58558325	0.22614470	0.81376122	0.35697064	2.25035027	1.40227603	1.32544738	1.65101016	1.70162989	1.10765882	2.12891452	4.05045436	0.87098181	2.86516211	0.55072732	2.62632506	1.89434775	8.59957337	0.83440727	1.30804501
1335.800000	129	0	0	31.9	1.212769	4095.000000	7	1.98233825	0.65264938	2.13566692	0.92680186	0.59520407	0.17246820	2.37215037	0.90392074	0.75248214	1.17786429	1.14665008	0.18093889	0.58559379	0.22613622	0.81374273	0.35696282	2.25033203	1.40219966	1.32542176	1.65098081	1.70162989	1.10766535	2.12863985	4.05045541	0.87100997	2.86546640	0.55071581	2.62629604	1.89427278	8.60163793	0.83431903	1.30802599
1336.400000	129	0	0	31.9	1.212158	4095.000000	7	1.98235484	0.65265999	2.13570512	0.92680983	0.59521235	0.17245320	2.37216849	0.90396206	0.75249918	1.17787730	1.14659963	0.18093781	0.58558325	0.22614262	0.81372645	0.35696122	2.25036529	1.40219086	1.32542851	1.65087990	1.70165589	1.10767307	2.12885106	4.05035605	0.87104710	2.86542333	0.55072280	2.62652189	1.89423962	8.60200680	0.83433378	1.30802699
1336.900000	0	0	0	31.9	1.212769	4095.000000	0	1.98228895	0.65264938	2.13561395	0.92685335	0.59520110	0.17244967	2.37217812	0.90398822	0.75247291	1.17783024	1.14657836	0.18093889	0.58559253	0.22614134	0.81373878	0.35695731	2.25030198	1.40212717	1.32543491	1.65082522	1.70159853	1.10764160	2.12855760	4.05016051	0.87099769	2.86570263	0.55068847	2.62640644	1.89425825	8.60117767	0.83423780	1.30799895
1337.500000	0	0	0	31.9	1.212158	4095.000000	0	1.98244633	0.65265800	2.13566743	0.92684459	0.59520301	0.17243865	2.37223362	0.90397305	0.75248972	1.17782870	1.14663792	0.18094197	0.58558367	0.22614374	0.81373533	0.35695624	2.25034759	1.40199873	1.32541839	1.65068331	1.70165176	1.10764457	2.12894905	4.05048607	0.87103046	2.86533440	0.55070389	2.62661968	1.89434320	8.60083723	0.83433653	1.30804268
1338.000000	0	0	0	31.9	1.212769	4095.000000	0	1.98259234	0.65267369	2.13572397	0.92682814	0.59527178	0.17244401	2.37219341	0.90394533	0.75254937	1.17782220	1.14669687	0.18094135	0.58558473	0.22614006	0.81377257	0.35696406	2.25051339	1.40210605	1.32543862	1.65070422	1.70167487	1.10766208	2.12899678	4.05030214	0.87103788	2.86557618	0.55072609	2.62653892	1.89436138	8.60032030	0.83436252	1.30802932
1338.600000	0	0	0	31.9	1.215210	4095.000000	0	1.98265018	0.65266861	2.13562719	0.92687378	0.59529873	0.17244416	2.37231063	0.90394925	0.75254913	1.17787296	1.14663002	0.18094320	0.58559021	0.22614438	0.81377725	0.35696318	2.25050373	1.40213104	1.32552088	1.65073035	1.70171573	1.10768524	2.12915927	4.05043639	0.87102790	2.86521004	0.55072300	2.62673009	1.89433139	8.60005240	0.83436452	1.30809275
1339.200000	0	0	0	31.9	1.213379	4095.000000	0	1.98262363	0.65268695	2.13558747	0.92681248	0.59529958	0.17244707	2.37208016	0.90391577	0.75256759	1.17784139	1.14658170	0.18093873	0.58559000	0.22614839	0.81378366	0.35697242	2.25084665	1.40220986	1.32544637	1.65076572	1.70178217	1.10763062	2.12936850	4.05041842	0.87104274	2.86509125	0.55070882	2.62701845	1.89437501	8.59865638	0.83439052	1.30811378
1339.700000	0	0	0	31.9	1.212769	4095.000000	0	1.98260893	0.65268010	2.13565470	0.92684220	0.59535816	0.17243850	2.37218152	0.90393748	0.75257233	1.17789401	1.14663731	0.18094567	0.58558873	0.22615095	0.81382213	0.35698041	2.25071034	1.40230031	1.32557145	1.65084170	1.70172274	1.10768702	2.12945179	4.05030637	0.87104479	2.86546432	0.55079166	2.62695661	1.89446406	8.59954185	0.83439627	1.30807539
1340.300000	0	0	0	31.9	1.213989	4095.000000	0	1.98264307	0.65267413	2.13584876	0.92681805	0.59538363	0.17243850	2.37217529	0.90391839	0.75253895	1.17791197	1.14665646	0.18094274	0.58558325	0.22614551	0.81380462	0.35697793	2.25073234	1.40229503	1.32558089	1.65082482	1.70176938	1.10764249	2.12957368	4.05028946	0.87107116	2.86534760	0.55084614	2.62728223	1.89470398	8.60143932	0.83445976	1.30812079
1340.800000	0	0	0	31.9	1.211548	4095.000000	0	1.98272509	0.65269314	2.13573874	0.92683902	0.59542715	0.17244386	2.37214018	0.90392650	0.75262157	1.17790082	1.14671176	0.18094382	0.58559548	0.22615207	0.81379895	0.35698024	2.25084451	1.40237527	1.32556032	1.65092694	1.70176814	1.10769711	2.12984340	4.05045224	0.87109267	2.86556506	0.55083031	2.62730747	1.89464263	8.59787502	0.83449301	1.30818655
1341.400000	0	0	0	31.9	1.212158	4095.000000	0	1.98271845	0.65270176	2.13582991	0.92686211	0.59547024	0.17243942	2.37218265	0.90391238	0.75258014	1.17789401	1.14665524	0.18094783	0.58559738	0.22614711	0.81383274	0.35698130	2.25083538	1.40241117	1.32553773	1.65112033	1.70188906	1.10767455	2.12990283	4.05087298	0.87109702	2.86562968	0.55084470	2.62718757	1.89469262	8.59961118	0.83453851	1.30814783
1341.900000	0	0	0	31.9	1.213989	4095.000000	0	1.98276823	0.65270552	2.13585233	0.92689236	0.59548361	0.17244508	2.37222003	0.90395056	0.75258322	1.17790268	1.14668320	0.18094767	0.58559611	0.22614999	0.81386356	0.35698344	2.25094165	1.40243792	1.32552560	1.65097880	1.70179992	1.10768286	2.12989216	4.05088038	0.87111699	2.86574641	0.55084943	2.62731631	1.89488848	8.60113984	0.83454726	1.30817620
1342.500000	0	0	0	31.9	1.215210	4095.000000	0	1.98286543	0.65271922	2.13587881	0.92693270	0.59553307	0.17244478	2.37217076	0.90394585	0.75259529	1.17792094	1.14665403	0.18094536	0.58559843	0.22615511	0.81384507	0.35699925	2.25075166	1.40249423	1.32548244	1.65110505	1.70189608	1.10771018	2.13012483	4.05090681	0.87110931	2.86549350	0.55081037	2.62730369	1.89477259	8.60093179	0.83457026	1.30813314
1343.100000	0	0	0	31.9	1.212769	4095.000000	0	1.98287491	0.65273646	2.13590377	0.92693748	0.59557744	0.17243957	2.37237803	0.90399946	0.75254653	1.17790547	1.14659052	0.18094505	0.58559653	0.22614951	0.81383200	0.35699019	2.25085041	1.40249282	1.32557111	1.65115290	1.70188535	1.10768049	2.13015430	4.05067952	0.87108729	2.86574571	0.55084717	2.62722669	1.89478850	8.59978767	0.83460001	1.30814349
1343.600000	0	0	0	31.9	1.211548	4095.000000	0	1.98281470	0.65272762	2.13589410	0.92692102	0.59562542	0.17244600	2.37233329	0.90402195	0.75261210	1.17789308	1.14664612	0.18095307	0.58560665	0.22615239	0.81382805	0.35697864	2.25077527	1.40246431	1.32558021	1.65115450	1.70190351	1.10767930	2.13010806	4.05069009	0.87110726	2.86574710	0.55084532	2.62752647	1.89476078	8.60117137	0.83461351	1.30815784
1344.200000	0	0	0	31.9	1.212158	4095.000000	0	1.98298444	0.65273911	2.13596694	0.92694252	0.59562606	0.17244799	2.37238765	0.90401176	0.75260523	1.17789092	1.14666132	0.18094814	0.58558916	0.22615351	0.81384457	0.35698521	2.25099478	1.40255336	1.32561932	1.65126347	1.70198358	1.10774491	2.13028080	4.05057275	0.87111546	2.86587218	0.55082702	2.62748860	1.89480759	8.59998622	0.83464301	1.30823395
1344.700000	0	0	0	31.9	1.212158	4095.000000	0	1.98279241	0.65274265	2.13595777	0.92691784	0.59565387	0.17245105	2.37236217	0.90399266	0.75262417	1.17791537	1.14667773	0.18095153	0.58558852	0.22615271	0.81385049	0.35699410	2.25099425	1.40248719	1.32552998	1.65114646	1.70190805	1.10773897	2.13024981	4.05054527	0.87111879	2.86586175	0.55076782	2.62771772	1.89478305	8.60101060	0.83463426	1.30816852
1345.300000	0	0	0	31.9	1.213379	4095.000000	0	1.98289103	0.65275370	2.13587066	0.92693960	0.59568508	0.17245840	2.37230327	0.90393800	0.75265471	1.17792497	1.14674610	0.18094613	0.58561213	0.22615991	0.81389661	0.35698592	2.25071570	1.40251852	1.32550705	1.65119753	1.70195758	1.10772858	2.13031687	4.05030320	0.87113543	2.86564705	0.55080071	2.62763251	1.89475805	8.59948828	0.83466376	1.30818688
1345.800000	0	0	0	31.9	1.213379	4095.000000	0	1.98288724	0.65274840	2.13603061	0.92691943	0.59570291	0.17246024	2.37249413	0.90391028	0.75264808	1.17793240	1.14665585	0.18095322	0.58562119	0.22615511	0.81387836	0.35698930	2.25089120	1.40256533	1.32553672	1.65126991	1.70197244	1.10768672	2.13056636	4.05027361	0.87111930	2.86601880	0.55082969	2.62764261	1.89487257	8.59983494	0.83468001	1.30826066
1346.400000	0	0	0	31.9	1.212769	4095.000000	0	1.98298966	0.65276542	2.13591345	0.92693429	0.59573136	0.17245687	2.37250659	0.90396573	0.75261588	1.17791197	1.14674155	0.18095492	0.58560665	0.22615639	0.81387343	0.35698966	2.25065989	1.40255336	1.32555729	1.65131133	1.70182303	1.10771374	2.13053739	4.05059706	0.87117230	2.86552824	0.55077296	2.62766596	1.89484803	8.60104212	0.83471577	1.30828036
1347.000000	0	0	0	31.9	1.213989	4095.000000	0	1.98300626	0.65278752	2.13593128	0.92696614	0.59572627	0.17246116	2.37247204	0.90393539	0.75262275	1.17793890	1.14672848	0.18095646	0.58561614	0.22615847	0.81388255	0.35698308	2.25091052	1.40255724	1.32555965	1.65125382	1.70190805	1.10772294	2.13055162	4.05045119	0.87115156	2.86550600	0.55077645	2.62764640	1.89483394	8.59992633	0.83473227	1.30824364
1347.500000	0	0	0	31.9	1.213379	4095.000000	0	1.98299108	0.65276851	2.13597611	0.92696508	0.59576703	0.17246468	2.37239445	0.90391316	0.75264050	1.17796986	1.14674124	0.18095292	0.58563237	0.22616215	0.81389562	0.35700067	2.25098566	1.40263714	1.32555358	1.65129886	1.70188659	1.10776391	2.13074675	4.05076092	0.87112826	2.86569152	0.55077768	2.62781240	1.89481440	8.59840117	0.83474502	1.30827235
1348.100000	0	0	0	31.9	1.212158	4095.000000	0	1.98301953	0.65276785	2.13606322	0.92694942	0.59579782	0.17246636	2.37218718	0.90396416	0.75265755	1.17797605	1.14670872	0.18095754	0.58561234	0.22615847	0.81391091	0.35699108	2.25109354	1.40264418	1.32555054	1.65138853	1.70190764	1.10775530	2.13064817	4.05065943	0.87111853	2.86587496	0.55076864	2.62773034	1.89490438	8.59972148	0.83471327	1.30829872
1348.600000	0	0	0	31.9	1.210938	4095.000000	0	1.98315041	0.65279349	2.13607493	0.92694279	0.59583837	0.17246651	2.37230894	0.90398351	0.75264879	1.17794757	1.14680719	0.18096063	0.58560707	0.22616087	0.81388132	0.35699214	2.25109784	1.40272655	1.32554953	1.65147902	1.70196501	1.10777549	2.13059735	4.05093113	0.87112288	2.86590414	0.55077398	2.62791908	1.89487530	8.59835391	0.83473502	1.30828069
1349.200000	0	0	0	31.9	1.210327	4095.000000	0	1.98306031	0.65278509	2.13606729	0.92699215	0.59584326	0.17246345	2.37218435	0.90398377	0.75266441	1.17796645	1.14682147	0.18095461	0.58562457	0.22615783	0.81390721	0.35700227	2.25107798	1.40272091	1.32559842	1.65139698	1.70202733	1.10778588	2.13086719	4.05072921	0.87118613	2.86614945	0.55090452	2.62788310	1.89488848	8.59957021	0.83480253	1.30829238
1349.700000	0	0	0	31.9	1.210938	4095.000000	0	1.98319593	0.65280167	2.13601329	0.92697251	0.59585260	0.17247049	2.37236727	0.90402588	0.75263127	1.17793983	1.14676950	0.18095523	0.58562604	0.22616519	0.81390721	0.35699463	2.25102269	1.40271070	1.32557650	1.65143920	1.70187173	1.10780310	2.13096680	4.05071018	0.87115847	2.86627315	0.55087841	2.62802324	1.89485667	8.60212661	0.83479478	1.30830640
1350.300000	0	0	0	31.9	1.212769	4095.000000	0	1.98312338	0.65277581	2.13600107	0.92698021	0.59587744	0.17247692	2.37227892	0.90404392	0.75262867	1.17792497	1.14688894	0.18095939	0.58562920	0.22616855	0.81389439	0.35699534	2.25105973	1.40267762	1.32566821	1.65156106	1.70196336	1.10780369	2.13093174	4.05091950	0.87113876	2.86620783	0.55077501	2.62798095	1.89492847	8.60150868	0.83481528	1.30829538
1350.800000	0	0	0	31.9	1.213379	4095.000000	0	1.98314851	0.65278443	2.13598069	0.92697039	0.59592246	0.17247662	2.37228005	0.90404811	0.75265187	1.17795159	1.14688681	0.18095215	0.58563574	0.22616423	0.81393064	0.35699552	2.25097063	1.40268536	1.32559808	1.65142352	1.70185976	1.10782744	2.13092869	4.05135510	0.87118331	2.86628844	0.55078837	2.62804849	1.89489211	8.60136681	0.83483478	1.30833244
1351.400000	0	0	0	31.9	1.212769	4095.000000	0	1.98322723	0.65279283	2.13599852	0.92694942	0.59595197	0.17248090	2.37241710	0.90399868	0.75266678	1.17800701	1.14690596	0.18095585	0.58561255	0.22617048	0.81391732	0.35699072	2.25103826	1.40270613	1.32565169	1.65142352	1.70185605	1.10778054	2.13105778	4.05089835	0.87118357	2.86642814	0.55077111	2.62814003	1.89500164	8.60198473	0.83482853	1.30827869
1352.000000	0	0	0	31.9	1.211548	4095.000000	0	1.98318455	0.65280277	2.13608614	0.92695844	0.59594645	0.17248841	2.37233385	0.90401515	0.75266844	1.17798162	1.14675917	0.18095908	0.58561782	0.22616727	0.81391239	0.35699979	2.25092447	1.40268782	1.32561932	1.65142714	1.70182509	1.10783398	2.13114571	4.05097025	0.87118433	2.86631277	0.55077974	2.62826819	1.89497483	8.60097908	0.83486454	1.30830173
1352.500000	0	0	0	31.9	1.210938	4095.000000	0	1.98323387	0.65281869	2.13618345	0.92697225	0.59595410	0.17248841	2.37242220	0.90396913	0.75265021	1.17800701	1.14669809	0.18096170	0.58560813	0.22617032	0.81395185	0.35701454	2.25084075	1.40272690	1.32562438	1.65148304	1.70188576	1.10780161	2.13123364	4.05075458	0.87113184	2.86609802	0.55075322	2.62820127	1.89501391	8.60252074	0.83486354	1.30830874
1353.100000	0	0	0	31.9	1.211548	4095.000000	0	1.98325189	0.65280609	2.13622981	0.92696720	0.59595410	0.17249820	2.37218152	0.90395343	0.75267223	1.17803239	1.14687010	0.18095554	0.58562478	0.22616615	0.81393557	0.35700707	2.25102001	1.40279237	1.32563045	1.65146213	1.70188040	1.10781943	2.13116248	4.05106223	0.87116180	2.86605563	0.55077789	2.62843108	1.89520253	8.60302526	0.83487079	1.30833211
1353.700000	0	0	0	31.9	1.212769	4095.000000	0	1.98322723	0.65281161	2.13612995	0.92698499	0.59602205	0.17250249	2.37229138	0.90398142	0.75269542	1.17800917	1.14680081	0.18096248	0.58561761	0.22616679	0.81394075	0.35700832	2.25092394	1.40280082	1.32563888	1.65153974	1.70192167	1.10783754	2.13141003	4.05067741	0.87116308	2.86599101	0.55077974	2.62836795	1.89515344	8.60405337	0.83487579	1.30827168
1354.200000	0	0	0	31.9	1.210938	4095.000000	0	1.98321443	0.65280852	2.13614829	0.92694624	0.59604031	0.17249683	2.37227439	0.90396808	0.75270987	1.17800391	1.14680628	0.18096587	0.58562942	0.22616263	0.81394741	0.35700601	2.25108012	1.40281138	1.32565169	1.65149309	1.70193859	1.10777757	2.13138969	4.05113729	0.87119125	2.86621408	0.55077542	2.62856999	1.89513344	8.60318609	0.83489004	1.30826834
1354.700000	0	0	0	31.9	1.212158	4095.000000	0	1.98319783	0.65283637	2.13618141	0.92696110	0.59603097	0.17249606	2.37235084	0.90400129	0.75270347	1.17800143	1.14682208	0.18096371	0.58563785	0.22616487	0.81392719	0.35700405	2.25107798	1.40282758	1.32569113	1.65147660	1.70195015	1.10780815	2.13150509	4.05135404	0.87119304	2.86593472	0.55077460	2.62830481	1.89527025	8.60329016	0.83486554	1.30831508
1355.300000	0	0	0	31.9	1.213379	4095.000000	0	1.98321917	0.65281847	2.13628941	0.92696853	0.59605093	0.17250678	2.37223022	0.90400312	0.75272005	1.17802930	1.14684822	0.18096479	0.58563679	0.22616615	0.81393434	0.35700067	2.25108120	1.40279695	1.32569821	1.65158077	1.70192580	1.10780696	2.13143087	4.05155284	0.87120891	2.86619671	0.55080790	2.62854158	1.89532435	8.60178926	0.83489804	1.30830406
1355.900000	0	0	0	31.9	1.212158	4095.000000	0	1.98330690	0.65283217	2.13625630	0.92696959	0.59607429	0.17250127	2.37219624	0.90402326	0.75273543	1.17801846	1.14684518	0.18096803	0.58561487	0.22616695	0.81395136	0.35700370	2.25121592	1.40288637	1.32567765	1.65162219	1.70192043	1.10781883	2.13143951	4.05106011	0.87123094	2.86632041	0.55080708	2.62838057	1.89515662	8.60421423	0.83494581	1.30828270
1356.400000	0	0	0	31.9	1.211548	4095.000000	0	1.98327892	0.65284057	2.13636686	0.92699135	0.59610848	0.17250310	2.37220247	0.90402562	0.75270892	1.17802063	1.14682269	0.18095970	0.58561614	0.22616279	0.81395826	0.35701116	2.25112145	1.40289341	1.32568507	1.65163426	1.70195510	1.10780310	2.13151627	4.05159196	0.87122223	2.86611887	0.55081654	2.62840899	1.89516890	8.60288967	0.83494255	1.30826267
1357.000000	0	0	0	31.9	1.213379	4095.000000	0	1.98330453	0.65283460	2.13627005	0.92699003	0.59610296	0.17251198	2.37212659	0.90402169	0.75271910	1.17799679	1.14684123	0.18096433	0.58561487	0.22616871	0.81395851	0.35700814	2.25111501	1.40280469	1.32570563	1.65165879	1.70195056	1.10776836	2.13154982	4.05144604	0.87120559	2.86617447	0.55079413	2.62850117	1.89522980	8.60054093	0.83494105	1.30830306
1357.500000	0	0	0	31.9	1.212158	4095.000000	0	1.98341978	0.65283438	2.13627464	0.92698870	0.59610721	0.17250463	2.37218945	0.90402457	0.75273922	1.17795902	1.14683302	0.18096402	0.58562119	0.22617176	0.81395111	0.35702076	2.25113273	1.40282089	1.32574812	1.65174486	1.70198193	1.10773838	2.13155999	4.05139845	0.87124681	2.86607023	0.55081140	2.62840962	1.89515708	8.60283921	0.83498832	1.30827535
1358.100000	0	0	0	31.9	1.212158	4095.000000	0	1.98331876	0.65284698	2.13615746	0.92695977	0.59614246	0.17251765	2.37233329	0.90408812	0.75273898	1.17797636	1.14685369	0.18096340	0.58561782	0.22616919	0.81396517	0.35700458	2.25110052	1.40288883	1.32567798	1.65171148	1.70188700	1.10777965	2.13161439	4.05138154	0.87121352	2.86625995	0.55082085	2.62863756	1.89512981	8.60208878	0.83500032	1.30833211
1358.700000	0	0	0	31.9	1.212769	4095.000000	0	1.98328177	0.65285008	2.13630062	0.92700118	0.59617007	0.17252530	2.37220587	0.90402902	0.75273614	1.17796614	1.14680901	0.18096417	0.58562246	0.22616775	0.81397010	0.35701276	2.25116225	1.40286454	1.32569720	1.65164873	1.70197904	1.10777104	2.13157524	4.05137731	0.87123042	2.86607857	0.55079454	2.62869881	1.89521935	8.60288967	0.83500882	1.30836750
1359.300000	0	0	0	31.9	1.211548	4095.000000	0	1.98337899	0.65287329	2.13631540	0.92697463	0.59617156	0.17252209	2.37209941	0.90399868	0.75272549	1.17799029	1.14683819	0.18096109	0.58561171	0.22616919	0.81397010	0.35700689	2.25108656	1.40287862	1.32570900	1.65164190	1.70187503	1.10781705	2.13163320	4.05123985	0.87118024	2.86636350	0.55080831	2.62859083	1.89512753	8.60350776	0.83503283	1.30838920
1359.800000	0	0	0	31.9	1.213379	4095.000000	0	1.98331639	0.65284344	2.13630215	0.92700303	0.59620193	0.17252530	2.37214981	0.90399816	0.75277686	1.17796738	1.14684943	0.18096695	0.58562752	0.22617224	0.81397479	0.35700885	2.25110857	1.40290010	1.32571777	1.65170102	1.70190021	1.10782685	2.13163828	4.05117007	0.87120533	2.86629331	0.55080358	2.62866092	1.89520889	8.60265948	0.83503733	1.30831641
1360.300000	0	0	0	31.9	1.212158	4095.000000	0	1.98334532	0.65285273	2.13628687	0.92701153	0.59619938	0.17253097	2.37211640	0.90396729	0.75276242	1.17801227	1.14686432	0.18096679	0.58563700	0.22616695	0.81398589	0.35701862	2.25113380	1.40293354	1.32562573	1.65170585	1.70192291	1.10779716	2.13182741	4.05127686	0.87118433	2.86634335	0.55084367	2.62880932	1.89527753	8.60258065	0.83504333	1.30833812
1360.900000	0	0	0	31.9	1.213379	4095.000000	0	1.98334484	0.65285582	2.13641984	0.92699082	0.59623655	0.17253005	2.37199748	0.90398691	0.75278302	1.17800948	1.14688286	0.18097173	0.58564143	0.22616823	0.81398441	0.35701631	2.25113487	1.40294621	1.32567158	1.65179474	1.70186719	1.10779657	2.13185792	4.05132444	0.87116641	2.86636142	0.55081345	2.62880490	1.89521617	8.60344468	0.83502883	1.30824931
1361.400000	0	0	0	31.9	1.212158	4095.000000	0	1.98343685	0.65285582	2.13636380	0.92699135	0.59623166	0.17253188	2.37206657	0.90396703	0.75279888	1.17805190	1.14679047	0.18096818	0.58562646	0.22617192	0.81399205	0.35701525	2.25129269	1.40289658	1.32568439	1.65171228	1.70198564	1.10782863	2.13177809	4.05173260	0.87123170	2.86614598	0.55078940	2.62846581	1.89525616	8.60462428	0.83504983	1.30834279
1362.000000	0	0	0	31.9	1.215210	4095.000000	0	1.98333536	0.65287041	2.13635565	0.92700861	0.59624547	0.17253158	2.37201051	0.90397776	0.75279202	1.17805097	1.14681722	0.18096325	0.58561845	0.22617592	0.81397084	0.35701951	2.25112575	1.40296065	1.32568641	1.65175049	1.70193859	1.10778915	2.13188181	4.05154543	0.87119304	2.86645872	0.55079043	2.62861988	1.89542026	8.60362444	0.83506034	1.30833678
1362.600000	0	0	0	31.9	1.212158	4095.000000	0	1.98348712	0.65286002	2.13640965	0.92702692	0.59625439	0.17253724	2.37220927	0.90399319	0.75276313	1.17802806	1.14685399	0.18096972	0.58564080	0.22617288	0.81399772	0.35701649	2.25106187	1.40298670	1.32564730	1.65173440	1.70200958	1.10785090	2.13188029	4.05146295	0.87119637	2.86619462	0.55082353	2.62876448	1.89540662	8.60266263	0.83505484	1.30835681
1363.100000	0	0	0	31.9	1.211548	4095.000000	0	1.98342499	0.65285980	2.13645551	0.92702719	0.59628052	0.17253127	2.37202863	0.90404026	0.75277071	1.17801103	1.14689715	0.18097311	0.58563384	0.22617656	0.81397997	0.35701631	2.25116332	1.40299691	1.32558426	1.65186633	1.70200504	1.10782477	2.13185995	4.05167021	0.87121122	2.86630234	0.55084100	2.62884784	1.89542571	8.60203518	0.83507334	1.30834279
1363.700000	0	0	0	31.9	1.213379	4095.000000	0	1.98339085	0.65286223	2.13630826	0.92703541	0.59630409	0.17254122	2.37208808	0.90407636	0.75278586	1.17804013	1.14693818	0.18096001	0.58562836	0.22617208	0.81400710	0.35702573	2.25115151	1.40303177	1.32573328	1.65177784	1.70197409	1.10780874	2.13187469	4.05150208	0.87127421	2.86657202	0.55081736	2.62894888	1.89543980	8.60160641	0.83508435	1.30834613
1364.300000	0	0	0	31.9	1.211548	4095.000000	0	1.98341077	0.65285560	2.13634036	0.92702665	0.59632406	0.17253724	2.37179761	0.90408499	0.75278657	1.17799524	1.14689958	0.18096741	0.58560855	0.22617144	0.81397503	0.35701845	2.25126531	1.40301627	1.32561291	1.65183858	1.70197450	1.10783012	2.13203079	4.05158879	0.87123990	2.86655881	0.55082825	2.62865398	1.89543935	8.60331223	0.83506959	1.30836416
1364.800000	0	0	0	31.9	1.212158	4095.000000	0	1.98342452	0.65286931	2.13626904	0.92698339	0.59633192	0.17253709	2.37196861	0.90412919	0.75282232	1.17799431	1.14691994	0.18096340	0.58560243	0.22617064	0.81398441	0.35701560	2.25096043	1.40291594	1.32568304	1.65174205	1.70201288	1.10781824	2.13206028	4.05141220	0.87128164	2.86661511	0.55081797	2.62876196	1.89532025	8.60320186	0.83508184	1.30837951
1365.300000	0	0	0	31.9	1.213989	4095.000000	0	1.98336476	0.65286046	2.13633476	0.92700409	0.59632682	0.17254704	2.37212659	0.90411009	0.75279841	1.17800020	1.14686402	0.18096988	0.58560981	0.22617256	0.81401203	0.35701738	2.25114400	1.40301663	1.32558291	1.65176175	1.70195716	1.10780607	2.13217317	4.05114998	0.87130519	2.86679375	0.55083134	2.62885415	1.89551254	8.60388306	0.83507959	1.30834312
1365.900000	0	0	0	31.9	1.212769	4095.000000	0	1.98343590	0.65286931	2.13645245	0.92701232	0.59632002	0.17254964	2.37216849	0.90411873	0.75280906	1.17800267	1.14689806	0.18096756	0.58561782	0.22617256	0.81399501	0.35701898	2.25100444	1.40303634	1.32560449	1.65164552	1.70206985	1.10783041	2.13208062	4.05154015	0.87127549	2.86643092	0.55084079	2.62870323	1.89541071	8.60338161	0.83510135	1.30839220
1366.500000	0	0	0	31.9	1.211548	4095.000000	0	1.98340745	0.65287108	2.13618090	0.92701843	0.59632469	0.17254719	2.37222512	0.90411193	0.75280480	1.17799679	1.14690079	0.18096895	0.58562457	0.22617432	0.81398613	0.35701471	2.25095721	1.40306733	1.32560314	1.65177744	1.70199637	1.10777282	2.13228098	4.05149679	0.87125449	2.86673814	0.55081407	2.62885794	1.89537798	8.60391460	0.83507959	1.30842793
1367.000000	0	0	0	31.9	1.212158	4095.000000	0	1.98337852	0.65287262	2.13632661	0.92699135	0.59632809	0.17255378	2.37210054	0.90405099	0.75281995	1.17805685	1.14685065	0.18097250	0.58560770	0.22617928	0.81400660	0.35701614	2.25103879	1.40310007	1.32561426	1.65171309	1.70194602	1.10781141	2.13235828	4.05145027	0.87125757	2.86641007	0.55083483	2.62893625	1.89550299	8.60377898	0.83510760	1.30841791
1367.600000	0	0	0	31.9	1.212769	4095.000000	0	1.98344254	0.65289009	2.13633680	0.92699799	0.59636335	0.17255439	2.37226137	0.90405020	0.75278113	1.17806552	1.14691173	0.18096510	0.58559653	0.22618216	0.81400907	0.35702804	2.25125082	1.40309021	1.32559336	1.65172636	1.70198275	1.10783635	2.13235624	4.05152111	0.87124297	2.86653448	0.55081592	2.62897540	1.89546890	8.60289597	0.83513086	1.30836583
1368.100000	128	0	0	31.9	1.210327	4095.000000	1	1.98344681	0.65288655	2.13621503	0.92699826	0.59636739	0.17255454	2.37203995	0.90406328	0.75281261	1.17804942	1.14679382	0.18096864	0.58560222	0.22617896	0.81399723	0.35702947	2.25126960	1.40308704	1.32569181	1.65172676	1.70197698	1.10779182	2.13246355	4.05142066	0.87123094	2.86662623	0.55079207	2.62884026	1.89537844	8.60344153	0.83517663	1.30839554
1368.700000	128	0	0	31.9	1.213989	4095.000000	1	1.98344396	0.65287439	2.13641475	0.92701869	0.59642920	0.17256097	2.37218039	0.90406956	0.75281522	1.17806738	1.14682147	0.18096895	0.58561445	0.22617736	0.81401672	0.35703018	2.25121431	1.40313915	1.32565472	1.65194035	1.70199183	1.10783635	2.13255561	4.05159831	0.87117179	2.86647193	0.55083093	2.62864640	1.89502209	8.59987276	0.83476027	1.30821292
1369.300000	128	0	0	31.9	1.212158	4095.000000	1	1.98311247	0.65279172	2.13611467	0.92690749	0.59598595	0.17252530	2.37206996	0.90403817	0.75268004	1.17801753	1.14677042	0.18096895	0.58558831	0.22616135	0.81394717	0.35700245	2.25094272	1.40272197	1.32556909	1.65137044	1.70175534	1.10768197	2.13052266	4.05117430	0.87105247	2.86585689	0.55077933	2.62754983	1.89486984	8.60124387	0.83434528	1.30816218
1369.800000	128	0	0	31.9	1.212769	4095.000000	1	1.98285974	0.65275215	2.13597866	0.92687113	0.59572690	0.17247662	2.37201051	0.90402771	0.75260831	1.17793364	1.14665950	0.18095662	0.58557798	0.22615271	0.81385690	0.35698557	2.25067653	1.40263608	1.32546255	1.65111671	1.70169014	1.10769118	2.12991197	4.05101465	0.87102866	2.86581589	0.55071951	2.62723301	1.89445452	8.60058506	0.83405160	1.30798560
1370.300000	128	0	0	31.9	1.212158	4095.000000	1	1.98265777	0.65271281	2.13573212	0.92687166	0.59544753	0.17243636	2.37201844	0.90401045	0.75253824	1.17790423	1.14648599	0.18094382	0.58554890	0.22615127	0.81380191	0.35696940	2.25040661	1.40238513	1.32539008	1.65082562	1.70159853	1.10763270	2.12906787	4.05069115	0.87099487	2.86561439	0.55071519	2.62696671	1.89439863	8.60115560	0.83380745	1.30792351
1370.900000	128	0	0	31.9	1.212158	4095.000000	1	1.98262505	0.65267524	2.13572142	0.92680930	0.59529194	0.17240436	2.37196408	0.90396285	0.75247480	1.17783179	1.14660723	0.18094104	0.58556449	0.22614935	0.81375974	0.35695678	2.25040876	1.40220529	1.32550773	1.65063869	1.70160967	1.10756472	2.12867031	4.05094170	0.87096235	2.86570472	0.55070060	2.62699573	1.89441953	8.60097592	0.83380220	1.30799962
1371.500000	128	0	0	31.9	1.210938	4095.000000	1	1.98265777	0.65270110	2.13559816	0.92684937	0.59542948	0.17240191	2.37199522	0.90401489	0.75252001	1.17785996	1.14661361	0.18094243	0.58554700	0.22614358	0.81376443	0.35695962	2.25030627	1.40231157	1.32549660	1.65076854	1.70165465	1.10755522	2.12904350	4.05077678	0.87096568	2.86581937	0.55067018	2.62721281	1.89443680	8.60031400	0.83375448	1.30792251
1372.000000	128	0	0	31.9	1.213379	4095.000000	1	1.98266962	0.65269336	2.13541940	0.92683557	0.59540550	0.17239686	2.37203033	0.90404837	0.75249445	1.17784479	1.14656560	0.18093889	0.58556344	0.22613814	0.81377972	0.35695465	2.25028964	1.40219403	1.32538064	1.65064834	1.70156262	1.10756323	2.12872514	4.05066472	0.87097490	2.86573876	0.55065928	2.62700015	1.89417284	8.60127855	0.83367552	1.30792051
1372.600000	128	0	0	31.9	1.212158	4095.000000	1	1.98264259	0.65268430	2.13559154	0.92681301	0.59537281	0.17238462	2.37185876	0.90405360	0.75247836	1.17784758	1.14659872	0.18094197	0.58557735	0.22613942	0.81372769	0.35695749	2.25026120	1.40219262	1.32544671	1.65057799	1.70160513	1.10756086	2.12879317	4.05053787	0.87095314	2.86573182	0.55066422	2.62692885	1.89413967	8.60031715	0.83359757	1.30793286
1373.100000	128	0	0	31.9	1.212158	4095.000000	1	1.98255015	0.65267546	2.13535778	0.92681301	0.59529512	0.17238140	2.37197993	0.90398926	0.75248096	1.17785191	1.14655041	0.18093842	0.58552845	0.22613766	0.81372818	0.35695927	2.25010829	1.40216975	1.32536513	1.65055508	1.70155107	1.10759529	2.12867285	4.05055584	0.87091167	2.86587287	0.55068950	2.62675533	1.89410696	8.59995470	0.83355460	1.30790382
1373.700000	128	0	0	31.9	1.211548	4095.000000	1	1.98258333	0.65266573	2.13550853	0.92678913	0.59530383	0.17237222	2.37206996	0.90398194	0.75246699	1.17785996	1.14660024	0.18094166	0.58555121	0.22614422	0.81371092	0.35695571	2.25021238	1.40209620	1.32538974	1.65055749	1.70153952	1.10757748	2.12860533	4.05033068	0.87092575	2.86594097	0.55064695	2.62701592	1.89410924	8.60118082	0.83353361	1.30789013
1374.300000	128	0	0	31.9	1.211548	4095.000000	1	1.98235911	0.65266286	2.13542347	0.92677851	0.59533036	0.17236839	2.37191935	0.90398612	0.75247173	1.17786089	1.14654524	0.18093503	0.58554826	0.22614086	0.81374445	0.35695269	2.25019896	1.40212857	1.32538839	1.65051489	1.70151063	1.10761013	2.12859619	4.05044696	0.87090808	2.86578879	0.55064572	2.62691118	1.89409561	8.60155912	0.83350138	1.30786810
1374.800000	128	0	0	31.9	1.212158	4095.000000	1	1.98239324	0.65265623	2.13558900	0.92673526	0.59529364	0.17235905	2.37203259	0.90399031	0.75245587	1.17783891	1.14659052	0.18094027	0.58554932	0.22613558	0.81372547	0.35695340	2.25016570	1.40211661	1.32532367	1.65049157	1.70146442	1.10759975	2.12861243	4.05030532	0.87092139	2.86567206	0.55062722	2.62670801	1.89397523	8.60095386	0.83344118	1.30790949
1375.400000	128	0	0	31.9	1.213379	4095.000000	1	1.98239229	0.65264938	2.13568067	0.92675861	0.59531507	0.17234558	2.37198276	0.90398377	0.75243315	1.17785315	1.14663974	0.18093873	0.58551559	0.22613206	0.81373854	0.35694825	2.25028159	1.40210253	1.32535030	1.65048112	1.70160884	1.10760479	2.12851242	4.05010977	0.87090501	2.86614250	0.55063462	2.62678183	1.89395342	8.60065756	0.83342719	1.30789013
1375.900000	128	0	0	31.9	1.212158	4095.000000	1	1.98234014	0.65264319	2.13555946	0.92676577	0.59528069	0.17234267	2.37190915	0.90396259	0.75241516	1.17782839	1.14651607	0.18093272	0.58552571	0.22613142	0.81372621	0.35694843	2.25025745	1.40211661	1.32532165	1.65046585	1.70149413	1.10760865	2.12844440	4.05009392	0.87087839	2.86599934	0.55061119	2.62660832	1.89393980	8.60073006	0.83335599	1.30787311
1376.500000	128	0	0	31.9	1.210327	4095.000000	1	1.98226999	0.65264319	2.13559562	0.92674799	0.59528536	0.17233762	2.37196691	0.90399423	0.75240048	1.17785067	1.14655253	0.18093734	0.58553246	0.22613446	0.81372103	0.35694860	2.25030788	1.40209796	1.32525322	1.65044776	1.70153663	1.10759025	2.12836470	4.05027149	0.87094443	2.86579088	0.55062640	2.62682726	1.89381034	8.60086875	0.83336624	1.30783139
1377.000000	128	0	0	31.9	1.211548	4095.000000	1	1.98231929	0.65263037	2.13547746	0.92673552	0.59525437	0.17234129	2.37192104	0.90398194	0.75239125	1.17782251	1.14655679	0.18093164	0.58552845	0.22613030	0.81369489	0.35694985	2.25034061	1.40205116	1.32531423	1.65047067	1.70153622	1.10759856	2.12824541	4.05034443	0.87089733	2.86568179	0.55060892	2.62648656	1.89362412	8.60173251	0.83329355	1.30782805
1377.600000	128	0	0	31.9	1.213379	4095.000000	1	1.98229369	0.65261402	2.13546829	0.92672570	0.59522211	0.17232446	2.37180610	0.90394611	0.75236001	1.17783396	1.14643555	0.18092809	0.58554573	0.22612742	0.81372177	0.35694274	2.25032559	1.40201527	1.32531861	1.65034929	1.70156923	1.10758164	2.12837028	4.05031271	0.87090117	2.86576934	0.55058015	2.62649665	1.89369997	8.59939689	0.83325957	1.30785409
1378.200000	128	0	0	31.9	1.211548	4095.000000	1	1.98227805	0.65261799	2.13539597	0.92666918	0.59519877	0.17231680	2.37179252	0.90398351	0.75232474	1.17778226	1.14643737	0.18092547	0.58552634	0.22612662	0.81371141	0.35694007	2.25027783	1.40196565	1.32533311	1.65030468	1.70149371	1.10758342	2.12812156	4.05000408	0.87086687	2.86553796	0.55056987	2.62626260	1.89356735	8.59934017	0.83316141	1.30783706
1378.700000	128	0	0	31.9	1.210938	4095.000000	1	1.98231028	0.65261357	2.13535371	0.92671801	0.59516799	0.17230731	2.37186103	0.90401437	0.75230013	1.17779186	1.14634531	0.18092409	0.58552972	0.22612166	0.81367196	0.35694185	2.25032344	1.40193293	1.32528355	1.65026408	1.70157418	1.10755344	2.12800178	4.05024507	0.87085355	2.86576169	0.55055754	2.62642347	1.89357007	8.60057876	0.83311321	1.30777532
1379.300000	128	0	0	31.9	1.213989	4095.000000	3	1.98180599	0.65256142	2.13520806	0.92670023	0.59477754	0.17227027	2.37187801	0.90404628	0.75219647	1.17787761	1.14636840	0.18091946	0.58549620	0.22612166	0.81359897	0.35693421	2.25146125	1.40315676	1.32589209	1.65130730	1.70225395	1.10792542	2.13204147	4.05197901	0.87129085	2.86773096	0.55077213	2.62972578	1.89506890	8.60427732	0.83465351	1.30837317
1379.800000	128	0	0	31.9	1.212158	4095.000000	3	1.98205480	0.65262661	2.13540922	0.92679019	0.59487642	0.17226690	2.37193520	0.90407609	0.75225706	1.17792683	1.14640486	0.18091946	0.58551075	0.22612822	0.81358960	0.35693279	2.25164915	1.40324901	1.32602462	1.65143478	1.70219615	1.10799401	2.13299000	4.05194834	0.87131211	2.86760788	0.55079187	2.62963734	1.89524980	8.60580414	0.83490530	1.30839888
1380.400000	128	0	0	31.9	1.212769	4095.000000	3	1.98267009	0.65277382	2.13608920	0.92694040	0.59597639	0.17237895	2.37226420	0.90411690	0.75247338	1.17812620	1.14661695	0.18094613	0.58559168	0.22615463	0.81382534	0.35699907	2.25163895	1.40331204	1.32591401	1.65152486	1.70214249	1.10797144	2.13311768	4.05189335	0.87136614	2.86774418	0.55078570	2.62972136	1.89536207	8.60477254	0.83504608	1.30840956
1380.900000	128	0	0	31.9	1.212769	4095.000000	3	1.98293039	0.65280896	2.13619414	0.92698870	0.59644301	0.17245901	2.37244146	0.90410329	0.75259340	1.17820144	1.14681722	0.18095800	0.58562098	0.22617144	0.81394421	0.35703942	2.25158311	1.40331767	1.32593694	1.65148746	1.70213217	1.10799252	2.13300271	4.05206573	0.87130699	2.86779564	0.55075404	2.62963923	1.89541253	8.60589879	0.83510935	1.30839254
1381.500000	128	0	0	31.9	1.212158	4095.000000	3	1.98299725	0.65284477	2.13631947	0.92703462	0.59663080	0.17249514	2.37218831	0.90409414	0.75265636	1.17830702	1.14694608	0.18096695	0.58561487	0.22617624	0.81402831	0.35705044	2.25164270	1.40330535	1.32599157	1.65155623	1.70221390	1.10796105	2.13309327	4.05176856	0.87131569	2.86775669	0.55082414	2.62995068	1.89557345	8.60437509	0.83511436	1.30842659
1382.000000	128	0	0	31.9	1.213379	4095.000000	3	1.98305557	0.65284853	2.13642494	0.92702082	0.59670877	0.17251918	2.37238482	0.90411245	0.75268998	1.17831940	1.14685794	0.18097080	0.58562330	0.22617992	0.81405470	0.35706092	2.25162499	1.40329901	1.32600944	1.65160651	1.70217263	1.10799549	2.13284044	4.05196738	0.87134309	2.86752861	0.55080235	2.62982117	1.89561119	8.60515424	0.83512461	1.30841424
1382.600000	128	0	0	31.9	1.212158	4095.000000	3	1.98307928	0.65284853	2.13637195	0.92704895	0.59676890	0.17253112	2.37222965	0.90416241	0.75267791	1.17836213	1.14697526	0.18096833	0.58562731	0.22618232	0.81403694	0.35706554	2.25170445	1.40332471	1.32595684	1.65158599	1.70224321	1.10796283	2.13294523	4.05196949	0.87136307	2.86774487	0.55077748	2.62979085	1.89565074	8.60563377	0.83515437	1.30845931
1383.200000	128	0	0	31.9	1.212158	4095.000000	3	1.98315847	0.65289605	2.13625426	0.92709832	0.59680205	0.17253985	2.37220304	0.90414044	0.75273165	1.17835501	1.14699440	0.18097450	0.58561023	0.22618328	0.81404064	0.35706928	2.25161854	1.40330570	1.32598348	1.65160731	1.70226922	1.10797827	2.13283332	4.05215669	0.87137305	2.86763222	0.55080975	2.62980980	1.89565665	8.60676020	0.83514762	1.30841591
1383.700000	128	0	0	31.9	1.213379	4095.000000	3	1.98314851	0.65288788	2.13649372	0.92703674	0.59681140	0.17254934	2.37218888	0.90419615	0.75274017	1.17837978	1.14692541	0.18097080	0.58559948	0.22618200	0.81406086	0.35706412	2.25161747	1.40330957	1.32597639	1.65165276	1.70228821	1.10795511	2.13282569	4.05228255	0.87136588	2.86762527	0.55082579	2.62991973	1.89566574	8.60485140	0.83515187	1.30841958
1384.300000	128	0	0	31.9	1.213379	4095.000000	3	1.98319261	0.65289429	2.13643819	0.92706700	0.59679036	0.17254781	2.37225627	0.90422047	0.75269116	1.17836090	1.14685612	0.18097034	0.58563384	0.22618168	0.81406826	0.35705790	2.25154392	1.40338352	1.32601079	1.65161415	1.70223991	1.10798866	2.13289080	4.05213025	0.87138714	2.86781719	0.55079680	2.62977000	1.89568529	8.60418900	0.83514987	1.30840255
1384.800000	128	0	0	31.9	1.212158	4095.000000	3	1.98310251	0.65290622	2.13636889	0.92703780	0.59679355	0.17255301	2.37227835	0.90425212	0.75272218	1.17834232	1.14687435	0.18097265	0.58562520	0.22617944	0.81405790	0.35705790	2.25151600	1.40336063	1.32599528	1.65175693	1.70219904	1.10798510	2.13274227	4.05203400	0.87142914	2.86784292	0.55082620	2.62988119	1.89576531	8.60555805	0.83516613	1.30839220
1385.400000	128	0	0	31.9	1.212158	4095.000000	3	1.98304466	0.65289672	2.13637552	0.92707549	0.59678781	0.17255470	2.37238992	0.90424689	0.75272407	1.17830702	1.14693939	0.18096556	0.58561129	0.22617784	0.81408158	0.35705506	2.25137321	1.40335077	1.32587388	1.65175250	1.70223496	1.10801301	2.13279568	4.05210275	0.87143836	2.86763083	0.55079063	2.62971946	1.89582305	8.60314194	0.83516663	1.30840255
1385.900000	128	0	0	31.9	1.213379	4095.000000	3	1.98302048	0.65290910	2.13655181	0.92709115	0.59679461	0.17255485	2.37242843	0.90424375	0.75269945	1.17829278	1.14689927	0.18096510	0.58561656	0.22617880	0.81407492	0.35705879	2.25154607	1.40329866	1.32590828	1.65163064	1.70222505	1.10794086	2.13275702	4.05225293	0.87144783	2.86781441	0.55081386	2.62987613	1.89583714	8.60376637	0.83515937	1.30841958
1386.500000	128	0	0	31.9	1.212158	4095.000000	3	1.98306411	0.65291064	2.13647436	0.92709248	0.59677549	0.17255623	2.37227892	0.90423878	0.75268359	1.17835687	1.14682725	0.18096803	0.58560644	0.22618744	0.81406974	0.35705915	2.25160834	1.40334408	1.32590221	1.65170424	1.70230885	1.10793314	2.13256273	4.05225822	0.87145065	2.86804600	0.55081160	2.62969356	1.89583896	8.60338792	0.83519489	1.30845130
1387.100000	128	0	0	31.9	1.214600	4095.000000	3	1.98302333	0.65292059	2.13643105	0.92705267	0.59679780	0.17256404	2.37223022	0.90421080	0.75268240	1.17834356	1.14694426	0.18096772	0.58562415	0.22618312	0.81407591	0.35705541	2.25146661	1.40333704	1.32596291	1.65168292	1.70230513	1.10794175	2.13266394	4.05224236	0.87144553	2.86816910	0.55082270	2.62983381	1.89594354	8.60139519	0.83516487	1.30846833
1387.600000	128	0	0	31.9	1.213989	4095.000000	3	1.98311722	0.65291285	2.13656047	0.92707178	0.59680715	0.17256159	2.37227269	0.90419615	0.75270868	1.17835501	1.14683393	0.18097342	0.58562878	0.22618296	0.81405494	0.35705044	2.25159277	1.40331556	1.32592109	1.65180037	1.70230307	1.10794145	2.13253068	4.05245284	0.87147318	2.86774418	0.55082044	2.62985023	1.89583078	8.60318609	0.83518563	1.30841290
1388.200000	128	0	0	31.9	1.212158	4095.000000	3	1.98309066	0.65292258	2.13646264	0.92713123	0.59680672	0.17256021	2.37221323	0.90416738	0.75271436	1.17835997	1.14696492	0.18097204	0.58560918	0.22619160	0.81406062	0.35705719	2.25156808	1.40334162	1.32590895	1.65182008	1.70231587	1.10797590	2.13259884	4.05226774	0.87144245	2.86817188	0.55082496	2.62973273	1.89579759	8.60510692	0.83517438	1.30844328
1388.700000	128	0	0	31.9	1.212769	4095.000000	3	1.98321063	0.65291484	2.13649576	0.92711212	0.59677081	0.17256021	2.37238539	0.90413363	0.75270655	1.17836523	1.14689806	0.18097219	0.58561340	0.22618680	0.81406284	0.35706377	2.25160620	1.40327577	1.32593964	1.65188162	1.70225230	1.10794234	2.13242744	4.05197689	0.87143989	2.86803695	0.55084614	2.62986792	1.89586488	8.60434671	0.83515012	1.30847868
1389.300000	128	0	0	31.9	1.212769	4095.000000	3	1.98334058	0.65292103	2.13641730	0.92708505	0.59676125	0.17255470	2.37225117	0.90413599	0.75273023	1.17836337	1.14691417	0.18096988	0.58561487	0.22618744	0.81407690	0.35705506	2.25170874	1.40331978	1.32591233	1.65172314	1.70239307	1.10791859	2.13270412	4.05247505	0.87145014	2.86783249	0.55081263	2.63004735	1.89596491	8.60416692	0.83516963	1.30847367
1389.800000	128	0	0	31.9	1.213379	4095.000000	3	1.98326422	0.65293164	2.13639029	0.92706992	0.59675127	0.17255087	2.37221889	0.90414044	0.75272738	1.17839062	1.14692511	0.18097944	0.58562457	0.22618312	0.81402880	0.35705221	2.25161210	1.40329020	1.32589445	1.65190294	1.70225849	1.10796491	2.13263037	4.05259140	0.87144732	2.86798062	0.55083319	2.63002587	1.89592580	8.60427101	0.83516262	1.30851073
1390.400000	128	0	0	31.9	1.212769	4095.000000	3	1.98328177	0.65292479	2.13654926	0.92711053	0.59676083	0.17255010	2.37238029	0.90417810	0.75274680	1.17836647	1.14693271	0.18097913	0.58561571	0.22618728	0.81406259	0.35705790	2.25154714	1.40334901	1.32590153	1.65198218	1.70224610	1.10798362	2.13250780	4.05275748	0.87144476	2.86794863	0.55086135	2.62990140	1.89603766	8.60640363	0.83516763	1.30852542
1391.000000	128	0	0	31.9	1.212158	4095.000000	3	1.98325000	0.65293872	2.13633170	0.92707416	0.59675934	0.17254765	2.37225344	0.90418699	0.75272738	1.17838381	1.14694304	0.18097681	0.58560349	0.22618344	0.81405470	0.35705719	2.25161156	1.40325605	1.32586377	1.65196448	1.70219739	1.10799579	2.13261918	4.05276171	0.87144629	2.86830125	0.55086505	2.62997406	1.89602629	8.60429309	0.83518513	1.30851106
1391.500000	128	0	0	32.0	1.210327	4095.000000	3	1.98327940	0.65294623	2.13643921	0.92707549	0.59674149	0.17255087	2.37213622	0.90417208	0.75270253	1.17838226	1.14690870	0.18097404	0.58561065	0.22618712	0.81403447	0.35705541	2.25158311	1.40330852	1.32591705	1.65197937	1.70229234	1.10796788	2.13246762	4.05268555	0.87150571	2.86825534	0.55088499	2.62986287	1.89588034	8.60471261	0.83515762	1.30843828
1392.100000	128	0	0	32.0	1.212158	4095.000000	3	1.98325521	0.65292877	2.13650544	0.92709407	0.59672768	0.17254628	2.37214924	0.90425265	0.75272241	1.17830206	1.14687314	0.18096494	0.58561951	0.22618520	0.81400956	0.35705026	2.25156700	1.40322718	1.32596662	1.65188604	1.70223372	1.10797114	2.13262681	4.05283259	0.87148445	2.86827969	0.55085683	2.62994689	1.89615907	8.60425524	0.83516412	1.30848302
1392.600000	128	0	0	32.0	1.212769	4095.000000	3	1.98319878	0.65295375	2.13663691	0.92710814	0.59674192	0.17254413	2.37214245	0.90419850	0.75269448	1.17834510	1.14691629	0.18097219	0.58559358	0.22618968	0.81403398	0.35705310	2.25150902	1.40325816	1.32588299	1.65181807	1.70225353	1.10795274	2.13264105	4.05276489	0.87147498	2.86811276	0.55086937	2.63002839	1.89613497	8.60325231	0.83510910	1.30854011
1393.200000	128	0	0	32.0	1.212769	4095.000000	3	1.98313523	0.65293607	2.13643360	0.92706036	0.59671409	0.17253831	2.37228005	0.90426154	0.75271839	1.17830144	1.14685794	0.18096556	0.58560517	0.22618728	0.81405174	0.35705755	2.25156754	1.40319232	1.32594402	1.65189328	1.70221927	1.10795778	2.13245389	4.05269613	0.87147651	2.86833742	0.55082209	2.63014149	1.89607495	8.60211400	0.83511511	1.30846666
1393.700000	128	0	0	32.0	1.215820	4095.000000	3	1.98316748	0.65292833	2.13664608	0.92706647	0.59672938	0.17253678	2.37239955	0.90425186	0.75268525	1.17829587	1.14681387	0.18096941	0.58560033	0.22618936	0.81403028	0.35705239	2.25161156	1.40319689	1.32596358	1.65195161	1.70215900	1.10794531	2.13229776	4.05246870	0.87150033	2.86840906	0.55089938	2.63000755	1.89606267	8.60308833	0.83511586	1.30850672
1394.300000	128	0	0	32.0	1.213379	4095.000000	3	1.98314946	0.65293651	2.13649118	0.92706647	0.59671260	0.17254750	2.37235821	0.90425657	0.75269353	1.17837545	1.14683940	0.18096926	0.58559527	0.22618184	0.81403916	0.35704671	2.25168190	1.40324584	1.32591469	1.65187639	1.70215323	1.10794264	2.13238116	4.05247188	0.87149418	2.86829081	0.55089322	2.63016045	1.89635007	8.60294643	0.83510335	1.30848368
1394.800000	128	0	0	32.0	1.213379	4095.000000	3	1.98322534	0.65292634	2.13649525	0.92712937	0.59669454	0.17254031	2.37233725	0.90418961	0.75271957	1.17835006	1.14692815	0.18096664	0.58561803	0.22618584	0.81403299	0.35704848	2.25159707	1.40325640	1.32595852	1.65189650	1.70215694	1.10793938	2.13233844	4.05243380	0.87150853	2.86826925	0.55086937	2.63005430	1.89618908	8.60302211	0.83509660	1.30851173
1395.400000	128	0	0	32.0	1.212158	4095.000000	6	1.98372096	0.65302626	2.13712410	0.92717901	0.59734992	0.17257720	2.37225117	0.90411114	0.75290045	1.17831352	1.14703878	0.18098422	0.58564796	0.22618712	0.81416939	0.35707639	2.25128624	1.40315183	1.32560179	1.65169780	1.70179703	1.10772027	2.13126465	4.05115421	0.87113645	2.86672285	0.55075569	2.62805228	1.89515526	8.59990742	0.83419106	1.30809942
1396.000000	128	0	0	32.0	1.213379	4095.000000	6	1.98241978	0.65273005	2.13598528	0.92682893	0.59548213	0.17239977	2.37169344	0.90396677	0.75243717	1.17795840	1.14653856	0.18094012	0.58555058	0.22613606	0.81371338	0.35695820	2.25042271	1.40230172	1.32536580	1.65102504	1.70158408	1.10763774	2.12903182	4.05060341	0.87106118	2.86650946	0.55074212	2.62751006	1.89483485	8.60088766	0.83375123	1.30803967
1396.500000	128	0	0	32.0	1.211548	4095.000000	6	1.98235152	0.65270110	2.13573772	0.92682044	0.59533248	0.17234772	2.37190972	0.90395997	0.75242178	1.17790020	1.14657472	0.18092871	0.58552993	0.22613382	0.81370525	0.35695465	2.25042164	1.40224717	1.32538974	1.65091487	1.70164433	1.10767841	2.12880333	4.05084549	0.87109600	2.86671451	0.55070512	2.62779788	1.89467081	8.60167892	0.83365728	1.30795455
1397.100000	129	0	0	32.0	1.212158	4095.000000	6	1.98216950	0.65269513	2.13566285	0.92677427	0.59531529	0.17233762	2.37186556	0.90393016	0.75236664	1.17790113	1.14654372	0.18093426	0.58550822	0.22612790	0.81367738	0.35694807	2.25038300	1.40212470	1.32532434	1.65086181	1.70157748	1.10766090	2.12839262	4.05052835	0.87099922	2.86645594	0.55064572	2.62725762	1.89459628	8.60170414	0.83340720	1.30792184
1397.700000	129	0	0	32.0	1.212158	4095.000000	6	1.98206144	0.65264628	2.13553806	0.92674959	0.59511472	0.17229522	2.37169966	0.90395762	0.75226771	1.17786399	1.14643525	0.18092100	0.58550590	0.22612422	0.81365642	0.35693048	2.25012117	1.40208353	1.32523940	1.65066161	1.70149949	1.10760271	2.12805507	4.05027466	0.87098284	2.86654352	0.55063749	2.62720839	1.89450314	8.60056300	0.83326757	1.30784941
1398.200000	129	0	0	32.0	1.212158	4095.000000	6	1.98199461	0.65263170	2.13557372	0.92675357	0.59510432	0.17227532	2.37174439	0.90396913	0.75225398	1.17782065	1.14645317	0.18092424	0.58551475	0.22611797	0.81362733	0.35692692	2.25024618	1.40204764	1.32523266	1.65072713	1.70149454	1.10758431	2.12804188	4.05050933	0.87099256	2.86634960	0.55064387	2.62724941	1.89450768	8.60177980	0.83323235	1.30788012
1398.700000	129	0	0	32.0	1.212769	4095.000000	6	1.98205859	0.65263568	2.13570105	0.92677294	0.59531465	0.17227486	2.37176421	0.90394977	0.75231788	1.17787172	1.14646047	0.18092146	0.58551897	0.22612886	0.81368872	0.35694843	2.25044095	1.40234465	1.32534558	1.65102664	1.70157129	1.10769177	2.12903233	4.05081378	0.87106425	2.86644830	0.55066401	2.62807185	1.89472352	8.60215814	0.83356009	1.30798259
1399.300000	129	0	0	32.0	1.213379	4095.000000	6	1.98212163	0.65268054	2.13564706	0.92681381	0.59557341	0.17231650	2.37184121	0.90404392	0.75234983	1.17793611	1.14647140	0.18093210	0.58552740	0.22613446	0.81375604	0.35695802	2.25057296	1.40240307	1.32535030	1.65106203	1.70169014	1.10768019	2.12926338	4.05058966	0.87104300	2.86685215	0.55067532	2.62777705	1.89452131	8.60190276	0.83352437	1.30793887
1399.900000	129	0	0	32.0	1.212769	4095.000000	6	1.98193300	0.65265314	2.13558645	0.92682177	0.59546345	0.17229798	2.37184800	0.90404419	0.75229753	1.17786306	1.14648964	0.18092516	0.58551201	0.22612582	0.81371116	0.35694487	2.25039534	1.40227004	1.32537120	1.65084130	1.70155974	1.10768227	2.12888558	4.05045859	0.87098668	2.86669713	0.55066113	2.62757570	1.89443453	8.60150868	0.83347041	1.30787511
1400.400000	129	0	0	32.0	1.212769	4095.000000	6	1.98198703	0.65263324	2.13538273	0.92678408	0.59536050	0.17229048	2.37185876	0.90404942	0.75229966	1.17784696	1.14638208	0.18092023	0.58551897	0.22612102	0.81368700	0.35693172	2.25021291	1.40211591	1.32538266	1.65053941	1.70153250	1.10758639	2.12831292	4.05029157	0.87091499	2.86631207	0.55060646	2.62715412	1.89414512	8.60171360	0.83317115	1.30777799
1401.000000	129	0	0	32.0	1.210327	4095.000000	6	1.98182068	0.65256296	2.13530838	0.92676498	0.59513913	0.17225757	2.37195558	0.90399136	0.75222440	1.17777576	1.14638815	0.18091298	0.58549705	0.22611013	0.81364557	0.35692017	2.25015229	1.40199099	1.32526872	1.65031955	1.70143017	1.10752791	2.12798656	4.04996392	0.87088274	2.86616265	0.55058405	2.62686385	1.89409833	8.60054724	0.83304203	1.30774628
1401.500000	129	0	0	32.0	1.213989	4095.000000	6	1.98174154	0.65256761	2.13547389	0.92670872	0.59500246	0.17223675	2.37177496	0.90401437	0.75220239	1.17778505	1.14627635	0.18091391	0.58549030	0.22610741	0.81362757	0.35690968	2.25001655	1.40198254	1.32522794	1.65017526	1.70146359	1.10754394	2.12763740	4.04984555	0.87089528	2.86664848	0.55058344	2.62684366	1.89404473	8.59991058	0.83290018	1.30768654
1402.100000	129	0	0	32.0	1.212769	4095.000000	6	1.98171310	0.65255037	2.13530889	0.92672942	0.59496130	0.17221976	2.37164645	0.90398011	0.75218180	1.17777917	1.14622470	0.18090759	0.58549325	0.22610837	0.81357407	0.35691679	2.24991140	1.40190408	1.32526232	1.65017446	1.70139674	1.10753978	2.12747451	4.04991108	0.87085253	2.86613555	0.55057275	2.62669854	1.89398068	8.59705282	0.83289518	1.30777198
1402.700000	129	0	0	32.0	1.212769	4095.000000	6	1.98164060	0.65255457	2.13548357	0.92677374	0.59498294	0.17221180	2.37176251	0.90394951	0.75219576	1.17777700	1.14626359	0.18090697	0.58547808	0.22610453	0.81360933	0.35692088	2.24999133	1.40188860	1.32525591	1.65019174	1.70139221	1.10755997	2.12758564	4.04949892	0.87085125	2.86584647	0.55055179	2.62663482	1.89395342	8.59626540	0.83285423	1.30768187
1403.300000	129	0	0	32.0	1.211548	4095.000000	6	1.98170979	0.65256009	2.13519279	0.92671721	0.59498273	0.17220782	2.37165097	0.90390819	0.75217210	1.17775564	1.14630521	0.18090898	0.58548482	0.22610101	0.81361056	0.35691786	2.24996236	1.40190654	1.32526805	1.65016883	1.70145658	1.10756205	2.12754099	4.04959826	0.87086277	2.86579505	0.55057090	2.62693768	1.89387211	8.59684493	0.83284324	1.30773026
1403.800000	129	0	0	32.0	1.213379	4095.000000	6	1.98158990	0.65255059	2.13538324	0.92672650	0.59502623	0.17220017	2.37192784	0.90391996	0.75218322	1.17778226	1.14626571	0.18091129	0.58547365	0.22610853	0.81359256	0.35692248	2.24996558	1.40193645	1.32529198	1.65015879	1.70140170	1.10758401	2.12749024	4.04973670	0.87083819	2.86608482	0.55054685	2.62684682	1.89377173	8.59808610	0.83276982	1.30768688
1404.300000	129	0	0	32.0	1.213379	4095.000000	6	1.98163397	0.65252429	2.13534861	0.92672809	0.59499949	0.17219344	2.37190745	0.90390270	0.75216358	1.17779619	1.14631584	0.18090296	0.58547449	0.22610325	0.81360883	0.35691733	2.24985775	1.40190302	1.32522389	1.65009368	1.70137240	1.10752019	2.12734208	4.04958135	0.87079724	2.86624536	0.55057111	2.62655974	1.89374039	8.59802309	0.83268343	1.30767720
1404.900000	129	0	0	32.0	1.212158	4095.000000	6	1.98147096	0.65250064	2.13522079	0.92669015	0.59492628	0.17218456	2.37182592	0.90393225	0.75211909	1.17777205	1.14630885	0.18090050	0.58549726	0.22609781	0.81358862	0.35692106	2.24992159	1.40186291	1.32523839	1.65008082	1.70140995	1.10751693	2.12724112	4.04967012	0.87081413	2.86610845	0.55054644	2.62657993	1.89367635	8.59784352	0.83266271	1.30764683
1405.400000	129	0	0	32.0	1.213379	4095.000000	6	1.98144917	0.65250948	2.13516936	0.92666759	0.59499185	0.17217997	2.37178516	0.90395814	0.75207531	1.17776617	1.14633073	0.18089880	0.58547513	0.22609781	0.81358516	0.35691626	2.24975851	1.40188825	1.32521884	1.65003059	1.70139303	1.10754424	2.12731113	4.04962151	0.87078111	2.86597224	0.55054130	2.62644177	1.89367135	8.59862802	0.83260603	1.30769789
1406.000000	129	0	0	32.0	1.212769	4095.000000	7	1.98141647	0.65250064	2.13512506	0.92663309	0.59494559	0.17217078	2.37170023	0.90392990	0.75206395	1.17777576	1.14631037	0.18089418	0.58547934	0.22609797	0.81353561	0.35691839	2.24996129	1.40208283	1.32527715	1.65044334	1.70212887	1.10795214	2.13159049	4.05172837	0.87189042	2.87169499	0.55089383	2.63759597	1.89921945	8.61390289	0.83871740	1.31007437
1406.600000	129	0	0	32.0	1.212158	4095.000000	7	1.98651619	0.65374560	2.14005721	0.92804830	0.60621093	0.17304563	2.37412866	0.90464846	0.75443645	1.17944005	1.14865170	0.18111405	0.58602596	0.22634384	0.81586391	0.35747617	2.25601612	1.40964237	1.32742398	1.65871650	1.70491585	1.10932712	2.15698465	4.05592943	0.87295798	2.87696649	0.55130609	2.64671295	1.90225475	8.62535019	0.84539687	1.31099396
1407.100000	129	0	0	32.0	1.213989	4095.000000	7	1.98802856	0.65407299	2.14138557	0.92833383	0.61169839	0.17365231	2.37446704	0.90475495	0.75500136	1.18005427	1.14963164	0.18119192	0.58611431	0.22638771	0.81642555	0.35757964	2.25674406	1.41003641	1.32740238	1.65902855	1.70442732	1.10910397	2.15806761	4.05459443	0.87229547	2.87181269	0.55108051	2.63953866	1.89871810	8.61318251	0.84338420	1.30964165
1407.700000	129	0	0	32.0	1.212769	4095.000000	7	1.98492280	0.65330794	2.13792902	0.92744421	0.60311872	0.17331462	2.37299541	0.90434577	0.75354602	1.17908965	1.14807800	0.18106301	0.58580438	0.22625099	0.81509638	0.35725182	2.25346132	1.40585406	1.32626002	1.65439162	1.70276837	1.10833728	2.14381825	4.05156975	0.87144604	2.86762596	0.55076905	2.63226286	1.89603721	8.60582938	0.83951101	1.30863494
1408.300000	129	0	0	32.0	1.211548	4095.000000	7	1.98303660	0.65286953	2.13641526	0.92696826	0.59862139	0.17292510	2.37227099	0.90414384	0.75282421	1.17847733	1.14713088	0.18098730	0.58563806	0.22618392	0.81438597	0.35707514	2.25175330	1.40399106	1.32571305	1.65252652	1.70221638	1.10793225	2.13689629	4.05076726	0.87120738	2.86656298	0.55066113	2.63005999	1.89507209	8.60345099	0.83751560	1.30826200
1408.800000	129	0	0	32.0	1.213379	4095.000000	7	1.98240366	0.65270596	2.13577337	0.92680903	0.59711952	0.17271209	2.37199465	0.90406302	0.75255386	1.17815406	1.14678257	0.18095831	0.58555353	0.22614839	0.81407764	0.35700494	2.25106939	1.40329337	1.32554346	1.65177141	1.70187751	1.10783308	2.13371502	4.05041630	0.87106886	2.86628844	0.55060769	2.62880111	1.89454766	8.60624902	0.83644666	1.30806370
1409.300000	129	0	0	32.0	1.213379	4095.000000	7	1.98213490	0.65265932	2.13562210	0.92676710	0.59646680	0.17258287	2.37192954	0.90399057	0.75243883	1.17805221	1.14655223	0.18093781	0.58553730	0.22614182	0.81394347	0.35697384	2.25064433	1.40289481	1.32546255	1.65128398	1.70169262	1.10773185	2.13201096	4.05007807	0.87099077	2.86616682	0.55059228	2.62826756	1.89441772	8.60765963	0.83578599	1.30795856
1409.900000	129	0	0	32.0	1.212769	4095.000000	7	1.98201783	0.65260717	2.13543519	0.92673977	0.59613694	0.17251091	2.37194539	0.90395526	0.75236948	1.17796707	1.14655375	0.18093118	0.58553498	0.22612710	0.81385888	0.35695589	2.25047690	1.40269592	1.32532400	1.65120316	1.70166001	1.10773719	2.13123059	4.05016474	0.87093931	2.86619115	0.55056350	2.62822905	1.89428187	8.60436248	0.83539148	1.30790549
1410.500000	129	0	0	32.0	1.212158	4095.000000	7	1.98191167	0.65258926	2.13537357	0.92673499	0.59593477	0.17245381	2.37183215	0.90393487	0.75230415	1.17788906	1.14643069	0.18092825	0.58550042	0.22611990	0.81382189	0.35695962	2.25024189	1.40257695	1.32529367	1.65100332	1.70156675	1.10765140	2.13062124	4.04985612	0.87089144	2.86617169	0.55054315	2.62797653	1.89412286	8.60431517	0.83510285	1.30788212
1411.000000	129	0	0	32.0	1.212769	4095.000000	7	1.98179130	0.65260341	2.13537051	0.92670846	0.59590866	0.17241523	2.37184914	0.90394036	0.75230652	1.17791444	1.14637691	0.18092486	0.58549283	0.22612486	0.81382953	0.35695074	2.25027676	1.40257483	1.32535434	1.65093658	1.70154364	1.10770068	2.13043374	4.04989945	0.87094495	2.86634543	0.55054603	2.62776380	1.89402429	8.60061343	0.83486779	1.30784541
1411.600000	129	0	0	32.0	1.212769	4095.000000	7	1.98174248	0.65257468	2.13517751	0.92668245	0.59571247	0.17238048	2.37177100	0.90392310	0.75221422	1.17788999	1.14645287	0.18091437	0.58548840	0.22611974	0.81374199	0.35693439	2.25010722	1.40246326	1.32526771	1.65077216	1.70148546	1.10768168	2.12956048	4.04963102	0.87085663	2.86593611	0.55051047	2.62781430	1.89372359	8.60015326	0.83454976	1.30778233
1412.100000	129	0	0	32.0	1.212158	4095.000000	7	1.98159464	0.65255854	2.13522028	0.92672040	0.59557532	0.17234772	2.37180441	0.90392859	0.75217588	1.17785965	1.14640881	0.18091268	0.58549114	0.22611493	0.81375185	0.35693208	2.24995754	1.40245939	1.32532198	1.65069939	1.70153787	1.10763359	2.12971946	4.04998189	0.87094751	2.86649417	0.55054110	2.62820443	1.89385122	8.60342261	0.83469626	1.30788579
1412.700000	129	0	0	32.0	1.213989	4095.000000	7	1.98187376	0.65261048	2.13536695	0.92675622	0.59583498	0.17236824	2.37184404	0.90396886	0.75226108	1.17790578	1.14647019	0.18091946	0.58550653	0.22612150	0.81380413	0.35695038	2.25025315	1.40261954	1.32541873	1.65102021	1.70171490	1.10774075	2.13040477	4.05003156	0.87096210	2.86667002	0.55053822	2.62850054	1.89405699	8.60200995	0.83472627	1.30788680
1413.300000	129	0	0	32.0	1.212158	4095.000000	7	1.98183774	0.65259810	2.13551973	0.92672968	0.59581311	0.17235936	2.37167079	0.90397253	0.75225138	1.17787730	1.14632648	0.18091761	0.58550442	0.22611909	0.81378342	0.35693847	2.25012546	1.40245376	1.32531591	1.65067929	1.70146318	1.10763923	2.12961533	4.04992904	0.87090322	2.86633014	0.55051356	2.62777137	1.89381216	8.60098853	0.83439002	1.30780736
1413.800000	129	0	0	32.0	1.212158	4095.000000	7	1.98170220	0.65256252	2.13529972	0.92670049	0.59557617	0.17232124	2.37166683	0.90397854	0.75216476	1.17780641	1.14629670	0.18091006	0.58548735	0.22611045	0.81372966	0.35692692	2.25019843	1.40234993	1.32531389	1.65060734	1.70156758	1.10763062	2.12916181	4.04949786	0.87085407	2.86644969	0.55048026	2.62745074	1.89371132	8.60124387	0.83426904	1.30779301
1414.300000	129	0	0	32.0	1.212158	4095.000000	7	1.98175528	0.65256429	2.13534250	0.92667688	0.59553456	0.17229844	2.37182649	0.90401463	0.75214039	1.17778598	1.14624050	0.18090944	0.58547871	0.22611301	0.81371832	0.35693314	2.25012117	1.40228694	1.32535468	1.65051448	1.70151517	1.10763774	2.12886832	4.04951160	0.87082181	2.86637810	0.55048170	2.62758517	1.89362594	8.60053463	0.83410833	1.30775029
1414.900000	129	0	0	32.0	1.212158	4095.000000	7	1.98164060	0.65254948	2.13539648	0.92667237	0.59548446	0.17228818	2.37176421	0.90399292	0.75215506	1.17780300	1.14630703	0.18090327	0.58547871	0.22611077	0.81371289	0.35692319	2.25011258	1.40226969	1.32529232	1.65037340	1.70152672	1.10760717	2.12891199	4.04957606	0.87085535	2.86645872	0.55049629	2.62759590	1.89367953	8.60118398	0.83409233	1.30766719
1415.500000	129	0	0	32.1	1.210327	4095.000000	7	1.98166335	0.65254683	2.13535421	0.92668218	0.59545559	0.17228512	2.37188877	0.90400679	0.75214275	1.17774233	1.14632951	0.18090250	0.58548356	0.22610453	0.81369242	0.35692532	2.24996612	1.40220142	1.32535704	1.65025002	1.70139097	1.10755284	2.12868909	4.04942812	0.87078162	2.86633501	0.55047903	2.62736932	1.89350967	8.60086875	0.83389566	1.30767987
1416.000000	129	0	0	32.1	1.213379	4095.000000	7	1.98170979	0.65256982	2.13527783	0.92666441	0.59536602	0.17227257	2.37195388	0.90400809	0.75209850	1.17776122	1.14634471	0.18090096	0.58548335	0.22610597	0.81368281	0.35692674	2.24987921	1.40217714	1.32530378	1.65016200	1.70141614	1.10752435	2.12849821	4.04942812	0.87078725	2.86629331	0.55046978	2.62747977	1.89362684	8.59923617	0.83379895	1.30765884
1416.600000	0	0	0	32.1	1.212158	4095.000000	0	1.98168941	0.65254794	2.13525593	0.92670474	0.59534925	0.17225696	2.37193407	0.90392545	0.75210986	1.17776864	1.14628394	0.18089942	0.58547892	0.22610325	0.81367516	0.35691733	2.24993661	1.40205222	1.32527951	1.65009489	1.70150197	1.10756531	2.12817537	4.04927913	0.87078495	2.86589650	0.55044902	2.62711563	1.89350104	8.60073006	0.83369351	1.30765050
1417.100000	0	0	0	32.1	1.212158	4095.000000	0	1.98168135	0.65254771	2.13535574	0.92671987	0.59530552	0.17223155	2.37190632	0.90390610	0.75209258	1.17776617	1.14620708	0.18089957	0.58547829	0.22609445	0.81363029	0.35691537	2.24991516	1.40191076	1.32529266	1.64998719	1.70142522	1.10758193	2.12845963	4.04921256	0.87082079	2.86629261	0.55046505	2.62730495	1.89351966	8.60109571	0.83380170	1.30763348
1417.700000	0	0	0	32.1	1.213989	4095.000000	0	1.98163965	0.65254948	2.13534250	0.92667422	0.59537493	0.17223905	2.37202013	0.90388492	0.75210584	1.17776214	1.14623138	0.18090127	0.58547302	0.22610293	0.81362560	0.35692941	2.25013995	1.40200893	1.32533547	1.65006435	1.70142975	1.10759618	2.12869722	4.04938585	0.87081771	2.86633084	0.55045272	2.62767985	1.89368316	8.59968051	0.83381844	1.30764983
1418.300000	0	0	0	32.1	1.212769	4095.000000	0	1.98170647	0.65257225	2.13544028	0.92668457	0.59537557	0.17222818	2.37173307	0.90387733	0.75215175	1.17774048	1.14630339	0.18089926	0.58547154	0.22610085	0.81365766	0.35691733	2.25008039	1.40202653	1.32535030	1.65004144	1.70148835	1.10754780	2.12873682	4.04931294	0.87081311	2.86637463	0.55046567	2.62779347	1.89369316	8.59852405	0.83384368	1.30771625
1418.800000	0	0	0	32.1	1.212769	4095.000000	0	1.98161880	0.65258087	2.13535218	0.92670819	0.59540550	0.17223032	2.37162437	0.90388439	0.75217565	1.17778381	1.14632344	0.18090435	0.58546438	0.22610645	0.81369119	0.35692017	2.25014585	1.40202618	1.32532165	1.65003541	1.70145204	1.10759203	2.12906838	4.04945454	0.87080184	2.86649000	0.55047266	2.62777390	1.89362457	8.60001773	0.83381994	1.30768821
1419.400000	0	0	0	32.0	1.210938	4095.000000	0	1.98172163	0.65257777	2.13528037	0.92667582	0.59544264	0.17222481	2.37177270	0.90393120	0.75217801	1.17780022	1.14640213	0.18090096	0.58547365	0.22610533	0.81368083	0.35692319	2.25011097	1.40212822	1.32539513	1.65010453	1.70161421	1.10758965	2.12916638	4.04940170	0.87086738	2.86642258	0.55045992	2.62771709	1.89385213	8.59852405	0.83382194	1.30771925
1419.900000	0	0	0	32.0	1.212769	4095.000000	0	1.98162875	0.65259855	2.13545963	0.92673552	0.59547852	0.17222741	2.37165494	0.90393513	0.75215293	1.17779155	1.14633255	0.18090358	0.58548229	0.22611253	0.81371610	0.35692372	2.25019360	1.40218558	1.32538670	1.65009971	1.70162618	1.10763418	2.12935225	4.04967329	0.87087506	2.86640660	0.55049157	2.62787679	1.89369861	8.59915109	0.83387117	1.30776931
1420.500000	0	0	0	32.0	1.213379	4095.000000	0	1.98169652	0.65260208	2.13544639	0.92673021	0.59551821	0.17222405	2.37177949	0.90391970	0.75216500	1.17782746	1.14627057	0.18090404	0.58548187	0.22610837	0.81372078	0.35692710	2.25032505	1.40222113	1.32538536	1.65028780	1.70164062	1.10760123	2.12949293	4.04956972	0.87089349	2.86647054	0.55048581	2.62789194	1.89376038	8.59969942	0.83388741	1.30772125
1421.000000	0	0	0	32.0	1.210938	4095.000000	0	1.98178608	0.65258926	2.13534352	0.92671907	0.59554687	0.17222726	2.37182479	0.90394428	0.75217399	1.17780734	1.14622075	0.18089973	0.58548229	0.22610965	0.81371905	0.35693616	2.25030895	1.40221303	1.32536985	1.65021907	1.70159646	1.10762349	2.12930096	4.04968174	0.87087736	2.86670965	0.55047759	2.62801567	1.89379580	8.60126594	0.83391165	1.30777165
1421.600000	0	0	0	32.1	1.213379	4095.000000	0	1.98185954	0.65261556	2.13541074	0.92671058	0.59558020	0.17223461	2.37173986	0.90396206	0.75216121	1.17776338	1.14630339	0.18091530	0.58548819	0.22610709	0.81373434	0.35693314	2.25029608	1.40224717	1.32535873	1.65026649	1.70162164	1.10763507	2.12956099	4.04942178	0.87093035	2.86679375	0.55046814	2.62810594	1.89383350	8.60136051	0.83390865	1.30774228
1422.200000	0	0	0	32.1	1.212769	4095.000000	0	1.98193537	0.65261313	2.13563280	0.92668165	0.59558784	0.17223537	2.37179761	0.90398534	0.75216665	1.17781012	1.14639575	0.18090096	0.58547808	0.22611461	0.81373311	0.35693332	2.25043398	1.40227743	1.32541468	1.65038988	1.70165011	1.10761637	2.12972758	4.04937740	0.87093906	2.86673467	0.55047122	2.62802009	1.89392844	8.60096962	0.83392715	1.30778667
1422.700000	0	0	0	32.1	1.213989	4095.000000	0	1.98191072	0.65261048	2.13569341	0.92677878	0.59559825	0.17223951	2.37188367	0.90398273	0.75218109	1.17782374	1.14625295	0.18090435	0.58547365	0.22610853	0.81373533	0.35693723	2.25036476	1.40235380	1.32533783	1.65040556	1.70157047	1.10760360	2.12972708	4.04943552	0.87092063	2.86676108	0.55052466	2.62815645	1.89380716	8.59933701	0.83396138	1.30774662
1423.300000	0	0	0	32.1	1.212158	4095.000000	0	1.98192162	0.65263369	2.13554621	0.92678010	0.59562882	0.17224104	2.37187065	0.90397723	0.75219340	1.17781755	1.14630521	0.18090420	0.58547702	0.22611637	0.81373706	0.35694061	2.25033417	1.40233867	1.32534187	1.65042565	1.70156097	1.10760835	2.12989369	4.04982124	0.87093112	2.86648096	0.55049794	2.62840772	1.89398613	8.60078995	0.83403035	1.30775229
1423.800000	0	0	0	32.1	1.212158	4095.000000	0	1.98194011	0.65261866	2.13570003	0.92674985	0.59566257	0.17224716	2.37186103	0.90394768	0.75217446	1.17780796	1.14635929	0.18090975	0.58547618	0.22611573	0.81375382	0.35694380	2.25044095	1.40232565	1.32526670	1.65052936	1.70167446	1.10766119	2.12996481	4.04960671	0.87092242	2.86653309	0.55051315	2.62827640	1.89393071	8.60009337	0.83400836	1.30773494
1424.400000	128	0	0	32.1	1.213989	4095.000000	1	1.98201973	0.65263302	2.13571022	0.92674985	0.59567956	0.17224042	2.37195955	0.90389328	0.75218961	1.17781662	1.14634926	0.18090697	0.58546206	0.22611909	0.81375333	0.35695127	2.25031164	1.40240096	1.32543963	1.65039430	1.70160059	1.10763359	2.13000900	4.04957289	0.87094315	2.86657202	0.55050492	2.62841025	1.89388937	8.60076788	0.83403660	1.30779401
1424.900000	128	0	0	32.1	1.213379	4095.000000	1	1.98217851	0.65265535	2.13559256	0.92681460	0.59591205	0.17226645	2.37190576	0.90390741	0.75227765	1.17783798	1.14644406	0.18091561	0.58548798	0.22612214	0.81376492	0.35696122	2.25042164	1.40245446	1.32533816	1.65041440	1.70162659	1.10759262	2.12990385	4.04936366	0.87084690	2.86650182	0.55049403	2.62764513	1.89369088	8.59886119	0.83373674	1.30768521
1425.500000	128	0	0	32.1	1.212158	4095.000000	1	1.98178893	0.65260164	2.13538019	0.92674003	0.59553414	0.17223231	2.37185763	0.90389407	0.75217210	1.17781012	1.14642613	0.18090666	0.58547133	0.22610613	0.81371240	0.35693847	2.25010078	1.40211380	1.32533344	1.65002617	1.70144997	1.10752613	2.12881399	4.04896531	0.87078802	2.86628427	0.55044553	2.62730242	1.89337616	8.59774271	0.83340870	1.30753403
1426.000000	128	0	0	32.1	1.213989	4095.000000	1	1.98161928	0.65254992	2.13526408	0.92667847	0.59528218	0.17218900	2.37196351	0.90387001	0.75212429	1.17780331	1.14620556	0.18090343	0.58544962	0.22610517	0.81365149	0.35692159	2.25015014	1.40193504	1.32525221	1.64995906	1.70144874	1.10750565	2.12816826	4.04909422	0.87074118	2.86612165	0.55043073	2.62716422	1.89341203	8.59862487	0.83320637	1.30753103
1426.600000	128	0	0	32.1	1.213379	4095.000000	1	1.98156857	0.65251457	2.13510266	0.92663628	0.59520683	0.17217201	2.37159040	0.90389433	0.75204833	1.17773955	1.14615695	0.18089310	0.58544899	0.22609605	0.81364705	0.35691395	2.24995271	1.40187804	1.32522928	1.64980998	1.70142233	1.10750476	2.12800939	4.04928969	0.87073606	2.86616821	0.55044697	2.62711058	1.89325536	8.59692053	0.83316641	1.30752102
1427.200000	128	0	0	32.1	1.212769	4095.000000	1	1.98160032	0.65254506	2.13510724	0.92662646	0.59524079	0.17216971	2.37168551	0.90389851	0.75206324	1.17776710	1.14616151	0.18090281	0.58543719	0.22609701	0.81365741	0.35692070	2.24984649	1.40187593	1.32522018	1.64989437	1.70134682	1.10757184	2.12787896	4.04927384	0.87075705	2.86600768	0.55045231	2.62705757	1.89316682	8.59876351	0.83311446	1.30750901
1427.700000	128	0	0	32.1	1.212769	4095.000000	1	1.98153351	0.65253622	2.13516172	0.92664742	0.59521956	0.17216099	2.37153888	0.90389825	0.75205330	1.17772964	1.14622470	0.18089510	0.58543023	0.22610005	0.81364311	0.35691821	2.24991355	1.40186291	1.32518075	1.64976498	1.70129483	1.10751604	2.12788150	4.04913331	0.87076012	2.86567345	0.55044388	2.62702224	1.89303514	8.59954815	0.83306076	1.30752602
1428.300000	128	0	0	32.1	1.213379	4095.000000	1	1.98148234	0.65252120	2.13505683	0.92662248	0.59522041	0.17215594	2.37164022	0.90394480	0.75206253	1.17773150	1.14616272	0.18089757	0.58543592	0.22609733	0.81361475	0.35691271	2.24985293	1.40186326	1.32525086	1.64974369	1.70134022	1.10752286	2.12783126	4.04921467	0.87075449	2.86625370	0.55041676	2.62695913	1.89300472	8.59979397	0.83301206	1.30753937
1428.800000	128	0	0	32.1	1.211548	4095.000000	1	1.98150366	0.65252937	2.13514747	0.92662911	0.59519855	0.17214737	2.37145113	0.90394088	0.75203508	1.17773986	1.14608101	0.18089603	0.58541738	0.22609813	0.81359256	0.35690613	2.25002245	1.40183336	1.32524513	1.64967458	1.70132660	1.10746468	2.12786881	4.04907731	0.87073503	2.86618628	0.55040073	2.62720145	1.89294842	8.59996100	0.83305202	1.30751268
1429.400000	128	0	0	32.1	1.212769	4095.000000	1	1.98142358	0.65253070	2.13513423	0.92663495	0.59525968	0.17215349	2.37151850	0.90394820	0.75204194	1.17775502	1.14613326	0.18089433	0.58544520	0.22609861	0.81362535	0.35691413	2.24995056	1.40183617	1.32518850	1.64968744	1.70131794	1.10753622	2.12810126	4.04909316	0.87077573	2.86634543	0.55039867	2.62736301	1.89301425	8.59970257	0.83311046	1.30758676
1429.900000	128	0	0	32.1	1.212158	4095.000000	1	1.98149039	0.65252805	2.13525644	0.92668431	0.59536962	0.17216573	2.37165097	0.90392179	0.75207531	1.17776741	1.14614966	0.18090003	0.58544204	0.22609621	0.81365716	0.35691821	2.24995593	1.40187980	1.32523367	1.64962155	1.70137529	1.10752257	2.12811141	4.04898116	0.87077369	2.86650807	0.55039353	2.62721092	1.89297112	8.59933071	0.83309772	1.30753470
1430.500000	128	0	0	32.1	1.213379	4095.000000	1	1.98157663	0.65250992	2.13517344	0.92662965	0.59535710	0.17216359	2.37155643	0.90394454	0.75206821	1.17775193	1.14614298	0.18089865	0.58543276	0.22609973	0.81363694	0.35691768	2.25003425	1.40187664	1.32519288	1.64964204	1.70133609	1.10754275	2.12805609	4.04890087	0.87077164	2.86590414	0.55040443	2.62714087	1.89303696	8.59904395	0.83304477	1.30751501
1431.100000	128	0	0	32.1	1.213379	4095.000000	1	1.98144443	0.65249202	2.13517191	0.92662354	0.59526286	0.17214354	2.37169513	0.90392388	0.75201189	1.17773583	1.14624080	0.18089094	0.58544752	0.22609493	0.81363201	0.35691768	2.24999563	1.40185095	1.32515075	1.64959824	1.70126017	1.10745637	2.12804543	4.04861561	0.87073324	2.86589997	0.55039025	2.62709796	1.89288758	8.59870995	0.83292590	1.30745061
1431.600000	128	0	0	32.1	1.212769	4095.000000	1	1.98138710	0.65247611	2.13516121	0.92659435	0.59520534	0.17213757	2.37163456	0.90385249	0.75198444	1.17774388	1.14618642	0.18089186	0.58543002	0.22609333	0.81360637	0.35691288	2.24980035	1.40178868	1.32511064	1.64973485	1.70129235	1.10743589	2.12780487	4.04879944	0.87071711	2.86579644	0.55036661	2.62698501	1.89276999	8.60043692	0.83286422	1.30744927
1432.200000	128	0	0	32.1	1.213989	4095.000000	1	1.98138283	0.65246639	2.13505988	0.92659170	0.59520046	0.17212916	2.37179705	0.90388518	0.75200740	1.17771107	1.14620252	0.18088955	0.58541906	0.22609140	0.81360094	0.35690471	2.24973867	1.40177918	1.32512446	1.64961592	1.70130308	1.10746142	2.12770743	4.04872971	0.87068512	2.86585203	0.55035613	2.62709985	1.89289076	8.60061973	0.83283550	1.30740389
1432.700000	128	0	0	32.1	1.212769	4095.000000	1	1.98131508	0.65246042	2.13493055	0.92658162	0.59520450	0.17212533	2.37177440	0.90387184	0.75197285	1.17773181	1.14622379	0.18089078	0.58541632	0.22609365	0.81358714	0.35690506	2.24985668	1.40185412	1.32513053	1.64963882	1.70128039	1.10745934	2.12784141	4.04864308	0.87072428	2.86588538	0.55032449	2.62716359	1.89285852	8.60434986	0.83290118	1.30745561
1433.300000	128	0	0	32.1	1.209717	4095.000000	1	1.98141600	0.65248959	2.13509807	0.92665300	0.59533142	0.17213298	2.37178063	0.90387838	0.75199225	1.17777917	1.14611655	0.18089464	0.58542497	0.22609749	0.81359059	0.35690560	2.24993983	1.40193504	1.32519962	1.64970552	1.70135837	1.10754988	2.12821902	4.04890087	0.87073990	2.86589789	0.55039086	2.62750501	1.89277453	8.60255857	0.83295836	1.30741490
1433.800000	128	0	0	32.1	1.213379	4095.000000	1	1.98131792	0.65249887	2.13503799	0.92661266	0.59534946	0.17213222	2.37182536	0.90387053	0.75197995	1.17777824	1.14624202	0.18089125	0.58545194	0.22609509	0.81361031	0.35691733	2.24983898	1.40191288	1.32513423	1.64966896	1.70143924	1.10753177	2.12828754	4.04894524	0.87073785	2.86573737	0.55037545	2.62718441	1.89253984	8.60180187	0.83285473	1.30739488
1434.400000	128	0	0	32.1	1.212769	4095.000000	1	1.98118669	0.65248981	2.13501864	0.92658799	0.59524737	0.17212441	2.37173477	0.90383811	0.75198373	1.17776338	1.14610531	0.18088724	0.58543550	0.22608948	0.81360982	0.35690702	2.24995432	1.40184427	1.32517165	1.64956329	1.70134764	1.10752346	2.12814491	4.04901075	0.87071276	2.86565330	0.55035798	2.62724310	1.89271189	8.60167576	0.83285797	1.30741023
1435.000000	128	0	0	32.1	1.210327	4095.000000	1	1.98142074	0.65247434	2.13508636	0.92663230	0.59529449	0.17212043	2.37190066	0.90387158	0.75199344	1.17773491	1.14611594	0.18088462	0.58542454	0.22609749	0.81361648	0.35690862	2.24983361	1.40190408	1.32515682	1.64960708	1.70130803	1.10755908	2.12807842	4.04880261	0.87070483	2.86555742	0.55035387	2.62723490	1.89265696	8.60125648	0.83286047	1.30738788
1435.500000	128	0	0	32.1	1.212158	4095.000000	3	1.98136720	0.65249092	2.13506141	0.92662062	0.59537536	0.17213130	2.37185083	0.90386269	0.75197971	1.17776524	1.14607918	0.18088184	0.58543635	0.22609525	0.81363571	0.35690258	2.25026496	1.40215778	1.32531524	1.64990964	1.70164227	1.10765733	2.13015887	4.04943340	0.87098053	2.86710172	0.55046444	2.62986413	1.89382578	8.60084038	0.83439677	1.30802465
1436.100000	128	0	0	32.1	1.212769	4095.000000	3	1.98264544	0.65281603	2.13628177	0.92696163	0.59763606	0.17234175	2.37230667	0.90406485	0.75248333	1.17819277	1.14658900	0.18092470	0.58555480	0.22614807	0.81405272	0.35701951	2.25107637	1.40332119	1.32562943	1.65088030	1.70193942	1.10789484	2.13297474	4.05042159	0.87112263	2.86760580	0.55050842	2.63060593	1.89408561	8.60166000	0.83503583	1.30814516
1436.600000	128	0	0	32.1	1.212158	4095.000000	3	1.98386991	0.65311713	2.13745184	0.92729607	0.60046290	0.17265927	2.37300561	0.90427043	0.75302855	1.17869504	1.14717556	0.18099100	0.58568780	0.22621033	0.81463516	0.35715726	2.25114185	1.40337366	1.32560921	1.65086341	1.70202444	1.10786871	2.13307292	4.05011506	0.87113927	2.86747786	0.55051972	2.63041951	1.89432776	8.60096016	0.83498582	1.30803767
1437.200000	128	0	0	32.1	1.211548	4095.000000	3	1.98416499	0.65317837	2.13761395	0.92738554	0.60150565	0.17283551	2.37309115	0.90435545	0.75324854	1.17894995	1.14750358	0.18101474	0.58573819	0.22623098	0.81488093	0.35722622	2.25124276	1.40332049	1.32566484	1.65089075	1.70206035	1.10785446	2.13306122	4.05010238	0.87116948	2.86739025	0.55056247	2.63050609	1.89430413	8.59909437	0.83500032	1.30805770
1437.700000	128	0	0	32.1	1.213379	4095.000000	3	1.98413557	0.65317572	2.13754156	0.92738447	0.60159775	0.17292066	2.37297955	0.90435231	0.75328359	1.17899827	1.14753672	0.18102353	0.58574493	0.22623963	0.81494460	0.35723813	2.25124652	1.40328246	1.32566248	1.65095106	1.70211566	1.10787020	2.13297779	4.05007701	0.87116948	2.86758772	0.55054952	2.63029124	1.89437183	8.60010283	0.83497581	1.30804401
1438.300000	128	0	0	32.1	1.212158	4095.000000	3	1.98396478	0.65314808	2.13743145	0.92735978	0.60129205	0.17293414	2.37288042	0.90426442	0.75323954	1.17902894	1.14751878	0.18102076	0.58573165	0.22624043	0.81492633	0.35722836	2.25111716	1.40318070	1.32567866	1.65090683	1.70209791	1.10781765	2.13304901	4.04994173	0.87113645	2.86738538	0.55053082	2.63036391	1.89450813	8.60203518	0.83492230	1.30802432
1438.800000	128	0	0	32.1	1.212769	4095.000000	3	1.98377124	0.65310895	2.13719393	0.92728200	0.60079591	0.17292342	2.37284303	0.90425108	0.75314008	1.17896172	1.14740295	0.18102060	0.58572322	0.22622762	0.81481701	0.35720223	2.25113970	1.40322225	1.32566956	1.65086784	1.70209833	1.10784793	2.13286130	4.05008124	0.87114285	2.86739581	0.55055939	2.63034242	1.89459083	8.60083723	0.83490280	1.30797658
1439.400000	128	0	0	32.1	1.214600	4095.000000	3	1.98349519	0.65304063	2.13718679	0.92716600	0.60019834	0.17288973	2.37266291	0.90421943	0.75302973	1.17887189	1.14732482	0.18100380	0.58569666	0.22622426	0.81475039	0.35718392	2.25122720	1.40314971	1.32572249	1.65087467	1.70212392	1.10789781	2.13282518	4.04998612	0.87114772	2.86739372	0.55055528	2.63021668	1.89471170	8.60007446	0.83485829	1.30804735
1440.000000	128	0	0	32.1	1.212769	4095.000000	3	1.98333062	0.65298514	2.13688813	0.92712911	0.59962594	0.17284440	2.37258815	0.90421707	0.75295159	1.17877742	1.14717161	0.18099501	0.58569139	0.22620921	0.81462430	0.35716490	2.25126531	1.40312612	1.32575014	1.65079708	1.70205499	1.10785030	2.13276109	4.05053681	0.87114951	2.86752514	0.55057994	2.63039487	1.89458447	8.60064810	0.83488604	1.30799361
1440.500000	128	0	0	32.1	1.212769	4095.000000	3	1.98303044	0.65293032	2.13657882	0.92708372	0.59911740	0.17279080	2.37261986	0.90419092	0.75284907	1.17869163	1.14705519	0.18098637	0.58566188	0.22619769	0.81451475	0.35714375	2.25134207	1.40310077	1.32572687	1.65085738	1.70203559	1.10787524	2.13262529	4.05039622	0.87117153	2.86732628	0.55058899	2.63031715	1.89462128	8.60131638	0.83485153	1.30798393
1441.100000	128	0	0	32.1	1.213989	4095.000000	3	1.98287444	0.65290379	2.13655640	0.92702506	0.59862799	0.17273981	2.37251452	0.90418935	0.75279296	1.17864487	1.14697830	0.18098036	0.58563785	0.22618952	0.81443877	0.35711371	2.25119123	1.40313986	1.32574609	1.65098001	1.70208883	1.10789098	2.13269700	4.05077361	0.87117588	2.86763987	0.55054809	2.63017435	1.89466899	8.60063549	0.83487704	1.30800395
1441.700000	128	0	0	32.1	1.212769	4095.000000	3	1.98282608	0.65286356	2.13644532	0.92701471	0.59830953	0.17269311	2.37238822	0.90414776	0.75268548	1.17852718	1.14687891	0.18097157	0.58561698	0.22618872	0.81432430	0.35709451	2.25132704	1.40312824	1.32573766	1.65083768	1.70207232	1.10792245	2.13263088	4.05104637	0.87122069	2.86745769	0.55056432	2.63020783	1.89474987	8.59945992	0.83487104	1.30801297
1442.200000	128	0	0	32.1	1.213379	4095.000000	3	1.98260988	0.65282819	2.13636635	0.92699799	0.59803091	0.17265314	2.37230214	0.90417365	0.75261991	1.17852161	1.14679017	0.18096494	0.58560349	0.22617800	0.81429396	0.35708616	2.25135334	1.40313176	1.32571912	1.65109660	1.70211896	1.10791770	2.13253679	4.05090047	0.87121916	2.86792151	0.55057378	2.63027797	1.89483985	8.59911958	0.83485854	1.30798693
1442.700000	128	0	0	32.1	1.214600	4095.000000	3	1.98254161	0.65282222	2.13628483	0.92692262	0.59779382	0.17262068	2.37216566	0.90418935	0.75256641	1.17846030	1.14680415	0.18096217	0.58559843	0.22617416	0.81422415	0.35707479	2.25149990	1.40316450	1.32578015	1.65114124	1.70209007	1.10786277	2.13257900	4.05076092	0.87123836	2.86748342	0.55058899	2.63036580	1.89483485	8.59970257	0.83484978	1.30805102
1443.300000	128	0	0	32.1	1.212769	4095.000000	3	1.98253687	0.65280653	2.13620790	0.92692580	0.59763457	0.17259711	2.37221266	0.90421158	0.75252262	1.17841880	1.14671723	0.18095276	0.58558641	0.22617176	0.81417654	0.35706501	2.25135388	1.40306064	1.32580004	1.65110666	1.70209956	1.10786099	2.13245033	4.05101253	0.87123785	2.86798340	0.55059618	2.63034937	1.89492393	8.60079310	0.83483378	1.30805603
1443.900000	128	0	0	32.1	1.212158	4095.000000	3	1.98248188	0.65280299	2.13600820	0.92695526	0.59751148	0.17257123	2.37234065	0.90420086	0.75247859	1.17837173	1.14660814	0.18095369	0.58557819	0.22616807	0.81414892	0.35705026	2.25123418	1.40302261	1.32571676	1.65104594	1.70209585	1.10791354	2.13232166	4.05112672	0.87125808	2.86806895	0.55061941	2.63038918	1.89493620	8.60014380	0.83483403	1.30805770
1444.400000	128	0	0	32.1	1.213989	4095.000000	3	1.98228658	0.65281029	2.13598324	0.92694066	0.59739073	0.17255699	2.37226760	0.90416999	0.75244758	1.17838412	1.14657137	0.18094922	0.58557061	0.22616167	0.81414472	0.35704599	2.25125404	1.40300888	1.32576700	1.65117541	1.70207645	1.10789425	2.13230030	4.05093641	0.87126627	2.86806755	0.55060954	2.63026723	1.89486348	8.59944731	0.83480003	1.30801096
1445.000000	128	0	0	32.1	1.212158	4095.000000	3	1.98240935	0.65280277	2.13584214	0.92696641	0.59730252	0.17254153	2.37227949	0.90412030	0.75246439	1.17835439	1.14661422	0.18094459	0.58555691	0.22616375	0.81413067	0.35704315	2.25116708	1.40304057	1.32576126	1.65106363	1.70209296	1.10789395	2.13234658	4.05084338	0.87121890	2.86803626	0.55061735	2.63029250	1.89498482	8.60057876	0.83480203	1.30799795
1445.500000	128	0	0	32.1	1.212769	4095.000000	3	1.98244443	0.65280078	2.13579986	0.92692500	0.59723876	0.17252316	2.37225853	0.90416005	0.75245279	1.17840022	1.14654524	0.18094690	0.58556787	0.22615879	0.81408257	0.35703764	2.25126477	1.40303916	1.32574373	1.65103750	1.70209833	1.10790909	2.13236438	4.05092901	0.87123734	2.86767673	0.55060810	2.63021289	1.89499619	8.59935592	0.83479653	1.30800295
1446.100000	128	0	0	32.1	1.213379	4095.000000	3	1.98236574	0.65282819	2.13582584	0.92695287	0.59717181	0.17251015	2.37220587	0.90408943	0.75245469	1.17838567	1.14665311	0.18094212	0.58555438	0.22616135	0.81407764	0.35703889	2.25141293	1.40306838	1.32578150	1.65110625	1.70204714	1.10786634	2.13233183	4.05097765	0.87126243	2.86788256	0.55060810	2.63028934	1.89514208	8.60096332	0.83479378	1.30797458
1446.700000	128	0	0	32.1	1.213379	4095.000000	3	1.98243732	0.65280211	2.13579986	0.92692023	0.59709487	0.17249774	2.37219001	0.90415299	0.75245587	1.17838845	1.14662607	0.18094582	0.58554763	0.22615591	0.81405075	0.35703764	2.25134529	1.40307437	1.32578858	1.65126548	1.70201165	1.10792631	2.13239235	4.05079898	0.87124271	2.86785614	0.55060194	2.63042962	1.89504436	8.59948197	0.83478677	1.30800596
1447.300000	128	0	0	32.1	1.213379	4095.000000	3	1.98225340	0.65278443	2.13584163	0.92694624	0.59705492	0.17248718	2.37219454	0.90409989	0.75244451	1.17836740	1.14665008	0.18094058	0.58552887	0.22615815	0.81406358	0.35703089	2.25123418	1.40305043	1.32581656	1.65122246	1.70209750	1.10788831	2.13236641	4.05051672	0.87124476	2.86763709	0.55061550	2.63042457	1.89507254	8.59970573	0.83476977	1.30806070
1447.800000	128	0	0	32.1	1.212769	4095.000000	3	1.98244491	0.65281095	2.13578764	0.92692660	0.59707235	0.17247509	2.37230837	0.90413939	0.75243007	1.17835594	1.14656226	0.18093889	0.58554384	0.22615111	0.81403669	0.35702840	2.25133348	1.40307014	1.32576936	1.65120557	1.70206118	1.10789573	2.13236845	4.05064463	0.87123682	2.86804043	0.55060790	2.63054084	1.89518299	8.59927399	0.83476052	1.30802899
1448.300000	128	0	0	32.1	1.212769	4095.000000	3	1.98247145	0.65279504	2.13589206	0.92690271	0.59702304	0.17247019	2.37211413	0.90412762	0.75240971	1.17838629	1.14659325	0.18094598	0.58552086	0.22615223	0.81405766	0.35702467	2.25139736	1.40306627	1.32579026	1.65125141	1.70208058	1.10795571	2.13220826	4.05056746	0.87124067	2.86801053	0.55061900	2.63037275	1.89527389	8.60039595	0.83476877	1.30802165
1448.900000	128	0	0	32.1	1.213379	4095.000000	3	1.98244159	0.65279459	2.13579477	0.92690882	0.59700880	0.17245886	2.37184970	0.90415090	0.75244806	1.17838474	1.14656226	0.18094660	0.58552993	0.22615511	0.81403003	0.35702733	2.25138502	1.40316098	1.32584860	1.65131012	1.70211773	1.10792156	2.13225555	4.05028523	0.87125859	2.86794098	0.55061242	2.63037149	1.89510572	8.59976876	0.83476302	1.30808340
1449.400000	128	0	0	32.1	1.213379	4095.000000	3	1.98243258	0.65280233	2.13586761	0.92692076	0.59696673	0.17245442	2.37195332	0.90417130	0.75242557	1.17831971	1.14650574	0.18093734	0.58554742	0.22615319	0.81402115	0.35702129	2.25140380	1.40319549	1.32577172	1.65136079	1.70210576	1.10792305	2.13234455	4.05059389	0.87128932	2.86817536	0.55062496	2.63041572	1.89527025	8.59878557	0.83474627	1.30806304
1450.000000	128	0	0	32.1	1.212769	4095.000000	3	1.98255204	0.65280830	2.13581209	0.92691492	0.59693103	0.17244110	2.37208299	0.90413494	0.75237800	1.17828411	1.14659264	0.18093426	0.58553203	0.22615479	0.81403447	0.35702058	2.25127712	1.40314514	1.32573564	1.65125463	1.70208182	1.10795095	2.13227742	4.05063089	0.87127549	2.86833811	0.55063051	2.63046312	1.89529616	8.60094125	0.83476077	1.30808540
1450.600000	128	0	0	32.1	1.214600	4095.000000	3	1.98255157	0.65280410	2.13582125	0.92689369	0.59693932	0.17244569	2.37232253	0.90415901	0.75239528	1.17832436	1.14649450	0.18093796	0.58553140	0.22614791	0.81402115	0.35702573	2.25126370	1.40315922	1.32584455	1.65126347	1.70210287	1.10794145	2.13217368	4.05039622	0.87126832	2.86796810	0.55063523	2.63042141	1.89537344	8.60094440	0.83473152	1.30806671
1451.100000	128	0	0	32.1	1.213989	4095.000000	3	1.98251222	0.65280277	2.13590174	0.92690483	0.59690893	0.17243972	2.37218152	0.90418124	0.75237681	1.17832807	1.14660328	0.18093010	0.58552655	0.22615335	0.81402584	0.35701738	2.25123740	1.40312401	1.32574339	1.65120115	1.70205292	1.10792661	2.13211215	4.05074718	0.87122786	2.86818996	0.55064387	2.63040435	1.89546526	8.60027933	0.83472652	1.30810577
1451.700000	128	0	0	32.1	1.212158	4095.000000	6	1.98289246	0.65288169	2.13614065	0.92695075	0.59758567	0.17248014	2.37209601	0.90413050	0.75265258	1.17827265	1.14669596	0.18095369	0.58557292	0.22616615	0.81422440	0.35704777	2.25134368	1.40332683	1.32564562	1.65132661	1.70166497	1.10770988	2.13175725	4.04972718	0.87097720	2.86649348	0.55052712	2.62863251	1.89446906	8.59679139	0.83398237	1.30773494
1452.300000	128	0	0	32.1	1.212158	4095.000000	6	1.98176997	0.65258175	2.13502628	0.92660576	0.59567234	0.17230272	2.37172684	0.90392937	0.75209400	1.17784386	1.14618946	0.18090543	0.58544309	0.22610437	0.81373459	0.35692124	2.25069477	1.40246256	1.32533007	1.65068613	1.70154117	1.10766951	2.13007606	4.04944397	0.87093778	2.86663040	0.55054665	2.62881121	1.89442998	8.59651421	0.83387942	1.30774962
1452.800000	128	0	0	32.1	1.212769	4095.000000	6	1.98166287	0.65259832	2.13531246	0.92662381	0.59576809	0.17228160	2.37154850	0.90387916	0.75213920	1.17785656	1.14627270	0.18090820	0.58546079	0.22611141	0.81373681	0.35693350	2.25043022	1.40243475	1.32536142	1.65054664	1.70140912	1.10766238	2.12971590	4.04881000	0.87092600	2.86638019	0.55051088	2.62844056	1.89415148	8.59813021	0.83364729	1.30766085
1453.300000	129	0	0	32.1	1.210938	4095.000000	6	1.98160269	0.65256495	2.13499420	0.92662195	0.59558126	0.17224456	2.37159493	0.90388152	0.75207342	1.17781322	1.14619432	0.18089926	0.58544541	0.22609893	0.81368429	0.35692052	2.25028159	1.40228975	1.32524142	1.65037260	1.70133444	1.10765110	2.12898866	4.04871809	0.87085355	2.86608204	0.55046793	2.62793991	1.89389392	8.59519468	0.83332277	1.30755205
1453.900000	129	0	0	32.1	1.213379	4095.000000	6	1.98132787	0.65251854	2.13491579	0.92658003	0.59526244	0.17220140	2.37144774	0.90384961	0.75199012	1.17773057	1.14615148	0.18089032	0.58541169	0.22609220	0.81361451	0.35690080	2.25004552	1.40200436	1.32518479	1.65012503	1.70133238	1.10756026	2.12823780	4.04839060	0.87076933	2.86615084	0.55047101	2.62756056	1.89380761	8.59481053	0.83301281	1.30749332
1454.500000	129	0	0	32.1	1.214600	4095.000000	6	1.98128144	0.65249445	2.13478188	0.92650175	0.59514889	0.17215380	2.37158870	0.90385353	0.75190518	1.17770736	1.14607250	0.18088986	0.58541274	0.22609108	0.81359873	0.35689049	2.25015389	1.40193926	1.32522086	1.64996388	1.70136415	1.10756590	2.12791398	4.04819940	0.87075679	2.86633848	0.55044327	2.62745768	1.89373131	8.59672839	0.83291541	1.30744861
1455.000000	129	0	0	32.1	1.212769	4095.000000	6	1.98122885	0.65247169	2.13486945	0.92652776	0.59507971	0.17213482	2.37168268	0.90381562	0.75191938	1.17772160	1.14607159	0.18088785	0.58539588	0.22608292	0.81355114	0.35689138	2.24993983	1.40191956	1.32514165	1.64992049	1.70130721	1.10758075	2.12759478	4.04846983	0.87074194	2.86628983	0.55042087	2.62734408	1.89365273	8.59667170	0.83277507	1.30738921
1455.600000	129	0	0	32.1	1.211548	4095.000000	6	1.98108388	0.65244871	2.13472232	0.92651926	0.59505382	0.17211584	2.37159210	0.90383209	0.75187111	1.17767579	1.14604729	0.18087660	0.58538893	0.22608356	0.81356692	0.35687770	2.24979284	1.40195228	1.32513322	1.64983249	1.70139633	1.10750387	2.12767191	4.04856174	0.87073657	2.86627246	0.55040340	2.62726014	1.89356871	8.59741193	0.83270740	1.30737720
1456.100000	129	0	0	32.1	1.212769	4095.000000	6	1.98116205	0.65245534	2.13478137	0.92651051	0.59505615	0.17210390	2.37160342	0.90382712	0.75187750	1.17771107	1.14602420	0.18088230	0.58538872	0.22608196	0.81354054	0.35687859	2.24973330	1.40191041	1.32511266	1.64980275	1.70132949	1.10750772	2.12746437	4.04864731	0.87071865	2.86647262	0.55040237	2.62712636	1.89349741	8.59750329	0.83264248	1.30734250
1456.700000	129	0	0	32.1	1.212158	4095.000000	6	1.98112226	0.65245865	2.13474574	0.92651316	0.59499355	0.17208875	2.37156775	0.90384334	0.75180486	1.17768817	1.14601266	0.18087413	0.58538471	0.22608228	0.81351859	0.35687628	2.24986258	1.40189704	1.32506952	1.64982164	1.70133320	1.10752019	2.12744813	4.04840433	0.87070867	2.86648514	0.55038264	2.62706451	1.89341930	8.59854610	0.83260004	1.30730212
1457.300000	129	0	0	32.1	1.212769	4095.000000	6	1.98103935	0.65240562	2.13480938	0.92652112	0.59498994	0.17208187	2.37148114	0.90387393	0.75179847	1.17766774	1.14603240	0.18087413	0.58540073	0.22608212	0.81354917	0.35688321	2.24985239	1.40190232	1.32504053	1.64979110	1.70140458	1.10751722	2.12742377	4.04852899	0.87071583	2.86614528	0.55037997	2.62716548	1.89334936	8.59991688	0.83257632	1.30732882
1457.800000	129	0	0	32.1	1.212769	4095.000000	6	1.98110046	0.65244562	2.13491019	0.92647044	0.59500756	0.17207620	2.37146132	0.90389381	0.75180557	1.17768724	1.14596041	0.18087475	0.58540832	0.22607716	0.81354177	0.35689138	2.24981538	1.40183125	1.32505840	1.64983329	1.70132536	1.10753949	2.12727460	4.04823426	0.87070816	2.86620783	0.55037237	2.62701466	1.89314956	8.59783722	0.83251540	1.30729945
1458.300000	129	0	0	32.1	1.212769	4095.000000	6	1.98092897	0.65240915	2.13471723	0.92646593	0.59498931	0.17206365	2.37145509	0.90387890	0.75177671	1.17768538	1.14598532	0.18086997	0.58540241	0.22607652	0.81353980	0.35688321	2.24974457	1.40176194	1.32506581	1.64962195	1.70137735	1.10751693	2.12718734	4.04841278	0.87069459	2.86646011	0.55036928	2.62699005	1.89318725	8.59760094	0.83248244	1.30724840
1458.900000	129	0	0	32.1	1.213379	4095.000000	6	1.98105593	0.65240473	2.13454821	0.92649087	0.59498591	0.17206105	2.37150491	0.90388256	0.75180107	1.17768879	1.14597408	0.18087598	0.58537459	0.22607812	0.81355040	0.35687521	2.24964908	1.40182562	1.32502604	1.64952593	1.70135012	1.10749288	2.12711783	4.04806843	0.87067104	2.86621617	0.55035737	2.62697806	1.89312777	8.59769545	0.83246572	1.30726008
1459.500000	129	0	0	32.1	1.213379	4095.000000	6	1.98091713	0.65238639	2.13462915	0.92645028	0.59497870	0.17205661	2.37162833	0.90384674	0.75176180	1.17767919	1.14590270	0.18086535	0.58537291	0.22607444	0.81353659	0.35687503	2.24988404	1.40177179	1.32504593	1.64945803	1.70132495	1.10747863	2.12704478	4.04798393	0.87068512	2.86640034	0.55032695	2.62694904	1.89309008	8.59797584	0.83240031	1.30720069
1460.000000	129	0	0	32.1	1.212158	4095.000000	6	1.98088066	0.65239811	2.13463832	0.92646275	0.59495939	0.17205111	2.37153265	0.90381849	0.75177008	1.17768198	1.14596527	0.18086781	0.58538724	0.22607380	0.81355237	0.35687432	2.24975959	1.40176897	1.32500413	1.64941384	1.70129565	1.10746409	2.12706964	4.04825116	0.87065031	2.86630651	0.55033682	2.62707082	1.89290529	8.59521357	0.83235862	1.30717901
1460.600000	129	0	0	32.2	1.212769	4095.000000	6	1.98077361	0.65239921	2.13443214	0.92645612	0.59494729	0.17204269	2.37161757	0.90381039	0.75176322	1.17769002	1.14594158	0.18086812	0.58539546	0.22607044	0.81350947	0.35686952	2.24981698	1.40177144	1.32504390	1.64938492	1.70126636	1.10743738	2.12680788	4.04799132	0.87063060	2.86634196	0.55034812	2.62719893	1.89301425	8.59464995	0.83237534	1.30715432
1461.100000	129	0	0	32.2	1.212769	4095.000000	6	1.98074140	0.65238949	2.13450748	0.92641367	0.59494559	0.17203427	2.37156266	0.90380594	0.75171236	1.17768167	1.14587445	0.18086905	0.58539377	0.22606884	0.81351810	0.35687094	2.24980679	1.40174716	1.32498762	1.64939094	1.70132990	1.10739849	2.12689868	4.04813286	0.87064365	2.86627732	0.55031688	2.62697680	1.89279678	8.59436659	0.83231992	1.30710561
1461.700000	129	0	0	32.1	1.212769	4095.000000	6	1.98073145	0.65238706	2.13445963	0.92643489	0.59498230	0.17202800	2.37148340	0.90383105	0.75174145	1.17770055	1.14597651	0.18086720	0.58537776	0.22606996	0.81353906	0.35687574	2.24982074	1.40179290	1.32497414	1.64934073	1.70135053	1.10745044	2.12688802	4.04770826	0.87058427	2.86647332	0.55030517	2.62703107	1.89276273	8.59320497	0.83228348	1.30713763
1462.300000	129	0	0	32.1	1.214600	4095.000000	7	1.98081292	0.65237468	2.13453497	0.92640412	0.59498145	0.17202172	2.37155360	0.90378058	0.75170053	1.17770581	1.14592062	0.18086411	0.58538429	0.22606163	0.81354497	0.35687077	2.24998329	1.40213350	1.32514805	1.65010092	1.70251609	1.10818227	2.13397253	4.05143123	0.87200288	2.87333223	0.55082394	2.64081329	1.89939980	8.61131566	0.83966502	1.30989826
1462.800000	129	0	0	32.1	1.215210	4095.000000	7	1.98644210	0.65376462	2.13996279	0.92792375	0.60809561	0.17303399	2.37406461	0.90451424	0.75438905	1.17961202	1.14868091	0.18110911	0.58597325	0.22633744	0.81605332	0.35749804	2.25666819	1.41022198	1.32733421	1.65873426	1.70503987	1.10939279	2.15906461	4.05516816	0.87280700	2.87719123	0.55111814	2.64757256	1.90136147	8.62006163	0.84558647	1.31051188
1463.400000	129	0	0	32.2	1.212158	4095.000000	7	1.98717555	0.65388650	2.14050382	0.92804405	0.61108931	0.17352896	2.37402211	0.90454328	0.75451490	1.17997803	1.14921921	0.18114797	0.58600952	0.22634672	0.81622547	0.35750799	2.25661922	1.40959290	1.32699170	1.65765273	1.70417235	1.10903801	2.15673727	4.05327586	0.87198879	2.87145123	0.55085786	2.63958433	1.89785321	8.60776378	0.84296987	1.30915860
1463.900000	129	0	0	32.2	1.213379	4095.000000	7	1.98409003	0.65314476	2.13740648	0.92715910	0.60301457	0.17317001	2.37261533	0.90419876	0.75315287	1.17905496	1.14764679	0.18102646	0.58572322	0.22622842	0.81504060	0.35720631	2.25368539	1.40589991	1.32594200	1.65381294	1.70276671	1.10828591	2.14407133	4.05079263	0.87131441	2.86783110	0.55058570	2.63355518	1.89544571	8.60149607	0.83953785	1.30829939
1464.500000	129	0	0	32.2	1.213379	4095.000000	7	1.98242594	0.65277470	2.13588391	0.92677374	0.59904228	0.17280902	2.37206713	0.90403111	0.75253019	1.17845503	1.14686888	0.18096278	0.58557440	0.22615287	0.81437191	0.35705417	2.25207708	1.40419715	1.32556639	1.65198017	1.70221308	1.10793878	2.13751658	4.04957712	0.87107116	2.86731724	0.55047574	2.63130814	1.89455993	8.59850514	0.83775960	1.30796490
1465.000000	129	0	0	32.2	1.213379	4095.000000	7	1.98189698	0.65264120	2.13534454	0.92665830	0.59763265	0.17261441	2.37175685	0.90398299	0.75223102	1.17821815	1.14648568	0.18093010	0.58551939	0.22613270	0.81411710	0.35699694	2.25151976	1.40344444	1.32541738	1.65123251	1.70190268	1.10783962	2.13482923	4.04929709	0.87092984	2.86691263	0.55043977	2.63011938	1.89400430	8.60045268	0.83673855	1.30774762
1465.600000	129	0	0	32.2	1.212769	4095.000000	7	1.98145012	0.65257247	2.13506599	0.92657950	0.59696184	0.17249468	2.37163003	0.90399449	0.75213920	1.17807481	1.14633468	0.18091329	0.58548082	0.22611509	0.81395284	0.35695145	2.25113702	1.40303986	1.32530007	1.65087668	1.70177515	1.10776747	2.13302001	4.04887445	0.87088811	2.86687509	0.55040360	2.62953816	1.89372177	8.60277299	0.83614057	1.30770123
1466.200000	129	0	0	32.2	1.212158	4095.000000	7	1.98141932	0.65253821	2.13486233	0.92654978	0.59663909	0.17242365	2.37179705	0.90390165	0.75201355	1.17800515	1.14630460	0.18090743	0.58546332	0.22611413	0.81388822	0.35693687	2.25096526	1.40293706	1.32516423	1.65064553	1.70171862	1.10771908	2.13190164	4.04874028	0.87081183	2.86669366	0.55040669	2.62910866	1.89370269	8.59765765	0.83577373	1.30764883
1466.700000	129	0	0	32.2	1.213379	4095.000000	7	1.98140795	0.65256451	2.13502271	0.92655190	0.59664164	0.17239150	2.37170136	0.90389145	0.75205425	1.17796181	1.14634531	0.18091206	0.58546859	0.22611909	0.81391708	0.35695162	2.25093950	1.40301557	1.32532974	1.65056433	1.70167528	1.10770632	2.13209588	4.04885121	0.87081669	2.86700647	0.55042744	2.62938846	1.89364774	8.59789077	0.83552431	1.30758142
1467.300000	129	0	0	32.1	1.213379	4095.000000	7	1.98125349	0.65254042	2.13485520	0.92654474	0.59633149	0.17235017	2.37164192	0.90388204	0.75194233	1.17793333	1.14623229	0.18089633	0.58546585	0.22609861	0.81381942	0.35692834	2.25071356	1.40279730	1.32517906	1.65041963	1.70171614	1.10769711	2.13165201	4.04838637	0.87080952	2.86700647	0.55039107	2.62920150	1.89354419	8.59916685	0.83531844	1.30753837
1467.800000	129	0	0	32.1	1.211548	4095.000000	7	1.98123833	0.65252473	2.13477374	0.92649751	0.59623166	0.17232216	2.37168325	0.90383314	0.75191157	1.17791506	1.14630764	0.18089340	0.58545700	0.22609813	0.81377972	0.35691857	2.25044471	1.40261355	1.32513727	1.65020259	1.70158078	1.10766951	2.13070813	4.04804096	0.87067718	2.86670756	0.55033702	2.62843803	1.89321177	8.59738988	0.83478402	1.30740890
1468.400000	129	0	0	32.1	1.212158	4095.000000	7	1.98095834	0.65246705	2.13459708	0.92645612	0.59581608	0.17225374	2.37161191	0.90384151	0.75184887	1.17787761	1.14604941	0.18088523	0.58542602	0.22608980	0.81369464	0.35690862	2.25028213	1.40242314	1.32505840	1.65001331	1.70145245	1.10765971	2.12995769	4.04810645	0.87067642	2.86658175	0.55031996	2.62815834	1.89311051	8.59477275	0.83450576	1.30734116
1468.900000	129	0	0	32.1	1.212769	4095.000000	7	1.98083518	0.65243766	2.13450443	0.92646434	0.59570780	0.17222313	2.37160172	0.90383235	0.75182686	1.17780858	1.14598684	0.18088015	0.58541927	0.22608564	0.81368503	0.35689778	2.25024242	1.40230242	1.32505739	1.64990200	1.70144172	1.10763655	2.12980784	4.04807371	0.87068000	2.86680349	0.55028955	2.62816655	1.89294342	8.59345994	0.83439802	1.30738854
1469.500000	129	0	0	32.1	1.213379	4095.000000	7	1.98098014	0.65245733	2.13440466	0.92645267	0.59573412	0.17220492	2.37151340	0.90386216	0.75185289	1.17783551	1.14606065	0.18088261	0.58542792	0.22608468	0.81367615	0.35690471	2.25019413	1.40231615	1.32509884	1.64989718	1.70145369	1.10761370	2.12943655	4.04813603	0.87067693	2.86650807	0.55037237	2.62800178	1.89301970	8.59419658	0.83415507	1.30729311
1470.000000	129	0	0	32.1	1.214600	4095.000000	7	1.98085934	0.65242993	2.13442400	0.92641579	0.59559294	0.17218655	2.37143924	0.90383497	0.75181622	1.17778567	1.14593520	0.18087845	0.58540810	0.22607492	0.81365100	0.35689387	2.25010614	1.40223696	1.32506210	1.64980878	1.70140623	1.10756828	2.12901709	4.04794802	0.87063418	2.86657410	0.55032551	2.62790204	1.89299518	8.59297204	0.83403960	1.30725608
1470.600000	129	0	0	32.2	1.212769	4095.000000	7	1.98094176	0.65243214	2.13458130	0.92645797	0.59563497	0.17216772	2.37157907	0.90385929	0.75178191	1.17779960	1.14599960	0.18087598	0.58541295	0.22608324	0.81368108	0.35689760	2.25025423	1.40244566	1.32512480	1.64988392	1.70150898	1.10761310	2.12979260	4.04861350	0.87075193	2.86695364	0.55031996	2.62898551	1.89346880	8.59526710	0.83451451	1.30749933
1471.200000	129	0	0	32.2	1.212158	4095.000000	7	1.98138852	0.65255457	2.13487607	0.92655853	0.59631769	0.17223185	2.37155133	0.90396259	0.75193783	1.17790578	1.14608739	0.18089017	0.58544646	0.22609653	0.81382879	0.35694114	2.25052842	1.40281279	1.32525659	1.65031312	1.70171696	1.10769444	2.13108523	4.04868851	0.87084613	2.86761831	0.55034010	2.62967082	1.89372904	8.59574261	0.83494781	1.30758776
1471.700000	129	0	0	32.1	1.210938	4095.000000	7	1.98133451	0.65259081	2.13488575	0.92659833	0.59660998	0.17227471	2.37161701	0.90395762	0.75195747	1.17797574	1.14618429	0.18089818	0.58546965	0.22610261	0.81385148	0.35695109	2.25055471	1.40277301	1.32523367	1.65024801	1.70158821	1.10762438	2.13082755	4.04829553	0.87082309	2.86719279	0.55031195	2.62907645	1.89340113	8.59742768	0.83470601	1.30744727
1472.300000	129	0	0	32.2	1.212769	4095.000000	7	1.98126439	0.65255059	2.13490204	0.92654898	0.59632130	0.17224593	2.37177157	0.90397122	0.75190660	1.17788751	1.14608830	0.18089217	0.58546417	0.22609237	0.81381301	0.35692977	2.25066097	1.40268853	1.32522861	1.65018772	1.70178630	1.10765823	2.13099984	4.04855751	0.87081541	2.86753765	0.55033086	2.62945857	1.89353601	8.59604809	0.83477277	1.30755205
1472.800000	0	0	0	32.2	1.213379	4095.000000	0	1.98134540	0.65254241	2.13484502	0.92652563	0.59636080	0.17225451	2.37167305	0.90397933	0.75188530	1.17788844	1.14613933	0.18089094	0.58545848	0.22609541	0.81382780	0.35692408	2.25063950	1.40272303	1.32516929	1.65024198	1.70163071	1.10767604	2.13096833	4.04841595	0.87080773	2.86745422	0.55026386	2.62901961	1.89325082	8.59223242	0.83448376	1.30731881
1473.400000	0	0	0	32.2	1.214600	4095.000000	0	1.98105735	0.65250860	2.13466988	0.92652935	0.59607068	0.17223262	2.37155700	0.90393879	0.75188270	1.17789432	1.14614966	0.18089094	0.58545026	0.22608820	0.81379575	0.35693279	2.25065989	1.40248754	1.32521614	1.64985338	1.70163979	1.10763804	2.13056686	4.04818145	0.87076063	2.86700230	0.55029530	2.62858010	1.89314048	8.59414621	0.83420005	1.30733182
1473.900000	0	0	0	32.2	1.213379	4095.000000	0	1.98097445	0.65248451	2.13447541	0.92650361	0.59598829	0.17220231	2.37158813	0.90394193	0.75187939	1.17785222	1.14607341	0.18088940	0.58543930	0.22609477	0.81380043	0.35692852	2.25053056	1.40249353	1.32520502	1.64995906	1.70159027	1.10760064	2.13061717	4.04797865	0.87076447	2.86705653	0.55032531	2.62877964	1.89326036	8.59310109	0.83416881	1.30735718
1474.500000	0	0	0	32.2	1.212158	4095.000000	0	1.98103367	0.65251832	2.13467904	0.92653412	0.59599593	0.17219772	2.37168211	0.90386373	0.75192198	1.17784665	1.14607797	0.18088677	0.58546396	0.22609653	0.81379723	0.35693634	2.25050159	1.40251993	1.32522018	1.64997915	1.70170170	1.10760153	2.13039614	4.04813180	0.87079468	2.86738469	0.55033435	2.62877016	1.89318180	8.59346938	0.83418556	1.30737520
1475.100000	0	0	0	32.2	1.212769	4095.000000	0	1.98112699	0.65251943	2.13485927	0.92654208	0.59603522	0.17219374	2.37151454	0.90389459	0.75188365	1.17786925	1.14609984	0.18088832	0.58546332	0.22609541	0.81378884	0.35692817	2.25061106	1.40250972	1.32527648	1.64990401	1.70164640	1.10759500	2.13086313	4.04803568	0.87077471	2.86688343	0.55031216	2.62887310	1.89322358	8.59339698	0.83419855	1.30742925
1475.600000	0	0	0	32.2	1.213379	4095.000000	0	1.98131555	0.65253777	2.13472130	0.92654421	0.59605093	0.17219435	2.37141830	0.90387184	0.75188956	1.17782343	1.14613295	0.18089510	0.58543066	0.22609365	0.81378909	0.35692781	2.25062018	1.40264312	1.32527344	1.64997313	1.70151352	1.10761310	2.13067917	4.04815293	0.87076012	2.86712396	0.55033764	2.62894572	1.89324492	8.59477275	0.83422305	1.30742091
1476.200000	0	0	0	32.2	1.212158	4095.000000	0	1.98115115	0.65255390	2.13478290	0.92652855	0.59606643	0.17219267	2.37155247	0.90387602	0.75189358	1.17783024	1.14613842	0.18089232	0.58544225	0.22609893	0.81379402	0.35692141	2.25061213	1.40264840	1.32528086	1.65009891	1.70162411	1.10761488	2.13095003	4.04824905	0.87078751	2.86714969	0.55033003	2.62921098	1.89336934	8.59359215	0.83424179	1.30745128
1476.700000	0	0	0	32.2	1.212158	4095.000000	0	1.98123312	0.65256650	2.13483381	0.92656490	0.59608746	0.17218777	2.37162833	0.90388910	0.75191133	1.17790268	1.14612992	0.18088924	0.58545574	0.22609381	0.81379007	0.35692728	2.25064862	1.40270613	1.32524277	1.65002898	1.70162287	1.10760360	2.13087126	4.04851631	0.87079724	2.86714691	0.55033271	2.62914403	1.89326444	8.59405491	0.83429478	1.30739488
1477.300000	0	0	0	32.2	1.213989	4095.000000	0	1.98133687	0.65255832	2.13491833	0.92658692	0.59611273	0.17219497	2.37146698	0.90386138	0.75191062	1.17790268	1.14623412	0.18089356	0.58546122	0.22609092	0.81381276	0.35692586	2.25073073	1.40273288	1.32526906	1.65010453	1.70158161	1.10764873	2.13085500	4.04858392	0.87080108	2.86709129	0.55031339	2.62921034	1.89338160	8.59459328	0.83428204	1.30752202
1477.800000	0	0	0	32.2	1.213379	4095.000000	0	1.98140416	0.65255236	2.13497129	0.92655668	0.59615648	0.17219206	2.37160455	0.90388465	0.75187939	1.17791692	1.14616819	0.18088955	0.58542792	0.22609493	0.81379944	0.35693936	2.25066043	1.40272479	1.32527985	1.65002416	1.70165094	1.10761785	2.13092462	4.04855434	0.87081874	2.86714413	0.55036415	2.62929877	1.89349832	8.59485461	0.83429703	1.30747430
1478.400000	0	0	0	32.2	1.212158	4095.000000	0	1.98137146	0.65256120	2.13482821	0.92659913	0.59618940	0.17219252	2.37149869	0.90390819	0.75186921	1.17786708	1.14617852	0.18088770	0.58544014	0.22609269	0.81382065	0.35692763	2.25055847	1.40273781	1.32527243	1.65006756	1.70161008	1.10764160	2.13099018	4.04820152	0.87080184	2.86711701	0.55036620	2.62928740	1.89341748	8.59561979	0.83429378	1.30748097
1479.000000	0	0	0	32.2	1.211548	4095.000000	0	1.98134067	0.65255678	2.13498707	0.92657366	0.59619811	0.17219849	2.37134471	0.90392859	0.75185549	1.17791259	1.14616941	0.18088862	0.58545089	0.22609685	0.81380931	0.35692923	2.25061481	1.40269134	1.32525052	1.65012021	1.70153498	1.10761340	2.13085957	4.04862829	0.87080133	2.86720252	0.55031524	2.62939667	1.89357598	8.59601029	0.83428129	1.30747764
1479.500000	0	0	0	32.2	1.210327	4095.000000	0	1.98138899	0.65258705	2.13493564	0.92660683	0.59621340	0.17219512	2.37146868	0.90391499	0.75191417	1.17788442	1.14612688	0.18088847	0.58545047	0.22610005	0.81382830	0.35693634	2.25056545	1.40275435	1.32528490	1.65005792	1.70156593	1.10760806	2.13106185	4.04836736	0.87080466	2.86725397	0.55032058	2.62938341	1.89350468	8.59547808	0.83432828	1.30748898
1480.100000	0	0	0	32.2	1.210938	4095.000000	0	1.98148802	0.65259103	2.13500591	0.92661134	0.59622678	0.17219481	2.37151454	0.90396442	0.75194233	1.17789773	1.14618247	0.18088893	0.58545342	0.22609973	0.81382583	0.35692248	2.25062984	1.40277794	1.32526400	1.65021706	1.70160967	1.10763685	2.13100340	4.04852265	0.87080927	2.86739511	0.55034956	2.62945352	1.89362821	8.59342531	0.83436602	1.30752169
1480.600000	0	0	0	32.2	1.211548	4095.000000	0	1.98154678	0.65259479	2.13503595	0.92659966	0.59622274	0.17220293	2.37160059	0.90393670	0.75193736	1.17791259	1.14620799	0.18089479	0.58544962	0.22609637	0.81383422	0.35693119	2.25047368	1.40273922	1.32521513	1.65021626	1.70165960	1.10765437	2.13107404	4.04827968	0.87081029	2.86743336	0.55033106	2.62954069	1.89366363	8.59588747	0.83438202	1.30749532
1481.200000	0	0	0	32.2	1.213379	4095.000000	0	1.98161691	0.65258087	2.13500540	0.92661107	0.59625439	0.17220354	2.37170872	0.90391368	0.75193830	1.17787420	1.14621437	0.18089001	0.58545616	0.22609829	0.81382558	0.35692621	2.25063038	1.40276562	1.32517906	1.65023193	1.70160926	1.10760420	2.13121382	4.04833990	0.87079903	2.86732211	0.55032675	2.62961839	1.89367090	8.59630634	0.83436902	1.30747497
1481.700000	128	0	0	32.2	1.212158	4095.000000	1	1.98158184	0.65261048	2.13514950	0.92658639	0.59628200	0.17220553	2.37157455	0.90389668	0.75194185	1.17787018	1.14615118	0.18088816	0.58544288	0.22610517	0.81384827	0.35694540	2.25072429	1.40274943	1.32533209	1.65021344	1.70157377	1.10762973	2.13108065	4.04824588	0.87077599	2.86750219	0.55032181	2.62959628	1.89346653	8.59562924	0.83440152	1.30754838
1482.300000	128	0	0	32.2	1.213379	4095.000000	1	1.98148186	0.65258595	2.13527426	0.92657870	0.59632448	0.17220599	2.37156549	0.90387367	0.75197616	1.17789030	1.14619462	0.18089618	0.58545215	0.22609269	0.81383274	0.35693492	2.25044095	1.40259032	1.32516929	1.65004908	1.70143842	1.10757333	2.13032907	4.04801561	0.87068640	2.86703081	0.55027167	2.62869123	1.89327988	8.59480424	0.83399837	1.30736385
1482.800000	128	0	0	32.2	1.212769	4095.000000	1	1.98123691	0.65255125	2.13507821	0.92653067	0.59596132	0.17216191	2.37128414	0.90383314	0.75188246	1.17782003	1.14607615	0.18088338	0.58543276	0.22609285	0.81371388	0.35691448	2.25042646	1.40246748	1.32520906	1.64994660	1.70147391	1.10758253	2.13038496	4.04785507	0.87069792	2.86711701	0.55035860	2.62891920	1.89322494	8.59351030	0.83389766	1.30732181
1483.400000	128	0	0	32.2	1.213379	4095.000000	1	1.98108957	0.65254175	2.13484654	0.92648849	0.59582967	0.17214936	2.37151567	0.90385353	0.75186046	1.17782189	1.14604182	0.18088354	0.58540305	0.22607860	0.81368651	0.35690986	2.25035134	1.40228236	1.32510761	1.64965489	1.70135878	1.10757095	2.12970523	4.04753190	0.87063700	2.86685562	0.55027784	2.62851317	1.89310007	8.59253770	0.83368577	1.30729979
1484.000000	128	0	0	32.2	1.211548	4095.000000	1	1.98109667	0.65251589	2.13479258	0.92649698	0.59571140	0.17212089	2.37121961	0.90383811	0.75180983	1.17782684	1.14601236	0.18087645	0.58540115	0.22607284	0.81364360	0.35689422	2.25019038	1.40226512	1.32501256	1.64962556	1.70140128	1.10755433	2.12920955	4.04771566	0.87062548	2.86673884	0.55026058	2.62827261	1.89284717	8.59342531	0.83361906	1.30732548
1484.500000	128	0	0	32.2	1.212769	4095.000000	1	1.98110662	0.65250307	2.13475948	0.92648318	0.59568720	0.17210696	2.37140811	0.90385824	0.75176346	1.17781322	1.14599352	0.18087213	0.58538977	0.22607572	0.81364533	0.35690275	2.25008790	1.40226652	1.32499874	1.64950504	1.70141531	1.10750772	2.12911002	4.04763962	0.87068537	2.86641911	0.55026037	2.62833322	1.89276182	8.59360789	0.83347890	1.30725741
1485.100000	128	0	0	32.2	1.214600	4095.000000	1	1.98107678	0.65249070	2.13468159	0.92652192	0.59562861	0.17209564	2.37142736	0.90384778	0.75172963	1.17777793	1.14601843	0.18086997	0.58539061	0.22607044	0.81361179	0.35688889	2.25006483	1.40218805	1.32508233	1.64954039	1.70131959	1.10757036	2.12902420	4.04778008	0.87067514	2.86669852	0.55025832	2.62826504	1.89272460	8.59272654	0.83340071	1.30722305
1485.700000	128	0	0	32.2	1.212769	4095.000000	1	1.98110567	0.65247545	2.13478952	0.92644683	0.59556258	0.17208034	2.37130282	0.90387053	0.75171519	1.17774419	1.14593004	0.18086642	0.58541169	0.22606980	0.81364311	0.35688054	2.25003211	1.40202019	1.32502604	1.64941665	1.70133114	1.10750268	2.12852055	4.04768292	0.87060782	2.86682504	0.55023448	2.62782881	1.89254846	8.59216003	0.83317090	1.30713330
1486.200000	128	0	0	32.2	1.212769	4095.000000	1	1.98092897	0.65243832	2.13466173	0.92641659	0.59532802	0.17204927	2.37138377	0.90386243	0.75166599	1.17766588	1.14595343	0.18086427	0.58538302	0.22606580	0.81357604	0.35686846	2.24979767	1.40188086	1.32506446	1.64912984	1.70123459	1.10749615	2.12804594	4.04772199	0.87059912	2.86657202	0.55021825	2.62760979	1.89252123	8.59350086	0.83304378	1.30711562
1486.700000	128	0	0	32.2	1.213379	4095.000000	1	1.98083234	0.65243015	2.13438633	0.92644099	0.59529385	0.17203106	2.37114206	0.90386295	0.75165510	1.17766371	1.14592305	0.18085625	0.58537101	0.22606868	0.81355706	0.35686099	2.24975100	1.40182562	1.32502368	1.64918367	1.70114135	1.10750565	2.12787592	4.04752556	0.87062932	2.86674510	0.55023140	2.62774297	1.89271416	8.59358270	0.83306725	1.30711662
1487.300000	128	0	0	32.2	1.213379	4095.000000	1	1.98100477	0.65243302	2.13466173	0.92642587	0.59534203	0.17203167	2.37113527	0.90391342	0.75166433	1.17766031	1.14589480	0.18086319	0.58537923	0.22607028	0.81355336	0.35686579	2.24980089	1.40184884	1.32502402	1.64908084	1.70119746	1.10746053	2.12822765	4.04767024	0.87064135	2.86684102	0.55022852	2.62802009	1.89258841	8.59339069	0.83315492	1.30717300
1487.900000	128	0	0	32.2	1.213989	4095.000000	1	1.98097256	0.65246462	2.13472486	0.92648477	0.59551843	0.17204055	2.37124225	0.90388858	0.75169390	1.17770519	1.14594614	0.18086303	0.58540389	0.22607012	0.81360440	0.35687094	2.24985400	1.40202688	1.32508806	1.64924231	1.70114465	1.10748665	2.12856471	4.04754562	0.87063367	2.86718514	0.55024907	2.62838689	1.89277499	8.59433511	0.83330029	1.30723739
1488.400000	128	0	0	32.2	1.212769	4095.000000	1	1.98105356	0.65247567	2.13462457	0.92646116	0.59570928	0.17206182	2.37114433	0.90387655	0.75173199	1.17775038	1.14598654	0.18087259	0.58541422	0.22607188	0.81365642	0.35688516	2.25000904	1.40212330	1.32513356	1.64947932	1.70135631	1.10756798	2.12906635	4.04763222	0.87065056	2.86726510	0.55022996	2.62862809	1.89281040	8.59237719	0.83338447	1.30719702
1489.000000	128	0	0	32.2	1.212158	4095.000000	1	1.98101898	0.65247037	2.13466428	0.92648238	0.59568678	0.17207605	2.37127508	0.90386844	0.75174808	1.17774667	1.14602451	0.18087444	0.58541632	0.22607300	0.81364903	0.35689245	2.25012492	1.40211028	1.32505536	1.64927364	1.70124243	1.10745578	2.12886629	4.04731224	0.87058043	2.86662415	0.55017571	2.62810405	1.89262518	8.59252511	0.83316341	1.30713296
1489.500000	128	0	0	32.2	1.212769	4095.000000	1	1.98089487	0.65244341	2.13463424	0.92645161	0.59551185	0.17204912	2.37134867	0.90381352	0.75171046	1.17771324	1.14599565	0.18086350	0.58540094	0.22607076	0.81360292	0.35688552	2.25007342	1.40195158	1.32498931	1.64923066	1.70115991	1.10748071	2.12834135	4.04740622	0.87056891	2.86666863	0.55018701	2.62837047	1.89266830	8.59521042	0.83325558	1.30717100
1490.100000	128	0	0	32.2	1.212158	4095.000000	1	1.98108625	0.65250064	2.13462864	0.92653810	0.59575408	0.17206013	2.37126885	0.90383288	0.75177884	1.17775038	1.14603362	0.18087182	0.58542349	0.22607380	0.81365667	0.35689707	2.24995646	1.40218769	1.32506480	1.64943192	1.70135136	1.10750951	2.12914404	4.04744319	0.87063316	2.86700925	0.55022195	2.62858136	1.89283673	8.59307591	0.83342519	1.30718668
1490.700000	128	0	0	32.2	1.210327	4095.000000	1	1.98096735	0.65248915	2.13466988	0.92654712	0.59585217	0.17207513	2.37102999	0.90380986	0.75175352	1.17783179	1.14606369	0.18087074	0.58541527	0.22606644	0.81364755	0.35689671	2.25009917	1.40212330	1.32504626	1.64939978	1.70134806	1.10750861	2.12915724	4.04696906	0.87059221	2.86671799	0.55019688	2.62811794	1.89249263	8.59245272	0.83321187	1.30714264
1491.300000	128	0	0	32.2	1.212158	4095.000000	1	1.98072008	0.65242573	2.13459352	0.92648477	0.59558997	0.17204835	2.37123319	0.90380280	0.75173601	1.17777050	1.14602299	0.18087105	0.58538724	0.22606756	0.81360193	0.35688232	2.25012385	1.40209233	1.32499638	1.64914470	1.70127007	1.10751099	2.12879064	4.04700074	0.87054588	2.86679862	0.55019647	2.62798852	1.89250261	8.59234886	0.83310172	1.30714497
1491.800000	128	0	0	32.2	1.215210	4095.000000	1	1.98074234	0.65242175	2.13463272	0.92644391	0.59551142	0.17202861	2.37126036	0.90381719	0.75164872	1.17773057	1.14600507	0.18086519	0.58538935	0.22606388	0.81357210	0.35687859	2.25001065	1.40191182	1.32505233	1.64922183	1.70128947	1.10748635	2.12852968	4.04716440	0.87057864	2.86670408	0.55022318	2.62815771	1.89246222	8.59351660	0.83311046	1.30711895
1492.300000	128	0	0	32.2	1.212158	4095.000000	1	1.98082713	0.65243103	2.13456246	0.92646567	0.59556003	0.17203764	2.37128980	0.90381509	0.75167616	1.17772562	1.14604790	0.18086396	0.58539588	0.22606083	0.81360514	0.35688214	2.24999080	1.40202512	1.32500447	1.64926200	1.70133980	1.10747953	2.12859365	4.04739672	0.87055330	2.86693974	0.55017879	2.62812172	1.89258432	8.59410214	0.83311471	1.30710094
1492.900000	128	0	0	32.2	1.212769	4095.000000	3	1.98074992	0.65243700	2.13454566	0.92647044	0.59578678	0.17204498	2.37100452	0.90378110	0.75174429	1.17774729	1.14595434	0.18086658	0.58541169	0.22607444	0.81364582	0.35688481	2.25077849	1.40313140	1.32541131	1.65047951	1.70197574	1.10780132	2.13338631	4.04875295	0.87110010	2.86926406	0.55039333	2.63347039	1.89506890	8.60201311	0.83634755	1.30832075
1493.400000	128	0	0	32.2	1.212158	4095.000000	3	1.98323055	0.65302250	2.13671895	0.92709487	0.60020239	0.17246177	2.37200881	0.90414802	0.75263388	1.17848259	1.14690110	0.18094459	0.58560918	0.22615927	0.81445900	0.35708687	2.25153533	1.40369167	1.32558662	1.65089397	1.70210865	1.10785327	2.13490968	4.04883430	0.87104402	2.86848279	0.55034688	2.63332677	1.89438546	8.60494919	0.83719652	1.30829438
1494.000000	128	0	0	32.2	1.212769	4095.000000	3	1.98382484	0.65319606	2.13750384	0.92729236	0.60241499	0.17273537	2.37250206	0.90430836	0.75300984	1.17890720	1.14737681	0.18099131	0.58572659	0.22621209	0.81491400	0.35720187	2.25113595	1.40333105	1.32551245	1.65049760	1.70194437	1.10776540	2.13352675	4.04858709	0.87100050	2.86787770	0.55032017	2.63092825	1.89390573	8.59739933	0.83559886	1.30762514
1494.600000	128	0	0	32.2	1.212158	4095.000000	3	1.98405919	0.65326792	2.13754717	0.92736191	0.60330484	0.17290473	2.37252075	0.90441065	0.75323954	1.17911289	1.14768936	0.18102569	0.58575294	0.22623242	0.81512057	0.35724506	2.25107261	1.40319056	1.32546458	1.65043450	1.70184036	1.10778350	2.13307088	4.04872971	0.87097183	2.86804669	0.55033846	2.63080817	1.89389664	8.59635043	0.83523791	1.30760511
1495.100000	128	0	0	32.2	1.213379	4095.000000	3	1.98393727	0.65325686	2.13746204	0.92732926	0.60316631	0.17296951	2.37266857	0.90436303	0.75320875	1.17912590	1.14769453	0.18102168	0.58573945	0.22623322	0.81513044	0.35724986	2.25118050	1.40308986	1.32545851	1.65036818	1.70193323	1.10777282	2.13296558	4.04854800	0.87101714	2.86806964	0.55033209	2.63074750	1.89385940	8.59798844	0.83513461	1.30759944
1495.700000	128	0	0	32.2	1.212769	4095.000000	3	1.98370199	0.65316466	2.13731574	0.92727776	0.60247771	0.17296354	2.37245392	0.90433766	0.75311474	1.17907509	1.14756743	0.18101752	0.58571226	0.22622586	0.81504800	0.35722480	2.25114131	1.40307225	1.32557785	1.65030588	1.70194726	1.10774699	2.13269649	4.04849729	0.87098796	2.86825117	0.55033229	2.63068556	1.89408289	8.59514745	0.83503458	1.30752869
1496.300000	128	0	0	32.2	1.211548	4095.000000	3	1.98342357	0.65307821	2.13697120	0.92719281	0.60169242	0.17292924	2.37243693	0.90427750	0.75298900	1.17899486	1.14740113	0.18100611	0.58570720	0.22621385	0.81490881	0.35719743	2.25099103	1.40308458	1.32553166	1.65031593	1.70193653	1.10781171	2.13250576	4.04899490	0.87098770	2.86811693	0.55036312	2.63060404	1.89408243	8.59635673	0.83495581	1.30761346
1496.800000	128	0	0	32.2	1.212769	4095.000000	3	1.98313523	0.65301720	2.13673372	0.92710124	0.60089777	0.17287089	2.37214131	0.90419955	0.75283037	1.17885702	1.14727588	0.18099146	0.58566694	0.22620169	0.81479036	0.35716561	2.25098405	1.40305641	1.32562640	1.65025765	1.70186182	1.10777668	2.13254137	4.04861561	0.87103276	2.86805017	0.55036805	2.63072980	1.89400975	8.59615517	0.83487579	1.30759544
1497.300000	128	0	0	32.2	1.213379	4095.000000	3	1.98278009	0.65295419	2.13634699	0.92709009	0.60015170	0.17280228	2.37197937	0.90416868	0.75271863	1.17877495	1.14715307	0.18097897	0.58562857	0.22618584	0.81462134	0.35714019	2.25126477	1.40298917	1.32557077	1.65029423	1.70190846	1.10774639	2.13237099	4.04869273	0.87104582	2.86802861	0.55036189	2.63054843	1.89419601	8.59494593	0.83482928	1.30757341
1497.900000	128	0	0	32.2	1.212769	4095.000000	3	1.98255015	0.65290401	2.13609124	0.92699082	0.59951098	0.17273077	2.37177440	0.90414540	0.75256641	1.17871052	1.14702723	0.18097065	0.58558810	0.22617080	0.81452832	0.35711567	2.25111018	1.40299022	1.32562134	1.65021063	1.70190929	1.10781230	2.13244219	4.04862301	0.87103097	2.86798479	0.55036579	2.63056928	1.89411560	8.59550328	0.83481078	1.30756607
1498.500000	128	0	0	32.2	1.213379	4095.000000	3	1.98229416	0.65284367	2.13581310	0.92690191	0.59899035	0.17266876	2.37165324	0.90410696	0.75246912	1.17863031	1.14683879	0.18095554	0.58558747	0.22616631	0.81441977	0.35708243	2.25122076	1.40297473	1.32559977	1.65026489	1.70180404	1.10779390	2.13240863	4.04898750	0.87106143	2.86809120	0.55037812	2.63063311	1.89422554	8.59364252	0.83474702	1.30759110
1499.000000	128	0	0	32.2	1.213379	4095.000000	3	1.98222259	0.65279481	2.13569341	0.92682495	0.59856799	0.17261180	2.37154171	0.90410931	0.75240427	1.17856837	1.14678683	0.18094367	0.58556492	0.22614791	0.81434971	0.35705772	2.25129376	1.40301592	1.32566113	1.65028337	1.70190062	1.10783219	2.13230793	4.04904878	0.87104863	2.86826369	0.55036148	2.63064954	1.89437319	8.59449568	0.83475752	1.30758442
1499.600000	128	0	0	32.2	1.212158	4095.000000	3	1.98208561	0.65275282	2.13565724	0.92681275	0.59823190	0.17256832	2.37173930	0.90409048	0.75229682	1.17847919	1.14658869	0.18094320	0.58554110	0.22614551	0.81424684	0.35705204	2.25118425	1.40301205	1.32558931	1.65046625	1.70191465	1.10777490	2.13224792	4.04915867	0.87105657	2.86849740	0.55041285	2.63068935	1.89430050	8.59404232	0.83475427	1.30757608
1500.100000	128	0	0	32.2	1.213989	4095.000000	3	1.98198134	0.65274619	2.13555589	0.92678223	0.59795967	0.17252744	2.37147378	0.90410643	0.75227362	1.17845070	1.14641246	0.18093596	0.58553836	0.22613654	0.81419776	0.35703444	2.25121646	1.40305888	1.32568001	1.65038747	1.70187421	1.10781022	2.13230488	4.04940170	0.87106630	2.86842784	0.55039333	2.63069883	1.89441908	8.59491444	0.83471402	1.30756373
1500.700000	128	0	0	32.2	1.213989	4095.000000	3	1.98183158	0.65274552	2.13557830	0.92679443	0.59775618	0.17249285	2.37156492	0.90411376	0.75220499	1.17840580	1.14643403	0.18093087	0.58551580	0.22613366	0.81415977	0.35702378	2.25114400	1.40302437	1.32560280	1.65033763	1.70189402	1.10776569	2.13219809	4.04913648	0.87105555	2.86842019	0.55037381	2.63078921	1.89438409	8.59511911	0.83470326	1.30764850
1501.300000	128	0	0	32.2	1.213379	4095.000000	3	1.98168278	0.65272453	2.13545709	0.92679072	0.59761224	0.17246284	2.37165890	0.90415953	0.75215813	1.17839434	1.14645591	0.18092486	0.58549789	0.22613174	0.81411019	0.35701614	2.25117620	1.40295396	1.32566686	1.65037340	1.70189443	1.10782655	2.13204045	4.04896320	0.87107731	2.86857670	0.55039436	2.63080311	1.89438455	8.59502149	0.83467326	1.30756607
1501.800000	128	0	0	32.2	1.212769	4095.000000	3	1.98186712	0.65271259	2.13554774	0.92677188	0.59748745	0.17243804	2.37157794	0.90414122	0.75217233	1.17834325	1.14637144	0.18091915	0.58550189	0.22613766	0.81407443	0.35700938	2.25117674	1.40298142	1.32564730	1.65038385	1.70196542	1.10775174	2.13211368	4.04918826	0.87106476	2.86851618	0.55038490	2.63081512	1.89447042	8.59537417	0.83465376	1.30762580
1502.300000	128	0	0	32.2	1.212769	4095.000000	3	1.98179935	0.65271436	2.13535167	0.92676232	0.59736884	0.17242135	2.37154737	0.90417758	0.75213423	1.17828101	1.14631645	0.18092008	0.58550569	0.22612198	0.81405790	0.35700139	2.25121270	1.40293565	1.32566517	1.65032638	1.70175906	1.10783279	2.13222657	4.04896848	0.87110240	2.86850088	0.55039415	2.63089918	1.89438500	8.59555996	0.83463701	1.30761546
1502.900000	128	0	0	32.2	1.213379	4095.000000	3	1.98172163	0.65271458	2.13529718	0.92677559	0.59726596	0.17240696	2.37144830	0.90414384	0.75211980	1.17826924	1.14630430	0.18091668	0.58549388	0.22612550	0.81403275	0.35700192	2.25124759	1.40302648	1.32567023	1.65035371	1.70190599	1.10776955	2.13203384	4.04910901	0.87107321	2.86830264	0.55041244	2.63084925	1.89454176	8.59577725	0.83463151	1.30762514
1503.500000	128	0	0	32.2	1.212158	4095.000000	3	1.98165387	0.65270707	2.13530482	0.92680266	0.59718413	0.17238905	2.37147831	0.90408289	0.75209732	1.17832745	1.14632587	0.18091206	0.58547976	0.22612038	0.81401622	0.35699428	2.25132167	1.40301803	1.32559505	1.65034004	1.70182922	1.10778024	2.13211113	4.04913331	0.87110240	2.86833533	0.55039970	2.63088591	1.89450859	8.59538047	0.83464226	1.30762814
1504.000000	128	0	0	32.2	1.212158	4095.000000	3	1.98168846	0.65271126	2.13546218	0.92676869	0.59714354	0.17237252	2.37162210	0.90406982	0.75211530	1.17829308	1.14633316	0.18091237	0.58549136	0.22612102	0.81401770	0.35699161	2.25126638	1.40299938	1.32566517	1.65034125	1.70190640	1.10779924	2.13206486	4.04924743	0.87110701	2.86838750	0.55040792	2.63097566	1.89452585	8.59558515	0.83462601	1.30769055
1504.600000	128	0	0	32.2	1.212158	4095.000000	3	1.98165482	0.65270132	2.13526968	0.92681275	0.59711081	0.17236165	2.37146359	0.90406040	0.75207484	1.17828039	1.14629093	0.18091083	0.58546522	0.22612166	0.81398219	0.35699676	2.25131899	1.40297684	1.32555156	1.65033281	1.70185811	1.10780221	2.13198147	4.04929815	0.87110598	2.86844940	0.55042272	2.63091624	1.89448269	8.59429418	0.83456626	1.30763915
1505.100000	128	0	0	32.2	1.212158	4095.000000	3	1.98155057	0.65271259	2.13530533	0.92675065	0.59706427	0.17235063	2.37145226	0.90405412	0.75205188	1.17830671	1.14627756	0.18091067	0.58548040	0.22612150	0.81398761	0.35699197	2.25127175	1.40297790	1.32563753	1.65045821	1.70192662	1.10779865	2.13211368	4.04922630	0.87110010	2.86832142	0.55042909	2.63088591	1.89455130	8.59559145	0.83459751	1.30765551
1505.700000	128	0	0	32.2	1.210938	4095.000000	3	1.98178229	0.65270972	2.13535320	0.92675675	0.59702304	0.17233869	2.37148906	0.90406197	0.75205591	1.17831878	1.14631007	0.18091083	0.58548524	0.22612230	0.81397799	0.35698841	2.25127336	1.40300078	1.32562404	1.65043691	1.70193529	1.10779627	2.13202062	4.04923369	0.87111904	2.86864696	0.55044594	2.63089096	1.89468171	8.59425325	0.83457776	1.30766819
1506.300000	128	0	0	32.2	1.215210	4095.000000	3	1.98182020	0.65271171	2.13552992	0.92676630	0.59699967	0.17234053	2.37160851	0.90406249	0.75205804	1.17829216	1.14630916	0.18090851	0.58546733	0.22611749	0.81395826	0.35698308	2.25129591	1.40305043	1.32570293	1.65053177	1.70196831	1.10776718	2.13188130	4.04916184	0.87112237	2.86877078	0.55043792	2.63103001	1.89469807	8.59576150	0.83456676	1.30760111
1506.800000	128	0	0	32.2	1.214600	4095.000000	3	1.98180220	0.65270839	2.13546727	0.92680054	0.59694718	0.17232721	2.37146302	0.90404994	0.75204549	1.17830330	1.14623898	0.18091268	0.58547218	0.22611589	0.81394840	0.35699108	2.25121592	1.40303634	1.32566484	1.65048273	1.70193983	1.10779924	2.13206028	4.04954225	0.87108217	2.86876452	0.55045375	2.63102243	1.89496483	8.59469089	0.83455376	1.30763014
1507.400000	128	0	0	32.2	1.213379	4095.000000	3	1.98175149	0.65270707	2.13548051	0.92676843	0.59695313	0.17231435	2.37157851	0.90406616	0.75205898	1.17823952	1.14627665	0.18091268	0.58546965	0.22611925	0.81397651	0.35698504	2.25117298	1.40303705	1.32562741	1.65069779	1.70189237	1.10778529	2.13183249	4.04954436	0.87110598	2.86877774	0.55041861	2.63103823	1.89485894	8.59459958	0.83452201	1.30766352
1507.900000	128	0	0	32.2	1.212158	4095.000000	3	1.98172779	0.65274287	2.13544385	0.92675065	0.59693932	0.17230884	2.37133339	0.90409336	0.75204360	1.17826367	1.14624232	0.18090481	0.58547133	0.22611829	0.81396788	0.35698006	2.25122720	1.40306064	1.32571339	1.65062221	1.70198647	1.10779271	2.13211266	4.04954225	0.87111034	2.86864765	0.55043690	2.63116844	1.89496619	8.59351975	0.83451526	1.30765417
1508.500000	128	0	0	32.2	1.213989	4095.000000	3	1.98172400	0.65273867	2.13544385	0.92677267	0.59692253	0.17230058	2.37140698	0.90408682	0.75204810	1.17822404	1.14619280	0.18090620	0.58545742	0.22612166	0.81397380	0.35697739	2.25124706	1.40303458	1.32567158	1.65059287	1.70192538	1.10775708	2.13217215	4.04925799	0.87116001	2.86884174	0.55046629	2.63110523	1.89500164	8.59287132	0.83452276	1.30765317
1509.000000	128	0	0	32.2	1.214600	4095.000000	6	1.98219652	0.65281780	2.13591753	0.92687193	0.59765753	0.17235323	2.37143415	0.90406354	0.75231930	1.17821227	1.14644710	0.18091684	0.58552972	0.22614166	0.81423944	0.35703515	2.25140112	1.40354833	1.32554346	1.65094020	1.70163360	1.10769444	2.13195808	4.04827757	0.87090168	2.86758424	0.55037997	2.62955522	1.89408652	8.59477905	0.83398512	1.30735551
1509.600000	128	0	0	32.2	1.211548	4095.000000	6	1.98107441	0.65254904	2.13491273	0.92653306	0.59584941	0.17219497	2.37101471	0.90391970	0.75175660	1.17783922	1.14590209	0.18087336	0.58539609	0.22606980	0.81369662	0.35688409	2.25039910	1.40230735	1.32519659	1.64988472	1.70133526	1.10753236	2.12963768	4.04820574	0.87077676	2.86729638	0.55031668	2.62895014	1.89375538	8.59255658	0.83350188	1.30726642
1510.200000	128	0	0	32.2	1.212158	4095.000000	6	1.98088634	0.65248628	2.13453039	0.92649751	0.59549890	0.17212518	2.37113584	0.90386896	0.75166741	1.17777050	1.14592487	0.18086535	0.58536659	0.22606227	0.81359799	0.35687290	2.25021881	1.40216904	1.32511570	1.64970110	1.70127874	1.10752732	2.12875408	4.04755724	0.87074476	2.86746186	0.55030414	2.62882510	1.89351467	8.59285244	0.83333726	1.30723973
1510.700000	130	0	0	32.2	1.212158	4095.000000	6	1.98081718	0.65248473	2.13454872	0.92644789	0.59543882	0.17209197	2.37107527	0.90385092	0.75168775	1.17774945	1.14576298	0.18085856	0.58534741	0.22606323	0.81361549	0.35687645	2.25010024	1.40215426	1.32511603	1.64953155	1.70122840	1.10744658	2.12846826	4.04765968	0.87072531	2.86719488	0.55031524	2.62877080	1.89352466	8.59047346	0.83319663	1.30718868
1511.300000	130	0	0	32.2	1.213379	4095.000000	6	1.98070208	0.65248871	2.13445912	0.92643834	0.59539743	0.17207376	2.37097509	0.90383314	0.75164470	1.17773521	1.14591303	0.18085856	0.58535689	0.22606035	0.81359059	0.35686792	2.25015282	1.40213104	1.32497144	1.64955927	1.70123913	1.10747715	2.12830125	4.04746853	0.87071532	2.86747438	0.55031750	2.62869502	1.89341385	8.59200897	0.83306975	1.30714331
1511.800000	130	0	0	32.2	1.212769	4095.000000	6	1.98065945	0.65247059	2.13441127	0.92644126	0.59534861	0.17204759	2.37100905	0.90382059	0.75157728	1.17772500	1.14589541	0.18085779	0.58535984	0.22605667	0.81359305	0.35685815	2.25003157	1.40199627	1.32496605	1.64932426	1.70108978	1.10743381	2.12803376	4.04717074	0.87067539	2.86702872	0.55028585	2.62806112	1.89331757	8.59014627	0.83285672	1.30712729
1512.400000	130	0	0	32.2	1.212769	4095.000000	6	1.98052447	0.65244738	2.13428605	0.92644683	0.59518688	0.17201790	2.37081549	0.90379653	0.75152476	1.17768662	1.14576450	0.18085132	0.58532275	0.22605363	0.81353881	0.35685531	2.24989799	1.40190021	1.32497785	1.64927204	1.70111206	1.10742639	2.12768307	4.04722670	0.87065133	2.86680696	0.55028647	2.62787111	1.89307873	8.59125060	0.83272313	1.30702020
1512.900000	130	0	0	32.2	1.212158	4095.000000	6	1.98047379	0.65240054	2.13429725	0.92640385	0.59509329	0.17199632	2.37057158	0.90376515	0.75149874	1.17768569	1.14571105	0.18085178	0.58533624	0.22605027	0.81350281	0.35684198	2.24992428	1.40187171	1.32493201	1.64929333	1.70114424	1.10740146	2.12773686	4.04725944	0.87066259	2.86700995	0.55028359	2.62803966	1.89316818	8.59160303	0.83270915	1.30698784
1513.500000	130	0	0	32.2	1.213989	4095.000000	6	1.98052068	0.65240076	2.13429013	0.92641844	0.59515292	0.17198744	2.37102320	0.90374684	0.75148691	1.17770550	1.14575327	0.18085640	0.58534214	0.22604355	0.81351909	0.35684482	2.24991945	1.40191428	1.32498863	1.64922142	1.70108689	1.10744747	2.12775462	4.04692154	0.87061729	2.86700161	0.55027455	2.62793613	1.89305830	8.59248734	0.83262375	1.30702587
1514.000000	130	0	0	32.2	1.213379	4095.000000	6	1.98044017	0.65239943	2.13423159	0.92642561	0.59520513	0.17198041	2.37095641	0.90374475	0.75152902	1.17773057	1.14576784	0.18085039	0.58531917	0.22603955	0.81353265	0.35685157	2.25002030	1.40200155	1.32489932	1.64923589	1.70118096	1.10740354	2.12774701	4.04719186	0.87064442	2.86705861	0.55025523	2.62809900	1.89302878	8.59153380	0.83264223	1.30705490
1514.600000	130	0	0	32.3	1.213379	4095.000000	6	1.98046385	0.65238573	2.13424737	0.92643144	0.59522211	0.17197551	2.37104810	0.90377979	0.75151766	1.17770426	1.14585501	0.18084345	0.58530926	0.22604419	0.81354645	0.35685460	2.24984273	1.40196354	1.32494414	1.64930217	1.70133155	1.10739998	2.12783278	4.04729323	0.87062215	2.86704262	0.55028133	2.62819938	1.89314956	8.59196492	0.83273112	1.30706524
1515.200000	130	0	0	32.3	1.213379	4095.000000	6	1.98051168	0.65239501	2.13441127	0.92643383	0.59539637	0.17198668	2.37114206	0.90380411	0.75148526	1.17774636	1.14575721	0.18084700	0.58534551	0.22605171	0.81357530	0.35685566	2.24996827	1.40197269	1.32498155	1.64924271	1.70124078	1.10742818	2.12815456	4.04746748	0.87064596	2.86706765	0.55027023	2.62835469	1.89304967	8.59262582	0.83278880	1.30709760
1515.700000	130	0	0	32.2	1.212769	4095.000000	6	1.98049937	0.65240562	2.13447134	0.92642932	0.59544392	0.17199387	2.37110414	0.90382765	0.75153635	1.17779000	1.14571530	0.18084592	0.58535415	0.22604723	0.81357801	0.35686224	2.25016194	1.40193399	1.32498492	1.64918768	1.70116321	1.10741660	2.12803528	4.04708521	0.87060500	2.86724702	0.55029654	2.62817981	1.89292481	8.59330884	0.83272113	1.30704155
1516.300000	130	0	0	32.3	1.213379	4095.000000	6	1.98033266	0.65237490	2.13446727	0.92640014	0.59536962	0.17197857	2.37099999	0.90385772	0.75149496	1.17778103	1.14579548	0.18084577	0.58532233	0.22605011	0.81353807	0.35685388	2.25005088	1.40189634	1.32497751	1.64919250	1.70124202	1.10739167	2.12808705	4.04687192	0.87060705	2.86707182	0.55028791	2.62828587	1.89276863	8.59330884	0.83267544	1.30704455
1516.800000	130	0	0	32.3	1.212769	4095.000000	6	1.98040796	0.65238927	2.13434815	0.92638475	0.59540104	0.17198285	2.37099886	0.90384438	0.75151885	1.17774233	1.14575448	0.18084083	0.58533013	0.22604579	0.81354004	0.35685655	2.25004552	1.40193223	1.32496538	1.64913868	1.70117064	1.10741452	2.12771149	4.04645383	0.87056636	2.86722269	0.55025523	2.62792918	1.89265923	8.59194289	0.83251340	1.30693480
1517.400000	130	0	0	32.3	1.212769	4095.000000	6	1.98017118	0.65234087	2.13433594	0.92637997	0.59517075	0.17195378	2.37099377	0.90379339	0.75145143	1.17770705	1.14572593	0.18083914	0.58532275	0.22604691	0.81350405	0.35683594	2.24983898	1.40177601	1.32493842	1.64890492	1.70117807	1.10740057	2.12760594	4.04656679	0.87054076	2.86689942	0.55025010	2.62784460	1.89246993	8.59269506	0.83237210	1.30683806
1517.900000	130	0	0	32.3	1.212158	4095.000000	6	1.98020717	0.65231922	2.13426060	0.92638475	0.59514210	0.17194108	2.37105320	0.90379705	0.75144339	1.17767702	1.14566519	0.18083667	0.58531685	0.22603715	0.81347643	0.35684180	2.24968127	1.40176264	1.32496841	1.64900533	1.70116239	1.10734507	2.12748771	4.04656679	0.87053692	2.86672007	0.55019318	2.62775496	1.89235328	8.59260064	0.83234664	1.30688810
1518.500000	130	0	0	32.2	1.213379	4095.000000	6	1.98007032	0.65232629	2.13421785	0.92637254	0.59514083	0.17193343	2.37117999	0.90376070	0.75144481	1.17768848	1.14559018	0.18084145	0.58532381	0.22603955	0.81350232	0.35684127	2.24981430	1.40172077	1.32495156	1.64874107	1.70116074	1.10732310	2.12717313	4.04608752	0.87052336	2.86685771	0.55018599	2.62788310	1.89240956	8.59279893	0.83230844	1.30689010
1519.100000	130	0	0	32.2	1.212769	4095.000000	6	1.98010347	0.65232099	2.13432932	0.92634495	0.59513616	0.17192761	2.37093547	0.90374083	0.75145616	1.17772190	1.14569495	0.18084361	0.58530821	0.22604131	0.81350725	0.35684944	2.24975959	1.40180099	1.32501458	1.64894589	1.70116693	1.10734240	2.12754809	4.04619414	0.87051875	2.86716846	0.55018270	2.62790267	1.89236826	8.59258176	0.83232766	1.30688176
1519.600000	130	0	0	32.2	1.212769	4095.000000	7	1.98007600	0.65230618	2.13407839	0.92635955	0.59519558	0.17193190	2.37109791	0.90375704	0.75139514	1.17772221	1.14570103	0.18083729	0.58532128	0.22603763	0.81348876	0.35684393	2.25007771	1.40218030	1.32518547	1.64985539	1.70244673	1.10807626	2.13497332	4.04931717	0.87192885	2.87424466	0.55069361	2.64223209	1.89919395	8.60962625	0.83996906	1.30968909
1520.200000	130	0	0	32.3	1.214600	4095.000000	7	1.98592589	0.65374670	2.13983113	0.92796013	0.60884698	0.17295742	2.37345657	0.90452340	0.75414163	1.17967741	1.14850263	0.18108367	0.58591717	0.22630894	0.81610321	0.35747759	2.25654282	1.41042524	1.32736492	1.65843032	1.70486666	1.10929027	2.16007030	4.05292251	0.87268961	2.87830196	0.55095325	2.64854899	1.90113855	8.61712998	0.84589674	1.31025752
1520.700000	130	0	0	32.3	1.211548	4095.000000	7	1.98669431	0.65387831	2.14016847	0.92801670	0.61177806	0.17345189	2.37349454	0.90448023	0.75430704	1.18006388	1.14894988	0.18111960	0.58593045	0.22631310	0.81625980	0.35749679	2.25662191	1.40983496	1.32703658	1.65741189	1.70406286	1.10890105	2.15769198	4.05100619	0.87201211	2.87224317	0.55070759	2.64106081	1.89762748	8.60700319	0.84353055	1.30887872
1521.300000	130	0	0	32.3	1.213379	4095.000000	7	1.98378452	0.65318876	2.13735805	0.92713548	0.60394944	0.17312926	2.37247600	0.90415299	0.75304204	1.17920799	1.14750328	0.18101444	0.58567811	0.22620585	0.81513464	0.35722391	2.25398043	1.40637144	1.32615277	1.65382179	1.70287118	1.10830046	2.14634372	4.04912380	0.87135180	2.86938514	0.55047410	2.63571754	1.89564847	8.59885489	0.84059465	1.30819423
1521.800000	130	0	0	32.3	1.212769	4095.000000	7	1.98241552	0.65287837	2.13603571	0.92680956	0.60032700	0.17282020	2.37184291	0.90403817	0.75244190	1.17862969	1.14683758	0.18096294	0.58553435	0.22615015	0.81454066	0.35709451	2.25260876	1.40493818	1.32570597	1.65237040	1.70234559	1.10801539	2.14063603	4.04844236	0.87109523	2.86833672	0.55040196	2.63350772	1.89459219	8.59637563	0.83886882	1.30775763
1522.400000	130	0	0	32.3	1.213379	4095.000000	7	1.98166524	0.65268806	2.13540209	0.92665459	0.59866926	0.17262466	2.37156662	0.90393094	0.75211483	1.17836213	1.14643646	0.18092100	0.58546353	0.22611605	0.81428582	0.35700458	2.25170981	1.40398825	1.32540761	1.65132178	1.70186967	1.10783101	2.13666595	4.04761321	0.87093112	2.86752583	0.55029243	2.63172349	1.89382442	8.59953240	0.83750458	1.30743159
1523.000000	130	0	0	32.3	1.212769	4095.000000	7	1.98130987	0.65258551	2.13478087	0.92653439	0.59754591	0.17247049	2.37135207	0.90389302	0.75184697	1.17817171	1.14615695	0.18089525	0.58541401	0.22609188	0.81400537	0.35695109	2.25104148	1.40338458	1.32527277	1.65075447	1.70182385	1.10774788	2.13442553	4.04746536	0.87083077	2.86743405	0.55024085	2.63068809	1.89344791	8.59624965	0.83664567	1.30734216
1523.500000	130	0	0	32.3	1.212769	4095.000000	7	1.98090908	0.65252827	2.13457723	0.92644285	0.59692444	0.17236563	2.37130055	0.90389773	0.75171448	1.17802620	1.14602511	0.18087583	0.58538998	0.22607892	0.81388008	0.35692817	2.25069853	1.40294657	1.32516524	1.65028056	1.70155478	1.10768197	2.13278093	4.04665653	0.87072940	2.86712396	0.55017962	2.62995258	1.89305603	8.59541195	0.83589533	1.30718901
1524.100000	130	0	0	32.3	1.210938	4095.000000	7	1.98068550	0.65246771	2.13444487	0.92640650	0.59645044	0.17227731	2.37107131	0.90388413	0.75163760	1.17792094	1.14589359	0.18086720	0.58536406	0.22606916	0.81380314	0.35689653	2.25047744	1.40261426	1.32519861	1.64986503	1.70148257	1.10754038	2.13153559	4.04688248	0.87068665	2.86722755	0.55017201	2.62954069	1.89290756	8.59742453	0.83536071	1.30713663
1524.600000	130	0	0	32.3	1.209717	4095.000000	7	1.98049937	0.65243302	2.13455584	0.92640969	0.59617793	0.17221410	2.37119583	0.90382268	0.75158697	1.17788411	1.14576876	0.18085902	0.58537059	0.22606131	0.81374569	0.35688214	2.25024189	1.40247417	1.32517165	1.64965730	1.70148463	1.10755314	2.13095308	4.04656151	0.87064442	2.86732350	0.55021516	2.62943646	1.89286170	8.59437604	0.83508335	1.30710694
1525.200000	130	0	0	32.3	1.210327	4095.000000	7	1.98048279	0.65243324	2.13449730	0.92640332	0.59608703	0.17218089	2.37117093	0.90378502	0.75156876	1.17783086	1.14575053	0.18086010	0.58536300	0.22605731	0.81370574	0.35687681	2.25010239	1.40247311	1.32513120	1.64968623	1.70137529	1.10750327	2.13053333	4.04654779	0.87064033	2.86709476	0.55013400	2.62925013	1.89275229	8.59219780	0.83483778	1.30713430
1525.700000	130	0	0	32.3	1.214600	4095.000000	7	1.98037671	0.65241888	2.13441636	0.92640677	0.59596068	0.17215028	2.37114885	0.90378136	0.75155882	1.17782251	1.14585106	0.18085609	0.58535057	0.22605571	0.81367344	0.35687734	2.24997846	1.40235697	1.32507727	1.64942268	1.70135631	1.10748220	2.13015887	4.04664598	0.87053641	2.86697102	0.55011161	2.62895962	1.89260021	8.59419029	0.83453401	1.30702887
1526.300000	130	0	0	32.3	1.213379	4095.000000	7	1.98024979	0.65240385	2.13446065	0.92637865	0.59576831	0.17211171	2.37107810	0.90376018	0.75151837	1.17781384	1.14576663	0.18084885	0.58534657	0.22604851	0.81363300	0.35687219	2.24987224	1.40220107	1.32506548	1.64938733	1.70130886	1.10746587	2.12955794	4.04629337	0.87053590	2.86713787	0.55011202	2.62864387	1.89251759	8.59363937	0.83426479	1.30683372
1526.800000	130	0	0	32.3	1.212158	4095.000000	7	1.98022422	0.65237932	2.13429216	0.92638846	0.59562712	0.17207926	2.37116357	0.90377247	0.75144647	1.17780424	1.14574385	0.18084222	0.58532718	0.22604307	0.81358812	0.35686010	2.24991784	1.40215356	1.32503177	1.64929453	1.70120200	1.10747032	2.12934362	4.04666920	0.87051645	2.86701482	0.55013297	2.62849991	1.89248673	8.59564184	0.83402461	1.30688509
1527.400000	130	0	0	32.3	1.212158	4095.000000	7	1.98016077	0.65238728	2.13423006	0.92636432	0.59551630	0.17205493	2.37105716	0.90376462	0.75146728	1.17775657	1.14568918	0.18084099	0.58530905	0.22604307	0.81356618	0.35685815	2.24988672	1.40213139	1.32500009	1.64926762	1.70135755	1.10744955	2.12920345	4.04655729	0.87054230	2.86707321	0.55011962	2.62891288	1.89250806	8.59567018	0.83410058	1.30698484
1528.000000	130	0	0	32.3	1.212158	4095.000000	7	1.98042549	0.65239634	2.13425348	0.92643622	0.59576427	0.17205753	2.37110810	0.90381719	0.75152618	1.17780300	1.14575995	0.18085008	0.58532886	0.22604867	0.81361870	0.35686988	2.25003103	1.40230031	1.32504963	1.64930217	1.70135424	1.10743233	2.12957978	4.04660269	0.87058350	2.86720322	0.55011366	2.62916866	1.89270008	8.59597565	0.83420430	1.30703855
1528.500000	130	0	0	32.3	1.211548	4095.000000	7	1.98056899	0.65243125	2.13440211	0.92641473	0.59606898	0.17208783	2.37131131	0.90384334	0.75164753	1.17788287	1.14584043	0.18085625	0.58534678	0.22605859	0.81370500	0.35689760	2.25023437	1.40254738	1.32509278	1.64960789	1.70144750	1.10757273	2.13072083	4.04709894	0.87063137	2.86759815	0.55012250	2.62999554	1.89299382	8.59505613	0.83463501	1.30712229
1529.100000	130	0	0	32.3	1.213989	4095.000000	7	1.98071392	0.65247766	2.13464544	0.92650679	0.59644513	0.17212732	2.37142622	0.90383209	0.75168326	1.17794076	1.14594128	0.18086319	0.58536279	0.22606980	0.81379353	0.35690418	2.25049515	1.40272162	1.32517266	1.64973083	1.70151765	1.10759292	2.13093275	4.04715068	0.87066515	2.86743544	0.55011839	2.62986539	1.89294388	8.59456180	0.83459001	1.30713563
1529.700000	130	0	0	32.3	1.212158	4095.000000	7	1.98072671	0.65247633	2.13454872	0.92645718	0.59630643	0.17211875	2.37130791	0.90381431	0.75162459	1.17789525	1.14586777	0.18085733	0.58535141	0.22606852	0.81373928	0.35689653	2.25033471	1.40267093	1.32517064	1.64953557	1.70146689	1.10752642	2.13056483	4.04682124	0.87064263	2.86750915	0.55008387	2.62937330	1.89269736	8.59481998	0.83436727	1.30709226
1530.200000	0	0	0	32.3	1.215210	4095.000000	0	1.98062346	0.65242087	2.13442807	0.92639191	0.59606835	0.17208569	2.37129716	0.90386975	0.75156190	1.17784294	1.14575812	0.18085008	0.58533329	0.22605651	0.81371092	0.35687859	2.25021238	1.40251641	1.32509311	1.64949298	1.70140788	1.10746231	2.13031179	4.04693316	0.87059297	2.86729013	0.55008120	2.62932340	1.89260112	8.59446105	0.83424904	1.30702854
1530.700000	0	0	0	32.3	1.212158	4095.000000	0	1.98051026	0.65240982	2.13449730	0.92640518	0.59601058	0.17207238	2.37112282	0.90385903	0.75155693	1.17779124	1.14581705	0.18085101	0.58534425	0.22605427	0.81369612	0.35688285	2.25019038	1.40237351	1.32513288	1.64932948	1.70136208	1.10749852	2.13008622	4.04668609	0.87058555	2.86714134	0.55008983	2.62891225	1.89265287	8.59325533	0.83405285	1.30699918
1531.300000	0	0	0	32.3	1.215210	4095.000000	0	1.98054910	0.65240319	2.13429725	0.92641950	0.59594008	0.17205937	2.37137811	0.90385092	0.75154227	1.17782158	1.14571014	0.18085085	0.58533898	0.22605187	0.81367985	0.35688374	2.25021881	1.40237668	1.32506379	1.64942871	1.70131917	1.10753503	2.13014312	4.04687192	0.87061806	2.86734366	0.55010585	2.62908592	1.89264243	8.59341272	0.83407184	1.30706090
1531.900000	0	0	0	32.3	1.213379	4095.000000	0	1.98059646	0.65241225	2.13447490	0.92642852	0.59595091	0.17205600	2.37138320	0.90385066	0.75155457	1.17782343	1.14578698	0.18085255	0.58533582	0.22606003	0.81370673	0.35687894	2.25018555	1.40239885	1.32509446	1.64925195	1.70147679	1.10752346	2.13026200	4.04657207	0.87066618	2.86722269	0.55008695	2.62939920	1.89272006	8.59246216	0.83407784	1.30704956
1532.400000	0	0	0	32.3	1.213379	4095.000000	0	1.98047521	0.65244164	2.13453243	0.92644630	0.59595516	0.17205524	2.37144094	0.90384229	0.75155362	1.17780269	1.14573929	0.18085517	0.58536364	0.22605635	0.81372596	0.35688303	2.25031700	1.40240800	1.32512884	1.64941264	1.70146689	1.10753652	2.13036057	4.04676739	0.87068307	2.86740554	0.55011839	2.62935625	1.89274548	8.59232368	0.83409058	1.30708459
1533.000000	0	0	0	32.3	1.213379	4095.000000	0	1.98056757	0.65243788	2.13446574	0.92647602	0.59600612	0.17205493	2.37125414	0.90382006	0.75158816	1.17778815	1.14581128	0.18084684	0.58535226	0.22605891	0.81371486	0.35688303	2.25026871	1.40243933	1.32510390	1.64939817	1.70136621	1.10753444	2.13036718	4.04684130	0.87063188	2.86768437	0.55007811	2.62944089	1.89274957	8.59375269	0.83409983	1.30699952
1533.500000	0	0	0	32.3	1.213379	4095.000000	0	1.98064003	0.65246197	2.13450443	0.92645293	0.59602927	0.17205631	2.37125923	0.90379783	0.75158366	1.17780084	1.14582889	0.18085394	0.58534593	0.22605859	0.81376024	0.35690489	2.25030574	1.40248015	1.32514940	1.64938050	1.70144502	1.10752405	2.13052012	4.04672833	0.87068051	2.86781719	0.55009825	2.62954195	1.89272687	8.59376214	0.83413957	1.30704389
1534.100000	0	0	0	32.3	1.213379	4095.000000	0	1.98063577	0.65244053	2.13447236	0.92646010	0.59606240	0.17205493	2.37121225	0.90380542	0.75161583	1.17783334	1.14585957	0.18085502	0.58535542	0.22606083	0.81375925	0.35688978	2.25028213	1.40250127	1.32513963	1.64935559	1.70144296	1.10749823	2.13049877	4.04693316	0.87067386	2.86776991	0.55009435	2.62953311	1.89283900	8.59232368	0.83411733	1.30709560
1534.700000	128	0	0	32.3	1.212769	4095.000000	1	1.98079776	0.65246307	2.13460013	0.92642216	0.59612059	0.17206212	2.37104810	0.90381771	0.75160211	1.17783179	1.14588539	0.18085779	0.58533940	0.22605907	0.81373780	0.35689031	2.25037066	1.40254562	1.32511974	1.64957494	1.70151847	1.10750268	2.13066392	4.04689832	0.87065645	2.86779494	0.55007688	2.62933730	1.89280268	8.59379992	0.83413707	1.30715265
1535.300000	128	0	0	32.3	1.213379	4095.000000	1	1.98076224	0.65249666	2.13474217	0.92649777	0.59617899	0.17206258	2.37114036	0.90380123	0.75165085	1.17784696	1.14579518	0.18085024	0.58533160	0.22605571	0.81374174	0.35688747	2.25020755	1.40241997	1.32507053	1.64926079	1.70140500	1.10744777	2.12992671	4.04665020	0.87056866	2.86745978	0.55007175	2.62885857	1.89243407	8.59343161	0.83370600	1.30691979
1535.800000	128	0	0	32.3	1.212769	4095.000000	1	1.98037150	0.65240208	2.13444334	0.92637122	0.59566364	0.17200611	2.37091736	0.90376149	0.75151648	1.17775441	1.14563209	0.18084422	0.58531917	0.22604387	0.81359231	0.35686277	2.24992535	1.40201280	1.32496673	1.64905875	1.70125192	1.10738484	2.12899069	4.04655096	0.87052105	2.86701899	0.55004730	2.62836163	1.89232741	8.59230795	0.83346816	1.30690744
1536.300000	128	0	0	32.3	1.212158	4095.000000	1	1.98024695	0.65237866	2.13426264	0.92634097	0.59549295	0.17197245	2.37096094	0.90376149	0.75145191	1.17775410	1.14565942	0.18083343	0.58531727	0.22603427	0.81354596	0.35685140	2.24988619	1.40206242	1.32499773	1.64882380	1.70120571	1.10738543	2.12875611	4.04672516	0.87052284	2.86717124	0.55005182	2.62851317	1.89218943	8.59158729	0.83327456	1.30689277
1536.900000	128	0	0	32.3	1.213379	4095.000000	1	1.98024648	0.65235148	2.13412827	0.92632108	0.59544052	0.17195562	2.37090434	0.90375181	0.75140862	1.17772840	1.14556406	0.18083251	0.58529725	0.22603587	0.81355385	0.35684464	2.24974618	1.40200647	1.32500211	1.64867481	1.70112361	1.10739018	2.12820531	4.04634509	0.87050007	2.86717193	0.55001114	2.62826377	1.89223028	8.59208450	0.83311196	1.30685907
1537.400000	128	0	0	32.3	1.212769	4095.000000	1	1.98013141	0.65233822	2.13407839	0.92629773	0.59536262	0.17193389	2.37095472	0.90373508	0.75138568	1.17774233	1.14559473	0.18083158	0.58530189	0.22603539	0.81352722	0.35683807	2.24960295	1.40195756	1.32496841	1.64867280	1.70113475	1.10739493	2.12827282	4.04631026	0.87050416	2.86724007	0.54998854	2.62817160	1.89194754	8.59208450	0.83299532	1.30680237
1538.000000	128	0	0	32.3	1.212769	4095.000000	1	1.98009068	0.65234198	2.13404785	0.92629110	0.59534182	0.17191675	2.37095698	0.90382032	0.75136818	1.17764607	1.14558259	0.18082989	0.58531559	0.22602802	0.81349887	0.35684322	2.24969146	1.40185412	1.32493538	1.64858365	1.70108235	1.10738039	2.12808096	4.04618886	0.87044786	2.86712396	0.55001319	2.62802892	1.89197840	8.59308850	0.83298284	1.30682171
1538.600000	128	0	0	32.3	1.212158	4095.000000	1	1.98018823	0.65233292	2.13408093	0.92628075	0.59532717	0.17191231	2.37081096	0.90378685	0.75137101	1.17764329	1.14553794	0.18082896	0.58531432	0.22603202	0.81351588	0.35684038	2.24977461	1.40183652	1.32491887	1.64853346	1.70109679	1.10736406	2.12808959	4.04656785	0.87046449	2.86735687	0.55001216	2.62826819	1.89193619	8.59290280	0.83298858	1.30681237
1539.100000	128	0	0	32.3	1.213379	4095.000000	1	1.98023701	0.65234485	2.13414506	0.92628420	0.59534097	0.17191705	2.37084265	0.90383209	0.75136368	1.17768600	1.14554766	0.18082773	0.58531875	0.22603138	0.81355360	0.35684305	2.24972204	1.40176581	1.32493740	1.64843227	1.70111866	1.10737950	2.12810431	4.04613819	0.87047524	2.86730473	0.54998771	2.62800367	1.89179370	8.59277690	0.83287071	1.30677969
1539.700000	128	0	0	32.3	1.212158	4095.000000	1	1.98009258	0.65232342	2.13386871	0.92631471	0.59529703	0.17190145	2.37098358	0.90380856	0.75132300	1.17765876	1.14558441	0.18082249	0.58530926	0.22603395	0.81350898	0.35683576	2.24975851	1.40184954	1.32488820	1.64836000	1.70114424	1.10737267	2.12779370	4.04580253	0.87046296	2.86744240	0.54996799	2.62824988	1.89185451	8.59179813	0.83292640	1.30681204
1540.300000	128	0	0	32.3	1.213379	4095.000000	1	1.98017402	0.65235767	2.13404327	0.92636565	0.59543543	0.17190986	2.37094906	0.90379156	0.75134665	1.17765567	1.14557226	0.18082480	0.58530990	0.22603555	0.81354744	0.35684767	2.24972418	1.40199767	1.32489797	1.64858285	1.70111247	1.10735516	2.12822663	4.04585952	0.87049725	2.86748620	0.54995895	2.62861988	1.89195344	8.59269506	0.83313094	1.30687442
1540.800000	128	0	0	32.3	1.212158	4095.000000	1	1.98019107	0.65237225	2.13419087	0.92631789	0.59569739	0.17193970	2.37105942	0.90378398	0.75141264	1.17773583	1.14563695	0.18083574	0.58533076	0.22603859	0.81358418	0.35686863	2.24988029	1.40216412	1.32498391	1.64879448	1.70121231	1.10743203	2.12889168	4.04617091	0.87052131	2.86731099	0.54998114	2.62864072	1.89200653	8.59198065	0.83313544	1.30684573
1541.300000	128	0	0	32.3	1.213989	4095.000000	1	1.98021759	0.65231568	2.13409111	0.92630330	0.59559825	0.17193557	2.37108999	0.90375364	0.75132395	1.17773150	1.14557256	0.18083066	0.58531200	0.22604211	0.81358640	0.35685868	2.24996236	1.40204201	1.32492190	1.64865553	1.70107781	1.10733112	2.12836419	4.04584897	0.87046884	2.86731446	0.54995464	2.62819180	1.89171793	8.59305703	0.83294563	1.30679269
1541.900000	128	0	0	32.3	1.213379	4095.000000	1	1.97994011	0.65231546	2.13406057	0.92625661	0.59537705	0.17190497	2.37106339	0.90374867	0.75131330	1.17771479	1.14558076	0.18082711	0.58529683	0.22603074	0.81352352	0.35684518	2.24972525	1.40180838	1.32493100	1.64852864	1.70107121	1.10734477	2.12798706	4.04586480	0.87039104	2.86717263	0.54995916	2.62793423	1.89171883	8.59342216	0.83279654	1.30676834
1542.500000	128	0	0	32.3	1.212158	4095.000000	1	1.97995100	0.65230596	2.13407991	0.92623486	0.59536241	0.17189502	2.37105886	0.90373429	0.75130597	1.17775007	1.14555677	0.18082372	0.58529093	0.22602498	0.81351144	0.35684162	2.24974457	1.40183477	1.32489865	1.64848568	1.70118384	1.10740473	2.12803579	4.04589224	0.87046628	2.86735409	0.54995073	2.62862998	1.89189717	8.59258805	0.83299807	1.30683973
1543.000000	128	0	0	32.3	1.213379	4095.000000	1	1.98023180	0.65236872	2.13410943	0.92626828	0.59562500	0.17191858	2.37098301	0.90375626	0.75135919	1.17777174	1.14565365	0.18082989	0.58530547	0.22603907	0.81357974	0.35685460	2.24984273	1.40204131	1.32498627	1.64853185	1.70116528	1.10746112	2.12875205	4.04607802	0.87046961	2.86759954	0.54994046	2.62874301	1.89180278	8.59334976	0.83306151	1.30684440
1543.600000	128	0	0	32.3	1.212769	4095.000000	1	1.98010205	0.65235502	2.13422701	0.92625157	0.59564262	0.17192440	2.37107357	0.90378554	0.75134807	1.17778876	1.14564758	0.18083528	0.58529936	0.22603571	0.81358393	0.35685388	2.24984810	1.40208283	1.32497380	1.64853065	1.70124202	1.10741779	2.12848349	4.04608541	0.87047268	2.86765865	0.54994272	2.62838310	1.89153008	8.59103035	0.83298434	1.30677101
1544.100000	128	0	0	32.3	1.212769	4095.000000	1	1.98004996	0.65231944	2.13417916	0.92628792	0.59555027	0.17190818	2.37091793	0.90376855	0.75132111	1.17773552	1.14563482	0.18082449	0.58529725	0.22603235	0.81357333	0.35684642	2.24977461	1.40200823	1.32497717	1.64853707	1.70122675	1.10741719	2.12818856	4.04607169	0.87043455	2.86757590	0.54991170	2.62823221	1.89148153	8.59036964	0.83283025	1.30671064
1544.700000	128	0	0	32.3	1.213379	4095.000000	1	1.97998130	0.65229955	2.13403462	0.92626059	0.59546408	0.17188645	2.37088963	0.90375155	0.75128421	1.17768848	1.14564089	0.18082280	0.58527702	0.22602850	0.81353043	0.35683523	2.24975422	1.40186221	1.32493403	1.64847162	1.70120117	1.10745637	2.12813679	4.04614769	0.87044555	2.86720183	0.54991519	2.62823915	1.89135133	8.59179813	0.83282501	1.30675734
1545.300000	128	0	0	32.3	1.213379	4095.000000	1	1.98001776	0.65231016	2.13395777	0.92626484	0.59548956	0.17188645	2.37072947	0.90377587	0.75130124	1.17765257	1.14547266	0.18083405	0.58529114	0.22602866	0.81351120	0.35684607	2.24977675	1.40189423	1.32499335	1.64843067	1.70120365	1.10743114	2.12815760	4.04607696	0.87048676	2.86733949	0.54991828	2.62840267	1.89163807	8.59030672	0.83292090	1.30674266
1545.800000	128	0	0	32.3	1.213379	4095.000000	3	1.97979523	0.65227547	2.13387888	0.92627890	0.59521532	0.17187100	2.37079172	0.90385353	0.75122130	1.17779279	1.14543257	0.18082295	0.58529114	0.22602530	0.81346016	0.35684305	2.25064433	1.40282370	1.32552020	1.64929654	1.70176525	1.10768702	2.13120314	4.04749599	0.87083717	2.86890227	0.55005449	2.63081575	1.89258432	8.59344105	0.83402211	1.30717834
1546.300000	128	0	0	32.3	1.213989	4095.000000	3	1.97996568	0.65231193	2.13401731	0.92628447	0.59533099	0.17186916	2.37107867	0.90392362	0.75127499	1.17778846	1.14547174	0.18082295	0.58529894	0.22602674	0.81348432	0.35684109	2.25079996	1.40286172	1.32556100	1.64942308	1.70179249	1.10768197	2.13178063	4.04750233	0.87083871	2.86886957	0.55007770	2.63076709	1.89274639	8.59264471	0.83420055	1.30719669
1546.900000	128	0	0	32.3	1.212158	4095.000000	3	1.98043164	0.65244385	2.13449425	0.92648955	0.59618175	0.17195761	2.37134018	0.90396573	0.75145285	1.17794602	1.14572441	0.18084762	0.58533961	0.22605811	0.81365248	0.35688818	2.25084934	1.40275858	1.32557381	1.64948053	1.70179827	1.10773304	2.13175725	4.04762377	0.87088146	2.86861009	0.55009661	2.63083661	1.89285217	8.59389751	0.83426554	1.30722171
1547.500000	128	0	0	32.3	1.212158	4095.000000	3	1.98066135	0.65247788	2.13471315	0.92651316	0.59660998	0.17201820	2.37134244	0.90397096	0.75156592	1.17806490	1.14593611	0.18085594	0.58535795	0.22606532	0.81377109	0.35691733	2.25086812	1.40292298	1.32557987	1.64945884	1.70182798	1.10773007	2.13174301	4.04765123	0.87088786	2.86881322	0.55009537	2.63087327	1.89274003	8.59392269	0.83428779	1.30729812
1548.000000	128	0	0	32.3	1.212769	4095.000000	3	1.98070966	0.65250197	2.13477425	0.92656729	0.59674893	0.17205294	2.37135093	0.90391996	0.75161371	1.17812372	1.14595859	0.18086365	0.58537755	0.22607188	0.81381449	0.35693350	2.25079137	1.40282406	1.32552593	1.64947732	1.70188205	1.10770068	2.13190317	4.04755724	0.87090603	2.86887653	0.55017037	2.63089855	1.89291437	8.59408954	0.83431478	1.30726675
1548.600000	128	0	0	32.3	1.212158	4095.000000	3	1.98071724	0.65250816	2.13476814	0.92652882	0.59678994	0.17206809	2.37143358	0.90396860	0.75162033	1.17813982	1.14592852	0.18086550	0.58540136	0.22607380	0.81382731	0.35693990	2.25081069	1.40287756	1.32552222	1.64940420	1.70170170	1.10770068	2.13186300	4.04768080	0.87093931	2.86891757	0.55015660	2.63086315	1.89299428	8.59538047	0.83431428	1.30726242
1549.100000	128	0	0	32.3	1.212769	4095.000000	3	1.98067793	0.65250727	2.13461744	0.92658162	0.59682797	0.17208064	2.37134754	0.90396154	0.75161016	1.17813146	1.14586321	0.18086488	0.58538197	0.22607364	0.81382780	0.35694309	2.25086383	1.40287299	1.32554920	1.64962797	1.70178341	1.10775174	2.13197588	4.04746959	0.87089963	2.86893218	0.55013482	2.63100094	1.89317590	8.59499945	0.83431378	1.30724807
1549.700000	128	0	0	32.3	1.213989	4095.000000	3	1.98086645	0.65251412	2.13477883	0.92655031	0.59681713	0.17208202	2.37137188	0.90389642	0.75158130	1.17815190	1.14581097	0.18086134	0.58536300	0.22607812	0.81383101	0.35694025	2.25094218	1.40285151	1.32547806	1.64956811	1.70173388	1.10775590	2.13193774	4.04753929	0.87091602	2.86880626	0.55017407	2.63098071	1.89335663	8.59386602	0.83435702	1.30723639
1550.300000	128	0	0	32.3	1.213379	4095.000000	3	1.98091618	0.65250528	2.13465257	0.92657339	0.59681373	0.17208125	2.37138943	0.90393931	0.75159833	1.17819865	1.14581826	0.18086118	0.58535710	0.22607492	0.81383594	0.35693208	2.25096419	1.40294199	1.32551043	1.64954923	1.70181684	1.10770691	2.13194079	4.04799977	0.87091295	2.86885774	0.55014201	2.63105277	1.89334709	8.59530489	0.83438602	1.30718468
1550.800000	128	0	0	32.3	1.211548	4095.000000	3	1.98095787	0.65251655	2.13458588	0.92655641	0.59682223	0.17208615	2.37125640	0.90398429	0.75160472	1.17817357	1.14587506	0.18085995	0.58538387	0.22607716	0.81385123	0.35694025	2.25096097	1.40287088	1.32545446	1.64968704	1.70190764	1.10770721	2.13192096	4.04807054	0.87093291	2.86882852	0.55019523	2.63089728	1.89345926	8.59471922	0.83434378	1.30723172
1551.400000	128	0	0	32.3	1.212158	4095.000000	3	1.98084655	0.65251700	2.13459759	0.92656649	0.59681182	0.17208263	2.37121565	0.90397593	0.75159052	1.17821351	1.14595525	0.18086288	0.58538956	0.22607700	0.81384556	0.35693741	2.25093628	1.40295326	1.32545581	1.64969869	1.70188163	1.10770008	2.13199215	4.04812969	0.87092344	2.86931207	0.55015023	2.63095164	1.89341158	8.59339698	0.83434228	1.30719202
1551.900000	128	0	0	32.3	1.212769	4095.000000	3	1.98094745	0.65251545	2.13472384	0.92653465	0.59681543	0.17208783	2.37120489	0.90399763	0.75158390	1.17818688	1.14585896	0.18085856	0.58538197	0.22607716	0.81382189	0.35693954	2.25100283	1.40289798	1.32555459	1.64976056	1.70194065	1.10774046	2.13196876	4.04764595	0.87088965	2.86894401	0.55017016	2.63101042	1.89356644	8.59507188	0.83430728	1.30719869
1552.500000	128	0	0	32.3	1.213379	4095.000000	3	1.98098677	0.65253070	2.13467752	0.92659727	0.59682988	0.17208585	2.37122867	0.90401176	0.75160968	1.17818286	1.14589298	0.18086072	0.58536933	0.22607092	0.81383002	0.35694363	2.25106885	1.40296699	1.32555324	1.64961271	1.70190021	1.10772146	2.13182741	4.04790894	0.87096466	2.86887166	0.55013914	2.63095543	1.89363956	8.59499001	0.83429603	1.30718001
1553.000000	128	0	0	32.3	1.213379	4095.000000	3	1.98087876	0.65252252	2.13462610	0.92657180	0.59679419	0.17207789	2.37122527	0.90403163	0.75157444	1.17820577	1.14584772	0.18086889	0.58537712	0.22607764	0.81383052	0.35693670	2.25105543	1.40293847	1.32557617	1.64961231	1.70188741	1.10777193	2.13195350	4.04769242	0.87097080	2.86897045	0.55015455	2.63108121	1.89365092	8.59595676	0.83431203	1.30720136
1553.600000	128	0	0	32.3	1.212158	4095.000000	3	1.98089487	0.65254086	2.13468617	0.92653863	0.59678378	0.17208294	2.37124451	0.90404994	0.75160614	1.17817481	1.14591272	0.18086303	0.58542834	0.22607460	0.81381745	0.35694665	2.25093252	1.40293002	1.32554987	1.64972079	1.70197986	1.10775708	2.13174606	4.04799871	0.87097746	2.86917709	0.55014243	2.63106478	1.89363139	8.59635673	0.83429603	1.30717901
1554.200000	128	0	0	32.3	1.212769	4095.000000	3	1.98091666	0.65254462	2.13481650	0.92654394	0.59675467	0.17208585	2.37127678	0.90398063	0.75161820	1.17816459	1.14589420	0.18086396	0.58541000	0.22607732	0.81381942	0.35694149	2.25093628	1.40289024	1.32556302	1.64972762	1.70192332	1.10767010	2.13176640	4.04800294	0.87101049	2.86937261	0.55014078	2.63123418	1.89373948	8.59510966	0.83432478	1.30717634
1554.700000	128	0	0	32.3	1.212158	4095.000000	3	1.98096024	0.65255346	2.13489338	0.92655800	0.59673618	0.17208018	2.37118225	0.90399449	0.75163736	1.17814725	1.14590938	0.18086334	0.58538850	0.22607348	0.81383791	0.35694078	2.25113326	1.40294903	1.32555965	1.64971958	1.70187586	1.10772235	2.13185131	4.04776318	0.87098079	2.86944985	0.55013421	2.63113368	1.89369997	8.59589692	0.83432328	1.30716866
1555.300000	128	0	0	32.3	1.211548	4095.000000	3	1.98090861	0.65256296	2.13473097	0.92660868	0.59674638	0.17208217	2.37121904	0.90394533	0.75163405	1.17817357	1.14588053	0.18086041	0.58539398	0.22607508	0.81385542	0.35694292	2.25097707	1.40287545	1.32560347	1.64983048	1.70186843	1.10772294	2.13186046	4.04770932	0.87097336	2.86923345	0.55020777	2.63112293	1.89378036	8.59489555	0.83435102	1.30719569
1555.800000	128	0	0	32.3	1.213989	4095.000000	3	1.98102230	0.65257180	2.13493361	0.92657817	0.59675977	0.17208493	2.37116527	0.90389956	0.75163902	1.17816676	1.14588994	0.18086365	0.58539546	0.22607956	0.81384951	0.35694292	2.25100874	1.40290186	1.32564326	1.64986664	1.70190103	1.10769830	2.13184215	4.04753506	0.87097720	2.86924945	0.55018229	2.63122280	1.89378763	8.59631894	0.83432778	1.30721971
1556.400000	128	0	0	32.3	1.213379	4095.000000	3	1.98104930	0.65253224	2.13487302	0.92656623	0.59673512	0.17207942	2.37128923	0.90391081	0.75162956	1.17816180	1.14596041	0.18085872	0.58540368	0.22608164	0.81381967	0.35693954	2.25091750	1.40292509	1.32559100	1.64979472	1.70190599	1.10771552	2.13173284	4.04763011	0.87103174	2.86914439	0.55016975	2.63121016	1.89385576	8.59575206	0.83431928	1.30723506
1556.900000	128	0	0	32.3	1.212769	4095.000000	3	1.98110567	0.65257821	2.13484349	0.92660550	0.59673066	0.17208034	2.37121395	0.90391238	0.75163310	1.17820360	1.14602937	0.18085671	0.58538029	0.22607652	0.81381572	0.35694523	2.25101464	1.40289165	1.32560381	1.64974007	1.70186554	1.10771315	2.13157422	4.04793851	0.87101253	2.86921884	0.55019667	2.63119246	1.89382760	8.59536157	0.83432328	1.30731780
1557.500000	128	0	0	32.3	1.212769	4095.000000	3	1.98098866	0.65256009	2.13480887	0.92657392	0.59674893	0.17207636	2.37112961	0.90393983	0.75168255	1.17819555	1.14595403	0.18086272	0.58536869	0.22607220	0.81380635	0.35694683	2.25096365	1.40295431	1.32563786	1.64990923	1.70183458	1.10764813	2.13175420	4.04765335	0.87102354	2.86926058	0.55020263	2.63126579	1.89388120	8.59553162	0.83432978	1.30731013
1558.000000	128	0	0	32.3	1.213989	4095.000000	3	1.98095503	0.65257932	2.13496518	0.92658692	0.59674256	0.17207452	2.37105207	0.90396363	0.75168326	1.17820918	1.14588296	0.18085856	0.58537607	0.22607732	0.81379180	0.35694149	2.25088798	1.40293988	1.32567596	1.64974168	1.70183624	1.10768049	2.13167539	4.04831877	0.87102047	2.86944359	0.55019729	2.63146049	1.89385258	8.59720087	0.83431903	1.30731580
1558.600000	128	0	0	32.3	1.212769	4095.000000	3	1.98097350	0.65258042	2.13484247	0.92660444	0.59675191	0.17207360	2.37095189	0.90392624	0.75169012	1.17816211	1.14593368	0.18086334	0.58534846	0.22607460	0.81379624	0.35694203	2.25085148	1.40292157	1.32557043	1.64979592	1.70185811	1.10776094	2.13184775	4.04844236	0.87104633	2.86945194	0.55021537	2.63145417	1.89394252	8.59596935	0.83430978	1.30728944
1559.200000	128	0	0	32.3	1.213379	4095.000000	3	1.98098724	0.65258661	2.13497281	0.92656915	0.59672110	0.17206870	2.37115621	0.90393957	0.75165250	1.17816862	1.14592943	0.18086118	0.58535584	0.22607716	0.81379057	0.35694114	2.25100337	1.40292403	1.32557077	1.64998799	1.70187875	1.10771700	2.13183351	4.04819518	0.87101228	2.86928842	0.55019975	2.63151233	1.89399249	8.59780886	0.83431453	1.30730913
1559.700000	128	0	0	32.3	1.213379	4095.000000	3	1.98100809	0.65258020	2.13488066	0.92656570	0.59672343	0.17207284	2.37107980	0.90395396	0.75167285	1.17810143	1.14597499	0.18085656	0.58536047	0.22607476	0.81380043	0.35693901	2.25104470	1.40290502	1.32559269	1.64991607	1.70182055	1.10774818	2.13161947	4.04823321	0.87106169	2.86928007	0.55020879	2.63139601	1.89403837	8.59653941	0.83427304	1.30730146
1560.300000	128	0	0	32.4	1.213989	4095.000000	3	1.98086313	0.65258285	2.13486284	0.92658719	0.59673321	0.17206610	2.37125470	0.90394350	0.75165558	1.17811815	1.14588205	0.18086180	0.58535858	0.22607828	0.81379180	0.35693990	2.25098083	1.40291418	1.32554481	1.64998438	1.70180776	1.10770869	2.13159812	4.04801667	0.87105759	2.86929050	0.55021927	2.63143267	1.89411605	8.59554736	0.83425829	1.30731347
1560.800000	128	0	0	32.4	1.213989	4095.000000	3	1.98097113	0.65257534	2.13484858	0.92660789	0.59672280	0.17206672	2.37115565	0.90398691	0.75168562	1.17812341	1.14588842	0.18085702	0.58536216	0.22607908	0.81381227	0.35693261	2.25100391	1.40288390	1.32564966	1.64993937	1.70179950	1.10769741	2.13164947	4.04816983	0.87104249	2.86972543	0.55020859	2.63139222	1.89409697	8.59656461	0.83427004	1.30726976
1561.400000	128	0	0	32.4	1.213989	4095.000000	3	1.98102561	0.65260694	2.13487811	0.92662832	0.59673236	0.17207345	2.37120036	0.90396965	0.75166055	1.17812713	1.14581644	0.18085949	0.58535394	0.22607556	0.81380092	0.35693492	2.25090086	1.40289446	1.32564225	1.65000005	1.70179001	1.10772472	2.13177148	4.04817828	0.87108781	2.86958555	0.55018722	2.63139538	1.89422463	8.59573946	0.83424379	1.30722138
1561.900000	128	0	0	32.4	1.213379	4095.000000	6	1.98147096	0.65269093	2.13527172	0.92671244	0.59740242	0.17211691	2.37116867	0.90393460	0.75186850	1.17807357	1.14614480	0.18087090	0.58537986	0.22608868	0.81399649	0.35695944	2.25083753	1.40289129	1.32541772	1.64983289	1.70137818	1.10754513	2.13087177	4.04700496	0.87077625	2.86815797	0.55009948	2.62946931	1.89324855	8.59315775	0.83351038	1.30691345
1562.500000	128	0	0	32.3	1.212158	4095.000000	6	1.98043022	0.65241424	2.13412165	0.92638740	0.59564899	0.17195638	2.37047142	0.90376044	0.75137385	1.17775100	1.14559747	0.18082973	0.58528060	0.22603235	0.81356569	0.35685086	2.25006483	1.40205749	1.32511974	1.64899288	1.70123542	1.10739790	2.12884699	4.04647389	0.87070585	2.86810720	0.55006435	2.62887373	1.89306511	8.59259435	0.83311970	1.30686875
1563.100000	128	0	0	32.3	1.212158	4095.000000	6	1.98018255	0.65238175	2.13395471	0.92634416	0.59551630	0.17190741	2.37054612	0.90371677	0.75136676	1.17763524	1.14557439	0.18082110	0.58528229	0.22603235	0.81353980	0.35683683	2.24983630	1.40201034	1.32504694	1.64890934	1.70113764	1.10740027	2.12825709	4.04640844	0.87064980	2.86761275	0.55003148	2.62855042	1.89272823	8.59279263	0.83284424	1.30679736
1563.600000	129	0	0	32.3	1.212158	4095.000000	6	1.98004049	0.65234529	2.13397965	0.92629667	0.59529151	0.17185860	2.37053932	0.90371337	0.75133246	1.17764452	1.14562541	0.18082079	0.58526459	0.22602546	0.81347347	0.35683647	2.24986687	1.40190795	1.32511367	1.64895111	1.70115909	1.10743560	2.12796321	4.04639682	0.87064877	2.86768090	0.55005942	2.62873480	1.89279451	8.59458069	0.83289044	1.30678235
1564.200000	129	0	0	32.4	1.213989	4095.000000	6	1.98006606	0.65236187	2.13404123	0.92631418	0.59552798	0.17187329	2.37075550	0.90373691	0.75132962	1.17770426	1.14565456	0.18082280	0.58527829	0.22602562	0.81352895	0.35684713	2.24981859	1.40202688	1.32501930	1.64906477	1.70115661	1.10740740	2.12808705	4.04629548	0.87060372	2.86774904	0.55003743	2.62859399	1.89264878	8.59194918	0.83274436	1.30673399
1564.700000	129	0	0	32.4	1.212769	4095.000000	6	1.97991596	0.65233049	2.13399085	0.92630304	0.59535307	0.17184774	2.37061968	0.90374867	0.75128752	1.17764886	1.14562875	0.18081802	0.58527512	0.22602130	0.81348334	0.35682812	2.24962387	1.40187980	1.32503009	1.64889046	1.70117477	1.10735605	2.12747604	4.04619097	0.87058018	2.86757312	0.55002326	2.62834964	1.89235827	8.59109957	0.83257532	1.30666895
1565.300000	129	0	0	32.4	1.213379	4095.000000	6	1.97977535	0.65228895	2.13384173	0.92629428	0.59520789	0.17182219	2.37060044	0.90371390	0.75123975	1.17766062	1.14563148	0.18081308	0.58525595	0.22601490	0.81345498	0.35682297	2.24971024	1.40178762	1.32496976	1.64873986	1.70109803	1.10733824	2.12735172	4.04628387	0.87055509	2.86777825	0.55000353	2.62833385	1.89228746	8.59204044	0.83243925	1.30667562
1565.800000	129	0	0	32.4	1.210938	4095.000000	6	1.97970149	0.65227458	2.13375929	0.92628128	0.59516587	0.17180138	2.37060497	0.90372906	0.75127097	1.17764762	1.14558502	0.18080830	0.58524984	0.22601490	0.81343255	0.35682083	2.24967483	1.40169404	1.32497077	1.64875793	1.70106296	1.10730975	2.12720915	4.04601363	0.87055023	2.86767047	0.54997087	2.62818612	1.89208187	8.59239292	0.83231019	1.30660991
1566.400000	129	0	0	32.4	1.212769	4095.000000	6	1.97969960	0.65225514	2.13378779	0.92631126	0.59510942	0.17178486	2.37041087	0.90367703	0.75120144	1.17757365	1.14552489	0.18081031	0.58523677	0.22600914	0.81342466	0.35681515	2.24968878	1.40167398	1.32488887	1.64866597	1.70106544	1.10728185	2.12721778	4.04626170	0.87052592	2.86770524	0.54994498	2.62809142	1.89193392	8.59412417	0.83218663	1.30655721
1567.000000	129	0	0	32.4	1.212769	4095.000000	6	1.97960681	0.65224586	2.13365752	0.92627598	0.59506931	0.17177384	2.37062704	0.90374554	0.75113593	1.17761729	1.14550788	0.18080553	0.58522645	0.22600834	0.81340814	0.35681088	2.24948066	1.40173696	1.32492156	1.64860694	1.70109555	1.10733231	2.12722793	4.04612974	0.87050365	2.86780398	0.54996758	2.62821642	1.89201879	8.59610163	0.83222682	1.30658623
1567.500000	129	0	0	32.4	1.210938	4095.000000	6	1.97965367	0.65223746	2.13380306	0.92626590	0.59512852	0.17177369	2.37062138	0.90374658	0.75115721	1.17760522	1.14548268	0.18080445	0.58523319	0.22600770	0.81343230	0.35681319	2.24961422	1.40172429	1.32489932	1.64861096	1.70108070	1.10733409	2.12714218	4.04614030	0.87051645	2.86758772	0.54995710	2.62820821	1.89189671	8.59404232	0.83221533	1.30660791
1568.100000	129	0	0	32.4	1.211548	4095.000000	6	1.97961107	0.65225315	2.13368347	0.92623061	0.59510581	0.17177415	2.37056536	0.90372409	0.75114208	1.17761636	1.14554007	0.18080537	0.58521907	0.22600722	0.81344167	0.35680715	2.24925218	1.40174646	1.32480665	1.64850736	1.70104316	1.10733438	2.12698847	4.04605058	0.87045809	2.86792777	0.54996553	2.62796580	1.89174923	8.59294057	0.83208055	1.30656822
1568.600000	129	0	0	32.4	1.212158	4095.000000	6	1.97956562	0.65223680	2.13386769	0.92626537	0.59506485	0.17176236	2.37063213	0.90378188	0.75116171	1.17755539	1.14543409	0.18079967	0.58525405	0.22600674	0.81342490	0.35680662	2.24938626	1.40169791	1.32491449	1.64845717	1.70111329	1.10733142	2.12689766	4.04626803	0.87042201	2.86775878	0.54992711	2.62809268	1.89177465	8.59524191	0.83206907	1.30651886
1569.200000	129	0	0	32.4	1.212769	4095.000000	6	1.97949224	0.65223282	2.13386260	0.92624627	0.59506167	0.17176022	2.37067570	0.90374083	0.75116265	1.17756777	1.14546021	0.18079936	0.58524373	0.22600194	0.81340592	0.35680875	2.24936481	1.40165112	1.32488517	1.64834836	1.70111989	1.10732310	2.12672418	4.04570120	0.87044248	2.86760163	0.54997107	2.62787995	1.89176784	8.59306018	0.83195651	1.30649718
1569.700000	129	0	0	32.4	1.211548	4095.000000	6	1.97956136	0.65219659	2.13362801	0.92621762	0.59501880	0.17175043	2.37079681	0.90374815	0.75112883	1.17756003	1.14538763	0.18079875	0.58524520	0.22600082	0.81337313	0.35680946	2.24935784	1.40162262	1.32486023	1.64827528	1.70104564	1.10731954	2.12680280	4.04574553	0.87044018	2.86760858	0.54996512	2.62808448	1.89171067	8.59286817	0.83200118	1.30651586
1570.300000	129	0	0	32.4	1.212158	4095.000000	6	1.97954668	0.65220984	2.13373945	0.92628818	0.59510963	0.17175487	2.37067005	0.90370108	0.75114066	1.17757241	1.14549877	0.18080229	0.58521991	0.22600706	0.81340173	0.35681657	2.24932727	1.40160186	1.32497043	1.64825481	1.70110628	1.10737297	2.12701738	4.04558299	0.87044965	2.86759467	0.54993553	2.62793802	1.89167800	8.59263526	0.83196774	1.30650518
1570.800000	129	0	0	32.4	1.212158	4095.000000	6	1.97948372	0.65220123	2.13366057	0.92627704	0.59512555	0.17175074	2.37065929	0.90364905	0.75111985	1.17755477	1.14544229	0.18079397	0.58521928	0.22600946	0.81340124	0.35681426	2.24930635	1.40166097	1.32490303	1.64821948	1.70103243	1.10731806	2.12707217	4.04562626	0.87039104	2.86746604	0.54995525	2.62797526	1.89151193	8.59236774	0.83194677	1.30651319
1571.400000	129	0	0	32.4	1.212769	4095.000000	6	1.97949035	0.65219239	2.13374861	0.92622557	0.59508735	0.17174033	2.37049858	0.90365899	0.75112812	1.17754270	1.14549725	0.18079797	0.58522855	0.22600226	0.81338176	0.35681337	2.24930689	1.40154698	1.32483192	1.64836803	1.70102790	1.10736852	2.12690578	4.04552178	0.87034856	2.86723103	0.54992526	2.62795696	1.89133182	8.59252511	0.83189436	1.30644415
1572.000000	129	0	0	32.4	1.210938	4095.000000	6	1.97940893	0.65217980	2.13365090	0.92624441	0.59503854	0.17173253	2.37060044	0.90367284	0.75111275	1.17756993	1.14552428	0.18079227	0.58521317	0.22600274	0.81340814	0.35680164	2.24918622	1.40160046	1.32483192	1.64808539	1.70101552	1.10736822	2.12667244	4.04528116	0.87037134	2.86773444	0.54991499	2.62785217	1.89160767	8.59260379	0.83189985	1.30648584
1572.500000	129	0	0	32.4	1.213379	4095.000000	7	1.97935639	0.65219261	2.13356491	0.92617756	0.59515335	0.17173635	2.37061346	0.90370997	0.75110802	1.17759903	1.14552883	0.18079551	0.58520811	0.22600642	0.81340789	0.35681532	2.24956273	1.40192941	1.32496605	1.64872701	1.70181312	1.10783665	2.13176843	4.04783500	0.87149111	2.87326672	0.55031606	2.63901353	1.89700369	8.60978412	0.83799962	1.30880558
1573.100000	129	0	0	32.4	1.212769	4095.000000	7	1.98444207	0.65338865	2.13838030	0.92756368	0.60608110	0.17259022	2.37291610	0.90430601	0.75338567	1.17924455	1.14782711	0.18101181	0.58573439	0.22623643	0.81560687	0.35735990	2.25528787	1.40923358	1.32689183	1.65647180	1.70445707	1.10911229	2.15564675	4.05179923	0.87241642	2.87723171	0.55068395	2.64667096	1.89916617	8.61150200	0.84356525	1.30942950
1573.700000	129	0	0	32.4	1.212158	4095.000000	7	1.98499257	0.65350983	2.13886227	0.92763643	0.60883326	0.17305314	2.37285719	0.90438108	0.75347046	1.17955563	1.14820878	0.18104312	0.58573882	0.22624267	0.81576391	0.35736523	2.25515129	1.40810590	1.32645530	1.65492697	1.70329283	1.10854845	2.15079563	4.04934253	0.87145654	2.87097842	0.55034812	2.63719672	1.89510708	8.59788447	0.84001673	1.30788146
1574.200000	129	0	0	32.4	1.212769	4095.000000	7	1.98172543	0.65274243	2.13565979	0.92666547	0.60055813	0.17262313	2.37142509	0.90397253	0.75209779	1.17853740	1.14673759	0.18091946	0.58545215	0.22611189	0.81445554	0.35704919	2.25210286	1.40455864	1.32550705	1.65140583	1.70211938	1.10792305	2.13900561	4.04725627	0.87092370	2.86828177	0.55010873	2.63241021	1.89325264	8.59865008	0.83724536	1.30718501
1574.700000	129	0	0	32.4	1.212158	4095.000000	7	1.98067129	0.65249136	2.13454261	0.92643834	0.59805984	0.17234267	2.37105659	0.90386687	0.75167025	1.17812620	1.14621710	0.18086750	0.58536448	0.22607348	0.81405815	0.35694487	2.25108979	1.40357087	1.32524648	1.65045781	1.70178506	1.10776807	2.13494328	4.04677901	0.87076908	2.86805782	0.55008181	2.63106162	1.89272687	8.59521042	0.83609777	1.30709693
1575.300000	129	0	0	32.4	1.213989	4095.000000	7	1.98031846	0.65239523	2.13415270	0.92635742	0.59724790	0.17221058	2.37087265	0.90381169	0.75151033	1.17797481	1.14598076	0.18085286	0.58534804	0.22605379	0.81388107	0.35690844	2.25068565	1.40305219	1.32508401	1.64994259	1.70158656	1.10768197	2.13314210	4.04616880	0.87066003	2.86797158	0.55002367	2.63054021	1.89243180	8.59644177	0.83542550	1.30695014
1575.900000	129	0	0	32.4	1.211548	4095.000000	7	1.98011815	0.65234507	2.13388601	0.92631763	0.59663781	0.17211599	2.37081945	0.90378267	0.75138520	1.17786584	1.14584681	0.18083759	0.58530947	0.22603779	0.81376122	0.35687379	2.25025208	1.40256920	1.32507053	1.64938934	1.70135837	1.10757244	2.13145476	4.04599463	0.87055228	2.86744865	0.54996799	2.62957291	1.89210819	8.58609899	0.83462076	1.30676501
1576.400000	129	0	0	32.4	1.212769	4095.000000	7	1.97983879	0.65230110	2.13367736	0.92628234	0.59606559	0.17202111	2.37086699	0.90373351	0.75124235	1.17771169	1.14582464	0.18082172	0.58528250	0.22602514	0.81360242	0.35684731	2.25003694	1.40221303	1.32496875	1.64893022	1.70126842	1.10750683	2.13015684	4.04555555	0.87048394	2.86745700	0.54993779	2.62910866	1.89190080	8.58814269	0.83407634	1.30666127
1577.000000	129	0	0	32.4	1.212769	4095.000000	7	1.97966030	0.65227547	2.13377558	0.92624839	0.59576852	0.17196311	2.37084775	0.90372017	0.75117944	1.17766402	1.14566883	0.18080692	0.58526101	0.22601858	0.81355755	0.35683807	2.24971292	1.40209022	1.32493774	1.64885793	1.70125233	1.10742907	2.12946398	4.04541624	0.87050544	2.86739790	0.54995156	2.62894067	1.89175740	8.58881886	0.83377522	1.30660858
1577.500000	129	0	0	32.4	1.212158	4095.000000	7	1.97963142	0.65224807	2.13362393	0.92620541	0.59563370	0.17191950	2.37069212	0.90373089	0.75117873	1.17764483	1.14556315	0.18081031	0.58525110	0.22601682	0.81354226	0.35683132	2.24962495	1.40202125	1.32489865	1.64854510	1.70110463	1.10741512	2.12902115	4.04503528	0.87044658	2.86752931	0.54992937	2.62875880	1.89170341	8.58822446	0.83356259	1.30659924
1578.100000	129	0	0	32.4	1.213379	4095.000000	7	1.97961249	0.65224387	2.13369416	0.92625184	0.59565068	0.17190160	2.37067005	0.90368383	0.75119481	1.17768662	1.14556679	0.18080923	0.58526627	0.22601250	0.81354177	0.35684216	2.24971989	1.40208177	1.32496167	1.64867481	1.70123253	1.10745726	2.12916384	4.04523578	0.87049981	2.86752583	0.54992423	2.62905877	1.89174697	8.58876854	0.83353786	1.30663126
1578.700000	129	0	0	32.4	1.212158	4095.000000	7	1.97965367	0.65224917	2.13354150	0.92625688	0.59561396	0.17188691	2.37067005	0.90367546	0.75115296	1.17767424	1.14562085	0.18080229	0.58525721	0.22601250	0.81351465	0.35683061	2.24954985	1.40200753	1.32485113	1.64844512	1.70108607	1.10742135	2.12878201	4.04511231	0.87045195	2.86726093	0.54991971	2.62854789	1.89175922	8.58843202	0.83326632	1.30656555
1579.300000	129	0	0	32.4	1.212158	4095.000000	7	1.97951118	0.65221912	2.13341989	0.92622345	0.59539955	0.17184269	2.37063949	0.90366186	0.75108508	1.17758510	1.14550150	0.18080245	0.58525215	0.22600866	0.81347594	0.35681923	2.24943829	1.40192801	1.32480125	1.64841902	1.70100933	1.10738662	2.12834186	4.04514819	0.87043839	2.86741111	0.54991355	2.62842288	1.89156592	8.58719306	0.83307549	1.30654954
1579.800000	129	0	0	32.4	1.212769	4095.000000	7	1.97946763	0.65223724	2.13332526	0.92619109	0.59533800	0.17182112	2.37062760	0.90364591	0.75108083	1.17762410	1.14546233	0.18079474	0.58523256	0.22600834	0.81345967	0.35681728	2.24957024	1.40186714	1.32478205	1.64834153	1.70101469	1.10738365	2.12790586	4.04540252	0.87039898	2.86761345	0.54989917	2.62835974	1.89136993	8.58727167	0.83293963	1.30651586
1580.300000	129	0	0	32.4	1.213379	4095.000000	7	1.97945390	0.65221404	2.13329117	0.92621496	0.59528111	0.17180689	2.37049632	0.90368879	0.75105103	1.17762812	1.14543409	0.18079751	0.58523888	0.22600658	0.81345572	0.35680910	2.24949514	1.40176686	1.32480766	1.64820864	1.70107410	1.10737801	2.12788201	4.04526427	0.87042098	2.86741111	0.54989465	2.62834522	1.89141892	8.58741631	0.83281253	1.30648217
1580.900000	129	0	0	32.4	1.212769	4095.000000	7	1.97944775	0.65218311	2.13332526	0.92622000	0.59526010	0.17178700	2.37056932	0.90367311	0.75103188	1.17756343	1.14543439	0.18079520	0.58522792	0.22599553	0.81344019	0.35680466	2.24954181	1.40179677	1.32474093	1.64819539	1.70097509	1.10742135	2.12768662	4.04525477	0.87043250	2.86739233	0.54989732	2.62816465	1.89136539	8.58865217	0.83265596	1.30647550
1581.400000	129	0	0	32.4	1.212158	4095.000000	7	1.97941982	0.65219327	2.13325454	0.92620329	0.59521214	0.17177231	2.37062817	0.90369821	0.75101911	1.17758231	1.14536546	0.18079135	0.58523066	0.22600018	0.81341825	0.35680146	2.24948012	1.40177671	1.32480462	1.64825641	1.70097014	1.10738098	2.12780791	4.04543313	0.87041919	2.86744518	0.54988643	2.62833196	1.89137174	8.58958633	0.83269317	1.30649851
1582.000000	129	0	0	32.4	1.212158	4095.000000	7	1.97940325	0.65221316	2.13349265	0.92625369	0.59533205	0.17177705	2.37056083	0.90369821	0.75105482	1.17758541	1.14540130	0.18079381	0.58523445	0.22599329	0.81344759	0.35681763	2.24946028	1.40181154	1.32484911	1.64819258	1.70091115	1.10736614	2.12789774	4.04550173	0.87041152	2.86730959	0.54986137	2.62821263	1.89135405	8.58938187	0.83264822	1.30644915
1582.600000	129	0	0	32.4	1.213379	4095.000000	7	1.97935213	0.65222796	2.13344737	0.92618393	0.59527199	0.17176405	2.37055121	0.90371154	0.75102928	1.17758788	1.14538308	0.18079936	0.58523509	0.22599874	0.81344389	0.35679738	2.24943024	1.40173344	1.32481170	1.64818334	1.70104605	1.10735397	2.12779370	4.04554500	0.87042406	2.86736244	0.54985048	2.62827451	1.89134815	8.59010223	0.83268892	1.30655221
1583.100000	0	0	0	32.4	1.212769	4095.000000	0	1.97949367	0.65224321	2.13349520	0.92622398	0.59544286	0.17178088	2.37061855	0.90375652	0.75105718	1.17763833	1.14551031	0.18079736	0.58522434	0.22600146	0.81345276	0.35681195	2.24966089	1.40177460	1.32477767	1.64822630	1.70107121	1.10735486	2.12789368	4.04525161	0.87042047	2.86723033	0.54985726	2.62836795	1.89137310	8.58848548	0.83268043	1.30655788
1583.700000	0	0	0	32.4	1.212769	4095.000000	0	1.97946100	0.65224763	2.13350181	0.92620807	0.59544243	0.17176803	2.37054951	0.90375207	0.75105316	1.17761357	1.14544775	0.18079458	0.58522413	0.22600226	0.81344734	0.35680715	2.24961744	1.40163740	1.32478104	1.64805849	1.70110133	1.10737950	2.12806269	4.04511548	0.87045221	2.86756408	0.54992197	2.62875880	1.89149515	8.58959576	0.83279754	1.30652953
1584.300000	0	0	0	32.4	1.212769	4095.000000	0	1.97970102	0.65226265	2.13357000	0.92621576	0.59549762	0.17177904	2.37045897	0.90373403	0.75104843	1.17758912	1.14547083	0.18079150	0.58522729	0.22599569	0.81347347	0.35681035	2.24961905	1.40172429	1.32486495	1.64806532	1.70112072	1.10733973	2.12830480	4.04529699	0.87041305	2.86757451	0.54991314	2.62877522	1.89155458	8.58924976	0.83281702	1.30659690
1584.800000	0	0	0	32.4	1.213989	4095.000000	0	1.97968965	0.65224520	2.13359849	0.92621257	0.59554645	0.17178042	2.37040239	0.90373769	0.75105955	1.17760491	1.14550454	0.18079227	0.58522392	0.22600546	0.81346016	0.35681479	2.24953752	1.40175736	1.32486495	1.64804484	1.70113929	1.10734774	2.12833830	4.04505427	0.87040230	2.86770732	0.54989568	2.62875185	1.89158997	8.58968070	0.83279704	1.30652019
1585.300000	0	0	0	32.4	1.212769	4095.000000	0	1.97957319	0.65227392	2.13343770	0.92619003	0.59552607	0.17177644	2.37039956	0.90369559	0.75108059	1.17762131	1.14547600	0.18079967	0.58523024	0.22600706	0.81347569	0.35681639	2.24981108	1.40183652	1.32484203	1.64799506	1.70107864	1.10733527	2.12874900	4.04506060	0.87043967	2.86792290	0.54990944	2.62899940	1.89155503	8.58999527	0.83282426	1.30659290
1585.900000	0	0	0	32.4	1.212769	4095.000000	0	1.97966030	0.65225647	2.13354863	0.92621868	0.59552968	0.17177430	2.37044879	0.90368958	0.75110519	1.17760676	1.14543136	0.18079782	0.58521949	0.22600338	0.81346164	0.35681994	2.24971774	1.40184251	1.32488449	1.64819017	1.70114754	1.10737089	2.12869265	4.04513236	0.87047524	2.86783875	0.54992362	2.62891351	1.89161402	8.58992292	0.83285598	1.30656989
1586.500000	0	0	0	32.4	1.211548	4095.000000	0	1.97972753	0.65228364	2.13366770	0.92626802	0.59555112	0.17177705	2.37060044	0.90369847	0.75108201	1.17768105	1.14554645	0.18079366	0.58522560	0.22600722	0.81348457	0.35682243	2.24988726	1.40194419	1.32489460	1.64818134	1.70111783	1.10734685	2.12870026	4.04502578	0.87047319	2.86793472	0.54987904	2.62890783	1.89158362	8.58990090	0.83288369	1.30658923
1587.000000	0	0	0	32.4	1.212158	4095.000000	0	1.97976020	0.65228674	2.13366668	0.92628341	0.59558402	0.17177721	2.37055574	0.90369350	0.75107397	1.17765164	1.14551851	0.18079659	0.58524415	0.22600914	0.81348062	0.35682705	2.24984381	1.40187065	1.32489966	1.64833310	1.70118879	1.10737297	2.12873580	4.04530754	0.87049111	2.86804530	0.54985418	2.62897098	1.89166983	8.58969328	0.83286447	1.30655955
1587.600000	0	0	0	32.4	1.212158	4095.000000	0	1.97975215	0.65228497	2.13355728	0.92629004	0.59561566	0.17177522	2.37046350	0.90370370	0.75109880	1.17764421	1.14548996	0.18079582	0.58524035	0.22600882	0.81348432	0.35682350	2.25000636	1.40204236	1.32488618	1.64831583	1.70119457	1.10733973	2.12895311	4.04511231	0.87047678	2.86819274	0.54988397	2.62918698	1.89171929	8.59147401	0.83291965	1.30661825
1588.100000	0	0	0	32.4	1.212158	4095.000000	0	1.97983737	0.65227569	2.13353998	0.92626271	0.59565939	0.17178333	2.37053932	0.90367912	0.75112812	1.17767331	1.14551972	0.18079952	0.58521991	0.22601522	0.81348334	0.35682048	2.24998919	1.40197656	1.32489629	1.64840818	1.70114094	1.10733676	2.12888761	4.04524633	0.87049290	2.86809120	0.54986651	2.62924382	1.89164760	8.59005504	0.83293264	1.30660157
1588.700000	0	0	0	32.4	1.210327	4095.000000	0	1.97985536	0.65229624	2.13364989	0.92623831	0.59566088	0.17177644	2.37061685	0.90366108	0.75113546	1.17766898	1.14547630	0.18079921	0.58523340	0.22601154	0.81348679	0.35682616	2.24982289	1.40208388	1.32494246	1.64839854	1.70119828	1.10741571	2.12911256	4.04555450	0.87049188	2.86801053	0.54985973	2.62923561	1.89167164	8.58956745	0.83296186	1.30663593
1589.300000	0	0	0	32.4	1.212769	4095.000000	0	1.97984116	0.65229116	2.13360155	0.92628845	0.59570397	0.17177629	2.37041993	0.90369899	0.75110708	1.17763895	1.14548541	0.18080198	0.58524267	0.22600658	0.81351391	0.35683540	2.24997041	1.40210324	1.32486461	1.64850696	1.70127296	1.10743085	2.12905365	4.04515663	0.87050698	2.86806130	0.54987041	2.62928550	1.89175332	8.59058986	0.83299133	1.30668729
1589.800000	128	0	0	32.4	1.212769	4095.000000	1	1.97984068	0.65230220	2.13361223	0.92627783	0.59573879	0.17178562	2.37056705	0.90371442	0.75109951	1.17765598	1.14545990	0.18080522	0.58523298	0.22600850	0.81351243	0.35681746	2.24985400	1.40208318	1.32484911	1.64851780	1.70125398	1.10743530	2.12928978	4.04533287	0.87054306	2.86820318	0.54988582	2.62943899	1.89169161	8.58951083	0.83295037	1.30669796
1590.300000	128	0	0	32.4	1.211548	4095.000000	1	1.97980943	0.65232010	2.13382901	0.92627677	0.59588169	0.17180123	2.37053253	0.90377404	0.75112127	1.17768569	1.14548541	0.18080553	0.58524625	0.22600690	0.81354571	0.35683754	2.24984112	1.40207474	1.32481945	1.64840095	1.70113929	1.10741808	2.12875814	4.04526955	0.87048343	2.86819483	0.54984062	2.62875753	1.89145159	8.58776534	0.83269467	1.30658456
1590.900000	128	0	0	32.4	1.212158	4095.000000	1	1.97977629	0.65227149	2.13359900	0.92627439	0.59564134	0.17177476	2.37055517	0.90373508	0.75107255	1.17764360	1.14544897	0.18079489	0.58522623	0.22600482	0.81348506	0.35681941	2.24980679	1.40197199	1.32478811	1.64824758	1.70108937	1.10740829	2.12825201	4.04509648	0.87043992	2.86804669	0.54985356	2.62873733	1.89148153	8.59110586	0.83261252	1.30653653
1591.500000	128	0	0	32.4	1.212158	4095.000000	1	1.97972848	0.65226508	2.13352929	0.92624918	0.59566151	0.17176741	2.37032204	0.90376279	0.75112079	1.17764700	1.14547721	0.18079320	0.58522602	0.22600498	0.81351415	0.35682776	2.24976227	1.40189915	1.32482383	1.64823433	1.70112031	1.10741393	2.12849719	4.04497197	0.87043404	2.86817118	0.54985274	2.62878658	1.89142573	8.58874967	0.83262226	1.30654754
1592.000000	128	0	0	32.4	1.212158	4095.000000	1	1.97974457	0.65225978	2.13358679	0.92623088	0.59561905	0.17176833	2.37049688	0.90373115	0.75106286	1.17763802	1.14540949	0.18079566	0.58521275	0.22600642	0.81348629	0.35682865	2.24962709	1.40185904	1.32482821	1.64807977	1.70097220	1.10739345	2.12812715	4.04482107	0.87041279	2.86759676	0.54994252	2.62859146	1.89136675	8.59049863	0.83241254	1.30648351
1592.600000	128	0	0	32.4	1.212769	4095.000000	1	1.97972658	0.65223415	2.13346976	0.92625926	0.59544116	0.17174737	2.37033449	0.90368278	0.75102195	1.17761326	1.14541253	0.18078703	0.58521275	0.22599681	0.81343279	0.35681994	2.24970970	1.40177179	1.32477093	1.64808499	1.70100974	1.10737386	2.12791804	4.04472611	0.87037620	2.86727205	0.54985870	2.62835911	1.89125878	8.58824018	0.83233166	1.30645916
1593.100000	128	0	0	32.4	1.212769	4095.000000	1	1.97960302	0.65222354	2.13341430	0.92619931	0.59542184	0.17173238	2.37041936	0.90367232	0.75100421	1.17760800	1.14533298	0.18079119	0.58520074	0.22599329	0.81344907	0.35681408	2.24964640	1.40174575	1.32475003	1.64799506	1.70106172	1.10738247	2.12776883	4.04472928	0.87039002	2.86746743	0.54984494	2.62817034	1.89113403	8.58884716	0.83224753	1.30643248
1593.700000	128	0	0	32.4	1.213379	4095.000000	1	1.97955237	0.65224763	2.13338784	0.92621788	0.59537111	0.17172029	2.37040805	0.90364304	0.75098198	1.17756900	1.14529927	0.18079320	0.58520643	0.22599233	0.81340641	0.35680893	2.24953108	1.40165991	1.32471768	1.64784293	1.70102790	1.10736169	2.12789266	4.04471451	0.87041126	2.86745630	0.54986651	2.62863440	1.89130006	8.58962722	0.83234963	1.30650118
1594.300000	128	0	0	32.4	1.212158	4095.000000	1	1.97986057	0.65226309	2.13351504	0.92619931	0.59553647	0.17173544	2.37045897	0.90367337	0.75106333	1.17761543	1.14541587	0.18078533	0.58521970	0.22599906	0.81347914	0.35681977	2.24961207	1.40170952	1.32486158	1.64808177	1.70113640	1.10739078	2.12832612	4.04456996	0.87041459	2.86793124	0.54980508	2.62902972	1.89125061	8.58988517	0.83246447	1.30652219
1594.800000	128	0	0	32.4	1.212158	4095.000000	1	1.97981559	0.65226994	2.13347892	0.92615554	0.59565854	0.17174171	2.37045275	0.90369141	0.75106262	1.17764514	1.14543925	0.18079659	0.58521296	0.22599970	0.81348802	0.35682634	2.24963567	1.40191815	1.32481912	1.64816488	1.70113640	1.10745400	2.12860939	4.04490654	0.87042175	2.86774974	0.54982439	2.62901898	1.89117576	8.59141737	0.83248369	1.30653954
1595.400000	128	0	0	32.4	1.212158	4095.000000	1	1.97978339	0.65224166	2.13349469	0.92619056	0.59567956	0.17175334	2.37053706	0.90369062	0.75108414	1.17764638	1.14542194	0.18079659	0.58520832	0.22599585	0.81347101	0.35682083	2.24969092	1.40187136	1.32476014	1.64795974	1.70107534	1.10744064	2.12834033	4.04520095	0.87038490	2.86757590	0.54978310	2.62883394	1.89107551	8.59158100	0.83240530	1.30643882
1595.900000	128	0	0	32.4	1.212158	4095.000000	1	1.97968303	0.65222222	2.13346009	0.92618260	0.59560101	0.17174186	2.37036504	0.90368330	0.75103519	1.17763493	1.14541860	0.18079088	0.58520938	0.22600130	0.81346263	0.35682030	2.24975637	1.40185306	1.32474464	1.64796014	1.70105801	1.10740740	2.12816166	4.04506166	0.87039898	2.86752444	0.54977694	2.62845381	1.89108867	8.59137332	0.83230869	1.30642548
1596.500000	128	0	0	32.4	1.213379	4095.000000	1	1.97959402	0.65220587	2.13332271	0.92618366	0.59547045	0.17172488	2.37059139	0.90366997	0.75099333	1.17763245	1.14535970	0.18078703	0.58520495	0.22599505	0.81345449	0.35680413	2.24960081	1.40170213	1.32473150	1.64788307	1.70103120	1.10736852	2.12796169	4.04478203	0.87030531	2.86754044	0.54978413	2.62854032	1.89110091	8.59135129	0.83221558	1.30637278
1597.000000	128	0	0	32.4	1.213379	4095.000000	1	1.97958266	0.65222200	2.13344330	0.92617544	0.59547130	0.17171539	2.37057101	0.90373115	0.75096023	1.17760831	1.14528530	0.18078348	0.58521696	0.22599601	0.81341923	0.35681177	2.24964104	1.40167926	1.32478104	1.64790836	1.70108937	1.10743144	2.12804035	4.04473877	0.87033141	2.86755365	0.54976975	2.62876827	1.89092447	8.59242754	0.83224254	1.30641480
1597.600000	128	0	0	32.4	1.212769	4095.000000	1	1.97939852	0.65220609	2.13340310	0.92619241	0.59549699	0.17171371	2.37047482	0.90370527	0.75093611	1.17762441	1.14536121	0.18078903	0.58521191	0.22599954	0.81343625	0.35680502	2.24948871	1.40168559	1.32484675	1.64792602	1.70108854	1.10740680	2.12804391	4.04462271	0.87036622	2.86766699	0.54977961	2.62874869	1.89090269	8.59056155	0.83225253	1.30644248
1598.200000	128	0	0	32.4	1.212158	4095.000000	1	1.97944869	0.65221581	2.13344381	0.92615183	0.59554093	0.17171524	2.37066325	0.90374031	0.75092618	1.17763957	1.14536850	0.18078456	0.58519589	0.22599217	0.81344981	0.35681053	2.24952142	1.40167750	1.32485720	1.64785096	1.70104935	1.10737475	2.12787490	4.04438321	0.87031785	2.86742015	0.54978290	2.62861546	1.89090405	8.59221668	0.83209278	1.30632376
1598.700000	128	0	0	32.4	1.212769	4095.000000	1	1.97939615	0.65216831	2.13328812	0.92608843	0.59534479	0.17169749	2.37046067	0.90374397	0.75091412	1.17760676	1.14522762	0.18078610	0.58520327	0.22598849	0.81342318	0.35679844	2.24936588	1.40154945	1.32473756	1.64776546	1.70092187	1.10741274	2.12751156	4.04423024	0.87030250	2.86737773	0.54976729	2.62837047	1.89081289	8.59164708	0.83203088	1.30629909
1599.300000	128	0	0	32.4	1.213379	4095.000000	1	1.97941982	0.65216102	2.13324589	0.92610965	0.59531614	0.17168526	2.37045558	0.90371703	0.75091034	1.17756281	1.14529715	0.18078441	0.58518683	0.22598833	0.81339729	0.35680591	2.24936535	1.40157020	1.32470555	1.64768679	1.70097963	1.10739463	2.12733092	4.04403086	0.87028765	2.86752792	0.54974818	2.62844498	1.89064962	8.58973732	0.83198695	1.30634144
1599.800000	128	0	0	32.4	1.212158	4095.000000	1	1.97927403	0.65217538	2.13321333	0.92612398	0.59530213	0.17168266	2.37052574	0.90368723	0.75088764	1.17762348	1.14524219	0.18078641	0.58518830	0.22598945	0.81337708	0.35680200	2.24940450	1.40147557	1.32476789	1.64766552	1.70102171	1.10736406	2.12741160	4.04408150	0.87026642	2.86738608	0.54972846	2.62826945	1.89068590	8.59041053	0.83190759	1.30632376
1600.400000	128	0	0	32.4	1.212158	4095.000000	1	1.97922102	0.65214842	2.13324131	0.92608259	0.59528727	0.17167699	2.37045671	0.90366134	0.75088740	1.17755786	1.14529381	0.18078333	0.58517882	0.22598817	0.81337363	0.35681017	2.24946993	1.40156774	1.32469780	1.64763782	1.70097427	1.10738306	2.12737811	4.04405512	0.87027256	2.86740137	0.54974058	2.62837489	1.89066821	8.59096113	0.83184046	1.30629042
1600.900000	128	0	0	32.4	1.213989	4095.000000	3	1.97909890	0.65211970	2.13303222	0.92609878	0.59487218	0.17164502	2.37051047	0.90369978	0.75079850	1.17764669	1.14518055	0.18077531	0.58517798	0.22598081	0.81328660	0.35679187	2.25047047	1.40266987	1.32516255	1.64868444	1.70159399	1.10775500	2.13106693	4.04556505	0.87064800	2.86942758	0.54997683	2.63132774	1.89207188	8.59678824	0.83328630	1.30685741
1601.500000	128	0	0	32.4	1.213379	4095.000000	3	1.97917936	0.65217449	2.13320315	0.92616270	0.59499037	0.17163615	2.37054272	0.90372906	0.75081718	1.17766805	1.14529836	0.18078194	0.58517756	0.22598913	0.81331890	0.35680360	2.25075649	1.40279941	1.32524917	1.64878645	1.70155974	1.10774669	2.13172318	4.04575925	0.87065236	2.86920005	0.54991252	2.63121269	1.89209458	8.59566703	0.83350163	1.30684540
1602.000000	128	0	0	32.4	1.212769	4095.000000	3	1.97979712	0.65231524	2.13384835	0.92632028	0.59593796	0.17172916	2.37082794	0.90384124	0.75106593	1.17785687	1.14542285	0.18080414	0.58523129	0.22601106	0.81349147	0.35685300	2.25079084	1.40285468	1.32527614	1.64897039	1.70153333	1.10776332	2.13176131	4.04581941	0.87067718	2.86925780	0.54992999	2.63134101	1.89214087	8.59629059	0.83359657	1.30691312
1602.600000	128	0	0	32.4	1.212158	4095.000000	3	1.97998036	0.65236651	2.13406821	0.92638395	0.59639415	0.17179725	2.37094396	0.90386321	0.75117282	1.17798812	1.14558259	0.18081370	0.58526143	0.22602450	0.81362067	0.35688232	2.25069746	1.40277266	1.32529973	1.64900412	1.70155107	1.10778291	2.13166370	4.04573603	0.87068819	2.86941575	0.54992814	2.63121332	1.89227067	8.59557885	0.83360007	1.30690544
1603.200000	128	0	0	32.4	1.213379	4095.000000	3	1.98008027	0.65237534	2.13401731	0.92640995	0.59657302	0.17183703	2.37097452	0.90388910	0.75117589	1.17802094	1.14570406	0.18081817	0.58526691	0.22602738	0.81370229	0.35689796	2.25082948	1.40286172	1.32529131	1.64908767	1.70161751	1.10773541	2.13171352	4.04597352	0.87072377	2.86930581	0.54996224	2.63131573	1.89234238	8.59681658	0.83364854	1.30692379
1603.700000	128	0	0	32.4	1.213379	4095.000000	3	1.98007458	0.65238706	2.13403156	0.92642693	0.59665736	0.17185386	2.37094226	0.90388596	0.75119789	1.17804756	1.14560931	0.18081971	0.58527070	0.22604243	0.81371190	0.35690418	2.25067224	1.40273077	1.32529940	1.64899810	1.70162989	1.10773660	2.13151170	4.04597563	0.87074732	2.86912351	0.54994909	2.63124113	1.89242499	8.59658665	0.83365254	1.30689343
1604.300000	128	0	0	32.4	1.211548	4095.000000	3	1.98013141	0.65237932	2.13415473	0.92637414	0.59669773	0.17187207	2.37105320	0.90390871	0.75122532	1.17805561	1.14560233	0.18081632	0.58528060	0.22603090	0.81370327	0.35689973	2.25070068	1.40276949	1.32529299	1.64896517	1.70158161	1.10772650	2.13150661	4.04610652	0.87072095	2.86927311	0.54997107	2.63150348	1.89248900	8.59541195	0.83365379	1.30694080
1604.800000	128	0	0	32.4	1.213379	4095.000000	3	1.98009116	0.65238971	2.13408246	0.92637493	0.59667584	0.17187880	2.37118282	0.90392153	0.75121752	1.17809493	1.14564666	0.18082156	0.58529662	0.22603539	0.81372621	0.35690204	2.25071195	1.40275541	1.32525322	1.64903545	1.70153952	1.10775768	2.13151525	4.04614136	0.87076933	2.86925223	0.55000066	2.63152371	1.89251079	8.59550957	0.83368452	1.30690544
1605.400000	128	0	0	32.4	1.213989	4095.000000	3	1.98006085	0.65239744	2.13412470	0.92636963	0.59669751	0.17188400	2.37092415	0.90393120	0.75120333	1.17804973	1.14569040	0.18082711	0.58529978	0.22604387	0.81370549	0.35690329	2.25088798	1.40278815	1.32534760	1.64904670	1.70148175	1.10777311	2.13159964	4.04611919	0.87076831	2.86935869	0.54998669	2.63137578	1.89251033	8.59719457	0.83369326	1.30693246
1605.900000	128	0	0	32.4	1.212158	4095.000000	3	1.98010678	0.65239987	2.13419494	0.92639748	0.59667584	0.17188217	2.37110867	0.90398769	0.75123928	1.17811196	1.14570437	0.18082172	0.58528777	0.22603555	0.81371832	0.35690346	2.25088959	1.40277336	1.32535603	1.64914792	1.70164970	1.10776332	2.13159863	4.04598091	0.87081080	2.86914926	0.55000292	2.63155089	1.89244996	8.59677249	0.83372449	1.30694647
1606.500000	128	0	0	32.4	1.213379	4095.000000	3	1.98012099	0.65241136	2.13422294	0.92636857	0.59668030	0.17188921	2.37113244	0.90396206	0.75126387	1.17810112	1.14562115	0.18082557	0.58528798	0.22603923	0.81371733	0.35691004	2.25080855	1.40263502	1.32536682	1.64908004	1.70160884	1.10775085	2.13164184	4.04636621	0.87080184	2.86955493	0.54998093	2.63158567	1.89262745	8.59618351	0.83372025	1.30699284
1607.100000	128	0	0	32.4	1.213989	4095.000000	3	1.98012430	0.65242396	2.13424890	0.92639722	0.59666033	0.17189196	2.37102490	0.90393277	0.75126553	1.17812961	1.14560718	0.18082819	0.58527850	0.22604019	0.81370722	0.35689245	2.25069960	1.40266424	1.32537727	1.64901256	1.70158945	1.10775085	2.13156152	4.04639366	0.87078316	2.86942897	0.55000826	2.63153762	1.89261519	8.59552217	0.83374973	1.30701386
1607.600000	128	0	0	32.4	1.212158	4095.000000	3	1.98015792	0.65241048	2.13437717	0.92641950	0.59663441	0.17189915	2.37098584	0.90390427	0.75123644	1.17812899	1.14569465	0.18082310	0.58528756	0.22603218	0.81374815	0.35690044	2.25098190	1.40272197	1.32532906	1.64910896	1.70158738	1.10781765	2.13138614	4.04614769	0.87079544	2.86917987	0.55003209	2.63144405	1.89261201	8.59472552	0.83370600	1.30702454
1608.200000	128	0	0	32.4	1.212158	4095.000000	3	1.98021712	0.65241777	2.13430285	0.92642216	0.59664058	0.17189502	2.37102490	0.90389799	0.75124069	1.17808471	1.14568645	0.18082572	0.58528819	0.22603619	0.81371067	0.35691022	2.25081606	1.40263362	1.32536109	1.64913466	1.70163278	1.10778261	2.13155440	4.04604002	0.87078828	2.86918544	0.55003846	2.63145543	1.89264924	8.59493963	0.83374423	1.30697817
1608.700000	128	0	0	32.4	1.211548	4095.000000	3	1.98024932	0.65243103	2.13435375	0.92640120	0.59666798	0.17189303	2.37089585	0.90393434	0.75125370	1.17812806	1.14569252	0.18082665	0.58527913	0.22604259	0.81372152	0.35690613	2.25065775	1.40270542	1.32535232	1.64920455	1.70158037	1.10774788	2.13147713	4.04634721	0.87082719	2.86935661	0.54998915	2.63145480	1.89267148	8.59520727	0.83374973	1.30701987
1609.300000	128	0	0	32.4	1.211548	4095.000000	3	1.98024079	0.65242595	2.13434764	0.92642083	0.59666097	0.17189288	2.37083473	0.90393042	0.75129840	1.17805623	1.14575448	0.18082495	0.58526859	0.22603955	0.81370475	0.35689813	2.25075434	1.40274168	1.32539412	1.64913225	1.70155685	1.10774432	2.13139884	4.04595241	0.87081771	2.86928285	0.54999634	2.63146428	1.89279269	8.59466255	0.83377247	1.30699151
1609.800000	128	0	0	32.4	1.213379	4095.000000	3	1.98021996	0.65242551	2.13431201	0.92640810	0.59663696	0.17189349	2.37101811	0.90392571	0.75128610	1.17809834	1.14567552	0.18082218	0.58528102	0.22603875	0.81371979	0.35690808	2.25079942	1.40274239	1.32542210	1.64925195	1.70172976	1.10771908	2.13132869	4.04626592	0.87081951	2.86927520	0.55002367	2.63145164	1.89289076	8.59620871	0.83376522	1.30700219
1610.400000	128	0	0	32.4	1.212158	4095.000000	3	1.98020907	0.65245379	2.13442553	0.92647310	0.59665800	0.17189303	2.37088453	0.90389930	0.75130644	1.17813611	1.14573474	0.18082387	0.58527702	0.22604227	0.81369464	0.35690968	2.25060677	1.40278111	1.32538030	1.64920174	1.70166001	1.10776302	2.13142324	4.04612552	0.87083333	2.86929677	0.55002511	2.63137768	1.89280268	8.59400769	0.83376397	1.30699952
1611.000000	128	0	0	32.4	1.211548	4095.000000	3	1.98036818	0.65246241	2.13441534	0.92643463	0.59664652	0.17189058	2.37080587	0.90388492	0.75126908	1.17812341	1.14572927	0.18082326	0.58526501	0.22603523	0.81368527	0.35690577	2.25060677	1.40274731	1.32540356	1.64925075	1.70175039	1.10781319	2.13133327	4.04652034	0.87082795	2.86936704	0.55000312	2.63147946	1.89290619	8.59393213	0.83372225	1.30696716
1611.500000	128	0	0	32.4	1.212158	4095.000000	3	1.98021238	0.65244694	2.13450952	0.92642799	0.59667223	0.17189288	2.37084209	0.90389799	0.75127593	1.17807419	1.14569617	0.18081925	0.58528440	0.22603491	0.81369883	0.35690133	2.25085363	1.40281455	1.32537558	1.64929132	1.70168354	1.10778321	2.13138258	4.04651612	0.87082565	2.86919587	0.55001935	2.63133659	1.89291210	8.59496482	0.83376022	1.30699351
1612.100000	128	0	0	32.4	1.211548	4095.000000	3	1.98024316	0.65245622	2.13449068	0.92644630	0.59667032	0.17188967	2.37107640	0.90391734	0.75128303	1.17807419	1.14566276	0.18082172	0.58528503	0.22603587	0.81370771	0.35690631	2.25086329	1.40279765	1.32536412	1.64919612	1.70163938	1.10776599	2.13127278	4.04645594	0.87083026	2.86933225	0.55004832	2.63143647	1.89285126	8.59462477	0.83372699	1.30696015
1612.600000	128	0	0	32.4	1.212769	4095.000000	3	1.98025832	0.65245512	2.13441636	0.92647098	0.59666989	0.17188416	2.37097056	0.90393382	0.75129651	1.17808936	1.14568432	0.18081632	0.58529240	0.22603411	0.81372029	0.35690418	2.25082840	1.40277160	1.32535906	1.64924633	1.70165506	1.10775560	2.13133937	4.04651717	0.87083487	2.86929955	0.55002880	2.63159388	1.89292345	8.59611737	0.83375673	1.30700986
1613.200000	128	0	0	32.4	1.213379	4095.000000	3	1.98028720	0.65246749	2.13463984	0.92643277	0.59665290	0.17189089	2.37090151	0.90395893	0.75127783	1.17810391	1.14566367	0.18081987	0.58529283	0.22603651	0.81369785	0.35690613	2.25087939	1.40276527	1.32542345	1.64922223	1.70162081	1.10769890	2.13135970	4.04669771	0.87082207	2.86959598	0.55001360	2.63180379	1.89310098	8.59676304	0.83378546	1.30708092
1613.700000	128	0	0	32.4	1.213989	4095.000000	3	1.98008453	0.65246992	2.13458537	0.92645983	0.59665439	0.17188768	2.37096377	0.90393722	0.75132395	1.17806800	1.14572077	0.18081863	0.58527196	0.22604227	0.81370278	0.35690080	2.25074790	1.40277090	1.32536513	1.64925356	1.70167735	1.10769860	2.13124127	4.04621525	0.87085637	2.86909220	0.55003497	2.63175131	1.89304377	8.59511596	0.83377047	1.30701753
1614.300000	128	0	0	32.5	1.212769	4095.000000	3	1.98017592	0.65247191	2.13447236	0.92647973	0.59666819	0.17188507	2.37092868	0.90393722	0.75132702	1.17808812	1.14565243	0.18081385	0.58526796	0.22603955	0.81370599	0.35690133	2.25081069	1.40273183	1.32536412	1.64921098	1.70168725	1.10769088	2.13134039	4.04639366	0.87082667	2.86975118	0.55003805	2.63180695	1.89318180	8.59601344	0.83375598	1.30703588
1614.800000	128	0	0	32.5	1.212769	4095.000000	3	1.98022422	0.65247346	2.13454006	0.92648636	0.59665523	0.17188813	2.37106056	0.90392284	0.75127570	1.17809555	1.14570103	0.18081848	0.58529114	0.22604227	0.81370673	0.35690027	2.25086222	1.40275893	1.32530614	1.64921741	1.70165382	1.10771196	2.13130531	4.04648656	0.87083768	2.86967601	0.55005141	2.63160463	1.89316182	8.59565128	0.83377347	1.30704255
1615.400000	128	0	0	32.5	1.212158	4095.000000	3	1.98022469	0.65247191	2.13456144	0.92648743	0.59664886	0.17188936	2.37108999	0.90388439	0.75128752	1.17805530	1.14570133	0.18081971	0.58527491	0.22604227	0.81370574	0.35690311	2.25083699	1.40274978	1.32540996	1.64935117	1.70170623	1.10769266	2.13116858	4.04625008	0.87085304	2.86961338	0.55005736	2.63168556	1.89312141	8.59683548	0.83376822	1.30702854
1616.000000	128	0	0	32.5	1.213379	4095.000000	3	1.98017734	0.65247567	2.13450850	0.92645718	0.59666225	0.17188630	2.37096490	0.90385066	0.75130999	1.17810453	1.14567977	0.18081740	0.58527428	0.22604339	0.81370870	0.35689796	2.25086168	1.40280786	1.32542412	1.64930297	1.70170912	1.10768851	2.13140647	4.04626381	0.87083743	2.86959181	0.55011613	2.63175510	1.89307600	8.59557256	0.83374773	1.30701686
1616.500000	128	0	0	32.5	1.213379	4095.000000	3	1.98027536	0.65248716	2.13454719	0.92648955	0.59663654	0.17188431	2.37085850	0.90384935	0.75126056	1.17808440	1.14565517	0.18082572	0.58528166	0.22603875	0.81369168	0.35691164	2.25088046	1.40274203	1.32537120	1.64931864	1.70163897	1.10775441	2.13125092	4.04653723	0.87085304	2.86957928	0.55013256	2.63172981	1.89315955	8.59686698	0.83372150	1.30704255
1617.100000	128	0	0	32.5	1.213379	4095.000000	6	1.98066845	0.65256075	2.13477883	0.92651343	0.59726915	0.17192348	2.37114036	0.90379757	0.75145829	1.17802868	1.14586777	0.18083451	0.58530421	0.22604531	0.81385246	0.35692941	2.25071087	1.40274943	1.32512446	1.64909329	1.70127956	1.10751455	2.13015480	4.04545845	0.87053436	2.86802374	0.54998874	2.62989825	1.89221394	8.59326477	0.83288794	1.30664760
1617.700000	128	0	0	32.5	1.212769	4095.000000	6	1.97965651	0.65228364	2.13390891	0.92621894	0.59561502	0.17176726	2.37076399	0.90369768	0.75104938	1.17767176	1.14530959	0.18079088	0.58520221	0.22599777	0.81344340	0.35681710	2.24989155	1.40202090	1.32495864	1.64848447	1.70114382	1.10745281	2.12824643	4.04535292	0.87052515	2.86808007	0.54998196	2.62938025	1.89189399	8.59418714	0.83253762	1.30656222
1618.200000	128	0	0	32.5	1.213379	4095.000000	6	1.97951497	0.65224012	2.13370433	0.92625343	0.59544201	0.17171922	2.37056592	0.90368252	0.75095597	1.17767671	1.14529472	0.18078533	0.58519884	0.22598897	0.81340247	0.35680999	2.24980518	1.40185095	1.32488382	1.64843107	1.70115249	1.10738187	2.12774042	4.04509437	0.87047422	2.86819970	0.54989855	2.62914655	1.89184498	8.59120970	0.83236985	1.30647917
1618.700000	128	0	0	32.5	1.212158	4095.000000	6	1.97941177	0.65223503	2.13373639	0.92619507	0.59538873	0.17169795	2.37069891	0.90366212	0.75091672	1.17763710	1.14525919	0.18077840	0.58518093	0.22599105	0.81338176	0.35680839	2.24962441	1.40181753	1.32479384	1.64829295	1.70103120	1.10741007	2.12743900	4.04520518	0.87044683	2.86801400	0.54994170	2.62898993	1.89160676	8.59303814	0.83215967	1.30642648
1619.300000	129	0	0	32.5	1.212158	4095.000000	6	1.97924799	0.65219593	2.13362444	0.92618233	0.59532123	0.17167286	2.37066043	0.90367572	0.75090183	1.17760676	1.14526769	0.18077578	0.58519378	0.22598545	0.81334108	0.35680022	2.24957667	1.40177847	1.32479755	1.64824035	1.70104151	1.10739345	2.12720560	4.04504161	0.87046270	2.86804947	0.54990410	2.62892930	1.89158090	8.59355752	0.83210301	1.30644349
1619.900000	129	0	0	32.5	1.212158	4095.000000	6	1.97932562	0.65218863	2.13368856	0.92617517	0.59531316	0.17165420	2.37045897	0.90364460	0.75086683	1.17756838	1.14518511	0.18077254	0.58517440	0.22598369	0.81333147	0.35679436	2.24955683	1.40176862	1.32478643	1.64819418	1.70095323	1.10727354	2.12682005	4.04483796	0.87041945	2.86796324	0.54986466	2.62860472	1.89147564	8.59274228	0.83195501	1.30644382
1620.400000	129	0	0	32.5	1.212158	4095.000000	6	1.97925225	0.65217052	2.13360460	0.92613910	0.59522763	0.17163997	2.37034920	0.90367075	0.75083420	1.17754084	1.14515414	0.18077285	0.58514511	0.22597665	0.81333517	0.35679240	2.24933639	1.40166026	1.32474869	1.64794970	1.70095776	1.10728868	2.12678556	4.04444863	0.87041177	2.86808007	0.54987123	2.62871460	1.89137945	8.59216633	0.83191657	1.30638179
1621.000000	129	0	0	32.5	1.214600	4095.000000	6	1.97915948	0.65215859	2.13350130	0.92613618	0.59524970	0.17163447	2.37049236	0.90370893	0.75081931	1.17752536	1.14519118	0.18076976	0.58516786	0.22598353	0.81333024	0.35678991	2.24948120	1.40166132	1.32479047	1.64794047	1.70094993	1.10731094	2.12686266	4.04422708	0.87036161	2.86817118	0.54984103	2.62858704	1.89131594	8.59180128	0.83188114	1.30633777
1621.500000	129	0	0	32.5	1.213989	4095.000000	6	1.97904731	0.65214732	2.13330440	0.92613406	0.59518624	0.17162177	2.37067401	0.90367755	0.75080323	1.17753248	1.14518055	0.18077192	0.58517271	0.22597473	0.81331594	0.35679258	2.24924307	1.40163915	1.32477295	1.64775382	1.70089341	1.10728601	2.12666078	4.04426822	0.87034012	2.86792081	0.54982583	2.62838057	1.89111362	8.59048289	0.83175387	1.30636278
1622.100000	129	0	0	32.5	1.212769	4095.000000	6	1.97891717	0.65211815	2.13343160	0.92614573	0.59511982	0.17161580	2.37050820	0.90363624	0.75082829	1.17750525	1.14522002	0.18076714	0.58516070	0.22597905	0.81329104	0.35678831	2.24935945	1.40159764	1.32467859	1.64788267	1.70100479	1.10726167	2.12658064	4.04428826	0.87036724	2.86815658	0.54985767	2.62850559	1.89121478	8.59046087	0.83169248	1.30636745
1622.700000	129	0	0	32.5	1.212158	4095.000000	6	1.97892095	0.65212324	2.13341023	0.92613750	0.59513807	0.17161091	2.37055913	0.90365480	0.75077202	1.17752134	1.14518147	0.18076514	0.58515775	0.22597633	0.81331421	0.35678174	2.24937554	1.40162895	1.32466411	1.64790394	1.70100603	1.10728393	2.12658165	4.04390006	0.87034395	2.86806338	0.54981392	2.62868744	1.89113675	8.59184219	0.83171694	1.30633744
1623.200000	129	0	0	32.5	1.211548	4095.000000	6	1.97891149	0.65213826	2.13344381	0.92614864	0.59517075	0.17161259	2.37064118	0.90362526	0.75076304	1.17750587	1.14522579	0.18077069	0.58516281	0.22597313	0.81334454	0.35678192	2.24922590	1.40166097	1.32469140	1.64791839	1.70097509	1.10727680	2.12670288	4.04409943	0.87032834	2.86769620	0.54981330	2.62853337	1.89120389	8.59216318	0.83175736	1.30636211
1623.700000	129	0	0	32.5	1.212158	4095.000000	6	1.97894556	0.65213495	2.13353183	0.92613220	0.59527793	0.17161244	2.37059025	0.90358865	0.75080512	1.17755012	1.14523521	0.18076668	0.58516070	0.22597553	0.81336869	0.35679187	2.24938036	1.40169615	1.32471195	1.64788507	1.70088929	1.10734596	2.12693267	4.04410154	0.87032425	2.86773375	0.54981761	2.62873733	1.89110863	8.59157785	0.83179005	1.30633677
1624.300000	129	0	0	32.5	1.212158	4095.000000	6	1.97879933	0.65213605	2.13340361	0.92611204	0.59528154	0.17161244	2.37070174	0.90362526	0.75078432	1.17756065	1.14527164	0.18077362	0.58517229	0.22597377	0.81335514	0.35678636	2.24945599	1.40172288	1.32465534	1.64776425	1.70097509	1.10733676	2.12690578	4.04398445	0.87029021	2.86790690	0.54982111	2.62862114	1.89092673	8.59110901	0.83169722	1.30629975
1624.900000	129	0	0	32.5	1.213989	4095.000000	6	1.97876999	0.65211108	2.13345958	0.92608366	0.59524249	0.17160494	2.37053763	0.90363127	0.75077013	1.17753682	1.14532660	0.18077131	0.58514932	0.22596913	0.81334478	0.35678618	2.24925755	1.40161242	1.32472307	1.64768839	1.70089506	1.10729758	2.12675817	4.04419543	0.87028202	2.86783736	0.54980878	2.62832186	1.89092583	8.58975934	0.83163933	1.30629375
1625.400000	129	0	0	32.5	1.212158	4095.000000	6	1.97879602	0.65210269	2.13338530	0.92607305	0.59525183	0.17159194	2.37043351	0.90360538	0.75077179	1.17755786	1.14518814	0.18076483	0.58513499	0.22596769	0.81333566	0.35678494	2.24930152	1.40160644	1.32463681	1.64768599	1.70095364	1.10726879	2.12674701	4.04401609	0.87027870	2.86775183	0.54977509	2.62838436	1.89092038	8.59045143	0.83158269	1.30623739
1626.000000	129	0	0	32.5	1.212158	4095.000000	6	1.97875627	0.65207242	2.13336087	0.92610594	0.59525522	0.17158980	2.37036108	0.90364931	0.75077249	1.17755879	1.14523217	0.18076637	0.58514742	0.22596801	0.81336204	0.35678156	2.24938465	1.40166097	1.32464490	1.64770485	1.70105141	1.10730767	2.12702550	4.04416589	0.87029840	2.86786726	0.54977057	2.62873796	1.89095213	8.59034132	0.83171993	1.30626874
1626.600000	129	0	0	32.5	1.210938	4095.000000	6	1.97877472	0.65208634	2.13349571	0.92611575	0.59536198	0.17160066	2.37052688	0.90364617	0.75073065	1.17756374	1.14513350	0.18076560	0.58516133	0.22597025	0.81339064	0.35678032	2.24933102	1.40170565	1.32467320	1.64767876	1.70097220	1.10732667	2.12689563	4.04432519	0.87035598	2.86789856	0.54980940	2.62906698	1.89102335	8.59090449	0.83190534	1.30639480
1627.100000	129	0	0	32.5	1.212158	4095.000000	6	1.97893136	0.65212832	2.13359798	0.92612238	0.59567404	0.17163095	2.37063496	0.90368906	0.75079827	1.17763493	1.14524523	0.18077069	0.58516428	0.22597777	0.81345252	0.35681142	2.24968073	1.40199592	1.32478441	1.64793846	1.70110752	1.10740859	2.12811953	4.04438638	0.87042585	2.86828038	0.54979070	2.62966197	1.89137220	8.59379992	0.83228373	1.30651986
1627.700000	129	0	0	32.5	1.212769	4095.000000	7	1.97926361	0.65221692	2.13365548	0.92619056	0.59619598	0.17168633	2.37074079	0.90372723	0.75092051	1.17773893	1.14537457	0.18078734	0.58521001	0.22599601	0.81357358	0.35684074	2.25008361	1.40248191	1.32499975	1.64865312	1.70170954	1.10777371	2.13218690	4.04595663	0.87128087	2.87280959	0.55011613	2.63922281	1.89631187	8.60687065	0.83773429	1.30862760
1628.300000	129	0	0	32.5	1.212769	4095.000000	7	1.98370483	0.65330971	2.13803966	0.92739907	0.60653760	0.17246606	2.37260174	0.90431046	0.75307330	1.17923216	1.14756257	0.18097836	0.58569582	0.22620441	0.81561749	0.35734550	2.25544383	1.40934910	1.32691579	1.65605414	1.70445377	1.10912833	2.15677327	4.05009709	0.87240592	2.87890605	0.55057234	2.64892910	1.89948179	8.61331836	0.84452495	1.30967907
1628.800000	129	0	0	32.5	1.212158	4095.000000	7	1.98553893	0.65368145	2.13963875	0.92778353	0.61266590	0.17309756	2.37322938	0.90449122	0.75374074	1.18001274	1.14852849	0.18105776	0.58581998	0.22625996	0.81626450	0.35747901	2.25657618	1.41008377	1.32697112	1.65683310	1.70412897	1.10903623	2.15905843	4.04907097	0.87180333	2.87444058	0.55046916	2.64271347	1.89626548	8.60453912	0.84298998	1.30835548
1629.300000	129	0	0	32.5	1.211548	4095.000000	7	1.98238660	0.65292855	2.13649169	0.92688891	0.60415554	0.17280749	2.37173873	0.90399659	0.75227694	1.17900508	1.14700656	0.18094104	0.58550379	0.22613334	0.81495891	0.35714268	2.25327971	1.40582762	1.32568675	1.65215395	1.70234229	1.10813149	2.14434592	4.04579092	0.87094008	2.86926685	0.55011428	2.63451458	1.89325128	8.59469403	0.83873344	1.30727943
1629.900000	129	0	0	32.5	1.213379	4095.000000	7	1.98037339	0.65242727	2.13452632	0.92639642	0.59908335	0.17237757	2.37093434	0.90372802	0.75147201	1.17828380	1.14605610	0.18085548	0.58532865	0.22605203	0.81414842	0.35694647	2.25129644	1.40386179	1.32516828	1.65018772	1.70176319	1.10772977	2.13680507	4.04454464	0.87063137	2.86876452	0.55000888	2.63226602	1.89233013	8.59661815	0.83687400	1.30696582
1630.500000	129	0	0	32.5	1.212158	4095.000000	7	1.97991170	0.65231657	2.13410943	0.92627120	0.59776851	0.17217798	2.37066552	0.90370553	0.75122012	1.17805313	1.14580733	0.18082650	0.58526585	0.22602738	0.81391930	0.35689618	2.25083001	1.40327436	1.32505098	1.64953959	1.70168106	1.10767782	2.13468566	4.04448028	0.87059169	2.86891549	0.54999347	2.63215915	1.89222937	8.59741823	0.83631476	1.30691545
1631.000000	129	0	0	32.5	1.212769	4095.000000	7	1.97986483	0.65230795	2.13408806	0.92628553	0.59759545	0.17211171	2.37075380	0.90371416	0.75122911	1.17799617	1.14558167	0.18082095	0.58525784	0.22602274	0.81387589	0.35689369	2.25064218	1.40309479	1.32495358	1.64938130	1.70149289	1.10764873	2.13317772	4.04384837	0.87050211	2.86877357	0.54990472	2.63135998	1.89175695	8.59687013	0.83553031	1.30668262
1631.600000	129	0	0	32.5	1.211548	4095.000000	7	1.97953864	0.65224078	2.13382749	0.92617517	0.59689342	0.17200994	2.37055121	0.90365925	0.75107113	1.17788658	1.14549513	0.18080707	0.58522055	0.22600402	0.81372645	0.35685868	2.25032076	1.40276738	1.32489528	1.64889327	1.70128699	1.10750654	2.13181114	4.04387896	0.87039642	2.86829568	0.54987472	2.63053326	1.89144887	8.59465310	0.83491005	1.30660157
1632.100000	129	0	0	32.5	1.213379	4095.000000	7	1.97934408	0.65219040	2.13353692	0.92615024	0.59649144	0.17192976	2.37045614	0.90364460	0.75098175	1.17780022	1.14548268	0.18079520	0.58521254	0.22599281	0.81362092	0.35683221	2.24989960	1.40246572	1.32476992	1.64864630	1.70129359	1.10748991	2.13065172	4.04391588	0.87041919	2.86811902	0.54984740	2.63019457	1.89134860	8.59281781	0.83443626	1.30652219
1632.700000	129	0	0	32.5	1.213989	4095.000000	7	1.97913771	0.65217714	2.13361834	0.92617464	0.59620958	0.17187666	2.37032543	0.90362107	0.75094179	1.17780022	1.14538763	0.18078718	0.58517566	0.22598609	0.81355952	0.35680715	2.24986741	1.40232142	1.32481069	1.64849772	1.70116198	1.10746943	2.12987997	4.04372707	0.87032271	2.86800427	0.54983425	2.62985086	1.89115807	8.59149604	0.83405235	1.30641881
1633.300000	129	0	0	32.5	1.214600	4095.000000	7	1.97902365	0.65215616	2.13361783	0.92610726	0.59599296	0.17182601	2.37028413	0.90361297	0.75085832	1.17767888	1.14529775	0.18078086	0.58517208	0.22598481	0.81348038	0.35680537	2.24972901	1.40215286	1.32475778	1.64833189	1.70109143	1.10750001	2.12925830	4.04369542	0.87030429	2.86789995	0.54987822	2.62971946	1.89093535	8.59079122	0.83376572	1.30638246
1633.800000	129	0	0	32.5	1.212769	4095.000000	7	1.97894414	0.65211617	2.13336291	0.92605023	0.59587681	0.17179648	2.37029262	0.90362499	0.75085194	1.17772840	1.14528956	0.18078117	0.58517081	0.22598481	0.81348555	0.35679471	2.24965391	1.40208318	1.32468736	1.64829134	1.70108648	1.10743945	2.12920599	4.04379879	0.87028868	2.86815449	0.54980940	2.62952553	1.89092401	8.58963980	0.83356834	1.30637245
1634.300000	129	0	0	32.5	1.212158	4095.000000	7	1.97900567	0.65213495	2.13342091	0.92607835	0.59580164	0.17176787	2.37036900	0.90363519	0.75082309	1.17764917	1.14528956	0.18077501	0.58515712	0.22597713	0.81345622	0.35678831	2.24953001	1.40206805	1.32472779	1.64808539	1.70106255	1.10749763	2.12906990	4.04379879	0.87032220	2.86827551	0.54982049	2.62963797	1.89081742	8.58910822	0.83349989	1.30641581
1634.900000	129	0	0	32.5	1.212158	4095.000000	7	1.97897348	0.65211639	2.13347790	0.92614069	0.59585196	0.17175273	2.37043634	0.90363127	0.75081221	1.17763648	1.14521851	0.18077470	0.58516323	0.22597761	0.81345523	0.35679098	2.24964372	1.40202019	1.32474633	1.64804404	1.70095735	1.10743500	2.12864594	4.04376293	0.87028612	2.86822752	0.54979420	2.62938467	1.89097436	8.58930009	0.83328106	1.30629775
1635.500000	129	0	0	32.5	1.212769	4095.000000	7	1.97894083	0.65212810	2.13341633	0.92607145	0.59572563	0.17173039	2.37028073	0.90368147	0.75077557	1.17762781	1.14520515	0.18077177	0.58517629	0.22597457	0.81341332	0.35678974	2.24953805	1.40197691	1.32466208	1.64795171	1.70099448	1.10739226	2.12855151	4.04378086	0.87028791	2.86869913	0.54979296	2.62939478	1.89083738	8.59162820	0.83327856	1.30632009
1636.000000	129	0	0	32.5	1.212769	4095.000000	7	1.97908186	0.65214798	2.13354964	0.92613167	0.59579378	0.17172825	2.37030337	0.90368906	0.75083893	1.17763276	1.14510374	0.18077069	0.58516786	0.22597873	0.81345523	0.35679738	2.24978265	1.40204588	1.32469443	1.64799547	1.70106461	1.10742075	2.12857436	4.04370386	0.87027691	2.86832420	0.54978475	2.62951984	1.89091131	8.59014313	0.83324584	1.30633077
1636.600000	129	0	0	32.5	1.210938	4095.000000	7	1.97900851	0.65213738	2.13355168	0.92607782	0.59580249	0.17172840	2.37046350	0.90366657	0.75081931	1.17758262	1.14513198	0.18076822	0.58516365	0.22597457	0.81347545	0.35678974	2.24959652	1.40200155	1.32470050	1.64792120	1.70097880	1.10742283	2.12832308	4.04358362	0.87026539	2.86792081	0.54977715	2.62920971	1.89082786	8.58968070	0.83300556	1.30629242
1637.100000	129	0	0	32.5	1.213379	4095.000000	7	1.97895171	0.65211020	2.13338937	0.92603405	0.59557596	0.17169749	2.37031129	0.90367206	0.75076966	1.17754858	1.14509038	0.18076899	0.58514869	0.22596513	0.81341997	0.35678174	2.24950909	1.40181295	1.32464962	1.64791638	1.70096849	1.10741393	2.12802868	4.04331678	0.87029610	2.86782693	0.54975743	2.62915540	1.89067411	8.59157156	0.83288045	1.30623006
1637.700000	129	0	0	32.5	1.212158	4095.000000	7	1.97890770	0.65211948	2.13347332	0.92605501	0.59556492	0.17168327	2.37037749	0.90364147	0.75074956	1.17759841	1.14512469	0.18076791	0.58513246	0.22597217	0.81340666	0.35679755	2.24960456	1.40188402	1.32469410	1.64794368	1.70103573	1.10744777	2.12822257	4.04353194	0.87028151	2.86820387	0.54975147	2.62914529	1.89081924	8.59022492	0.83294088	1.30622906
1638.300000	0	0	0	32.5	1.213379	4095.000000	0	1.97890250	0.65213959	2.13350283	0.92606774	0.59566533	0.17168770	2.37044765	0.90363650	0.75077368	1.17763802	1.14508583	0.18076606	0.58515691	0.22597505	0.81343058	0.35678725	2.24959491	1.40190830	1.32466377	1.64782687	1.70101098	1.10737237	2.12821749	4.04347709	0.87025848	2.86821361	0.54975352	2.62934361	1.89073805	8.59177295	0.83302080	1.30629975
1638.800000	0	0	0	32.5	1.212158	4095.000000	0	1.97903832	0.65216146	2.13343567	0.92607119	0.59583073	0.17169183	2.37039616	0.90361610	0.75081789	1.17763988	1.14513441	0.18076714	0.58514785	0.22597729	0.81341948	0.35678831	2.24952518	1.40193715	1.32473891	1.64801393	1.70106131	1.10740888	2.12868351	4.04353299	0.87030147	2.86854400	0.54977797	2.62971062	1.89083647	8.59012740	0.83310272	1.30636912
1639.400000	0	0	0	32.5	1.212769	4095.000000	0	1.97917463	0.65217074	2.13353031	0.92610726	0.59589889	0.17170010	2.37027904	0.90361009	0.75083420	1.17765783	1.14515657	0.18076807	0.58513352	0.22596721	0.81343871	0.35679329	2.24981806	1.40193751	1.32464962	1.64778071	1.70100521	1.10741897	2.12893026	4.04354881	0.87029994	2.86848975	0.54977715	2.62985655	1.89103605	8.59191142	0.83313843	1.30632676
1639.900000	0	0	0	32.5	1.212769	4095.000000	0	1.97910790	0.65217714	2.13367686	0.92612053	0.59589124	0.17169734	2.37032600	0.90362081	0.75081340	1.17766402	1.14523521	0.18076946	0.58516955	0.22597665	0.81342441	0.35680289	2.24994144	1.40199627	1.32467152	1.64790635	1.70109514	1.10748902	2.12909021	4.04347076	0.87033039	2.86828038	0.54977550	2.62981296	1.89100747	8.59123801	0.83315442	1.30632743
1640.500000	0	0	0	32.5	1.212158	4095.000000	0	1.97913866	0.65216102	2.13357305	0.92612689	0.59589974	0.17170025	2.37042049	0.90359806	0.75081694	1.17764917	1.14525919	0.18076976	0.58515838	0.22597681	0.81344759	0.35679827	2.24998168	1.40209550	1.32471802	1.64805849	1.70103780	1.10742728	2.12913388	4.04346444	0.87031017	2.86841532	0.54978947	2.62992668	1.89096166	8.59015886	0.83313993	1.30638379
1641.000000	0	0	0	32.5	1.212158	4095.000000	0	1.97916043	0.65216057	2.13361885	0.92608843	0.59591927	0.17170117	2.37042276	0.90362996	0.75083728	1.17765505	1.14526071	0.18077208	0.58514974	0.22597393	0.81345474	0.35679809	2.24988136	1.40205327	1.32470623	1.64801233	1.70114671	1.10745786	2.12922072	4.04430514	0.87031504	2.86828386	0.54978968	2.62989825	1.89120298	8.58959262	0.83314917	1.30636078
1641.600000	0	0	0	32.5	1.213989	4095.000000	0	1.97925083	0.65217052	2.13370688	0.92614520	0.59593945	0.17169015	2.37047538	0.90363232	0.75082309	1.17764638	1.14520515	0.18077254	0.58515016	0.22597601	0.81346953	0.35680644	2.24988780	1.40212013	1.32472105	1.64808499	1.70113062	1.10744628	2.12933803	4.04384837	0.87033141	2.86858574	0.54974305	2.62991973	1.89108322	8.59072515	0.83317365	1.30638079
1642.200000	0	0	0	32.5	1.213379	4095.000000	0	1.97931473	0.65217471	2.13384631	0.92612398	0.59594900	0.17168923	2.37053480	0.90363964	0.75079165	1.17762843	1.14516112	0.18076961	0.58515649	0.22598113	0.81346411	0.35679596	2.24995271	1.40219544	1.32464557	1.64804845	1.70109349	1.10745548	2.12939034	4.04373761	0.87031299	2.86865600	0.54979892	2.62997027	1.89112586	8.58899499	0.83320287	1.30640247
1642.700000	0	0	0	32.5	1.212769	4095.000000	0	1.97923663	0.65217449	2.13372774	0.92609453	0.59597767	0.17169780	2.37052574	0.90366944	0.75081954	1.17762162	1.14524249	0.18077439	0.58517903	0.22597777	0.81347545	0.35679453	2.24993125	1.40219403	1.32474127	1.64804163	1.70113310	1.10743797	2.12949750	4.04390006	0.87032809	2.86879235	0.54981371	2.63015602	1.89111271	8.59065593	0.83319088	1.30635678
1643.300000	0	0	0	32.5	1.212769	4095.000000	0	1.97934598	0.65218886	2.13360918	0.92617093	0.59599105	0.17169092	2.37042898	0.90364696	0.75083515	1.17761543	1.14518572	0.18076915	0.58518240	0.22597937	0.81345967	0.35680395	2.24997202	1.40209303	1.32478778	1.64814440	1.70108483	1.10743856	2.12963819	4.04384942	0.87030813	2.86873739	0.54978167	2.63018761	1.89119482	8.59066223	0.83319463	1.30639379
1643.800000	128	0	0	32.5	1.211548	4095.000000	1	1.97934598	0.65219106	2.13376387	0.92610594	0.59600485	0.17169352	2.37045048	0.90368853	0.75083420	1.17768105	1.14517145	0.18077331	0.58516618	0.22597777	0.81346632	0.35680413	2.24996880	1.40209409	1.32471162	1.64825039	1.70115166	1.10745667	2.12942487	4.04371652	0.87030071	2.86900037	0.54981823	2.63030830	1.89124426	8.59118452	0.83324584	1.30637945
1644.400000	128	0	0	32.5	1.210327	4095.000000	1	1.97936680	0.65220830	2.13383105	0.92613724	0.59615393	0.17171662	2.37048500	0.90368278	0.75090703	1.17769590	1.14522245	0.18077285	0.58517482	0.22598545	0.81352599	0.35681568	2.24991194	1.40209198	1.32474734	1.64811349	1.70111206	1.10742075	2.12912830	4.04362370	0.87024825	2.86846123	0.54975763	2.62942762	1.89079293	8.59139534	0.83281402	1.30621705
1644.900000	128	0	0	32.5	1.212158	4095.000000	1	1.97897159	0.65214533	2.13354761	0.92608923	0.59570185	0.17167133	2.37030110	0.90361767	0.75076871	1.17760460	1.14510010	0.18076622	0.58516196	0.22597473	0.81343477	0.35679205	2.24958686	1.40182316	1.32467253	1.64775141	1.70086619	1.10737119	2.12834947	4.04349397	0.87015613	2.86841184	0.54974551	2.62918129	1.89052989	8.59096113	0.83256508	1.30619905
[truncated: 1,285 more rows]
