# Supplementary material for: Examination of unique volatile organic compound signatures in nasopharyngeal test swab viral transport media using an electronic nose
Source: PLoS One. 2025 Sep 19;20(9):e0332399. doi: 10.1371/journal.pone.0332399 (PMC12448360; doi:10.1371/journal.pone.0332399)
Supplement: S9 — (CSV) [file pone.0332399.s009.csv]

Sensigent +++ PCNose+ Sensor Values +++ Sensor Resistances (in kOhms) for Cyranose 320 unit +++ Serial Number: B200107009 +++ Firmware version: 40.51
5/11/2023	4:42 PM	Heater ON: Temperature set at 42.0 degrees celsius	Sensor values are not filtered
Time				Ambient Temp [C]	Therm1 [volts]	Battery Raw Reading	Flag	S1	S2	S3	S4	S5	S6	S7	S8	S9	S10	S11	S12	S13	S14	S15	S16	S17	S18	S19	S20	S21	S22	S23	S24	S25	S26	S27	S28	S29	S30	S31	S32
548.100000	0	0	0	27.7	1.212158	4095.000000	0	1.96140234	0.64866735	2.11995654	0.92092552	0.59453633	0.16876189	2.35929250	0.89947500	0.73726887	1.17204567	1.13607631	0.17966543	0.58284599	0.22493890	0.81100927	0.35505131	2.24083203	1.39223930	1.31901115	1.60436950	1.69484006	1.10405856	2.11599987	3.94799538	0.86264654	2.86636768	0.54297698	2.62793045	1.84824314	8.45705775	0.82483002	1.29330022
548.700000	0	0	0	27.7	1.212158	4095.000000	0	1.96147837	0.64869622	2.12001267	0.92090146	0.59454099	0.16876265	2.35934768	0.89945727	0.73729675	1.17209348	1.13605970	0.17966712	0.58286261	0.22493778	0.81101247	0.35504936	2.24092233	1.39223090	1.31902324	1.60433340	1.69475082	1.10408373	2.11605185	3.94802197	0.86267583	2.86637741	0.54298373	2.62783008	1.84829599	8.45703320	0.82485139	1.29336080
549.200000	0	0	0	27.7	1.214600	4095.000000	0	1.96139295	0.64869027	2.12008195	0.92090120	0.59454524	0.16876402	2.35931728	0.89943928	0.73730073	1.17211199	1.13608778	0.17967282	0.58286639	0.22493922	0.81100853	0.35507775	2.24095385	1.39218540	1.31898360	1.60441737	1.69489393	1.10412935	2.11601652	3.94801584	0.86264985	2.86620157	0.54294469	2.62787300	1.84839372	8.45804601	0.82487275	1.29332174
549.800000	0	0	0	27.7	1.212158	4095.000000	0	1.96146992	0.64869137	2.11995553	0.92086974	0.59456009	0.16876219	2.35925477	0.89945988	0.73728222	1.17212310	1.13607510	0.17967267	0.58286492	0.22493218	0.81098835	0.35505326	2.24086302	1.39225400	1.31893994	1.60452882	1.69482855	1.10411987	2.11616744	3.94812323	0.86264171	2.86603478	0.54297412	2.62777074	1.84836840	8.45706695	0.82483425	1.29333961
550.400000	0	0	0	27.7	1.213379	4095.000000	0	1.96133946	0.64869556	2.12007942	0.92086049	0.59458788	0.16876662	2.35922324	0.89949091	0.73726488	1.17213390	1.13618290	0.17967190	0.58286471	0.22493970	0.81098860	0.35505965	2.24106820	1.39227499	1.31902156	1.60455982	1.69481127	1.10409025	2.11622347	3.94805470	0.86265648	2.86636420	0.54296615	2.62784649	1.84840038	8.45608501	0.82484095	1.29333895
550.900000	0	0	0	27.7	1.212769	4095.000000	0	1.96137794	0.64868520	2.12004402	0.92087106	0.59459764	0.16876479	2.35928124	0.89948231	0.73728761	1.17209472	1.13606755	0.17967159	0.58288091	0.22493858	0.81102527	0.35505432	2.24093889	1.39234464	1.31893188	1.60454648	1.69480223	1.10413083	2.11626537	3.94849145	0.86265036	2.86619184	0.54299150	2.62780357	1.84835996	8.45695341	0.82484195	1.29333829
551.400000	0	0	0	27.7	1.213379	4095.000000	0	1.96143942	0.64869711	2.11999143	0.92090014	0.59461376	0.16876448	2.35944623	0.89952038	0.73727964	1.17212279	1.13602648	0.17966790	0.58286955	0.22493618	0.81100976	0.35504847	2.24090256	1.39233169	1.31901450	1.60444327	1.69482649	1.10408225	2.11615180	3.94817641	0.86266182	2.86635377	0.54298843	2.62780104	1.84841549	8.45877966	0.82487846	1.29340549
552.000000	0	0	0	27.7	1.212769	4095.000000	0	1.96141313	0.64869204	2.12005666	0.92093372	0.59462352	0.16876463	2.35935669	0.89956497	0.73727988	1.17209688	1.13598874	0.17966173	0.58286029	0.22493810	0.81100435	0.35505078	2.24094477	1.39238209	1.31900141	1.60448094	1.69484500	1.10408610	2.11611899	3.94828279	0.86264654	2.86654908	0.54300642	2.62790961	1.84837995	8.45741682	0.82492417	1.29343263
552.600000	0	0	0	27.7	1.213379	4095.000000	0	1.96144880	0.64867506	2.12019624	0.92092156	0.59460527	0.16877059	2.35936401	0.89953394	0.73730916	1.17208546	1.13613096	0.17966712	0.58285650	0.22493730	0.81103561	0.35504510	2.24097950	1.39231559	1.31900376	1.60443071	1.69480881	1.10413883	2.11643347	3.94832984	0.86264731	2.86655256	0.54300090	2.62783323	1.84832753	8.45634889	0.82493411	1.29335617
553.100000	0	0	0	27.7	1.211548	4095.000000	0	1.96147414	0.64869556	2.12002734	0.92089644	0.59461715	0.16876845	2.35928124	0.89954959	0.73733611	1.17206911	1.13612100	0.17967282	0.58289164	0.22494210	0.81101050	0.35505699	2.24091592	1.39226135	1.31903264	1.60459436	1.69473890	1.10412373	2.11633806	3.94844133	0.86266921	2.86637671	0.54301132	2.62785028	1.84838661	8.45755493	0.82494007	1.29339092
553.700000	0	0	0	27.7	1.213379	4095.000000	0	1.96141783	0.64867551	2.12017095	0.92092050	0.59462564	0.16877608	2.35928405	0.89950004	0.73735274	1.17209626	1.13610409	0.17967159	0.58288575	0.22494114	0.81099401	0.35505663	2.24103667	1.39232574	1.31889762	1.60452215	1.69483430	1.10410891	2.11629970	3.94805777	0.86264654	2.86625787	0.54302441	2.62792476	1.84836485	8.45894850	0.82495572	1.29340317
554.300000	0	0	0	27.7	1.213379	4095.000000	0	1.96143942	0.64869490	2.12015578	0.92089723	0.59464070	0.16877440	2.35966868	0.89947735	0.73733985	1.17213020	1.13613610	0.17967806	0.58286871	0.22495089	0.81102896	0.35507030	2.24092286	1.39232364	1.31897353	1.60456375	1.69479729	1.10409321	2.11622145	3.94843212	0.86266386	2.86623771	0.54300846	2.62798095	1.84845991	8.45852180	0.82494082	1.29346673
554.800000	0	0	0	27.7	1.212158	4095.000000	0	1.96140375	0.64870394	2.12021242	0.92092605	0.59462946	0.16877883	2.35944454	0.89946822	0.73733493	1.17217215	1.13612794	0.17967267	0.58287207	0.22494466	0.81103216	0.35506071	2.24081013	1.39233659	1.31896614	1.60462105	1.69475370	1.10414091	2.11633150	3.94853237	0.86267608	2.86623702	0.54303033	2.62798600	1.84855364	8.45926779	0.82497634	1.29345845
555.400000	0	0	0	27.7	1.213379	4095.000000	0	1.96152483	0.64869666	2.12019219	0.92096307	0.59464940	0.16877791	2.35951775	0.89951595	0.73734009	1.17218141	1.13618985	0.17967467	0.58286702	0.22493858	0.81101493	0.35505770	2.24099981	1.39240554	1.31892953	1.60460849	1.69481004	1.10411958	2.11620379	3.94854464	0.86270842	2.86637671	0.54302829	2.62788310	1.84865760	8.45796621	0.82497137	1.29348097
556.000000	0	0	0	27.7	1.213989	4095.000000	0	1.96147931	0.64870328	2.12018157	0.92095434	0.59466955	0.16877089	2.35939273	0.89946614	0.73734688	1.17215611	1.13608084	0.17967359	0.58286450	0.22494482	0.81099795	0.35506036	2.24111308	1.39237999	1.31896916	1.60456610	1.69485363	1.10412402	2.11634311	3.94860193	0.86273618	2.86631763	0.54301827	2.62797842	1.84870647	8.46002616	0.82497560	1.29347898
556.500000	0	0	0	27.7	1.213379	4095.000000	0	1.96159758	0.64870350	2.12019876	0.92094879	0.59467931	0.16877303	2.35954140	0.89945649	0.73736563	1.17216814	1.13603947	0.17967252	0.58287291	0.22494338	0.81101567	0.35506160	2.24117400	1.39236914	1.31902996	1.60464224	1.69479565	1.10411958	2.11647487	3.94902341	0.86270944	2.86619462	0.54300356	2.62796580	1.84858608	8.45885026	0.82499696	1.29348759
557.000000	0	0	0	27.7	1.212769	4095.000000	0	1.96155065	0.64868631	2.12018208	0.92094086	0.59468122	0.16877822	2.35931897	0.89949691	0.73729839	1.17212125	1.13607419	0.17967329	0.58287018	0.22494609	0.81101986	0.35506888	2.24106660	1.39236319	1.31897185	1.60451234	1.69492848	1.10409855	2.11659250	3.94896203	0.86271733	2.86659495	0.54301909	2.62809079	1.84866560	8.45868756	0.82498603	1.29351440
557.600000	0	0	0	27.7	1.212158	4095.000000	0	1.96149808	0.64868609	2.12019219	0.92094985	0.59469926	0.16877913	2.35926434	0.89949013	0.73734009	1.17210768	1.13608989	0.17967298	0.58287018	0.22494609	0.81103930	0.35506000	2.24123171	1.39233764	1.31895505	1.60448683	1.69485404	1.10409470	2.11652233	3.94878606	0.86279908	2.86639409	0.54300029	2.62813561	1.84871358	8.45725109	0.82501236	1.29351076
558.100000	0	0	0	27.7	1.212158	4095.000000	0	1.96149433	0.64869005	2.12017449	0.92098739	0.59470329	0.16877913	2.35927899	0.89947683	0.73734923	1.17210829	1.13612221	0.17967452	0.58287859	0.22494913	0.81102946	0.35506408	2.24112805	1.39233729	1.31901316	1.60458808	1.69483143	1.10412698	2.11656827	3.94875435	0.86276521	2.86634057	0.54298496	2.62797590	1.84878245	8.45830692	0.82500913	1.29348957
558.700000	0	0	0	27.7	1.212769	4095.000000	0	1.96154501	0.64870195	2.12035048	0.92094852	0.59470159	0.16878112	2.35929475	0.89949952	0.73738577	1.17210644	1.13617143	0.17968237	0.58286618	0.22495057	0.81105136	0.35506870	2.24110293	1.39229319	1.31898696	1.60455747	1.69493424	1.10408729	2.11658998	3.94855897	0.86274662	2.86645108	0.54298639	2.62810278	1.84877534	8.45994940	0.82502677	1.29349454
559.300000	0	0	0	27.7	1.212158	4095.000000	0	1.96161541	0.64868124	2.12042888	0.92094641	0.59472196	0.16878982	2.35928124	0.89944710	0.73739655	1.17212680	1.13619378	0.17967652	0.58286702	0.22495057	0.81103339	0.35507686	2.24105324	1.39232784	1.31898763	1.60464812	1.69490833	1.10405915	2.11671670	3.94863057	0.86273032	2.86625439	0.54301562	2.62806428	1.84864694	8.45884412	0.82500938	1.29348593
559.800000	0	0	0	27.7	1.213989	4095.000000	0	1.96166376	0.64869358	2.12035251	0.92092658	0.59471877	0.16878921	2.35931108	0.89943041	0.73741506	1.17212279	1.13606121	0.17967267	0.58288322	0.22494545	0.81100730	0.35506621	2.24115850	1.39233239	1.31897017	1.60450684	1.69493712	1.10406715	2.11663996	3.94916460	0.86273669	2.86631972	0.54301746	2.62816339	1.84881844	8.45963621	0.82499721	1.29352499
560.400000	0	0	0	27.7	1.213989	4095.000000	0	1.96169990	0.64870372	2.12041775	0.92095725	0.59470689	0.16879409	2.35926885	0.89945310	0.73742092	1.17210891	1.13617596	0.17967529	0.58289080	0.22494673	0.81103659	0.35507331	2.24115744	1.39238839	1.31899771	1.60458729	1.69488160	1.10408403	2.11677477	3.94904592	0.86271606	2.86645386	0.54302890	2.62814129	1.84886109	8.45887789	0.82501584	1.29347964
561.000000	0	0	0	27.7	1.213989	4095.000000	0	1.96156707	0.64869336	2.12055886	0.92097338	0.59471708	0.16878524	2.35948058	0.89944423	0.73745278	1.17218048	1.13611073	0.17967637	0.58288596	0.22494977	0.81103143	0.35506852	2.24106980	1.39242339	1.31897084	1.60460849	1.69493835	1.10414328	2.11688333	3.94895384	0.86269824	2.86624536	0.54306488	2.62820885	1.84899750	8.46036086	0.82503422	1.29346044
561.500000	0	0	0	27.7	1.212158	4095.000000	0	1.96165343	0.64870107	2.12041370	0.92093610	0.59471708	0.16878905	2.35932572	0.89942207	0.73742490	1.17214840	1.13614697	0.17968052	0.58287733	0.22495009	0.81103709	0.35506781	2.24116919	1.39236669	1.31892516	1.60470150	1.69495645	1.10418208	2.11663592	3.94904387	0.86278456	2.86630512	0.54301746	2.62816465	1.84891663	8.46140503	0.82506205	1.29345514
562.000000	0	0	0	27.7	1.213989	4095.000000	0	1.96155675	0.64869843	2.12049159	0.92094985	0.59475909	0.16878585	2.35928856	0.89946588	0.73739960	1.17214531	1.13620827	0.17967252	0.58287965	0.22495025	0.81102158	0.35506515	2.24108370	1.39244684	1.31898999	1.60457984	1.69493012	1.10417231	2.11665561	3.94914414	0.86275120	2.86632528	0.54306365	2.62836921	1.84892241	8.46001695	0.82505211	1.29347600
562.600000	0	0	0	27.7	1.213379	4095.000000	0	1.96163560	0.64871474	2.12052851	0.92094879	0.59474699	0.16878615	2.35931671	0.89950369	0.73739351	1.17216784	1.13617233	0.17967590	0.58288533	0.22495009	0.81103167	0.35506888	2.24127874	1.39236704	1.31912266	1.60473133	1.69492025	1.10415809	2.11678083	3.94917688	0.86275044	2.86659704	0.54306549	2.62807375	1.84902283	8.46121153	0.82505758	1.29349388
563.200000	0	0	0	27.7	1.212769	4095.000000	0	1.96172478	0.64872422	2.12052851	0.92098316	0.59476821	0.16879134	2.35952564	0.89949013	0.73741834	1.17211446	1.13603886	0.17967621	0.58289248	0.22495441	0.81103807	0.35506870	2.24120125	1.39235794	1.31906052	1.60466893	1.69488777	1.10421497	2.11666823	3.94909298	0.86273771	2.86679862	0.54306468	2.62824925	1.84889664	8.46067409	0.82502801	1.29347600
563.700000	0	0	0	27.7	1.213989	4095.000000	0	1.96158631	0.64872929	2.12050525	0.92095037	0.59477606	0.16878966	2.35951775	0.89952455	0.73746005	1.17217308	1.13611677	0.17967590	0.58290279	0.22495409	0.81102576	0.35506746	2.24114354	1.39238139	1.31908807	1.60453235	1.69486720	1.10421437	2.11689898	3.94900193	0.86275095	2.86647123	0.54301848	2.62816276	1.84903749	8.46049291	0.82502777	1.29353757
564.300000	0	0	0	27.7	1.212158	4095.000000	0	1.96168347	0.64871915	2.12038791	0.92097628	0.59475272	0.16878966	2.35928124	0.89947813	0.73745560	1.17215580	1.13618623	0.17967359	0.58291183	0.22495377	0.81105161	0.35507118	2.24117079	1.39233799	1.31903466	1.60457081	1.69488612	1.10416253	2.11688131	3.94926794	0.86276317	2.86663457	0.54304015	2.62853337	1.84900328	8.46024725	0.82504093	1.29344720
564.800000	0	0	0	27.7	1.212769	4095.000000	0	1.96170741	0.64872267	2.12042180	0.92097205	0.59475527	0.16879760	2.35922662	0.89949378	0.73744974	1.17218388	1.13620948	0.17967498	0.58289290	0.22495809	0.81104669	0.35507526	2.24120339	1.39240974	1.31895908	1.60447663	1.69483472	1.10420400	2.11691867	3.94937640	0.86271733	2.86665543	0.54305527	2.62823789	1.84894285	8.45935682	0.82504590	1.29349619
565.400000	0	0	0	27.7	1.212158	4095.000000	0	1.96174778	0.64873788	2.12045973	0.92097946	0.59477436	0.16880050	2.35935500	0.89948648	0.73747247	1.17218295	1.13621431	0.17968407	0.58288953	0.22495185	0.81102429	0.35507473	2.24125736	1.39242444	1.31903667	1.60452058	1.69487872	1.10422326	2.11697624	3.94923315	0.86277336	2.86656993	0.54307306	2.62839952	1.84899795	8.45902525	0.82508093	1.29353062
566.000000	0	0	0	27.7	1.213989	4095.000000	0	1.96171914	0.64873458	2.12051992	0.92096439	0.59478412	0.16879852	2.35947101	0.89948465	0.73749473	1.17217832	1.13616539	0.17967914	0.58290342	0.22495793	0.81101887	0.35507509	2.24122156	1.39242444	1.31905212	1.60455472	1.69488735	1.10415690	2.11686464	3.94943983	0.86281028	2.86654769	0.54304546	2.62820443	1.84900994	8.45905902	0.82511174	1.29358756
566.500000	0	0	0	27.7	1.213989	4095.000000	0	1.96169192	0.64873920	2.12038336	0.92097100	0.59480216	0.16879913	2.35950029	0.89945779	0.73748512	1.17219900	1.13615844	0.17967590	0.58290047	0.22495697	0.81104226	0.35507367	2.24128943	1.39237299	1.31889896	1.60457003	1.69491450	1.10417734	2.11693029	3.94926691	0.86280773	2.86665056	0.54304607	2.62825367	1.84916592	8.45963928	0.82508590	1.29355380
567.100000	0	0	0	27.7	1.212769	4095.000000	0	1.96167690	0.64872730	2.12028828	0.92096968	0.59479664	0.16879729	2.35947551	0.89950473	0.73748324	1.17218357	1.13616569	0.17967714	0.58290615	0.22496033	0.81103143	0.35507154	2.24122263	1.39245874	1.31902559	1.60467285	1.69499963	1.10418860	2.11687929	3.94977240	0.86280493	2.86666933	0.54303524	2.62817349	1.84915570	8.46044685	0.82512615	1.29351573
567.600000	0	0	0	27.7	1.212769	4095.000000	0	1.96171210	0.64872973	2.12048097	0.92098501	0.59481786	0.16879806	2.35947326	0.89947944	0.73746708	1.17221103	1.13618562	0.17968022	0.58290615	0.22495665	0.81102552	0.35506728	2.24108744	1.39237999	1.31904272	1.60463203	1.69497454	1.10417586	2.11697775	3.94989009	0.86284110	2.86681252	0.54305997	2.62829281	1.84918458	8.45987878	0.82513460	1.29353294
568.200000	0	0	0	27.7	1.212158	4095.000000	0	1.96174684	0.64874956	2.12051334	0.92096016	0.59480916	0.16880126	2.35942145	0.89951047	0.73748512	1.17218573	1.13604249	0.17967698	0.58290994	0.22495809	0.81103290	0.35507739	2.24099019	1.39238419	1.31902828	1.60476783	1.69493835	1.10412313	2.11678689	3.94990237	0.86276648	2.86672563	0.54303504	2.62821263	1.84916236	8.46020733	0.82515596	1.29354718
568.700000	0	0	0	27.7	1.213989	4095.000000	0	1.96175341	0.64873568	2.12046984	0.92095037	0.59483483	0.16880157	2.35939217	0.89951203	0.73750996	1.17218851	1.13609412	0.17967744	0.58291857	0.22495761	0.81102650	0.35508325	2.24102278	1.39237684	1.31898528	1.60456257	1.69492889	1.10420104	2.11680254	3.95012240	0.86277692	2.86686953	0.54301909	2.62825935	1.84906771	8.45869063	0.82516342	1.29356538
569.300000	0	0	0	27.7	1.213379	4095.000000	0	1.96175763	0.64873656	2.12046883	0.92097364	0.59482274	0.16880035	2.35969684	0.89949978	0.73749683	1.17220578	1.13612462	0.17968422	0.58292425	0.22496464	0.81104915	0.35508431	2.24106072	1.39235374	1.31905347	1.60462379	1.69494822	1.10417734	2.11665359	3.94987166	0.86281105	2.86664431	0.54305691	2.62829281	1.84918991	8.45821176	0.82516814	1.29356240
569.800000	0	0	0	27.7	1.212769	4095.000000	0	1.96182945	0.64873568	2.12056797	0.92096968	0.59482953	0.16880584	2.35959040	0.89949143	0.73752355	1.17216136	1.13608476	0.17967852	0.58291394	0.22496001	0.81103758	0.35508467	2.24110507	1.39235024	1.31915088	1.60456885	1.69501361	1.10416786	2.11684899	3.94969667	0.86277718	2.86667698	0.54307388	2.62836858	1.84917481	8.45948577	0.82515572	1.29360147
570.400000	0	0	0	27.7	1.211548	4095.000000	0	1.96179237	0.64873678	2.12043849	0.92097443	0.59482210	0.16880996	2.35935219	0.89947813	0.73753151	1.17217586	1.13614365	0.17967683	0.58290531	0.22496161	0.81104004	0.35508644	2.24123545	1.39228864	1.31911964	1.60467795	1.69497495	1.10417586	2.11678992	3.94951351	0.86278889	2.86651085	0.54306774	2.62852138	1.84915036	8.45916033	0.82514031	1.29356240
571.000000	0	0	0	27.7	1.213379	4095.000000	0	1.96172806	0.64875111	2.12041674	0.92100695	0.59484502	0.16880721	2.35952113	0.89943928	0.73755073	1.17218018	1.13613942	0.17968037	0.58290005	0.22496001	0.81102798	0.35508449	2.24112751	1.39232609	1.31910016	1.60471798	1.69497701	1.10415898	2.11700553	3.94972533	0.86278609	2.86702663	0.54306161	2.62849107	1.84924058	8.45818414	0.82518478	1.29356009
571.500000	0	0	0	27.7	1.211548	4095.000000	0	1.96172853	0.64875860	2.12047187	0.92097338	0.59484226	0.16880966	2.35937190	0.89948700	0.73751886	1.17222584	1.13618804	0.17967821	0.58290426	0.22496416	0.81104989	0.35507917	2.24116438	1.39247274	1.31910990	1.60479138	1.69496590	1.10416638	2.11688383	3.94990339	0.86278176	2.86705027	0.54308348	2.62843424	1.84919080	8.45961165	0.82522156	1.29350646
572.100000	0	0	0	27.7	1.212158	4095.000000	0	1.96179424	0.64877293	2.12041016	0.92097628	0.59484332	0.16881301	2.35937190	0.89946509	0.73756057	1.17223910	1.13616327	0.17968638	0.58291078	0.22495905	0.81103906	0.35508573	2.24129905	1.39240379	1.31912905	1.60473290	1.69505104	1.10421260	2.11692776	3.94961379	0.86277718	2.86659078	0.54307510	2.62855358	1.84918725	8.45906209	0.82520292	1.29356538
572.600000	0	0	0	27.7	1.212158	4095.000000	0	1.96177171	0.64876609	2.12039499	0.92099797	0.59487748	0.16881088	2.35937359	0.89947396	0.73756268	1.17220887	1.13614818	0.17968514	0.58290005	0.22496145	0.81102527	0.35508130	2.24139043	1.39250670	1.31914651	1.60483416	1.69496508	1.10416283	2.11701815	3.95023191	0.86279729	2.86680210	0.54307939	2.62845887	1.84931924	8.45868449	0.82518603	1.29355942
573.200000	0	0	0	27.7	1.210938	4095.000000	0	1.96175153	0.64876477	2.12033379	0.92100960	0.59486581	0.16881118	2.35953183	0.89950499	0.73755659	1.17222059	1.13611435	0.17967837	0.58289016	0.22496113	0.81104447	0.35508609	2.24135302	1.39250390	1.31913039	1.60485889	1.69491861	1.10419393	2.11692877	3.95030560	0.86284644	2.86698353	0.54308287	2.62830734	1.84930502	8.45929542	0.82520938	1.29358790
573.800000	0	0	0	27.7	1.212158	4095.000000	0	1.96183320	0.64875022	2.12043393	0.92100246	0.59485711	0.16880752	2.35937640	0.89952742	0.73755448	1.17219776	1.13611949	0.17968237	0.58288406	0.22495889	0.81105801	0.35508911	2.24122049	1.39247659	1.31920765	1.60474546	1.69498194	1.10416283	2.11681567	3.94992795	0.86280392	2.86679375	0.54308205	2.62836100	1.84940723	8.45999546	0.82525436	1.29361306
574.400000	0	0	0	27.7	1.213379	4095.000000	0	1.96176796	0.64878020	2.12035048	0.92100881	0.59488682	0.16880950	2.35952000	0.89943354	0.73759830	1.17221535	1.13617143	0.17967652	0.58290447	0.22496496	0.81103832	0.35508982	2.24126591	1.39249759	1.31917708	1.60471916	1.69499593	1.10415690	2.11684293	3.95005690	0.86282403	2.86682365	0.54309207	2.62830670	1.84933346	8.46132210	0.82522901	1.29357598
574.900000	0	0	0	27.7	1.214600	4095.000000	0	1.96191488	0.64876587	2.12045821	0.92099347	0.59488045	0.16881179	2.35939499	0.89944397	0.73757861	1.17219529	1.13614999	0.17967760	0.58290510	0.22496017	0.81104669	0.35508769	2.24114675	1.39251020	1.31915054	1.60483612	1.69497043	1.10413765	2.11708885	3.95021861	0.86282556	2.86700856	0.54307694	2.62852453	1.84932324	8.46167224	0.82520665	1.29359783
575.400000	0	0	0	27.7	1.213989	4095.000000	0	1.96197450	0.64875794	2.12046479	0.92103392	0.59488979	0.16881256	2.35928011	0.89944502	0.73760111	1.17224404	1.13618019	0.17967929	0.58290742	0.22496448	0.81104816	0.35507615	2.24123064	1.39248289	1.31916801	1.60484594	1.69502019	1.10421704	2.11694544	3.95035371	0.86287344	2.86700300	0.54307878	2.62845697	1.84930813	8.46124532	0.82525311	1.29361504
576.000000	0	0	0	27.7	1.212158	4095.000000	0	1.96184963	0.64877778	2.12057302	0.92099664	0.59491016	0.16881179	2.35936796	0.89949326	0.73763438	1.17223324	1.13602135	0.17967575	0.58292151	0.22496512	0.81107549	0.35508520	2.24112591	1.39248884	1.31916432	1.60476430	1.69503335	1.10412817	2.11696159	3.95027694	0.86281232	2.86717402	0.54307796	2.62859083	1.84932990	8.45991562	0.82523820	1.29364484
576.600000	0	0	0	27.7	1.212769	4095.000000	0	1.96188343	0.64875816	2.12061501	0.92101594	0.59489552	0.16881485	2.35948509	0.89952507	0.73759291	1.17218943	1.13602044	0.17967991	0.58293666	0.22496368	0.81107499	0.35508715	2.24137707	1.39250320	1.31915558	1.60480119	1.69508189	1.10411928	2.11710955	3.95011524	0.86281639	2.86700578	0.54308185	2.62867986	1.84941879	8.46095355	0.82524417	1.29362200
577.100000	0	0	0	27.7	1.213989	4095.000000	0	1.96188906	0.64877601	2.12063574	0.92101277	0.59491949	0.16882019	2.35935613	0.89948700	0.73763766	1.17219714	1.13612613	0.17967760	0.58291078	0.22496720	0.81107302	0.35507970	2.24124240	1.39246469	1.31918649	1.60479884	1.69502883	1.10419601	2.11694140	3.95029127	0.86280595	2.86713648	0.54310699	2.62846707	1.84946012	8.46140810	0.82524715	1.29358161
577.700000	0	0	0	27.7	1.212158	4095.000000	0	1.96191723	0.64878593	2.12074956	0.92099030	0.59490528	0.16882507	2.35948903	0.89947787	0.73763602	1.17220733	1.13611647	0.17967821	0.58291036	0.22496400	0.81107573	0.35507828	2.24120873	1.39247169	1.31913879	1.60472152	1.69508189	1.10415424	2.11691413	3.95028001	0.86280213	2.86688412	0.54309289	2.62846455	1.84946501	8.46233573	0.82525833	1.29359187
578.300000	0	0	0	27.7	1.212769	4095.000000	0	1.96190127	0.64879012	2.12072376	0.92101171	0.59491822	0.16882080	2.35942202	0.89943641	0.73765079	1.17221010	1.13618472	0.17968253	0.58291099	0.22496624	0.81106170	0.35508857	2.24138562	1.39243004	1.31913106	1.60470072	1.69510163	1.10415216	2.11704087	3.95019097	0.86282633	2.86685423	0.54307817	2.62852264	1.84943479	8.46301159	0.82527572	1.29362696
578.800000	0	0	0	27.7	1.213379	4095.000000	0	1.96194445	0.64877866	2.12056898	0.92101753	0.59492183	0.16882446	2.35933699	0.89942207	0.73766719	1.17221905	1.13615542	0.17968715	0.58291878	0.22497008	0.81108976	0.35508467	2.24119324	1.39249374	1.31916801	1.60471249	1.69510451	1.10415394	2.11720853	3.95035678	0.86282123	2.86674093	0.54310474	2.62858578	1.84950235	8.46230501	0.82530057	1.29364219
579.400000	0	0	0	27.7	1.213989	4095.000000	0	1.96195948	0.64877227	2.12066761	0.92105164	0.59494878	0.16882767	2.35940400	0.89943902	0.73766461	1.17222429	1.13620736	0.17968499	0.58290363	0.22497200	0.81107007	0.35509230	2.24128889	1.39250845	1.31901081	1.60475762	1.69494904	1.10412284	2.11697573	3.95057275	0.86282582	2.86687856	0.54309575	2.62864072	1.84958146	8.46067716	0.82529063	1.29364914
580.000000	0	0	0	27.7	1.214600	4095.000000	0	1.96195760	0.64877910	2.12079508	0.92104979	0.59494559	0.16882049	2.35935275	0.89941763	0.73768008	1.17221689	1.13615542	0.17968823	0.58290784	0.22496704	0.81107942	0.35509354	2.24128729	1.39258475	1.31912132	1.60485653	1.69508147	1.10409884	2.11725146	3.95049598	0.86282021	2.86692027	0.54310393	2.62867102	1.84943523	8.46137431	0.82532194	1.29366139
580.500000	0	0	0	27.7	1.211548	4095.000000	0	1.96190831	0.64877998	2.12080014	0.92105878	0.59492925	0.16882049	2.35936064	0.89946353	0.73767727	1.17226286	1.13615542	0.17968437	0.58290847	0.22496912	0.81110183	0.35508840	2.24137493	1.39248499	1.31909680	1.60471210	1.69506173	1.10416934	2.11723681	3.95101600	0.86285332	2.86694669	0.54309166	2.62877458	1.84952546	8.46198247	0.82535598	1.29371602
581.000000	0	0	0	27.7	1.212769	4095.000000	0	1.96190878	0.64879277	2.12065244	0.92107623	0.59493689	0.16882415	2.35946313	0.89944945	0.73766110	1.17223880	1.13619045	0.17968330	0.58289648	0.22496576	0.81107647	0.35508573	2.24127233	1.39253785	1.31906993	1.60475134	1.69503541	1.10416520	2.11715399	3.95111223	0.86283575	2.86686396	0.54310413	2.62865966	1.84957435	8.46056354	0.82533536	1.29372331
581.600000	0	0	0	27.7	1.212769	4095.000000	0	1.96197450	0.64878174	2.12051435	0.92103445	0.59493498	0.16882126	2.35948453	0.89953003	0.73770117	1.17220116	1.13615452	0.17968268	0.58289627	0.22496944	0.81108779	0.35508928	2.24125202	1.39255290	1.31903869	1.60475213	1.69498071	1.10419364	2.11726206	3.95107128	0.86279067	2.86704471	0.54311026	2.62874364	1.84971392	8.46109176	0.82535424	1.29369417
582.100000	0	0	0	27.7	1.213989	4095.000000	0	1.96198483	0.64879475	2.12062057	0.92106459	0.59495578	0.16882690	2.35956168	0.89955767	0.73767188	1.17220085	1.13617626	0.17968376	0.58290973	0.22497120	0.81109149	0.35508449	2.24126164	1.39245454	1.31915088	1.60476116	1.69500292	1.10414713	2.11723984	3.95114192	0.86277819	2.86736730	0.54309881	2.62872028	1.84966992	8.46238488	0.82534107	1.29365245
582.700000	0	0	0	27.7	1.212158	4095.000000	0	1.96202379	0.64878836	2.12059275	0.92107676	0.59493689	0.16882858	2.35943272	0.89950108	0.73769250	1.17222923	1.13617868	0.17968237	0.58290531	0.22497392	0.81107401	0.35509265	2.24130065	1.39252770	1.31912905	1.60475134	1.69502760	1.10418890	2.11723732	3.95141836	0.86281614	2.86732559	0.54312335	2.62873228	1.84971748	8.46157395	0.82539028	1.29369980
583.300000	0	0	0	27.7	1.212158	4095.000000	0	1.96193460	0.64880180	2.12071971	0.92102335	0.59494602	0.16883011	2.35939161	0.89951203	0.73770093	1.17223540	1.13613217	0.17968453	0.58290657	0.22497248	0.81106835	0.35508964	2.24136905	1.39252980	1.31916129	1.60478314	1.69497331	1.10416549	2.11720954	3.95148491	0.86282225	2.86716707	0.54310188	2.62886236	1.84982994	8.46062803	0.82534803	1.29365676
583.800000	0	0	0	27.7	1.213989	4095.000000	0	1.96194539	0.64881326	2.12057606	0.92108257	0.59493604	0.16883408	2.35944905	0.89944762	0.73772437	1.17222183	1.13616478	0.17968376	0.58291099	0.22497632	0.81108213	0.35510135	2.24135569	1.39254275	1.31911662	1.60477646	1.69493506	1.10418327	2.11724590	3.95148389	0.86282531	2.86700369	0.54312743	2.62900256	1.84970014	8.46129139	0.82533909	1.29373026
584.400000	0	0	0	27.7	1.212769	4095.000000	0	1.96208294	0.64879806	2.12073438	0.92103445	0.59491207	0.16883865	2.35944736	0.89944762	0.73775390	1.17221134	1.13613157	0.17968437	0.58289542	0.22497200	0.81108459	0.35509851	2.24151442	1.39248499	1.31913308	1.60480669	1.69492766	1.10412284	2.11731812	3.95140300	0.86283753	2.86681530	0.54311374	2.62888257	1.84973837	8.46027181	0.82535325	1.29369285
585.000000	0	0	0	27.7	1.212158	4095.000000	0	1.96198717	0.64880819	2.12071162	0.92103948	0.59493817	0.16883118	2.35949128	0.89944867	0.73775929	1.17221998	1.13610922	0.17968853	0.58291457	0.22496800	0.81106638	0.35509922	2.24156465	1.39254730	1.31914685	1.60492326	1.69506461	1.10414476	2.11721964	3.95165898	0.86286300	2.86705444	0.54311946	2.62877522	1.84977749	8.46127296	0.82535847	1.29370808
585.500000	0	0	0	27.7	1.212158	4095.000000	0	1.96210735	0.64879122	2.12078699	0.92100960	0.59494878	0.16883606	2.35947101	0.89942989	0.73773820	1.17221195	1.13620646	0.17968715	0.58291394	0.22497040	0.81107918	0.35509638	2.24156947	1.39262116	1.31910654	1.60493268	1.69512589	1.10419749	2.11717520	3.95168765	0.86285383	2.86724911	0.54308594	2.62877585	1.84975926	8.46174596	0.82535151	1.29369914
586.000000	0	0	0	27.7	1.213379	4095.000000	0	1.96214632	0.64879453	2.12074753	0.92100643	0.59494220	0.16883362	2.35932572	0.89950578	0.73776280	1.17226656	1.13615512	0.17968699	0.58290973	0.22497216	0.81108262	0.35509656	2.24146418	1.39261171	1.31911830	1.60494603	1.69512754	1.10420993	2.11724994	3.95166410	0.86286503	2.86732906	0.54310924	2.62884784	1.84989307	8.46261221	0.82538083	1.29373986
586.600000	0	0	0	27.7	1.213379	4095.000000	0	1.96214209	0.64880048	2.12069948	0.92102414	0.59498591	0.16883270	2.35938485	0.89951151	0.73774476	1.17224219	1.13620525	0.17968561	0.58291204	0.22497408	0.81111143	0.35510472	2.24151121	1.39255745	1.31915793	1.60500569	1.69507572	1.10418742	2.11735247	3.95191498	0.86287293	2.86725884	0.54312007	2.62851822	1.84994730	8.46185653	0.82536220	1.29371834
587.200000	0	0	0	27.7	1.213989	4095.000000	0	1.96206228	0.64880224	2.12071617	0.92103815	0.59498825	0.16883530	2.35941301	0.89949691	0.73778202	1.17223262	1.13613006	0.17968530	0.58291141	0.22497200	0.81107130	0.35510241	2.24162131	1.39258440	1.31915592	1.60504377	1.69504446	1.10413972	2.11735146	3.95200407	0.86287471	2.86721991	0.54309902	2.62881311	1.84975571	8.46189032	0.82538158	1.29371768
587.700000	128	0	0	27.7	1.213989	4095.000000	1	1.96220031	0.64880731	2.12078041	0.92104767	0.59500013	0.16883270	2.35948565	0.89949560	0.73775483	1.17220640	1.13612492	0.17967914	0.58289963	0.22497376	0.81107819	0.35510153	2.24142036	1.39255500	1.31916432	1.60493229	1.69510368	1.10421200	2.11738580	3.95177264	0.86286198	2.86739164	0.54312559	2.62849233	1.84960369	8.46223436	0.82529113	1.29366239
588.300000	128	0	0	27.7	1.212769	4095.000000	1	1.96189939	0.64876367	2.12066154	0.92103842	0.59472981	0.16882278	2.35934318	0.89950291	0.73770961	1.17220949	1.13614395	0.17967837	0.58289080	0.22496688	0.81104939	0.35508786	2.24140058	1.39225505	1.31914416	1.60467795	1.69499798	1.10405589	2.11636078	3.95158014	0.86274458	2.86692166	0.54308164	2.62776254	1.84931613	8.46135281	0.82490778	1.29352797
588.800000	128	0	0	27.7	1.212769	4095.000000	1	1.96167925	0.64871562	2.12033632	0.92097681	0.59446760	0.16879363	2.35940681	0.89948935	0.73766953	1.17216228	1.13601380	0.17967282	0.58286829	0.22496161	0.81098072	0.35507704	2.24123492	1.39211751	1.31907732	1.60449978	1.69502595	1.10410121	2.11602864	3.95133645	0.86281206	2.86720392	0.54307715	2.62800430	1.84944012	8.46126989	0.82484990	1.29349586
589.400000	128	0	0	27.7	1.212769	4095.000000	1	1.96168488	0.64871386	2.12036464	0.92098422	0.59448542	0.16879317	2.35955436	0.89942546	0.73764985	1.17216166	1.13604641	0.17967621	0.58288028	0.22495537	0.81097826	0.35508804	2.24115156	1.39214376	1.31902257	1.60445033	1.69496755	1.10403841	2.11594485	3.95117673	0.86275833	2.86671382	0.54306590	2.62784712	1.84934901	8.46023804	0.82478208	1.29350348
590.000000	128	0	0	27.7	1.213379	4095.000000	1	1.96170788	0.64867308	2.12033733	0.92095804	0.59441584	0.16877593	2.35953127	0.89940355	0.73764282	1.17213452	1.13608235	0.17966836	0.58286345	0.22496033	0.81097530	0.35507402	2.24109545	1.39212556	1.31906791	1.60433183	1.69497166	1.10403604	2.11567787	3.95135488	0.86274305	2.86694182	0.54306059	2.62759275	1.84926724	8.46160160	0.82469291	1.29347136
590.500000	128	0	0	27.7	1.212769	4095.000000	1	1.96171304	0.64868035	2.12033632	0.92090940	0.59436345	0.16877104	2.35936401	0.89937878	0.73764891	1.17213853	1.13608537	0.17967406	0.58285798	0.22495457	0.81097161	0.35507739	2.24107782	1.39213711	1.31900141	1.60445387	1.69493547	1.10403664	2.11563649	3.95155966	0.86273567	2.86675691	0.54306181	2.62762935	1.84933257	8.46247397	0.82467478	1.29348825
591.100000	128	0	0	27.7	1.213379	4095.000000	1	1.96169286	0.64868278	2.12021292	0.92094694	0.59440078	0.16876540	2.35929025	0.89941763	0.73760720	1.17217030	1.13607238	0.17967159	0.58284746	0.22495697	0.81096940	0.35506479	2.24099072	1.39215496	1.31897118	1.60441933	1.69502019	1.10405382	2.11585350	3.95171837	0.86273134	2.86702316	0.54302993	2.62773918	1.84911081	8.46335877	0.82465416	1.29346044
591.600000	128	0	0	27.7	1.212158	4095.000000	1	1.96155158	0.64868719	2.12034694	0.92096333	0.59441626	0.16876112	2.35929757	0.89941164	0.73759572	1.17216228	1.13601652	0.17967329	0.58285566	0.22495521	0.81099943	0.35508183	2.24112270	1.39208987	1.31898192	1.60431731	1.69494329	1.10403841	2.11587924	3.95167434	0.86273058	2.86659913	0.54302768	2.62769878	1.84917258	8.46275352	0.82464771	1.29342038
592.200000	128	0	0	27.7	1.213379	4095.000000	1	1.96162386	0.64869711	2.12030345	0.92095751	0.59447120	0.16876036	2.35930376	0.89947370	0.73754674	1.17212495	1.13608627	0.17966682	0.58286134	0.22495473	0.81099573	0.35507420	2.24098431	1.39215741	1.31903499	1.60436989	1.69495727	1.10406122	2.11593678	3.95159550	0.86272472	2.86675622	0.54304301	2.62768869	1.84912592	8.46220978	0.82465764	1.29342336
592.700000	128	0	0	27.7	1.212158	4095.000000	1	1.96162668	0.64870129	2.12035908	0.92098527	0.59449751	0.16876326	2.35916806	0.89949795	0.73758189	1.17214007	1.13602829	0.17966882	0.58286050	0.22495457	0.81098515	0.35507686	2.24096561	1.39210351	1.31900006	1.60438794	1.69497824	1.10402805	2.11586713	3.95146648	0.86274331	2.86671173	0.54303851	2.62771393	1.84898639	8.46352161	0.82462560	1.29339854
593.300000	128	0	0	27.7	1.212769	4095.000000	1	1.96156238	0.64866096	2.12020433	0.92095513	0.59441139	0.16875655	2.35923788	0.89950160	0.73756244	1.17213297	1.13599840	0.17966867	0.58285482	0.22495009	0.81097924	0.35506160	2.24081387	1.39202478	1.31899838	1.60435773	1.69489352	1.10403012	2.11580505	3.95134157	0.86272599	2.86672494	0.54300928	2.62770888	1.84918280	8.46318978	0.82460126	1.29345713
593.800000	128	0	0	27.7	1.213379	4095.000000	1	1.96161213	0.64866493	2.12013505	0.92095434	0.59442284	0.16876479	2.35934262	0.89951725	0.73754206	1.17216259	1.13596700	0.17966558	0.58285924	0.22494785	0.81097333	0.35506000	2.24095599	1.39206992	1.31898898	1.60437107	1.69484829	1.10403575	2.11583079	3.95121564	0.86275018	2.86646220	0.54304996	2.62767038	1.84904416	8.46454181	0.82461989	1.29340747
594.400000	128	0	0	27.7	1.212158	4095.000000	1	1.96153985	0.64866867	2.12017904	0.92098052	0.59445020	0.16876112	2.35931446	0.89944371	0.73756244	1.17216136	1.13603765	0.17966481	0.58284535	0.22495297	0.81096004	0.35507065	2.24081921	1.39213116	1.31897521	1.60432790	1.69492766	1.10399102	2.11572884	3.95088189	0.86273439	2.86665404	0.54303524	2.62767101	1.84899528	8.46414231	0.82461318	1.29338993
595.000000	128	0	0	27.7	1.213379	4095.000000	1	1.96152718	0.64869049	2.12020938	0.92092579	0.59441542	0.16875761	2.35906220	0.89948935	0.73755659	1.17213976	1.13599840	0.17966867	0.58285693	0.22494609	0.81092952	0.35507562	2.24085287	1.39208602	1.31894397	1.60430828	1.69487296	1.10400850	2.11585198	3.95078055	0.86270078	2.86644691	0.54301562	2.62776064	1.84900328	8.46236338	0.82457047	1.29341178
595.500000	128	0	0	27.7	1.212158	4095.000000	1	1.96151920	0.64867595	2.12027665	0.92093795	0.59441584	0.16875655	2.35914159	0.89941842	0.73757721	1.17217678	1.13602497	0.17966112	0.58284094	0.22495393	0.81095192	0.35506692	2.24091218	1.39206327	1.31904440	1.60427454	1.69486268	1.10404967	2.11584997	3.95081638	0.86268754	2.86686813	0.54303381	2.62776948	1.84904371	8.46352776	0.82462386	1.29343661
596.100000	128	0	0	27.7	1.212769	4095.000000	1	1.96158068	0.64867132	2.12025793	0.92093187	0.59449730	0.16875258	2.35927561	0.89944215	0.73753268	1.17217894	1.13597757	0.17966928	0.58286366	0.22494961	0.81099155	0.35508165	2.24103026	1.39214866	1.31896715	1.60430397	1.69487296	1.10404612	2.11609728	3.95108152	0.86271886	2.86683755	0.54302727	2.62814003	1.84903038	8.46272587	0.82470036	1.29346276
596.600000	128	0	0	27.7	1.212769	4095.000000	1	1.96162809	0.64867308	2.12029485	0.92089961	0.59459085	0.16876860	2.35927786	0.89946170	0.73756549	1.17214840	1.13600927	0.17966820	0.58287607	0.22494929	0.81100903	0.35507313	2.24074388	1.39223405	1.31903197	1.60430868	1.69489435	1.10412165	2.11628657	3.95124123	0.86274585	2.86683477	0.54302134	2.62789762	1.84892863	8.46178589	0.82467478	1.29338894
597.200000	128	0	0	27.7	1.212158	4095.000000	1	1.96168206	0.64865148	2.12035453	0.92092076	0.59450960	0.16875990	2.35925196	0.89946875	0.73752612	1.17213668	1.13599085	0.17966512	0.58286366	0.22495009	0.81099549	0.35507988	2.24089187	1.39215741	1.31895102	1.60433968	1.69487707	1.10409766	2.11602157	3.95109585	0.86276266	2.86652267	0.54301153	2.62762872	1.84903172	8.46209305	0.82460871	1.29340814
597.700000	128	0	0	27.7	1.213989	4095.000000	1	1.96155252	0.64866449	2.12026350	0.92095936	0.59443005	0.16874907	2.35928687	0.89948048	0.73748629	1.17214963	1.13599115	0.17966404	0.58285524	0.22494881	0.81095857	0.35506959	2.24082081	1.39204332	1.31899099	1.60431221	1.69489681	1.10408936	2.11590094	3.95082968	0.86274789	2.86663179	0.54301848	2.62767354	1.84891619	8.46163845	0.82455979	1.29336908
598.300000	128	0	0	27.7	1.213379	4095.000000	1	1.96158256	0.64865787	2.12022860	0.92092817	0.59441181	0.16875075	2.35924013	0.89954202	0.73748160	1.17215148	1.13596881	0.17966451	0.58287081	0.22494226	0.81095364	0.35506373	2.24074602	1.39205977	1.31902189	1.60423177	1.69485610	1.10404523	2.11575912	3.95105286	0.86269493	2.86673954	0.54301950	2.62753342	1.84881488	8.46188418	0.82453470	1.29332008
598.900000	128	0	0	27.7	1.210938	4095.000000	3	1.96157364	0.64865787	2.12024023	0.92094165	0.59436875	0.16874418	2.35934487	0.89950030	0.73745372	1.17213081	1.13596277	0.17966220	0.58285924	0.22494785	0.81096890	0.35506000	2.24064130	1.39206817	1.31892516	1.60439343	1.69486679	1.10409144	2.11624770	3.95151256	0.86299925	2.86818370	0.54316035	2.63174625	1.85156436	8.46970108	0.82756517	1.29467843
599.400000	128	0	0	27.7	1.213379	4095.000000	3	1.96447101	0.64938053	2.12299362	0.92170221	0.60001880	0.16912608	2.36045109	0.89986204	0.73863322	1.17291029	1.13702324	0.17975923	0.58309256	0.22506955	0.81198137	0.35531432	2.24325632	1.39484076	1.31997574	1.60738869	1.69642974	1.10489676	2.12901506	3.95445669	0.86385321	2.87218953	0.54344577	2.63814236	1.85357858	8.47709508	0.83110047	1.29532089
600.000000	128	0	0	27.7	1.212769	4095.000000	3	1.96535808	0.64957128	2.12369150	0.92190166	0.60301307	0.16943968	2.36102469	0.89993351	0.73917054	1.17343106	1.13761342	0.17982408	0.58324469	0.22512552	0.81252112	0.35546129	2.24461743	1.39605207	1.32024361	1.60848161	1.69682571	1.10505622	2.13426366	3.95468525	0.86397808	2.87191508	0.54350956	2.63914480	1.85430063	8.47909771	0.83276109	1.29548063
600.500000	128	0	0	27.7	1.212769	4095.000000	3	1.96563927	0.64964825	2.12408916	0.92195722	0.60395862	0.16958949	2.36100609	0.89986517	0.73937440	1.17358421	1.13788456	0.17984395	0.58327605	0.22514679	0.81271627	0.35551028	2.24515590	1.39647438	1.32040765	1.60893076	1.69699738	1.10512587	2.13679589	3.95499993	0.86405734	2.87187050	0.54354637	2.63987296	1.85461251	8.47901143	0.83400536	1.29560823
601.100000	128	0	0	27.7	1.212769	4095.000000	3	1.96571263	0.64969612	2.12421379	0.92198976	0.60457637	0.16969731	2.36103202	0.89985213	0.73950720	1.17369383	1.13804569	0.17985796	0.58329772	0.22515927	0.81284220	0.35552697	2.24567468	1.39669680	1.32048127	1.60939535	1.69717071	1.10523080	2.13820080	3.95524288	0.86411061	2.87214147	0.54356518	2.64036846	1.85503007	8.47921790	0.83518313	1.29577628
601.600000	128	0	0	27.7	1.212769	4095.000000	3	1.96593320	0.64975567	2.12429689	0.92204082	0.60505227	0.16978010	2.36111936	0.89991395	0.73958955	1.17379357	1.13810645	0.17987460	0.58330845	0.22516631	0.81296469	0.35553833	2.24587495	1.39688556	1.32048463	1.60961254	1.69716947	1.10523880	2.13963518	3.95555351	0.86421588	2.87202514	0.54359156	2.64060895	1.85533225	8.47776049	0.83618787	1.29578954
602.200000	128	0	0	27.7	1.212158	4095.000000	3	1.96603432	0.64978346	2.12428827	0.92206225	0.60546824	0.16985509	2.36103371	0.89989282	0.73966628	1.17386028	1.13817146	0.17987553	0.58332508	0.22517974	0.81302704	0.35554933	2.24592475	1.39703644	1.32059220	1.60986202	1.69724688	1.10528416	2.14077489	3.95579343	0.86423194	2.87224108	0.54360731	2.64109254	1.85562379	8.47803776	0.83714919	1.29590523
602.700000	128	0	0	27.7	1.211548	4095.000000	3	1.96619283	0.64979008	2.12432526	0.92208580	0.60582232	0.16991666	2.36096721	0.89994368	0.73973692	1.17391123	1.13832385	0.17988939	0.58333834	0.22518326	0.81307954	0.35556158	2.24611754	1.39713891	1.32055556	1.61009698	1.69733623	1.10531677	2.14163939	3.95613899	0.86429796	2.87240967	0.54359709	2.64125757	1.85576734	8.47890050	0.83805675	1.29593938
603.300000	128	0	0	27.7	1.212769	4095.000000	3	1.96623564	0.64983243	2.12461408	0.92209929	0.60614548	0.16997287	2.36112218	0.89995151	0.73976226	1.17396837	1.13834380	0.17989355	0.58335349	0.22518854	0.81314831	0.35556123	2.24611593	1.39727753	1.32067760	1.61020246	1.69736794	1.10530936	2.14247205	3.95615642	0.86435939	2.87254204	0.54364433	2.64133818	1.85589842	8.47926104	0.83895306	1.29598612
603.900000	128	0	0	27.7	1.212158	4095.000000	3	1.96639699	0.64984941	2.12462979	0.92209400	0.60642421	0.17002650	2.36108161	0.90002690	0.73982609	1.17396065	1.13837979	0.17990171	0.58336001	0.22520005	0.81319934	0.35558803	2.24632481	1.39741160	1.32065406	1.61049533	1.69740706	1.10533129	2.14320535	3.95596159	0.86433951	2.87251835	0.54368011	2.64188350	1.85612805	8.47842290	0.83983710	1.29602524
604.400000	128	0	0	27.7	1.212769	4095.000000	3	1.96643180	0.64985757	2.12468148	0.92212972	0.60666448	0.17007630	2.36107034	0.90001438	0.73986599	1.17402767	1.13847927	0.17990618	0.58335496	0.22520197	0.81326146	0.35559549	2.24650317	1.39753093	1.32069475	1.61061579	1.69753883	1.10536183	2.14406621	3.95611541	0.86440349	2.87263470	0.54367930	2.64205557	1.85624087	8.47898678	0.84073722	1.29612105
605.000000	128	0	0	27.7	1.212158	4095.000000	3	1.96654142	0.64989265	2.12477473	0.92213184	0.60692405	0.17012397	2.36129971	0.89999768	0.73996151	1.17404342	1.13844843	0.17991203	0.58336422	0.22520341	0.81328069	0.35560774	2.24660334	1.39761623	1.32074820	1.61083863	1.69758784	1.10543861	2.14473152	3.95596364	0.86443332	2.87276918	0.54370363	2.64235465	1.85653387	8.48106103	0.84156278	1.29618803
605.500000	128	0	0	27.7	1.213379	4095.000000	3	1.96669150	0.64991250	2.12497542	0.92214560	0.60715692	0.17016583	2.36114416	0.89998203	0.74005188	1.17408079	1.13860447	0.17992513	0.58337180	0.22521333	0.81333911	0.35562372	2.24662530	1.39779245	1.32073106	1.61095873	1.69752524	1.10544246	2.14551880	3.95617591	0.86449144	2.87236369	0.54372286	2.64270330	1.85668240	8.48035514	0.84246342	1.29624539
606.100000	128	0	0	27.7	1.212158	4095.000000	3	1.96667268	0.64992574	2.12495515	0.92213819	0.60739560	0.17020831	2.36112387	0.89997994	0.74008004	1.17407462	1.13863108	0.17992605	0.58339831	0.22521237	0.81340567	0.35563100	2.24693173	1.39793393	1.32072669	1.61115089	1.69749477	1.10548248	2.14613951	3.95627640	0.86445601	2.87270717	0.54371836	2.64301072	1.85686662	8.48122441	0.84338520	1.29627689
606.600000	128	0	0	27.7	1.212158	4095.000000	3	1.96691687	0.64994691	2.12500634	0.92220037	0.60761334	0.17023688	2.36110922	0.89995203	0.74012722	1.17412187	1.13864016	0.17993175	0.58338421	0.22521909	0.81346386	0.35564538	2.24682672	1.39799712	1.32074182	1.61130291	1.69767144	1.10549849	2.14670255	3.95674817	0.86447844	2.87298379	0.54374638	2.64306344	1.85700803	8.48027500	0.84427459	1.29636243
607.200000	128	0	0	27.7	1.211548	4095.000000	3	1.96701616	0.64994978	2.12516752	0.92222127	0.60782019	0.17027906	2.36108386	0.89999533	0.74019013	1.17421979	1.13872182	0.17993422	0.58340905	0.22522212	0.81348013	0.35565354	2.24689958	1.39813335	1.32084302	1.61135922	1.69778058	1.10550561	2.14726625	3.95695843	0.86453198	2.87320051	0.54374740	2.64320955	1.85715436	8.47943053	0.84517381	1.29641814
607.800000	128	0	0	27.7	1.212769	4095.000000	3	1.96699781	0.64999368	2.12531046	0.92221836	0.60798017	0.17031680	2.36118079	0.89998803	0.74021173	1.17424295	1.13879682	0.17994238	0.58342336	0.22522964	0.81352254	0.35565656	2.24704584	1.39817057	1.32083663	1.61143799	1.69770686	1.10554415	2.14784546	3.95709075	0.86455365	2.87303327	0.54375456	2.64352211	1.85736762	8.48025034	0.84604912	1.29643538
608.300000	128	0	0	27.7	1.211548	4095.000000	3	1.96707310	0.65000229	2.12530033	0.92225249	0.60819372	0.17034584	2.36115600	0.89999194	0.74027065	1.17422720	1.13878624	0.17994392	0.58343388	0.22522964	0.81352796	0.35565390	2.24717443	1.39823061	1.32081511	1.61160500	1.69778222	1.10559663	2.14847913	3.95748262	0.86463702	2.87310156	0.54378708	2.64371717	1.85740823	8.47917475	0.84699122	1.29644533
608.900000	128	0	0	27.7	1.213989	4095.000000	3	1.96702463	0.65001310	2.12538751	0.92225117	0.60838052	0.17038083	2.36131492	0.90001072	0.74028967	1.17427014	1.13882042	0.17994993	0.58342841	0.22524212	0.81355114	0.35566792	2.24735340	1.39830470	1.32085512	1.61162706	1.69782341	1.10558032	2.14909249	3.95782632	0.86462045	2.87330923	0.54378360	2.64383662	1.85764785	8.47755100	0.84790667	1.29648413
609.400000	128	0	0	27.7	1.211548	4095.000000	3	1.96726887	0.65003979	2.12522581	0.92224852	0.60854827	0.17041277	2.36127547	0.90004437	0.74037042	1.17428527	1.13886639	0.17995424	0.58344209	0.22523572	0.81360957	0.35566295	2.24727142	1.39833947	1.32096037	1.61186065	1.69787943	1.10562272	2.14967219	3.95759547	0.86462478	2.87387449	0.54378585	2.64408254	1.85780359	8.47870021	0.84888575	1.29657002
610.000000	128	0	0	27.7	1.213989	4095.000000	3	1.96725946	0.65006979	2.12548028	0.92226811	0.60869869	0.17044777	2.36146034	0.90004307	0.74042466	1.17428280	1.13881558	0.17995763	0.58343451	0.22523796	0.81364237	0.35566704	2.24723123	1.39835141	1.32095533	1.61190832	1.69800629	1.10565623	2.14992543	3.95775655	0.86463141	2.87359498	0.54379833	2.64405013	1.85795265	8.48096238	0.84984096	1.29658660
610.500000	128	0	0	27.7	1.213989	4095.000000	3	1.96730134	0.65007840	2.12531604	0.92229854	0.60884312	0.17048430	2.36139552	0.90004385	0.74047537	1.17429361	1.13895199	0.17996826	0.58345387	0.22525091	0.81366851	0.35567822	2.24727677	1.39837213	1.32099131	1.61196899	1.69785430	1.10568439	2.15036023	3.95744056	0.86464747	2.87362356	0.54379833	2.64434437	1.85801425	8.47989590	0.85084200	1.29659290
611.100000	128	0	0	27.7	1.211548	4095.000000	3	1.96739641	0.65007575	2.12556697	0.92234431	0.60897857	0.17051028	2.36136734	0.89999351	0.74053641	1.17431029	1.13888424	0.17996703	0.58345198	0.22525603	0.81368700	0.35567875	2.24735554	1.39854104	1.32099030	1.61199184	1.69800341	1.10566749	2.15075665	3.95759034	0.86466634	2.87381733	0.54380323	2.64438759	1.85796158	8.48040137	0.85182550	1.29658859
611.700000	128	0	0	27.7	1.213379	4095.000000	3	1.96735876	0.65011502	2.12540374	0.92228980	0.60913503	0.17054085	2.36129858	0.90000316	0.74054769	1.17436497	1.13894171	0.17997365	0.58345977	0.22524964	0.81372448	0.35569242	2.24740645	1.39857581	1.32097517	1.61224676	1.69792926	1.10564585	2.15129728	3.95762523	0.86467450	2.87382640	0.54381612	2.64453886	1.85824724	8.47961852	0.85281746	1.29665890
612.200000	128	0	0	27.8	1.212769	4095.000000	3	1.96738700	0.65010553	2.12571653	0.92234484	0.60925958	0.17056912	2.36123884	0.89998203	0.74061578	1.17439957	1.13907390	0.17998120	0.58346187	0.22525459	0.81374322	0.35568976	2.24740323	1.39865694	1.32100745	1.61228932	1.69794615	1.10567846	2.15166411	3.95745698	0.86471835	2.87389540	0.54383637	2.64481409	1.85834813	8.48001918	0.85380957	1.29674115
612.800000	128	0	0	27.8	1.212769	4095.000000	3	1.96750608	0.65012848	2.12567040	0.92238057	0.60937620	0.17059190	2.36122700	0.90001359	0.74065710	1.17442552	1.13919854	0.17998505	0.58347134	0.22526307	0.81376122	0.35570751	2.24746700	1.39872016	1.32109454	1.61239374	1.69797951	1.10565267	2.15197866	3.95754725	0.86469362	2.87408990	0.54381039	2.64474544	1.85855794	8.47894056	0.85484259	1.29672324
613.300000	128	0	0	27.8	1.213379	4095.000000	3	1.96754091	0.65012341	2.12570690	0.92237448	0.60948125	0.17061375	2.36134367	0.90001255	0.74065076	1.17445734	1.13915800	0.17998752	0.58347366	0.22526035	0.81379525	0.35570663	2.24784590	1.39884837	1.32106360	1.61255885	1.69797993	1.10567935	2.15226707	3.95791353	0.86472167	2.87396442	0.54383862	2.64482934	1.85858027	8.48019178	0.85591637	1.29674181
613.900000	128	0	0	27.8	1.212769	4095.000000	3	1.96757809	0.65015738	2.12578194	0.92236840	0.60961740	0.17063882	2.36134761	0.89998751	0.74066932	1.17448206	1.13919400	0.17999260	0.58347576	0.22526531	0.81382978	0.35570627	2.24784536	1.39885680	1.32109656	1.61259432	1.69799558	1.10565118	2.15261045	3.95857026	0.86480709	2.87397418	0.54384025	2.64530742	1.85889906	8.48100862	0.85695412	1.29682639
614.400000	128	0	0	27.8	1.211548	4095.000000	3	1.96767129	0.65015540	2.12557914	0.92236072	0.60972762	0.17066679	2.36126815	0.90006185	0.74074845	1.17447742	1.13923787	0.17999122	0.58347934	0.22526963	0.81386381	0.35571142	2.24788824	1.39885504	1.32110329	1.61274133	1.69798034	1.10571553	2.15313409	3.95773398	0.86481015	2.87409966	0.54383760	2.64519616	1.85888745	8.48315766	0.85805146	1.29682340
615.000000	128	0	0	27.8	1.212769	4095.000000	6	1.96760398	0.65018805	2.12560652	0.92241629	0.60991741	0.17069400	2.36114754	0.90009551	0.74077006	1.17448298	1.13926449	0.17999645	0.58347892	0.22526739	0.81387170	0.35571834	2.24747183	1.39855474	1.32062482	1.61123281	1.69613548	1.10481675	2.13943108	3.95366967	0.86312762	2.86528160	0.54325275	2.62998417	1.85176369	8.46473235	0.84540266	1.29400509
615.500000	128	0	0	27.8	1.212769	4095.000000	6	1.96210313	0.64880335	2.12024782	0.92089671	0.59558296	0.16978957	2.35896029	0.89945545	0.73818189	1.17257605	1.13646710	0.17976000	0.58293708	0.22501694	0.81147308	0.35513134	2.24232318	1.39309203	1.31916734	1.60629285	1.69506543	1.10430858	2.12500989	3.95232155	0.86289076	2.86572487	0.54313336	2.62878911	1.85094069	8.46373363	0.84053868	1.29366139
616.100000	128	0	0	27.8	1.212769	4095.000000	6	1.96171727	0.64874229	2.12006425	0.92085811	0.59457897	0.16951603	2.35898507	0.89943406	0.73795639	1.17232117	1.13625146	0.17973520	0.58289080	0.22498943	0.81125667	0.35508556	2.24171912	1.39268312	1.31903365	1.60568607	1.69501443	1.10418327	2.12197302	3.95222426	0.86285969	2.86617030	0.54312457	2.62857252	1.85060891	8.46507657	0.83847050	1.29359551
616.700000	131	0	0	27.8	1.212158	4095.000000	6	1.96164827	0.64872135	2.12012291	0.92090358	0.59437596	0.16939448	2.35902335	0.89944632	0.73793202	1.17225669	1.13618472	0.17972596	0.58288238	0.22498639	0.81120300	0.35508538	2.24142837	1.39260645	1.31895438	1.60540730	1.69502431	1.10416757	2.12102728	3.95214540	0.86280213	2.86670408	0.54308532	2.62853463	1.85037501	8.46619235	0.83719452	1.29356472
617.200000	131	0	0	27.8	1.212158	4095.000000	6	1.96154971	0.64870702	2.12008549	0.92092922	0.59425401	0.16930394	2.35906840	0.89940199	0.73783499	1.17222399	1.13616569	0.17971595	0.58286744	0.22497888	0.81113186	0.35508077	2.24126217	1.39246644	1.31902458	1.60532131	1.69495850	1.10412965	2.12044203	3.95217408	0.86275502	2.86661998	0.54311272	2.62863566	1.85051553	8.46582962	0.83631250	1.29347070
617.800000	131	0	0	27.8	1.212158	4095.000000	6	1.96160650	0.64870019	2.12009762	0.92092975	0.59419462	0.16924714	2.35907459	0.89936314	0.73785303	1.17222090	1.13625025	0.17971117	0.58286723	0.22498047	0.81110478	0.35507970	2.24126378	1.39249654	1.31906926	1.60518312	1.69502472	1.10405471	2.12002885	3.95214028	0.86277590	2.86680488	0.54306263	2.62867039	1.85028786	8.46305460	0.83565164	1.29351374
618.400000	131	0	0	27.8	1.213379	4095.000000	6	1.96144599	0.64870879	2.12006577	0.92092552	0.59419929	0.16920027	2.35894003	0.89939599	0.73783006	1.17225638	1.13607933	0.17970717	0.58285335	0.22497200	0.81110084	0.35508130	2.24114087	1.39242969	1.31902425	1.60501511	1.69492889	1.10409144	2.11953638	3.95204913	0.86272064	2.86689733	0.54303953	2.62846518	1.85017315	8.46241867	0.83503533	1.29351142
618.900000	131	0	0	27.8	1.212158	4095.000000	6	1.96143097	0.64867352	2.12005414	0.92094773	0.59410703	0.16915920	2.35902786	0.89935401	0.73778061	1.17225299	1.13608899	0.17969931	0.58287775	0.22496704	0.81105826	0.35507083	2.24116705	1.39244684	1.31899805	1.60500373	1.69489599	1.10413380	2.11911075	3.95210341	0.86279933	2.86697936	0.54302584	2.62842856	1.85025540	8.46405627	0.83455601	1.29349123
619.400000	131	0	0	27.8	1.212158	4095.000000	6	1.96134227	0.64867815	2.11991407	0.92091918	0.59407925	0.16912928	2.35919621	0.89939782	0.73775015	1.17223818	1.13606030	0.17968992	0.58287586	0.22496528	0.81106761	0.35507562	2.24117774	1.39237369	1.31892214	1.60481611	1.69493588	1.10413320	2.11878020	3.95245880	0.86279755	2.86695503	0.54303851	2.62833385	1.85019938	8.46440352	0.83413557	1.29346441
620.000000	131	0	0	27.8	1.212769	4095.000000	6	1.96135823	0.64868895	2.11998789	0.92092711	0.59410852	0.16909951	2.35917763	0.89942650	0.73770164	1.17223324	1.13601682	0.17968607	0.58287586	0.22496145	0.81106810	0.35508077	2.24101904	1.39229809	1.31904104	1.60468345	1.69491203	1.10411099	2.11870035	3.95272101	0.86279016	2.86663736	0.54303279	2.62839762	1.85018471	8.46427752	0.83380620	1.29342767
620.600000	131	0	0	27.8	1.213379	4095.000000	6	1.96135635	0.64868168	2.11994188	0.92094852	0.59411997	0.16908196	2.35919903	0.89943615	0.73771757	1.17218450	1.13598028	0.17969038	0.58286807	0.22496257	0.81104964	0.35506941	2.24116759	1.39233064	1.31905683	1.60471170	1.69487543	1.10409173	2.11846638	3.95243217	0.86278914	2.86699257	0.54300846	2.62830607	1.85004022	8.46272587	0.83354585	1.29348097
621.100000	131	0	0	27.8	1.213379	4095.000000	6	1.96147321	0.64868829	2.11997020	0.92096307	0.59414054	0.16906761	2.35915792	0.89946588	0.73770632	1.17217678	1.13607268	0.17968792	0.58287754	0.22496209	0.81106613	0.35506391	2.24105163	1.39231489	1.31906791	1.60454726	1.69498030	1.10407722	2.11850529	3.95230005	0.86278965	2.86704819	0.54300703	2.62844245	1.85008290	8.46287027	0.83336324	1.29349652
621.700000	131	0	0	27.8	1.213989	4095.000000	6	1.96159523	0.64867881	2.12020483	0.92095963	0.59428943	0.16906807	2.35923788	0.89949352	0.73775530	1.17222028	1.13614697	0.17969608	0.58288869	0.22496784	0.81109887	0.35508822	2.24115049	1.39249549	1.31907799	1.60484083	1.69499305	1.10415039	2.11887673	3.95211877	0.86284797	2.86710172	0.54301337	2.62843424	1.84994285	8.46575585	0.83325583	1.29345183
622.300000	131	0	0	27.8	1.213989	4095.000000	6	1.96146007	0.64866404	2.12009055	0.92095672	0.59423004	0.16905708	2.35918777	0.89947474	0.73771757	1.17224527	1.13605909	0.17968746	0.58287312	0.22495841	0.81104915	0.35507757	2.24092981	1.39229704	1.31904171	1.60458926	1.69481374	1.10413054	2.11824153	3.95201124	0.86274203	2.86676943	0.54300703	2.62816465	1.84997709	8.46539622	0.83285722	1.29338066
622.800000	131	0	0	27.8	1.212158	4095.000000	6	1.96136010	0.64865038	2.12025338	0.92092156	0.59412167	0.16903708	2.35918664	0.89939651	0.73767867	1.17217154	1.13597877	0.17968437	0.58285608	0.22495921	0.81100041	0.35506604	2.24092126	1.39229109	1.31895774	1.60449350	1.69473273	1.10409470	2.11799296	3.95187504	0.86276801	2.86673745	0.54299047	2.62822210	1.84991840	8.46549150	0.83260078	1.29339225
623.400000	131	0	0	27.8	1.210327	4095.000000	6	1.96126906	0.64865611	2.12024529	0.92089829	0.59406526	0.16901434	2.35916975	0.89940773	0.73767961	1.17220424	1.13600535	0.17967821	0.58285524	0.22495601	0.81100090	0.35506533	2.24093141	1.39229144	1.31894061	1.60441266	1.69482238	1.10405382	2.11779140	3.95180336	0.86278685	2.86702246	0.54299885	2.62806617	1.84986995	8.46476308	0.83244724	1.29338596
624.000000	131	0	0	27.8	1.215210	4095.000000	6	1.96134743	0.64865347	2.12016893	0.92092870	0.59409283	0.16900411	2.35930095	0.89938687	0.73765477	1.17217061	1.13603101	0.17968022	0.58286765	0.22495889	0.81098564	0.35507030	2.24092447	1.39229319	1.31894296	1.60441070	1.69480346	1.10403456	2.11776008	3.95189450	0.86277005	2.86700230	0.54297290	2.62803397	1.84996908	8.46500588	0.83225352	1.29330784
624.500000	131	0	0	27.8	1.213989	4095.000000	6	1.96131458	0.64868013	2.12011836	0.92088930	0.59407565	0.16898839	2.35929475	0.89941451	0.73763954	1.17216197	1.13606815	0.17968160	0.58285693	0.22495489	0.81099623	0.35506533	2.24083791	1.39229144	1.31894632	1.60437342	1.69479400	1.10408551	2.11757318	3.95198769	0.86276139	2.86677082	0.54297923	2.62789573	1.84980949	8.46408085	0.83208828	1.29332306
625.000000	131	0	0	27.8	1.212158	4095.000000	6	1.96121932	0.64866911	2.12013505	0.92089142	0.59406653	0.16897373	2.35920860	0.89943198	0.73762032	1.17216999	1.13602195	0.17967406	0.58285125	0.22494785	0.81094429	0.35505965	2.24083150	1.39225750	1.31892617	1.60424511	1.69478167	1.10405115	2.11746307	3.95201022	0.86272166	2.86679306	0.54297065	2.62785343	1.84976771	8.46518106	0.83190584	1.29336014
625.600000	131	0	0	27.8	1.213989	4095.000000	7	1.96117193	0.64865545	2.12014971	0.92086604	0.59405635	0.16897098	2.35911119	0.89941685	0.73759830	1.17218511	1.13596851	0.17967159	0.58284746	0.22495521	0.81095635	0.35505610	2.24083097	1.39258020	1.31913140	1.60517331	1.69629845	1.10495159	2.12695042	3.95640562	0.86432192	2.87528436	0.54352061	2.64272490	1.85670559	8.48287395	0.84185138	1.29603850
626.100000	131	0	0	27.8	1.213379	4095.000000	7	1.96660163	0.64996125	2.12536774	0.92234987	0.60708158	0.16982882	2.36171342	0.90013020	0.74007652	1.17393872	1.13858995	0.17989031	0.58339432	0.22520997	0.81329474	0.35563881	2.24697566	1.39946915	1.32105049	1.61210019	1.69796098	1.10577602	2.14618660	3.95820904	0.86472447	2.87643613	0.54372204	2.64561644	1.85798657	8.48432042	0.84894404	1.29654415
626.700000	131	0	0	27.8	1.213379	4095.000000	7	1.96741524	0.65013730	2.12603597	0.92247795	0.60984535	0.17019380	2.36174950	0.90015264	0.74041456	1.17433686	1.13912139	0.17993961	0.58345682	0.22523508	0.81365322	0.35570272	2.24804529	1.40020754	1.32128455	1.61311579	1.69831771	1.10593407	2.15126496	3.95861645	0.86484967	2.87635379	0.54374454	2.64631474	1.85865840	8.48316692	0.85317222	1.29674082
627.300000	131	0	0	27.8	1.212769	4095.000000	7	1.96759080	0.65019533	2.12597512	0.92248616	0.61072146	0.17038481	2.36200036	0.90015968	0.74059300	1.17449071	1.13938854	0.17995732	0.58348860	0.22525187	0.81381745	0.35573308	2.24831063	1.40042128	1.32127345	1.61363148	1.69832307	1.10595779	2.15286712	3.95850151	0.86483208	2.87580960	0.54375763	2.64608449	1.85855571	8.48177626	0.85578708	1.29671860
627.800000	131	0	0	27.8	1.212769	4095.000000	7	1.96766988	0.65014834	2.12605118	0.92246049	0.61053413	0.17046855	2.36174555	0.90009290	0.74059605	1.17450646	1.13941910	0.17996410	0.58349744	0.22525827	0.81381597	0.35572190	2.24855295	1.40022652	1.32118971	1.61349544	1.69818754	1.10593288	2.15278139	3.95831166	0.86474462	2.87471321	0.54375251	2.64519806	1.85830215	8.48154195	0.85690896	1.29666553
628.400000	131	0	0	27.8	1.212158	4095.000000	7	1.96731876	0.65007796	2.12558370	0.92234670	0.60961397	0.17048582	2.36146090	0.89999794	0.74046715	1.17439586	1.13923000	0.17996164	0.58345745	0.22524564	0.81368577	0.35569704	2.24817393	1.39983637	1.32109790	1.61317058	1.69798405	1.10580181	2.15160870	3.95800485	0.86460846	2.87398254	0.54369504	2.64427637	1.85784599	8.48181634	0.85709568	1.29650867
629.000000	131	0	0	27.8	1.212158	4095.000000	7	1.96697381	0.65001442	2.12524558	0.92222577	0.60848678	0.17046519	2.36127096	0.89994499	0.74036643	1.17430010	1.13900765	0.17994777	0.58341620	0.22522708	0.81358196	0.35565603	2.24782017	1.39946528	1.32093919	1.61262782	1.69786460	1.10575793	2.14991416	3.95789814	0.86451158	2.87317403	0.54365066	2.64321399	1.85745017	8.47841673	0.85664845	1.29627589
629.500000	131	0	0	27.8	1.212769	4095.000000	7	1.96663080	0.64991427	2.12486899	0.92212787	0.60737633	0.17042255	2.36131831	0.89991447	0.74017206	1.17418457	1.13871123	0.17993175	0.58337495	0.22521029	0.81343994	0.35561892	2.24750076	1.39895796	1.32090153	1.61231532	1.69766073	1.10562717	2.14805905	3.95747544	0.86438743	2.87264167	0.54358584	2.64228416	1.85702141	8.47928261	0.85582688	1.29607232
630.000000	131	0	0	27.8	1.213379	4095.000000	7	1.96634901	0.64981302	2.12447524	0.92206543	0.60628238	0.17037197	2.36103483	0.89987352	0.74001080	1.17406350	1.13848713	0.17991681	0.58335938	0.22519509	0.81326072	0.35558164	2.24702066	1.39850909	1.32078317	1.61182835	1.69751206	1.10554919	2.14625518	3.95689074	0.86427731	2.87199170	0.54357520	2.64135405	1.85643709	8.47982809	0.85478103	1.29591518
630.600000	131	0	0	27.8	1.212158	4095.000000	7	1.96590122	0.64975060	2.12424622	0.92196542	0.60532779	0.17031298	2.36098975	0.89984143	0.73984510	1.17392204	1.13829633	0.17990849	0.58330824	0.22517814	0.81310641	0.35554898	2.24663441	1.39805259	1.32054077	1.61118043	1.69738647	1.10535797	2.14441802	3.95674407	0.86365267	2.87039291	0.54339506	2.63928242	1.85249622	8.46910741	0.85110102	1.29474303
631.200000	131	0	0	27.8	1.212769	4095.000000	7	1.96482213	0.64953688	2.12323719	0.92175564	0.60266844	0.17016828	2.36061899	0.89992099	0.73936783	1.17383372	1.13783982	0.17986967	0.58321923	0.22514807	0.81265713	0.35546288	2.24169346	1.39225785	1.31917406	1.60528048	1.69502184	1.10428695	2.12225597	3.95290642	0.86285052	2.86562968	0.54309779	2.62746525	1.85036256	8.46820013	0.84096114	1.29348560
631.700000	131	0	0	27.8	1.212769	4095.000000	7	1.96234303	0.64894156	2.12095190	0.92116322	0.59684221	0.16976452	2.35977287	0.89972145	0.73822994	1.17307913	1.13664229	0.17977509	0.58299515	0.22505212	0.81173311	0.35523108	2.24118095	1.39204402	1.31926207	1.60477529	1.69501279	1.10423481	2.11958694	3.95341250	0.86294016	2.86676317	0.54307408	2.62799862	1.85052798	8.46369368	0.83844744	1.29344885
632.300000	131	0	0	27.8	1.214600	4095.000000	7	1.96168253	0.64880665	2.12054065	0.92102255	0.59487727	0.16946350	2.35940456	0.89966642	0.73790788	1.17270968	1.13619196	0.17972842	0.58290468	0.22500158	0.81129532	0.35513525	2.24132202	1.39195514	1.31923117	1.60474310	1.69510245	1.10420015	2.11871450	3.95379468	0.86296665	2.86733532	0.54309084	2.62823662	1.85050708	8.46567285	0.83710061	1.29348858
632.800000	131	0	0	27.8	1.212158	4095.000000	7	1.96171257	0.64879673	2.12031963	0.92104873	0.59446229	0.16933676	2.35931165	0.89962808	0.73782045	1.17260784	1.13607872	0.17971271	0.58288554	0.22498831	0.81117100	0.35512531	2.24122851	1.39200588	1.31929567	1.60460809	1.69508147	1.10423955	2.11823850	3.95401499	0.86297938	2.86787283	0.54310556	2.62834522	1.85049907	8.46765276	0.83619037	1.29348163
633.400000	131	0	0	27.8	1.212769	4095.000000	7	1.96151545	0.64879012	2.12053206	0.92106988	0.59427182	0.16925676	2.35938260	0.89958923	0.73804007	1.17248409	1.13618049	0.17971164	0.58292256	0.22500286	0.81137533	0.35515530	2.24194148	1.39360926	1.31954361	1.60689472	1.69678043	1.10515225	2.13046473	3.95739645	0.86437749	2.87511070	0.54356682	2.64265059	1.85644691	8.48179476	0.84635948	1.29587473
634.000000	131	0	0	27.9	1.210938	4095.000000	7	1.96606442	0.64983728	2.12475091	0.92212469	0.60479923	0.16998418	2.36112500	0.89990977	0.73981225	1.17380129	1.13826912	0.17988431	0.58331308	0.22517814	0.81300313	0.35555732	2.24634034	1.39800098	1.32073778	1.61088825	1.69760884	1.10550057	2.14212260	3.95804897	0.86447462	2.87407317	0.54362306	2.64275157	1.85681889	8.48211541	0.85022357	1.29600402
634.500000	131	0	0	27.9	1.212769	4095.000000	7	1.96634854	0.64986353	2.12491156	0.92212231	0.60569808	0.17015025	2.36110471	0.89993299	0.73997067	1.17397331	1.13839460	0.17990094	0.58331961	0.22519254	0.81318726	0.35556957	2.24689690	1.39847607	1.32081780	1.61153567	1.69775587	1.10559663	2.14502921	3.95788788	0.86455416	2.87402506	0.54366089	2.64338044	1.85745017	8.48137547	0.85263910	1.29626130
635.100000	131	0	0	27.8	1.212769	4095.000000	7	1.96666985	0.64993236	2.12488065	0.92218370	0.60664608	0.17026683	2.36104892	0.89990116	0.74013544	1.17406998	1.13851919	0.17992297	0.58334717	0.22520629	0.81336672	0.35560241	2.24736251	1.39877671	1.32096810	1.61196978	1.69788231	1.10563517	2.14721300	3.95839478	0.86466710	2.87461768	0.54371120	2.64400120	1.85813967	8.48358943	0.85470630	1.29635547
635.600000	131	0	0	27.8	1.213379	4095.000000	7	1.96694228	0.65001199	2.12533986	0.92226255	0.60757437	0.17036800	2.36099257	0.89994160	0.74027558	1.17421114	1.13865800	0.17993144	0.58338295	0.22522053	0.81347890	0.35563472	2.24791718	1.39944279	1.32109555	1.61291712	1.69798940	1.10580982	2.14929903	3.95910499	0.86478567	2.87460443	0.54371897	2.64450009	1.85848562	8.48170843	0.85659722	1.29652724
636.200000	0	0	0	27.8	1.213989	4095.000000	0	1.96717569	0.65004663	2.12546964	0.92230886	0.60830961	0.17044762	2.36133127	0.89999116	0.74040987	1.17434366	1.13882677	0.17994978	0.58340526	0.22523780	0.81360563	0.35566544	2.24812837	1.39972497	1.32118198	1.61339411	1.69815582	1.10599338	2.15069767	3.95927025	0.86473289	2.87472227	0.54374801	2.64446195	1.85826420	8.47959079	0.85695183	1.29598115
636.700000	0	0	0	27.8	1.212158	4095.000000	0	1.96620083	0.64984125	2.12494603	0.92218423	0.60707451	0.17044441	2.36119319	0.89998333	0.74032817	1.17428651	1.13876628	0.17995024	0.58338169	0.22522884	0.81357456	0.35564786	2.24774728	1.40006518	1.32101081	1.61364607	1.69770480	1.10585578	2.14792741	3.95856616	0.86443051	2.87230796	0.54361672	2.64040907	1.85631089	8.47709508	0.85207102	1.29533746
637.300000	0	0	0	27.8	1.211548	4095.000000	0	1.96538629	0.64966965	2.12432019	0.92193764	0.60536605	0.17037182	2.36112500	0.89995229	0.74018544	1.17418179	1.13857725	0.17994084	0.58338232	0.22521877	0.81352525	0.35563029	2.24726659	1.39958229	1.32080704	1.61322183	1.69750918	1.10583236	2.14593225	3.95790635	0.86437978	2.87199797	0.54359320	2.63993386	1.85622571	8.47823803	0.85125317	1.29533447
637.800000	0	0	0	27.8	1.213379	4095.000000	0	1.96538112	0.64967935	2.12436174	0.92197204	0.60495395	0.17034202	2.36096608	0.89993194	0.74009108	1.17406411	1.13849832	0.17993560	0.58335349	0.22521333	0.81342589	0.35560419	2.24693548	1.39931279	1.32071962	1.61279848	1.69739759	1.10569151	2.14444563	3.95762728	0.86432217	2.87176394	0.54357050	2.63954437	1.85603263	8.47734768	0.85070455	1.29536795
638.400000	0	0	0	27.9	1.211548	4095.000000	0	1.96537829	0.64967141	2.12433590	0.92191410	0.60462637	0.17032658	2.36071308	0.89990534	0.74002535	1.17403755	1.13836739	0.17992990	0.58335707	0.22520645	0.81337732	0.35559886	2.24658459	1.39891722	1.32068365	1.61246270	1.69733541	1.10562747	2.14343127	3.95731951	0.86428343	2.87142477	0.54356641	2.63921964	1.85594970	8.47528103	0.85027560	1.29530995
639.000000	0	0	0	27.9	1.212769	4095.000000	0	1.96548362	0.64965972	2.12398733	0.92191119	0.60434757	0.17030473	2.36073111	0.89982969	0.73999836	1.17395694	1.13828756	0.17992497	0.58332824	0.22520437	0.81332038	0.35558324	2.24654924	1.39866326	1.32062582	1.61223257	1.69730041	1.10556965	2.14257730	3.95750417	0.86416720	2.87167758	0.54355394	2.63910802	1.85587390	8.47506856	0.84989425	1.29536065
639.500000	0	0	0	27.9	1.212158	4095.000000	0	1.96545400	0.64966083	2.12402837	0.92185669	0.60410492	0.17028655	2.36077675	0.89982969	0.73994250	1.17391247	1.13821651	0.17992513	0.58332276	0.22520053	0.81326121	0.35556460	2.24626322	1.39857757	1.32054110	1.61206985	1.69710236	1.10552725	2.14162918	3.95724975	0.86418427	2.87104108	0.54353512	2.63892285	1.85576422	8.47493615	0.84956348	1.29533911
640.100000	0	0	0	27.9	1.215820	4095.000000	0	1.96538629	0.64965862	2.12400253	0.92183579	0.60391612	0.17026867	2.36057786	0.89982370	0.73989016	1.17389641	1.13815846	0.17991542	0.58332276	0.22519621	0.81323607	0.35555395	2.24625839	1.39837950	1.32055758	1.61188862	1.69702579	1.10550472	2.14135085	3.95706921	0.86419039	2.87125973	0.54355189	2.63863433	1.85566168	8.47514246	0.84928755	1.29530034
640.600000	0	0	0	27.9	1.212158	4095.000000	0	1.96528238	0.64964649	2.12384954	0.92188156	0.60374166	0.17025690	2.36057842	0.89977205	0.73991457	1.17388035	1.13814606	0.17991065	0.58331435	0.22519014	0.81317789	0.35554809	2.24613736	1.39832472	1.32043622	1.61177832	1.69703567	1.10544602	2.14075549	3.95738414	0.86415292	2.87133633	0.54353390	2.63845997	1.85564385	8.47491460	0.84902051	1.29527151
641.200000	0	0	0	27.9	1.212158	4095.000000	0	1.96546152	0.64963524	2.12394275	0.92187627	0.60355910	0.17023933	2.36061335	0.89977909	0.73985707	1.17384453	1.13810827	0.17990803	0.58328846	0.22518070	0.81312539	0.35553318	2.24589637	1.39815407	1.32047387	1.61171923	1.69694921	1.10543120	2.14027157	3.95761907	0.86410246	2.87067764	0.54347357	2.63825520	1.85562513	8.47274732	0.84875604	1.29523870
641.700000	0	0	0	27.9	1.212769	4095.000000	0	1.96538347	0.64964098	2.12379483	0.92186330	0.60342289	0.17022619	2.36077337	0.89976840	0.73985590	1.17382353	1.13804085	0.17990772	0.58329057	0.22518278	0.81306451	0.35552235	2.24589637	1.39802170	1.32045303	1.61148486	1.69696568	1.10549256	2.13985920	3.95757701	0.86407799	2.87095057	0.54352592	2.63821146	1.85566302	8.47406482	0.84850928	1.29522909
642.300000	128	0	0	27.9	1.211548	4095.000000	1	1.96533974	0.64965245	2.12383131	0.92182124	0.60329503	0.17020739	2.36060490	0.89980466	0.73977869	1.17376146	1.13804024	0.17990541	0.58329793	0.22517638	0.81303222	0.35551898	2.24576196	1.39769767	1.32032764	1.61104890	1.69674297	1.10527467	2.13864142	3.95722000	0.86395668	2.87021193	0.54345681	2.63636928	1.85456751	8.47105167	0.84690377	1.29471454
642.900000	128	0	0	27.9	1.213379	4095.000000	1	1.96345514	0.64917282	2.12198517	0.92133378	0.59884076	0.16993957	2.35973063	0.89961348	0.73873616	1.17310537	1.13699424	0.17981899	0.58307236	0.22507866	0.81216414	0.35529870	2.24375220	1.39480186	1.31953050	1.60776721	1.69542164	1.10453050	2.12815912	3.95433473	0.86315691	2.86660191	0.54316955	2.62956659	1.85169428	8.46605402	0.84117756	1.29373953
643.400000	128	0	0	27.9	1.212769	4095.000000	1	1.96198858	0.64882913	2.12042685	0.92087608	0.59500607	0.16954108	2.35918101	0.89942129	0.73801171	1.17241991	1.13606725	0.17972889	0.58290994	0.22499695	0.81137016	0.35509674	2.24204037	1.39305282	1.31913005	1.60631092	1.69498811	1.10433406	2.12327872	3.95408980	0.86305121	2.86699605	0.54313111	2.62919140	1.85139530	8.46593413	0.83932542	1.29366470
644.000000	128	0	0	27.9	1.212158	4095.000000	1	1.96189376	0.64880555	2.12043191	0.92088719	0.59464685	0.16941662	2.35909317	0.89942598	0.73792616	1.17231716	1.13601048	0.17972273	0.58287312	0.22498751	0.81125888	0.35509585	2.24161169	1.39288721	1.31909109	1.60600456	1.69496220	1.10429288	2.12205704	3.95360102	0.86301249	2.86739025	0.54311231	2.62898298	1.85122447	8.46817245	0.83829531	1.29360511
644.500000	128	0	0	27.9	1.212769	4095.000000	1	1.96182335	0.64879761	2.12054672	0.92091891	0.59449220	0.16933997	2.35914441	0.89941920	0.73790483	1.17228384	1.13591174	0.17971225	0.58285903	0.22497792	0.81120891	0.35508538	2.24148449	1.39276923	1.31915222	1.60579053	1.69504322	1.10430503	2.12110266	3.95381107	0.86300078	2.86708920	0.54307306	2.62873101	1.85102697	8.46671498	0.83750108	1.29354850
645.100000	128	0	0	27.9	1.212769	4095.000000	1	1.96172196	0.64879012	2.12035504	0.92092023	0.59431763	0.16928256	2.35899802	0.89935192	0.73787881	1.17224990	1.13588698	0.17970286	0.58285146	0.22497696	0.81118478	0.35508041	2.24149037	1.39265406	1.31909243	1.60559341	1.69486268	1.10425318	2.12075107	3.95367172	0.86295774	2.86708434	0.54305650	2.62883458	1.85102786	8.46527020	0.83695838	1.29350017
645.600000	128	0	0	27.9	1.212158	4095.000000	1	1.96171820	0.64877778	2.12025541	0.92093345	0.59428561	0.16923951	2.35917256	0.89931933	0.73787600	1.17225299	1.13592835	0.17970024	0.58284451	0.22497648	0.81118478	0.35507899	2.24149945	1.39263446	1.31907597	1.60556710	1.69499634	1.10421674	2.12044152	3.95370553	0.86295264	2.86719905	0.54305057	2.62889015	1.85097716	8.46626306	0.83653477	1.29350381
646.200000	128	0	0	27.9	1.213379	4095.000000	1	1.96171820	0.64879188	2.12028069	0.92091336	0.59425358	0.16920852	2.35897662	0.89936444	0.73787131	1.17224743	1.13597002	0.17969500	0.58284388	0.22497216	0.81114810	0.35507402	2.24131668	1.39259070	1.31901820	1.60532642	1.69490874	1.10419275	2.12020180	3.95388280	0.86295850	2.86714552	0.54303606	2.62882068	1.85096426	8.46626613	0.83612155	1.29346110
646.700000	128	0	0	27.9	1.213379	4095.000000	1	1.96173698	0.64877315	2.12020534	0.92088164	0.59426673	0.16918439	2.35891469	0.89934306	0.73782866	1.17222769	1.13588759	0.17969423	0.58285082	0.22497200	0.81109739	0.35507473	2.24142998	1.39256165	1.31912266	1.60532485	1.69491450	1.10421911	2.11992469	3.95395043	0.86297862	2.86735757	0.54303565	2.62887373	1.85100607	8.46690560	0.83587907	1.29344223
647.300000	128	0	0	27.9	1.212158	4095.000000	1	1.96180128	0.64877601	2.12026097	0.92089908	0.59431763	0.16917020	2.35900140	0.89937670	0.73787530	1.17223941	1.13589876	0.17970008	0.58284409	0.22496832	0.81114293	0.35507722	2.24139844	1.39257320	1.31905380	1.60527970	1.69495562	1.10420667	2.11995705	3.95440032	0.86295825	2.86729708	0.54303524	2.62890720	1.85083305	8.46575585	0.83559510	1.29345812
647.900000	128	0	0	27.9	1.213989	4095.000000	1	1.96174355	0.64875199	2.12033683	0.92093372	0.59430151	0.16915020	2.35908698	0.89935818	0.73778952	1.17220763	1.13589574	0.17969069	0.58284115	0.22496496	0.81111118	0.35507526	2.24145830	1.39256830	1.31900812	1.60523416	1.69492272	1.10418475	2.11969968	3.95440442	0.86293329	2.86747716	0.54305241	2.62893814	1.85088998	8.46662890	0.83531719	1.29351606
648.400000	128	0	0	27.9	1.213989	4095.000000	1	1.96173698	0.64875485	2.12038993	0.92089723	0.59427670	0.16913921	2.35911682	0.89941268	0.73781178	1.17221134	1.13585558	0.17969100	0.58283568	0.22496400	0.81110478	0.35506852	2.24140272	1.39255220	1.31903130	1.60527852	1.69492272	1.10423807	2.11966834	3.95423122	0.86295035	2.86784084	0.54306631	2.62893246	1.85084284	8.46610321	0.83518963	1.29354420
649.000000	128	0	0	27.9	1.212158	4095.000000	1	1.96177077	0.64879012	2.12050727	0.92095593	0.59437575	0.16913585	2.35917031	0.89943667	0.73783124	1.17223293	1.13587521	0.17968915	0.58284683	0.22496800	0.81112743	0.35507438	2.24135195	1.39254380	1.31905179	1.60520197	1.69492725	1.10418356	2.11982053	3.95439519	0.86292361	2.86761623	0.54305854	2.62880932	1.85070008	8.46739139	0.83488079	1.29351970
649.500000	128	0	0	27.9	1.212158	4095.000000	1	1.96169192	0.64875133	2.12047844	0.92091177	0.59426313	0.16911753	2.35918439	0.89944397	0.73780686	1.17218696	1.13582690	0.17968191	0.58284304	0.22496129	0.81109444	0.35507012	2.24118629	1.39246434	1.31911124	1.60509637	1.69487049	1.10421052	2.11947622	3.95419535	0.86291673	2.86773375	0.54305854	2.62862051	1.85067873	8.46688408	0.83471552	1.29347898
650.100000	128	0	0	27.9	1.213989	4095.000000	1	1.96169474	0.64875221	2.12038184	0.92091627	0.59427012	0.16910745	2.35926660	0.89944293	0.73783288	1.17215889	1.13588336	0.17968715	0.58284704	0.22496720	0.81110749	0.35507349	2.24126378	1.39239469	1.31904070	1.60503474	1.69495727	1.10423837	2.11926087	3.95431013	0.86293762	2.86731446	0.54303504	2.62867418	1.85046794	8.46692712	0.83440377	1.29343098
650.600000	128	0	0	27.9	1.213379	4095.000000	1	1.96157458	0.64873854	2.12043242	0.92089829	0.59417066	0.16909173	2.35924295	0.89936157	0.73778811	1.17216722	1.13593167	0.17968176	0.58281233	0.22495969	0.81108238	0.35506728	2.24124721	1.39238454	1.31900913	1.60500019	1.69480387	1.10416964	2.11901977	3.95366967	0.86285765	2.86744379	0.54304485	2.62841972	1.85043815	8.46813248	0.83417081	1.29336577
651.200000	128	0	0	27.9	1.213379	4095.000000	1	1.96162152	0.64873744	2.12044203	0.92088666	0.59411530	0.16907234	2.35902955	0.89937200	0.73777897	1.17215611	1.13588245	0.17967775	0.58280980	0.22495921	0.81106318	0.35506355	2.24118095	1.39239644	1.31906321	1.60485810	1.69494000	1.10412995	2.11894648	3.95366455	0.86289738	2.86741389	0.54304771	2.62822210	1.85040836	8.46629073	0.83405560	1.29335981
651.800000	128	0	0	27.9	1.212769	4095.000000	1	1.96158913	0.64873149	2.12036869	0.92087265	0.59409367	0.16905784	2.35917594	0.89932142	0.73777335	1.17217832	1.13586162	0.17968037	0.58282705	0.22495793	0.81106884	0.35506994	2.24111950	1.39239854	1.31903063	1.60482356	1.69489640	1.10412965	2.11895861	3.95356721	0.86283753	2.86708712	0.54304648	2.62832691	1.85029898	8.46559908	0.83379596	1.29338496
652.300000	128	0	0	27.9	1.210938	4095.000000	1	1.96159148	0.64871187	2.12021343	0.92092209	0.59405084	0.16904456	2.35908810	0.89932820	0.73772226	1.17215858	1.13584351	0.17967590	0.58281043	0.22495729	0.81105161	0.35506213	2.24103186	1.39237789	1.31906657	1.60482474	1.69489147	1.10411721	2.11868570	3.95356106	0.86288464	2.86720113	0.54301930	2.62830986	1.85032165	8.46628458	0.83365728	1.29338066
652.900000	128	0	0	27.9	1.212769	4095.000000	1	1.96142017	0.64871253	2.12028322	0.92087741	0.59405126	0.16903464	2.35901040	0.89933159	0.73774499	1.17219498	1.13590872	0.17967513	0.58280328	0.22495169	0.81103315	0.35505716	2.24107461	1.39234849	1.31905246	1.60472740	1.69490298	1.10415957	2.11846739	3.95350164	0.86283269	2.86721295	0.54303136	2.62828019	1.85032076	8.46638603	0.83349039	1.29336742
653.400000	128	0	0	27.9	1.212158	4095.000000	3	1.96147414	0.64870129	2.12030699	0.92090834	0.59403430	0.16902533	2.35900759	0.89936105	0.73769367	1.17219714	1.13582328	0.17966805	0.58281107	0.22495201	0.81103758	0.35505787	2.24098431	1.39245699	1.31902928	1.60477725	1.69496179	1.10426355	2.11927755	3.95427016	0.86349470	2.87027249	0.54327872	2.63621535	1.85479699	8.48267043	0.83965799	1.29544417
654.000000	128	0	0	27.9	1.212769	4095.000000	3	1.96548033	0.64971354	2.12421734	0.92202601	0.60254363	0.16959025	2.36064547	0.89984613	0.73944901	1.17332671	1.13750220	0.17981560	0.58317820	0.22513160	0.81252383	0.35543821	2.24497015	1.39741370	1.32051421	1.61001590	1.69726912	1.10544632	2.13822323	3.95823675	0.86437953	2.87421957	0.54355291	2.64180986	1.85662486	8.48362335	0.84552931	1.29584921
654.500000	128	0	0	27.9	1.213379	4095.000000	3	1.96615050	0.64985669	2.12467692	0.92213634	0.60555055	0.16994262	2.36103145	0.89993873	0.73990917	1.17381426	1.13815029	0.17987414	0.58330403	0.22517974	0.81307215	0.35555785	2.24613736	1.39843639	1.32079864	1.61124974	1.69750547	1.10555927	2.14332802	3.95891305	0.86447717	2.87430741	0.54360731	2.64242450	1.85725117	8.48205991	0.84860515	1.29600899
655.100000	128	0	0	27.9	1.212158	4095.000000	3	1.96655553	0.64991405	2.12496377	0.92215618	0.60637436	0.17010655	2.36116107	0.89994968	0.74006502	1.17394397	1.13838704	0.17989447	0.58332445	0.22519094	0.81323483	0.35558431	2.24663762	1.39886172	1.32094053	1.61179487	1.69760019	1.10568084	2.14550498	3.95925383	0.86453912	2.87418331	0.54365557	2.64280175	1.85756083	8.48285237	0.85082356	1.29615653
655.700000	128	0	0	27.9	1.213989	4095.000000	3	1.96666609	0.64994625	2.12501192	0.92218343	0.60688981	0.17021045	2.36110922	0.89993012	0.74017394	1.17406350	1.13853703	0.17990510	0.58335770	0.22520005	0.81331224	0.35559407	2.24688190	1.39899871	1.32093986	1.61209546	1.69765332	1.10568143	2.14693190	3.95893563	0.86459291	2.87397975	0.54368564	2.64323877	1.85780493	8.47981885	0.85262823	1.29613896
656.200000	128	0	0	27.9	1.212158	4095.000000	3	1.96678230	0.64997692	2.12511734	0.92220222	0.60730483	0.17029724	2.36107484	0.89988917	0.74028286	1.17412465	1.13868220	0.17991604	0.58338253	0.22521077	0.81339853	0.35562176	2.24724516	1.39924076	1.32097752	1.61243275	1.69783989	1.10574162	2.14819275	3.95931952	0.86463396	2.87426419	0.54370322	2.64352656	1.85810441	8.48407366	0.85423191	1.29626860
656.800000	128	0	0	27.9	1.214600	4095.000000	3	1.96692299	0.65001707	2.12520655	0.92221942	0.60767351	0.17036341	2.36114247	0.89988447	0.74035916	1.17419755	1.13873301	0.17993098	0.58339663	0.22521605	0.81345819	0.35563792	2.24729285	1.39941925	1.32101249	1.61266093	1.69793215	1.10576445	2.14944254	3.95925178	0.86466608	2.87448311	0.54370977	2.64378769	1.85827804	8.48317308	0.85570242	1.29632231
657.300000	128	0	0	27.9	1.213379	4095.000000	3	1.96712863	0.65003626	2.12519185	0.92225461	0.60799559	0.17042102	2.36122644	0.89988682	0.74043147	1.17422288	1.13873422	0.17994038	0.58340231	0.22522900	0.81354991	0.35564857	2.24778266	1.39951729	1.32109320	1.61290726	1.69794780	1.10579796	2.15015256	3.95965521	0.86473799	2.87447823	0.54372327	2.64387157	1.85827938	8.48228191	0.85710482	1.29641317
657.900000	128	0	0	27.9	1.210938	4095.000000	3	1.96725334	0.65006913	2.12522733	0.92228822	0.60831046	0.17046978	2.36130591	0.89991134	0.74052068	1.17434119	1.13879108	0.17994392	0.58340463	0.22523252	0.81360218	0.35566206	2.24791772	1.39966874	1.32112783	1.61314575	1.69797210	1.10580804	2.15092180	3.95976198	0.86476782	2.87447126	0.54372470	2.64426557	1.85856598	8.48327177	0.85837645	1.29644600
658.400000	128	0	0	27.9	1.212769	4095.000000	3	1.96727358	0.65008502	2.12549296	0.92227260	0.60858748	0.17051150	2.36129407	0.89995699	0.74056060	1.17435323	1.13894080	0.17994716	0.58339495	0.22523220	0.81364927	0.35566544	2.24794666	1.39983778	1.32104410	1.61334956	1.69799517	1.10589166	2.15168566	3.95994473	0.86479842	2.87467207	0.54376437	2.64446640	1.85890665	8.48005925	0.85966592	1.29652061
659.000000	128	0	0	27.9	1.212769	4095.000000	3	1.96739594	0.65009539	2.12553808	0.92232129	0.60885448	0.17055537	2.36118868	0.89999038	0.74063785	1.17437177	1.13887365	0.17996071	0.58343977	0.22524084	0.81366949	0.35567911	2.24819323	1.39998399	1.32113120	1.61356287	1.69800752	1.10594860	2.15235022	3.96008539	0.86484151	2.87472994	0.54376151	2.64476514	1.85900578	8.48249775	0.86088194	1.29657665
659.500000	128	0	0	27.9	1.213379	4095.000000	3	1.96744677	0.65011767	2.12556748	0.92235755	0.60909688	0.17059128	2.36133972	0.90002090	0.74064325	1.17443973	1.13897619	0.17996010	0.58343430	0.22524996	0.81374396	0.35568603	2.24811068	1.40005323	1.32111640	1.61388149	1.69808867	1.10594297	2.15286918	3.96006589	0.86485656	2.87499354	0.54379178	2.64501751	1.85905401	8.48242375	0.86214195	1.29663767
660.100000	128	0	0	27.9	1.212158	4095.000000	3	1.96752349	0.65013289	2.12554669	0.92237792	0.60926965	0.17062262	2.36156236	0.90002272	0.74066885	1.17441224	1.13891811	0.17996379	0.58345072	0.22525299	0.81377577	0.35568479	2.24834172	1.40013759	1.32120989	1.61381642	1.69813316	1.10588722	2.15340726	3.96020142	0.86488665	2.87490986	0.54381428	2.64518726	1.85916699	8.48383925	0.86334592	1.29662706
660.700000	128	0	0	27.9	1.214600	4095.000000	3	1.96762046	0.65016709	2.12553554	0.92238771	0.60944652	0.17066358	2.36142652	0.90006785	0.74068927	1.17444282	1.13896137	0.17997273	0.58347576	0.22525315	0.81382978	0.35568603	2.24832028	1.40023777	1.32118837	1.61412049	1.69816694	1.10596906	2.15390695	3.96031334	0.86491266	2.87520974	0.54378810	2.64553632	1.85936528	8.48658806	0.86452407	1.29675740
661.200000	128	0	0	27.9	1.212769	4095.000000	3	1.96774284	0.65016510	2.12547014	0.92240306	0.60964506	0.17069431	2.36133634	0.90005690	0.74073694	1.17448113	1.13891085	0.17997519	0.58347892	0.22525763	0.81383742	0.35570148	2.24848325	1.40025816	1.32124117	1.61421712	1.69818424	1.10594712	2.15435487	3.96039139	0.86496340	2.87541758	0.54379239	2.64553950	1.85947694	8.48500524	0.86567608	1.29668676
661.800000	128	0	0	27.9	1.212769	4095.000000	3	1.96784970	0.65017680	2.12562578	0.92241259	0.60980696	0.17072473	2.36149359	0.89999794	0.74078790	1.17450028	1.13893929	0.17998321	0.58347471	0.22526067	0.81390771	0.35571178	2.24851489	1.40030140	1.32122133	1.61435794	1.69816653	1.10597144	2.15479671	3.96055877	0.86492923	2.87516649	0.54380385	2.64581103	1.85968821	8.48631033	0.86681594	1.29677962
662.400000	128	0	0	27.9	1.213989	4095.000000	3	1.96785205	0.65016466	2.12567090	0.92243032	0.60993714	0.17074995	2.36144737	0.89996638	0.74082712	1.17455559	1.13903336	0.17998505	0.58348650	0.22526307	0.81394519	0.35572385	2.24868860	1.40042128	1.32128993	1.61451967	1.69820607	1.10601503	2.15530238	3.96057725	0.86496187	2.87519439	0.54381817	2.64585427	1.85982893	8.48691208	0.86803610	1.29675508
662.900000	128	0	0	27.9	1.212769	4095.000000	3	1.96786241	0.65019357	2.12570284	0.92244408	0.61006926	0.17077579	2.36155616	0.89996351	0.74089898	1.17456176	1.13908660	0.17999122	0.58346629	0.22526675	0.81396369	0.35572278	2.24872023	1.40051409	1.32134778	1.61463250	1.69821555	1.10607286	2.15594130	3.96090486	0.86495830	2.87541619	0.54384496	2.64585045	1.85984054	8.48649240	0.86919305	1.29680085
663.400000	128	0	0	27.9	1.213379	4095.000000	3	1.96798104	0.65021342	2.12573073	0.92242979	0.61018123	0.17079734	2.36140848	0.89994733	0.74091589	1.17461151	1.13912048	0.17999692	0.58348671	0.22527043	0.81397553	0.35571941	2.24886769	1.40056191	1.32135350	1.61479978	1.69828764	1.10607138	2.15635879	3.96082886	0.86494632	2.87539945	0.54385355	2.64601263	1.85989772	8.48927035	0.87036673	1.29690135
664.000000	128	0	0	27.9	1.212158	4095.000000	3	1.96795845	0.65022468	2.12577737	0.92244752	0.61028269	0.17081783	2.36137467	0.89993194	0.74092576	1.17463962	1.13910687	0.17999645	0.58349576	0.22526851	0.81399230	0.35572988	2.24899102	1.40069236	1.32126404	1.61496353	1.69826704	1.10605270	2.15655008	3.96116163	0.86499962	2.87529692	0.54385662	2.64616781	1.86007107	8.48678247	0.87148881	1.29688477
664.600000	128	0	0	27.9	1.212769	4095.000000	3	1.96800223	0.65022666	2.12582098	0.92244752	0.61038996	0.17084122	2.36147556	0.89999377	0.74093515	1.17462881	1.13914953	0.18000031	0.58348418	0.22526483	0.81400463	0.35572811	2.24898029	1.40074193	1.32134946	1.61500536	1.69834243	1.10607019	2.15664624	3.96146567	0.86501772	2.87555778	0.54386153	2.64625431	1.86019617	8.48838434	0.87262272	1.29688775
665.100000	128	0	0	27.9	1.214600	4095.000000	3	1.96798481	0.65024365	2.12587219	0.92244487	0.61049873	0.17086078	2.36144681	0.90002142	0.74097249	1.17462974	1.13910687	0.17999846	0.58348965	0.22527395	0.81402313	0.35573734	2.24897708	1.40081683	1.32143288	1.61511664	1.69837045	1.10616451	2.15682778	3.96139480	0.86501517	2.87551942	0.54387789	2.64624096	1.86031681	8.48934445	0.87385032	1.29688477
665.700000	128	0	0	27.9	1.213989	4095.000000	3	1.96804319	0.65025292	2.12593101	0.92244990	0.61060666	0.17088326	2.36153868	0.90003864	0.74100749	1.17464580	1.13922244	0.18000308	0.58349534	0.22527587	0.81402313	0.35573308	2.24900979	1.40088786	1.32134307	1.61513439	1.69835108	1.10611794	2.15731128	3.96134035	0.86506286	2.87570776	0.54386234	2.64654946	1.86024800	8.48914995	0.87498135	1.29690036
666.300000	128	0	0	27.9	1.212158	4095.000000	3	1.96815006	0.65028116	2.12596751	0.92249410	0.61070408	0.17090665	2.36147105	0.90005820	0.74104554	1.17463622	1.13918129	0.18000369	0.58350039	0.22527603	0.81406900	0.35574622	2.24903928	1.40085305	1.32136460	1.61525200	1.69834696	1.10614345	2.15769044	3.96152731	0.86512254	2.87600564	0.54390939	2.64659780	1.86013764	8.48780712	0.87609831	1.29691230
666.800000	128	0	0	27.9	1.213379	4095.000000	3	1.96810251	0.65028668	2.12611710	0.92249172	0.61075644	0.17092714	2.36149585	0.90004307	0.74104483	1.17468257	1.13922697	0.18000339	0.58350691	0.22527859	0.81404952	0.35574214	2.24920124	1.40091600	1.32139991	1.61527173	1.69842524	1.10612269	2.15802438	3.96172660	0.86507587	2.87607401	0.54390203	2.64679565	1.86054828	8.48821765	0.87721583	1.29686619
667.400000	128	0	0	27.9	1.213989	4095.000000	3	1.96807662	0.65028866	2.12604560	0.92245969	0.61082446	0.17094518	2.36147499	0.90003003	0.74108077	1.17467546	1.13928990	0.18001278	0.58351259	0.22528035	0.81409539	0.35575545	2.24922537	1.40091916	1.32140832	1.61539881	1.69830824	1.10613040	2.15838256	3.96163311	0.86510826	2.87597006	0.54391614	2.64680901	1.86074403	8.48779786	0.87833750	1.29687349
668.000000	128	0	0	28.0	1.213379	4095.000000	3	1.96808697	0.65030411	2.12620940	0.92247451	0.61089808	0.17097010	2.36156405	0.89999038	0.74113433	1.17471254	1.13923363	0.18000878	0.58351743	0.22527811	0.81411685	0.35575936	2.24913903	1.40100708	1.32145810	1.61536645	1.69851794	1.10611438	2.15861366	3.96166188	0.86511668	2.87615913	0.54388443	2.64703423	1.86064794	8.48838125	0.87947904	1.29697897
668.500000	128	0	0	28.0	1.213989	4095.000000	3	1.96820044	0.65031933	2.12627583	0.92246366	0.61092684	0.17097943	2.36161027	0.89999116	0.74116510	1.17472521	1.13926842	0.18001725	0.58351933	0.22528626	0.81411858	0.35576273	2.24935301	1.40112841	1.32138175	1.61552116	1.69843595	1.10613366	2.15875110	3.96186118	0.86510877	2.87633146	0.54387544	2.64715640	1.86078335	8.48825160	0.88058226	1.29698560
669.000000	128	0	0	28.0	1.211548	4095.000000	3	1.96824564	0.65030036	2.12624033	0.92245943	0.61100947	0.17099227	2.36146992	0.89999872	0.74119164	1.17474931	1.13931048	0.18001540	0.58351596	0.22528450	0.81413683	0.35577356	2.24935247	1.40109570	1.32140967	1.61562774	1.69850599	1.10613010	2.15905328	3.96192899	0.86514524	2.87606982	0.54390141	2.64712204	1.86071453	8.48817134	0.88169297	1.29696238
669.600000	128	0	0	28.0	1.212769	4095.000000	6	1.96830308	0.65031205	2.12629510	0.92250098	0.61110391	0.17101154	2.36164296	0.90002898	0.74122241	1.17476290	1.13941395	0.18002526	0.58351722	0.22528786	0.81415114	0.35577338	2.24835673	1.39947652	1.32064566	1.61266881	1.69623384	1.10495396	2.14377633	3.95691433	0.86335892	2.86584647	0.54328097	2.63042015	1.85286837	8.47759413	0.86053989	1.29386734
670.100000	128	0	0	27.9	1.213989	4095.000000	6	1.96217214	0.64885603	2.12017753	0.92083749	0.59529215	0.17002237	2.35907572	0.89931516	0.73840249	1.17269425	1.13625115	0.17976801	0.58292803	0.22501486	0.81159078	0.35513542	2.24247663	1.39329372	1.31912401	1.60698784	1.69506502	1.10435539	2.12746792	3.95559760	0.86308585	2.86600907	0.54317445	2.62905182	1.85197950	8.47597701	0.85213096	1.29363954
670.700000	128	0	0	27.9	1.212158	4095.000000	6	1.96177969	0.64879607	2.12011836	0.92084885	0.59426100	0.16972343	2.35896029	0.89933237	0.73818447	1.17240263	1.13606695	0.17973459	0.58287060	0.22499391	0.81136647	0.35509177	2.24179502	1.39290157	1.31896043	1.60630974	1.69500045	1.10424429	2.12444687	3.95513524	0.86305961	2.86678333	0.54312232	2.62892236	1.85171430	8.47617104	0.84844015	1.29360213
671.300000	131	0	0	27.9	1.213379	4095.000000	6	1.96167643	0.64874538	2.12002228	0.92085414	0.59394375	0.16956643	2.35907797	0.89935062	0.73808461	1.17230421	1.13581029	0.17972288	0.58283967	0.22497296	0.81124953	0.35508786	2.24155022	1.39270762	1.31898058	1.60605090	1.69498852	1.10416283	2.12308021	3.95501120	0.86302294	2.86719210	0.54312069	2.62886805	1.85164978	8.47119937	0.84619925	1.29352433
671.800000	131	0	0	27.9	1.212158	4095.000000	6	1.96154173	0.64876036	2.12010875	0.92089750	0.59386699	0.16947343	2.35900027	0.89939912	0.73805390	1.17225885	1.13583022	0.17971179	0.58284599	0.22497024	0.81120202	0.35508094	2.24147701	1.39259840	1.31893725	1.60576383	1.69479976	1.10417675	2.12209602	3.95454585	0.86299492	2.86740693	0.54310495	2.62871838	1.85132901	8.47008561	0.84452822	1.29357498
672.400000	131	0	0	27.9	1.212769	4095.000000	6	1.96156942	0.64874141	2.12000053	0.92092579	0.59377243	0.16941143	2.35898338	0.89934384	0.73798592	1.17223880	1.13588547	0.17970147	0.58283505	0.22496896	0.81115992	0.35507633	2.24138027	1.39251510	1.31893860	1.60562443	1.69481580	1.10419838	2.12188041	3.95490665	0.86298855	2.86753487	0.54307408	2.62877143	1.85136727	8.47029788	0.84351194	1.29347302
673.000000	131	0	0	28.0	1.213379	4095.000000	6	1.96147039	0.64875640	2.12011634	0.92089115	0.59375695	0.16936165	2.35926603	0.89936288	0.73798991	1.17225762	1.13578886	0.17970178	0.58283168	0.22496368	0.81112546	0.35506692	2.24138455	1.39239679	1.31897252	1.60543871	1.69483472	1.10416016	2.12123370	3.95491177	0.86293940	2.86777408	0.54306243	2.62873606	1.85121736	8.47212870	0.84252875	1.29349288
673.500000	131	0	0	28.0	1.214600	4095.000000	6	1.96163419	0.64875706	2.12010976	0.92091944	0.59372282	0.16932409	2.35921873	0.89932116	0.73797749	1.17221998	1.13585558	0.17969469	0.58281401	0.22497216	0.81111610	0.35507526	2.24123919	1.39244824	1.31891072	1.60537392	1.69479853	1.10413883	2.12111379	3.95461042	0.86296716	2.86794446	0.54304403	2.62874491	1.85108480	8.46958726	0.84180943	1.29346706
674.000000	131	0	0	28.0	1.213379	4095.000000	6	1.96154126	0.64874185	2.12018309	0.92090120	0.59368868	0.16928806	2.35919171	0.89930238	0.73792873	1.17218048	1.13571882	0.17969177	0.58281359	0.22496688	0.81109149	0.35507225	2.24114408	1.39239819	1.31881265	1.60525497	1.69479647	1.10409825	2.12056038	3.95446284	0.86291470	2.86785614	0.54303299	2.62860220	1.85108791	8.46931042	0.84105403	1.29340251
674.600000	131	0	0	28.0	1.211548	4095.000000	6	1.96140750	0.64870724	2.12009409	0.92096994	0.59362996	0.16925126	2.35895298	0.89929951	0.73791373	1.17220424	1.13571217	0.17969069	0.58280034	0.22495841	0.81106909	0.35506763	2.24107515	1.39237684	1.31892650	1.60512581	1.69477385	1.10409470	2.12023669	3.95458583	0.86296512	2.86779425	0.54301970	2.62866282	1.85110659	8.46913510	0.84046013	1.29337901
675.200000	131	0	0	28.0	1.212158	4095.000000	6	1.96146382	0.64870746	2.12016589	0.92092579	0.59364586	0.16922989	2.35883475	0.89932089	0.73792686	1.17224281	1.13586615	0.17968299	0.58279592	0.22495825	0.81108459	0.35507367	2.24114621	1.39232469	1.31896782	1.60512856	1.69473849	1.10412432	2.12001267	3.95481439	0.86292437	2.86800496	0.54301153	2.62865208	1.85089087	8.47281811	0.84001071	1.29335948
675.700000	131	0	0	28.0	1.212769	4095.000000	6	1.96138169	0.64872554	2.12010167	0.92093293	0.59363356	0.16920394	2.35899464	0.89931959	0.73788069	1.17221905	1.13576138	0.17967975	0.58280560	0.22495601	0.81106293	0.35506018	2.24107835	1.39236284	1.31895237	1.60503984	1.69484376	1.10411217	2.11989283	3.95502658	0.86286936	2.86807381	0.54301255	2.62855484	1.85090110	8.46956880	0.83949772	1.29334888
676.300000	131	0	0	28.0	1.213379	4095.000000	6	1.96137841	0.64871077	2.12006678	0.92095751	0.59360918	0.16917890	2.35890793	0.89933889	0.73784483	1.17220578	1.13571972	0.17967667	0.58280749	0.22495617	0.81106761	0.35505681	2.24109652	1.39230334	1.31893624	1.60501079	1.69475864	1.10412461	2.11957278	3.95508398	0.86286121	2.86798966	0.54297923	2.62843740	1.85092379	8.47181172	0.83915189	1.29338364
676.800000	131	0	0	28.0	1.212158	4095.000000	6	1.96122214	0.64871055	2.12015477	0.92092314	0.59359435	0.16916409	2.35903349	0.89934619	0.73783006	1.17219992	1.13571006	0.17967452	0.58279339	0.22495777	0.81104201	0.35505699	2.24106980	1.39232994	1.31891508	1.60486124	1.69486186	1.10411425	2.11948987	3.95511679	0.86289763	2.86829220	0.54299374	2.62847970	1.85084951	8.47318440	0.83885352	1.29337768
677.400000	131	0	0	28.0	1.212769	4095.000000	6	1.96136433	0.64872554	2.12027816	0.92096095	0.59374805	0.16916134	2.35916524	0.89940303	0.73786663	1.17220085	1.13578101	0.17967282	0.58280160	0.22495585	0.81106466	0.35506692	2.24109438	1.39232854	1.31895539	1.60481925	1.69480634	1.10411099	2.11963194	3.95502863	0.86292539	2.86834298	0.54298720	2.62860346	1.85090733	8.47002716	0.83860685	1.29337139
678.000000	131	0	0	28.0	1.211548	4095.000000	6	1.96133899	0.64873590	2.12032924	0.92092711	0.59368974	0.16914836	2.35918382	0.89936574	0.73780522	1.17223756	1.13571429	0.17967483	0.58279844	0.22495809	0.81102552	0.35506125	2.24111896	1.39217385	1.31897420	1.60475841	1.69478043	1.10412343	2.11930131	3.95468525	0.86287395	2.86840628	0.54298741	2.62845887	1.85087175	8.47221795	0.83823140	1.29336841
678.500000	131	0	0	28.0	1.212769	4095.000000	6	1.96137137	0.64872113	2.12020534	0.92094879	0.59360791	0.16912913	2.35911851	0.89933758	0.73779210	1.17216691	1.13571640	0.17967144	0.58279886	0.22495665	0.81100853	0.35505876	2.24095653	1.39215496	1.31897924	1.60452529	1.69470395	1.10410803	2.11916483	3.95462990	0.86289458	2.86823100	0.54299068	2.62847149	1.85077212	8.47033787	0.83791368	1.29328235
679.100000	131	0	0	28.0	1.212158	4095.000000	6	1.96127704	0.64870328	2.12015527	0.92095408	0.59358057	0.16912257	2.35907853	0.89932063	0.73780874	1.17220856	1.13574508	0.17967067	0.58278877	0.22494993	0.81099623	0.35505681	2.24082028	1.39219555	1.31905582	1.60455747	1.69473520	1.10407366	2.11900410	3.95489947	0.86282964	2.86816840	0.54298025	2.62841151	1.85079970	8.47161785	0.83760804	1.29326447
679.600000	131	0	0	28.0	1.210327	4095.000000	6	1.96122073	0.64870570	2.12015224	0.92093874	0.59358120	0.16910470	2.35901716	0.89930786	0.73779678	1.17220332	1.13571097	0.17967821	0.58278393	0.22494801	0.81098515	0.35505060	2.24086890	1.39218400	1.31898898	1.60457120	1.69468380	1.10406567	2.11905818	3.95491997	0.86281206	2.86837150	0.54296043	2.62860093	1.85071609	8.47275348	0.83741491	1.29325852
680.200000	131	0	0	28.0	1.212158	4095.000000	7	1.96126719	0.64869865	2.12010470	0.92098712	0.59362042	0.16910196	2.35889330	0.89930473	0.73779725	1.17226070	1.13574840	0.17966512	0.58280791	0.22494945	0.81099106	0.35505965	2.24122690	1.39271322	1.31916600	1.60555414	1.69644291	1.10500287	2.12951528	3.95967369	0.86452280	2.87723102	0.54353737	2.64461068	1.85803924	8.49036033	0.85041605	1.29626130
680.700000	131	0	0	28.0	1.212158	4095.000000	7	1.96706651	0.65013841	2.12569473	0.92254068	0.60795426	0.17005155	2.36168355	0.90003055	0.74043006	1.17419261	1.13874299	0.17991096	0.58338022	0.22521717	0.81349591	0.35568390	2.24765457	1.40006026	1.32132693	1.61296796	1.69828640	1.10584481	2.15009104	3.96153552	0.86492490	2.87819652	0.54371284	2.64718630	1.85955198	8.48962542	0.86142276	1.29674347
681.300000	131	0	0	28.0	1.212158	4095.000000	7	1.96777956	0.65028271	2.12602583	0.92263437	0.61056160	0.17041996	2.36172808	0.90003055	0.74078814	1.17456980	1.13922304	0.17995239	0.58345156	0.22525235	0.81383274	0.35574356	2.24863230	1.40063469	1.32139453	1.61389095	1.69836097	1.10597440	2.15438620	3.96166496	0.86498585	2.87772664	0.54375906	2.64704187	1.85961942	8.48568706	0.86745080	1.29677332
681.800000	131	0	0	28.0	1.212769	4095.000000	7	1.96763834	0.65023637	2.12611355	0.92254544	0.61042064	0.17055231	2.36141299	0.89996820	0.74072802	1.17461583	1.13915043	0.17995779	0.58343704	0.22525267	0.81379944	0.35572882	2.24854384	1.40047612	1.32132525	1.61379473	1.69826704	1.10595038	2.15427627	3.96133419	0.86488104	2.87644659	0.54373636	2.64596175	1.85924916	8.48370046	0.86966543	1.29663270
682.400000	131	0	0	28.0	1.212769	4095.000000	7	1.96722934	0.65014172	2.12565468	0.92247478	0.60940214	0.17058762	2.36134085	0.89997838	0.74061977	1.17449441	1.13900765	0.17995394	0.58341136	0.22523908	0.81367763	0.35569349	2.24833851	1.40004585	1.32118702	1.61336455	1.69806766	1.10580834	2.15301703	3.96119861	0.86470611	2.87538410	0.54371529	2.64491516	1.85879591	8.48268893	0.86977057	1.29642577
683.000000	131	0	0	28.0	1.214600	4095.000000	7	1.96692534	0.65002986	2.12515029	0.92235199	0.60821407	0.17057096	2.36119657	0.89995255	0.74043381	1.17434767	1.13884703	0.17993514	0.58336149	0.22522101	0.81355780	0.35565372	2.24789306	1.39951974	1.32108210	1.61295614	1.69781888	1.10574459	2.15112646	3.96093259	0.86462809	2.87458630	0.54366989	2.64363584	1.85827849	8.48001610	0.86878549	1.29622947
683.500000	131	0	0	28.0	1.213989	4095.000000	7	1.96652683	0.64993677	2.12468756	0.92222339	0.60703706	0.17052847	2.36087423	0.89992021	0.74029718	1.17423523	1.13860084	0.17992097	0.58334991	0.22520581	0.81343871	0.35561999	2.24739573	1.39904508	1.32091935	1.61230665	1.69754583	1.10567461	2.14909710	3.96031745	0.86451337	2.87416519	0.54363308	2.64262392	1.85774334	8.47782826	0.86735221	1.29604878
684.100000	131	0	0	28.0	1.214600	4095.000000	7	1.96625587	0.64986155	2.12446764	0.92213051	0.60596924	0.17048475	2.36086972	0.89984769	0.74010539	1.17406442	1.13831780	0.17990864	0.58329057	0.22519525	0.81326861	0.35558821	2.24707746	1.39856422	1.32071660	1.61184411	1.69748653	1.10552162	2.14781217	3.96001455	0.86447436	2.87326951	0.54360527	2.64177240	1.85731943	8.47740929	0.86581463	1.29586843
684.600000	131	0	0	28.0	1.214600	4095.000000	7	1.96588523	0.64976229	2.12412716	0.92206807	0.60504991	0.17043677	2.36081901	0.89981300	0.73997935	1.17393748	1.13807410	0.17989802	0.58326384	0.22518198	0.81312095	0.35554188	2.24677047	1.39814388	1.32066550	1.61139349	1.69725470	1.10555601	2.14582529	3.95964700	0.86433339	2.87292038	0.54359995	2.64099290	1.85704416	8.47846295	0.86429260	1.29572490
685.200000	131	0	0	28.0	1.212158	4095.000000	7	1.96545823	0.64970869	2.12382725	0.92196225	0.60422132	0.17037992	2.36059870	0.89975823	0.73987843	1.17380006	1.13798250	0.17988292	0.58324069	0.22516327	0.81301176	0.35552040	2.24650371	1.39776050	1.32056632	1.61100598	1.69701508	1.10540274	2.14437762	3.95934827	0.86422811	2.87272528	0.54355680	2.64036909	1.85655930	8.47856771	0.86288948	1.29555818
685.700000	131	0	0	28.0	1.213989	4095.000000	7	1.96524288	0.64967671	2.12364085	0.92191357	0.60351896	0.17032765	2.36074632	0.89970789	0.73977024	1.17371730	1.13790934	0.17987075	0.58322112	0.22515607	0.81288557	0.35548933	2.24614807	1.39747372	1.32050278	1.61062878	1.69692986	1.10538406	2.14318951	3.95945708	0.86411418	2.87228915	0.54351958	2.63977463	1.85640275	8.47868480	0.86152352	1.29546505
686.300000	131	0	0	28.0	1.213989	4095.000000	7	1.96494529	0.64963149	2.12346256	0.92182521	0.60292771	0.17027570	2.36046856	0.89968781	0.73964446	1.17368611	1.13777513	0.17986721	0.58319524	0.22514519	0.81279907	0.35546146	2.24575072	1.39724033	1.32044933	1.61033118	1.69678290	1.10532121	2.14195811	3.95901467	0.86404333	2.87218535	0.54350486	2.63924881	1.85610843	8.48015787	0.86027470	1.29532420
686.900000	131	0	0	28.0	1.212158	4095.000000	7	1.96491191	0.64956004	2.12328986	0.92176437	0.60241072	0.17022970	2.36021166	0.89966512	0.73955623	1.17366573	1.13767115	0.17985042	0.58315947	0.22513224	0.81270370	0.35544655	2.24542304	1.39697363	1.32029470	1.60999308	1.69673762	1.10530046	2.14090917	3.95883197	0.86396763	2.87214774	0.54346642	2.63889177	1.85584715	8.47996370	0.85909828	1.29521551
687.400000	131	0	0	28.0	1.212158	4095.000000	7	1.96473140	0.64953864	2.12312528	0.92172152	0.60196238	0.17018692	2.36028264	0.89967138	0.73949406	1.17358267	1.13753061	0.17984472	0.58314159	0.22512520	0.81263200	0.35542454	2.24526618	1.39678486	1.32026008	1.60979631	1.69663553	1.10517537	2.13989696	3.95896745	0.86394164	2.87166852	0.54343493	2.63835473	1.85571652	8.47714437	0.85810198	1.29509158
688.000000	131	0	0	28.0	1.213989	4095.000000	7	1.96446161	0.64950049	2.12302552	0.92168184	0.60156748	0.17014597	2.36030912	0.89965469	0.73941616	1.17352307	1.13746593	0.17983933	0.58312854	0.22511705	0.81256842	0.35540484	2.24526082	1.39660242	1.32019824	1.60960782	1.69658449	1.10515195	2.13898010	3.95826138	0.86391794	2.87141781	0.54344965	2.63793317	1.85530105	8.47748322	0.85718119	1.29510185
688.500000	131	0	0	28.0	1.215210	4095.000000	7	1.96436527	0.64946697	2.12301742	0.92168290	0.60123109	0.17011282	2.36012717	0.89968729	0.73937487	1.17342211	1.13732299	0.17982608	0.58312286	0.22510681	0.81249623	0.35539366	2.24494767	1.39639124	1.32008631	1.60943863	1.69655650	1.10510097	2.13805955	3.95821623	0.86386468	2.87180434	0.54338708	2.63751168	1.85524757	8.48069420	0.85626322	1.29500079
689.100000	131	0	0	28.0	1.213989	4095.000000	7	1.96416789	0.64944492	2.12287513	0.92166756	0.60093954	0.17008440	2.36009337	0.89967346	0.73926508	1.17336654	1.13738222	0.17982377	0.58311549	0.22510217	0.81244547	0.35538372	2.24489093	1.39623691	1.32006413	1.60930093	1.69644291	1.10504080	2.13740902	3.95830140	0.86384353	2.87158843	0.54340528	2.63732220	1.85501313	8.47792377	0.85545022	1.29496501
689.600000	131	0	0	28.0	1.213989	4095.000000	7	1.96412137	0.64941471	2.12265894	0.92163317	0.60064314	0.17005430	2.36014745	0.89969146	0.73924514	1.17332146	1.13726074	0.17981869	0.58309635	0.22510457	0.81240187	0.35536064	2.24465222	1.39603524	1.32005506	1.60910973	1.69636800	1.10502035	2.13685144	3.95826446	0.86380785	2.87159261	0.54336377	2.63691919	1.85479387	8.47631887	0.85473290	1.29491200
690.200000	131	0	0	28.0	1.213379	4095.000000	7	1.96409881	0.64939486	2.12259362	0.92160275	0.60036704	0.17002680	2.36003929	0.89963904	0.73919751	1.17328225	1.13720786	0.17981222	0.58309740	0.22509658	0.81236466	0.35536313	2.24463295	1.39586866	1.32005640	1.60893508	1.69626306	1.10497174	2.13612741	3.95771346	0.86378237	2.87127992	0.54337461	2.63688814	1.85476803	8.47638663	0.85407921	1.29482287
690.700000	0	0	0	28.0	1.211548	4095.000000	0	1.96402222	0.64936884	2.12263767	0.92156758	0.60015532	0.16999976	2.36019645	0.89960070	0.73918485	1.17326250	1.13707430	0.17981114	0.58306352	0.22509450	0.81229765	0.35535834	2.24436430	1.39583324	1.32001473	1.60876910	1.69623219	1.10494566	2.13589562	3.95796278	0.86369140	2.87097145	0.54337849	2.63654412	1.85442538	8.47400017	0.85291057	1.29448697
691.300000	0	0	0	28.0	1.213989	4095.000000	0	1.96339595	0.64924536	2.12230659	0.92148294	0.59955547	0.16995210	2.36019533	0.89953863	0.73912667	1.17320909	1.13720514	0.17981637	0.58308078	0.22508586	0.81229765	0.35536029	2.24432202	1.39607837	1.31991928	1.60891817	1.69613425	1.10499723	2.13446167	3.95763241	0.86356910	2.87044652	0.54328301	2.63466713	1.85370641	8.47189174	0.85017078	1.29418060
691.900000	0	0	0	28.0	1.213989	4095.000000	0	1.96315780	0.64919553	2.12194772	0.92142502	0.59901270	0.16990092	2.36015083	0.89953837	0.73908938	1.17315044	1.13707309	0.17980713	0.58304438	0.22509082	0.81230554	0.35536916	2.24418771	1.39601034	1.31991055	1.60881944	1.69614659	1.10493914	2.13364225	3.95748570	0.86354923	2.87025578	0.54327381	2.63468359	1.85380261	8.47410793	0.84957736	1.29427168
692.400000	0	0	0	28.0	1.213989	4095.000000	0	1.96321933	0.64921604	2.12211070	0.92145967	0.59893289	0.16987174	2.36022969	0.89955637	0.73907389	1.17315291	1.13711147	0.17980821	0.58305406	0.22508394	0.81228608	0.35535337	2.24403789	1.39608118	1.31979629	1.60868926	1.69609474	1.10494240	2.13310446	3.95769602	0.86350821	2.87024952	0.54326420	2.63476272	1.85393891	8.47487765	0.84920956	1.29436541
693.000000	0	0	0	28.0	1.212158	4095.000000	0	1.96348661	0.64924404	2.12210513	0.92143401	0.59890119	0.16985571	2.36020828	0.89955167	0.73907624	1.17312698	1.13700421	0.17980451	0.58305595	0.22508858	0.81226119	0.35535567	2.24394587	1.39594581	1.31983998	1.60868729	1.69603302	1.10490802	2.13273210	3.95771756	0.86351967	2.87023420	0.54331327	2.63478804	1.85388635	8.47345836	0.84891881	1.29437899
693.500000	0	0	0	28.0	1.212769	4095.000000	0	1.96337434	0.64924051	2.12213702	0.92143375	0.59886991	0.16984410	2.36013956	0.89954333	0.73900282	1.17312018	1.13699998	0.17980143	0.58304080	0.22508426	0.81225725	0.35534662	2.24408605	1.39588900	1.31989105	1.60875494	1.69604413	1.10487365	2.13256629	3.95755136	0.86354158	2.87010613	0.54330550	2.63477411	1.85380350	8.47383701	0.84869170	1.29435051
694.100000	0	0	0	28.0	1.213379	4095.000000	0	1.96343400	0.64925396	2.12216840	0.92143798	0.59890757	0.16983783	2.36007760	0.89955845	0.73903003	1.17312204	1.13698427	0.17979681	0.58306500	0.22507978	0.81226711	0.35534627	2.24404646	1.39597281	1.31980973	1.60874432	1.69603343	1.10488402	2.13258511	3.95775860	0.86356375	2.87068321	0.54332697	2.63485894	1.85375406	8.47552738	0.84845655	1.29437998
694.600000	0	0	0	28.0	1.212769	4095.000000	0	1.96338843	0.64924955	2.12222307	0.92149828	0.59891076	0.16983065	2.35995311	0.89958792	0.73899508	1.17313284	1.13683653	0.17979296	0.58307194	0.22508554	0.81224543	0.35535692	2.24392607	1.39590337	1.31990114	1.60856341	1.69586144	1.10490210	2.13235370	3.95757290	0.86358311	2.87075840	0.54331675	2.63488173	1.85393534	8.47575835	0.84830493	1.29439456
695.200000	0	0	0	28.0	1.213989	4095.000000	0	1.96345091	0.64926785	2.12222458	0.92149193	0.59891885	0.16982607	2.35999705	0.89961113	0.73902112	1.17308006	1.13692807	0.17978988	0.58306500	0.22508570	0.81223607	0.35535532	2.24392875	1.39581991	1.31990551	1.60859408	1.69605195	1.10488580	2.13231708	3.95744261	0.86358209	2.87085727	0.54330387	2.63505267	1.85397276	8.47498850	0.84815258	1.29437468
695.800000	0	0	0	28.0	1.212158	4095.000000	0	1.96347158	0.64927006	2.12218207	0.92151970	0.59892545	0.16983081	2.36003929	0.89959992	0.73896459	1.17307265	1.13682294	0.17979650	0.58306352	0.22507866	0.81223262	0.35534343	2.24382335	1.39581009	1.31984838	1.60856655	1.69598323	1.10491988	2.13219300	3.95740978	0.86357267	2.87090461	0.54331102	2.63504191	1.85402577	8.47489920	0.84798435	1.29444027
696.300000	0	0	0	28.0	1.213379	4095.000000	0	1.96355896	0.64929122	2.12240226	0.92150145	0.59894481	0.16982302	2.35991030	0.89959992	0.73897351	1.17304641	1.13700813	0.17980113	0.58308078	0.22508442	0.81221217	0.35533118	2.24382388	1.39581746	1.31977882	1.60856773	1.69593262	1.10489024	2.13198605	3.95744261	0.86357751	2.87061638	0.54326870	2.63503304	1.85384403	8.47514554	0.84786606	1.29439721
696.900000	0	0	0	28.0	1.212769	4095.000000	0	1.96355238	0.64929630	2.12232076	0.92149749	0.59896375	0.16982684	2.36002127	0.89959157	0.73899602	1.17307450	1.13698638	0.17979004	0.58307089	0.22508394	0.81221537	0.35534644	2.24396352	1.39581956	1.31979831	1.60853785	1.69594414	1.10496315	2.13192300	3.95700972	0.86357012	2.87029685	0.54330162	2.63494821	1.85386007	8.47548735	0.84775990	1.29442039
697.400000	0	0	0	28.0	1.212769	4095.000000	0	1.96365480	0.64926829	2.12234354	0.92152764	0.59896928	0.16981935	2.35982582	0.89957879	0.73902370	1.17309395	1.13694982	0.17978495	0.58306016	0.22508138	0.81219517	0.35534147	2.24380944	1.39576486	1.31977848	1.60846077	1.69603713	1.10494181	2.13203384	3.95696459	0.86359203	2.87037969	0.54329548	2.63490263	1.85402265	8.47616180	0.84764743	1.29439654
698.000000	128	0	0	28.0	1.214600	4095.000000	1	1.96369520	0.64928858	2.12252427	0.92151283	0.59900206	0.16981507	2.35983934	0.89954724	0.73903543	1.17309950	1.13694982	0.17979250	0.58308036	0.22507978	0.81220946	0.35533934	2.24391270	1.39580168	1.31975697	1.60852133	1.69604372	1.10495218	2.13202062	3.95765293	0.86353343	2.87040892	0.54328669	2.63483615	1.85377633	8.47589386	0.84736681	1.29436541
698.500000	128	0	0	28.0	1.211548	4095.000000	1	1.96345467	0.64922331	2.12214005	0.92140677	0.59824125	0.16976116	2.35982413	0.89951516	0.73880511	1.17295350	1.13679695	0.17977278	0.58302039	0.22505084	0.81193777	0.35528344	2.24320391	1.39475315	1.31949388	1.60732738	1.69544015	1.10448309	2.12762268	3.95593493	0.86301504	2.86778242	0.54309820	2.62990140	1.85167648	8.47176249	0.84334573	1.29345349
699.100000	128	0	0	28.0	1.212158	4095.000000	1	1.96186794	0.64881855	2.12052396	0.92098052	0.59479324	0.16945266	2.35905714	0.89932376	0.73813500	1.17240541	1.13594918	0.17969931	0.58285040	0.22497280	0.81127513	0.35510792	2.24168224	1.39287916	1.31902626	1.60545834	1.69477303	1.10425911	2.12269792	3.95541921	0.86291673	2.86771149	0.54307755	2.62908340	1.85128809	8.47021789	0.84166676	1.29342038
699.700000	128	0	0	28.0	1.211548	4095.000000	1	1.96163419	0.64877998	2.12037527	0.92096016	0.59438211	0.16935264	2.35896536	0.89935479	0.73806304	1.17230606	1.13580637	0.17968545	0.58281611	0.22496161	0.81116361	0.35508786	2.24133218	1.39262886	1.31900308	1.60521963	1.69480182	1.10421437	2.12158385	3.95550533	0.86291979	2.86832003	0.54307796	2.62941246	1.85139663	8.47391705	0.84096943	1.29338993
700.200000	128	0	0	28.0	1.211548	4095.000000	1	1.96163231	0.64881415	2.12043545	0.92097972	0.59443281	0.16931066	2.35914554	0.89938165	0.73805179	1.17229001	1.13586706	0.17968006	0.58283294	0.22496608	0.81116337	0.35509745	2.24113499	1.39260856	1.31902760	1.60510972	1.69474918	1.10418416	2.12114921	3.95514241	0.86290807	2.86827969	0.54307449	2.62930572	1.85130099	8.47468983	0.84029174	1.29333498
700.800000	128	0	0	28.0	1.215210	4095.000000	1	1.96162621	0.64879343	2.12041471	0.92098422	0.59428794	0.16927035	2.35910950	0.89934567	0.73798968	1.17225237	1.13589061	0.17968037	0.58283273	0.22496352	0.81112201	0.35508591	2.24114942	1.39257390	1.31902122	1.60499548	1.69471505	1.10411691	2.12049311	3.95494970	0.86287216	2.86848070	0.54305078	2.62905624	1.85120890	8.47155016	0.83971920	1.29327970
701.300000	128	0	0	28.0	1.214600	4095.000000	1	1.96150794	0.64877866	2.12024377	0.92099638	0.59417681	0.16924241	2.35912189	0.89930629	0.73798100	1.17224373	1.13581180	0.17967452	0.58281317	0.22495969	0.81110503	0.35508928	2.24108583	1.39251405	1.31901618	1.60491776	1.69476686	1.10412609	2.12030800	3.95522545	0.86286249	2.86827551	0.54303054	2.62897603	1.85098339	8.47278734	0.83918624	1.29325024
701.900000	128	0	0	28.0	1.213989	4095.000000	1	1.96143566	0.64877491	2.12027260	0.92100907	0.59406738	0.16921355	2.35899013	0.89934514	0.73792358	1.17216506	1.13575595	0.17967205	0.58280686	0.22495921	0.81112250	0.35508041	2.24094958	1.39241919	1.31902022	1.60469522	1.69469284	1.10409529	2.11979221	3.95501633	0.86283931	2.86804182	0.54302706	2.62879669	1.85097627	8.47320287	0.83872542	1.29325322
702.400000	128	0	0	28.0	1.213379	4095.000000	1	1.96127563	0.64877359	2.12020180	0.92097840	0.59395563	0.16918958	2.35906502	0.89929821	0.73791092	1.17217956	1.13572757	0.17966558	0.58281485	0.22495201	0.81105850	0.35507260	2.24087104	1.39236949	1.31896076	1.60464891	1.69457730	1.10407840	2.11961323	3.95450998	0.86282862	2.86817953	0.54302175	2.62866282	1.85100829	8.47276271	0.83834192	1.29319993
703.000000	128	0	0	28.0	1.213989	4095.000000	1	1.96138028	0.64878130	2.12035251	0.92101013	0.59394799	0.16916546	2.35898507	0.89924737	0.73788538	1.17217123	1.13574689	0.17966235	0.58280202	0.22494817	0.81106687	0.35506834	2.24083043	1.39236214	1.31887646	1.60460809	1.69460115	1.10409706	2.11975227	3.95487282	0.86280850	2.86801957	0.54302686	2.62876827	1.85096782	8.47395707	0.83822439	1.29323866
703.500000	128	0	0	28.0	1.211548	4095.000000	1	1.96155956	0.64878880	2.12023568	0.92102731	0.59405890	0.16916012	2.35899239	0.89927526	0.73793530	1.17223540	1.13582932	0.17966589	0.58280959	0.22495825	0.81108632	0.35507722	2.24116705	1.39245594	1.31891811	1.60457945	1.69474178	1.10415424	2.11979069	3.95486974	0.86277667	2.86828316	0.54302277	2.62876701	1.85091800	8.47338141	0.83794875	1.29319232
704.100000	128	0	0	28.0	1.213989	4095.000000	1	1.96147696	0.64877028	2.12017297	0.92104000	0.59396877	0.16914226	2.35901603	0.89927292	0.73787225	1.17224034	1.13572938	0.17966266	0.58281759	0.22495265	0.81105653	0.35507686	2.24095011	1.39239049	1.31890266	1.60448016	1.69463240	1.10412165	2.11934984	3.95509116	0.86283244	2.86809329	0.54302482	2.62858641	1.85081437	8.47303665	0.83767216	1.29310262
704.700000	128	0	0	28.0	1.214600	4095.000000	1	1.96143238	0.64879078	2.12036262	0.92100405	0.59393039	0.16912730	2.35875424	0.89930603	0.73785350	1.17222059	1.13572244	0.17966158	0.58278014	0.22494545	0.81103143	0.35507775	2.24101477	1.39242514	1.31887915	1.60444563	1.69467146	1.10413528	2.11932406	3.95521007	0.86278405	2.86819066	0.54299374	2.62873985	1.85084818	8.47256265	0.83740414	1.29307548
705.200000	128	0	0	28.0	1.213379	4095.000000	1	1.96153938	0.64876543	2.12017095	0.92107517	0.59392976	0.16911432	2.35879140	0.89933810	0.73782960	1.17223849	1.13566115	0.17965742	0.58279697	0.22495025	0.81102798	0.35507668	2.24099232	1.39233064	1.31886605	1.60462418	1.69467187	1.10412550	2.11921740	3.95503068	0.86279475	2.86799244	0.54298639	2.62850748	1.85087886	8.47219333	0.83717048	1.29310196
705.800000	128	0	0	28.0	1.212769	4095.000000	1	1.96149057	0.64878703	2.12038437	0.92099797	0.59390792	0.16910394	2.35876268	0.89937357	0.73782913	1.17216814	1.13565693	0.17965973	0.58278687	0.22494306	0.81100632	0.35507526	2.24092607	1.39232749	1.31892617	1.60458769	1.69458717	1.10408255	2.11905717	3.95486462	0.86278482	2.86791247	0.54299865	2.62859715	1.85072854	8.47230720	0.83699769	1.29300896
706.400000	128	0	0	28.0	1.212769	4095.000000	1	1.96140375	0.64876874	2.12026653	0.92101462	0.59385851	0.16909631	2.35875931	0.89936809	0.73780217	1.17215796	1.13564123	0.17965665	0.58278687	0.22494641	0.81101518	0.35506799	2.24105270	1.39229389	1.31897991	1.60448134	1.69466570	1.10411039	2.11883226	3.95464322	0.86278685	2.86825465	0.54298536	2.62864514	1.85079481	8.47141168	0.83676834	1.29304967
706.900000	128	0	0	28.0	1.212158	4095.000000	1	1.96143097	0.64876521	2.12030042	0.92102229	0.59383922	0.16908913	2.35903574	0.89938739	0.73778741	1.17218419	1.13568198	0.17965034	0.58278372	0.22494210	0.81098293	0.35506781	2.24109011	1.39225680	1.31883448	1.60430985	1.69462870	1.10409825	2.11875695	3.95451818	0.86275833	2.86824282	0.54298782	2.62846202	1.85062625	8.47335678	0.83660862	1.29308243
707.400000	128	0	0	28.0	1.213989	4095.000000	1	1.96147884	0.64874141	2.12035504	0.92102678	0.59382416	0.16907723	2.35884882	0.89932741	0.73779983	1.17218388	1.13574357	0.17965265	0.58279129	0.22494561	0.81099229	0.35506675	2.24100675	1.39220780	1.31892046	1.60424903	1.69459580	1.10407514	2.11882265	3.95436035	0.86278838	2.86846123	0.54298966	2.62866092	1.85075878	8.47104860	0.83655255	1.29307912
708.000000	128	0	0	28.0	1.212769	4095.000000	1	1.96144739	0.64874163	2.12036212	0.92106750	0.59393675	0.16908211	2.35902561	0.89932898	0.73782585	1.17220517	1.13569164	0.17966081	0.58278519	0.22494274	0.81099475	0.35507349	2.24103347	1.39227569	1.31893121	1.60415957	1.69457031	1.10412284	2.11892576	3.95440749	0.86279857	2.86843062	0.54299497	2.62860599	1.85067295	8.47018405	0.83641212	1.29312082
708.600000	128	0	0	28.0	1.210327	4095.000000	1	1.96135400	0.64874141	2.12018208	0.92102255	0.59394587	0.16907830	2.35881279	0.89927683	0.73783311	1.17218758	1.13563851	0.17965588	0.58279781	0.22494753	0.81100066	0.35507136	2.24099446	1.39223090	1.31895069	1.60430044	1.69454440	1.10413587	2.11890301	3.95443721	0.86279780	2.86819900	0.54300662	2.62835090	1.85071475	8.46924583	0.83624618	1.29307945
709.100000	128	0	0	28.0	1.212158	4095.000000	3	1.96140985	0.64872620	2.12033835	0.92101039	0.59387759	0.16906730	2.35882799	0.89928934	0.73783639	1.17219036	1.13567112	0.17965326	0.58278582	0.22494689	0.81100016	0.35507083	2.24110507	1.39222775	1.31890702	1.60419763	1.69461759	1.10418682	2.11924621	3.95483899	0.86324887	2.87035602	0.54316975	2.63418355	1.85392599	8.48419395	0.84083462	1.29457243
709.700000	128	0	0	28.0	1.213989	4095.000000	3	1.96437561	0.64947315	2.12327872	0.92179109	0.59983545	0.16948305	2.36030011	0.89963669	0.73899039	1.17307728	1.13689665	0.17975368	0.58304690	0.22507243	0.81206955	0.35534662	2.24402933	1.39596124	1.32005808	1.60815327	1.69641245	1.10507993	2.13333391	3.95838657	0.86398751	2.87369535	0.54340753	2.63938898	1.85554310	8.48353391	0.84577585	1.29505646
710.300000	128	0	0	28.0	1.213379	4095.000000	3	1.96519540	0.64964715	2.12396302	0.92197706	0.60258417	0.16977704	2.36056659	0.89971311	0.73949335	1.17351505	1.13745898	0.17981376	0.58317525	0.22512184	0.81260415	0.35546927	2.24520782	1.39712241	1.32028327	1.60937725	1.69674050	1.10523851	2.13832777	3.95900748	0.86415522	2.87392468	0.54347869	2.64035196	1.85623775	8.48590304	0.84872198	1.29530863
710.800000	128	0	0	28.0	1.212158	4095.000000	3	1.96558425	0.64973361	2.12421075	0.92201463	0.60371774	0.16994201	2.36064490	0.89976918	0.73968576	1.17369414	1.13763246	0.17982916	0.58319566	0.22514599	0.81279513	0.35550655	2.24576785	1.39761588	1.32050312	1.60994821	1.69700726	1.10541934	2.14086169	3.95942936	0.86425233	2.87404040	0.54351897	2.64112237	1.85680685	8.48443763	0.85116269	1.29538916
711.400000	128	0	0	28.0	1.212769	4095.000000	3	1.96596659	0.64978456	2.12445092	0.92210141	0.60454988	0.17005491	2.36062237	0.89978718	0.73982328	1.17381550	1.13788002	0.17985103	0.58323270	0.22515751	0.81294916	0.35552750	2.24626322	1.39799501	1.32055959	1.61051462	1.69716495	1.10548930	2.14282564	3.95976814	0.86431911	2.87443500	0.54356846	2.64173684	1.85710617	8.48532608	0.85326788	1.29559597
712.000000	128	0	0	28.0	1.212158	4095.000000	3	1.96618202	0.64984015	2.12453858	0.92210617	0.60523672	0.17014979	2.36059814	0.89982396	0.74000869	1.17388220	1.13790783	0.17986490	0.58325122	0.22517174	0.81306130	0.35554649	2.24654817	1.39826467	1.32064163	1.61086423	1.69723494	1.10554771	2.14409587	3.95996424	0.86436398	2.87450821	0.54360874	2.64221368	1.85744526	8.48819295	0.85519604	1.29568181
712.500000	128	0	0	28.0	1.212769	4095.000000	3	1.96642145	0.64990544	2.12469314	0.92217470	0.60582746	0.17023154	2.36076266	0.89988004	0.74007535	1.17395509	1.13810948	0.17987722	0.58327457	0.22518070	0.81313796	0.35558360	2.24686101	1.39845781	1.32067525	1.61132299	1.69726335	1.10558329	2.14572756	3.95976609	0.86443485	2.87477248	0.54362981	2.64261693	1.85771300	8.48897706	0.85699420	1.29576899
713.000000	128	0	0	28.0	1.212769	4095.000000	3	1.96652495	0.64993699	2.12476814	0.92220883	0.60632110	0.17029785	2.36066124	0.89987195	0.74017300	1.17402859	1.13823283	0.17988816	0.58329877	0.22518694	0.81324617	0.35559584	2.24703781	1.39868328	1.32072500	1.61165896	1.69743259	1.10563428	2.14679572	3.96014084	0.86449272	2.87497610	0.54365557	2.64286018	1.85815306	8.48792132	0.85867205	1.29579816
713.600000	128	0	0	28.0	1.213379	4095.000000	3	1.96668068	0.64993566	2.12493386	0.92221730	0.60676848	0.17036463	2.36091593	0.89989021	0.74025187	1.17410828	1.13828575	0.17990217	0.58332003	0.22519685	0.81333147	0.35561147	2.24707478	1.39894953	1.32078586	1.61203715	1.69749724	1.10569003	2.14793715	3.96048689	0.86456308	2.87484570	0.54366968	2.64321717	1.85855437	8.48950809	0.86029910	1.29596689
714.100000	128	0	0	28.0	1.212769	4095.000000	3	1.96679736	0.65001177	2.12524355	0.92225911	0.60717511	0.17041889	2.36091875	0.89983491	0.74036855	1.17415770	1.13829724	0.17990787	0.58333834	0.22520965	0.81342614	0.35562727	2.24728803	1.39914907	1.32087025	1.61218411	1.69765455	1.10574903	2.14894131	3.96050229	0.86458297	2.87516161	0.54368134	2.64370827	1.85867715	8.48898941	0.86186451	1.29600933
714.700000	128	0	0	28.0	1.210327	4095.000000	3	1.96688958	0.65001155	2.12529221	0.92228504	0.60747845	0.17046107	2.36091593	0.89983830	0.74043522	1.17422875	1.13846990	0.17991604	0.58333834	0.22521253	0.81349418	0.35564289	2.24759990	1.39927484	1.32091632	1.61246861	1.69766855	1.10578966	2.14983879	3.96034620	0.86460489	2.87489800	0.54368257	2.64389000	1.85893925	8.48778551	0.86329803	1.29608889
715.300000	128	0	0	28.0	1.212769	4095.000000	3	1.96699640	0.65005082	2.12525014	0.92232288	0.60783090	0.17050508	2.36090072	0.89986282	0.74049439	1.17427848	1.13857090	0.17992266	0.58335622	0.22522452	0.81353708	0.35564981	2.24767654	1.39946458	1.32089816	1.61266763	1.69782753	1.10577068	2.15053356	3.96104557	0.86465512	2.87539945	0.54371570	2.64419057	1.85916654	8.48882578	0.86479051	1.29616946
715.800000	128	0	0	28.0	1.210327	4095.000000	3	1.96705475	0.65007685	2.12525572	0.92234167	0.60814745	0.17054283	2.36095312	0.89983908	0.74055661	1.17434489	1.13852917	0.17992990	0.58334612	0.22522228	0.81358664	0.35565922	2.24782178	1.39951623	1.32097248	1.61296915	1.69781188	1.10585282	2.15139835	3.96129208	0.86468138	2.87533946	0.54368625	2.64455793	1.85933402	8.49029857	0.86625611	1.29622085
716.400000	128	0	0	28.1	1.213989	4095.000000	3	1.96722322	0.65010553	2.12527549	0.92235702	0.60843193	0.17058166	2.36099088	0.89985995	0.74064302	1.17439216	1.13862957	0.17993776	0.58336043	0.22523348	0.81365494	0.35566313	2.24780570	1.39966277	1.32094759	1.61324667	1.69777275	1.10588455	2.15187551	3.96125921	0.86470153	2.87567009	0.54371100	2.64469331	1.85948498	8.49103048	0.86762885	1.29627821
717.000000	128	0	0	28.0	1.213989	4095.000000	3	1.96730276	0.65011568	2.12566938	0.92242317	0.60868112	0.17061895	2.36101398	0.89986126	0.74068669	1.17442645	1.13871244	0.17994053	0.58337411	0.22523268	0.81369883	0.35567467	2.24808495	1.39982583	1.32100005	1.61339687	1.69776905	1.10592695	2.15257965	3.96149341	0.86477572	2.87586053	0.54373472	2.64495013	1.85959307	8.48955441	0.86897442	1.29631933
717.500000	128	0	0	28.0	1.212158	4095.000000	3	1.96740583	0.65012892	2.12551577	0.92237263	0.60894513	0.17065625	2.36090804	0.89994551	0.74072051	1.17442892	1.13872665	0.17993730	0.58338800	0.22523812	0.81371905	0.35568372	2.24820235	1.39992916	1.32107773	1.61358258	1.69782959	1.10593496	2.15329686	3.96142150	0.86479612	2.87582635	0.54375701	2.64522095	1.85986467	8.48835656	0.87033986	1.29637105
718.000000	128	0	0	28.0	1.213379	4095.000000	3	1.96751690	0.65016930	2.12562375	0.92242609	0.60918176	0.17068880	2.36093960	0.89995803	0.74078767	1.17447217	1.13882042	0.17995224	0.58339789	0.22524132	0.81375210	0.35568958	2.24828007	1.40002054	1.32108782	1.61365671	1.69806849	1.10598923	2.15393468	3.96159819	0.86483004	2.87621564	0.54374413	2.64531823	1.85987673	8.49102739	0.87165118	1.29641284
718.600000	128	0	0	28.0	1.211548	4095.000000	3	1.96761669	0.65018320	2.12578092	0.92238745	0.60941671	0.17072381	2.36103202	0.89995307	0.74082689	1.17449472	1.13869581	0.17995147	0.58342231	0.22524612	0.81378761	0.35569367	2.24837174	1.40006940	1.32107537	1.61370600	1.69795521	1.10601384	2.15462099	3.96164133	0.86485299	2.87615843	0.54377910	2.64549944	1.86022744	8.49116946	0.87300156	1.29649640
719.200000	128	0	0	28.1	1.212158	4095.000000	3	1.96777720	0.65020813	2.12585140	0.92243350	0.60963048	0.17075377	2.36103314	0.89996403	0.74087339	1.17452006	1.13888877	0.17996302	0.58340947	0.22524676	0.81383545	0.35571213	2.24845806	1.40021281	1.32107268	1.61383140	1.69793585	1.10595661	2.15500893	3.96185912	0.86486548	2.87598889	0.54377358	2.64586063	1.86028330	8.49167600	0.87428128	1.29649806
719.700000	128	0	0	28.1	1.212769	4095.000000	3	1.96783934	0.65023659	2.12593658	0.92245414	0.60980996	0.17078373	2.36115318	0.89993168	0.74091190	1.17454384	1.13894231	0.17996102	0.58343283	0.22525699	0.81390721	0.35572047	2.24861246	1.40025183	1.32112514	1.61406172	1.69806272	1.10605774	2.15542264	3.96197111	0.86488971	2.87589541	0.54379874	2.64595221	1.86028017	8.49220421	0.87561009	1.29650569
720.300000	128	0	0	28.1	1.212158	4095.000000	3	1.96789583	0.65024167	2.12594470	0.92245520	0.60997639	0.17081477	2.36118755	0.89990847	0.74099833	1.17458648	1.13898980	0.17996980	0.58343325	0.22525651	0.81394125	0.35572971	2.24868860	1.40033585	1.32116853	1.61424118	1.69806313	1.10601503	2.15601996	3.96162695	0.86487211	2.87589471	0.54379178	2.64615191	1.86047321	8.49054870	0.87686037	1.29657665
720.800000	128	0	0	28.1	1.211548	4095.000000	3	1.96792031	0.65025976	2.12608008	0.92246234	0.61014283	0.17084366	2.36124729	0.89987091	0.74104390	1.17464889	1.13897347	0.17997103	0.58343493	0.22525347	0.81396073	0.35573876	2.24871165	1.40048948	1.32119509	1.61435202	1.69813192	1.10601444	2.15659996	3.96181700	0.86490399	2.87611657	0.54382798	2.64629693	1.86057241	8.49099650	0.87817056	1.29658494
721.400000	128	0	0	28.1	1.212769	4095.000000	3	1.96807144	0.65026925	2.12610189	0.92253644	0.61032409	0.17086247	2.36094861	0.89991995	0.74107419	1.17462819	1.13904183	0.17998105	0.58345051	0.22525635	0.81399205	0.35574054	2.24878618	1.40055839	1.32121561	1.61439225	1.69813975	1.10612773	2.15687304	3.96228037	0.86490297	2.87655754	0.54385744	2.64648839	1.86073553	8.49169762	0.87938173	1.29664165
722.000000	128	0	0	28.0	1.212769	4095.000000	3	1.96817784	0.65026858	2.12609175	0.92252877	0.61047835	0.17088387	2.36123715	0.89993090	0.74107889	1.17469802	1.13908933	0.17997982	0.58344335	0.22526371	0.81400044	0.35575350	2.24888753	1.40060832	1.32119476	1.61452165	1.69825180	1.10616391	2.15733957	3.96246429	0.86493688	2.87634821	0.54384271	2.64666778	1.86057152	8.49214552	0.88059643	1.29671296
722.500000	128	0	0	28.0	1.212769	4095.000000	3	1.96822304	0.65028955	2.12617136	0.92256688	0.61059593	0.17091154	2.36122870	0.89993638	0.74117144	1.17471532	1.13909961	0.17998413	0.58346124	0.22527107	0.81404656	0.35575403	2.24899584	1.40073068	1.32127951	1.61480373	1.69823779	1.10612773	2.15793073	3.96252595	0.86499783	2.87655964	0.54382164	2.64684782	1.86093219	8.49221039	0.88180770	1.29673850
723.100000	128	0	0	28.1	1.212158	4095.000000	3	1.96820232	0.65028624	2.12625199	0.92252268	0.61072768	0.17093050	2.36130703	0.89998098	0.74116839	1.17471254	1.13903487	0.17998490	0.58346629	0.22527251	0.81405001	0.35575776	2.24915672	1.40079855	1.32123545	1.61481320	1.69827817	1.10613544	2.15820038	3.96273044	0.86498151	2.87649335	0.54383453	2.64683064	1.86103097	8.49221966	0.88299385	1.29676205
723.600000	128	0	0	28.1	1.213989	4095.000000	3	1.96841091	0.65029771	2.12641174	0.92257879	0.61083605	0.17095175	2.36138594	0.90002872	0.74117379	1.17467268	1.13909114	0.17999060	0.58346145	0.22527715	0.81407616	0.35575669	2.24904250	1.40083301	1.32129935	1.61498168	1.69840176	1.10615027	2.15854984	3.96269859	0.86502435	2.87678085	0.54382348	2.64695279	1.86094113	8.49449065	0.88418067	1.29675740
724.200000	128	0	0	28.1	1.212769	4095.000000	3	1.96849520	0.65031514	2.12622309	0.92256211	0.61096203	0.17097392	2.36133972	0.90001855	0.74121724	1.17474467	1.13908781	0.17999399	0.58346524	0.22527571	0.81411513	0.35575492	2.24913205	1.40090967	1.32134274	1.61499589	1.69847015	1.10617667	2.15886795	3.96290515	0.86500982	2.87679969	0.54385048	2.64714685	1.86104840	8.49584752	0.88530844	1.29679588
724.700000	128	0	0	28.1	1.213379	4095.000000	3	1.96850368	0.65034074	2.12631336	0.92266348	0.61106441	0.17099686	2.36133465	0.90003864	0.74123580	1.17467701	1.13916617	0.17999461	0.58346208	0.22528067	0.81411463	0.35575723	2.24915136	1.40093464	1.32133467	1.61521174	1.69833419	1.10621345	2.15937198	3.96262871	0.86502741	2.87707746	0.54383760	2.64730529	1.86103052	8.49504695	0.88639617	1.29686553
725.300000	128	0	0	28.1	1.212158	4095.000000	6	1.96844435	0.65037671	2.12623779	0.92264337	0.61117474	0.17101735	2.36141581	0.89999012	0.74129453	1.17470203	1.13913107	0.18000477	0.58347829	0.22527859	0.81412055	0.35577871	2.24820127	1.39937322	1.32077510	1.61229089	1.69617252	1.10499872	2.14440370	3.95786941	0.86325040	2.86685423	0.54321084	2.63069947	1.85342405	8.47836744	0.86359636	1.29382992
725.800000	128	0	0	28.1	1.211548	4095.000000	6	1.96235524	0.64888667	2.12049007	0.92098580	0.59527178	0.17002772	2.35889161	0.89927161	0.73845923	1.17269147	1.13597062	0.17974290	0.58288469	0.22500910	0.81153464	0.35512974	2.24256966	1.39314735	1.31905212	1.60636356	1.69489887	1.10436813	2.12761203	3.95641587	0.86294373	2.86693835	0.54307510	2.62903350	1.85244414	8.47890974	0.85420481	1.29348560
726.400000	128	0	0	28.1	1.212158	4095.000000	6	1.96195103	0.64881018	2.12015881	0.92096544	0.59412803	0.16972144	2.35892482	0.89921999	0.73827449	1.17240418	1.13574901	0.17972088	0.58284704	0.22498383	0.81129803	0.35508325	2.24182335	1.39269432	1.31891710	1.60584040	1.69482649	1.10422978	2.12444788	3.95590007	0.86291597	2.86756408	0.54307735	2.62896719	1.85204893	8.47769579	0.85029581	1.29339490
727.000000	128	0	0	28.1	1.213379	4095.000000	6	1.96187545	0.64879453	2.12032671	0.92096624	0.59388014	0.16958093	2.35894453	0.89921504	0.73817392	1.17236375	1.13571429	0.17970101	0.58280833	0.22496880	0.81121211	0.35507810	2.24134661	1.39254940	1.31893792	1.60549564	1.69465871	1.10420193	2.12298551	3.95561708	0.86287293	2.86777686	0.54303565	2.62881563	1.85189495	8.47690102	0.84786909	1.29334623
727.500000	131	0	0	28.1	1.212769	4095.000000	6	1.96166047	0.64877293	2.12013960	0.92095011	0.59373384	0.16948060	2.35885107	0.89928569	0.73811742	1.17229834	1.13571731	0.17968853	0.58281548	0.22496241	0.81115007	0.35508911	2.24115637	1.39250039	1.31891912	1.60521728	1.69479030	1.10417260	2.12228533	3.95620872	0.86285638	2.86813224	0.54303626	2.62873354	1.85166847	8.47443428	0.84626349	1.29332935
728.100000	131	0	0	28.1	1.213379	4095.000000	6	1.96177969	0.64877844	2.12017854	0.92094350	0.59369589	0.16942197	2.35898563	0.89927839	0.73807265	1.17230544	1.13566840	0.17968453	0.58280097	0.22495905	0.81111684	0.35507331	2.24123492	1.39246784	1.31895573	1.60503317	1.69475699	1.10415305	2.12159802	3.95591340	0.86285154	2.86813989	0.54303197	2.62876448	1.85164177	8.47522868	0.84499709	1.29330055
728.600000	131	0	0	28.1	1.213379	4095.000000	6	1.96160556	0.64878902	2.12023366	0.92093134	0.59365794	0.16937142	2.35888035	0.89930369	0.73805906	1.17225638	1.13563187	0.17967544	0.58277720	0.22496257	0.81110724	0.35507384	2.24109438	1.39247624	1.31899267	1.60501393	1.69481086	1.10413232	2.12118310	3.95622821	0.86289763	2.86840836	0.54302175	2.62873291	1.85153855	8.47425878	0.84401773	1.29325852
729.200000	131	0	0	28.1	1.213379	4095.000000	6	1.96150934	0.64873369	2.12033835	0.92093795	0.59367618	0.16933188	2.35873735	0.89931881	0.73799811	1.17225083	1.13560138	0.17967637	0.58279802	0.22495921	0.81110109	0.35507455	2.24103935	1.39243739	1.31896614	1.60486360	1.69477797	1.10412995	2.12106978	3.95586316	0.86283346	2.86864070	0.54302686	2.62865271	1.85141354	8.47433267	0.84325043	1.29324528
729.700000	131	0	0	28.1	1.211548	4095.000000	6	1.96157599	0.64874053	2.12024276	0.92097972	0.59362339	0.16930043	2.35900421	0.89933132	0.73794350	1.17224867	1.13550961	0.17966944	0.58280391	0.22495457	0.81103290	0.35506000	2.24101958	1.39228444	1.31893154	1.60475056	1.69477838	1.10415009	2.12061804	3.95581086	0.86285739	2.86865113	0.54299518	2.62856747	1.85142110	8.47318748	0.84246844	1.29322674
730.300000	131	0	0	28.1	1.214600	4095.000000	6	1.96148165	0.64873964	2.12031458	0.92099453	0.59355852	0.16927096	2.35916749	0.89932455	0.73796108	1.17220054	1.13550720	0.17966805	0.58278309	0.22494226	0.81105506	0.35506799	2.24099820	1.39224175	1.31888083	1.60455590	1.69471464	1.10415335	2.12034239	3.95560273	0.86283524	2.86861148	0.54300724	2.62831807	1.85140775	8.47257189	0.84181948	1.29312281
730.900000	131	0	0	28.1	1.213379	4095.000000	6	1.96152061	0.64875067	2.12021191	0.92096359	0.59352015	0.16924623	2.35904193	0.89933654	0.73792100	1.17219807	1.13560712	0.17965742	0.58278877	0.22495009	0.81104447	0.35506976	2.24088493	1.39226730	1.31889157	1.60447388	1.69477509	1.10415987	2.12010319	3.95551045	0.86279780	2.86865461	0.54297187	2.62855737	1.85142377	8.47228258	0.84128729	1.29314499
731.400000	131	0	0	28.1	1.215210	4095.000000	6	1.96167315	0.64874317	2.12038386	0.92095593	0.59352884	0.16922226	2.35875142	0.89926927	0.73794374	1.17218974	1.13553587	0.17965742	0.58278161	0.22493954	0.81102503	0.35505912	2.24079463	1.39219555	1.31883011	1.60437735	1.69479524	1.10408433	2.11980991	3.95567142	0.86282352	2.86845705	0.54296779	2.62845887	1.85132456	8.47263344	0.84084516	1.29313142
732.000000	131	0	0	28.1	1.213379	4095.000000	6	1.96157458	0.64873854	2.12042837	0.92094324	0.59350701	0.16920424	2.35902392	0.89929404	0.73793553	1.17220609	1.13552440	0.17965542	0.58279234	0.22494769	0.81102921	0.35507189	2.24070328	1.39226520	1.31882877	1.60430436	1.69477591	1.10411750	2.11961272	3.95552481	0.86277106	2.86849948	0.54295920	2.62843550	1.85131967	8.47174095	0.84041897	1.29307681
732.500000	131	0	0	28.1	1.213989	4095.000000	6	1.96156895	0.64873678	2.12040207	0.92095275	0.59348666	0.16918852	2.35909036	0.89927161	0.73792194	1.17222584	1.13561195	0.17965018	0.58277299	0.22494913	0.81103118	0.35506905	2.24081814	1.39219590	1.31892449	1.60439579	1.69473725	1.10411365	2.11986603	3.95581599	0.86276954	2.86878957	0.54298271	2.62873543	1.85127785	8.47321211	0.84017807	1.29315492
733.100000	131	0	0	28.1	1.211548	4095.000000	6	1.96161588	0.64876301	2.12052143	0.92097866	0.59363802	0.16918180	2.35891751	0.89930212	0.73794561	1.17222738	1.13561557	0.17965588	0.58280139	0.22494961	0.81106096	0.35507402	2.24084058	1.39227464	1.31896177	1.60428670	1.69475453	1.10416342	2.11956874	3.95553814	0.86274076	2.86864904	0.54295879	2.62847718	1.85114040	8.47386779	0.83973074	1.29303080
733.600000	131	0	0	28.1	1.213379	4095.000000	6	1.96151404	0.64874075	2.12052396	0.92094826	0.59354622	0.16915737	2.35900252	0.89926692	0.73785491	1.17222707	1.13556063	0.17965034	0.58277488	0.22494386	0.81100607	0.35506799	2.24065199	1.39216231	1.31882843	1.60434124	1.69475987	1.10411454	2.11961373	3.95591648	0.86280060	2.86872278	0.54294980	2.62854726	1.85104165	8.47424647	0.83943301	1.29310229
734.200000	131	0	0	28.1	1.213989	4095.000000	6	1.96153187	0.64875089	2.12049665	0.92096888	0.59363187	0.16915035	2.35916581	0.89927005	0.73787366	1.17223232	1.13552138	0.17964649	0.58279907	0.22494258	0.81101395	0.35506817	2.24067496	1.39231804	1.31887041	1.60432908	1.69478948	1.10410714	2.11965772	3.95582214	0.86280315	2.86869009	0.54298087	2.62854979	1.85104165	8.47340911	0.83919954	1.29310990
734.700000	131	0	0	28.1	1.212158	4095.000000	6	1.96151169	0.64874493	2.12046833	0.92097919	0.59357442	0.16914027	2.35916468	0.89931333	0.73787764	1.17224188	1.13558478	0.17964341	0.58277615	0.22493522	0.81100066	0.35506320	2.24072678	1.39224945	1.31882877	1.60413642	1.69460773	1.10411425	2.11943477	3.95573909	0.86277743	2.86873322	0.54294387	2.62847465	1.85097271	8.47248571	0.83887734	1.29303510
735.300000	131	0	0	28.1	1.213379	4095.000000	6	1.96155393	0.64873502	2.12038032	0.92096280	0.59357611	0.16912165	2.35892877	0.89929221	0.73783124	1.17222800	1.13554070	0.17964294	0.58278309	0.22493698	0.81098687	0.35506781	2.24064077	1.39216300	1.31884052	1.60402461	1.69478084	1.10415127	2.11946156	3.95576575	0.86279678	2.86865669	0.54292772	2.62858894	1.85092912	8.47179326	0.83862540	1.29309733
735.900000	131	0	0	28.1	1.213379	4095.000000	7	1.96154548	0.64870901	2.12030193	0.92096703	0.59358078	0.16911707	2.35897156	0.89933237	0.73784717	1.17220825	1.13546856	0.17964140	0.58276962	0.22493570	0.81098540	0.35506302	2.24094744	1.39261101	1.31905784	1.60496330	1.69646637	1.10514395	2.13011772	3.96038728	0.86450546	2.87781879	0.54352265	2.64475116	1.85837536	8.49550750	0.85215751	1.29611111
736.400000	131	0	0	28.1	1.213379	4095.000000	7	1.96719593	0.65018077	2.12619773	0.92254597	0.60808212	0.17008470	2.36175063	0.90003707	0.74053665	1.17416388	1.13838855	0.17989309	0.58335517	0.22521413	0.81351292	0.35569118	2.24746968	1.40002827	1.32108849	1.61239453	1.69813687	1.10599575	2.15083050	3.96241497	0.86490654	2.87882643	0.54369238	2.64745611	1.85994150	8.49174395	0.86439227	1.29657035
737.000000	131	0	0	28.1	1.212158	4095.000000	7	1.96800129	0.65032309	2.12653854	0.92265581	0.61087940	0.17046152	2.36175965	0.90004229	0.74092646	1.17459884	1.13891721	0.17993576	0.58343683	0.22524596	0.81386553	0.35575474	2.24833047	1.40072330	1.32123511	1.61347218	1.69819866	1.10615650	2.15562207	3.96264720	0.86500268	2.87830057	0.54374126	2.64757702	1.86022744	8.49507168	0.87179744	1.29660053
737.500000	131	0	0	28.1	1.213989	4095.000000	7	1.96792031	0.65031757	2.12651774	0.92262510	0.61110348	0.17061757	2.36152685	0.89994577	0.74095652	1.17463375	1.13903094	0.17994546	0.58342630	0.22525043	0.81391190	0.35575101	2.24845377	1.40066669	1.32125193	1.61351910	1.69824315	1.10596640	2.15585905	3.96251156	0.86492413	2.87724149	0.54372756	2.64666142	1.85990264	8.49208374	0.87486867	1.29645893
738.100000	131	0	0	28.1	1.212769	4095.000000	7	1.96768024	0.65022777	2.12611862	0.92250760	0.61005896	0.17065777	2.36141694	0.89991056	0.74084121	1.17457567	1.13876234	0.17993992	0.58341852	0.22524148	0.81381942	0.35571426	2.24824523	1.40013091	1.32104040	1.61323996	1.69801370	1.10591213	2.15469498	3.96211906	0.86470841	2.87611378	0.54367950	2.64545938	1.85933000	8.48824852	0.87502550	1.29621488
738.600000	131	0	0	28.1	1.212158	4095.000000	7	1.96715357	0.65014017	2.12560956	0.92233585	0.60876319	0.17063164	2.36111542	0.89986334	0.74068481	1.17443726	1.13860568	0.17992913	0.58336506	0.22522069	0.81363892	0.35566650	2.24767011	1.39968420	1.32086790	1.61270191	1.69781229	1.10579737	2.15299188	3.96196494	0.86460591	2.87535271	0.54363983	2.64416833	1.85894014	8.48905115	0.87382980	1.29608160
739.200000	131	0	0	28.1	1.213379	4095.000000	7	1.96679030	0.65001354	2.12515586	0.92225858	0.60748766	0.17058609	2.36110133	0.89977701	0.74051857	1.17430195	1.13840246	0.17991080	0.58335728	0.22521301	0.81346830	0.35562727	2.24735876	1.39912342	1.32073778	1.61213683	1.69751289	1.10570574	2.15073459	3.96127359	0.86447640	2.87451309	0.54359218	2.64306408	1.85850214	8.48553588	0.87207154	1.29590788
739.800000	131	0	0	28.1	1.212769	4095.000000	7	1.96639981	0.64993302	2.12487305	0.92208289	0.60635896	0.17053336	2.36067420	0.89974128	0.74033333	1.17412990	1.13815906	0.17989632	0.58328825	0.22519541	0.81331791	0.35558413	2.24694834	1.39867029	1.32060296	1.61171096	1.69737782	1.10556194	2.14879629	3.96076621	0.86440961	2.87416031	0.54356130	2.64204160	1.85774245	8.48768057	0.87025490	1.29571065
740.300000	131	0	0	28.1	1.213989	4095.000000	7	1.96610535	0.64986044	2.12468351	0.92207628	0.60537845	0.17047131	2.36047475	0.89974362	0.74015516	1.17400667	1.13787579	0.17988261	0.58327920	0.22517222	0.81317691	0.35554436	2.24657602	1.39820393	1.32048194	1.61120406	1.69721600	1.10549286	2.14702406	3.96051975	0.86430458	2.87375878	0.54352408	2.64126836	1.85739305	8.48534459	0.86840487	1.29553763
740.900000	131	0	0	28.1	1.213379	4095.000000	7	1.96583114	0.64976515	2.12418796	0.92195643	0.60449156	0.17041659	2.36038574	0.89973476	0.74003427	1.17387695	1.13778903	0.17986505	0.58324427	0.22515927	0.81300412	0.35552200	2.24617806	1.39791602	1.32037538	1.61088391	1.69717112	1.10541845	2.14549219	3.96007513	0.86424647	2.87342422	0.54350200	2.64043699	1.85690632	8.48467207	0.86662599	1.29543688
741.400000	131	0	0	28.1	1.213379	4095.000000	7	1.96562798	0.64971045	2.12388906	0.92189188	0.60372927	0.17035776	2.36058743	0.89972328	0.73988031	1.17376146	1.13763276	0.17985612	0.58321208	0.22515063	0.81289814	0.35548383	2.24589583	1.39746003	1.32033739	1.61047407	1.69707684	1.10535026	2.14410047	3.95991598	0.86415649	2.87315661	0.54346601	2.63978478	1.85690855	8.48341672	0.86501135	1.29525958
742.000000	131	0	0	28.1	1.213989	4095.000000	7	1.96537641	0.64967097	2.12376799	0.92184823	0.60311082	0.17031482	2.36034912	0.89969355	0.73974138	1.17365801	1.13747077	0.17984117	0.58316936	0.22513784	0.81279464	0.35546927	2.24558634	1.39719997	1.32025538	1.61004660	1.69688705	1.10523673	2.14271935	3.95944681	0.86404205	2.87271622	0.54345619	2.63934394	1.85652674	8.48233124	0.86356961	1.29515387
742.500000	131	0	0	28.1	1.213379	4095.000000	7	1.96518364	0.64958959	2.12359070	0.92179214	0.60252998	0.17026653	2.36020547	0.89964478	0.73972894	1.17361632	1.13738403	0.17983347	0.58315716	0.22513160	0.81269532	0.35543697	2.24530312	1.39691819	1.32015622	1.60970501	1.69679031	1.10523169	2.14170732	3.95894077	0.86401580	2.87254483	0.54339526	2.63884675	1.85624756	8.48302506	0.86224733	1.29501172
743.100000	131	0	0	28.1	1.213989	4095.000000	7	1.96495375	0.64955783	2.12355069	0.92174427	0.60205664	0.17022160	2.36025729	0.89960409	0.73960363	1.17356537	1.13720937	0.17982901	0.58314643	0.22512600	0.81263421	0.35542898	2.24511575	1.39674767	1.32003960	1.60952047	1.69664047	1.10510897	2.14059009	3.95886276	0.86391182	2.87237762	0.54340017	2.63846695	1.85602193	8.48600486	0.86114342	1.29498190
743.700000	131	0	0	28.1	1.212769	4095.000000	7	1.96482965	0.64955011	2.12349953	0.92173289	0.60170564	0.17019227	2.36030180	0.89955428	0.73955131	1.17349312	1.13719970	0.17982177	0.58314916	0.22512089	0.81257212	0.35542756	2.24493161	1.39660593	1.31999423	1.60927890	1.69650670	1.10509949	2.14005568	3.95888637	0.86388940	2.87222715	0.54340548	2.63801431	1.85591670	8.48473068	0.86017987	1.29490173
744.200000	131	0	0	28.1	1.212769	4095.000000	7	1.96470414	0.64951571	2.12333899	0.92172231	0.60138180	0.17015712	2.36026236	0.89957619	0.73951025	1.17344959	1.13716102	0.17981283	0.58312580	0.22510825	0.81250436	0.35541212	2.24482188	1.39643158	1.31997776	1.60916835	1.69644126	1.10506007	2.13925354	3.95885353	0.86380709	2.87202444	0.54338422	2.63776013	1.85559080	8.48487875	0.85913562	1.29477914
744.800000	131	0	0	28.1	1.213379	4095.000000	7	1.96456548	0.64946565	2.12296323	0.92169454	0.60101135	0.17011984	2.36007591	0.89955272	0.73941968	1.17337642	1.13700028	0.17980544	0.58310056	0.22510185	0.81243858	0.35539739	2.24484436	1.39624217	1.31989610	1.60900431	1.69643467	1.10502154	2.13836245	3.95863492	0.86380479	2.87188374	0.54336030	2.63750091	1.85539689	8.48355859	0.85818678	1.29471719
745.300000	131	0	0	28.1	1.212769	4095.000000	7	1.96439911	0.64945087	2.12298805	0.92163767	0.60067766	0.17008318	2.36006070	0.89955063	0.73932326	1.17336345	1.13702264	0.17979881	0.58309277	0.22509226	0.81240014	0.35537804	2.24459281	1.39609556	1.31984367	1.60875140	1.69628199	1.10503517	2.13790302	3.95905367	0.86377243	2.87182732	0.54332043	2.63702564	1.85527787	8.48443146	0.85730222	1.29467048
745.900000	131	0	0	28.2	1.211548	4095.000000	7	1.96428537	0.64941625	2.12281437	0.92162365	0.60042520	0.17005293	2.35993565	0.89954489	0.73930824	1.17332301	1.13686130	0.17979312	0.58308877	0.22509370	0.81233683	0.35536490	2.24444297	1.39601490	1.31976201	1.60864678	1.69619145	1.10495841	2.13690648	3.95874268	0.86375205	2.87159888	0.54333045	2.63690271	1.85525336	8.48368504	0.85655765	1.29466783
746.400000	0	0	0	28.2	1.212158	4095.000000	0	1.96421206	0.64938714	2.12266552	0.92157604	0.60017534	0.17002359	2.36010125	0.89953003	0.73922402	1.17328936	1.13682656	0.17978973	0.58307510	0.22508890	0.81232007	0.35535816	2.24420270	1.39595317	1.31973748	1.60844543	1.69617005	1.10500909	2.13651258	3.95881760	0.86374899	2.87184543	0.54331961	2.63681148	1.85486829	8.48135081	0.85526497	1.29427698
747.000000	0	0	0	28.2	1.210938	4095.000000	0	1.96344339	0.64926565	2.12225141	0.92151177	0.59952396	0.16997471	2.35993396	0.89955011	0.73917804	1.17328071	1.13672959	0.17978834	0.58305953	0.22508042	0.81229297	0.35535656	2.24428778	1.39615203	1.31973681	1.60855830	1.69611408	1.10494329	2.13494583	3.95844814	0.86359611	2.87110236	0.54324212	2.63451901	1.85412733	8.47621108	0.85230218	1.29402396
747.500000	0	0	0	28.2	1.213989	4095.000000	0	1.96331327	0.64921251	2.12210867	0.92141418	0.59890246	0.16992307	2.35981568	0.89954098	0.73915998	1.17314951	1.13673140	0.17978464	0.58305890	0.22508058	0.81227425	0.35535408	2.24413260	1.39603278	1.31971363	1.60840100	1.69600710	1.10494952	2.13397253	3.95829729	0.86355610	2.87080157	0.54323783	2.63475829	1.85412600	8.47606324	0.85160352	1.29410112
748.100000	0	0	0	28.1	1.212769	4095.000000	0	1.96330623	0.64922331	2.12235772	0.92145861	0.59886629	0.16989573	2.35996550	0.89952273	0.73911893	1.17317915	1.13668518	0.17977710	0.58306416	0.22508522	0.81227450	0.35535337	2.24398439	1.39594300	1.31967465	1.60830426	1.69597294	1.10488639	2.13346009	3.95849945	0.86357139	2.87087537	0.54321820	2.63492985	1.85408992	8.47634967	0.85118923	1.29405476
748.700000	0	0	0	28.1	1.213379	4095.000000	0	1.96344480	0.64924624	2.12225344	0.92146892	0.59883246	0.16988519	2.35987933	0.89948622	0.73912761	1.17315507	1.13676705	0.17977787	0.58304438	0.22508122	0.81224691	0.35534769	2.24408284	1.39592056	1.31965046	1.60830937	1.69593097	1.10485468	2.13328099	3.95846867	0.86358795	2.87106336	0.54323129	2.63490579	1.85417322	8.47920249	0.85083089	1.29405211
749.200000	0	0	0	28.1	1.211548	4095.000000	0	1.96353030	0.64924249	2.12219219	0.92147686	0.59883990	0.16987113	2.35994579	0.89947683	0.73910087	1.17318223	1.13676584	0.17977864	0.58305406	0.22508426	0.81225257	0.35536419	2.24395015	1.39582658	1.31967532	1.60816114	1.69592027	1.10488343	2.13319196	3.95816184	0.86360222	2.87091714	0.54321555	2.63487540	1.85422401	8.47634351	0.85057975	1.29405310
749.800000	0	0	0	28.1	1.211548	4095.000000	0	1.96362614	0.64926785	2.12238505	0.92150040	0.59886863	0.16986625	2.35984778	0.89947005	0.73911635	1.17315167	1.13674741	0.17977186	0.58304838	0.22508234	0.81224469	0.35534840	2.24395068	1.39585288	1.31962122	1.60830348	1.69588036	1.10486624	2.13287758	3.95853537	0.86362311	2.87107520	0.54321759	2.63490516	1.85426499	8.47651907	0.85035087	1.29415345
750.400000	0	0	0	28.2	1.212158	4095.000000	0	1.96367829	0.64926234	2.12226305	0.92150251	0.59889587	0.16986258	2.35980329	0.89947005	0.73908773	1.17316525	1.13675224	0.17977340	0.58303870	0.22508250	0.81223557	0.35534644	2.24405020	1.39588303	1.31964474	1.60833297	1.69595607	1.10481941	2.13284502	3.95851485	0.86360426	2.87156266	0.54322147	2.63489186	1.85447350	8.47812403	0.85016119	1.29417497
750.900000	0	0	0	28.2	1.213379	4095.000000	0	1.96369849	0.64927425	2.12234354	0.92147025	0.59889693	0.16985005	2.35981061	0.89940668	0.73913441	1.17317390	1.13675013	0.17977355	0.58305216	0.22507483	0.81223927	0.35535390	2.24399135	1.39589987	1.31963332	1.60823899	1.69593879	1.10484520	2.13268123	3.95869239	0.86361445	2.87134399	0.54324805	2.63500835	1.85436523	8.47794534	0.84998187	1.29415875
751.400000	0	0	0	28.2	1.211548	4095.000000	0	1.96365996	0.64928924	2.12234405	0.92145861	0.59891140	0.16985097	2.35974866	0.89941086	0.73910322	1.17320631	1.13665860	0.17977278	0.58304690	0.22507850	0.81222153	0.35534698	2.24406732	1.39585989	1.31963500	1.60816468	1.69593714	1.10480193	2.13271887	3.95891716	0.86359993	2.87121029	0.54321268	2.63503684	1.85441914	8.47865091	0.84986748	1.29417530
752.000000	128	0	0	28.2	1.214600	4095.000000	1	1.96365339	0.64928681	2.12240834	0.92149088	0.59895417	0.16985036	2.36005281	0.89945466	0.73903660	1.17314519	1.13662145	0.17976785	0.58302081	0.22506795	0.81216143	0.35532887	2.24369549	1.39539390	1.31947843	1.60769449	1.69588736	1.10479659	2.13182741	3.95844199	0.86347636	2.87032748	0.54315605	2.63358175	1.85311057	8.47709508	0.84798535	1.29356704
752.600000	128	0	0	28.2	1.213379	4095.000000	1	1.96227730	0.64894222	2.12112796	0.92108654	0.59604201	0.16963454	2.35922943	0.89927970	0.73834810	1.17269023	1.13601652	0.17971164	0.58287901	0.22499375	0.81155803	0.35517659	2.24227827	1.39340158	1.31901988	1.60551291	1.69491285	1.10433228	2.12475192	3.95657074	0.86294577	2.86822196	0.54299047	2.62950089	1.85179261	8.47441888	0.84433246	1.29318272
753.100000	128	0	0	28.2	1.213379	4095.000000	1	1.96168770	0.64880092	2.12036110	0.92092579	0.59442093	0.16942258	2.35895298	0.89924632	0.73802390	1.17233784	1.13562462	0.17966358	0.58281717	0.22495985	0.81118281	0.35509177	2.24148235	1.39260470	1.31886840	1.60494838	1.69472574	1.10420193	2.12221699	3.95606516	0.86289279	2.86878678	0.54295797	2.62916550	1.85157993	8.47571832	0.84302366	1.29313969
753.700000	128	0	0	28.2	1.213379	4095.000000	1	1.96159664	0.64879695	2.12044354	0.92095249	0.59418635	0.16934470	2.35883362	0.89925467	0.73799389	1.17230791	1.13553980	0.17965989	0.58280160	0.22495361	0.81112866	0.35508236	2.24122583	1.39246889	1.31880761	1.60459318	1.69472492	1.10421230	2.12133388	3.95597287	0.86290935	2.86902263	0.54296084	2.62925392	1.85163332	8.47538573	0.84231641	1.29316385
754.300000	128	0	0	28.2	1.212158	4095.000000	1	1.96162152	0.64879034	2.12062259	0.92099162	0.59419505	0.16931676	2.35899802	0.89923459	0.73797303	1.17230451	1.13550991	0.17965511	0.58282747	0.22495681	0.81111955	0.35508591	2.24114247	1.39239609	1.31884690	1.60450567	1.69462787	1.10417260	2.12103436	3.95612156	0.86288057	2.86863930	0.54297330	2.62924698	1.85153455	8.47295970	0.84170042	1.29308938
754.800000	128	0	0	28.2	1.212769	4095.000000	1	1.96166798	0.64880180	2.12051941	0.92096465	0.59409579	0.16928653	2.35901153	0.89920461	0.73799343	1.17231871	1.13555640	0.17965342	0.58281948	0.22495313	0.81109247	0.35508467	2.24107568	1.39236389	1.31887411	1.60447977	1.69472245	1.10419512	2.12071465	3.95593391	0.86285561	2.86827899	0.54293242	2.62916676	1.85148250	8.47639587	0.84113362	1.29302054
755.400000	128	0	0	28.2	1.214600	4095.000000	1	1.96159195	0.64877205	2.12054167	0.92099162	0.59398043	0.16924607	2.35906727	0.89920539	0.73797022	1.17229649	1.13547520	0.17964757	0.58281864	0.22494913	0.81103143	0.35507686	2.24114995	1.39236039	1.31879216	1.60434635	1.69467105	1.10408640	2.12036717	3.95601594	0.86288006	2.86808286	0.54293426	2.62898109	1.85143178	8.47455127	0.84058035	1.29302286
756.000000	128	0	0	28.2	1.213379	4095.000000	1	1.96155158	0.64877006	2.12040258	0.92096412	0.59389731	0.16922424	2.35905263	0.89916524	0.73795616	1.17226780	1.13541000	0.17964818	0.58280917	0.22494897	0.81104521	0.35507775	2.24109919	1.39231769	1.31878074	1.60433143	1.69469325	1.10409588	2.11998890	3.95589904	0.86285052	2.86830959	0.54288868	2.62903856	1.85126140	8.47442812	0.84020065	1.29299969
756.500000	128	0	0	28.2	1.213379	4095.000000	1	1.96148259	0.64875573	2.12051182	0.92096465	0.59387272	0.16919707	2.35883756	0.89917358	0.73792991	1.17224404	1.13556032	0.17963894	0.58280623	0.22494993	0.81105186	0.35507988	2.24120232	1.39238769	1.31872298	1.60420352	1.69467023	1.10408907	2.11984480	3.95597185	0.86286733	2.86858226	0.54292425	2.62894572	1.85128364	8.47427726	0.83979019	1.29300797
757.000000	128	0	0	28.2	1.213379	4095.000000	1	1.96146194	0.64876323	2.12057707	0.92093848	0.59387844	0.16918058	2.35897156	0.89918088	0.73792850	1.17226965	1.13556063	0.17964125	0.58279297	0.22494913	0.81101764	0.35507739	2.24109599	1.39237719	1.31869175	1.60415486	1.69472327	1.10409203	2.11982154	3.95619642	0.86283447	2.86867896	0.54288173	2.62897035	1.85124316	8.47262421	0.83955591	1.29299572
757.600000	128	0	0	28.2	1.212158	4095.000000	1	1.96154689	0.64875573	2.12051334	0.92095831	0.59388586	0.16916287	2.35902504	0.89916524	0.73789897	1.17230729	1.13553587	0.17963986	0.58279971	0.22494577	0.81103635	0.35507686	2.24110347	1.39241009	1.31873540	1.60411053	1.69469983	1.10407218	2.11965216	3.95634614	0.86287853	2.86874852	0.54290238	2.62898109	1.85130410	8.47350146	0.83928078	1.29299771
758.100000	128	0	0	28.2	1.213379	4095.000000	1	1.96137559	0.64876609	2.12067520	0.92097496	0.59387717	0.16915523	2.35896592	0.89921008	0.73793506	1.17224250	1.13543173	0.17963617	0.58281338	0.22494418	0.81103758	0.35508662	2.24096187	1.39231489	1.31866790	1.60404815	1.69463692	1.10409351	2.11941253	3.95652048	0.86281563	2.86859061	0.54288316	2.62872912	1.85119689	8.47452664	0.83894779	1.29299969
758.700000	128	0	0	28.2	1.212158	4095.000000	1	1.96139999	0.64874295	2.12060843	0.92090834	0.59380169	0.16913692	2.35898676	0.89921921	0.73787506	1.17221874	1.13538887	0.17963139	0.58279613	0.22494146	0.81098884	0.35507935	2.24091485	1.39229669	1.31870048	1.60397321	1.69469408	1.10409529	2.11941859	3.95617180	0.86282378	2.86877217	0.54288419	2.62866787	1.85119645	8.47391397	0.83864671	1.29298447
759.300000	128	0	0	28.2	1.213379	4095.000000	1	1.96136996	0.64874956	2.12047237	0.92093610	0.59376904	0.16912165	2.35880660	0.89923537	0.73786381	1.17216753	1.13538525	0.17963324	0.58279276	0.22494162	0.81099696	0.35507047	2.24087585	1.39231664	1.31872667	1.60390730	1.69465995	1.10412846	2.11919465	3.95600568	0.86278991	2.86878609	0.54288194	2.62868239	1.85129164	8.47436346	0.83844243	1.29303610
759.800000	128	0	0	28.2	1.212769	4095.000000	1	1.96135260	0.64874736	2.12046276	0.92094218	0.59377137	0.16911554	2.35890005	0.89922416	0.73785069	1.17219776	1.13543233	0.17962708	0.58279529	0.22494434	0.81098933	0.35506355	2.24091966	1.39218505	1.31872533	1.60385669	1.69462705	1.10412906	2.11929626	3.95609695	0.86274509	2.86870400	0.54289175	2.62868365	1.85109058	8.47531490	0.83819507	1.29301922
760.400000	128	0	0	28.2	1.213379	4095.000000	1	1.96144505	0.64875485	2.12045669	0.92092367	0.59374041	0.16910425	2.35890568	0.89923954	0.73784905	1.17218789	1.13541785	0.17962739	0.58280496	0.22494018	0.81098121	0.35506888	2.24085341	1.39214271	1.31866287	1.60387043	1.69460978	1.10412106	2.11917949	3.95581702	0.86277616	2.86884174	0.54287131	2.62868934	1.85107457	8.47456667	0.83806050	1.29304371
761.000000	128	0	0	28.2	1.212158	4095.000000	1	1.96140046	0.64877094	2.12047692	0.92094350	0.59381165	0.16910028	2.35902898	0.89919809	0.73785631	1.17219776	1.13545769	0.17963032	0.58279087	0.22494242	0.81097801	0.35506994	2.24100942	1.39217560	1.31875119	1.60389161	1.69465789	1.10408314	2.11954397	3.95572576	0.86280290	2.86902889	0.54289257	2.62900509	1.85118310	8.47524100	0.83802492	1.29307681
761.500000	128	0	0	28.2	1.213379	4095.000000	1	1.96142628	0.64878130	2.12053863	0.92098712	0.59391555	0.16910822	2.35884657	0.89919913	0.73786944	1.17221720	1.13551625	0.17963062	0.58279276	0.22494082	0.81102576	0.35508272	2.24104950	1.39229354	1.31882877	1.60398773	1.69466077	1.10414150	2.11946257	3.95570013	0.86277387	2.86886053	0.54289175	2.62899245	1.85105099	8.47355071	0.83779442	1.29306456
762.000000	128	0	0	28.2	1.212158	4095.000000	1	1.96137606	0.64876874	2.12029435	0.92099347	0.59383794	0.16909616	2.35900759	0.89920435	0.73784483	1.17223787	1.13557240	0.17963062	0.58278182	0.22494130	0.81099672	0.35507367	2.24096721	1.39220290	1.31876630	1.60384414	1.69455057	1.10412995	2.11929221	3.95578523	0.86275604	2.86872278	0.54289073	2.62879606	1.85096159	8.47320595	0.83758399	1.29298844
762.600000	128	0	0	28.2	1.212158	4095.000000	1	1.96140375	0.64874758	2.12042129	0.92101753	0.59379236	0.16908578	2.35881954	0.89921191	0.73782491	1.17223571	1.13551595	0.17962077	0.58277425	0.22494258	0.81096570	0.35506497	2.24093355	1.39215146	1.31863734	1.60385866	1.69456907	1.10405708	2.11918555	3.95598518	0.86275680	2.86863652	0.54287642	2.62878090	1.85082950	8.47458822	0.83746526	1.29296362
763.200000	128	0	0	28.2	1.212769	4095.000000	3	1.96136057	0.64876455	2.12043747	0.92096280	0.59380975	0.16907463	2.35892257	0.89920826	0.73780897	1.17223509	1.13544199	0.17962739	0.58277404	0.22493954	0.81095635	0.35506817	2.24099767	1.39223055	1.31865749	1.60377941	1.69469778	1.10415246	2.11984732	3.95623026	0.86325040	2.87107450	0.54308839	2.63453610	1.85409081	8.48358943	0.84228676	1.29451413
763.700000	128	0	0	28.2	1.214600	4095.000000	3	1.96444328	0.64950424	2.12325745	0.92176278	0.59987911	0.16950519	2.36016097	0.89958558	0.73910157	1.17309425	1.13666283	0.17973181	0.58304038	0.22506523	0.81205920	0.35534005	2.24395817	1.39596790	1.31985241	1.60780691	1.69640792	1.10512142	2.13400255	3.95949712	0.86399618	2.87412197	0.54332043	2.63950885	1.85572722	8.48581664	0.84745959	1.29497594
764.300000	128	0	0	28.2	1.212769	4095.000000	3	1.96517048	0.64966590	2.12418238	0.92194849	0.60263196	0.16980667	2.36031926	0.89966851	0.73953887	1.17356260	1.13732148	0.17978880	0.58314474	0.22511913	0.81259356	0.35546129	2.24521050	1.39703047	1.32011992	1.60898071	1.69674256	1.10531232	2.13905050	3.96028049	0.86414553	2.87433669	0.54338688	2.64061910	1.85643174	8.48670532	0.85072325	1.29522015
764.800000	128	0	0	28.2	1.212769	4095.000000	3	1.96572533	0.64974685	2.12436934	0.92201966	0.60385398	0.16997486	2.36041391	0.89971337	0.73973668	1.17370958	1.13760647	0.17980929	0.58319714	0.22514040	0.81278552	0.35550478	2.24591458	1.39758744	1.32039050	1.60967078	1.69692986	1.10540926	2.14170221	3.96027946	0.86428445	2.87463720	0.54341264	2.64120489	1.85685279	8.48627948	0.85347187	1.29539545
765.400000	128	0	0	28.2	1.212158	4095.000000	3	1.96598211	0.64981125	2.12448082	0.92207628	0.60477787	0.17009387	2.36057279	0.89974388	0.73996715	1.17386923	1.13761463	0.17982546	0.58322218	0.22516263	0.81293659	0.35554170	2.24625786	1.39791462	1.32049001	1.61012374	1.69713777	1.10554652	2.14400537	3.96081243	0.86436831	2.87494124	0.54348237	2.64191715	1.85741804	8.48684728	0.85590141	1.29551874
766.000000	128	0	0	28.2	1.213379	4095.000000	3	1.96613122	0.64989066	2.12463689	0.92213951	0.60554499	0.17019502	2.36062518	0.89975666	0.74011995	1.17397980	1.13781563	0.17984426	0.58325816	0.22516886	0.81309630	0.35556762	2.24667887	1.39822359	1.32051858	1.61058902	1.69723412	1.10556995	2.14567127	3.96103119	0.86447258	2.87501376	0.54349423	2.64241561	1.85774602	8.48948030	0.85821014	1.29556746
766.500000	128	0	0	28.2	1.212158	4095.000000	3	1.96636641	0.64994272	2.12504587	0.92218476	0.60619339	0.17028196	2.36061673	0.89973267	0.74024764	1.17405794	1.13797253	0.17986536	0.58326616	0.22518262	0.81321610	0.35559371	2.24709728	1.39854982	1.32059321	1.61100834	1.69745853	1.10565978	2.14712800	3.96131673	0.86447921	2.87533179	0.54351222	2.64309838	1.85810173	8.48696146	0.86034665	1.29571927
767.100000	128	0	0	28.2	1.212158	4095.000000	3	1.96666280	0.64998751	2.12506818	0.92221545	0.60675029	0.17035363	2.36078915	0.89973032	0.74032652	1.17415986	1.13807471	0.17987321	0.58330067	0.22518998	0.81334601	0.35561111	2.24722426	1.39882027	1.32071525	1.61134347	1.69742929	1.10572887	2.14829572	3.96148724	0.86455263	2.87515045	0.54355660	2.64355324	1.85847178	8.49034489	0.86237793	1.29581937
767.600000	128	0	0	28.2	1.213379	4095.000000	3	1.96687923	0.65003317	2.12526180	0.92227419	0.60726801	0.17041247	2.36063251	0.89970633	0.74044438	1.17419075	1.13818839	0.17988400	0.58332550	0.22519605	0.81343279	0.35562940	2.24728963	1.39904297	1.32071458	1.61172041	1.69754377	1.10577987	2.14956095	3.96131776	0.86465665	2.87540084	0.54358195	2.64401899	1.85874591	8.48670224	0.86424876	1.29596722
768.200000	128	0	0	28.2	1.213379	4095.000000	3	1.96695358	0.65005148	2.12538498	0.92232288	0.60769878	0.17047283	2.36075647	0.89976449	0.74052280	1.17425778	1.13819383	0.17989524	0.58332339	0.22520565	0.81348383	0.35565088	2.24767440	1.39926290	1.32081276	1.61199775	1.69764261	1.10587862	2.15068382	3.96160332	0.86463039	2.87583123	0.54360036	2.64433039	1.85890084	8.49070620	0.86615990	1.29598048
768.700000	128	0	0	28.2	1.213379	4095.000000	3	1.96701004	0.65009230	2.12558928	0.92235543	0.60812067	0.17052434	2.36073844	0.89979631	0.74056764	1.17434767	1.13840428	0.17989925	0.58332992	0.22521237	0.81355138	0.35565834	2.24779981	1.39943120	1.32072332	1.61224952	1.69765744	1.10592517	2.15158664	3.96207077	0.86469668	2.87579984	0.54360874	2.64462911	1.85897943	8.49131771	0.86798040	1.29611409
769.300000	128	0	0	28.2	1.211548	4095.000000	3	1.96715404	0.65011745	2.12562426	0.92235808	0.60849278	0.17057004	2.36084549	0.89979266	0.74068716	1.17441131	1.13847292	0.17990710	0.58334949	0.22522148	0.81361278	0.35566739	2.24795577	1.39964625	1.32073946	1.61250053	1.69779582	1.10589344	2.15260737	3.96229373	0.86475227	2.87605029	0.54363083	2.64495203	1.85919825	8.48969335	0.86979461	1.29616117
769.800000	128	0	0	28.2	1.210327	4095.000000	3	1.96736817	0.65014238	2.12575253	0.92234167	0.60884312	0.17061467	2.36085733	0.89985161	0.74071910	1.17446939	1.13842968	0.17991265	0.58336759	0.22522404	0.81365198	0.35568124	2.24818948	1.39979525	1.32077914	1.61271650	1.69790537	1.10592577	2.15321522	3.96237387	0.86480454	2.87627564	0.54365271	2.64514339	1.85944389	8.48963777	0.87152901	1.29619068
770.400000	128	0	0	28.2	1.213379	4095.000000	3	1.96751220	0.65017283	2.12572769	0.92239142	0.60917254	0.17065563	2.36077844	0.89987482	0.74082595	1.17446784	1.13843512	0.17991773	0.58336085	0.22523076	0.81374149	0.35569420	2.24825649	1.39998645	1.32095902	1.61295890	1.69793009	1.10599486	2.15409083	3.96283424	0.86478898	2.87628820	0.54367786	2.64559355	1.85971055	8.48981377	0.87323409	1.29624638
771.000000	128	0	0	28.2	1.212158	4095.000000	3	1.96761387	0.65020327	2.12578752	0.92239195	0.60948425	0.17069110	2.36088719	0.89993742	0.74084614	1.17451758	1.13854006	0.17992343	0.58340042	0.22524180	0.81379969	0.35569917	2.24833261	1.40003355	1.32090758	1.61311027	1.69797210	1.10598122	2.15490924	3.96272017	0.86485197	2.87635868	0.54367684	2.64582692	1.85992140	8.49232160	0.87495414	1.29631866
771.500000	128	0	0	28.2	1.213379	4095.000000	3	1.96786712	0.65024696	2.12599033	0.92239645	0.60976278	0.17073757	2.36091255	0.89991864	0.74091777	1.17456547	1.13854943	0.17993298	0.58336822	0.22524052	0.81383865	0.35571071	2.24846074	1.40014603	1.32091531	1.61326441	1.69794450	1.10604647	2.15554497	3.96288973	0.86487594	2.87653172	0.54371018	2.64614046	1.86016132	8.49270776	0.87662344	1.29639791
772.100000	128	0	0	28.2	1.212769	4095.000000	3	1.96791372	0.65027145	2.12607146	0.92242556	0.61001628	0.17077028	2.36101229	0.89993064	0.74093844	1.17458988	1.13860991	0.17993730	0.58339937	0.22524644	0.81387367	0.35571834	2.24846395	1.40033480	1.32107571	1.61346745	1.69799887	1.10606841	2.15616854	3.96250951	0.86492490	2.87652265	0.54372470	2.64635990	1.86022432	8.49122505	0.87825416	1.29643737
772.600000	128	0	0	28.2	1.211548	4095.000000	3	1.96797916	0.65026395	2.12618810	0.92247822	0.61023807	0.17080560	2.36111880	0.89984926	0.74098776	1.17463097	1.13870760	0.17994346	0.58341578	0.22525251	0.81393237	0.35573166	2.24860871	1.40041249	1.32107437	1.61360861	1.69801659	1.10605863	2.15683087	3.96263590	0.86495269	2.87670548	0.54372061	2.64638979	1.86035345	8.49182426	0.87983047	1.29648645
773.200000	128	0	0	28.2	1.212158	4095.000000	3	1.96797069	0.65028050	2.12628445	0.92244355	0.61043008	0.17084229	2.36105343	0.89984274	0.74103614	1.17469060	1.13874389	0.17994608	0.58340652	0.22525747	0.81396344	0.35574498	2.24875348	1.40052781	1.32103099	1.61384481	1.69799022	1.10610133	2.15731745	3.96306033	0.86495269	2.87669432	0.54376049	2.64669831	1.86055588	8.49357904	0.88141741	1.29653852
773.700000	128	0	0	28.2	1.211548	4095.000000	3	1.96804695	0.65028977	2.12621548	0.92243482	0.61068283	0.17086614	2.36111655	0.89985082	0.74109792	1.17469369	1.13883766	0.17995856	0.58342904	0.22525491	0.81399082	0.35574569	2.24874865	1.40063645	1.32109992	1.61398481	1.69811833	1.10614968	2.15791786	3.96307575	0.86496876	2.87665035	0.54375190	2.64694198	1.86070604	8.49344927	0.88293632	1.29659954
774.300000	128	0	0	28.2	1.213379	4095.000000	3	1.96824470	0.65030389	2.12607806	0.92250310	0.61085408	0.17089962	2.36107766	0.89984143	0.74116768	1.17471717	1.13882283	0.17995717	0.58342546	0.22525779	0.81402041	0.35575297	2.24889128	1.40073349	1.32107369	1.61405028	1.69817435	1.10615650	2.15851175	3.96326486	0.86502104	2.87665663	0.54379076	2.64717930	1.86089286	8.49407963	0.88449908	1.29661446
774.900000	128	0	0	28.2	1.210327	4095.000000	3	1.96822069	0.65030632	2.12621041	0.92253300	0.61103544	0.17092179	2.36098017	0.89986908	0.74120573	1.17475178	1.13889936	0.17996287	0.58342841	0.22526627	0.81405963	0.35576220	2.24900871	1.40079011	1.32112414	1.61420410	1.69825839	1.10619862	2.15871455	3.96362257	0.86502767	2.87671316	0.54378074	2.64721175	1.86107075	8.49282825	0.88595613	1.29663104
775.400000	128	0	0	28.2	1.211548	4095.000000	3	1.96840997	0.65036347	2.12629966	0.92253750	0.61122884	0.17094579	2.36086071	0.89984274	0.74124144	1.17479967	1.13890329	0.17996441	0.58343599	0.22526771	0.81410575	0.35577037	2.24932190	1.40088857	1.32117424	1.61446405	1.69823573	1.10624755	2.15926900	3.96392994	0.86506822	2.87689949	0.54378483	2.64739247	1.86113691	8.49493878	0.88736539	1.29669041
776.000000	128	0	0	28.2	1.211548	4095.000000	3	1.96829178	0.65035994	2.12644978	0.92253009	0.61136666	0.17097362	2.36099539	0.89989125	0.74124990	1.17483675	1.13887274	0.17997350	0.58344335	0.22526547	0.81415188	0.35577640	2.24926666	1.40102255	1.32115373	1.61454453	1.69831607	1.10618942	2.15960782	3.96394124	0.86506261	2.87733293	0.54377501	2.64742938	1.86136624	8.49411363	0.88876117	1.29671959
776.500000	128	0	0	28.2	1.212158	4095.000000	3	1.96842551	0.65038244	2.12636509	0.92257429	0.61151094	0.17099365	2.36100835	0.89993221	0.74129970	1.17486951	1.13890299	0.17997889	0.58345724	0.22527315	0.81415434	0.35578173	2.24931011	1.40103029	1.32121258	1.61453782	1.69834902	1.10622976	2.15988437	3.96385797	0.86509729	2.87735805	0.54380017	2.64780740	1.86124107	8.49688318	0.89015770	1.29667117
777.100000	128	0	0	28.2	1.213379	4095.000000	3	1.96851263	0.65038178	2.12649492	0.92257879	0.61163311	0.17102193	2.36090804	0.89992568	0.74130393	1.17484911	1.13893324	0.17997704	0.58346629	0.22527731	0.81417852	0.35577179	2.24935730	1.40107144	1.32124150	1.61467156	1.69833790	1.10617874	2.16048858	3.96376443	0.86511821	2.87727359	0.54377133	2.64772339	1.86160141	8.49885921	0.89142317	1.29674812
777.600000	128	0	0	28.2	1.213379	4095.000000	3	1.96849803	0.65039502	2.12663136	0.92257429	0.61178923	0.17104181	2.36095538	0.89992490	0.74134104	1.17487971	1.13906573	0.17998274	0.58347366	0.22527747	0.81421872	0.35577995	2.24916530	1.40114916	1.32125126	1.61476546	1.69835520	1.10624400	2.16074721	3.96392377	0.86513453	2.87765962	0.54382144	2.64801935	1.86158174	8.49692646	0.89276341	1.29675807
778.200000	128	0	0	28.2	1.213379	4095.000000	3	1.96854794	0.65041643	2.12653955	0.92261187	0.61189167	0.17107071	2.36118868	0.89987899	0.74137769	1.17486796	1.13909628	0.17998582	0.58348292	0.22528242	0.81424857	0.35579451	2.24925594	1.40118820	1.32123511	1.61479663	1.69838816	1.10620811	2.16102030	3.96395872	0.86513963	2.87755211	0.54380323	2.64813393	1.86157458	8.49653691	0.89399567	1.29681976
778.700000	128	0	0	28.2	1.212158	4095.000000	3	1.96867415	0.65042437	2.12630321	0.92265475	0.61198037	0.17108753	2.36118136	0.89986021	0.74147378	1.17489701	1.13919521	0.17998490	0.58348018	0.22528290	0.81427348	0.35579913	2.24953162	1.40129477	1.32127144	1.61501049	1.69836344	1.10625794	2.16150627	3.96411705	0.86515187	2.87739645	0.54381080	2.64813266	1.86163807	8.49542404	0.89517300	1.29679322
779.300000	128	0	0	28.2	1.212769	4095.000000	6	1.96869393	0.65043761	2.12641986	0.92262828	0.61210065	0.17110542	2.36100722	0.89986647	0.74148318	1.17493039	1.13909870	0.17999291	0.58347324	0.22528035	0.81428977	0.35580907	2.24844787	1.39954223	1.32054749	1.61179999	1.69619186	1.10503606	2.14527936	3.95889971	0.86326441	2.86657132	0.54319796	2.63081386	1.85360531	8.47782210	0.86771238	1.29353195
779.900000	128	0	0	28.2	1.214600	4095.000000	6	1.96224678	0.64887102	2.12030598	0.92090120	0.59508225	0.17005262	2.35817783	0.89910397	0.73851949	1.17275227	1.13580214	0.17972442	0.58285671	0.22499599	0.81153144	0.35513720	2.24246433	1.39299469	1.31872499	1.60572574	1.69488612	1.10432932	2.12783582	3.95734926	0.86293431	2.86680696	0.54302093	2.62895772	1.85248064	8.48140938	0.85661091	1.29320192
780.400000	128	0	0	28.2	1.212158	4095.000000	6	1.96187686	0.64879232	2.12008802	0.92093530	0.59386339	0.16973504	2.35835794	0.89912613	0.73829793	1.17240757	1.13554825	0.17969023	0.58278603	0.22497008	0.81131255	0.35509106	2.24167369	1.39246049	1.31862425	1.60501590	1.69466817	1.10423007	2.12438860	3.95684458	0.86287293	2.86716915	0.54299088	2.62887310	1.85218867	8.47832122	0.85191349	1.29311718
781.000000	131	0	0	28.3	1.212158	4095.000000	6	1.96173135	0.64875992	2.12010622	0.92094747	0.59357357	0.16958017	2.35835963	0.89913317	0.73817767	1.17237887	1.13542871	0.17967560	0.58278561	0.22496049	0.81119045	0.35507988	2.24125523	1.39237929	1.31863634	1.60467207	1.69466735	1.10425140	2.12302501	3.95688561	0.86285816	2.86781094	0.54293815	2.62887120	1.85194301	8.47913777	0.84922369	1.29302418
781.500000	131	0	0	28.3	1.211548	4095.000000	6	1.96163982	0.64874075	2.12015275	0.92095619	0.59346610	0.16948381	2.35846039	0.89915585	0.73812633	1.17226163	1.13530134	0.17966820	0.58276773	0.22494881	0.81113604	0.35507597	2.24119377	1.39233064	1.31864675	1.60454020	1.69459416	1.10419749	2.12208741	3.95709588	0.86280519	2.86806477	0.54293590	2.62885984	1.85173165	8.47309514	0.84729900	1.29306059
782.100000	131	0	0	28.3	1.212158	4095.000000	6	1.96157505	0.64874890	2.12028271	0.92093610	0.59345147	0.16941510	2.35859718	0.89917384	0.73806984	1.17228199	1.13531039	0.17965758	0.58276142	0.22494194	0.81110650	0.35507402	2.24108637	1.39234639	1.31867966	1.60432280	1.69464802	1.10417320	2.12147354	3.95726206	0.86283015	2.86849601	0.54293774	2.62902656	1.85159061	8.47526255	0.84590177	1.29295170
782.600000	131	0	0	28.3	1.213989	4095.000000	6	1.96157083	0.64874912	2.12012190	0.92090252	0.59341014	0.16936058	2.35842042	0.89925049	0.73801851	1.17222306	1.13533846	0.17964834	0.58275301	0.22494402	0.81106195	0.35507065	2.24110453	1.39226380	1.31868201	1.60415055	1.69458717	1.10418119	2.12103892	3.95689894	0.86282811	2.86845497	0.54291464	2.62887499	1.85158304	8.47493000	0.84484708	1.29293780
783.200000	131	0	0	28.3	1.213379	4095.000000	6	1.96144082	0.64874251	2.12030294	0.92091019	0.59335397	0.16932302	2.35851330	0.89924241	0.73802155	1.17221103	1.13530767	0.17964495	0.58275343	0.22493778	0.81103906	0.35507030	2.24096988	1.39218890	1.31865279	1.60401990	1.69465995	1.10416253	2.12051890	3.95669586	0.86282378	2.86878191	0.54292098	2.62881184	1.85141398	8.47442812	0.84391611	1.29300466
783.800000	131	0	0	28.3	1.210938	4095.000000	6	1.96138920	0.64874714	2.12043697	0.92093451	0.59333786	0.16929493	2.35855271	0.89924971	0.73799600	1.17219900	1.13518815	0.17964341	0.58275911	0.22493890	0.81105112	0.35506799	2.24098164	1.39221445	1.31867328	1.60397556	1.69448643	1.10413143	2.12022911	3.95686509	0.86280239	2.86858991	0.54290258	2.62864008	1.85143534	8.47274732	0.84317903	1.29286070
784.300000	131	0	0	28.3	1.214600	4095.000000	6	1.96135588	0.64872774	2.12033885	0.92094905	0.59334401	0.16926470	2.35853694	0.89922103	0.73799952	1.17221720	1.13527236	0.17963909	0.58275932	0.22493650	0.81101321	0.35507367	2.24087157	1.39217525	1.31859234	1.60384924	1.69462212	1.10412076	2.12005768	3.95667124	0.86276928	2.86906159	0.54291239	2.62886678	1.85149495	8.47203022	0.84263431	1.29287824
784.900000	131	0	0	28.3	1.212769	4095.000000	6	1.96137606	0.64873634	2.12045062	0.92094694	0.59337855	0.16924958	2.35847108	0.89918010	0.73803562	1.17222090	1.13530737	0.17964294	0.58275953	0.22493218	0.81102675	0.35507154	2.24080425	1.39220045	1.31852854	1.60385630	1.69459827	1.10409025	2.11996767	3.95689997	0.86271886	2.86902402	0.54286477	2.62904108	1.85132190	8.47270731	0.84206767	1.29286665
785.400000	131	0	0	28.3	1.210938	4095.000000	6	1.96140281	0.64873766	2.12025085	0.92091865	0.59340060	0.16922638	2.35842943	0.89917228	0.73799858	1.17221319	1.13526814	0.17963786	0.58275069	0.22493090	0.81104398	0.35506888	2.24070114	1.39213571	1.31853895	1.60383080	1.69464884	1.10415779	2.12001570	3.95660971	0.86272574	2.86914369	0.54285373	2.62901961	1.85137928	8.47393860	0.84160221	1.29279517
786.000000	131	0	0	28.3	1.212769	4095.000000	6	1.96136996	0.64872929	2.12018107	0.92091548	0.59338216	0.16920103	2.35868612	0.89918922	0.73796342	1.17221627	1.13532307	0.17963571	0.58274880	0.22493170	0.81101493	0.35506746	2.24077113	1.39214551	1.31858630	1.60361937	1.69453166	1.10412521	2.11993581	3.95682407	0.86270537	2.86902959	0.54285864	2.62876069	1.85127385	8.47234413	0.84111680	1.29277664
786.500000	131	0	0	28.3	1.213379	4095.000000	6	1.96135823	0.64872510	2.12019118	0.92091204	0.59336944	0.16918577	2.35850204	0.89916628	0.73795334	1.17224713	1.13544169	0.17963201	0.58272776	0.22493330	0.81099573	0.35506923	2.24080959	1.39218890	1.31861484	1.60355700	1.69450534	1.10414920	2.11966581	3.95697485	0.86272013	2.86908455	0.54284433	2.62875817	1.85124405	8.47007330	0.84068501	1.29270351
787.100000	131	0	0	28.3	1.213379	4095.000000	6	1.96135494	0.64872620	2.12022607	0.92092499	0.59336902	0.16916165	2.35858423	0.89918088	0.73791514	1.17226070	1.13540245	0.17963047	0.58274123	0.22493154	0.81096447	0.35505557	2.24054942	1.39213326	1.31856749	1.60357897	1.69453824	1.10413854	2.11933468	3.95720975	0.86273796	2.86902819	0.54288460	2.62871144	1.85117465	8.47446814	0.84027166	1.29275513
787.700000	131	0	0	28.3	1.212158	4095.000000	6	1.96121697	0.64872201	2.12042230	0.92090252	0.59334358	0.16914745	2.35867655	0.89918062	0.73790389	1.17224034	1.13532216	0.17963016	0.58272839	0.22492787	0.81098810	0.35505823	2.24083364	1.39208672	1.31862425	1.60350248	1.69459786	1.10408966	2.11929676	3.95722513	0.86272752	2.86862191	0.54284065	2.62875690	1.85128275	8.47548427	0.83998010	1.29277962
788.200000	131	0	0	28.3	1.211548	4095.000000	6	1.96116536	0.64872664	2.12033481	0.92092420	0.59334613	0.16914241	2.35865741	0.89921034	0.73790155	1.17223355	1.13522980	0.17962323	0.58273618	0.22492675	0.81097432	0.35506231	2.24066962	1.39207342	1.31856346	1.60340090	1.69451973	1.10412313	2.11922549	3.95680971	0.86272701	2.86899341	0.54282389	2.62866092	1.85112839	8.47392937	0.83963166	1.29267936
788.800000	131	0	0	28.3	1.212769	4095.000000	6	1.96110952	0.64873017	2.12043242	0.92089115	0.59333108	0.16912928	2.35871539	0.89923276	0.73788538	1.17222954	1.13522950	0.17962339	0.58273197	0.22492579	0.81097137	0.35505219	2.24056331	1.39207062	1.31859302	1.60325108	1.69454399	1.10408729	2.11895103	3.95671535	0.86270486	2.86920283	0.54282798	2.62870702	1.85110437	8.47458206	0.83934147	1.29268167
789.300000	131	0	0	28.3	1.213379	4095.000000	6	1.96121557	0.64873061	2.12035200	0.92089406	0.59332493	0.16912150	2.35886121	0.89922703	0.73786967	1.17223694	1.13529017	0.17961445	0.58272924	0.22492723	0.81095955	0.35504865	2.24068191	1.39208217	1.31857824	1.60327344	1.69443627	1.10408996	2.11898337	3.95660355	0.86272803	2.86891688	0.54282103	2.62876574	1.85096470	8.47359073	0.83905034	1.29266314
789.900000	131	0	0	28.3	1.212769	4095.000000	7	1.96117474	0.64870989	2.12033127	0.92088269	0.59331666	0.16910806	2.35862026	0.89922651	0.73786920	1.17223694	1.13523343	0.17961692	0.58273765	0.22492803	0.81095364	0.35505219	2.24093141	1.39244544	1.31880156	1.60421882	1.69625071	1.10504910	2.13018732	3.96157661	0.86457557	2.87878941	0.54346499	2.64582247	1.85882404	8.49261199	0.85406124	1.29588136
790.400000	131	0	0	28.3	1.212769	4095.000000	7	1.96738559	0.65025027	2.12639044	0.92260764	0.60882255	0.17012596	2.36139608	0.89996351	0.74072614	1.17433748	1.13837192	0.17987984	0.58336590	0.22521909	0.81359897	0.35571391	2.24779605	1.40033691	1.32105116	1.61226725	1.69815376	1.10597381	2.15245390	3.96360201	0.86498228	2.87987010	0.54362265	2.64848214	1.86052683	8.49511186	0.86900280	1.29638432
791.000000	131	0	0	28.3	1.213989	4095.000000	7	1.96803283	0.65039039	2.12682766	0.92267010	0.61183111	0.17052541	2.36144794	0.89990169	0.74107866	1.17471378	1.13903881	0.17993006	0.58343662	0.22525555	0.81400438	0.35578528	2.24915351	1.40113931	1.32125798	1.61334168	1.69831565	1.10609481	2.15744658	3.96383433	0.86505011	2.87938524	0.54366887	2.64878265	1.86103410	8.49397457	0.87860763	1.29654216
791.500000	131	0	0	28.3	1.212769	4095.000000	7	1.96838831	0.65039899	2.12681701	0.92266692	0.61246049	0.17070700	2.36128336	0.89995855	0.74119094	1.17483150	1.13909689	0.17994639	0.58344188	0.22526723	0.81408084	0.35578599	2.24920874	1.40118680	1.32124016	1.61358771	1.69831730	1.10610905	2.15887619	3.96376031	0.86505062	2.87863786	0.54368748	2.64846686	1.86095767	8.49795924	0.88361038	1.29651000
792.100000	131	0	0	28.3	1.213379	4095.000000	7	1.96812840	0.65034979	2.12653600	0.92257932	0.61192367	0.17077273	2.36125687	0.89987821	0.74115453	1.17480771	1.13908449	0.17994377	0.58343388	0.22525491	0.81404582	0.35577445	2.24917978	1.40091002	1.32121527	1.61356996	1.69821967	1.10606130	2.15851844	3.96378499	0.86496085	2.87785929	0.54367152	2.64757702	1.86058180	8.49630813	0.88501673	1.29637072
792.700000	131	0	0	28.3	1.214600	4095.000000	7	1.96782993	0.65028028	2.12625960	0.92247319	0.61094465	0.17078817	2.36092326	0.89986334	0.74105587	1.17474931	1.13899555	0.17993437	0.58340631	0.22524660	0.81392176	0.35573894	2.24889932	1.40062590	1.32113523	1.61311894	1.69812327	1.10597233	2.15725675	3.96350127	0.86488843	2.87738598	0.54363124	2.64661625	1.86021985	8.49294565	0.88443270	1.29615918
793.200000	131	0	0	28.3	1.213379	4095.000000	7	1.96750231	0.65018342	2.12573479	0.92237475	0.60977179	0.17076249	2.36066744	0.89983309	0.74085835	1.17459791	1.13861294	0.17992636	0.58337622	0.22523204	0.81376541	0.35570432	2.24855939	1.40017696	1.32093851	1.61273739	1.69793050	1.10590857	2.15541133	3.96332962	0.86477700	2.87655545	0.54359995	2.64538562	1.85984278	8.48972114	0.88276630	1.29607099
793.800000	131	0	0	28.3	1.211548	4095.000000	7	1.96713145	0.65008127	2.12545392	0.92221042	0.60860376	0.17071953	2.36055025	0.89976788	0.74070618	1.17445827	1.13845145	0.17990633	0.58333665	0.22521445	0.81363818	0.35565514	2.24806994	1.39971513	1.32075493	1.61231217	1.69771674	1.10578580	2.15349712	3.96315694	0.86462402	2.87571613	0.54357316	2.64419375	1.85927506	8.49064752	0.88060725	1.29578689
794.400000	131	0	0	28.3	1.213989	4095.000000	7	1.96684300	0.65001751	2.12506868	0.92212946	0.60750286	0.17066481	2.36038405	0.89976292	0.74052914	1.17433130	1.13820744	0.17989416	0.58329856	0.22519557	0.81347421	0.35562958	2.24768887	1.39918736	1.32061473	1.61170269	1.69760802	1.10570337	2.15151583	3.96249307	0.86453147	2.87536457	0.54353267	2.64344587	1.85889504	8.49021210	0.87831641	1.29564469
794.900000	131	0	0	28.3	1.212769	4095.000000	7	1.96629867	0.64990677	2.12466172	0.92208315	0.60648048	0.17061008	2.36027588	0.89974884	0.74037629	1.17419909	1.13799399	0.17988015	0.58326847	0.22518262	0.81335661	0.35559762	2.24729339	1.39869944	1.32054682	1.61122375	1.69738688	1.10559752	2.14981265	3.96218173	0.86446595	2.87492241	0.54350343	2.64237624	1.85837223	8.48632268	0.87602254	1.29544583
795.400000	131	0	0	28.3	1.212158	4095.000000	7	1.96603385	0.64984346	2.12444839	0.92203712	0.60554735	0.17055078	2.35999536	0.89966042	0.74024976	1.17408759	1.13787005	0.17986320	0.58323438	0.22517142	0.81319441	0.35555927	2.24682458	1.39827626	1.32038210	1.61074335	1.69724070	1.10551599	2.14825679	3.96179646	0.86433543	2.87415334	0.54344924	2.64163019	1.85812181	8.48566237	0.87375208	1.29526455
796.000000	131	0	0	28.3	1.212158	4095.000000	7	1.96570699	0.64977552	2.12419657	0.92197362	0.60474731	0.17049759	2.35993678	0.89965677	0.74012887	1.17396713	1.13767175	0.17985473	0.58319545	0.22515783	0.81309285	0.35553566	2.24659370	1.39793954	1.32030546	1.61043667	1.69712954	1.10546588	2.14678702	3.96198755	0.86423423	2.87376227	0.54341366	2.64099734	1.85770854	8.48493120	0.87180999	1.29515321
796.600000	131	0	0	28.3	1.212158	4095.000000	7	1.96550337	0.64972722	2.12396656	0.92191833	0.60405302	0.17044425	2.35991425	0.89962704	0.74001784	1.17386862	1.13749918	0.17984395	0.58319882	0.22515047	0.81298342	0.35550833	2.24626375	1.39756042	1.32023655	1.60998875	1.69694551	1.10537013	2.14519188	3.96107124	0.86415394	2.87310016	0.54338933	2.64035894	1.85744437	8.48416311	0.86992611	1.29509688
797.100000	131	0	0	28.3	1.212769	4095.000000	7	1.96529507	0.64968068	2.12385663	0.92186595	0.60341734	0.17038878	2.35987933	0.89955506	0.73988758	1.17380839	1.13733508	0.17983132	0.58317862	0.22513144	0.81288779	0.35548632	2.24589369	1.39731122	1.32015857	1.60973807	1.69689652	1.10533485	2.14397930	3.96101476	0.86407824	2.87306950	0.54335764	2.63977717	1.85719005	8.48189033	0.86825689	1.29489941
797.700000	131	0	0	28.3	1.212769	4095.000000	7	1.96512675	0.64963921	2.12349295	0.92181437	0.60288588	0.17034446	2.35986524	0.89954411	0.73982445	1.17376578	1.13728461	0.17982377	0.58315758	0.22512552	0.81279661	0.35545969	2.24563560	1.39708416	1.32012127	1.60937646	1.69677302	1.10526726	2.14299581	3.96091616	0.86404409	2.87300539	0.54335191	2.63942830	1.85697234	8.48213082	0.86678632	1.29486031
798.300000	131	0	0	28.3	1.211548	4095.000000	7	1.96507974	0.64959400	2.12340584	0.92180114	0.60245765	0.17029831	2.35969121	0.89951386	0.73973762	1.17365924	1.13715649	0.17981329	0.58313696	0.22512025	0.81274560	0.35544993	2.24547925	1.39689117	1.32001137	1.60925332	1.69671210	1.10524118	2.14197752	3.96087713	0.86407391	2.87310644	0.54332186	2.63922281	1.85680328	8.48480780	0.86553806	1.29477318
798.800000	131	0	0	28.3	1.212769	4095.000000	7	1.96489781	0.64957128	2.12326758	0.92176834	0.60211338	0.17026240	2.35969966	0.89953942	0.73967004	1.17367468	1.13710059	0.17981175	0.58310855	0.22511305	0.81265787	0.35543874	2.24525386	1.39668767	1.31997003	1.60905230	1.69653140	1.10516470	2.14130387	3.96132803	0.86400867	2.87266884	0.54327729	2.63877193	1.85650578	8.48265501	0.86430229	1.29467181
799.400000	131	0	0	28.3	1.212158	4095.000000	7	1.96470320	0.64951615	2.12328429	0.92171914	0.60171822	0.17022298	2.35977513	0.89956445	0.73959167	1.17356908	1.13706735	0.17980066	0.58308183	0.22510329	0.81259972	0.35543182	2.24508791	1.39655471	1.31991357	1.60883478	1.69649765	1.10512883	2.14037161	3.96108357	0.86393374	2.87249815	0.54327688	2.63829641	1.85623195	8.48304048	0.86317347	1.29464531
800.000000	131	0	0	28.3	1.212158	4095.000000	7	1.96450767	0.64948373	2.12329948	0.92171041	0.60140205	0.17019334	2.35963207	0.89950630	0.73952221	1.17355055	1.13694318	0.17979404	0.58305216	0.22509786	0.81253541	0.35541070	2.24495463	1.39638352	1.31987190	1.60865779	1.69640916	1.10514158	2.13952854	3.96104454	0.86393909	2.87248561	0.54326952	2.63804600	1.85603308	8.48718058	0.86219922	1.29455057
800.500000	0	0	0	28.3	1.211548	4095.000000	0	1.96446772	0.64947447	2.12320174	0.92167972	0.60112879	0.17016079	2.35954535	0.89955193	0.73946473	1.17347182	1.13682565	0.17978788	0.58307047	0.22509546	0.81248884	0.35539543	2.24476301	1.39631197	1.31983964	1.60857914	1.69639558	1.10506866	2.13933976	3.96089767	0.86390443	2.87283049	0.54325459	2.63786218	1.85561353	8.48336429	0.86058210	1.29418060
801.000000	0	0	0	28.3	1.213379	4095.000000	0	1.96374688	0.64930842	2.12277640	0.92157895	0.60035362	0.17011175	2.35946819	0.89950760	0.73938660	1.17339525	1.13676675	0.17978557	0.58305427	0.22509002	0.81244843	0.35539632	2.24454036	1.39648560	1.31972068	1.60846234	1.69622602	1.10503932	2.13726936	3.96026200	0.86371561	2.87165738	0.54314318	2.63554972	1.85468113	8.47998528	0.85661446	1.29384780
801.600000	0	0	0	28.3	1.212769	4095.000000	0	1.96353171	0.64924624	2.12221345	0.92146998	0.59953865	0.17003459	2.35949804	0.89951751	0.73936056	1.17333412	1.13674107	0.17978434	0.58305343	0.22509082	0.81243808	0.35539153	2.24454197	1.39644772	1.31971161	1.60834005	1.69611573	1.10498686	2.13612843	3.96001763	0.86367254	2.87163300	0.54315033	2.63555985	1.85492177	8.47783751	0.85566363	1.29386370
802.100000	0	0	0	28.3	1.215820	4095.000000	0	1.96371681	0.64926190	2.12242251	0.92151600	0.59951119	0.17001779	2.35937246	0.89950265	0.73930543	1.17333289	1.13675104	0.17978141	0.58307489	0.22509130	0.81245385	0.35538869	2.24444243	1.39634529	1.31976705	1.60828146	1.69601697	1.10498123	2.13579935	3.96007410	0.86367509	2.87160445	0.54313827	2.63558961	1.85488790	8.47815792	0.85514080	1.29389681
802.700000	0	0	0	28.3	1.212769	4095.000000	0	1.96378917	0.64926829	2.12249541	0.92151944	0.59944988	0.17000297	2.35937809	0.89943641	0.73931458	1.17332115	1.13673472	0.17977309	0.58305826	0.22509018	0.81239768	0.35539401	2.24441835	1.39632424	1.31966457	1.60823584	1.69606717	1.10497234	2.13548510	3.96028973	0.86366949	2.87166295	0.54315053	2.63563014	1.85486963	8.47981885	0.85473113	1.29395774
803.300000	0	0	0	28.3	1.212769	4095.000000	0	1.96383944	0.64928990	2.12248832	0.92154774	0.59949246	0.16998830	2.35925871	0.89944397	0.73931270	1.17332085	1.13671871	0.17977864	0.58305195	0.22508842	0.81242232	0.35539224	2.24444189	1.39627584	1.31968641	1.60805577	1.69604619	1.10501798	2.13500744	3.95993857	0.86367102	2.87146377	0.54313766	2.63566814	1.85491107	8.47826884	0.85436259	1.29396436
803.800000	0	0	0	28.3	1.211548	4095.000000	0	1.96386904	0.64929012	2.12249946	0.92155303	0.59950438	0.16997715	2.35950874	0.89945805	0.73933944	1.17333659	1.13680451	0.17977848	0.58304354	0.22508874	0.81239792	0.35539224	2.24431132	1.39624778	1.31966591	1.60801213	1.69602602	1.10494122	2.13507058	3.95980818	0.86361114	2.87165181	0.54314747	2.63579227	1.85504700	8.47709200	0.85412100	1.29395177
804.400000	0	0	0	28.3	1.212158	4095.000000	0	1.96384555	0.64931614	2.12246554	0.92154615	0.59954951	0.16997226	2.35963996	0.89945701	0.73931645	1.17332146	1.13680964	0.17977155	0.58305090	0.22508698	0.81239275	0.35538887	2.24431079	1.39622253	1.31965113	1.60798932	1.69609639	1.10506274	2.13501864	3.96015316	0.86363636	2.87163579	0.54314031	2.63581316	1.85495074	8.47901759	0.85392577	1.29402098
805.000000	0	0	0	28.3	1.212158	4095.000000	0	1.96384696	0.64932739	2.12247415	0.92155091	0.59955249	0.16996432	2.35944679	0.89945571	0.73928642	1.17334060	1.13675738	0.17977032	0.58304227	0.22508346	0.81239521	0.35538354	2.24426209	1.39625900	1.31969145	1.60797006	1.69600092	1.10496997	2.13486131	3.96062038	0.86360146	2.87170543	0.54314522	2.63574603	1.85502204	8.47766806	0.85371716	1.29403787
805.500000	0	0	0	28.3	1.213379	4095.000000	0	1.96405229	0.64932893	2.12270197	0.92154853	0.59958038	0.16995790	2.35953802	0.89945910	0.73931622	1.17332177	1.13669153	0.17977294	0.58305406	0.22507898	0.81235580	0.35538638	2.24438892	1.39625234	1.31968103	1.60802038	1.69615318	1.10497501	2.13483229	3.96059779	0.86366235	2.87197290	0.54315176	2.63589170	1.85504121	8.47702115	0.85352629	1.29410775
806.000000	128	0	0	28.3	1.213379	4095.000000	1	1.96399496	0.64934723	2.12254806	0.92158530	0.59959720	0.16995729	2.35950987	0.89949769	0.73926554	1.17323965	1.13659396	0.17976955	0.58301492	0.22507195	0.81225109	0.35535656	2.24406251	1.39567895	1.31948246	1.60739183	1.69583016	1.10482267	2.13340412	3.96012749	0.86347865	2.87089069	0.54308287	2.63393294	1.85343563	8.47369848	0.85086576	1.29333167
806.600000	128	0	0	28.3	1.213989	4095.000000	1	1.96219796	0.64890474	2.12109052	0.92112382	0.59601526	0.16968525	2.35882574	0.89932011	0.73845642	1.17269270	1.13574236	0.17969146	0.58284136	0.22499343	0.81154572	0.35517517	2.24230767	1.39335991	1.31892785	1.60490991	1.69484130	1.10427540	2.12540526	3.95790840	0.86289661	2.86848627	0.54288153	2.62963292	1.85226967	8.47529951	0.84682967	1.29289511
807.200000	128	0	0	28.3	1.212158	4095.000000	1	1.96179847	0.64877976	2.12048653	0.92097232	0.59437914	0.16947236	2.35835738	0.89920096	0.73818400	1.17240757	1.13535748	0.17965373	0.58274775	0.22495281	0.81116386	0.35508591	2.24140112	1.39256200	1.31874884	1.60420077	1.69476522	1.10419304	2.12274906	3.95754110	0.86281716	2.86867548	0.54284045	2.62937709	1.85190919	8.47464672	0.84525865	1.29281106
807.700000	128	0	0	28.3	1.212769	4095.000000	1	1.96165484	0.64877513	2.12070150	0.92095090	0.59413291	0.16939876	2.35835738	0.89920382	0.73812375	1.17232549	1.13533635	0.17964464	0.58274648	0.22494721	0.81110306	0.35508431	2.24136531	1.39242829	1.31865581	1.60397243	1.69473602	1.10411987	2.12186269	3.95764882	0.86284848	2.86890783	0.54284433	2.62935372	1.85196215	8.47252572	0.84422226	1.29276440
808.300000	128	0	0	28.4	1.213379	4095.000000	1	1.96154407	0.64877535	2.12057707	0.92095487	0.59402475	0.16934196	2.35849135	0.89918140	0.73808156	1.17229896	1.13538615	0.17964264	0.58274333	0.22494450	0.81107278	0.35508307	2.24106820	1.39247274	1.31869712	1.60381001	1.69462253	1.10414268	2.12152161	3.95753392	0.86280799	2.86873183	0.54284065	2.62924256	1.85175568	8.47099629	0.84342166	1.29279550
808.800000	128	0	0	28.4	1.213379	4095.000000	1	1.96152014	0.64873590	2.12061096	0.92095381	0.59394036	0.16930256	2.35838609	0.89917619	0.73805343	1.17231161	1.13536321	0.17963509	0.58273197	0.22494577	0.81104619	0.35507739	2.24095439	1.39236039	1.31869074	1.60369664	1.69454235	1.10412402	2.12093925	3.95775039	0.86281996	2.86899897	0.54281796	2.62926340	1.85161730	8.47007945	0.84271951	1.29274951
809.400000	128	0	0	28.3	1.212769	4095.000000	1	1.96142956	0.64873678	2.12066458	0.92093002	0.59385427	0.16926928	2.35862026	0.89914255	0.73805742	1.17228538	1.13534510	0.17962724	0.58273870	0.22493922	0.81102084	0.35507633	2.24089508	1.39223300	1.31871525	1.60364957	1.69450452	1.10407751	2.12048249	3.95776168	0.86279831	2.86874713	0.54281326	2.62905687	1.85149451	8.47041479	0.84208199	1.29274322
810.000000	128	0	0	28.3	1.213379	4095.000000	1	1.96140985	0.64871364	2.12070049	0.92089591	0.59373957	0.16924302	2.35840523	0.89913890	0.73802624	1.17225700	1.13538223	0.17962955	0.58274796	0.22493666	0.81100706	0.35507207	2.24078235	1.39220955	1.31871492	1.60355896	1.69454605	1.10408196	2.12034796	3.95744774	0.86281232	2.86883966	0.54280080	2.62896593	1.85152699	8.47191328	0.84160146	1.29276274
810.500000	128	0	0	28.3	1.212769	4095.000000	1	1.96130661	0.64873347	2.12056645	0.92092790	0.59371731	0.16921813	2.35852963	0.89915481	0.73798827	1.17227890	1.13538917	0.17962570	0.58272671	0.22492723	0.81099303	0.35507349	2.24083043	1.39222285	1.31866421	1.60352249	1.69458347	1.10408907	2.12007386	3.95762625	0.86281206	2.86895514	0.54285251	2.62907898	1.85141665	8.47075014	0.84118711	1.29268200
811.100000	128	0	0	28.3	1.212158	4095.000000	1	1.96131130	0.64872311	2.12069745	0.92095037	0.59373957	0.16920439	2.35821104	0.89916602	0.73802061	1.17226872	1.13538555	0.17962385	0.58272924	0.22493474	0.81098589	0.35506408	2.24092233	1.39227954	1.31868134	1.60352719	1.69467064	1.10409706	2.12004352	3.95792584	0.86282378	2.86892453	0.54283268	2.62911245	1.85134992	8.47111013	0.84092198	1.29271178
811.600000	128	0	0	28.3	1.213379	4095.000000	1	1.96130801	0.64872664	2.12060084	0.92097972	0.59376628	0.16919019	2.35843337	0.89916524	0.73798358	1.17231192	1.13538102	0.17962354	0.58273092	0.22492866	0.81099820	0.35507331	2.24090897	1.39219380	1.31879753	1.60350444	1.69461924	1.10407041	2.11995300	3.95748570	0.86285638	2.86902402	0.54281653	2.62882131	1.85127785	8.47093167	0.84050405	1.29263535
812.200000	128	0	0	28.3	1.213379	4095.000000	1	1.96127892	0.64873017	2.12058365	0.92096915	0.59373299	0.16916775	2.35825213	0.89921556	0.73794959	1.17228477	1.13528262	0.17961507	0.58272398	0.22492914	0.81097186	0.35506178	2.24080265	1.39217420	1.31876294	1.60342286	1.69459621	1.10405322	2.11961677	3.95776065	0.86279780	2.86889114	0.54282348	2.62873606	1.85119778	8.47055939	0.84013541	1.29267539
812.700000	128	0	0	28.3	1.212158	4095.000000	1	1.96133054	0.64872774	2.12053458	0.92097602	0.59368317	0.16915035	2.35823693	0.89920800	0.73793975	1.17222152	1.13532065	0.17961368	0.58272061	0.22493042	0.81095734	0.35506125	2.24067817	1.39210631	1.31876798	1.60320324	1.69459046	1.10408048	2.11962435	3.95777502	0.86284211	2.86917500	0.54280632	2.62879542	1.85136994	8.47295355	0.83985692	1.29269590
813.300000	128	0	0	28.4	1.212769	4095.000000	1	1.96143472	0.64873722	2.12056695	0.92095778	0.59377900	0.16914959	2.35840410	0.89919392	0.73796881	1.17223849	1.13534963	0.17961522	0.58272587	0.22493058	0.81099352	0.35506231	2.24066855	1.39216545	1.31885127	1.60332403	1.69461554	1.10410654	2.11986805	3.95730515	0.86284746	2.86918753	0.54278629	2.62904298	1.85127029	8.47243031	0.83982581	1.29264528
813.800000	128	0	0	28.4	1.211548	4095.000000	1	1.96143425	0.64874009	2.12067166	0.92100352	0.59385491	0.16915203	2.35819866	0.89919418	0.73795756	1.17223756	1.13536532	0.17961738	0.58273576	0.22493186	0.81102823	0.35506107	2.24065145	1.39218820	1.31875790	1.60331814	1.69467269	1.10408670	2.11975631	3.95751340	0.86282429	2.86914578	0.54278588	2.62906508	1.85135615	8.47220564	0.83968233	1.29266281
814.400000	128	0	0	28.4	1.212769	4095.000000	1	1.96146241	0.64874780	2.12067368	0.92100034	0.59388162	0.16915249	2.35846489	0.89920435	0.73798850	1.17226780	1.13545678	0.17961384	0.58275216	0.22493362	0.81102404	0.35506959	2.24069206	1.39225715	1.31870988	1.60334050	1.69469983	1.10412550	2.12000863	3.95738927	0.86282709	2.86907759	0.54280550	2.62901330	1.85128275	8.47045171	0.83940467	1.29257546
815.000000	128	0	0	28.3	1.212158	4095.000000	1	1.96129863	0.64870306	2.12068582	0.92096782	0.59378239	0.16913493	2.35842774	0.89915820	0.73796928	1.17225453	1.13542479	0.17961784	0.58273576	0.22493410	0.81099303	0.35506763	2.24061352	1.39212486	1.31873675	1.60322834	1.69461184	1.10409470	2.11975732	3.95769089	0.86284262	2.86898923	0.54279773	2.62911055	1.85119067	8.47186404	0.83922461	1.29267175
815.500000	128	0	0	28.3	1.212769	4095.000000	1	1.96144411	0.64873237	2.12062664	0.92098845	0.59384961	0.16913569	2.35854764	0.89913943	0.73798428	1.17228384	1.13540819	0.17961738	0.58272419	0.22492787	0.81101592	0.35506994	2.24067389	1.39222005	1.31875589	1.60332207	1.69468914	1.10406448	2.11978968	3.95719949	0.86275146	2.86888488	0.54278015	2.62870954	1.85130277	8.47174402	0.83890291	1.29260888
816.100000	128	0	0	28.3	1.213989	4095.000000	1	1.96130097	0.64871011	2.12052851	0.92093848	0.59371667	0.16910623	2.35848009	0.89913056	0.73795288	1.17225145	1.13541060	0.17961276	0.58271577	0.22492803	0.81097998	0.35505716	2.24045219	1.39209092	1.31868704	1.60317500	1.69464843	1.10408462	2.11928362	3.95749904	0.86280341	2.86909429	0.54276564	2.62853527	1.85117510	8.47077476	0.83864571	1.29260325
816.600000	128	0	0	28.3	1.213379	4095.000000	1	1.96128596	0.64871253	2.12046226	0.92092922	0.59368254	0.16909341	2.35841029	0.89915846	0.73794608	1.17221967	1.13541966	0.17961276	0.58271199	0.22492019	0.81097432	0.35505344	2.24052538	1.39211716	1.31871861	1.60316716	1.69471998	1.10407751	2.11921083	3.95746416	0.86278354	2.86916387	0.54275072	2.62876574	1.85111060	8.47279657	0.83844794	1.29257546
817.200000	128	0	0	28.3	1.213989	4095.000000	3	1.96130614	0.64871011	2.12041016	0.92092843	0.59370755	0.16908868	2.35852006	0.89912952	0.73790858	1.17225762	1.13537679	0.17960475	0.58272482	0.22492659	0.81095881	0.35505379	2.24041854	1.39218680	1.31873977	1.60308363	1.69470682	1.10412609	2.11993581	3.95812387	0.86331765	2.87158216	0.54295981	2.63534329	1.85488077	8.48604806	0.84396415	1.29424452
817.700000	128	0	0	28.3	1.213379	4095.000000	3	1.96463129	0.64954261	2.12374722	0.92188156	0.60047547	0.16956398	2.35992495	0.89953029	0.73928947	1.17316464	1.13670482	0.17972273	0.58303470	0.22506923	0.81216266	0.35536597	2.24375541	1.39632460	1.31999658	1.60751642	1.69661372	1.10511876	2.13572091	3.96172352	0.86406779	2.87500121	0.54323538	2.64019715	1.85657847	8.48919934	0.84983995	1.29485004
818.300000	128	0	0	28.4	1.213379	4095.000000	3	1.96535761	0.64971817	2.12437542	0.92203791	0.60334241	0.16987755	2.36017786	0.89963252	0.73975405	1.17360552	1.13730183	0.17977972	0.58313485	0.22511737	0.81270222	0.35548720	2.24507828	1.39744529	1.32021336	1.60868690	1.69695662	1.10528712	2.14084177	3.96237901	0.86427451	2.87530738	0.54330100	2.64124487	1.85717934	8.48933210	0.85361666	1.29505115
818.900000	128	0	0	28.4	1.214600	4095.000000	3	1.96574696	0.64980464	2.12477372	0.92204558	0.60455244	0.17005201	2.36024997	0.89967894	0.73996808	1.17380222	1.13753514	0.17980559	0.58319293	0.22513736	0.81288754	0.35551969	2.24579945	1.39795288	1.32043857	1.60933870	1.69706366	1.10540540	2.14366999	3.96258863	0.86436092	2.87567009	0.54333740	2.64223400	1.85771791	8.48646154	0.85678770	1.29522048
819.400000	128	0	0	28.3	1.211548	4095.000000	3	1.96604655	0.64985625	2.12491258	0.92212284	0.60549774	0.17017607	2.36019307	0.89970607	0.74013051	1.17391062	1.13772102	0.17981776	0.58322281	0.22515719	0.81306599	0.35555839	2.24612772	1.39835667	1.32053673	1.60995333	1.69719830	1.10553140	2.14581762	3.96303053	0.86444479	2.87555708	0.54338770	2.64289956	1.85821555	8.48852016	0.85965855	1.29530465
820.000000	128	0	0	28.3	1.210327	4095.000000	3	1.96639134	0.64992508	2.12517715	0.92215935	0.60628131	0.17027509	2.36043306	0.89970476	0.74025070	1.17406658	1.13780898	0.17983594	0.58324532	0.22517302	0.81318479	0.35557933	2.24643407	1.39859302	1.32070248	1.61031464	1.69734035	1.10565830	2.14763599	3.96290001	0.86451847	2.87577263	0.54342695	2.64333660	1.85852491	8.48884122	0.86235604	1.29546339
820.500000	128	0	0	28.3	1.212769	4095.000000	3	1.96662139	0.64997140	2.12538194	0.92221730	0.60692555	0.17036479	2.36046856	0.89971702	0.74035916	1.17413299	1.13800457	0.17985227	0.58326826	0.22517894	0.81331668	0.35560827	2.24688351	1.39894497	1.32063860	1.61075831	1.69743959	1.10565178	2.14906174	3.96315797	0.86452560	2.87601401	0.54345783	2.64376800	1.85883655	8.48924874	0.86486370	1.29557674
821.100000	128	0	0	28.3	1.212769	4095.000000	3	1.96674278	0.65001045	2.12543111	0.92225884	0.60748894	0.17043508	2.36051250	0.89972641	0.74044766	1.17421299	1.13808589	0.17986151	0.58328552	0.22519541	0.81341332	0.35562727	2.24707853	1.39920704	1.32072938	1.61107135	1.69754130	1.10572353	2.15034433	3.96312303	0.86459801	2.87621983	0.54345906	2.64412639	1.85916252	8.49057958	0.86721991	1.29567187
821.600000	128	0	0	28.3	1.211548	4095.000000	3	1.96694275	0.65006185	2.12568003	0.92231785	0.60798702	0.17049285	2.36057279	0.89970215	0.74056506	1.17430906	1.13817720	0.17988030	0.58330572	0.22520533	0.81349369	0.35564520	2.24734161	1.39937463	1.32078687	1.61146714	1.69766444	1.10575674	2.15155277	3.96358864	0.86463625	2.87615145	0.54348850	2.64461068	1.85946175	8.48944017	0.86952501	1.29578291
822.200000	128	0	0	28.3	1.213379	4095.000000	3	1.96711545	0.65008656	2.12569321	0.92234167	0.60840858	0.17055323	2.36047081	0.89969772	0.74072685	1.17439864	1.13831356	0.17988477	0.58332024	0.22521013	0.81359897	0.35566029	2.24750934	1.39962235	1.32075426	1.61171844	1.69780694	1.10575645	2.15270490	3.96348380	0.86469821	2.87645985	0.54351202	2.64495458	1.85967973	8.49004844	0.87168806	1.29579982
822.700000	128	0	0	28.3	1.213379	4095.000000	3	1.96722275	0.65010730	2.12577484	0.92237131	0.60887120	0.17059908	2.36061504	0.89973241	0.74077334	1.17445950	1.13827577	0.17989478	0.58333918	0.22521701	0.81364360	0.35567165	2.24761009	1.39976081	1.32086017	1.61206433	1.69774557	1.10583740	2.15352793	3.96377471	0.86474717	2.87657150	0.54353390	2.64533094	1.86005141	8.49043444	0.87380825	1.29588037
823.300000	128	0	0	28.4	1.212769	4095.000000	3	1.96746042	0.65013819	2.12575304	0.92240147	0.60921692	0.17064799	2.36064096	0.89976423	0.74085413	1.17448793	1.13841365	0.17990372	0.58333960	0.22522212	0.81371264	0.35568337	2.24802278	1.39991194	1.32091430	1.61231887	1.69781311	1.10590916	2.15427935	3.96401218	0.86481933	2.87684296	0.54354678	2.64573026	1.86027034	8.49216405	0.87592648	1.29590258
823.900000	128	0	0	28.4	1.213379	4095.000000	3	1.96768306	0.65015937	2.12586915	0.92244990	0.60960818	0.17069706	2.36080718	0.89979683	0.74090086	1.17451295	1.13853885	0.17991019	0.58333686	0.22522564	0.81379673	0.35569580	2.24817662	1.40006167	1.32093885	1.61248674	1.69790249	1.10600584	2.15506906	3.96409134	0.86484126	2.87696161	0.54358563	2.64598019	1.86038607	8.49174086	0.87789743	1.29595794
824.400000	128	0	0	28.4	1.213379	4095.000000	3	1.96759268	0.65017040	2.12601366	0.92245969	0.60993842	0.17073451	2.36078746	0.89978353	0.74092952	1.17455404	1.13856274	0.17991419	0.58336106	0.22522740	0.81382484	0.35570006	2.24832618	1.40025535	1.32100980	1.61268260	1.69788478	1.10599309	2.15590891	3.96419929	0.86486497	2.87721217	0.54360936	2.64637898	1.86057509	8.48969644	0.87988634	1.29602889
825.000000	128	0	0	28.4	1.212769	4095.000000	3	1.96769671	0.65021695	2.12613941	0.92247134	0.61019924	0.17077884	2.36096777	0.89984639	0.74097837	1.17458895	1.13859903	0.17991881	0.58338253	0.22523892	0.81387688	0.35571444	2.24843608	1.40035589	1.32105217	1.61281740	1.69797128	1.10600495	2.15651768	3.96461983	0.86492490	2.87748091	0.54361488	2.64649221	1.86075162	8.49284370	0.88171592	1.29607066
825.500000	128	0	0	28.4	1.212158	4095.000000	3	1.96787465	0.65023438	2.12623272	0.92249066	0.61046312	0.17082104	2.36080211	0.89983230	0.74108218	1.17458741	1.13867796	0.17992374	0.58337369	0.22524420	0.81391091	0.35572438	2.24870307	1.40033128	1.32105049	1.61298688	1.69800176	1.10605625	2.15729533	3.96450775	0.86495856	2.87752977	0.54363451	2.64674539	1.86099208	8.49191384	0.88357708	1.29610282
826.100000	128	0	0	28.4	1.212769	4095.000000	3	1.96800741	0.65024806	2.12617795	0.92255100	0.61072468	0.17085880	2.36094523	0.89986021	0.74111835	1.17467948	1.13870337	0.17992944	0.58337390	0.22524852	0.81396468	0.35573841	2.24864624	1.40054152	1.32101619	1.61323129	1.69802112	1.10602600	2.15796160	3.96417051	0.86494122	2.87774898	0.54366682	2.64696488	1.86105377	8.49278191	0.88537304	1.29617178
826.600000	128	0	0	28.4	1.211548	4095.000000	3	1.96801824	0.65026770	2.12627076	0.92255232	0.61095023	0.17088708	2.36098355	0.89981352	0.74118130	1.17469462	1.13871214	0.17993637	0.58338947	0.22524804	0.81399427	0.35574515	2.24860442	1.40063082	1.32113322	1.61332039	1.69808620	1.10601562	2.15846337	3.96460646	0.86494351	2.87728057	0.54363144	2.64722766	1.86117893	8.49246679	0.88707485	1.29622218
827.200000	128	0	0	28.3	1.211548	4095.000000	3	1.96802765	0.65030279	2.12649594	0.92254994	0.61118054	0.17091751	2.36086972	0.89980153	0.74122218	1.17472119	1.13875357	0.17994639	0.58338926	0.22526131	0.81405766	0.35576806	2.24878779	1.40071627	1.32117895	1.61354907	1.69805860	1.10611379	2.15913874	3.96458281	0.86500472	2.87767009	0.54365639	2.64730847	1.86123973	8.49610410	0.88877568	1.29631369
827.800000	128	0	0	28.3	1.213379	4095.000000	3	1.96812417	0.65033103	2.12649695	0.92258964	0.61135850	0.17094854	2.36096946	0.89978666	0.74130158	1.17477063	1.13884370	0.17995162	0.58339958	0.22525907	0.81407394	0.35576575	2.24891487	1.40088470	1.32116113	1.61368747	1.69817188	1.10613752	2.15967168	3.96459104	0.86501441	2.87783206	0.54368093	2.64766102	1.86161169	8.49542095	0.89034227	1.29635215
828.300000	128	0	0	28.3	1.212158	4095.000000	3	1.96824282	0.65032132	2.12647514	0.92258329	0.61153864	0.17097560	2.36080605	0.89979422	0.74132084	1.17483614	1.13883493	0.17994515	0.58338947	0.22525955	0.81413930	0.35576983	2.24913527	1.40098352	1.32121393	1.61379552	1.69820113	1.10616421	2.15998274	3.96471238	0.86501492	2.87810017	0.54367561	2.64766357	1.86166714	8.49734388	0.89190525	1.29635116
828.900000	128	0	0	28.4	1.212158	4095.000000	3	1.96833604	0.65034934	2.12656796	0.92258858	0.61173490	0.17100343	2.36085169	0.89980752	0.74138404	1.17483737	1.13898103	0.17995917	0.58340210	0.22526467	0.81416717	0.35577321	2.24911650	1.40111048	1.32122099	1.61398836	1.69827487	1.10623599	2.16073845	3.96497152	0.86503736	2.87818046	0.54369034	2.64777240	1.86178026	8.49841075	0.89346514	1.29633856
829.400000	128	0	0	28.4	1.212769	4095.000000	3	1.96838125	0.65036589	2.12672418	0.92259070	0.61192775	0.17102606	2.36078070	0.89986021	0.74143384	1.17486827	1.13889059	0.17995902	0.58339831	0.22526723	0.81419578	0.35578049	2.24920606	1.40117976	1.32126975	1.61399901	1.69841577	1.10622709	2.16127023	3.96497666	0.86508174	2.87837738	0.54371427	2.64785641	1.86188892	8.49845096	0.89492337	1.29639626
830.000000	128	0	0	28.4	1.213379	4095.000000	3	1.96840150	0.65037737	2.12659382	0.92261902	0.61205705	0.17105037	2.36090353	0.89985004	0.74144794	1.17488681	1.13897075	0.17996533	0.58341683	0.22527203	0.81422045	0.35578528	2.24911114	1.40127473	1.32133197	1.61427550	1.69837539	1.10623213	2.16162172	3.96510213	0.86512127	2.87873214	0.54372817	2.64812820	1.86200743	8.49728513	0.89629215	1.29647120
830.500000	128	0	0	28.4	1.212769	4095.000000	3	1.96840903	0.65040054	2.12654665	0.92265051	0.61223856	0.17107224	2.36063533	0.89990847	0.74146814	1.17492451	1.13896621	0.17996564	0.58340631	0.22528051	0.81426066	0.35578741	2.24919587	1.40126875	1.32132626	1.61434137	1.69834079	1.10625319	2.16201143	3.96551044	0.86515927	2.87864973	0.54371611	2.64852480	1.86209956	8.49667912	0.89762905	1.29647153
831.100000	128	0	0	28.4	1.212158	4095.000000	3	1.96843964	0.65040870	2.12675056	0.92266825	0.61235393	0.17110144	2.36116163	0.89988891	0.74150597	1.17493378	1.13903608	0.17996795	0.58344272	0.22527747	0.81426485	0.35579700	2.24929616	1.40132924	1.32133937	1.61450823	1.69842483	1.10625349	2.16220682	3.96577274	0.86516156	2.87853730	0.54374229	2.64872344	1.86221539	8.49947475	0.89894051	1.29651298
831.700000	128	0	0	28.4	1.212158	4095.000000	3	1.96848437	0.65042128	2.12683425	0.92266375	0.61242869	0.17112056	2.36085620	0.89990064	0.74156518	1.17500084	1.13904062	0.17997057	0.58343746	0.22527571	0.81428730	0.35579576	2.24930903	1.40136794	1.32136292	1.61458871	1.69840299	1.10625764	2.16268068	3.96572748	0.86520314	2.87847724	0.54371979	2.64867569	1.86230171	8.49824994	0.90014977	1.29649839
832.200000	128	0	0	28.4	1.213379	4095.000000	3	1.96851545	0.65044158	2.12685049	0.92266639	0.61255309	0.17114487	2.36085169	0.89988891	0.74159972	1.17500115	1.13903457	0.17997612	0.58342715	0.22528258	0.81431517	0.35580179	2.24926023	1.40142492	1.32139218	1.61458950	1.69831401	1.10624578	2.16297464	3.96569250	0.86520926	2.87864065	0.54373247	2.64872407	1.86239788	8.49733460	0.90134848	1.29661313
832.800000	128	0	0	28.4	1.212769	4095.000000	3	1.96852440	0.65045659	2.12684694	0.92270848	0.61265237	0.17116903	2.36070914	0.89985343	0.74161405	1.17495418	1.13904183	0.17998459	0.58343620	0.22528242	0.81433047	0.35580854	2.24953483	1.40148120	1.32145777	1.61472837	1.69843966	1.10621967	2.16325523	3.96580977	0.86522533	2.87850587	0.54371529	2.64893101	1.86237149	8.49835509	0.90253270	1.29657035
833.300000	128	0	0	28.4	1.213989	4095.000000	6	1.96852204	0.65045549	2.12685454	0.92270001	0.61272801	0.17118157	2.36063251	0.89986778	0.74165423	1.17497736	1.13922395	0.17999091	0.58345451	0.22528690	0.81435193	0.35581777	2.24851649	1.39964273	1.32055220	1.61157388	1.69603220	1.10501413	2.14655205	3.96034312	0.86329803	2.86757173	0.54305078	2.63094658	1.85396163	8.48033356	0.87078316	1.29319960
833.900000	128	0	0	28.4	1.212769	4095.000000	6	1.96208341	0.64886859	2.12043950	0.92090754	0.59499695	0.17008959	2.35779233	0.89906538	0.73857577	1.17274177	1.13570191	0.17970902	0.58282390	0.22498687	0.81149918	0.35512531	2.24241460	1.39309203	1.31884153	1.60527695	1.69486556	1.10427718	2.12866879	3.95879194	0.86300154	2.86781719	0.54292425	2.62939162	1.85298546	8.47536725	0.85853973	1.29293582
834.400000	128	0	0	28.4	1.210938	4095.000000	6	1.96174731	0.64879519	2.12031104	0.92091098	0.59390749	0.16977612	2.35795553	0.89909615	0.73835912	1.17247360	1.13547308	0.17967945	0.58276247	0.22496193	0.81128695	0.35509585	2.24172179	1.39262221	1.31873641	1.60468384	1.69464103	1.10425111	2.12528461	3.95876731	0.86294500	2.86862052	0.54289809	2.62940488	1.85281183	8.47785907	0.85362426	1.29279749
835.000000	131	0	0	28.4	1.213379	4095.000000	6	1.96154924	0.64876962	2.12038538	0.92091257	0.59369738	0.16962843	2.35800955	0.89913082	0.73829301	1.17242423	1.13535416	0.17966297	0.58274691	0.22495169	0.81119980	0.35508431	2.24149464	1.39247869	1.31871861	1.60433183	1.69464227	1.10418830	2.12408258	3.95838349	0.86289763	2.86905533	0.54284270	2.62929498	1.85267694	8.48027808	0.85068990	1.29277631
835.500000	131	0	0	28.4	1.212769	4095.000000	6	1.96157740	0.64876874	2.12033278	0.92096307	0.59361236	0.16953527	2.35797916	0.89913160	0.73827378	1.17239646	1.13531914	0.17965234	0.58274691	0.22494753	0.81115820	0.35508520	2.24131241	1.39263271	1.31878074	1.60423922	1.69473026	1.10417023	2.12390983	3.95864724	0.86298219	2.86940601	0.54284760	2.62991467	1.85287371	8.48108260	0.84948193	1.29284216
836.100000	131	0	0	28.4	1.212769	4095.000000	6	1.96169474	0.64883200	2.12056999	0.92098660	0.59404766	0.16951603	2.35811142	0.89922546	0.73833919	1.17244830	1.13536080	0.17965942	0.58277972	0.22495825	0.81122196	0.35510011	2.24124187	1.39272827	1.31875119	1.60411484	1.69474959	1.10415039	2.12373152	3.95863081	0.86296869	2.86956189	0.54280836	2.62987108	1.85254474	8.47963701	0.84794475	1.29273859
836.700000	131	0	0	28.4	1.212158	4095.000000	6	1.96155628	0.64877734	2.12039600	0.92097443	0.59373130	0.16944716	2.35805401	0.89922546	0.73822994	1.17236499	1.13525335	0.17964757	0.58274270	0.22495089	0.81110158	0.35508946	2.24105805	1.39245769	1.31871525	1.60380099	1.69459950	1.10407307	2.12274804	3.95848714	0.86287802	2.86951596	0.54281531	2.62927603	1.85217442	8.47568444	0.84635797	1.29258671
837.200000	131	0	0	28.4	1.213379	4095.000000	6	1.96131787	0.64874405	2.12032823	0.92090437	0.59350807	0.16938654	2.35815982	0.89919731	0.73816665	1.17230575	1.13518423	0.17963463	0.58274375	0.22493810	0.81106219	0.35507331	2.24100355	1.39237719	1.31865984	1.60361427	1.69464556	1.10412550	2.12229191	3.95840094	0.86289636	2.87004140	0.54281776	2.62962281	1.85219757	8.47597701	0.84550967	1.29263998
837.800000	131	0	0	28.4	1.213379	4095.000000	6	1.96140938	0.64877359	2.12044354	0.92096280	0.59362932	0.16936318	2.35815082	0.89919444	0.73816149	1.17232117	1.13517638	0.17963879	0.58274606	0.22494322	0.81108632	0.35507686	2.24086142	1.39230684	1.31868772	1.60348130	1.69458305	1.10408403	2.12197302	3.95821930	0.86286223	2.86951457	0.54279650	2.62921034	1.85202845	8.47628499	0.84447462	1.29254270
838.400000	131	0	0	28.4	1.213989	4095.000000	6	1.96131036	0.64872333	2.12042938	0.92091177	0.59340081	0.16931478	2.35809735	0.89916654	0.73810734	1.17225762	1.13512659	0.17962724	0.58272314	0.22493442	0.81101887	0.35506710	2.24069954	1.39217105	1.31865010	1.60335972	1.69455674	1.10404819	2.12133793	3.95800382	0.86281359	2.86978319	0.54278629	2.62897161	1.85195369	8.47283658	0.84354061	1.29250333
838.900000	131	0	0	28.4	1.212158	4095.000000	6	1.96120102	0.64869556	2.12032065	0.92091204	0.59328784	0.16927966	2.35806077	0.89915976	0.73809211	1.17227736	1.13519298	0.17962154	0.58272229	0.22492787	0.81099573	0.35506142	2.24064237	1.39211331	1.31856414	1.60329618	1.69443051	1.10402745	2.12096455	3.95802742	0.86278660	2.86957720	0.54280734	2.62884784	1.85183177	8.47390782	0.84275771	1.29245602
839.400000	131	0	0	28.4	1.213989	4095.000000	6	1.96131036	0.64870724	2.12043343	0.92090464	0.59321896	0.16925813	2.35800224	0.89910710	0.73807171	1.17228168	1.13511331	0.17961907	0.58270273	0.22492866	0.81099918	0.35505415	2.24073587	1.39204402	1.31857253	1.60309736	1.69443298	1.10406655	2.12061804	3.95775758	0.86273872	2.86962313	0.54276176	2.62886994	1.85178371	8.47365538	0.84220033	1.29244973
840.000000	131	0	0	28.5	1.212769	4095.000000	6	1.96122589	0.64869137	2.12021090	0.92090173	0.59323443	0.16922592	2.35817783	0.89910684	0.73809492	1.17224311	1.13521652	0.17961461	0.58271136	0.22492914	0.81096964	0.35505468	2.24045006	1.39209756	1.31861182	1.60312128	1.69447533	1.10401946	2.12023113	3.95759547	0.86276699	2.86944568	0.54273519	2.62876827	1.85156525	8.47560129	0.84165068	1.29243948
840.600000	131	0	0	28.5	1.211548	4095.000000	6	1.96114799	0.64868763	2.12030699	0.92091468	0.59321811	0.16920561	2.35829265	0.89908859	0.73804921	1.17226996	1.13512538	0.17961553	0.58269831	0.22492323	0.81093001	0.35505805	2.24048852	1.39201638	1.31869645	1.60301226	1.69441078	1.10404997	2.12002481	3.95806333	0.86277921	2.86959946	0.54275032	2.62887815	1.85155546	8.47468367	0.84109923	1.29242922
841.100000	131	0	0	28.5	1.212158	4095.000000	6	1.96119774	0.64867000	2.12033379	0.92091389	0.59322065	0.16918027	2.35819641	0.89914673	0.73804687	1.17222306	1.13521260	0.17961445	0.58268843	0.22492371	0.81093691	0.35505166	2.24039771	1.39206782	1.31863566	1.60298678	1.69438076	1.10406744	2.11998435	3.95813824	0.86277387	2.86943037	0.54274541	2.62870891	1.85165557	8.47454204	0.84068300	1.29240441
841.700000	131	0	0	28.5	1.213379	4095.000000	6	1.96118178	0.64868873	2.12015426	0.92089750	0.59322765	0.16916974	2.35812549	0.89911361	0.73802835	1.17224743	1.13526361	0.17960829	0.58268696	0.22492131	0.81091894	0.35505734	2.24049974	1.39207902	1.31858764	1.60306559	1.69452672	1.10407988	2.11973963	3.95802127	0.86279653	2.86973865	0.54274889	2.62879290	1.85163732	8.47390474	0.84034519	1.29246495
842.300000	131	0	0	28.4	1.212769	4095.000000	6	1.96111421	0.64868102	2.12032975	0.92093345	0.59327682	0.16916088	2.35808947	0.89918114	0.73798428	1.17223170	1.13522588	0.17960983	0.58270526	0.22492483	0.81092534	0.35505273	2.24061993	1.39214201	1.31855910	1.60296795	1.69448314	1.10404700	2.11969968	3.95830037	0.86275222	2.86970664	0.54273928	2.62874491	1.85145180	8.47488997	0.84004659	1.29251524
842.800000	131	0	0	28.4	1.212158	4095.000000	6	1.96110154	0.64868322	2.12038488	0.92095196	0.59332387	0.16914989	2.35819753	0.89918688	0.73796225	1.17218511	1.13518936	0.17960075	0.58271009	0.22492675	0.81094158	0.35506799	2.24057453	1.39215601	1.31863264	1.60297776	1.69449794	1.10404582	2.11971030	3.95833731	0.86280162	2.87011796	0.54272722	2.62877143	1.85164444	8.47539805	0.83982732	1.29247785
843.400000	131	0	0	28.4	1.211548	4095.000000	6	1.96111280	0.64869821	2.12025996	0.92095037	0.59335736	0.16914058	2.35817840	0.89918662	0.73798897	1.17222584	1.13525274	0.17960906	0.58270610	0.22492131	0.81096989	0.35505592	2.24046822	1.39216161	1.31858999	1.60292364	1.69439597	1.10413143	2.11971890	3.95847175	0.86278507	2.86996205	0.54272048	2.62890909	1.85151275	8.47386779	0.83947239	1.29247852
844.000000	131	0	0	28.5	1.210938	4095.000000	7	1.96103866	0.64868609	2.12040915	0.92094086	0.59329928	0.16913371	2.35810185	0.89917984	0.73796014	1.17219375	1.13516552	0.17960044	0.58269726	0.22491987	0.81091475	0.35506071	2.24068458	1.39267296	1.31891475	1.60397360	1.69633631	1.10513684	2.13175674	3.96366060	0.86467042	2.88002662	0.54337645	2.64655391	1.85960692	8.49543949	0.85581243	1.29585319
844.500000	131	0	0	28.5	1.215210	4095.000000	7	1.96734182	0.65028359	2.12652180	0.92270318	0.60951727	0.17018616	2.36097848	0.89993064	0.74089100	1.17438721	1.13842968	0.17987152	0.58334781	0.22522212	0.81362560	0.35573823	2.24774300	1.40064418	1.32119207	1.61199933	1.69820401	1.10597084	2.15441600	3.96542816	0.86503634	2.88111552	0.54355987	2.64933984	1.86124464	8.49655236	0.87310616	1.29627788
845.000000	131	0	0	28.5	1.212158	4095.000000	7	1.96824282	0.65042283	2.12715385	0.92278815	0.61277958	0.17060046	2.36122644	0.89992021	0.74130768	1.17482934	1.13902550	0.17992359	0.58345640	0.22525827	0.81405445	0.35581298	2.24908111	1.40149457	1.32146988	1.61336021	1.69842153	1.10618112	2.16006309	3.96612970	0.86516463	2.88079327	0.54359422	2.64986403	1.86191799	8.49802727	0.88560873	1.29643903
845.600000	131	0	0	28.5	1.210938	4095.000000	7	1.96852958	0.65047005	2.12721118	0.92285485	0.61394634	0.17080758	2.36127885	0.89994681	0.74150526	1.17498508	1.13935465	0.17994793	0.58347471	0.22528306	0.81422390	0.35584210	2.24951982	1.40176721	1.32155363	1.61397180	1.69861065	1.10623332	2.16268378	3.96616468	0.86523477	2.88079327	0.54364780	2.65038005	1.86226235	8.49584443	0.89420877	1.29653520
846.100000	131	0	0	28.5	1.213379	4095.000000	7	1.96872878	0.65052721	2.12729439	0.92281488	0.61451534	0.17093631	2.36121630	0.89994916	0.74162227	1.17510592	1.13936917	0.17996272	0.58348376	0.22529170	0.81433639	0.35585542	2.24999777	1.40200155	1.32156170	1.61442105	1.69869141	1.10628137	2.16425924	3.96653095	0.86525160	2.88033898	0.54367705	2.65041700	1.86254593	8.49913450	0.89998698	1.29659589
846.700000	131	0	0	28.5	1.213379	4095.000000	7	1.96882392	0.65053317	2.12746538	0.92277333	0.61473957	0.17102270	2.36114472	0.89996638	0.74167185	1.17513095	1.13939640	0.17997103	0.58348565	0.22529442	0.81441286	0.35586287	2.25013136	1.40212154	1.32160308	1.61464039	1.69870665	1.10631311	2.16527198	3.96650214	0.86529037	2.88027329	0.54366600	2.65020612	1.86277632	8.49890252	0.90372122	1.29653421
847.300000	131	0	0	28.4	1.215210	4095.000000	7	1.96869864	0.65050337	2.12724467	0.92271033	0.61471202	0.17108004	2.36110415	0.89995986	0.74165165	1.17515073	1.13939307	0.17997365	0.58349765	0.22529170	0.81442421	0.35584600	2.25021291	1.40203216	1.32150519	1.61478203	1.69867781	1.10634099	2.16540261	3.96651140	0.86522507	2.87980093	0.54369913	2.65017235	1.86272308	8.49953352	0.90581712	1.29655841
847.800000	131	0	0	28.4	1.213379	4095.000000	7	1.96873066	0.65051860	2.12721068	0.92270001	0.61446908	0.17111903	2.36110809	0.89995333	0.74164648	1.17513590	1.13943211	0.17996826	0.58346987	0.22528658	0.81441385	0.35584370	2.25011741	1.40199064	1.32145205	1.61483293	1.69858593	1.10630213	2.16535304	3.96612044	0.86520645	2.87969403	0.54369893	2.64986148	1.86243097	8.49903861	0.90662929	1.29651398
848.400000	131	0	0	28.4	1.212158	4095.000000	7	1.96854276	0.65049962	2.12710211	0.92265025	0.61394419	0.17112759	2.36091762	0.89994499	0.74158421	1.17506265	1.13935556	0.17996934	0.58348839	0.22528386	0.81435489	0.35582825	2.24986419	1.40179325	1.32147761	1.61455242	1.69861518	1.10627692	2.16460142	3.96598979	0.86514907	2.87924413	0.54371202	2.64914433	1.86227174	8.49823138	0.90571239	1.29634519
849.000000	131	0	0	28.5	1.213989	4095.000000	7	1.96831156	0.65041091	2.12664860	0.92257746	0.61307575	0.17111353	2.36056940	0.89996586	0.74149234	1.17499466	1.13915588	0.17995886	0.58345535	0.22527459	0.81428015	0.35579771	2.24949568	1.40143794	1.32136426	1.61405817	1.69832554	1.10618586	2.16310358	3.96561639	0.86505419	2.87846537	0.54364208	2.64845413	1.86198641	8.49602990	0.90353950	1.29622483
849.500000	131	0	0	28.5	1.212769	4095.000000	7	1.96798057	0.65032750	2.12637827	0.92248933	0.61200786	0.17107866	2.36056490	0.89985943	0.74136994	1.17485499	1.13890541	0.17994623	0.58340442	0.22526275	0.81412228	0.35575669	2.24920874	1.40092936	1.32130070	1.61366105	1.69808208	1.10607612	2.16150730	3.96513298	0.86493612	2.87804431	0.54361917	2.64750956	1.86136937	8.49340910	0.90041929	1.29609685
850.000000	131	0	0	28.5	1.212769	4095.000000	7	1.96762375	0.65024542	2.12600757	0.92239195	0.61076094	0.17102713	2.36025166	0.89982630	0.74120785	1.17470791	1.13873240	0.17993375	0.58337664	0.22524820	0.81397627	0.35573237	2.24879155	1.40045784	1.32108008	1.61311027	1.69791238	1.10594475	2.15941575	3.96484811	0.86481678	2.87691554	0.54357909	2.64652020	1.86088302	8.49166982	0.89689654	1.29579418
850.600000	131	0	0	28.5	1.212158	4095.000000	7	1.96727405	0.65015871	2.12544733	0.92230753	0.60950933	0.17095986	2.36020997	0.89975797	0.74106903	1.17459884	1.13844117	0.17992313	0.58334991	0.22523348	0.81380388	0.35569083	2.24843072	1.39998785	1.32094188	1.61258605	1.69777728	1.10582821	2.15750162	3.96450467	0.86470407	2.87660081	0.54353553	2.64547019	1.86040171	8.48913760	0.89329293	1.29566491
851.200000	131	0	0	28.5	1.213379	4095.000000	7	1.96691829	0.65007950	2.12522226	0.92224032	0.60837173	0.17088876	2.36018744	0.89970815	0.74087503	1.17448360	1.13816783	0.17990310	0.58331035	0.22521701	0.81363571	0.35565550	2.24797561	1.39954083	1.32080805	1.61200602	1.69749806	1.10579588	2.15538461	3.96401321	0.86459342	2.87567915	0.54349423	2.64443843	1.85966811	8.48770217	0.88975183	1.29547101
851.700000	131	0	0	28.5	1.213379	4095.000000	7	1.96656964	0.64998883	2.12480716	0.92214163	0.60727914	0.17082073	2.36009956	0.89964843	0.74072802	1.17432172	1.13793836	0.17989016	0.58327689	0.22519893	0.81350035	0.35562478	2.24751041	1.39912061	1.32066886	1.61146241	1.69746141	1.10570545	2.15352742	3.96374181	0.86450419	2.87532412	0.54342123	2.64382201	1.85939297	8.48691826	0.88644944	1.29530498
852.300000	131	0	0	28.5	1.213989	4095.000000	7	1.96625351	0.64992199	2.12465969	0.92206490	0.60634399	0.17074659	2.35987707	0.89961817	0.74054252	1.17422936	1.13775609	0.17987337	0.58324638	0.22518342	0.81335637	0.35558644	2.24717551	1.39866221	1.32057203	1.61092250	1.69723453	1.10559722	2.15164769	3.96390423	0.86440528	2.87506676	0.54338115	2.64271918	1.85888343	8.48670841	0.88337964	1.29515586
852.800000	131	0	0	28.5	1.211548	4095.000000	7	1.96605361	0.64983530	2.12425939	0.92198817	0.60550801	0.17067902	2.35995987	0.89961113	0.74042254	1.17413577	1.13763639	0.17986166	0.58319861	0.22517318	0.81320525	0.35555732	2.24680476	1.39836370	1.32047723	1.61057367	1.69711636	1.10550353	2.14980803	3.96365957	0.86433313	2.87458630	0.54337972	2.64203970	1.85836241	8.48747995	0.88062167	1.29503359
853.400000	131	0	0	28.5	1.213989	4095.000000	7	1.96568583	0.64976692	2.12400354	0.92196913	0.60474261	0.17061650	2.35974753	0.89960957	0.74028145	1.17402952	1.13739129	0.17984657	0.58316641	0.22515287	0.81310370	0.35552874	2.24634677	1.39808209	1.32037134	1.61018042	1.69704472	1.10546114	2.14845147	3.96347557	0.86423754	2.87406550	0.54334905	2.64140547	1.85816734	8.48763118	0.87814073	1.29492691
854.000000	131	0	0	28.5	1.212769	4095.000000	7	1.96543801	0.64972832	2.12386879	0.92187785	0.60413567	0.17055445	2.35984103	0.89962861	0.74016994	1.17394274	1.13728189	0.17983116	0.58315000	0.22514743	0.81299007	0.35551117	2.24623054	1.39781456	1.32030848	1.60974751	1.69692904	1.10539177	2.14716384	3.96335942	0.86417408	2.87383964	0.54332104	2.64105954	1.85797497	8.48063563	0.87593419	1.29485965
854.500000	0	0	0	28.5	1.213379	4095.000000	0	1.96530730	0.64967340	2.12349751	0.92189928	0.60358536	0.17051120	2.35987595	0.89961087	0.74008638	1.17387757	1.13709001	0.17982608	0.58314138	0.22514280	0.81292501	0.35549466	2.24588352	1.39756919	1.32023353	1.60969085	1.69679689	1.10533752	2.14593071	3.96269550	0.86409634	2.87423072	0.54329426	2.64051567	1.85709681	8.48235283	0.87265296	1.29428725
855.100000	0	0	0	28.5	1.213379	4095.000000	0	1.96423180	0.64943764	2.12301336	0.92164534	0.60209546	0.17041247	2.35947045	0.89960253	0.73994156	1.17372162	1.13702445	0.17981668	0.58314516	0.22513160	0.81287719	0.35548241	2.24571966	1.39779104	1.32001977	1.60966645	1.69659561	1.10530847	2.14312153	3.96229167	0.86384251	2.87269253	0.54316117	2.63739761	1.85591938	8.47824727	0.86566690	1.29383356
855.600000	0	0	0	28.5	1.213989	4095.000000	0	1.96395925	0.64936906	2.12261134	0.92154245	0.60105227	0.17032735	2.35950142	0.89954281	0.73985825	1.17366079	1.13703472	0.17981376	0.58314853	0.22512840	0.81287177	0.35548223	2.24540698	1.39773628	1.32002111	1.60946106	1.69643797	1.10517804	2.14193104	3.96175228	0.86377957	2.87291690	0.54317180	2.63763590	1.85601167	8.47937506	0.86404944	1.29390509
856.200000	0	0	0	28.5	1.213989	4095.000000	0	1.96411996	0.64940082	2.12265742	0.92162788	0.60099899	0.17029373	2.35944848	0.89951803	0.73985942	1.17361262	1.13691145	0.17980559	0.58313822	0.22512824	0.81283949	0.35547904	2.24532453	1.39759446	1.31991525	1.60935286	1.69632355	1.10520294	2.14122880	3.96186529	0.86378415	2.87302909	0.54315769	2.63753577	1.85604601	8.47987124	0.86307413	1.29396535
856.700000	0	0	0	28.5	1.213379	4095.000000	0	1.96403303	0.64941559	2.12275260	0.92162286	0.60102990	0.17027906	2.35943722	0.89947396	0.73980357	1.17360582	1.13689121	0.17980405	0.58312538	0.22512712	0.81280400	0.35547584	2.24535076	1.39747512	1.31994886	1.60929739	1.69634948	1.10518011	2.14085607	3.96159613	0.86377574	2.87311271	0.54314011	2.63763400	1.85602148	8.48053083	0.86243318	1.29404118
857.300000	0	0	0	28.5	1.213379	4095.000000	0	1.96422945	0.64945131	2.12292171	0.92163634	0.60103373	0.17025690	2.35949410	0.89940251	0.73976696	1.17361818	1.13686493	0.17980513	0.58312875	0.22512232	0.81280819	0.35547602	2.24526939	1.39745687	1.31997709	1.60937489	1.69623713	1.10518011	2.14033895	3.96185707	0.86380123	2.87316776	0.54311435	2.63783492	1.85607989	8.48030890	0.86183906	1.29402959
857.800000	0	0	0	28.5	1.210938	4095.000000	0	1.96426141	0.64945286	2.12315313	0.92164772	0.60111131	0.17024605	2.35937077	0.89948674	0.73981671	1.17358822	1.13686765	0.17979897	0.58311528	0.22512216	0.81279365	0.35545951	2.24525226	1.39735544	1.31988803	1.60918566	1.69632026	1.10516470	2.14010620	3.96175125	0.86380173	2.87315661	0.54313725	2.63796803	1.85611913	8.47892515	0.86141844	1.29404549
858.400000	0	0	0	28.5	1.211548	4095.000000	0	1.96429007	0.64947006	2.12309641	0.92171967	0.60109618	0.17023765	2.35921479	0.89945675	0.73978456	1.17360891	1.13685254	0.17980097	0.58311886	0.22512009	0.81277443	0.35545348	2.24530472	1.39734807	1.31990248	1.60925529	1.69633590	1.10513713	2.13985511	3.96175434	0.86379358	2.87307856	0.54314890	2.63797564	1.85607098	8.47855539	0.86110043	1.29411271
859.000000	128	0	0	28.5	1.213379	4095.000000	1	1.96427644	0.64946543	2.12311160	0.92168634	0.60115159	0.17022451	2.35922774	0.89946953	0.73983196	1.17361478	1.13688456	0.17980036	0.58314138	0.22512424	0.81276260	0.35546342	2.24511575	1.39720593	1.31979730	1.60900903	1.69628158	1.10511312	2.13913671	3.96200809	0.86366210	2.87236021	0.54312314	2.63693440	1.85576021	8.47723986	0.85972462	1.29380443
859.500000	128	0	0	28.5	1.212158	4095.000000	1	1.96336682	0.64922287	2.12200947	0.92141286	0.59868501	0.17006026	2.35890962	0.89930264	0.73916796	1.17317575	1.13620374	0.17974275	0.58294844	0.22504556	0.81212817	0.35530438	2.24342107	1.39471425	1.31905784	1.60610785	1.69512014	1.10449938	2.13021475	3.95947350	0.86296308	2.86908038	0.54289154	2.63068556	1.85270766	8.47440657	0.85258117	1.29277664
860.100000	128	0	0	28.5	1.212158	4095.000000	1	1.96170412	0.64882627	2.12035605	0.92096492	0.59468928	0.16967532	2.35819303	0.89916706	0.73839781	1.17253594	1.13532065	0.17965696	0.58278750	0.22496832	0.81133791	0.35509940	2.24168972	1.39293448	1.31867294	1.60452882	1.69470600	1.10426888	2.12515941	3.95888945	0.86287522	2.86912838	0.54278772	2.63004672	1.85242678	8.47456051	0.84958191	1.29263568
860.600000	128	0	0	28.5	1.211548	4095.000000	1	1.96134696	0.64877315	2.12040713	0.92092156	0.59414775	0.16953390	2.35803319	0.89918192	0.73829090	1.17242948	1.13525093	0.17963832	0.58275006	0.22494945	0.81118528	0.35507633	2.24129905	1.39263516	1.31859234	1.60413682	1.69455633	1.10421941	2.12326808	3.95903212	0.86283702	2.86949439	0.54277913	2.62969230	1.85233776	8.47732611	0.84772636	1.29252649
861.200000	128	0	0	28.5	1.213379	4095.000000	1	1.96135635	0.64875794	2.12033531	0.92090067	0.59389986	0.16945006	2.35811311	0.89918244	0.73822737	1.17234000	1.13519570	0.17963601	0.58274754	0.22493778	0.81112620	0.35507526	2.24116705	1.39242899	1.31865078	1.60393280	1.69458758	1.10416461	2.12246858	3.95870060	0.86280366	2.86948047	0.54279160	2.62960386	1.85201866	8.47577067	0.84635318	1.29253112
861.700000	128	0	0	28.5	1.213379	4095.000000	1	1.96131975	0.64877998	2.12029789	0.92092076	0.59375716	0.16940380	2.35803601	0.89923433	0.73817767	1.17232920	1.13515435	0.17962554	0.58273344	0.22493682	0.81110084	0.35506533	2.24105377	1.39233204	1.31862727	1.60372018	1.69446546	1.10414713	2.12218409	3.95865750	0.86275502	2.86964191	0.54275175	2.62950974	1.85206317	8.47517633	0.84537622	1.29249771
862.300000	128	0	0	28.5	1.212158	4095.000000	1	1.96138075	0.64876080	2.12035756	0.92094403	0.59368020	0.16936791	2.35816601	0.89921477	0.73817251	1.17227459	1.13511361	0.17961938	0.58273933	0.22493442	0.81107130	0.35506550	2.24076846	1.39236284	1.31858059	1.60359662	1.69453125	1.10410714	2.12184245	3.95879092	0.86274331	2.86966975	0.54276094	2.62979906	1.85213526	8.47518557	0.84462410	1.29250498
862.900000	128	0	0	28.5	1.212158	4095.000000	1	1.96127376	0.64877094	2.12023619	0.92092235	0.59371561	0.16933905	2.35811536	0.89915507	0.73817181	1.17230883	1.13510456	0.17961923	0.58273386	0.22494258	0.81104841	0.35506941	2.24097523	1.39237054	1.31863063	1.60352562	1.69445107	1.10412402	2.12143609	3.95876321	0.86275069	2.86953405	0.54272395	2.62959059	1.85202133	8.47494847	0.84390906	1.29246793
863.400000	128	0	0	28.5	1.213379	4095.000000	1	1.96114189	0.64875618	2.12027816	0.92090199	0.59361300	0.16930684	2.35824312	0.89915455	0.73811930	1.17225885	1.13520415	0.17961630	0.58270988	0.22493634	0.81107278	0.35506728	2.24087691	1.39230614	1.31860712	1.60335736	1.69449712	1.10404552	2.12123927	3.95847072	0.86274560	2.86935174	0.54270965	2.62942320	1.85194168	8.47403096	0.84329116	1.29243782
864.000000	128	0	0	28.5	1.212158	4095.000000	1	1.96129722	0.64876213	2.12038842	0.92090992	0.59357569	0.16927172	2.35818909	0.89911935	0.73813946	1.17229155	1.13521894	0.17961060	0.58271451	0.22492771	0.81104841	0.35506710	2.24082135	1.39226205	1.31852015	1.60331069	1.69449794	1.10409292	2.12105258	3.95859900	0.86273643	2.86930999	0.54273294	2.62950153	1.85175612	8.47263036	0.84275394	1.29239779
864.500000	128	0	0	28.5	1.211548	4095.000000	1	1.96127798	0.64876014	2.12045973	0.92091363	0.59355428	0.16925126	2.35823355	0.89911779	0.73810336	1.17230976	1.13518061	0.17961214	0.58271556	0.22492755	0.81102970	0.35506231	2.24084432	1.39228199	1.31853358	1.60313461	1.69449671	1.10408373	2.12067924	3.95865134	0.86270969	2.86961408	0.54270658	2.62942573	1.85182287	8.47224565	0.84226641	1.29243981
865.100000	128	0	0	28.5	1.213379	4095.000000	1	1.96124231	0.64876125	2.12032621	0.92092975	0.59353096	0.16923722	2.35826845	0.89913604	0.73808859	1.17229587	1.13517970	0.17960475	0.58271893	0.22492579	0.81099598	0.35506195	2.24097469	1.39223825	1.31856783	1.60314363	1.69451521	1.10414031	2.12070049	3.95870163	0.86272345	2.86956258	0.54275645	2.62946047	1.85196971	8.47292892	0.84195638	1.29244047
865.600000	128	0	0	28.5	1.213379	4095.000000	1	1.96124419	0.64876257	2.12036060	0.92092922	0.59363738	0.16922806	2.35842324	0.89909875	0.73811063	1.17231932	1.13525093	0.17960891	0.58272272	0.22493122	0.81100386	0.35505752	2.24107087	1.39235059	1.31864574	1.60315971	1.69447368	1.10413735	2.12076928	3.95864518	0.86275069	2.86959877	0.54274541	2.62943710	1.85183622	8.47283966	0.84162883	1.29243948
866.200000	128	0	0	28.5	1.212158	4095.000000	1	1.96129159	0.64876279	2.12036566	0.92090887	0.59359329	0.16921462	2.35811930	0.89915950	0.73810172	1.17229464	1.13518242	0.17960660	0.58270925	0.22493042	0.81101961	0.35506426	2.24080051	1.39221970	1.31856749	1.60301618	1.69438652	1.10416490	2.12051182	3.95883095	0.86276368	2.86969341	0.54273908	2.62938972	1.85192877	8.47492384	0.84128076	1.29240143
866.700000	128	0	0	28.5	1.211548	4095.000000	1	1.96116301	0.64874978	2.12030042	0.92091812	0.59361745	0.16920241	2.35817108	0.89919392	0.73805531	1.17227212	1.13509943	0.17960644	0.58271009	0.22492515	0.81100263	0.35505468	2.24089134	1.39221060	1.31861518	1.60306716	1.69448314	1.10417112	2.12067520	3.95881145	0.86279195	2.86973517	0.54275747	2.62946868	1.85177437	8.47678397	0.84100583	1.29238952
867.300000	128	0	0	28.5	1.213379	4095.000000	1	1.96116911	0.64875860	2.12054268	0.92096994	0.59365307	0.16919874	2.35837821	0.89922885	0.73806749	1.17226410	1.13515194	0.17960275	0.58271577	0.22493378	0.81102133	0.35505716	2.24082562	1.39225995	1.31861652	1.60295188	1.69447286	1.10410417	2.12050120	3.95880734	0.86275706	2.86960921	0.54273294	2.62953816	1.85168849	8.47624496	0.84067372	1.29235643
867.900000	128	0	0	28.5	1.212158	4095.000000	1	1.96110389	0.64876058	2.12038437	0.92094694	0.59355937	0.16918073	2.35833262	0.89921451	0.73803585	1.17228816	1.13514017	0.17959828	0.58271872	0.22492643	0.81097260	0.35506710	2.24070488	1.39221305	1.31862223	1.60291345	1.69440790	1.10409647	2.12028221	3.95840094	0.86277005	2.86974839	0.54273213	2.62946110	1.85161196	8.47493308	0.84039387	1.29238224
868.400000	128	0	0	28.5	1.210327	4095.000000	1	1.96117850	0.64873964	2.12029485	0.92092711	0.59354220	0.16917645	2.35827408	0.89917488	0.73800936	1.17226348	1.13512297	0.17959690	0.58270357	0.22492371	0.81099647	0.35506231	2.24073907	1.39213676	1.31865850	1.60294364	1.69435692	1.10407514	2.12038740	3.95852511	0.86276215	2.86988828	0.54273989	2.62939920	1.85171652	8.47529335	0.84013165	1.29238522
869.000000	128	0	0	28.5	1.210327	4095.000000	1	1.96120102	0.64873215	2.12055380	0.92098607	0.59357039	0.16916317	2.35800674	0.89912535	0.73804757	1.17227829	1.13515647	0.17959736	0.58272019	0.22492643	0.81099992	0.35506444	2.24064932	1.39214271	1.31863768	1.60279269	1.69430306	1.10407277	2.12020433	3.95852306	0.86273261	2.86972264	0.54273765	2.62918129	1.85150830	8.47417874	0.83981126	1.29235147
869.500000	128	0	0	28.5	1.213379	4095.000000	1	1.96116113	0.64874163	2.12026147	0.92094482	0.59352397	0.16915249	2.35811817	0.89909928	0.73802952	1.17228785	1.13510033	0.17959335	0.58268044	0.22492035	0.81095143	0.35506870	2.24070007	1.39210386	1.31864842	1.60281425	1.69439227	1.10407159	2.11983013	3.95857334	0.86270460	2.86971011	0.54269595	2.62928361	1.85172987	8.47641435	0.83955039	1.29234486
870.100000	128	0	0	28.5	1.212158	4095.000000	3	1.96118413	0.64874383	2.12029536	0.92096624	0.59356106	0.16914073	2.35809566	0.89910762	0.73801030	1.17228045	1.13524399	0.17959366	0.58268506	0.22491779	0.81096300	0.35505486	2.24053179	1.39213991	1.31862895	1.60284405	1.69450041	1.10418416	2.12089170	3.95929386	0.86335866	2.87276012	0.54298639	2.63717898	1.85606473	8.48792132	0.84666461	1.29432335
870.600000	128	0	0	28.5	1.212158	4095.000000	3	1.96517048	0.64974243	2.12436681	0.92202071	0.60197347	0.16971350	2.35983201	0.89958870	0.73974067	1.17345360	1.13684559	0.17973536	0.58303975	0.22509498	0.81241000	0.35542437	2.24458478	1.39714698	1.32005775	1.60802196	1.69671580	1.10535738	2.13977193	3.96347043	0.86426176	2.87669641	0.54325398	2.64273188	1.85790401	8.48676704	0.85478660	1.29487853
871.200000	128	0	0	28.5	1.211548	4095.000000	3	1.96595766	0.64990588	2.12488065	0.92217232	0.60516533	0.17006988	2.36024884	0.89962808	0.74022300	1.17396682	1.13757262	0.17980251	0.58317946	0.22514408	0.81298243	0.35554436	2.24593064	1.39830646	1.32040227	1.60918015	1.69702290	1.10549375	2.14529420	3.96443577	0.86439304	2.87665454	0.54330755	2.64338298	1.85839411	8.48685962	0.85979401	1.29502962
871.800000	128	0	0	28.5	1.212769	4095.000000	3	1.96620177	0.64995419	2.12505855	0.92218396	0.60622377	0.17024651	2.36025335	0.89965338	0.74040705	1.17416172	1.13771286	0.17982207	0.58319482	0.22516119	0.81318060	0.35557987	2.24653745	1.39877425	1.32049505	1.60987737	1.69716947	1.10564229	2.14778605	3.96475968	0.86443740	2.87670827	0.54334823	2.64389254	1.85894952	8.48751390	0.86387436	1.29527549
872.300000	128	0	0	28.5	1.212769	4095.000000	3	1.96645485	0.64999346	2.12529526	0.92221651	0.60700260	0.17036402	2.36025335	0.89971598	0.74052726	1.17424388	1.13786581	0.17983871	0.58321755	0.22517014	0.81331150	0.35560898	2.24679029	1.39901136	1.32060834	1.61034613	1.69739264	1.10570604	2.14935080	3.96448719	0.86451056	2.87695044	0.54338074	2.64427256	1.85919289	8.48860969	0.86736166	1.29532486
872.900000	128	0	0	28.5	1.213379	4095.000000	3	1.96670561	0.65005170	2.12527650	0.92225170	0.60755018	0.17045281	2.36045334	0.89973449	0.74063034	1.17431338	1.13798794	0.17985149	0.58324238	0.22518422	0.81341628	0.35562709	2.24722266	1.39926044	1.32068029	1.61082958	1.69747706	1.10570070	2.15086692	3.96486765	0.86458883	2.87704396	0.54338524	2.64470158	1.85946175	8.48911907	0.87045400	1.29544682
873.400000	128	0	0	28.5	1.213989	4095.000000	3	1.96676537	0.65009450	2.12550208	0.92229192	0.60811575	0.17052770	2.36032264	0.89974441	0.74071252	1.17436157	1.13807682	0.17985766	0.58326363	0.22520133	0.81348703	0.35564112	2.24752756	1.39948882	1.32070214	1.61112372	1.69754666	1.10578046	2.15208078	3.96480595	0.86466863	2.87731966	0.54339894	2.64527881	1.85973824	8.48850164	0.87336614	1.29557044
874.000000	128	0	0	28.5	1.213989	4095.000000	3	1.96688064	0.65011083	2.12568256	0.92234246	0.60857484	0.17059709	2.36031588	0.89972693	0.74081608	1.17439834	1.13821348	0.17986674	0.58325606	0.22520373	0.81361031	0.35564857	2.24773013	1.39961708	1.32077577	1.61140491	1.69756230	1.10586883	2.15312896	3.96521629	0.86468699	2.87751861	0.54345129	2.64549117	1.85997322	8.48951118	0.87608419	1.29563839
874.500000	128	0	0	28.5	1.211548	4095.000000	3	1.96701616	0.65013355	2.12576723	0.92235516	0.60898843	0.17064860	2.36038236	0.89971024	0.74092435	1.17446012	1.13832112	0.17988354	0.58329141	0.22521413	0.81364952	0.35566668	2.24786412	1.39973270	1.32077039	1.61162075	1.69764261	1.10589285	2.15420178	3.96538599	0.86470280	2.87785231	0.54347930	2.64590515	1.86030966	8.48851708	0.87869279	1.29562845
875.100000	128	0	0	28.5	1.213379	4095.000000	3	1.96721757	0.65016555	2.12585748	0.92242397	0.60933482	0.17070317	2.36035644	0.89973606	0.74097578	1.17454910	1.13830449	0.17989216	0.58329646	0.22521589	0.81370500	0.35569509	2.24802385	1.39997801	1.32078048	1.61184923	1.69763396	1.10592013	2.15502795	3.96547033	0.86472779	2.87754164	0.54345967	2.64629057	1.86062872	8.48972423	0.88112076	1.29572987
875.700000	128	0	0	28.5	1.212158	4095.000000	3	1.96737382	0.65018651	2.12593709	0.92242265	0.60973190	0.17075928	2.36040151	0.89975562	0.74104108	1.17459668	1.13847716	0.17989586	0.58329562	0.22522692	0.81377207	0.35570592	2.24815303	1.40013126	1.32094087	1.61207379	1.69779705	1.10595513	2.15598294	3.96566885	0.86477802	2.87764356	0.54350731	2.64647630	1.86080972	8.49040356	0.88340209	1.29580910
876.200000	128	0	0	28.5	1.212158	4095.000000	3	1.96750231	0.65023284	2.12611558	0.92243164	0.61008298	0.17079535	2.36030236	0.89974154	0.74113010	1.17464827	1.13855094	0.17990633	0.58330635	0.22523620	0.81383841	0.35571941	2.24816161	1.40029226	1.32095902	1.61228025	1.69784442	1.10598063	2.15675835	3.96615954	0.86478516	2.87758632	0.54352347	2.64680010	1.86082447	8.49052708	0.88559322	1.29590225
876.800000	128	0	0	28.5	1.213379	4095.000000	3	1.96765999	0.65023306	2.12629865	0.92246049	0.61041570	0.17084076	2.36036039	0.89977179	0.74120127	1.17467732	1.13856637	0.17990603	0.58334086	0.22523796	0.81387787	0.35572420	2.24858190	1.40047683	1.32094490	1.61254703	1.69786872	1.10609481	2.15739462	3.96608444	0.86479434	2.87786138	0.54352735	2.64696107	1.86120933	8.48960689	0.88770749	1.29593042
877.300000	128	0	0	28.5	1.212769	4095.000000	3	1.96777579	0.65028624	2.12620179	0.92244540	0.61069678	0.17087516	2.36041785	0.89974284	0.74121889	1.17473942	1.13865740	0.17991804	0.58333392	0.22524372	0.81390549	0.35573415	2.24869074	1.40058476	1.32102796	1.61285484	1.69791773	1.10610578	2.15812884	3.96646304	0.86487849	2.87818046	0.54356743	2.64735556	1.86126118	8.48942473	0.88971451	1.29601529
877.900000	128	0	0	28.5	1.212769	4095.000000	3	1.96778803	0.65030058	2.12628090	0.92245572	0.61097040	0.17090864	2.36023138	0.89979918	0.74125953	1.17480029	1.13874026	0.17992174	0.58335223	0.22524452	0.81398095	0.35573716	2.24874382	1.40067161	1.32098189	1.61301645	1.69792309	1.10612328	2.15886744	3.96669867	0.86493459	2.87826984	0.54358563	2.64748602	1.86140558	8.49297037	0.89156742	1.29603286
878.400000	128	0	0	28.5	1.212769	4095.000000	3	1.96788971	0.65032772	2.12638436	0.92249860	0.61123034	0.17094503	2.36032152	0.89983465	0.74129500	1.17480184	1.13865377	0.17992574	0.58334928	0.22525491	0.81404187	0.35575155	2.24886554	1.40079679	1.32106798	1.61320921	1.69799640	1.10607079	2.15936632	3.96696209	0.86495320	2.87822445	0.54359606	2.64779340	1.86147980	8.49292093	0.89340851	1.29607364
879.000000	128	0	0	28.5	1.210938	4095.000000	3	1.96799658	0.65034140	2.12631741	0.92253962	0.61144653	0.17097576	2.36061561	0.89983961	0.74135467	1.17482841	1.13861717	0.17993314	0.58336254	0.22525315	0.81408429	0.35576255	2.24914010	1.40093288	1.32103031	1.61338189	1.69796551	1.10611557	2.16013314	3.96657622	0.86497947	2.87840461	0.54359075	2.64797989	1.86185136	8.49291784	0.89512359	1.29613763
879.500000	128	0	0	28.5	1.212158	4095.000000	3	1.96807803	0.65036634	2.12645942	0.92256952	0.61165265	0.17101092	2.36064096	0.89987430	0.74140659	1.17483490	1.13860598	0.17993668	0.58337706	0.22525459	0.81409712	0.35576912	2.24912776	1.40096699	1.32115070	1.61347928	1.69810227	1.10617222	2.16054319	3.96681700	0.86498840	2.87866370	0.54361897	2.64820650	1.86196539	8.49518604	0.89680620	1.29620295
880.100000	128	0	0	28.5	1.213379	4095.000000	3	1.96808274	0.65038862	2.12661310	0.92254015	0.61187707	0.17104365	2.36063476	0.89986960	0.74143126	1.17483583	1.13877565	0.17993961	0.58336317	0.22526195	0.81416890	0.35577587	2.24906502	1.40098844	1.32112145	1.61368274	1.69817477	1.10619446	2.16119550	3.96695592	0.86505623	2.87869792	0.54360547	2.64835036	1.86210403	8.49699448	0.89836373	1.29614194
880.700000	128	0	0	28.5	1.213379	4095.000000	3	1.96816748	0.65040032	2.12663795	0.92256926	0.61205147	0.17106918	2.36058856	0.89986334	0.74148905	1.17487538	1.13880741	0.17994346	0.58337096	0.22526643	0.81419406	0.35578510	2.24912455	1.40104119	1.32112985	1.61376673	1.69822173	1.10620277	2.16163461	3.96685302	0.86508403	2.87877335	0.54360465	2.64864385	1.86227532	8.49624012	0.89984013	1.29622417
881.200000	128	0	0	28.5	1.212158	4095.000000	3	1.96815383	0.65042216	2.12659890	0.92262855	0.61224157	0.17109747	2.36046630	0.89988160	0.74154732	1.17489917	1.13889603	0.17995008	0.58340126	0.22526947	0.81422316	0.35578919	2.24930421	1.40116007	1.32114700	1.61391185	1.69814964	1.10622145	2.16214289	3.96722246	0.86508862	2.87847165	0.54363410	2.64870561	1.86235896	8.49753559	0.90125893	1.29628849
881.800000	128	0	0	28.5	1.211548	4095.000000	3	1.96827060	0.65041930	2.12663389	0.92267010	0.61238357	0.17111842	2.36065505	0.89982630	0.74160747	1.17495140	1.13894473	0.17995347	0.58339873	0.22527491	0.81423328	0.35580570	2.24941094	1.40129372	1.32121527	1.61399783	1.69827569	1.10624666	2.16250123	3.96710719	0.86506975	2.87873564	0.54366130	2.64885651	1.86256830	8.49816025	0.90259619	1.29638763
882.400000	128	0	0	28.5	1.211548	4095.000000	3	1.96829037	0.65044953	2.12666636	0.92263357	0.61252989	0.17113937	2.36072491	0.89985604	0.74160724	1.17495387	1.13903699	0.17995717	0.58337790	0.22527363	0.81428829	0.35580854	2.24935516	1.40129794	1.32127850	1.61416900	1.69831771	1.10625200	2.16309482	3.96716071	0.86510852	2.87860643	0.54362633	2.64910294	1.86274187	8.49890870	0.90385327	1.29636343
882.900000	128	0	0	28.6	1.211548	4095.000000	3	1.96844105	0.65042989	2.12678759	0.92265025	0.61269427	0.17116200	2.36051363	0.89988760	0.74166504	1.17498076	1.13895350	0.17996441	0.58341578	0.22527555	0.81429593	0.35580641	2.24958633	1.40143758	1.32124319	1.61433032	1.69838816	1.10632141	2.16344970	3.96755900	0.86513938	2.87889977	0.54366028	2.64941117	1.86270295	8.50043067	0.90506923	1.29637338
883.400000	128	0	0	28.6	1.212158	4095.000000	3	1.96838031	0.65043739	2.12674650	0.92266586	0.61283567	0.17118356	2.36043701	0.89992595	0.74165541	1.17502093	1.13901672	0.17997073	0.58340821	0.22527523	0.81432948	0.35581209	2.24958043	1.40149527	1.32120787	1.61446563	1.69841700	1.10636353	2.16384799	3.96772575	0.86516488	2.87909813	0.54366887	2.64937550	1.86280540	8.49724184	0.90619526	1.29643008
884.000000	128	0	0	28.6	1.212769	4095.000000	3	1.96854135	0.65046520	2.12667447	0.92265290	0.61292766	0.17120023	2.36030574	0.89990299	0.74172590	1.17501691	1.13900886	0.17997227	0.58342483	0.22528067	0.81435686	0.35581245	2.24965123	1.40159025	1.32124184	1.61453387	1.69834820	1.10630124	2.16420970	3.96776589	0.86516156	2.87887113	0.54364596	2.64958504	1.86291903	8.49893654	0.90730822	1.29646821
884.600000	128	0	0	28.6	1.213379	4095.000000	3	1.96854135	0.65046431	2.12670947	0.92261637	0.61306629	0.17121858	2.36039644	0.89995360	0.74172778	1.17502155	1.13904667	0.17997365	0.58342420	0.22528898	0.81435341	0.35582292	2.24977675	1.40162262	1.32128859	1.61459502	1.69838610	1.10633298	2.16465974	3.96806338	0.86521207	2.87921968	0.54365741	2.64975702	1.86299062	8.49791285	0.90844505	1.29644964
885.100000	128	0	0	28.6	1.212158	4095.000000	3	1.96863601	0.65048903	2.12669476	0.92266930	0.61315421	0.17124167	2.36059645	0.89997081	0.74175222	1.17501630	1.13902973	0.17996903	0.58342504	0.22528754	0.81441385	0.35583375	2.24974618	1.40169228	1.32127581	1.61476072	1.69839558	1.10641633	2.16477897	3.96814470	0.86520696	2.87942994	0.54368809	2.64979460	1.86301791	8.49693265	0.90949714	1.29645329
885.700000	128	0	0	28.6	1.213379	4095.000000	3	1.96877682	0.65048947	2.12680585	0.92266772	0.61326965	0.17126614	2.36061279	0.89997342	0.74177760	1.17503298	1.13902761	0.17997119	0.58341831	0.22529122	0.81441533	0.35582736	2.24981484	1.40161101	1.32132693	1.61484713	1.69848292	1.10634307	2.16510780	3.96812720	0.86524242	2.87961298	0.54371018	2.64981434	1.86323671	8.49736552	0.91050188	1.29651265
886.300000	128	0	0	28.6	1.212769	4095.000000	6	1.96873867	0.65051044	2.12692810	0.92265978	0.61340380	0.17127914	2.36039813	0.89999377	0.74182906	1.17504689	1.13912623	0.17997689	0.58344083	0.22529346	0.81445184	0.35583642	2.24838729	1.39962692	1.32050816	1.61121942	1.69603343	1.10505948	2.14727854	3.96200090	0.86322136	2.86804530	0.54299579	2.63131699	1.85428771	8.47528719	0.87403705	1.29299605
886.800000	128	0	0	28.6	1.212158	4095.000000	6	1.96187827	0.64886727	2.12033076	0.92083246	0.59491695	0.17016156	2.35765784	0.89918740	0.73865901	1.17275720	1.13548335	0.17968930	0.58277993	0.22498815	0.81151322	0.35512513	2.24232585	1.39289281	1.31866925	1.60490795	1.69459128	1.10434236	2.12913287	3.96026508	0.86292361	2.86808633	0.54281919	2.62958238	1.85332386	8.47789912	0.85992211	1.29268267
887.400000	128	0	0	28.6	1.213379	4095.000000	6	1.96147461	0.64877623	2.12030901	0.92081105	0.59363081	0.16982118	2.35756837	0.89913734	0.73840695	1.17245200	1.13522407	0.17966004	0.58271851	0.22495761	0.81123205	0.35509319	2.24160634	1.39233764	1.31862660	1.60414074	1.69449095	1.10419601	2.12540120	3.96034826	0.86283116	2.86883896	0.54280877	2.62940299	1.85300371	8.47954456	0.85424609	1.29256686
888.000000	128	0	0	28.6	1.212769	4095.000000	6	1.96143801	0.64875816	2.12018056	0.92088243	0.59334740	0.16966050	2.35761058	0.89912065	0.73837741	1.17232457	1.13509641	0.17963971	0.58271872	0.22494593	0.81115180	0.35507083	2.24131989	1.39222145	1.31856246	1.60375235	1.69438816	1.10417171	2.12384549	3.95991804	0.86280850	2.86937400	0.54281510	2.62950089	1.85280382	8.47712588	0.85091983	1.29248414
888.500000	131	0	0	28.6	1.212769	4095.000000	6	1.96123340	0.64874560	2.12005919	0.92088534	0.59321620	0.16956414	2.35767529	0.89916472	0.73827027	1.17228261	1.13514802	0.17963201	0.58270631	0.22494194	0.81107746	0.35507562	2.24105912	1.39216860	1.31860376	1.60358250	1.69438775	1.10412669	2.12284424	3.96009258	0.86279373	2.86919587	0.54277975	2.62918698	1.85272725	8.47595237	0.84863947	1.29241929
889.000000	131	0	0	28.6	1.212769	4095.000000	6	1.96129628	0.64872620	2.12028120	0.92090860	0.59313588	0.16948671	2.35778614	0.89912456	0.73825151	1.17228106	1.13508705	0.17963139	0.58268464	0.22493794	0.81103709	0.35506657	2.24096401	1.39212311	1.31855373	1.60345306	1.69437871	1.10405471	2.12216384	3.96023223	0.86278864	2.86965722	0.54275113	2.62918824	1.85257990	8.47549967	0.84691687	1.29235842
889.600000	131	0	0	28.6	1.212769	4095.000000	6	1.96112594	0.64872223	2.12033329	0.92088745	0.59310494	0.16941830	2.35774844	0.89915246	0.73820111	1.17224682	1.13504812	0.17961430	0.58266760	0.22493410	0.81101641	0.35505645	2.24060978	1.39204262	1.31868872	1.60333736	1.69449588	1.10409499	2.12176249	3.95972297	0.86274178	2.86969341	0.54273928	2.62937520	1.85234889	8.47471446	0.84558773	1.29240738
890.100000	131	0	0	28.6	1.213379	4095.000000	6	1.96122261	0.64871143	2.12032216	0.92089142	0.59304942	0.16937402	2.35773156	0.89914542	0.73812492	1.17221535	1.13507649	0.17961615	0.58267644	0.22493042	0.81098343	0.35504740	2.24065092	1.39203563	1.31867328	1.60324324	1.69436062	1.10407100	2.12109305	3.95974145	0.86276521	2.86989454	0.54276278	2.62930635	1.85236180	8.47756640	0.84455338	1.29240507
890.700000	131	0	0	28.6	1.213379	4095.000000	6	1.96110482	0.64872025	2.12028322	0.92088930	0.59308100	0.16934623	2.35777151	0.89915637	0.73813665	1.17221134	1.13500467	0.17961630	0.58265646	0.22492339	0.81097333	0.35505752	2.24069366	1.39210176	1.31870585	1.60319775	1.69435733	1.10412017	2.12105207	3.95962236	0.86274051	2.86985766	0.54273621	2.62922677	1.85227545	8.47550583	0.84368798	1.29237165
891.300000	131	0	0	28.6	1.210938	4095.000000	6	1.96110436	0.64869689	2.12032115	0.92083167	0.59304052	0.16930974	2.35784973	0.89917254	0.73814485	1.17222707	1.13495156	0.17961014	0.58266066	0.22493426	0.81098540	0.35505894	2.24049226	1.39196179	1.31864339	1.60305736	1.69435856	1.10410151	2.12066356	3.95954434	0.86274560	2.86984374	0.54271067	2.62930887	1.85237381	8.47603245	0.84290199	1.29241235
891.800000	131	0	0	28.6	1.211548	4095.000000	6	1.96098470	0.64868829	2.12029232	0.92089010	0.59305133	0.16928424	2.35776194	0.89921895	0.73811742	1.17223880	1.13496332	0.17960213	0.58266066	0.22492451	0.81096841	0.35505929	2.24066374	1.39195794	1.31862425	1.60289267	1.69427880	1.10406418	2.12054925	3.95951046	0.86270664	2.87011727	0.54272027	2.62926971	1.85223495	8.47686713	0.84223551	1.29230549
892.400000	131	0	0	28.6	1.212158	4095.000000	6	1.96101333	0.64869093	2.12033632	0.92087265	0.59301213	0.16926103	2.35792176	0.89918088	0.73809375	1.17219591	1.13502096	0.17959813	0.58266403	0.22491827	0.81095044	0.35506337	2.24059429	1.39197474	1.31857387	1.60274877	1.69426893	1.10407633	2.12035402	3.95944476	0.86271912	2.87002121	0.54271496	2.62904993	1.85205026	8.47458822	0.84163059	1.29235643
893.000000	131	0	0	28.6	1.213379	4095.000000	6	1.96109309	0.64866118	2.12024529	0.92090675	0.59298627	0.16923997	2.35789869	0.89916263	0.73804921	1.17222090	1.13501855	0.17959459	0.58268001	0.22492563	0.81096398	0.35505149	2.24052484	1.39192120	1.31861887	1.60271427	1.69430594	1.10407426	2.12019017	3.95940781	0.86270919	2.86986949	0.54271946	2.62940488	1.85203780	8.47553970	0.84131943	1.29241665
893.500000	131	0	0	28.6	1.210327	4095.000000	6	1.96118647	0.64870857	2.12040359	0.92096148	0.59321790	0.16924134	2.35785029	0.89913239	0.73811484	1.17226625	1.13508434	0.17960167	0.58269348	0.22492547	0.81100484	0.35507260	2.24080479	1.39214761	1.31865245	1.60290796	1.69434170	1.10412669	2.12057100	3.95935648	0.86270740	2.87010404	0.54270801	2.62937646	1.85195325	8.47688254	0.84097395	1.29237430
894.000000	131	0	0	28.6	1.211548	4095.000000	6	1.96114283	0.64868895	2.12049716	0.92093610	0.59318102	0.16922684	2.35793414	0.89912378	0.73807546	1.17223232	1.13502911	0.17959582	0.58267917	0.22492323	0.81097875	0.35506657	2.24067710	1.39205067	1.31859100	1.60269663	1.69431334	1.10411395	2.12009864	3.95918198	0.86263967	2.86955214	0.54267756	2.62916866	1.85187716	8.47630039	0.84038333	1.29229126
894.600000	131	0	0	28.6	1.212769	4095.000000	6	1.96101989	0.64870217	2.12061703	0.92089195	0.59309604	0.16920042	2.35783228	0.89913995	0.73807125	1.17227675	1.13503303	0.17959258	0.58267854	0.22492163	0.81096226	0.35507083	2.24069419	1.39205837	1.31861014	1.60287581	1.69439063	1.10411128	2.12010218	3.95948377	0.86268983	2.86995649	0.54269003	2.62947563	1.85193367	8.47449277	0.84020366	1.29227340
895.200000	131	0	0	28.6	1.213989	4095.000000	6	1.96111843	0.64869248	2.12061096	0.92094667	0.59321599	0.16920195	2.35780527	0.89914620	0.73808390	1.17225731	1.13515677	0.17959181	0.58266571	0.22491667	0.81096546	0.35507615	2.24072358	1.39207237	1.31865917	1.60272094	1.69430799	1.10409588	2.11985440	3.95949712	0.86267812	2.87010474	0.54266734	2.62913013	1.85185001	8.47503161	0.83973751	1.29228068
895.700000	131	0	0	28.6	1.212769	4095.000000	6	1.96104992	0.64869490	2.12053155	0.92092261	0.59313398	0.16917691	2.35781428	0.89915194	0.73806515	1.17223972	1.13503122	0.17959243	0.58265393	0.22491923	0.81095955	0.35506621	2.24066534	1.39202898	1.31863801	1.60262684	1.69432896	1.10408670	2.11964811	3.95970757	0.86270537	2.87001843	0.54265999	2.62900635	1.85164444	8.47416334	0.83932693	1.29225653
896.300000	131	0	0	28.6	1.212158	4095.000000	6	1.96096781	0.64867749	2.12029232	0.92088031	0.59310261	0.16915691	2.35782609	0.89914699	0.73806843	1.17222707	1.13493043	0.17959058	0.58265330	0.22491491	0.81092189	0.35506657	2.24061513	1.39189426	1.31864104	1.60247395	1.69426852	1.10409233	2.11920628	3.95961415	0.86268601	2.86965722	0.54264834	2.62899119	1.85168048	8.47335678	0.83889965	1.29223767
896.800000	131	0	0	28.6	1.212158	4095.000000	7	1.96076888	0.64867286	2.12026400	0.92091204	0.59303268	0.16914150	2.35780696	0.89912691	0.73799460	1.17219930	1.13483297	0.17958227	0.58265393	0.22491635	0.81092411	0.35506000	2.24079250	1.39238839	1.31888519	1.60355190	1.69623507	1.10518604	2.13127278	3.96491290	0.86463090	2.88032710	0.54333249	2.64731866	1.86011485	8.49410126	0.85679861	1.29579285
897.400000	131	0	0	28.6	1.210938	4095.000000	7	1.96752867	0.65031271	2.12675664	0.92273892	0.61014090	0.17024896	2.36074351	0.89995881	0.74108641	1.17441656	1.13821741	0.17986135	0.58331940	0.22522580	0.81375851	0.35576096	2.24813212	1.40084883	1.32125428	1.61206197	1.69823079	1.10613841	2.15548124	3.96707838	0.86505190	2.88165734	0.54349014	2.65021631	1.86185181	8.49482133	0.87702614	1.29622185
898.000000	131	0	0	28.6	1.212769	4095.000000	7	1.96840809	0.65047822	2.12755520	0.92282309	0.61331307	0.17066649	2.36069280	0.90001490	0.74144300	1.17488280	1.13887486	0.17990587	0.58342294	0.22526323	0.81413486	0.35582718	2.24926613	1.40163282	1.32144768	1.61328767	1.69839352	1.10627128	2.16074206	3.96714836	0.86507383	2.88115886	0.54356293	2.65059987	1.86251283	8.49755724	0.89077552	1.29633922
898.500000	131	0	0	28.6	1.210327	4095.000000	7	1.96853476	0.65049543	2.12749938	0.92278312	0.61408873	0.17086690	2.36067589	0.89996925	0.74164295	1.17502804	1.13910415	0.17992944	0.58342231	0.22527555	0.81428237	0.35582860	2.24966089	1.40183406	1.32155800	1.61365395	1.69847839	1.10633209	2.16267604	3.96736757	0.86510010	2.88058499	0.54355107	2.65034182	1.86256069	8.49815716	0.89793538	1.29631004
899.100000	131	0	0	28.6	1.212769	4095.000000	7	1.96850650	0.65048351	2.12726750	0.92272727	0.61381042	0.17095741	2.36051870	0.89992829	0.74159314	1.17497149	1.13909144	0.17993637	0.58341683	0.22527507	0.81427521	0.35582026	2.24966357	1.40160784	1.32139756	1.61366263	1.69835108	1.10622739	2.16256827	3.96700223	0.86505700	2.88002871	0.54352735	2.64962326	1.86221315	8.49766856	0.90018916	1.29619499
899.600000	131	0	0	28.6	1.212158	4095.000000	7	1.96819809	0.65040760	2.12695346	0.92263119	0.61295259	0.17098784	2.36050123	0.89983439	0.74150151	1.17494182	1.13893717	0.17992621	0.58339179	0.22526227	0.81423204	0.35580481	2.24946511	1.40130286	1.32134173	1.61337992	1.69822585	1.10616599	2.16170471	3.96666163	0.86494581	2.87922736	0.54351161	2.64845540	1.86181246	8.49521695	0.89961817	1.29605441
900.200000	131	0	0	28.6	1.212158	4095.000000	7	1.96781486	0.65032662	2.12657912	0.92256741	0.61183454	0.17097331	2.36034856	0.89977023	0.74137910	1.17480894	1.13872484	0.17992436	0.58335202	0.22524916	0.81405124	0.35576628	2.24907575	1.40089841	1.32110698	1.61294628	1.69809815	1.10608710	2.16005691	3.96627271	0.86485299	2.87818745	0.54344699	2.64739311	1.86124509	8.49351725	0.89744543	1.29586810
900.700000	131	0	0	28.6	1.213379	4095.000000	7	1.96744960	0.65025468	2.12615361	0.92247690	0.61059314	0.17093096	2.36027645	0.89972797	0.74118412	1.17477001	1.13845448	0.17990541	0.58332129	0.22522996	0.81390647	0.35572580	2.24864731	1.40040230	1.32102527	1.61238664	1.69787366	1.10596936	2.15814583	3.96613999	0.86474870	2.87748998	0.54342368	2.64645022	1.86089688	8.49363775	0.89441591	1.29565994
901.300000	131	0	0	28.6	1.215820	4095.000000	7	1.96713287	0.65013532	2.12590971	0.92238004	0.60934232	0.17087577	2.36005225	0.89971050	0.74101618	1.17463097	1.13827244	0.17989093	0.58329057	0.22521013	0.81373237	0.35568692	2.24834655	1.39990912	1.32090052	1.61183780	1.69757631	1.10587091	2.15620299	3.96574496	0.86465410	2.87670618	0.54341244	2.64525465	1.86033915	8.49174395	0.89117311	1.29553664
901.800000	131	0	0	28.6	1.213379	4095.000000	7	1.96670891	0.65004861	2.12544277	0.92226043	0.60819821	0.17081599	2.35991819	0.89967138	0.74088466	1.17447928	1.13804931	0.17987722	0.58323270	0.22519206	0.81360711	0.35565230	2.24796757	1.39945790	1.32071088	1.61141397	1.69749065	1.10573954	2.15413552	3.96503734	0.86448940	2.87637403	0.54335805	2.64422807	1.85989058	8.49322990	0.88799789	1.29531194
902.400000	131	0	0	28.6	1.212158	4095.000000	7	1.96641392	0.64998442	2.12509504	0.92215565	0.60716398	0.17075224	2.35970135	0.89963695	0.74067988	1.17437578	1.13785463	0.17985596	0.58320345	0.22518038	0.81341184	0.35561271	2.24748147	1.39900785	1.32063894	1.61090124	1.69735311	1.10570811	2.15244209	3.96509698	0.86440171	2.87593517	0.54331920	2.64345667	1.85954662	8.48904498	0.88495188	1.29516415
903.000000	131	0	0	28.6	1.213989	4095.000000	7	1.96612651	0.64993456	2.12513204	0.92212231	0.60626013	0.17069370	2.35954422	0.89959940	0.74049932	1.17419786	1.13763458	0.17984333	0.58319461	0.22516886	0.81330904	0.35557916	2.24702334	1.39861409	1.32051690	1.61036700	1.69713201	1.10557943	2.15066382	3.96453654	0.86431300	2.87553616	0.54330264	2.64275792	1.85904954	8.48754168	0.88216120	1.29503127
903.500000	131	0	0	28.6	1.213379	4095.000000	7	1.96577941	0.64984434	2.12463182	0.92202971	0.60544836	0.17062812	2.35938429	0.89964556	0.74039108	1.17409222	1.13748316	0.17983116	0.58315253	0.22515543	0.81318406	0.35554987	2.24675869	1.39828925	1.32047992	1.61003598	1.69689610	1.10551450	2.14929698	3.96432370	0.86423245	2.87516998	0.54325419	2.64204477	1.85852446	8.48789971	0.87958021	1.29492194
904.100000	131	0	0	28.6	1.213379	4095.000000	7	1.96566702	0.64979537	2.12445649	0.92197971	0.60473705	0.17057814	2.35920409	0.89960044	0.74026807	1.17402427	1.13735714	0.17982485	0.58314474	0.22514903	0.81308299	0.35552342	2.24659048	1.39797079	1.32033605	1.60964756	1.69677755	1.10546351	2.14799503	3.96411807	0.86419957	2.87493078	0.54323354	2.64145244	1.85844544	8.48457644	0.87739089	1.29484209
904.600000	131	0	0	28.6	1.215210	4095.000000	7	1.96535384	0.64974111	2.12426699	0.92193606	0.60413824	0.17052862	2.35925027	0.89956836	0.74014999	1.17395293	1.13722055	0.17981360	0.58311087	0.22513544	0.81296888	0.35550052	2.24613039	1.39771451	1.32025269	1.60947010	1.69659478	1.10533633	2.14657150	3.96405844	0.86410832	2.87480874	0.54321432	2.64095735	1.85801692	8.48414460	0.87528221	1.29466286
905.200000	131	0	0	28.6	1.212769	4095.000000	7	1.96527815	0.64968332	2.12397619	0.92189082	0.60353946	0.17048613	2.35935895	0.89952872	0.74006713	1.17385750	1.13708699	0.17980421	0.58310329	0.22512968	0.81287843	0.35547744	2.24593064	1.39741054	1.32019790	1.60905938	1.69649435	1.10535649	2.14538680	3.96372536	0.86401376	2.87463930	0.54317691	2.64042620	1.85780984	8.48295105	0.87337665	1.29459330
905.700000	131	0	0	28.6	1.212769	4095.000000	7	1.96497914	0.64965311	2.12396403	0.92184426	0.60305554	0.17043554	2.35934487	0.89949534	0.73997114	1.17380098	1.13698547	0.17979881	0.58308015	0.22511065	0.81280400	0.35546519	2.24574643	1.39716628	1.32014916	1.60877421	1.69636265	1.10531262	2.14422524	3.96381583	0.86397069	2.87415682	0.54313500	2.64015400	1.85748319	8.48410142	0.87162915	1.29445881
906.300000	131	0	0	28.6	1.212769	4095.000000	7	1.96481931	0.64961760	2.12372341	0.92179638	0.60259121	0.17039321	2.35913146	0.89944502	0.73989791	1.17373675	1.13694892	0.17979235	0.58307068	0.22510777	0.81271602	0.35544726	2.24548300	1.39696942	1.32009371	1.60864403	1.69635277	1.10523376	2.14335562	3.96345604	0.86393348	2.87427883	0.54311640	2.63968519	1.85734531	8.48376214	0.87011033	1.29438694
906.900000	131	0	0	28.6	1.211548	4095.000000	7	1.96464774	0.64958055	2.12369201	0.92175538	0.60221170	0.17034660	2.35905263	0.89943745	0.73982680	1.17368796	1.13684287	0.17978110	0.58304943	0.22509674	0.81265269	0.35543803	2.24531918	1.39685784	1.31998112	1.60837465	1.69623836	1.10518841	2.14254307	3.96328439	0.86388354	2.87407107	0.54309779	2.63932555	1.85716060	8.48279069	0.86871109	1.29433428
907.400000	0	0	0	28.6	1.212769	4095.000000	0	1.96457253	0.64956423	2.12347370	0.92176516	0.60184573	0.17030840	2.35903461	0.89941816	0.73982023	1.17364751	1.13693049	0.17977402	0.58303638	0.22509546	0.81259306	0.35542135	2.24536093	1.39669574	1.31997104	1.60826376	1.69622766	1.10519908	2.14173746	3.96315592	0.86385474	2.87407107	0.54309166	2.63900909	1.85657089	8.48136314	0.86626786	1.29386568
908.000000	0	0	0	28.7	1.213989	4095.000000	0	1.96361486	0.64936906	2.12286652	0.92161095	0.60062269	0.17022986	2.35893721	0.89939912	0.73966910	1.17357031	1.13684046	0.17976431	0.58301534	0.22509050	0.81255512	0.35540804	2.24500227	1.39686029	1.31981477	1.60823113	1.69608569	1.10508912	2.13936119	3.96318881	0.86363025	2.87269462	0.54297065	2.63607981	1.85563805	8.48212774	0.86090890	1.29349156
908.500000	0	0	0	28.7	1.215210	4095.000000	0	1.96326818	0.64930556	2.12241036	0.92151997	0.59980032	0.17014689	2.35875874	0.89938817	0.73960269	1.17345422	1.13666555	0.17975892	0.58299683	0.22508954	0.81253516	0.35540520	2.24487594	1.39680100	1.31985039	1.60816939	1.69605565	1.10516588	2.13816153	3.96295653	0.86361700	2.87266745	0.54295225	2.63637181	1.85551724	8.48160052	0.85960187	1.29357532
909.100000	0	0	0	28.7	1.212158	4095.000000	0	1.96343024	0.64932474	2.12253287	0.92148506	0.59976327	0.17011832	2.35887078	0.89940538	0.73954239	1.17347182	1.13665014	0.17975476	0.58299220	0.22508538	0.81251225	0.35541141	2.24495034	1.39670908	1.31977646	1.60811396	1.69598199	1.10513861	2.13782705	3.96302334	0.86362592	2.87282353	0.54296554	2.63634774	1.85560818	8.48180400	0.85888819	1.29361902
909.600000	0	0	0	28.7	1.209717	4095.000000	0	1.96347346	0.64934238	2.12272577	0.92153451	0.59981459	0.17009907	2.35876606	0.89943250	0.73953254	1.17346040	1.13659788	0.17976185	0.58299472	0.22508362	0.81251126	0.35540378	2.24486149	1.39666627	1.31976874	1.60789615	1.69589147	1.10510897	2.13743502	3.96283835	0.86363254	2.87286324	0.54295940	2.63649028	1.85575352	8.48078359	0.85836198	1.29363987
910.200000	0	0	0	28.7	1.212769	4095.000000	0	1.96361298	0.64935561	2.12273589	0.92155779	0.59983077	0.17009494	2.35871314	0.89941112	0.73953559	1.17342736	1.13659124	0.17975245	0.58300083	0.22508538	0.81248810	0.35540537	2.24462813	1.39663224	1.31977478	1.60789379	1.69594620	1.10506955	2.13711696	3.96288562	0.86361751	2.87296219	0.54297187	2.63653842	1.85566257	8.48145254	0.85795144	1.29367199
910.700000	0	0	0	28.7	1.212158	4095.000000	0	1.96360782	0.64938781	2.12287311	0.92160593	0.59986740	0.17008577	2.35881110	0.89942937	0.73953371	1.17345082	1.13659939	0.17975476	0.58299914	0.22508474	0.81246026	0.35539046	2.24477371	1.39652419	1.31973312	1.60786038	1.69591904	1.10506511	2.13710065	3.96281060	0.86361802	2.87299564	0.54297882	2.63664612	1.85571741	8.48232816	0.85763415	1.29367795
911.300000	0	0	0	28.7	1.211548	4095.000000	0	1.96376520	0.64939773	2.12294906	0.92153504	0.59986335	0.17008134	2.35873566	0.89943824	0.73952831	1.17346657	1.13653929	0.17975322	0.58299662	0.22508250	0.81245582	0.35539206	2.24467577	1.39655015	1.31969951	1.60764260	1.69601450	1.10507192	2.13715570	3.96256191	0.86361420	2.87277684	0.54300601	2.63667336	1.85580435	8.48268276	0.85738367	1.29370741
911.900000	128	0	0	28.7	1.213379	4095.000000	1	1.96387374	0.64942948	2.12289336	0.92162338	0.59991893	0.17007645	2.35882011	0.89936444	0.73952878	1.17345237	1.13659939	0.17975214	0.58298778	0.22508186	0.81242700	0.35538425	2.24440818	1.39608749	1.31958359	1.60714621	1.69569357	1.10498271	2.13596083	3.96222180	0.86342770	2.87192344	0.54293651	2.63542117	1.85500065	8.48289862	0.85526497	1.29315690
912.400000	128	0	0	28.7	1.212158	4095.000000	1	1.96235853	0.64904649	2.12137993	0.92122695	0.59674043	0.16984608	2.35800449	0.89916133	0.73875586	1.17290381	1.13582992	0.17967914	0.58280412	0.22499615	0.81169519	0.35522274	2.24268783	1.39351785	1.31901081	1.60456728	1.69471176	1.10440250	2.12719901	3.96021066	0.86284186	2.86937539	0.54271067	2.63011811	1.85282029	8.47461285	0.84957130	1.29249572
913.000000	128	0	0	28.7	1.212158	4095.000000	1	1.96146523	0.64883398	2.12054976	0.92096201	0.59426037	0.16955528	2.35770511	0.89904218	0.73831387	1.17247916	1.13523644	0.17962354	0.58269432	0.22494434	0.81116017	0.35508023	2.24155878	1.39250635	1.31871760	1.60367585	1.69453001	1.10423600	2.12359729	3.95990161	0.86271708	2.86963913	0.54270842	2.62975168	1.85251936	8.47529027	0.84728160	1.29243484
913.500000	128	0	0	28.7	1.212769	4095.000000	1	1.96131881	0.64880841	2.12029940	0.92091600	0.59385957	0.16945220	2.35772030	0.89903566	0.73823182	1.17240603	1.13505718	0.17961230	0.58268485	0.22492691	0.81105038	0.35506746	2.24111202	1.39229949	1.31871593	1.60340913	1.69450370	1.10423867	2.12222307	3.95992009	0.86270995	2.86953335	0.54270556	2.62962660	1.85240186	8.47405867	0.84588842	1.29239349
914.100000	128	0	0	28.7	1.213989	4095.000000	1	1.96121275	0.64880202	2.12032317	0.92089062	0.59369653	0.16938624	2.35769217	0.89904479	0.73816478	1.17241405	1.13502700	0.17960290	0.58266235	0.22492435	0.81101616	0.35506320	2.24107515	1.39223580	1.31873070	1.60328716	1.69446258	1.10423689	2.12193102	3.95976506	0.86272574	2.86951178	0.54267552	2.62957101	1.85221715	8.47270115	0.84489112	1.29238522
914.600000	128	0	0	28.7	1.212158	4095.000000	1	1.96118084	0.64880974	2.12039347	0.92092632	0.59367596	0.16934211	2.35762127	0.89907581	0.73815094	1.17236993	1.13506834	0.17960121	0.58266718	0.22493362	0.81102724	0.35506408	2.24105484	1.39225785	1.31873305	1.60313892	1.69443873	1.10418593	2.12164204	3.95966240	0.86274305	2.87006437	0.54268431	2.62956469	1.85220113	8.47363999	0.84422427	1.29232004
915.200000	128	0	0	28.7	1.212769	4095.000000	1	1.96123621	0.64880996	2.12048755	0.92094218	0.59373321	0.16932394	2.35781878	0.89910892	0.73815165	1.17236962	1.13509792	0.17959613	0.58266824	0.22492531	0.81104742	0.35506408	2.24100087	1.39230194	1.31878813	1.60307853	1.69441365	1.10420341	2.12151199	3.95974453	0.86274000	2.87015625	0.54269861	2.62964681	1.85212324	8.47053478	0.84347145	1.29227174
915.800000	128	0	0	28.7	1.212158	4095.000000	1	1.96102975	0.64880092	2.12052042	0.92094165	0.59358650	0.16929127	2.35771130	0.89912326	0.73813454	1.17236530	1.13507589	0.17958781	0.58265372	0.22492211	0.81098564	0.35505787	2.24098805	1.39219100	1.31870719	1.60294403	1.69444737	1.10416549	2.12090081	3.95982666	0.86274993	2.86994535	0.54265386	2.62955080	1.85207162	8.47239030	0.84282055	1.29229225
916.300000	128	0	0	28.7	1.212769	4095.000000	1	1.96108418	0.64879254	2.12044354	0.92092605	0.59349005	0.16926653	2.35755825	0.89914177	0.73810219	1.17234154	1.13499833	0.17958442	0.58265288	0.22491747	0.81096546	0.35505521	2.24093248	1.39208392	1.31863969	1.60277504	1.69430223	1.10414180	2.12058668	3.95989750	0.86271275	2.87014998	0.54263935	2.62929435	1.85195948	8.47473293	0.84225284	1.29229258
916.900000	128	0	0	28.7	1.213989	4095.000000	1	1.96105133	0.64876345	2.12050727	0.92093002	0.59344172	0.16923859	2.35792232	0.89911518	0.73807640	1.17230359	1.13498988	0.17958288	0.58264531	0.22491843	0.81094577	0.35505078	2.24083524	1.39207202	1.31870619	1.60272956	1.69431128	1.10412165	2.12037425	3.95979689	0.86264298	2.86996623	0.54261993	2.62917813	1.85202356	8.47252264	0.84171850	1.29223072
917.400000	128	0	0	28.7	1.212158	4095.000000	1	1.96112829	0.64875573	2.12033582	0.92092023	0.59337919	0.16921569	2.35762070	0.89912456	0.73805577	1.17229587	1.13503635	0.17958257	0.58265625	0.22490580	0.81094084	0.35505255	2.24079998	1.39201708	1.31861753	1.60255353	1.69420891	1.10413617	2.11995604	3.95956692	0.86266284	2.86995857	0.54263526	2.62920971	1.85191943	8.47069476	0.84123456	1.29225686
918.000000	128	0	0	28.7	1.211548	4095.000000	1	1.96105368	0.64875640	2.12042635	0.92095355	0.59337538	0.16919783	2.35770623	0.89905600	0.73803679	1.17229248	1.13500738	0.17958334	0.58264531	0.22490900	0.81091722	0.35504190	2.24066374	1.39200308	1.31867596	1.60249982	1.69426647	1.10415898	2.12009105	3.95952381	0.86266029	2.86979363	0.54262872	2.62920403	1.85181085	8.47243646	0.84090290	1.29219334
918.500000	128	0	0	28.7	1.212769	4095.000000	1	1.96101755	0.64875463	2.12048451	0.92092526	0.59335990	0.16918455	2.35777263	0.89907555	0.73800397	1.17228847	1.13499109	0.17958042	0.58263984	0.22490932	0.81091032	0.35505521	2.24071236	1.39200308	1.31855776	1.60240065	1.69422207	1.10408077	2.11980283	3.95951046	0.86264935	2.86985000	0.54261360	2.62911813	1.85164311	8.47396631	0.84049627	1.29215100
919.100000	128	0	0	28.7	1.212769	4095.000000	1	1.96099127	0.64874780	2.12035453	0.92091151	0.59334485	0.16916699	2.35770848	0.89905235	0.73803421	1.17228322	1.13496393	0.17957688	0.58264783	0.22490948	0.81090269	0.35504244	2.24081547	1.39191280	1.31866857	1.60248963	1.69423358	1.10408551	2.11959048	3.95952278	0.86266513	2.86967880	0.54257702	2.62897477	1.85171741	8.47229489	0.84017982	1.29218441
919.700000	128	0	0	28.7	1.212769	4095.000000	1	1.96101896	0.64874780	2.12053256	0.92089671	0.59339657	0.16915966	2.35782216	0.89905078	0.73800843	1.17230421	1.13497660	0.17957857	0.58265730	0.22490516	0.81092288	0.35504669	2.24079410	1.39205312	1.31869242	1.60244886	1.69421713	1.10408996	2.11983317	3.95947864	0.86266895	2.87003722	0.54261809	2.62918761	1.85166091	8.47392937	0.84012864	1.29221815
920.200000	128	0	0	28.7	1.213989	4095.000000	1	1.96109356	0.64876565	2.12069189	0.92090199	0.59352121	0.16916027	2.35767078	0.89903931	0.73804898	1.17234524	1.13503756	0.17957457	0.58265646	0.22491060	0.81092854	0.35505184	2.24080211	1.39218435	1.31872902	1.60249982	1.69424838	1.10408670	2.11994643	3.95967882	0.86268423	2.87017713	0.54263179	2.62917498	1.85179528	8.47380622	0.83991838	1.29219566
920.800000	128	0	0	28.7	1.212158	4095.000000	1	1.96100629	0.64878042	2.12062360	0.92093848	0.59358735	0.16915890	2.35789813	0.89907816	0.73806679	1.17235758	1.13502338	0.17957287	0.58266193	0.22491427	0.81096054	0.35504918	2.24089935	1.39220710	1.31876798	1.60253275	1.69435363	1.10411691	2.12009206	3.95978662	0.86269314	2.87014302	0.54262770	2.62932024	1.85193367	8.47422492	0.83979772	1.29222642
921.300000	128	0	0	28.7	1.212769	4095.000000	1	1.96113673	0.64875838	2.12042989	0.92092499	0.59357018	0.16915447	2.35791445	0.89911283	0.73806281	1.17233228	1.13504812	0.17958150	0.58266655	0.22490932	0.81097063	0.35505078	2.24074067	1.39215181	1.31869343	1.60247434	1.69440461	1.10410151	2.11988980	3.95976506	0.86269391	2.87018757	0.54260604	2.62912824	1.85170985	8.47422184	0.83945659	1.29215431
921.900000	128	0	0	28.7	1.212158	4095.000000	1	1.96101755	0.64875485	2.12049817	0.92093768	0.59350531	0.16913554	2.35796116	0.89910658	0.73802812	1.17228693	1.13502760	0.17957256	0.58264973	0.22490692	0.81096127	0.35504829	2.24065893	1.39200518	1.31875824	1.60238261	1.69431251	1.10410862	2.11965721	3.95936674	0.86264680	2.87013536	0.54261196	2.62900951	1.85162309	8.47278118	0.83911252	1.29216125
922.400000	128	0	0	28.7	1.211548	4095.000000	1	1.96095421	0.64874229	2.12043242	0.92089803	0.59342752	0.16912073	2.35779571	0.89914021	0.73805648	1.17227644	1.13500406	0.17957256	0.58262470	0.22490676	0.81092411	0.35503498	2.24063650	1.39192295	1.31874044	1.60223092	1.69429072	1.10409233	2.11943730	3.95916658	0.86266386	2.87007411	0.54262177	2.62894888	1.85164800	8.47530875	0.83883272	1.29214769
923.000000	128	0	0	28.7	1.211548	4095.000000	3	1.96091714	0.64872488	2.12052245	0.92093689	0.59341565	0.16911753	2.35784635	0.89912717	0.73804124	1.17229279	1.13499531	0.17956502	0.58262617	0.22491124	0.81091869	0.35503640	2.24065573	1.39201778	1.31870216	1.60215370	1.69437377	1.10413854	2.12016893	3.96019218	0.86324759	2.87298240	0.54283391	2.63617925	1.85574237	8.48833495	0.84525915	1.29403588
923.500000	128	0	0	28.7	1.212769	4095.000000	3	1.96463223	0.64965333	2.12416516	0.92194928	0.60103927	0.16964095	2.35950029	0.89955063	0.73956844	1.17336098	1.13651875	0.17970085	0.58296464	0.22506939	0.81222868	0.35538159	2.24406465	1.39655015	1.32007253	1.60698941	1.69642274	1.10527853	2.13755329	3.96378499	0.86407289	2.87652335	0.54310822	2.64179335	1.85761081	8.49040047	0.85259686	1.29450883
924.100000	128	0	0	28.7	1.212769	4095.000000	3	1.96548832	0.64983088	2.12477878	0.92207919	0.60418886	0.16999518	2.35976950	0.89955428	0.74008051	1.17384576	1.13732480	0.17976293	0.58307846	0.22512360	0.81282150	0.35550850	2.24560026	1.39778718	1.32032395	1.60834358	1.69674256	1.10543416	2.14314658	3.96411499	0.86421766	2.87663151	0.54317118	2.64284812	1.85827715	8.48757254	0.85741184	1.29474535
924.700000	128	0	0	28.7	1.212769	4095.000000	3	1.96588147	0.64992000	2.12509555	0.92213977	0.60544323	0.17016797	2.35973063	0.89959835	0.74029765	1.17406041	1.13752124	0.17978695	0.58312496	0.22514024	0.81301250	0.35554916	2.24622305	1.39828434	1.32042479	1.60906882	1.69691175	1.10556164	2.14624136	3.96473294	0.86430611	2.87690298	0.54320491	2.64330166	1.85877850	8.48858190	0.86149528	1.29494480
925.200000	128	0	0	28.7	1.212158	4095.000000	3	1.96611428	0.64998552	2.12537687	0.92218740	0.60641116	0.17029633	2.35978132	0.89956836	0.74045917	1.17417623	1.13772525	0.17980744	0.58315316	0.22515927	0.81319687	0.35557898	2.24661030	1.39866291	1.32055153	1.60963851	1.69703608	1.10568588	2.14828701	3.96490056	0.86441190	2.87679690	0.54324417	2.64402662	1.85920852	8.49082047	0.86511158	1.29512935
925.800000	128	0	0	28.7	1.212769	4095.000000	3	1.96637535	0.65003185	2.12536217	0.92220857	0.60716912	0.17039718	2.35998916	0.89959262	0.74058948	1.17433655	1.13787065	0.17981699	0.58316789	0.22517414	0.81327280	0.35560472	2.24698959	1.39895375	1.32064129	1.61016428	1.69720035	1.10578788	2.15012846	3.96546724	0.86447538	2.87733642	0.54326134	2.64465899	1.85956314	8.48902028	0.86845650	1.29519927
926.400000	128	0	0	28.7	1.213989	4095.000000	3	1.96661481	0.65007862	2.12565519	0.92226519	0.60783625	0.17048078	2.36004098	0.89968338	0.74071957	1.17442429	1.13788214	0.17983286	0.58321607	0.22517526	0.81339705	0.35561963	2.24735394	1.39920317	1.32071021	1.61050635	1.69735394	1.10581872	2.15141169	3.96569148	0.86457914	2.87769662	0.54330939	2.64493296	1.85985216	8.48990949	0.87163889	1.29521286
926.900000	128	0	0	28.7	1.213989	4095.000000	3	1.96684959	0.65011723	2.12586560	0.92232711	0.60841372	0.17054757	2.36019533	0.89970685	0.74081092	1.17448267	1.13801485	0.17984580	0.58321923	0.22519094	0.81349197	0.35564271	2.24759615	1.39946352	1.32082587	1.61086777	1.69757919	1.10585756	2.15277215	3.96592910	0.86459419	2.87758911	0.54331511	2.64537736	1.86017606	8.49206211	0.87463872	1.29536099
927.400000	128	0	0	28.7	1.213379	4095.000000	3	1.96707545	0.65016202	2.12593912	0.92237686	0.60892392	0.17061329	2.36018857	0.89966512	0.74089992	1.17456300	1.13817660	0.17985319	0.58323333	0.22520309	0.81357752	0.35565532	2.24776175	1.39962552	1.32092204	1.61104890	1.69754789	1.10593555	2.15400710	3.96593116	0.86463778	2.87797519	0.54334333	2.64587144	1.86037981	8.48843682	0.87742226	1.29542793
928.000000	128	0	0	28.7	1.212769	4095.000000	3	1.96715310	0.65019312	2.12604662	0.92239301	0.60935326	0.17066481	2.36022180	0.89973658	0.74097813	1.17454848	1.13818446	0.17986397	0.58325563	0.22521109	0.81364631	0.35567201	2.24795953	1.39981493	1.32092674	1.61136001	1.69754871	1.10595246	2.15493339	3.96612559	0.86467526	2.87796960	0.54336296	2.64616145	1.86066537	8.49225364	0.88017348	1.29547466
928.600000	128	0	0	28.7	1.212769	4095.000000	3	1.96711592	0.65021585	2.12611152	0.92241603	0.60975464	0.17072029	2.36019983	0.89976970	0.74106433	1.17462232	1.13824069	0.17987445	0.58326426	0.22521317	0.81372029	0.35568248	2.24817340	1.40000683	1.32093381	1.61171411	1.69764302	1.10602927	2.15586984	3.96609061	0.86472447	2.87791933	0.54339587	2.64653928	1.86087364	8.49289622	0.88276527	1.29558171
929.100000	128	0	0	28.7	1.212158	4095.000000	3	1.96721569	0.65024387	2.12647565	0.92244779	0.61012352	0.17076936	2.36013731	0.89974310	0.74113644	1.17466403	1.13835711	0.17987460	0.58327689	0.22521333	0.81378761	0.35569083	2.24834440	1.40010595	1.32100644	1.61191147	1.69769491	1.10602363	2.15691162	3.96627888	0.86473544	2.87805338	0.54342573	2.64688217	1.86096437	8.49237103	0.88524229	1.29565629
929.700000	128	0	0	28.7	1.212769	4095.000000	3	1.96743030	0.65028491	2.12647768	0.92240068	0.61046483	0.17081706	2.36028264	0.89974623	0.74120691	1.17471563	1.13842242	0.17989185	0.58329015	0.22522212	0.81386726	0.35570379	2.24856957	1.40024059	1.32097483	1.61217741	1.69777110	1.10600851	2.15767501	3.96625624	0.86476629	2.87822585	0.54343166	2.64713285	1.86129382	8.49451846	0.88768575	1.29569308
930.300000	128	0	0	28.7	1.213379	4095.000000	3	1.96745054	0.65030279	2.12675056	0.92244911	0.61075708	0.17085864	2.36031814	0.89970346	0.74121490	1.17475920	1.13851858	0.17989570	0.58331014	0.22523492	0.81391954	0.35573184	2.24855242	1.40048527	1.32106966	1.61241620	1.69788396	1.10605181	2.15827860	3.96644864	0.86477215	2.87809667	0.54346417	2.64751211	1.86148785	8.49432376	0.88992857	1.29582103
930.800000	128	0	0	28.7	1.213379	4095.000000	3	1.96762846	0.65033853	2.12667498	0.92249172	0.61105518	0.17089518	2.36019082	0.89971076	0.74130792	1.17477588	1.13850225	0.17990233	0.58330004	0.22523252	0.81399674	0.35572527	2.24876098	1.40057773	1.32107874	1.61262230	1.69797004	1.10609955	2.15887619	3.96652478	0.86489073	2.87827892	0.54346989	2.64775267	1.86156251	8.49529113	0.89209003	1.29588534
931.400000	128	0	0	28.7	1.212769	4095.000000	3	1.96773013	0.65035949	2.12677389	0.92256423	0.61132909	0.17093432	2.36017223	0.89972354	0.74136947	1.17480678	1.13863532	0.17990664	0.58332550	0.22524228	0.81401055	0.35574622	2.24889825	1.40064876	1.32120081	1.61278665	1.69802112	1.10610222	2.15990137	3.96708970	0.86485554	2.87855685	0.54346580	2.64790924	1.86169173	8.49768711	0.89417810	1.29591087
932.000000	128	0	0	28.7	1.212769	4095.000000	3	1.96780733	0.65039480	2.12689259	0.92260896	0.61159661	0.17096521	2.36019138	0.89973241	0.74142374	1.17487816	1.13864530	0.17990803	0.58332613	0.22524148	0.81408898	0.35575598	2.24891970	1.40082562	1.32114868	1.61306690	1.69803142	1.10609777	2.16041285	3.96704030	0.86491291	2.87837738	0.54349893	2.64812056	1.86186209	8.50016460	0.89610765	1.29593440
932.500000	128	0	0	28.7	1.213989	4095.000000	3	1.96796221	0.65041245	2.12688549	0.92258832	0.61184270	0.17099976	2.36003028	0.89974962	0.74145099	1.17494460	1.13868945	0.17991203	0.58333707	0.22525012	0.81410353	0.35576220	2.24899960	1.40099372	1.32116079	1.61325337	1.69815911	1.10619713	2.16106976	3.96734184	0.86492158	2.87851774	0.54348932	2.64837965	1.86199178	8.50186951	0.89794580	1.29602524
933.000000	128	0	0	28.7	1.213379	4095.000000	3	1.96800552	0.65043298	2.12709957	0.92260578	0.61206607	0.17102820	2.36027870	0.89976475	0.74149375	1.17494213	1.13861264	0.17991804	0.58333308	0.22525347	0.81416939	0.35577392	2.24925540	1.40107917	1.32120014	1.61336336	1.69808455	1.10618112	2.16174492	3.96771957	0.86497871	2.87869722	0.54348850	2.64841657	1.86225251	8.49809222	0.89970189	1.29603452
933.600000	128	0	0	28.7	1.213379	4095.000000	3	1.96799799	0.65046100	2.12682715	0.92265210	0.61227272	0.17105710	2.36038123	0.89976527	0.74156729	1.17494491	1.13876113	0.17992497	0.58334318	0.22525827	0.81422637	0.35577498	2.24937983	1.40108797	1.32134139	1.61348480	1.69812039	1.10620336	2.16229808	3.96753945	0.86500191	2.87908696	0.54351979	2.64865850	1.86233034	8.49816025	0.90136937	1.29601894
934.100000	128	0	0	28.7	1.212769	4095.000000	3	1.96791937	0.65046056	2.12702195	0.92263384	0.61248477	0.17108386	2.36050743	0.89979657	0.74157834	1.17495603	1.13870821	0.17993006	0.58334507	0.22525779	0.81420417	0.35578439	2.24946993	1.40118891	1.32124419	1.61370521	1.69819001	1.10624311	2.16282147	3.96779677	0.86502767	2.87894167	0.54353165	2.64878711	1.86249673	8.49888396	0.90296911	1.29605408
934.700000	128	0	0	28.7	1.212158	4095.000000	3	1.96812040	0.65048572	2.12698796	0.92262696	0.61265323	0.17111567	2.36042236	0.89981874	0.74164107	1.17503793	1.13866919	0.17993021	0.58336275	0.22526467	0.81425005	0.35577907	2.24945331	1.40128106	1.32132020	1.61380498	1.69816611	1.10618972	2.16314330	3.96781118	0.86507307	2.87893259	0.54354351	2.64905964	1.86246273	8.49840148	0.90447788	1.29616084
935.300000	128	0	0	28.7	1.213379	4095.000000	3	1.96820421	0.65047336	2.12710515	0.92260287	0.61279678	0.17114518	2.36038518	0.89988134	0.74167867	1.17502155	1.13881437	0.17993437	0.58336675	0.22526787	0.81428335	0.35579043	2.24952733	1.40134191	1.32148064	1.61391974	1.69827240	1.10631251	2.16349200	3.96763002	0.86511948	2.87945090	0.54357623	2.64919719	1.86265642	8.49771494	0.90591165	1.29617211
935.800000	128	0	0	28.7	1.212158	4095.000000	3	1.96833228	0.65049852	2.12702804	0.92262775	0.61298698	0.17116643	2.36024546	0.89981065	0.74175762	1.17503855	1.13880892	0.17994531	0.58336191	0.22526915	0.81433516	0.35579451	2.24954127	1.40144462	1.32136964	1.61398797	1.69824150	1.10627069	2.16422260	3.96789353	0.86507893	2.87928883	0.54355353	2.64941881	1.86280987	8.49656164	0.90732027	1.29618968
936.400000	128	0	0	28.7	1.212158	4095.000000	3	1.96833369	0.65051264	2.12709196	0.92268174	0.61314067	0.17118983	2.36023758	0.89979579	0.74177877	1.17505431	1.13883917	0.17994824	0.58338442	0.22527875	0.81434971	0.35579877	2.24963192	1.40155297	1.32136964	1.61405422	1.69838034	1.10632527	2.16434801	3.96800779	0.86509959	2.87894586	0.54355435	2.64943091	1.86317273	8.49823757	0.90862026	1.29621687
937.000000	128	0	0	28.7	1.214600	4095.000000	3	1.96841892	0.65051132	2.12713863	0.92266983	0.61327309	0.17121063	2.36036546	0.89981483	0.74180838	1.17503855	1.13891085	0.17994546	0.58337937	0.22527875	0.81436130	0.35581440	2.24973384	1.40159588	1.32141135	1.61412167	1.69840011	1.10630806	2.16486260	3.96812000	0.86512790	2.87913096	0.54355332	2.64975128	1.86336604	8.49900149	0.90983365	1.29625169
937.500000	128	0	0	28.7	1.212158	4095.000000	3	1.96858797	0.65053913	2.12714777	0.92268174	0.61338187	0.17122959	2.36035081	0.89981483	0.74187136	1.17509201	1.13896318	0.17995517	0.58340757	0.22528130	0.81435045	0.35581955	2.24973706	1.40170037	1.32139958	1.61428575	1.69837910	1.10638252	2.16516717	3.96816220	0.86515621	2.87931049	0.54357255	2.64959905	1.86329086	8.50063177	0.91106900	1.29629777
938.000000	128	0	0	28.8	1.212769	4095.000000	3	1.96851733	0.65055303	2.12711986	0.92271324	0.61352248	0.17125269	2.36049222	0.89982317	0.74188029	1.17511179	1.13896258	0.17995394	0.58339852	0.22527795	0.81442619	0.35582399	2.24986312	1.40176757	1.32149006	1.61452322	1.69841247	1.10638756	2.16541603	3.96857607	0.86517967	2.87936637	0.54360342	2.64986466	1.86336962	8.49934792	0.91226142	1.29630640
938.600000	128	0	0	28.8	1.212158	4095.000000	3	1.96854559	0.65056340	2.12712494	0.92273045	0.61363107	0.17126706	2.36042405	0.89981718	0.74192518	1.17512415	1.13902580	0.17996010	0.58339663	0.22528834	0.81446739	0.35582097	2.24975744	1.40185271	1.32147627	1.61453782	1.69843266	1.10642138	2.16593242	3.96874184	0.86519039	2.87948933	0.54360772	2.65004685	1.86351372	8.49727276	0.91331451	1.29633856
939.200000	128	0	0	28.7	1.210938	4095.000000	6	1.96864448	0.65056274	2.12725279	0.92271245	0.61377988	0.17128618	2.36045729	0.89982213	0.74192612	1.17517607	1.13903608	0.17996148	0.58339095	0.22527843	0.81445678	0.35583500	2.24874382	1.39978893	1.32069172	1.61097448	1.69593920	1.10508615	2.14780295	3.96278799	0.86314188	2.86775530	0.54288276	2.63105277	1.85431756	8.48053699	0.87466002	1.29279120
939.700000	128	0	0	28.7	1.212769	4095.000000	6	1.96176139	0.64886969	2.12045366	0.92084119	0.59479855	0.17013711	2.35746991	0.89906695	0.73867121	1.17273005	1.13530375	0.17966836	0.58272882	0.22496816	0.81149352	0.35511129	2.24230393	1.39285780	1.31892214	1.60453981	1.69456702	1.10437050	2.12894194	3.96076211	0.86282276	2.86833324	0.54271210	2.62939351	1.85333187	8.47913777	0.86001438	1.29246429
940.300000	128	0	0	28.8	1.213989	4095.000000	6	1.96136480	0.64881106	2.12049311	0.92084674	0.59358099	0.16980453	2.35746372	0.89905522	0.73843626	1.17242361	1.13494854	0.17963232	0.58266845	0.22494977	0.81125544	0.35507083	2.24155878	1.39241674	1.31880929	1.60392025	1.69447656	1.10426799	2.12553605	3.96078470	0.86276419	2.86887792	0.54270965	2.62974915	1.85329848	8.47738464	0.85463512	1.29247885
940.800000	131	0	0	28.8	1.213379	4095.000000	6	1.96134133	0.64882451	2.12059477	0.92091151	0.59360325	0.16967104	2.35756500	0.89908937	0.73839241	1.17239924	1.13503183	0.17962708	0.58266550	0.22494370	0.81120989	0.35507917	2.24113446	1.39228479	1.31876798	1.60344561	1.69445271	1.10421200	2.12444991	3.96069638	0.86273847	2.86941645	0.54267756	2.62949016	1.85288929	8.48079900	0.85110026	1.29225355
941.400000	131	0	0	28.7	1.212158	4095.000000	6	1.96111280	0.64878351	2.12048856	0.92087926	0.59328254	0.16955207	2.35744740	0.89905078	0.73827285	1.17232858	1.13484745	0.17960891	0.58263037	0.22493202	0.81107647	0.35504811	2.24100835	1.39204367	1.31871156	1.60325304	1.69438199	1.10415631	2.12317541	3.96060909	0.86269696	2.86941088	0.54264384	2.62928614	1.85272146	8.47600781	0.84867479	1.29221451
942.000000	131	0	0	28.8	1.212769	4095.000000	6	1.96117990	0.64878527	2.12050070	0.92086234	0.59313673	0.16948045	2.35750648	0.89907894	0.73823323	1.17227860	1.13483327	0.17960352	0.58263963	0.22492595	0.81104890	0.35505095	2.24076846	1.39196739	1.31865245	1.60298756	1.69428949	1.10409973	2.12225496	3.96043554	0.86266004	2.86953057	0.54264854	2.62918319	1.85267071	8.47693490	0.84678481	1.29215762
942.500000	131	0	0	28.8	1.213989	4095.000000	6	1.96115034	0.64876852	2.12054773	0.92089089	0.59304306	0.16941800	2.35760551	0.89904661	0.73824589	1.17226039	1.13484292	0.17959720	0.58262491	0.22492387	0.81101936	0.35504119	2.24046929	1.39196039	1.31864305	1.60286522	1.69430306	1.10406122	2.12174680	3.96052693	0.86269212	2.86951387	0.54264139	2.62915224	1.85251758	8.47543500	0.84535331	1.29215034
943.100000	131	0	0	28.7	1.213379	4095.000000	6	1.96101520	0.64876962	2.12069594	0.92088031	0.59300323	0.16936715	2.35760551	0.89898092	0.73816735	1.17224959	1.13479977	0.17959351	0.58262259	0.22491875	0.81098613	0.35504900	2.24074335	1.39184667	1.31860913	1.60270251	1.69431662	1.10408433	2.12136373	3.96054953	0.86261650	2.86954727	0.54262565	2.62914908	1.85242589	8.47626344	0.84422226	1.29208716
943.600000	131	0	0	28.7	1.214600	4095.000000	6	1.96105086	0.64876499	2.12056443	0.92089697	0.59296847	0.16932699	2.35769329	0.89907321	0.73814860	1.17225854	1.13486465	0.17958396	0.58260408	0.22491651	0.81098515	0.35504279	2.24067069	1.39196599	1.31867596	1.60268644	1.69424920	1.10404878	2.12113959	3.96031232	0.86263254	2.86969341	0.54260767	2.62925077	1.85235824	8.47668540	0.84331480	1.29208385
944.200000	131	0	0	28.8	1.212769	4095.000000	6	1.96088899	0.64877778	2.12053104	0.92088745	0.59297949	0.16930165	2.35755993	0.89907373	0.73810359	1.17228785	1.13487642	0.17958150	0.58261986	0.22491843	0.81095192	0.35504492	2.24061513	1.39194430	1.31863466	1.60257431	1.69424057	1.10409351	2.12088108	3.96073951	0.86264374	2.86985974	0.54259071	2.62918319	1.85238005	8.47668848	0.84258178	1.29208087
944.700000	131	0	0	28.8	1.212769	4095.000000	6	1.96085802	0.64874934	2.12056847	0.92091944	0.59298839	0.16926897	2.35757907	0.89905391	0.73812375	1.17223725	1.13483327	0.17958119	0.58258620	0.22491203	0.81094601	0.35503693	2.24059269	1.39191525	1.31861048	1.60241868	1.69423152	1.10406774	2.12058011	3.96093670	0.86261370	2.86986740	0.54257804	2.62910108	1.85230972	8.47807474	0.84184686	1.29204581
945.300000	131	0	0	28.8	1.212158	4095.000000	6	1.96084770	0.64874802	2.12050323	0.92090331	0.59293478	0.16924745	2.35762014	0.89905626	0.73810687	1.17225576	1.13475633	0.17957611	0.58260682	0.22491140	0.81090417	0.35504297	2.24066695	1.39187886	1.31864742	1.60226345	1.69424262	1.10407248	2.12037375	3.96030308	0.86263891	2.87001425	0.54259296	2.62909098	1.85222917	8.47739081	0.84124661	1.29197106
945.800000	131	0	0	28.8	1.213989	4095.000000	6	1.96086131	0.64875948	2.12065041	0.92089829	0.59294389	0.16922164	2.35753799	0.89908337	0.73805038	1.17225021	1.13480853	0.17957364	0.58260324	0.22491140	0.81090393	0.35503463	2.24064077	1.39187851	1.31869678	1.60209648	1.69422782	1.10405915	2.12022557	3.96072822	0.86265673	2.87036646	0.54255781	2.62912824	1.85223317	8.47734768	0.84070459	1.29202729
946.400000	131	0	0	28.8	1.212769	4095.000000	6	1.96085990	0.64875111	2.12048097	0.92091072	0.59298712	0.16920241	2.35765840	0.89914568	0.73807476	1.17228415	1.13476628	0.17957256	0.58260219	0.22490708	0.81089630	0.35504332	2.24066000	1.39180224	1.31870014	1.60214469	1.69427633	1.10402212	2.12008498	3.96030102	0.86264094	2.87029685	0.54257865	2.62891983	1.85214416	8.47758797	0.84021370	1.29199289
947.000000	131	0	0	28.8	1.212158	4095.000000	6	1.96081580	0.64875265	2.12052700	0.92091680	0.59296000	0.16918577	2.35751098	0.89913239	0.73806749	1.17223232	1.13475240	0.17956764	0.58260219	0.22490980	0.81089285	0.35504173	2.24053499	1.39177984	1.31868167	1.60209413	1.69408065	1.10404967	2.11991963	3.96022606	0.86261650	2.87050986	0.54257947	2.62898803	1.85204670	8.47593081	0.83981151	1.29196146
947.500000	131	0	0	28.8	1.213379	4095.000000	6	1.96081533	0.64875309	2.12054318	0.92089353	0.59298055	0.16917783	2.35756725	0.89909172	0.73810336	1.17224898	1.13484172	0.17957472	0.58260534	0.22491475	0.81091229	0.35504723	2.24047142	1.39179209	1.31859805	1.60198517	1.69410532	1.10400524	2.11986401	3.96002276	0.86262719	2.87035045	0.54257559	2.62900635	1.85188961	8.47565980	0.83940216	1.29199355
948.100000	131	0	0	28.8	1.213379	4095.000000	6	1.96082471	0.64873986	2.12056999	0.92091257	0.59296551	0.16916439	2.35780358	0.89906877	0.73805695	1.17223694	1.13484232	0.17956302	0.58261313	0.22491012	0.81087907	0.35504066	2.24053660	1.39180783	1.31859033	1.60193266	1.69407037	1.10399221	2.11972496	3.95981434	0.86260402	2.87036229	0.54255740	2.62887625	1.85189184	8.47615256	0.83904633	1.29196444
948.600000	131	0	0	28.8	1.213379	4095.000000	6	1.96097297	0.64872752	2.12055482	0.92091812	0.59295640	0.16915081	2.35768598	0.89902993	0.73802437	1.17224497	1.13487249	0.17956255	0.58260450	0.22490740	0.81089482	0.35504013	2.24025669	1.39184072	1.31858462	1.60191267	1.69410490	1.10399339	2.11984581	3.95986260	0.86262032	2.87047297	0.54255556	2.62899498	1.85180952	8.47423415	0.83871991	1.29192872
949.200000	131	0	0	28.8	1.213379	4095.000000	6	1.96085615	0.64871937	2.12060489	0.92085388	0.59299242	0.16913661	2.35752505	0.89905235	0.73799530	1.17228168	1.13484473	0.17956240	0.58258158	0.22490068	0.81088965	0.35504013	2.24043136	1.39177739	1.31867865	1.60182528	1.69406626	1.10406122	2.11949847	3.96024147	0.86258900	2.87019801	0.54253656	2.62893688	1.85178683	8.47549659	0.83838328	1.29197337
949.700000	131	0	0	28.8	1.213379	4095.000000	7	1.96071727	0.64872774	2.12061602	0.92088190	0.59297102	0.16912409	2.35767247	0.89898822	0.73802788	1.17230822	1.13497238	0.17955994	0.58256980	0.22490548	0.81086651	0.35503800	2.24083577	1.39237614	1.31885026	1.60312245	1.69619721	1.10516648	2.13248033	3.96577582	0.86459673	2.88096872	0.54321820	2.64774440	1.86055052	8.49687390	0.85719692	1.29553465
950.300000	131	0	0	28.8	1.215210	4095.000000	7	1.96762281	0.65041996	2.12727410	0.92271748	0.61057276	0.17024911	2.36050856	0.89983204	0.74115476	1.17455250	1.13834713	0.17984395	0.58326447	0.22522820	0.81374248	0.35576255	2.24816643	1.40093253	1.32140731	1.61171411	1.69811668	1.10614730	2.15683087	3.96827750	0.86503915	2.88206851	0.54338729	2.65045459	1.86208703	8.50151982	0.87912691	1.29593275
950.900000	131	0	0	28.8	1.213379	4095.000000	7	1.96840903	0.65057444	2.12762725	0.92281674	0.61388698	0.17068101	2.36057560	0.89989334	0.74156823	1.17494800	1.13900432	0.17989432	0.58334402	0.22526035	0.81415804	0.35582772	2.24937286	1.40175560	1.32161384	1.61298452	1.69837580	1.10626357	2.16230375	3.96836295	0.86512790	2.88194683	0.54345231	2.65108800	1.86274276	8.50574238	0.89439642	1.29616482
951.400000	131	0	0	28.8	1.212769	4095.000000	7	1.96849709	0.65058150	2.12765821	0.92286703	0.61491819	0.17089106	2.36077788	0.89984430	0.74172637	1.17513281	1.13917857	0.17991912	0.58337074	0.22526867	0.81433318	0.35584885	2.25003855	1.40211028	1.32161956	1.61348559	1.69861394	1.10637243	2.16471703	3.96880671	0.86519600	2.88144899	0.54348257	2.65114664	1.86306668	8.50645472	0.90340616	1.29624804
952.000000	131	0	0	28.8	1.212769	4095.000000	7	1.96857573	0.65058768	2.12771656	0.92282812	0.61516960	0.17101184	2.36067984	0.89986491	0.74178206	1.17517978	1.13930019	0.17992836	0.58339600	0.22528051	0.81438622	0.35585453	2.25024457	1.40213139	1.32170029	1.61387675	1.69850888	1.10632823	2.16577491	3.96882421	0.86521666	2.88105050	0.54347725	2.65090319	1.86298659	8.50276086	0.90815788	1.29619366
952.500000	131	0	0	28.8	1.212158	4095.000000	7	1.96844811	0.65056693	2.12748568	0.92278709	0.61497243	0.17108157	2.36074520	0.89989282	0.74179710	1.17518906	1.13917524	0.17992975	0.58338905	0.22527635	0.81438055	0.35584157	2.25032934	1.40198078	1.32166531	1.61389805	1.69845820	1.10633773	2.16565097	3.96854724	0.86513402	2.88081704	0.54350629	2.65030359	1.86292485	8.50006870	0.90954202	1.29605475
953.100000	131	0	0	28.8	1.212769	4095.000000	7	1.96830921	0.65052831	2.12725279	0.92272648	0.61419758	0.17110129	2.36068773	0.89989673	0.74171626	1.17512075	1.13908297	0.17992852	0.58336359	0.22526707	0.81432849	0.35581120	2.24999563	1.40167328	1.32159736	1.61349860	1.69825345	1.10623302	2.16471136	3.96817250	0.86511617	2.87993019	0.54348584	2.64963345	1.86256651	8.50172716	0.90827116	1.29587639
953.600000	131	0	0	28.8	1.214600	4095.000000	7	1.96794856	0.65043563	2.12676222	0.92264469	0.61305340	0.17108615	2.36051757	0.89980492	0.74156894	1.17499868	1.13882404	0.17991773	0.58334255	0.22525715	0.81418912	0.35578155	2.24956165	1.40121704	1.32140832	1.61295969	1.69798611	1.10612862	2.16290605	3.96817147	0.86492617	2.87928464	0.54343002	2.64836246	1.86196897	8.49780771	0.90527993	1.29573286
954.200000	131	0	0	28.8	1.213379	4095.000000	7	1.96758562	0.65034074	2.12644725	0.92251051	0.61170376	0.17104135	2.36030800	0.89978953	0.74137675	1.17490103	1.13865588	0.17989802	0.58329456	0.22524388	0.81403250	0.35573379	2.24927256	1.40066704	1.32127076	1.61245048	1.69790290	1.10606812	2.16088323	3.96727597	0.86484049	2.87816720	0.54338565	2.64722703	1.86132332	8.49600827	0.90132498	1.29553432
954.700000	131	0	0	28.8	1.214600	4095.000000	7	1.96715357	0.65024873	2.12605727	0.92239274	0.61029535	0.17097836	2.36021279	0.89967712	0.74118248	1.17471069	1.13844571	0.17988215	0.58324869	0.22522228	0.81387071	0.35569899	2.24878672	1.40010736	1.32106562	1.61185829	1.69761666	1.10590501	2.15869087	3.96710617	0.86473773	2.87737551	0.54335519	2.64615763	1.86053398	8.49619066	0.89714727	1.29532254
955.300000	131	0	0	28.8	1.215210	4095.000000	7	1.96664915	0.65013355	2.12554771	0.92230251	0.60894556	0.17090160	2.35983145	0.89960905	0.74098165	1.17456362	1.13812822	0.17987106	0.58320618	0.22520949	0.81366185	0.35565354	2.24818305	1.39962306	1.32093683	1.61125210	1.69741365	1.10583176	2.15632177	3.96640440	0.86459062	2.87661756	0.54331511	2.64510524	1.86029581	8.49209609	0.89313346	1.29513532
955.900000	131	0	0	28.8	1.212158	4095.000000	7	1.96644733	0.65005854	2.12530793	0.92222550	0.60772747	0.17082425	2.35969572	0.89958844	0.74081914	1.17444251	1.13788395	0.17985227	0.58318199	0.22518518	0.81348555	0.35561928	2.24779337	1.39914837	1.32061809	1.61071658	1.69720777	1.10569714	2.15432045	3.96620275	0.86444581	2.87617168	0.54324723	2.64408572	1.85975299	8.48918699	0.88940332	1.29497693
956.400000	131	0	0	28.8	1.212158	4095.000000	7	1.96606160	0.64998817	2.12500279	0.92215327	0.60674708	0.17075622	2.35958420	0.89953863	0.74069843	1.17436188	1.13764516	0.17982824	0.58313843	0.22517302	0.81333591	0.35558253	2.24734804	1.39873211	1.32057405	1.61013083	1.69710401	1.10558388	2.15224706	3.96599082	0.86436347	2.87581937	0.54320819	2.64320764	1.85938582	8.48967482	0.88598327	1.29473972
957.000000	131	0	0	28.8	1.212769	4095.000000	7	1.96578835	0.64992353	2.12454517	0.92206913	0.60583558	0.17068621	2.35943215	0.89953342	0.74052679	1.17421361	1.13751912	0.17981961	0.58310140	0.22515927	0.81322251	0.35555324	2.24716050	1.39837774	1.32053573	1.60966566	1.69690146	1.10558951	2.15063356	3.96552279	0.86427731	2.87563033	0.54319939	2.64260486	1.85892362	8.48862512	0.88291129	1.29467081
957.500000	131	0	0	28.8	1.213379	4095.000000	7	1.96543848	0.64987125	2.12430550	0.92200537	0.60505120	0.17062292	2.35928856	0.89952612	0.74038028	1.17407770	1.13730879	0.17980836	0.58307846	0.22514679	0.81310025	0.35552981	2.24674583	1.39806418	1.32046479	1.60937765	1.69676396	1.10546144	2.14913195	3.96525537	0.86417229	2.87507444	0.54316628	2.64192541	1.85860750	8.48780403	0.88022113	1.29448399
958.100000	131	0	0	28.8	1.213989	4095.000000	7	1.96517142	0.64982206	2.12427206	0.92192971	0.60437427	0.17056500	2.35923506	0.89954802	0.74027934	1.17396374	1.13716616	0.17979235	0.58306563	0.22513624	0.81299525	0.35550957	2.24627714	1.39772154	1.32035521	1.60899408	1.69660260	1.10542141	2.14780193	3.96535925	0.86412438	2.87523973	0.54312621	2.64136167	1.85832491	8.48710959	0.87779611	1.29439025
958.600000	131	0	0	28.8	1.212769	4095.000000	7	1.96490204	0.64975192	2.12403597	0.92186886	0.60381148	0.17050799	2.35919790	0.89952768	0.74014811	1.17390475	1.13708427	0.17978880	0.58303091	0.22512904	0.81290184	0.35547779	2.24612718	1.39739861	1.32031117	1.60861729	1.69657091	1.10534285	2.14640515	3.96494478	0.86405301	2.87502004	0.54309064	2.64101257	1.85814413	8.48581356	0.87566145	1.29429751
959.200000	131	0	0	28.8	1.212158	4095.000000	7	1.96474269	0.64972457	2.12393161	0.92183500	0.60329524	0.17046473	2.35914328	0.89951490	0.74009225	1.17380685	1.13691508	0.17977710	0.58302481	0.22511561	0.81279513	0.35545046	2.24600936	1.39713785	1.32017168	1.60836403	1.69649970	1.10530076	2.14535201	3.96479875	0.86400306	2.87474459	0.54308450	2.64054359	1.85783840	8.48664360	0.87369053	1.29415080
959.800000	131	0	0	28.8	1.213379	4095.000000	7	1.96465996	0.64969369	2.12376444	0.92181198	0.60280266	0.17041629	2.35909993	0.89950212	0.74000446	1.17370989	1.13677913	0.17976370	0.58300041	0.22510553	0.81272021	0.35543697	2.24569075	1.39701293	1.32018277	1.60803375	1.69640422	1.10527141	2.14432597	3.96441624	0.86393731	2.87433042	0.54304791	2.63998842	1.85775316	8.48272285	0.87195139	1.29409516
960.300000	0	0	0	28.8	1.212158	4095.000000	0	1.96444281	0.64966678	2.12357601	0.92175908	0.60239430	0.17037457	2.35881166	0.89945336	0.73994579	1.17368364	1.13672898	0.17976339	0.58298021	0.22509961	0.81267389	0.35542738	2.24556653	1.39684380	1.32008699	1.60778804	1.69627993	1.10531469	2.14324266	3.96439259	0.86388048	2.87417007	0.54305016	2.63969280	1.85713874	8.47908847	0.86924061	1.29361604
960.900000	0	0	0	28.8	1.212769	4095.000000	0	1.96351057	0.64942618	2.12297691	0.92162524	0.60119379	0.17030656	2.35876381	0.89941268	0.73980638	1.17360891	1.13673412	0.17976015	0.58300798	0.22509066	0.81264629	0.35542188	2.24546159	1.39698240	1.32002548	1.60789772	1.69616059	1.10524503	2.14097095	3.96365649	0.86364426	2.87288206	0.54292997	2.63664422	1.85607276	8.47610020	0.86327714	1.29317444
961.400000	0	0	0	28.8	1.210327	4095.000000	0	1.96321134	0.64935980	2.12267159	0.92153901	0.60025032	0.17022053	2.35877620	0.89938348	0.73972847	1.17355549	1.13662537	0.17974537	0.58298526	0.22509418	0.81260464	0.35542490	2.24528117	1.39699714	1.31996196	1.60773497	1.69601244	1.10522280	2.13998984	3.96333167	0.86366184	2.87297264	0.54294796	2.63697178	1.85605894	8.47528411	0.86181972	1.29328036
962.000000	0	0	0	28.8	1.210327	4095.000000	0	1.96351339	0.64937237	2.12267564	0.92157445	0.60021815	0.17018707	2.35877788	0.89937148	0.73972917	1.17350208	1.13667401	0.17974521	0.58299220	0.22509082	0.81260341	0.35543377	2.24516500	1.39685643	1.31993743	1.60774362	1.69608075	1.10524977	2.13932496	3.96363387	0.86361878	2.87301097	0.54293529	2.63715490	1.85603129	8.47685173	0.86094425	1.29336312
962.500000	0	0	0	28.8	1.213989	4095.000000	0	1.96357070	0.64942970	2.12273539	0.92155144	0.60022561	0.17016889	2.35875424	0.89937200	0.73968295	1.17357340	1.13654744	0.17974213	0.58296043	0.22508970	0.81257779	0.35542082	2.24501351	1.39677293	1.31995423	1.60758914	1.69611779	1.10520086	2.13904285	3.96386620	0.86362209	2.87336359	0.54293508	2.63721954	1.85597689	8.47755408	0.86028436	1.29339225
963.100000	0	0	0	28.8	1.213379	4095.000000	0	1.96360265	0.64942772	2.12281690	0.92162047	0.60026075	0.17015025	2.35872046	0.89933836	0.73969961	1.17355766	1.13653596	0.17974075	0.58296401	0.22509034	0.81257582	0.35541336	2.24508952	1.39683082	1.31997070	1.60760840	1.69602191	1.10516351	2.13878831	3.96409751	0.86364477	2.87368559	0.54295429	2.63714476	1.85611022	8.47866015	0.85981485	1.29340350
963.700000	0	0	0	28.8	1.212769	4095.000000	0	1.96364023	0.64945771	2.12278349	0.92158503	0.60027630	0.17013971	2.35872102	0.89932089	0.73967426	1.17354283	1.13655167	0.17973982	0.58295496	0.22508730	0.81254674	0.35541088	2.24512003	1.39674837	1.31990987	1.60759543	1.69601821	1.10514365	2.13845424	3.96413041	0.86361088	2.87369953	0.54295245	2.63730318	1.85604734	8.47848760	0.85945271	1.29341343
964.200000	0	0	0	28.8	1.212158	4095.000000	0	1.96367077	0.64944249	2.12281083	0.92164243	0.60034042	0.17013344	2.35874861	0.89941216	0.73967426	1.17354839	1.13641485	0.17973813	0.58295538	0.22509098	0.81253023	0.35541904	2.24512110	1.39678802	1.31992735	1.60751642	1.69599640	1.10517833	2.13854298	3.96426921	0.86362694	2.87382430	0.54294407	2.63724932	1.85607989	8.47807165	0.85911250	1.29346739
964.800000	0	0	0	28.8	1.213379	4095.000000	0	1.96378776	0.64944316	2.12304780	0.92163899	0.60036427	0.17012809	2.35885558	0.89940303	0.73963977	1.17349745	1.13632877	0.17973705	0.58294991	0.22508410	0.81251890	0.35541354	2.24502689	1.39668417	1.31990819	1.60752389	1.69592233	1.10520175	2.13828086	3.96442446	0.86361700	2.87377760	0.54294428	2.63711181	1.85626584	8.47960311	0.85882012	1.29350447
965.300000	0	0	0	28.9	1.213989	4095.000000	0	1.96392025	0.64946124	2.12296475	0.92165724	0.60041583	0.17012412	2.35880097	0.89941477	0.73962311	1.17348448	1.13646106	0.17973489	0.58294318	0.22507914	0.81249401	0.35540786	2.24498460	1.39666522	1.31996028	1.60743271	1.69593961	1.10514514	2.13823292	3.96439979	0.86365700	2.87391701	0.54294326	2.63723918	1.85610754	8.47774508	0.85864360	1.29356770
965.900000	0	0	0	28.8	1.213379	4095.000000	0	1.96401188	0.64946940	2.12291817	0.92165645	0.60046695	0.17012458	2.35899013	0.89943328	0.73967661	1.17347676	1.13650213	0.17973305	0.58294970	0.22508234	0.81250362	0.35540342	2.24506650	1.39668382	1.31990920	1.60738122	1.69593591	1.10514306	2.13809575	3.96419415	0.86364044	2.87368908	0.54293917	2.63739571	1.85609327	8.47756024	0.85846609	1.29358790
966.400000	0	0	0	28.8	1.212769	4095.000000	0	1.96401047	0.64949520	2.12296121	0.92162920	0.60049102	0.17012519	2.35899858	0.89940225	0.73965479	1.17347522	1.13639370	0.17972750	0.58295307	0.22508554	0.81249845	0.35540413	2.24493536	1.39671258	1.31991760	1.60741934	1.69599187	1.10513980	2.13814012	3.96423836	0.86366184	2.87379851	0.54296819	2.63733234	1.85621233	8.47941204	0.85828225	1.29355214
967.000000	0	0	0	28.8	1.212158	4095.000000	0	1.96403913	0.64948726	2.12297083	0.92166914	0.60050189	0.17012366	2.35886008	0.89936627	0.73964986	1.17347058	1.13639823	0.17973582	0.58295728	0.22508474	0.81250535	0.35541389	2.24491555	1.39670943	1.31987828	1.60739222	1.69589188	1.10512824	2.13798511	3.96430417	0.86367917	2.87361450	0.54293672	2.63730255	1.85630420	8.47797307	0.85809081	1.29360379
967.500000	0	0	0	28.8	1.212158	4095.000000	0	1.96407156	0.64950049	2.12291209	0.92169057	0.60052511	0.17012382	2.35895861	0.89936392	0.73962639	1.17343199	1.13638162	0.17973412	0.58295749	0.22507978	0.81245903	0.35540981	2.24486149	1.39662347	1.31989206	1.60750188	1.69586720	1.10518871	2.13818193	3.96443886	0.86366388	2.87357128	0.54294264	2.63727594	1.85631802	8.47918092	0.85796591	1.29355942
968.100000	0	0	0	28.9	1.212158	4095.000000	0	1.96406545	0.64950248	2.12305843	0.92167972	0.60054130	0.17011557	2.35899914	0.89932898	0.73965619	1.17346904	1.13640609	0.17973551	0.58295223	0.22507978	0.81247652	0.35540733	2.24481064	1.39662207	1.31986484	1.60745943	1.69594537	1.10517092	2.13830635	3.96462291	0.86369191	2.87332456	0.54293508	2.63733867	1.85617398	8.48211233	0.85781411	1.29352135
968.700000	0	0	0	28.9	1.212769	4095.000000	0	1.96416319	0.64951372	2.12309894	0.92166412	0.60057709	0.17011419	2.35849473	0.89939130	0.73964423	1.17347522	1.13646045	0.17972919	0.58295875	0.22508522	0.81246937	0.35540324	2.24483419	1.39655541	1.31993037	1.60751131	1.69599969	1.10517359	2.13809269	3.96488411	0.86366694	2.87363262	0.54293672	2.63744451	1.85621991	8.48140630	0.85770598	1.29351639
969.200000	0	0	0	28.9	1.212769	4095.000000	0	1.96413124	0.64951835	2.12332177	0.92168343	0.60061353	0.17010732	2.35875255	0.89934019	0.73961959	1.17346348	1.13646559	0.17972842	0.58295517	0.22507994	0.81247036	0.35540981	2.24487755	1.39664207	1.31991928	1.60741895	1.69595854	1.10514276	2.13826556	3.96424762	0.86365573	2.87383058	0.54295818	2.63732410	1.85630509	8.48135389	0.85756081	1.29358591
969.800000	128	0	0	28.9	1.213989	4095.000000	1	1.96411479	0.64951262	2.12325694	0.92168634	0.60059669	0.17010793	2.35888485	0.89934384	0.73963719	1.17347305	1.13640458	0.17973212	0.58296043	0.22508186	0.81245705	0.35539455	2.24488237	1.39662558	1.31978621	1.60742563	1.69586802	1.10515492	2.13806567	3.96450158	0.86366057	2.87410942	0.54299088	2.63761499	1.85616417	8.48089456	0.85740118	1.29352698
970.400000	128	0	0	28.9	1.213379	4095.000000	1	1.96390146	0.64948153	2.12311565	0.92161095	0.60003584	0.17006561	2.35864897	0.89938452	0.73948819	1.17331127	1.13629343	0.17971225	0.58290026	0.22506171	0.81222843	0.35534005	2.24438731	1.39572944	1.31973950	1.60656351	1.69552654	1.10483038	2.13459453	3.96307369	0.86308126	2.87072220	0.54276462	2.63144974	1.85340090	8.47567520	0.85152262	1.29230946
970.900000	128	0	0	28.9	1.212158	4095.000000	1	1.96163043	0.64891356	2.12090840	0.92100881	0.59499652	0.16967349	2.35765221	0.89912065	0.73844517	1.17259426	1.13517065	0.17961553	0.58268170	0.22495345	0.81127095	0.35511821	2.24184633	1.39278219	1.31890098	1.60348836	1.69451850	1.10424755	2.12562173	3.96143075	0.86276164	2.86980128	0.54264119	2.62979464	1.85272280	8.47393244	0.84795484	1.29214968
971.400000	128	0	0	28.9	1.212769	4095.000000	1	1.96136667	0.64885889	2.12068430	0.92093398	0.59405571	0.16949374	2.35739508	0.89909641	0.73823065	1.17238936	1.13483930	0.17958796	0.58262470	0.22492834	0.81108829	0.35506266	2.24139470	1.39230334	1.31885631	1.60302050	1.69432649	1.10415927	2.12316022	3.96072924	0.86278023	2.86995092	0.54263219	2.62964050	1.85249399	8.47237799	0.84609774	1.29209377
972.000000	128	0	0	28.8	1.213379	4095.000000	1	1.96129628	0.64884170	2.12061248	0.92094191	0.59378345	0.16941540	2.35752111	0.89909172	0.73821119	1.17230945	1.13479495	0.17957934	0.58263984	0.22492003	0.81099623	0.35505787	2.24104255	1.39208462	1.31874951	1.60275034	1.69429936	1.10414031	2.12229798	3.96061114	0.86272294	2.87030799	0.54260665	2.62934867	1.85231951	8.47400941	0.84489012	1.29201769
972.600000	128	0	0	28.8	1.212158	4095.000000	1	1.96114049	0.64880599	2.12047844	0.92099506	0.59363144	0.16936547	2.35753068	0.89907216	0.73818189	1.17230143	1.13487581	0.17957226	0.58263080	0.22491987	0.81093888	0.35505557	2.24091645	1.39202548	1.31875858	1.60255392	1.69423810	1.10417201	2.12190267	3.96054439	0.86272294	2.87016460	0.54259582	2.62936256	1.85231684	8.47159016	0.84394201	1.29205044
973.100000	128	0	0	28.9	1.213379	4095.000000	1	1.96125217	0.64880533	2.12063676	0.92096307	0.59358184	0.16932302	2.35762014	0.89904922	0.73816899	1.17225638	1.13483297	0.17956517	0.58260808	0.22491475	0.81095906	0.35504882	2.24098698	1.39208637	1.31871727	1.60249081	1.69424838	1.10416934	2.12148770	3.96082578	0.86263483	2.87018409	0.54259888	2.62939667	1.85229370	8.47263036	0.84320568	1.29202960
973.700000	128	0	0	28.9	1.213379	4095.000000	1	1.96132303	0.64882054	2.12064940	0.92096016	0.59353266	0.16929218	2.35753011	0.89904166	0.73815423	1.17228970	1.13486797	0.17957133	0.58261229	0.22491667	0.81094848	0.35504279	2.24083898	1.39206397	1.31872667	1.60225953	1.69422166	1.10413913	2.12114617	3.96066660	0.86262439	2.87049246	0.54257886	2.62916171	1.85230349	8.47342142	0.84248955	1.29198726
974.300000	128	0	0	28.9	1.212158	4095.000000	1	1.96114330	0.64879166	2.12062664	0.92095936	0.59342476	0.16926394	2.35732700	0.89905496	0.73813172	1.17225114	1.13473339	0.17956810	0.58258557	0.22491012	0.81094158	0.35504066	2.24068137	1.39198314	1.31870283	1.60211686	1.69412998	1.10415098	2.12093672	3.96059060	0.86258696	2.87020845	0.54257600	2.62919013	1.85222472	8.47405559	0.84188227	1.29194857
974.800000	128	0	0	28.9	1.212769	4095.000000	1	1.96119257	0.64879453	2.12053964	0.92090649	0.59340484	0.16923798	2.35745472	0.89905078	0.73815094	1.17227983	1.13484383	0.17955747	0.58258074	0.22490900	0.81092312	0.35504297	2.24051416	1.39195339	1.31875992	1.60215449	1.69423399	1.10414298	2.12086894	3.96053515	0.86262465	2.87009221	0.54256047	2.62935561	1.85212235	8.47521636	0.84145429	1.29194493
975.400000	128	0	0	28.9	1.212158	4095.000000	1	1.96114283	0.64878968	2.12072072	0.92097100	0.59346991	0.16922088	2.35731800	0.89905834	0.73814251	1.17227829	1.13490659	0.17956471	0.58259483	0.22490852	0.81089802	0.35505113	2.24063222	1.39198489	1.31872130	1.60200085	1.69422906	1.10412106	2.12087754	3.96066865	0.86263229	2.87015625	0.54256231	2.62926593	1.85208453	8.47629731	0.84104274	1.29198098
976.000000	128	0	0	28.9	1.212158	4095.000000	1	1.96121932	0.64878461	2.12067115	0.92097179	0.59346037	0.16920287	2.35758469	0.89907373	0.73809562	1.17227613	1.13480671	0.17955470	0.58257632	0.22490772	0.81089162	0.35505237	2.24077968	1.39198803	1.31867898	1.60203926	1.69419452	1.10412195	2.12078648	3.96069330	0.86265622	2.87027388	0.54254800	2.62926150	1.85208408	8.47566288	0.84065916	1.29196543
976.500000	128	0	0	28.9	1.212158	4095.000000	1	1.96124419	0.64878042	2.12072224	0.92099770	0.59340420	0.16918974	2.35755206	0.89907529	0.73809797	1.17227366	1.13477232	0.17955593	0.58257379	0.22490740	0.81090368	0.35504013	2.24063650	1.39190021	1.31866219	1.60195931	1.69424057	1.10411099	2.12050626	3.96053412	0.86263178	2.87024395	0.54254535	2.62910929	1.85191320	8.47502853	0.84029048	1.29192938
977.000000	128	0	0	28.8	1.210938	4095.000000	1	1.96113955	0.64876654	2.12052851	0.92095566	0.59336457	0.16917294	2.35744178	0.89911596	0.73805038	1.17226903	1.13473279	0.17955378	0.58258431	0.22490420	0.81085519	0.35503321	2.24062421	1.39189076	1.31875220	1.60177786	1.69415629	1.10405737	2.12017651	3.96052283	0.86262643	2.87030869	0.54255086	2.62909413	1.85189896	8.47493615	0.83987749	1.29192144
977.600000	128	0	0	28.8	1.212769	4095.000000	1	1.96110623	0.64878064	2.12062816	0.92099241	0.59332875	0.16915768	2.35753349	0.89911388	0.73800514	1.17228909	1.13470745	0.17955131	0.58256938	0.22490244	0.81086824	0.35503001	2.24054034	1.39194465	1.31868134	1.60177629	1.69412011	1.10407100	2.11984480	3.96039241	0.86263025	2.87039848	0.54253656	2.62905940	1.85202000	8.47545348	0.83956820	1.29194493
978.100000	128	0	0	28.8	1.213379	4095.000000	1	1.96107526	0.64878020	2.12051890	0.92097866	0.59332620	0.16914623	2.35757006	0.89911414	0.73800280	1.17225515	1.13466159	0.17955070	0.58258053	0.22490340	0.81086873	0.35503374	2.24068939	1.39189006	1.31868033	1.60175161	1.69422906	1.10410240	2.12007487	3.96068816	0.86264043	2.87068321	0.54251265	2.62922613	1.85204982	8.47647287	0.83950875	1.29193203
978.700000	128	0	0	28.8	1.212769	4095.000000	1	1.96123387	0.64881525	2.12072932	0.92099294	0.59354326	0.16915539	2.35766347	0.89911570	0.73807171	1.17232395	1.13477895	0.17955578	0.58258242	0.22490628	0.81090417	0.35504066	2.24049279	1.39196704	1.31871492	1.60185428	1.69423234	1.10413528	2.12030851	3.96061730	0.86264374	2.87047923	0.54253840	2.62922045	1.85196081	8.47480683	0.83925671	1.29186555
979.300000	128	0	0	28.9	1.212158	4095.000000	1	1.96111046	0.64880511	2.12063220	0.92096888	0.59342158	0.16914348	2.35743896	0.89904818	0.73806492	1.17228076	1.13478137	0.17955070	0.58256496	0.22490932	0.81087562	0.35504066	2.24049439	1.39183792	1.31859066	1.60165913	1.69415465	1.10410151	2.11985137	3.96052899	0.86260046	2.87033862	0.54249835	2.62895519	1.85189406	8.47478220	0.83889840	1.29175839
979.800000	128	0	0	28.9	1.214600	4095.000000	1	1.96101802	0.64878483	2.12051789	0.92094800	0.59333998	0.16912073	2.35742096	0.89904974	0.73803351	1.17228631	1.13478589	0.17954577	0.58256875	0.22490276	0.81084682	0.35503410	2.24047142	1.39179524	1.31860947	1.60169871	1.69415259	1.10407129	2.11971940	3.96068406	0.86260046	2.87004279	0.54250734	2.62887247	1.85178327	8.47291045	0.83857126	1.29179642
980.400000	128	0	0	28.9	1.211548	4095.000000	1	1.96101426	0.64876323	2.12042837	0.92095090	0.59329801	0.16910745	2.35768485	0.89901663	0.73801640	1.17229341	1.13475301	0.17954715	0.58258326	0.22490260	0.81082763	0.35503392	2.24055316	1.39181728	1.31860510	1.60168107	1.69419781	1.10409558	2.11958037	3.96056904	0.86258645	2.86995370	0.54250121	2.62880237	1.85176769	8.47224873	0.83833340	1.29174384
981.000000	128	0	0	28.9	1.213989	4095.000000	3	1.96105884	0.64875904	2.12059933	0.92095725	0.59328890	0.16909967	2.35758976	0.89899604	0.73802132	1.17229371	1.13476870	0.17954176	0.58256075	0.22489844	0.81082418	0.35503498	2.24049974	1.39184177	1.31865145	1.60161759	1.69435733	1.10419423	2.12011988	3.96145026	0.86321703	2.87306044	0.54277157	2.63680134	1.85617755	8.48726699	0.84534475	1.29386535
981.500000	128	0	0	28.9	1.213379	4095.000000	3	1.96503790	0.64974464	2.12440836	0.92200114	0.60164615	0.16966799	2.35926716	0.89950030	0.73971204	1.17347398	1.13647646	0.17968391	0.58293182	0.22507115	0.81229790	0.35540804	2.24434129	1.39677819	1.32015454	1.60693440	1.69650341	1.10539206	2.13933976	3.96590852	0.86410883	2.87738947	0.54302502	2.64271283	1.85821912	8.49088532	0.85338227	1.29443828
982.000000	128	0	0	28.9	1.212158	4095.000000	3	1.96596424	0.64992596	2.12515536	0.92218502	0.60508283	0.17003826	2.35963545	0.89956706	0.74024178	1.17397238	1.13717673	0.17975137	0.58305132	0.22512968	0.81292082	0.35554028	2.24574162	1.39809051	1.32052262	1.60824725	1.69687964	1.10560286	2.14519700	3.96633649	0.86424137	2.87731966	0.54310311	2.64355261	1.85869769	8.48764353	0.85841860	1.29465922
982.600000	128	0	0	28.9	1.213379	4095.000000	3	1.96621729	0.65000913	2.12546203	0.92222048	0.60626805	0.17021641	2.35961293	0.89963852	0.74042395	1.17417500	1.13741637	0.17976955	0.58308814	0.22515319	0.81307831	0.35558200	2.24631195	1.39853683	1.32057136	1.60893233	1.69698626	1.10571138	2.14794995	3.96654330	0.86438514	2.87743484	0.54314379	2.64410478	1.85931749	8.48822691	0.86249072	1.29478511
983.200000	128	0	0	28.9	1.212769	4095.000000	3	1.96640263	0.65008877	2.12548941	0.92225673	0.60704626	0.17033972	2.35974528	0.89969172	0.74053829	1.17425994	1.13756597	0.17979219	0.58313633	0.22516135	0.81323311	0.35560579	2.24679994	1.39888630	1.32074182	1.60948820	1.69723371	1.10576534	2.14986955	3.96657828	0.86445116	2.87767707	0.54318059	2.64459543	1.85963818	8.49034489	0.86617802	1.29492591
983.700000	128	0	0	28.9	1.212158	4095.000000	3	1.96660493	0.65011943	2.12565367	0.92228425	0.60768893	0.17044013	2.35967431	0.89965338	0.74068106	1.17432389	1.13770470	0.17980205	0.58314369	0.22517670	0.81332038	0.35562567	2.24720390	1.39910059	1.32087463	1.60986596	1.69728229	1.10582079	2.15140399	3.96695695	0.86447513	2.87771477	0.54321473	2.64501942	1.85994240	8.49058267	0.86950480	1.29511875
984.300000	128	0	0	28.9	1.213379	4095.000000	3	1.96691829	0.65016532	2.12592036	0.92239168	0.60824534	0.17051456	2.35977794	0.89967399	0.74078579	1.17441965	1.13781170	0.17981468	0.58316873	0.22518102	0.81342293	0.35563756	2.24730303	1.39928995	1.32084100	1.61020364	1.69733994	1.10586379	2.15264125	3.96677275	0.86457787	2.87783695	0.54324233	2.64516882	1.86032217	8.48972423	0.87267859	1.29510185
984.800000	128	0	0	28.9	1.211548	4095.000000	3	1.96713475	0.65020614	2.12603293	0.92236257	0.60870083	0.17057676	2.35966474	0.89966303	0.74087785	1.17448020	1.13793262	0.17982546	0.58316263	0.22519334	0.81354867	0.35564751	2.24741234	1.39953064	1.32083327	1.61060280	1.69741035	1.10586705	2.15342574	3.96687257	0.86462274	2.87770430	0.54325235	2.64555412	1.86059878	8.48804479	0.87551457	1.29517873
985.400000	128	0	0	28.9	1.212769	4095.000000	3	1.96715404	0.65022004	2.12608465	0.92237448	0.60907480	0.17063592	2.35983539	0.89965834	0.74094243	1.17456825	1.13802755	0.17983517	0.58321671	0.22520037	0.81359281	0.35566934	2.24756936	1.39973973	1.32090388	1.61079178	1.69752154	1.10595542	2.15448022	3.96699708	0.86464849	2.87793260	0.54325357	2.64607559	1.86082760	8.48994037	0.87829917	1.29522313
986.000000	128	0	0	28.9	1.214600	4095.000000	3	1.96728864	0.65026219	2.12597157	0.92240677	0.60944459	0.17068514	2.35986074	0.89968624	0.74099810	1.17461274	1.13797797	0.17984241	0.58322091	0.22520533	0.81366086	0.35567431	2.24794023	1.39987187	1.32096440	1.61104496	1.69758537	1.10600376	2.15531882	3.96732331	0.86463421	2.87797169	0.54329671	2.64627276	1.86078514	8.49004844	0.88085535	1.29528709
986.500000	128	0	0	28.9	1.212158	4095.000000	3	1.96730229	0.65027432	2.12637574	0.92238586	0.60973791	0.17072641	2.35987989	0.89966225	0.74112329	1.17466496	1.13805657	0.17984841	0.58321397	0.22521029	0.81370845	0.35569296	2.24815839	1.39999242	1.32103838	1.61124462	1.69759484	1.10597025	2.15594541	3.96745608	0.86472498	2.87832920	0.54332493	2.64654691	1.86112752	8.49048385	0.88326557	1.29537325
987.100000	128	0	0	28.8	1.210327	4095.000000	3	1.96740206	0.65030632	2.12622968	0.92243455	0.61002529	0.17076891	2.36006408	0.89965573	0.74113127	1.17470945	1.13819564	0.17985627	0.58322028	0.22521637	0.81376689	0.35570148	2.24827793	1.40013408	1.32113086	1.61145729	1.69759854	1.10599279	2.15672698	3.96765575	0.86476501	2.87830476	0.54334210	2.64665696	1.86136132	8.49124667	0.88558702	1.29547367
987.600000	128	0	0	28.8	1.212769	4095.000000	3	1.96759880	0.65032816	2.12630017	0.92241576	0.61031230	0.17080453	2.36005225	0.89965104	0.74118013	1.17472706	1.13822648	0.17986043	0.58325353	0.22521557	0.81378958	0.35570947	2.24832671	1.40029261	1.32115339	1.61178147	1.69772662	1.10605536	2.15742394	3.96780397	0.86473340	2.87847654	0.54334558	2.64672058	1.86145744	8.49535913	0.88772405	1.29551145
988.200000	128	0	0	28.9	1.212158	4095.000000	3	1.96761951	0.65033941	2.12640566	0.92247451	0.61054293	0.17083388	2.35996550	0.89970815	0.74123087	1.17475951	1.13822165	0.17986058	0.58323417	0.22521941	0.81384507	0.35571568	2.24831438	1.40040792	1.32119173	1.61194772	1.69773280	1.10606337	2.15814634	3.96788323	0.86475533	2.87874262	0.54334210	2.64682619	1.86168815	8.49542095	0.88978163	1.29556945
988.700000	128	0	0	28.9	1.212769	4095.000000	3	1.96767882	0.65033147	2.12634176	0.92245996	0.61079313	0.17086583	2.36000944	0.89974310	0.74129218	1.17475920	1.13827184	0.17987106	0.58324006	0.22523060	0.81391609	0.35571710	2.24848754	1.40048105	1.32121325	1.61214471	1.69781311	1.10612358	2.15840984	3.96807264	0.86482749	2.87879710	0.54335478	2.64709404	1.86179457	8.49517058	0.89159284	1.29564635
989.300000	128	0	0	28.9	1.211548	4095.000000	3	1.96765717	0.65034780	2.12646145	0.92248642	0.61099766	0.17089931	2.36006971	0.89972954	0.74131920	1.17478793	1.13824614	0.17987568	0.58324659	0.22522868	0.81394938	0.35571959	2.24861782	1.40060129	1.32127177	1.61224558	1.69781559	1.10613129	2.15928548	3.96790176	0.86485044	2.87894866	0.54335539	2.64732056	1.86195287	8.49416925	0.89344254	1.29561950
989.800000	128	0	0	28.9	1.211548	4095.000000	3	1.96783605	0.65037869	2.12643761	0.92249172	0.61122047	0.17092836	2.36000662	0.89980596	0.74140095	1.17480184	1.13821741	0.17988199	0.58327036	0.22523556	0.81399920	0.35572775	2.24884195	1.40059953	1.32127850	1.61229562	1.69779746	1.10612417	2.15980197	3.96830324	0.86484177	2.87898218	0.54338483	2.64750892	1.86221315	8.49534058	0.89506482	1.29569772
990.400000	128	0	0	28.9	1.212769	4095.000000	3	1.96786053	0.65038289	2.12644826	0.92253644	0.61138448	0.17095833	2.35976950	0.89972797	0.74144935	1.17482656	1.13827577	0.17988400	0.58327563	0.22523540	0.81401918	0.35573929	2.24867466	1.40076795	1.32122637	1.61238389	1.69788849	1.10620366	2.16039946	3.96853283	0.86488843	2.87922317	0.54338933	2.64769730	1.86222433	8.49488005	0.89669817	1.29573518
991.000000	128	0	0	28.9	1.213379	4095.000000	3	1.96791984	0.65040341	2.12658419	0.92254121	0.61157213	0.17098692	2.35983652	0.89975379	0.74147919	1.17487909	1.13841637	0.17988754	0.58327983	0.22524148	0.81404927	0.35574160	2.24900657	1.40076655	1.32127984	1.61255570	1.69791814	1.10612447	2.16086056	3.96859152	0.86492796	2.87936777	0.54337952	2.64761711	1.86230708	8.49666366	0.89818055	1.29576435
991.500000	128	0	0	28.9	1.212769	4095.000000	3	1.96798010	0.65042636	2.12655883	0.92261108	0.61175036	0.17101108	2.35991481	0.89972328	0.74153769	1.17490628	1.13847353	0.17988954	0.58328026	0.22524916	0.81407320	0.35575687	2.24891005	1.40078694	1.32131953	1.61263373	1.69795768	1.10617934	2.16121045	3.96831457	0.86495218	2.87931957	0.54337154	2.64804100	1.86249852	8.49544877	0.89956471	1.29581208
992.100000	128	0	0	28.9	1.214600	4095.000000	3	1.96819667	0.65042349	2.12673077	0.92256026	0.61188265	0.17103600	2.35985173	0.89966981	0.74157669	1.17492019	1.13845992	0.17990063	0.58329667	0.22525603	0.81412573	0.35575882	2.24895831	1.40093499	1.32128724	1.61281621	1.69797540	1.10617993	2.16167997	3.96838869	0.86497335	2.87951448	0.54342470	2.64811420	1.86242963	8.49732533	0.90090339	1.29586313
992.600000	128	0	0	28.9	1.214600	4095.000000	3	1.96821598	0.65043739	2.12676425	0.92258435	0.61202934	0.17105527	2.36012491	0.89967894	0.74158867	1.17494738	1.13855911	0.17990479	0.58330488	0.22525331	0.81412943	0.35576326	2.24904572	1.40104436	1.32125866	1.61279532	1.69796922	1.10621078	2.16216558	3.96849165	0.86495142	2.87913376	0.54343922	2.64820204	1.86262645	8.49726658	0.90208466	1.29592678
993.200000	128	0	0	28.9	1.212769	4095.000000	3	1.96822398	0.65045571	2.12677440	0.92259467	0.61214469	0.17107698	2.36003028	0.89970372	0.74162368	1.17499126	1.13864137	0.17990710	0.58330972	0.22525363	0.81414324	0.35576557	2.24918944	1.40105983	1.32129498	1.61297940	1.69799146	1.10624815	2.16246926	3.96910945	0.86499350	2.87925879	0.54341918	2.64840193	1.86282016	8.49672550	0.90326630	1.29592512
993.700000	128	0	0	28.9	1.214600	4095.000000	3	1.96825977	0.65043960	2.12675056	0.92259811	0.61226133	0.17108646	2.36006464	0.89971415	0.74163778	1.17498848	1.13866344	0.17991019	0.58331182	0.22525699	0.81418838	0.35576948	2.24928758	1.40112630	1.32130742	1.61297388	1.69808249	1.10629590	2.16273277	3.96924435	0.86501823	2.87938384	0.54343104	2.64855217	1.86285148	8.49601445	0.90431935	1.29594733
994.300000	128	0	0	28.9	1.212158	4095.000000	3	1.96831674	0.65048506	2.12683780	0.92258567	0.61236682	0.17111077	2.35987876	0.89970398	0.74163426	1.17503113	1.13858723	0.17991126	0.58329877	0.22526371	0.81419677	0.35577214	2.24934121	1.40130005	1.32132054	1.61318438	1.69806025	1.10633862	2.16303860	3.96902706	0.86504399	2.87946977	0.54341939	2.64882085	1.86290606	8.49725112	0.90533332	1.29597186
994.900000	128	0	0	28.9	1.212158	4095.000000	3	1.96833369	0.65049764	2.12685404	0.92260261	0.61247123	0.17112882	2.35999310	0.89974206	0.74167279	1.17505523	1.13853703	0.17991126	0.58330235	0.22526195	0.81419430	0.35577516	2.24939216	1.40130251	1.32141034	1.61335705	1.69796469	1.10630777	2.16342236	3.96960274	0.86504603	2.87958015	0.54345170	2.64884823	1.86298346	8.49837364	0.90629427	1.29594601
995.400000	128	0	0	28.9	1.212769	4095.000000	3	1.96842457	0.65049212	2.12705036	0.92260631	0.61256921	0.17114411	2.36002408	0.89976814	0.74172754	1.17501290	1.13857211	0.17990818	0.58332781	0.22526003	0.81424610	0.35578475	2.24943293	1.40135140	1.32139924	1.61350451	1.69807178	1.10627188	2.16384592	3.96953477	0.86507307	2.87937615	0.54345640	2.64887243	1.86312127	8.49932009	0.90718032	1.29600236
996.000000	128	0	0	28.9	1.213989	4095.000000	3	1.96846883	0.65050161	2.12696057	0.92263675	0.61266891	0.17116200	2.36014914	0.89978483	0.74175010	1.17500610	1.13862141	0.17991635	0.58331182	0.22526883	0.81426214	0.35578794	2.24950480	1.40130568	1.32137503	1.61351319	1.69810062	1.10629383	2.16415242	3.96931129	0.86506822	2.87944601	0.54349648	2.64906537	1.86329086	8.49657091	0.90811880	1.29595927
996.500000	128	0	0	28.9	1.212769	4095.000000	3	1.96843870	0.65049587	2.12705442	0.92260499	0.61275680	0.17118708	2.36015984	0.89980831	0.74173318	1.17503731	1.13865467	0.17992066	0.58331729	0.22526467	0.81429223	0.35578546	2.24958204	1.40140276	1.32137133	1.61338702	1.69813851	1.10630450	2.16441510	3.96951829	0.86505878	2.87980093	0.54346662	2.64919336	1.86335575	8.49445356	0.90894634	1.29597352
997.100000	128	0	0	28.9	1.212158	4095.000000	6	1.96837513	0.65050426	2.12707877	0.92263357	0.61285867	0.17120390	2.36021392	0.89977909	0.74179005	1.17509665	1.13866223	0.17992436	0.58331266	0.22527299	0.81427916	0.35579380	2.24822808	1.39918455	1.32067256	1.60985061	1.69559360	1.10492670	2.14641385	3.96348483	0.86306089	2.86840210	0.54281715	2.63081828	1.85457286	8.47669156	0.87309539	1.29255031
997.600000	128	0	0	28.9	1.213379	4095.000000	6	1.96188296	0.64886947	2.12051081	0.92077377	0.59471241	0.17008776	2.35727749	0.89897127	0.73862782	1.17278745	1.13510184	0.17964264	0.58265919	0.22496688	0.81138223	0.35509425	2.24187520	1.39267226	1.31882205	1.60371626	1.69435198	1.10431984	2.12853070	3.96201734	0.86273720	2.86871165	0.54268880	2.62926087	1.85358838	8.47869405	0.85950760	1.29223800
998.200000	128	0	0	28.9	1.212769	4095.000000	6	1.96138967	0.64881988	2.12034846	0.92083114	0.59352566	0.16976467	2.35727074	0.89896919	0.73843649	1.17254087	1.13479283	0.17960398	0.58262427	0.22493730	0.81115623	0.35505042	2.24141181	1.39222040	1.31876899	1.60310990	1.69432526	1.10423363	2.12519286	3.96182933	0.86266462	2.86974909	0.54262320	2.62918255	1.85334969	8.47394784	0.85388349	1.29213247
998.700000	131	0	0	28.9	1.213989	4095.000000	6	1.96135823	0.64880114	2.12011937	0.92086075	0.59325753	0.16960965	2.35749129	0.89895902	0.73833521	1.17247268	1.13481064	0.17959736	0.58261376	0.22493058	0.81106342	0.35503711	2.24098378	1.39211716	1.31871257	1.60272486	1.69420850	1.10413113	2.12370518	3.96150984	0.86266819	2.87033166	0.54261155	2.62918950	1.85322500	8.47564441	0.85071794	1.29207161
999.300000	131	0	0	28.9	1.213989	4095.000000	6	1.96132819	0.64879519	2.12032065	0.92091257	0.59321324	0.16951649	2.35743390	0.89899630	0.73830426	1.17246743	1.13472645	0.17958658	0.58261881	0.22492083	0.81101543	0.35504456	2.24095118	1.39220045	1.31864775	1.60258842	1.69417849	1.10417379	2.12320276	3.96183241	0.86265902	2.87047645	0.54257722	2.62922108	1.85300995	8.47455743	0.84855595	1.29204019
999.900000	131	0	0	28.9	1.213379	4095.000000	6	1.96131177	0.64879254	2.12040207	0.92087318	0.59318060	0.16944838	2.35754024	0.89901507	0.73828129	1.17244645	1.13479253	0.17957765	0.58259967	0.22491667	0.81100312	0.35504350	2.24085875	1.39209301	1.31858126	1.60246023	1.69410326	1.10414209	2.12261742	3.96168962	0.86263025	2.87058575	0.54253717	2.62939162	1.85303800	8.47510859	0.84696451	1.29203622
1000.400000	131	0	0	29.0	1.213989	4095.000000	6	1.96125592	0.64877403	2.12030294	0.92090331	0.59317255	0.16939738	2.35761845	0.89900490	0.73827120	1.17239214	1.13471348	0.17957580	0.58259083	0.22491699	0.81097875	0.35503303	2.24083631	1.39196389	1.31866824	1.60228697	1.69408271	1.10414890	2.12189964	3.96195672	0.86260249	2.87053214	0.54252655	2.62911498	1.85290844	8.47577375	0.84557187	1.29193004
1001.000000	131	0	0	29.0	1.212158	4095.000000	6	1.96112406	0.64878020	2.12038538	0.92087978	0.59307167	0.16934654	2.35765559	0.89899265	0.73819689	1.17234555	1.13462387	0.17956271	0.58257316	0.22491427	0.81094380	0.35502292	2.24057025	1.39194849	1.31865346	1.60209021	1.69405105	1.10420252	2.12141686	3.96167215	0.86261191	2.87090461	0.54252450	2.62914466	1.85271078	8.47549351	0.84445650	1.29192012
1001.500000	131	0	0	29.0	1.214600	4095.000000	6	1.96117474	0.64876058	2.12040713	0.92086313	0.59301107	0.16930821	2.35740520	0.89904244	0.73820158	1.17228693	1.13463322	0.17956101	0.58257611	0.22491187	0.81090811	0.35503037	2.24061352	1.39194569	1.31854500	1.60199262	1.69400131	1.10413646	2.12099237	3.96133727	0.86256914	2.87102925	0.54253370	2.62893309	1.85264044	8.47603553	0.84350440	1.29188440
1002.100000	131	0	0	29.0	1.212158	4095.000000	6	1.96111186	0.64877138	2.12036515	0.92086154	0.59295555	0.16928180	2.35732081	0.89902498	0.73817110	1.17229865	1.13458797	0.17955193	0.58257611	0.22490644	0.81089900	0.35502434	2.24052110	1.39188236	1.31859705	1.60171438	1.69398446	1.10415868	2.12074096	3.96118012	0.86258874	2.87085100	0.54253104	2.62877901	1.85252916	8.47523792	0.84272278	1.29184207
1002.600000	131	0	0	29.0	1.213379	4095.000000	6	1.96123293	0.64876058	2.12048653	0.92089697	0.59296106	0.16925218	2.35732925	0.89901585	0.73815423	1.17229618	1.13454121	0.17955424	0.58256959	0.22490564	0.81087119	0.35502593	2.24049706	1.39194604	1.31862727	1.60168342	1.69410614	1.10411513	2.12076524	3.96126126	0.86257219	2.87121029	0.54252757	2.62887057	1.85244904	8.47569676	0.84203652	1.29188771
1003.200000	131	0	0	28.9	1.212769	4095.000000	6	1.96113439	0.64875551	2.12043798	0.92089723	0.59295576	0.16923081	2.35728874	0.89904270	0.73814649	1.17230729	1.13456595	0.17954746	0.58256118	0.22490324	0.81087537	0.35502611	2.24055316	1.39189006	1.31859302	1.60156587	1.69409298	1.10408877	2.12045619	3.96101167	0.86261803	2.87113787	0.54251653	2.62895835	1.85242545	8.47584150	0.84145253	1.29188374
1003.800000	131	0	0	28.9	1.213989	4095.000000	6	1.96121275	0.64872862	2.12055279	0.92086974	0.59296953	0.16921081	2.35721560	0.89900907	0.73812985	1.17232333	1.13457771	0.17955131	0.58255339	0.22489668	0.81087931	0.35502611	2.24037100	1.39190336	1.31863869	1.60161446	1.69402598	1.10410684	2.12032065	3.96122429	0.86259129	2.87112394	0.54250877	2.62877269	1.85224563	8.47531798	0.84094934	1.29185496
1004.300000	131	0	0	28.9	1.213379	4095.000000	6	1.96114846	0.64876609	2.12064232	0.92088216	0.59298182	0.16919493	2.35738157	0.89894182	0.73811930	1.17229402	1.13458706	0.17954900	0.58256896	0.22489844	0.81086701	0.35503072	2.24052431	1.39197264	1.31864238	1.60151337	1.69413080	1.10414091	2.12054521	3.96123867	0.86258467	2.87124510	0.54247015	2.62902656	1.85236447	8.47346760	0.84060344	1.29186224
1004.900000	131	0	0	29.0	1.213989	4095.000000	6	1.96119257	0.64878968	2.12049260	0.92088243	0.59304179	0.16918653	2.35746822	0.89899239	0.73808812	1.17233599	1.13460818	0.17954407	0.58255802	0.22490452	0.81083944	0.35503374	2.24061726	1.39190755	1.31870014	1.60158272	1.69401488	1.10412165	2.12029586	3.96097367	0.86255513	2.87105013	0.54247465	2.62907266	1.85226255	8.47397247	0.84015122	1.29182817
1005.400000	131	0	0	29.0	1.213379	4095.000000	6	1.96110764	0.64877315	2.12054571	0.92086842	0.59301806	0.16916623	2.35734106	0.89896397	0.73810852	1.17233938	1.13458525	0.17954469	0.58257085	0.22489572	0.81082640	0.35502380	2.24049706	1.39192190	1.31860410	1.60142404	1.69410860	1.10408788	2.12015224	3.96086173	0.86256557	2.87107868	0.54249120	2.62894067	1.85229548	8.47526871	0.83976460	1.29178981
1006.000000	131	0	0	29.0	1.212769	4095.000000	6	1.96101192	0.64874648	2.12041471	0.92089089	0.59302230	0.16915188	2.35745303	0.89897544	0.73813008	1.17232642	1.13458857	0.17954546	0.58257947	0.22489716	0.81083181	0.35501954	2.24051950	1.39186732	1.31860846	1.60141228	1.69410408	1.10412343	2.12009712	3.96114520	0.86254291	2.87105083	0.54248977	2.62900003	1.85231417	8.47575219	0.83938787	1.29182123
1006.500000	131	0	0	29.0	1.212769	4095.000000	6	1.96101614	0.64871165	2.12043039	0.92087635	0.59298776	0.16913005	2.35755037	0.89896632	0.73807453	1.17236314	1.13462176	0.17953314	0.58255508	0.22489365	0.81085913	0.35502664	2.24047463	1.39185052	1.31859234	1.60132805	1.69406051	1.10417823	2.11989688	3.96134446	0.86254419	2.87090392	0.54246239	2.62881121	1.85223095	8.47608788	0.83898590	1.29176930
1007.100000	131	0	0	29.0	1.212769	4095.000000	6	1.96101520	0.64872311	2.12044000	0.92088587	0.59298988	0.16911890	2.35754587	0.89902419	0.73805179	1.17230050	1.13453457	0.17953206	0.58255508	0.22489221	0.81080695	0.35502203	2.24037100	1.39183058	1.31870921	1.60129866	1.69394870	1.10414091	2.11966075	3.96119963	0.86252229	2.87119845	0.54249242	2.62872596	1.85213126	8.47460362	0.83860485	1.29175707
1007.700000	131	0	0	29.0	1.213379	4095.000000	7	1.96097532	0.64872377	2.12058263	0.92083881	0.59295385	0.16909799	2.35752955	0.89904479	0.73801405	1.17235080	1.13455508	0.17952821	0.58256706	0.22489013	0.81079711	0.35502132	2.24060658	1.39233414	1.31894028	1.60245592	1.69597459	1.10517922	2.13196316	3.96650729	0.86447895	2.88156575	0.54315401	2.64717676	1.86062917	8.49940360	0.85660685	1.29521385
1008.200000	131	0	0	29.0	1.212769	4095.000000	7	1.96761904	0.65034603	2.12686215	0.92262934	0.60984149	0.17020189	2.36032377	0.89983908	0.74101172	1.17449874	1.13792597	0.17981098	0.58322323	0.22520645	0.81361771	0.35570911	2.24791075	1.40055488	1.32132727	1.61064178	1.69787778	1.10607761	2.15524584	3.96849268	0.86484585	2.88222307	0.54328587	2.64950988	1.86201503	8.49973150	0.87580885	1.29558337
1008.800000	131	0	0	29.0	1.213989	4095.000000	7	1.96815618	0.65045858	2.12721676	0.92269074	0.61249959	0.17058976	2.36039532	0.89985317	0.74135937	1.17482594	1.13844298	0.17985473	0.58327794	0.22523684	0.81393927	0.35576255	2.24895670	1.40109148	1.32148198	1.61152504	1.69796716	1.10618319	2.15943635	3.96876861	0.86487033	2.88143850	0.54334394	2.64922584	1.86209285	8.49694192	0.88642177	1.29557376
1009.300000	131	0	0	29.0	1.212769	4095.000000	7	1.96803471	0.65041113	2.12704326	0.92258567	0.61207295	0.17073038	2.36023025	0.89978953	0.74134692	1.17485004	1.13844057	0.17985658	0.58327584	0.22523924	0.81391905	0.35572793	2.24878029	1.40079398	1.32132659	1.61138837	1.69781682	1.10611972	2.15921958	3.96818176	0.86476782	2.88021459	0.54332370	2.64795634	1.86148248	8.49544877	0.88934347	1.29536960
1009.900000	131	0	0	29.0	1.212158	4095.000000	7	1.96756962	0.65030190	2.12655274	0.92242794	0.61073326	0.17075041	2.36003704	0.89971389	0.74114630	1.17474591	1.13828484	0.17984426	0.58323459	0.22522228	0.81379870	0.35569704	2.24839480	1.40020508	1.32125899	1.61094298	1.69759484	1.10602037	2.15721972	3.96790691	0.86460056	2.87921060	0.54325378	2.64651892	1.86091610	8.49367792	0.88836991	1.29518767
1010.400000	131	0	0	29.0	1.212769	4095.000000	7	1.96712910	0.65019379	2.12598678	0.92232447	0.60919677	0.17071143	2.35991481	0.89962417	0.74090532	1.17457690	1.13803813	0.17982762	0.58318598	0.22519797	0.81356716	0.35565017	2.24799973	1.39967260	1.32103973	1.61021270	1.69731317	1.10586082	2.15484244	3.96731508	0.86443357	2.87797868	0.54320267	2.64503595	1.86035122	8.49167291	0.88596414	1.29494281
1011.000000	131	0	0	29.0	1.212158	4095.000000	7	1.96679171	0.65008171	2.12552084	0.92222233	0.60781891	0.17066037	2.35981512	0.89954672	0.74073413	1.17445024	1.13766148	0.17980975	0.58315442	0.22518326	0.81342121	0.35559780	2.24756132	1.39907775	1.32088101	1.60970698	1.69708878	1.10577009	2.15273570	3.96670793	0.86432855	2.87742856	0.54317302	2.64389063	1.85975745	8.48920552	0.88313138	1.29473674
1011.500000	131	0	0	29.0	1.214600	4095.000000	7	1.96629538	0.64997934	2.12530691	0.92209771	0.60667283	0.17059358	2.35942089	0.89950864	0.74058220	1.17426828	1.13741637	0.17979789	0.58311108	0.22516279	0.81323878	0.35556549	2.24697244	1.39869979	1.32070618	1.60912980	1.69683189	1.10571256	2.15104234	3.96627271	0.86417153	2.87666571	0.54313602	2.64273570	1.85935143	8.48840595	0.88039936	1.29458270
1012.100000	131	0	0	29.0	1.212769	4095.000000	7	1.96593461	0.64988338	2.12478943	0.92198553	0.60565169	0.17053702	2.35920072	0.89947135	0.74042113	1.17417994	1.13722992	0.17977972	0.58310161	0.22514583	0.81310247	0.35553247	2.24683583	1.39815055	1.32061137	1.60864088	1.69663389	1.10557588	2.14894849	3.96644350	0.86404919	2.87624285	0.54309902	2.64195207	1.85883610	8.48599869	0.87786322	1.29441410
1012.700000	131	0	0	29.0	1.213989	4095.000000	7	1.96567783	0.64982758	2.12463283	0.92190590	0.60485244	0.17047696	2.35898507	0.89946901	0.74026196	1.17407894	1.13705859	0.17977417	0.58306037	0.22513304	0.81298909	0.35549945	2.24633552	1.39785985	1.32041336	1.60836325	1.69662566	1.10544839	2.14766774	3.96652992	0.86402854	2.87600215	0.54307633	2.64137309	1.85865438	8.48488184	0.87572000	1.29429685
1013.200000	131	0	0	29.0	1.212158	4095.000000	7	1.96551607	0.64977001	2.12453402	0.92187098	0.60426874	0.17043585	2.35912695	0.89941138	0.74015445	1.17399030	1.13693109	0.17976185	0.58301955	0.22512840	0.81289198	0.35547371	2.24592314	1.39757165	1.32031622	1.60818394	1.69645031	1.10545462	2.14652595	3.96617908	0.86396993	2.87571543	0.54305630	2.64078156	1.85835616	8.48275369	0.87375644	1.29417663
1013.800000	131	0	0	29.0	1.213989	4095.000000	7	1.96526639	0.64971663	2.12424926	0.92184717	0.60362977	0.17038053	2.35887303	0.89941711	0.74005328	1.17389332	1.13680572	0.17975492	0.58301408	0.22511129	0.81276383	0.35545010	2.24561900	1.39733754	1.32024529	1.60783522	1.69642768	1.10535026	2.14523895	3.96607929	0.86389042	2.87546501	0.54302114	2.64030184	1.85799238	8.48146796	0.87190477	1.29408821
1014.400000	131	0	0	29.0	1.212158	4095.000000	7	1.96515637	0.64966943	2.12421177	0.92178262	0.60309994	0.17035073	2.35870245	0.89944006	0.73999320	1.17380716	1.13673080	0.17973736	0.58300314	0.22510473	0.81269508	0.35542863	2.24545516	1.39708837	1.32015219	1.60745432	1.69623425	1.10532536	2.14430296	3.96561227	0.86388099	2.87501097	0.54299211	2.63971754	1.85781966	8.47956921	0.87028228	1.29400078
1014.900000	131	0	0	29.0	1.212769	4095.000000	7	1.96511594	0.64965311	2.12401520	0.92173051	0.60264519	0.17030504	2.35870245	0.89943354	0.73987913	1.17375374	1.13658459	0.17973043	0.58297327	0.22509642	0.81261795	0.35541088	2.24533898	1.39691187	1.32014479	1.60734152	1.69615812	1.10525718	2.14326362	3.96556187	0.86380963	2.87491543	0.54299497	2.63926467	1.85750907	8.47857079	0.86876657	1.29393025
1015.400000	131	0	0	29.0	1.213989	4095.000000	7	1.96485174	0.64961539	2.12387031	0.92170168	0.60222173	0.17026928	2.35865854	0.89941529	0.73982891	1.17368302	1.13652992	0.17972519	0.58296232	0.22509162	0.81256054	0.35539969	2.24519391	1.39667469	1.32007657	1.60712695	1.69605565	1.10522220	2.14231469	3.96486971	0.86374364	2.87490567	0.54295348	2.63884929	1.85744080	8.48088840	0.86721123	1.29388787
1016.000000	131	0	0	29.0	1.213379	4095.000000	7	1.96465620	0.64957415	2.12382320	0.92165751	0.60174551	0.17022711	2.35864277	0.89935714	0.73976766	1.17363763	1.13640488	0.17971934	0.58293329	0.22507850	0.81246790	0.35538443	2.24481814	1.39639475	1.31996230	1.60678117	1.69600545	1.10511016	2.14125485	3.96476071	0.86367866	2.87449287	0.54294551	2.63842510	1.85712313	8.47992055	0.86580366	1.29374781
1016.600000	131	0	0	29.0	1.210938	4095.000000	7	1.96454198	0.64956136	2.12360134	0.92162497	0.60129781	0.17018035	2.35876099	0.89929847	0.73968201	1.17353172	1.13626021	0.17971425	0.58293771	0.22507930	0.81238634	0.35537396	2.24459174	1.39621867	1.31994650	1.60654151	1.69595813	1.10516411	2.14049514	3.96470826	0.86357878	2.87398115	0.54292036	2.63808974	1.85690944	8.47880497	0.86444020	1.29366338
1017.100000	131	0	0	29.0	1.213379	4095.000000	7	1.96443012	0.64950402	2.12345648	0.92158874	0.60092568	0.17014322	2.35861857	0.89928465	0.73961325	1.17352709	1.13626535	0.17970440	0.58291352	0.22506555	0.81233929	0.35536366	2.24450772	1.39608083	1.31990282	1.60630385	1.69585321	1.10511609	2.13973111	3.96474631	0.86354744	2.87375878	0.54290892	2.63774302	1.85654725	8.47855847	0.86323970	1.29359683
1017.700000	131	0	0	29.0	1.212769	4095.000000	7	1.96437091	0.64946940	2.12328328	0.92158874	0.60058860	0.17011052	2.35880378	0.89924763	0.73956421	1.17346287	1.13620495	0.17969500	0.58288217	0.22505340	0.81227548	0.35534698	2.24434182	1.39585568	1.31987358	1.60617620	1.69568699	1.10499368	2.13900510	3.96447485	0.86349063	2.87381524	0.54287744	2.63732283	1.85644200	8.47729223	0.86199202	1.29353658
1018.300000	0	0	0	29.0	1.213379	4095.000000	0	1.96410915	0.64943985	2.12333848	0.92157128	0.60025415	0.17006881	2.35852062	0.89922677	0.73945605	1.17343662	1.13604249	0.17968684	0.58287712	0.22505548	0.81220281	0.35533207	2.24407428	1.39570770	1.31977042	1.60602302	1.69570468	1.10499546	2.13813145	3.96410985	0.86345623	2.87383615	0.54286354	2.63695847	1.85590377	8.47607248	0.86008733	1.29314035
1018.800000	0	0	0	29.0	1.213379	4095.000000	0	1.96333488	0.64927469	2.12280019	0.92142053	0.59929427	0.16999579	2.35825832	0.89918166	0.73934930	1.17337333	1.13603464	0.17968576	0.58286681	0.22504124	0.81218803	0.35533011	2.24399884	1.39586340	1.31971900	1.60591580	1.69551091	1.10496463	2.13613607	3.96386928	0.86329497	2.87275106	0.54274378	2.63471904	1.85496143	8.47902684	0.85603020	1.29280510
1019.400000	0	0	0	29.0	1.212158	4095.000000	0	1.96301783	0.64920920	2.12226862	0.92135229	0.59860288	0.16993086	2.35818515	0.89917879	0.73931880	1.17334554	1.13603252	0.17967667	0.58287060	0.22505036	0.81215995	0.35532781	2.24380088	1.39579291	1.31960745	1.60595272	1.69550227	1.10495722	2.13514390	3.96355575	0.86331077	2.87289808	0.54273948	2.63486274	1.85497659	8.48030274	0.85509063	1.29286566
1020.000000	0	0	0	29.0	1.212769	4095.000000	0	1.96320618	0.64924646	2.12240328	0.92135970	0.59858650	0.16990520	2.35821104	0.89921530	0.73931763	1.17331591	1.13590540	0.17967005	0.58289143	0.22504316	0.81215108	0.35533065	2.24381104	1.39587216	1.31962794	1.60588910	1.69551255	1.10495278	2.13485876	3.96422294	0.86333522	2.87313013	0.54276728	2.63496340	1.85507909	8.47840749	0.85459687	1.29294343
1020.500000	0	0	0	29.0	1.213379	4095.000000	0	1.96322403	0.64925109	2.12249085	0.92138826	0.59864522	0.16989237	2.35832361	0.89926301	0.73929463	1.17324614	1.13588245	0.17967359	0.58288112	0.22504476	0.81217202	0.35531503	2.24374899	1.39576241	1.31962122	1.60572534	1.69545167	1.10490891	2.13459555	3.96402657	0.86330771	2.87322351	0.54275890	2.63496150	1.85503140	8.47687021	0.85417037	1.29298612
1021.000000	0	0	0	29.0	1.212158	4095.000000	0	1.96322262	0.64927403	2.12239214	0.92139355	0.59864330	0.16988839	2.35847334	0.89925832	0.73929909	1.17324243	1.13592291	0.17967082	0.58287817	0.22504076	0.81213261	0.35529994	2.24393784	1.39577117	1.31958158	1.60566840	1.69548787	1.10498004	2.13457366	3.96399162	0.86332631	2.87295383	0.54279323	2.63527364	1.85503853	8.47779438	0.85392476	1.29306191
1021.600000	0	0	0	29.0	1.212769	4095.000000	0	1.96334193	0.64929167	2.12250655	0.92147183	0.59868224	0.16988259	2.35854989	0.89924919	0.73927845	1.17326991	1.13598934	0.17966774	0.58287502	0.22504380	0.81213778	0.35532497	2.24385973	1.39572629	1.31958830	1.60569039	1.69540971	1.10493825	2.13445403	3.96399984	0.86330567	2.87335802	0.54279978	2.63533886	1.85522127	8.47764342	0.85364501	1.29300135
1022.100000	0	0	0	29.0	1.210327	4095.000000	0	1.96338279	0.64931504	2.12245997	0.92145120	0.59872224	0.16987434	2.35844238	0.89921060	0.73930918	1.17325941	1.13601108	0.17967051	0.58288533	0.22504652	0.81212275	0.35531485	2.24376075	1.39573225	1.31962727	1.60566644	1.69542041	1.10493737	2.13420818	3.96393096	0.86328708	2.87320679	0.54279753	2.63523438	1.85536613	8.47960003	0.85348630	1.29301922
1022.700000	0	0	0	29.0	1.213379	4095.000000	0	1.96341897	0.64930401	2.12233696	0.92143772	0.59875501	0.16987129	2.35851105	0.89919574	0.73929628	1.17325725	1.13596368	0.17967298	0.58288154	0.22504892	0.81211413	0.35532124	2.24391377	1.39569999	1.31958628	1.60557338	1.69545949	1.10492729	2.13440822	3.96383947	0.86328682	2.87315243	0.54280059	2.63530023	1.85537237	8.47966167	0.85331748	1.29306191
1023.300000	0	0	0	29.1	1.212158	4095.000000	0	1.96349460	0.64932496	2.12254401	0.92142264	0.59879437	0.16986579	2.35859492	0.89919522	0.73930543	1.17324583	1.13593650	0.17966836	0.58286239	0.22503932	0.81211216	0.35531308	2.24394426	1.39578520	1.31959166	1.60572495	1.69549363	1.10490565	2.13442145	3.96394433	0.86331383	2.87312107	0.54281469	2.63542307	1.85531353	8.47929494	0.85318386	1.29302352
1023.800000	0	0	0	29.1	1.212769	4095.000000	0	1.96345842	0.64934194	2.12258451	0.92143560	0.59884118	0.16986579	2.35846264	0.89916993	0.73930895	1.17324768	1.13601350	0.17967329	0.58285861	0.22503804	0.81209024	0.35531006	2.24391644	1.39573786	1.31961182	1.60570257	1.69541341	1.10494537	2.13428911	3.96423014	0.86332656	2.87351553	0.54280080	2.63541927	1.85533315	8.48035822	0.85305050	1.29309468
1024.400000	0	0	0	29.1	1.212769	4095.000000	0	1.96358667	0.64934679	2.12266704	0.92147580	0.59889651	0.16987358	2.35856340	0.89920043	0.73930144	1.17322483	1.13603131	0.17967128	0.58286197	0.22504268	0.81209196	0.35532177	2.24388487	1.39578064	1.31970287	1.60577600	1.69549034	1.10496611	2.13455024	3.96418593	0.86335433	2.87311480	0.54279364	2.63557505	1.85550655	8.47851841	0.85295890	1.29313936
1025.000000	128	0	0	29.0	1.212158	4095.000000	1	1.96354533	0.64935495	2.12261944	0.92142317	0.59892992	0.16986976	2.35863152	0.89922781	0.73936595	1.17322916	1.13595462	0.17966682	0.58285461	0.22504124	0.81211585	0.35531769	2.24410531	1.39572804	1.31957889	1.60572966	1.69543439	1.10494655	2.13450239	3.96452420	0.86334006	2.87341935	0.54282185	2.63552059	1.85549495	8.47905765	0.85278887	1.29307217
1025.500000	128	0	0	29.0	1.211548	4095.000000	1	1.96341286	0.64934172	2.12229444	0.92137477	0.59846332	0.16983432	2.35844294	0.89920904	0.73918016	1.17314581	1.13577708	0.17965419	0.58281696	0.22502109	0.81191216	0.35526782	2.24362380	1.39491752	1.31948011	1.60495427	1.69504322	1.10470088	2.13143138	3.96323403	0.86287777	2.87090252	0.54264977	2.63076077	1.85322189	8.47565673	0.84829459	1.29214736
1026.000000	128	0	0	29.0	1.212158	4095.000000	1	1.96159148	0.64887432	2.12072173	0.92091865	0.59470307	0.16952397	2.35763984	0.89898848	0.73836780	1.17254365	1.13495548	0.17957949	0.58262491	0.22493490	0.81117494	0.35507668	2.24164750	1.39259735	1.31886336	1.60256294	1.69418630	1.10423955	2.12423710	3.96168653	0.86265342	2.87020567	0.54257130	2.62951353	1.85269876	8.47446814	0.84567612	1.29198429
1026.600000	128	0	0	29.0	1.213379	4095.000000	1	1.96139061	0.64883288	2.12051789	0.92086789	0.59400249	0.16938211	2.35759369	0.89901142	0.73827542	1.17240448	1.13471107	0.17955254	0.58259399	0.22491619	0.81099549	0.35505486	2.24108370	1.39217000	1.31875354	1.60205729	1.69410573	1.10418238	2.12250857	3.96163517	0.86266182	2.87045626	0.54254432	2.62940299	1.85249577	8.47605093	0.84432692	1.29189829
1027.200000	128	0	0	29.1	1.212769	4095.000000	1	1.96138216	0.64880467	2.12042938	0.92085916	0.59380635	0.16931844	2.35765447	0.89902993	0.73818869	1.17229557	1.13472977	0.17954977	0.58259651	0.22491283	0.81095857	0.35504208	2.24089668	1.39212031	1.31871089	1.60196479	1.69413039	1.10415690	2.12161876	3.96145746	0.86261497	2.87051891	0.54254289	2.62916234	1.85232530	8.47365538	0.84332611	1.29190259
1027.700000	128	0	0	29.1	1.213989	4095.000000	1	1.96127563	0.64880753	2.12041219	0.92089195	0.59370649	0.16927478	2.35766347	0.89905417	0.73820322	1.17231932	1.13467305	0.17954284	0.58259609	0.22490932	0.81092805	0.35503711	2.24075082	1.39210281	1.31878578	1.60186016	1.69406339	1.10411928	2.12129239	3.96139274	0.86260631	2.87046949	0.54250346	2.62921855	1.85225142	8.47515786	0.84272554	1.29195088
1028.300000	128	0	0	29.1	1.212769	4095.000000	1	1.96126202	0.64881635	2.12053812	0.92092050	0.59369186	0.16925584	2.35786042	0.89901507	0.73817790	1.17233475	1.13473430	0.17954592	0.58260598	0.22490964	0.81091869	0.35504013	2.24062154	1.39204857	1.31877503	1.60180333	1.69409216	1.10414416	2.12133439	3.96109384	0.86261803	2.87047784	0.54249263	2.62951669	1.85229860	8.47226719	0.84214681	1.29188771
1028.800000	128	0	0	29.1	1.212769	4095.000000	1	1.96133946	0.64882208	2.12051486	0.92092658	0.59364628	0.16922439	2.35786436	0.89900855	0.73816102	1.17231686	1.13474576	0.17953853	0.58260030	0.22490436	0.81091377	0.35503658	2.24051950	1.39208567	1.31879552	1.60172300	1.69406421	1.10411158	2.12093217	3.96101065	0.86259409	2.87032609	0.54250591	2.62919771	1.85218822	8.47311053	0.84150954	1.29185893
1029.400000	128	0	0	29.1	1.212158	4095.000000	1	1.96123621	0.64881745	2.12039499	0.92088375	0.59352587	0.16919477	2.35761620	0.89897518	0.73816876	1.17230359	1.13469809	0.17954007	0.58261313	0.22491251	0.81091574	0.35503658	2.24062047	1.39203073	1.31872029	1.60175239	1.69405558	1.10410358	2.12053458	3.96104659	0.86256532	2.87018130	0.54249794	2.62929561	1.85217531	8.47251649	0.84110500	1.29186059
1030.000000	128	0	0	29.1	1.212158	4095.000000	1	1.96117099	0.64880643	2.12050828	0.92092949	0.59358332	0.16918455	2.35762183	0.89894077	0.73816782	1.17232704	1.13475180	0.17953761	0.58258578	0.22491044	0.81089506	0.35502984	2.24064024	1.39202898	1.31874279	1.60168538	1.69416081	1.10412728	2.12060590	3.96084016	0.86260300	2.87058644	0.54248016	2.62928424	1.85208052	8.47167940	0.84072969	1.29179047
1030.500000	128	0	0	29.1	1.212769	4095.000000	1	1.96123434	0.64881304	2.12059477	0.92092870	0.59355576	0.16917233	2.35768316	0.89897753	0.73811203	1.17230698	1.13472917	0.17953576	0.58256601	0.22490116	0.81090565	0.35503498	2.24070915	1.39205032	1.31873070	1.60147654	1.69405845	1.10413646	2.12060742	3.96106611	0.86255641	2.87080714	0.54246484	2.62917119	1.85198173	8.47419105	0.84034293	1.29173326
1031.100000	128	0	0	29.1	1.212769	4095.000000	1	1.96127798	0.64881547	2.12065851	0.92093055	0.59353605	0.16914882	2.35775069	0.89895485	0.73812633	1.17232765	1.13467154	0.17953268	0.58258915	0.22490356	0.81088374	0.35503587	2.24058628	1.39204857	1.31863667	1.60147654	1.69413820	1.10412195	2.12037425	3.96097573	0.86258467	2.87074239	0.54247219	2.62937456	1.85205738	8.47242723	0.84019287	1.29179014
1031.600000	128	0	0	29.1	1.212158	4095.000000	1	1.96133711	0.64881789	2.12068279	0.92097866	0.59365434	0.16914791	2.35778614	0.89898431	0.73810078	1.17231192	1.13476145	0.17953560	0.58258116	0.22490516	0.81089531	0.35504261	2.24053713	1.39209336	1.31870551	1.60139152	1.69412710	1.10407722	2.12036212	3.96121812	0.86257958	2.87078834	0.54249018	2.62938341	1.85214683	8.47297201	0.83992516	1.29184835
1032.200000	128	0	0	29.0	1.212158	4095.000000	1	1.96143238	0.64882076	2.12071566	0.92091336	0.59365476	0.16913707	2.35785648	0.89898170	0.73808953	1.17236252	1.13472072	0.17952775	0.58258999	0.22490308	0.81090688	0.35502984	2.24060017	1.39210281	1.31868671	1.60140484	1.69415218	1.10411039	2.12028676	3.96146362	0.86258340	2.87084125	0.54248568	2.62910045	1.85187226	8.47194405	0.83956218	1.29178353
1032.700000	128	0	0	29.0	1.212158	4095.000000	1	1.96121932	0.64879761	2.12066862	0.92086789	0.59352269	0.16912394	2.35773493	0.89899004	0.73807945	1.17231038	1.13465012	0.17952652	0.58258599	0.22490068	0.81087021	0.35502167	2.24051149	1.39196529	1.31866320	1.60125126	1.69403790	1.10405885	2.11984378	3.96119039	0.86256023	2.87079461	0.54246729	2.62885289	1.85176725	8.47294739	0.83916944	1.29172664
1033.300000	128	0	0	29.0	1.213379	4095.000000	1	1.96108746	0.64878792	2.12057353	0.92084462	0.59344426	0.16910883	2.35783228	0.89900725	0.73802483	1.17225237	1.13455297	0.17952190	0.58257127	0.22490052	0.81084166	0.35501475	2.24046074	1.39186102	1.31871022	1.60112159	1.69400871	1.10399161	2.11971283	3.96117909	0.86258289	2.87085100	0.54243439	2.62892425	1.85175479	8.47294739	0.83886731	1.29169853
1033.800000	128	0	0	29.0	1.210327	4095.000000	1	1.96118647	0.64879100	2.12046630	0.92086789	0.59348030	0.16909585	2.35779233	0.89899708	0.73803257	1.17227366	1.13453517	0.17952282	0.58258768	0.22490276	0.81084879	0.35502327	2.24047249	1.39186767	1.31862593	1.60110788	1.69409011	1.10402301	2.11977047	3.96106406	0.86257219	2.87097563	0.54243010	2.62915729	1.85188294	8.47380930	0.83889564	1.29184207
1034.400000	128	0	0	29.0	1.213379	4095.000000	1	1.96118929	0.64881679	2.12062967	0.92090120	0.59369547	0.16910333	2.35790826	0.89900151	0.73810898	1.17230791	1.13461663	0.17952698	0.58257001	0.22490340	0.81089063	0.35503445	2.24071930	1.39194220	1.31872365	1.60126027	1.69398816	1.10408255	2.11996767	3.96108562	0.86259766	2.87093594	0.54243828	2.62896467	1.85175612	8.47303050	0.83857778	1.29172036
1035.000000	128	0	0	29.1	1.210327	4095.000000	1	1.96117286	0.64877094	2.12035048	0.92086868	0.59352609	0.16908806	2.35786943	0.89895355	0.73801757	1.17224929	1.13459883	0.17951882	0.58257443	0.22489748	0.81084215	0.35502629	2.24050561	1.39188131	1.31871425	1.60109182	1.69398446	1.10406033	2.11935591	3.96082886	0.86255717	2.87060524	0.54239925	2.62864450	1.85170496	8.47363383	0.83819256	1.29164926
1035.500000	128	0	0	29.1	1.210938	4095.000000	1	1.96106166	0.64877359	2.12042685	0.92086577	0.59340208	0.16906853	2.35767022	0.89892383	0.73802015	1.17228693	1.13463202	0.17951897	0.58257148	0.22489668	0.81079489	0.35502309	2.24045166	1.39177704	1.31869242	1.60092769	1.69393349	1.10401738	2.11919213	3.96068097	0.86254622	2.87072986	0.54244379	2.62842540	1.85143756	8.47626036	0.83795627	1.29166149
1036.100000	128	0	0	29.0	1.212158	4095.000000	3	1.96111280	0.64876102	2.12046580	0.92081898	0.59336965	0.16905051	2.35775744	0.89893712	0.73796788	1.17223417	1.13454784	0.17951481	0.58257758	0.22489285	0.81079071	0.35501635	2.24044151	1.39194290	1.31876966	1.60108555	1.69398939	1.10409114	2.11960514	3.96132187	0.86289738	2.87251975	0.54257620	2.63346723	1.85489325	8.48423097	0.84289546	1.29328731
1036.600000	128	0	0	29.0	1.212158	4095.000000	3	1.96438501	0.64955849	2.12363274	0.92172813	0.60000581	0.16951664	2.35935163	0.89933315	0.73939739	1.17321279	1.13589363	0.17962970	0.58285503	0.22504300	0.81197373	0.35531556	2.24341518	1.39523930	1.31979562	1.60453981	1.69600010	1.10497263	2.13489542	3.96483886	0.86380428	2.87651707	0.54289420	2.64031516	1.85710573	8.49206829	0.84965992	1.29389813
1037.200000	128	0	0	29.0	1.212769	4095.000000	3	1.96520809	0.64978214	2.12426497	0.92192971	0.60322032	0.16985250	2.35956224	0.89942337	0.73989885	1.17372780	1.13666827	0.17969623	0.58298610	0.22509322	0.81256547	0.35545170	2.24476301	1.39643193	1.32017941	1.60575087	1.69631285	1.10514365	2.14066718	3.96545181	0.86397350	2.87690159	0.54296268	2.64127217	1.85790356	8.49079576	0.85384552	1.29416868
1037.700000	128	0	0	29.0	1.211548	4095.000000	3	1.96569288	0.64987390	2.12472050	0.92197759	0.60447639	0.17002756	2.35953802	0.89948726	0.74015351	1.17388375	1.13688064	0.17971857	0.58304375	0.22511609	0.81276975	0.35549590	2.24543803	1.39686626	1.32032327	1.60630307	1.69645402	1.10526993	2.14365414	3.96574908	0.86410067	2.87701116	0.54302972	2.64233242	1.85835214	8.49329169	0.85737200	1.29432699
1038.300000	128	0	0	29.1	1.211548	4095.000000	3	1.96601551	0.64993390	2.12488876	0.92203950	0.60545905	0.17014918	2.35953802	0.89950760	0.74030140	1.17404095	1.13701720	0.17973320	0.58307257	0.22513544	0.81293141	0.35552555	2.24563131	1.39721787	1.32041975	1.60689118	1.69667875	1.10537309	2.14586623	3.96590441	0.86415904	2.87724637	0.54306774	2.64292688	1.85881913	8.49019049	0.86064491	1.29451347
1038.900000	128	0	0	29.1	1.211548	4095.000000	3	1.96641204	0.65000295	2.12502307	0.92210538	0.60630227	0.17025690	2.35974640	0.89957619	0.74047983	1.17414658	1.13721874	0.17974953	0.58310182	0.22515255	0.81307116	0.35556105	2.24626964	1.39747442	1.32053270	1.60739222	1.69692410	1.10541074	2.14760577	3.96598362	0.86428164	2.87743693	0.54311292	2.64348780	1.85936439	8.49020284	0.86371408	1.29458966
1039.400000	128	0	0	29.0	1.211548	4095.000000	3	1.96658893	0.65005281	2.12519286	0.92219666	0.60700046	0.17034003	2.35946425	0.89959783	0.74054980	1.17421083	1.13738464	0.17977078	0.58313022	0.22516071	0.81317715	0.35557933	2.24642711	1.39763273	1.32063894	1.60763081	1.69704802	1.10547833	2.14917705	3.96623052	0.86434588	2.87738598	0.54313438	2.64407301	1.85950374	8.49271703	0.86665969	1.29471156
1040.000000	128	0	0	29.1	1.213989	4095.000000	3	1.96680865	0.65008678	2.12547775	0.92222815	0.60762769	0.17041445	2.35967431	0.89962756	0.74067307	1.17431308	1.13747107	0.17977494	0.58313822	0.22517206	0.81329498	0.35560188	2.24677690	1.39788583	1.32063490	1.60800112	1.69707107	1.10553466	2.15061971	3.96635604	0.86444479	2.87772594	0.54315503	2.64461068	1.85990621	8.49103048	0.86952245	1.29484441
1040.500000	128	0	0	29.1	1.213989	4095.000000	3	1.96697805	0.65015849	2.12571146	0.92225514	0.60816801	0.17048216	2.35985116	0.89962052	0.74079330	1.17436034	1.13757141	0.17979034	0.58314432	0.22518086	0.81337017	0.35560330	2.24693976	1.39810210	1.32063389	1.60819338	1.69717730	1.10559396	2.15161896	3.96639823	0.86448481	2.87782019	0.54317670	2.64487638	1.86004203	8.49004227	0.87230854	1.29496468
1041.100000	128	0	0	29.1	1.211548	4095.000000	3	1.96702746	0.65017967	2.12575253	0.92229377	0.60860141	0.17054146	2.36000944	0.89960279	0.74087315	1.17440637	1.13771951	0.17980066	0.58316852	0.22518118	0.81345104	0.35562514	2.24715622	1.39825308	1.32069811	1.60850167	1.69719541	1.10560019	2.15279268	3.96678716	0.86448762	2.87822795	0.54319490	2.64527881	1.86029268	8.49331641	0.87492847	1.29496666
1041.600000	128	0	0	29.1	1.212158	4095.000000	3	1.96714322	0.65021144	2.12593303	0.92234696	0.60903472	0.17059404	2.35989397	0.89957671	0.74096474	1.17450615	1.13790179	0.17980836	0.58318725	0.22519733	0.81354349	0.35564910	2.24736733	1.39834087	1.32081007	1.60876674	1.69731935	1.10562154	2.15382939	3.96649906	0.86452917	2.87808620	0.54319142	2.64552042	1.86063364	8.49418470	0.87751944	1.29504618
1042.200000	128	0	0	29.1	1.212769	4095.000000	3	1.96729993	0.65024520	2.12596295	0.92233982	0.60939142	0.17063424	2.35989848	0.89958323	0.74107161	1.17452222	1.13786188	0.17981745	0.58322239	0.22520101	0.81360267	0.35566331	2.24740484	1.39849855	1.32085647	1.60884068	1.69735517	1.10568765	2.15448947	3.96637662	0.86452688	2.87826565	0.54321861	2.64584855	1.86093308	8.49385714	0.88003184	1.29513532
1042.700000	128	0	0	29.1	1.212158	4095.000000	3	1.96742559	0.65026704	2.12628191	0.92238030	0.60973040	0.17068437	2.35968164	0.89962913	0.74113620	1.17461398	1.13796860	0.17982377	0.58322617	0.22520469	0.81367319	0.35567946	2.24761545	1.39864395	1.32087563	1.60910698	1.69734900	1.10567609	2.15551310	3.96698268	0.86453759	2.87846886	0.54325643	2.64605587	1.86110428	8.49432995	0.88241240	1.29521054
1043.300000	128	0	0	29.1	1.212158	4095.000000	3	1.96747595	0.65029352	2.12621852	0.92242847	0.61005339	0.17072305	2.35978921	0.89966147	0.74117191	1.17462665	1.13802936	0.17983470	0.58321986	0.22520613	0.81371240	0.35568159	2.24767332	1.39877004	1.32091430	1.60919785	1.69742353	1.10576742	2.15613204	3.96667912	0.86458118	2.87861202	0.54326809	2.64620470	1.86121693	8.49411672	0.88472688	1.29519761
1043.900000	128	0	0	29.1	1.214600	4095.000000	3	1.96766282	0.65031448	2.12626112	0.92241365	0.61033203	0.17075469	2.35983201	0.89969355	0.74120315	1.17466125	1.13814666	0.17984025	0.58322112	0.22521093	0.81375456	0.35569260	2.24776551	1.39891511	1.32097046	1.60952401	1.69749889	1.10574696	2.15699699	3.96696621	0.86461535	2.87863786	0.54328608	2.64651065	1.86134031	8.49525404	0.88687566	1.29526687
1044.400000	128	0	0	29.1	1.212769	4095.000000	3	1.96766847	0.65032794	2.12628648	0.92244540	0.61061052	0.17079107	2.35975767	0.89966929	0.74123439	1.17468875	1.13804720	0.17983994	0.58323733	0.22521941	0.81379451	0.35569722	2.24788449	1.39896429	1.32098895	1.60959798	1.69755695	1.10579529	2.15751397	3.96727288	0.86468164	2.87872237	0.54328874	2.64667605	1.86159470	8.49745210	0.88896190	1.29533779
1045.000000	128	0	0	29.1	1.211548	4095.000000	3	1.96779980	0.65036325	2.12638334	0.92247134	0.61088284	0.17082333	2.35995368	0.89970294	0.74130205	1.17470482	1.13812943	0.17984533	0.58324574	0.22522916	0.81383767	0.35570538	2.24797346	1.39904227	1.32103569	1.60968494	1.69760678	1.10581516	2.15800843	3.96790588	0.86472626	2.87897939	0.54332370	2.64685100	1.86172213	8.49580115	0.89103979	1.29541335
1045.500000	128	0	0	29.1	1.211548	4095.000000	3	1.96787842	0.65039061	2.12634024	0.92248484	0.61111636	0.17086063	2.36004831	0.89972537	0.74134339	1.17474128	1.13821893	0.17985381	0.58325669	0.22522580	0.81389562	0.35570592	2.24812087	1.39911429	1.32107571	1.60986399	1.69770356	1.10578551	2.15874852	3.96766399	0.86476629	2.87892701	0.54333658	2.64699988	1.86174583	8.49593407	0.89296595	1.29546173
1046.100000	128	0	0	29.1	1.213989	4095.000000	3	1.96805355	0.65042503	2.12640566	0.92247663	0.61135099	0.17089274	2.36004549	0.89975406	0.74144582	1.17477094	1.13828303	0.17985334	0.58326742	0.22523316	0.81391486	0.35572190	2.24825274	1.39932122	1.32109723	1.60993640	1.69779334	1.10592488	2.15933285	3.96776692	0.86479995	2.87931957	0.54332309	2.64727984	1.86187059	8.49737171	0.89479311	1.29548725
1046.600000	128	0	0	29.1	1.212769	4095.000000	3	1.96810439	0.65041753	2.12649441	0.92252903	0.61155410	0.17092423	2.36020434	0.89973032	0.74151114	1.17480925	1.13831356	0.17985873	0.58328110	0.22523844	0.81394914	0.35572243	2.24836638	1.39930330	1.32109757	1.61003361	1.69774804	1.10592162	2.15992094	3.96755900	0.86481091	2.87915541	0.54334087	2.64753756	1.86204768	8.49767474	0.89655813	1.29552802
1047.200000	128	0	0	29.1	1.215210	4095.000000	3	1.96815948	0.65040959	2.12643406	0.92255232	0.61174027	0.17095114	2.36021054	0.89968807	0.74153510	1.17483583	1.13831659	0.17987152	0.58327605	0.22523652	0.81401869	0.35574214	2.24828275	1.39932368	1.32111203	1.61025914	1.69778758	1.10593615	2.16022483	3.96738815	0.86486064	2.87941038	0.54334803	2.64773358	1.86223552	8.49807366	0.89831370	1.29563276
1047.800000	128	0	0	29.1	1.213379	4095.000000	3	1.96818961	0.65046961	2.12658723	0.92256873	0.61194386	0.17097560	2.36014519	0.89968781	0.74158210	1.17487507	1.13837464	0.17986875	0.58328467	0.22523908	0.81405593	0.35574551	2.24831438	1.39942382	1.32105923	1.61045045	1.69772662	1.10602838	2.16094094	3.96759811	0.86486625	2.87971429	0.54336807	2.64784241	1.86221181	8.50087311	0.89993534	1.29564933
1048.300000	128	0	0	29.1	1.213379	4095.000000	3	1.96844811	0.65047027	2.12675563	0.92258435	0.61214276	0.17100282	2.36035194	0.89967346	0.74159455	1.17490721	1.13842575	0.17987891	0.58328573	0.22524260	0.81411019	0.35575918	2.24842589	1.39959811	1.32106058	1.61063626	1.69780735	1.10599220	2.16137897	3.96800161	0.86486089	2.87958713	0.54336091	2.64825424	1.86234018	8.50054514	0.90155945	1.29568844
1048.900000	128	0	0	29.1	1.212769	4095.000000	3	1.96845989	0.65048197	2.12689310	0.92259493	0.61231934	0.17103034	2.36032321	0.89968650	0.74161499	1.17495233	1.13844026	0.17988184	0.58330424	0.22525411	0.81412697	0.35575705	2.24853848	1.39950780	1.32106461	1.61071422	1.69776493	1.10606574	2.16182739	3.96810353	0.86486752	2.87946418	0.54336991	2.64832172	1.86257993	8.49947166	0.90308359	1.29579120
1049.400000	128	0	0	29.1	1.212769	4095.000000	3	1.96850321	0.65049830	2.12688295	0.92261584	0.61248992	0.17105022	2.36011083	0.89970163	0.74165353	1.17500177	1.13846718	0.17988292	0.58328173	0.22525395	0.81414374	0.35577569	2.24861836	1.39969474	1.32098559	1.61082407	1.69792267	1.10602838	2.16223724	3.96817662	0.86490475	2.87968145	0.54338749	2.64849360	1.86284163	8.49901077	0.90457049	1.29579186
1050.000000	128	0	0	29.1	1.213379	4095.000000	3	1.96855501	0.65049962	2.12676527	0.92261372	0.61267128	0.17107224	2.36015083	0.89974154	0.74168149	1.17503422	1.13853189	0.17988723	0.58329962	0.22525795	0.81417383	0.35577605	2.24867037	1.39974676	1.32112783	1.61079651	1.69798528	1.10602067	2.16283333	3.96855651	0.86491470	2.87972128	0.54337441	2.64873744	1.86290606	8.50156624	0.90592501	1.29578821
1050.500000	128	0	0	29.1	1.212158	4095.000000	3	1.96848767	0.65051507	2.12685099	0.92265263	0.61281117	0.17109533	2.36012041	0.89972171	0.74172919	1.17503886	1.13856002	0.17989093	0.58331456	0.22526067	0.81424117	0.35578386	2.24887734	1.39980615	1.32116920	1.61114892	1.69798611	1.10608117	2.16336768	3.96879744	0.86491113	2.88009370	0.54339690	2.64888644	1.86286579	8.49866436	0.90732525	1.29581042
1051.100000	128	0	0	29.1	1.212769	4095.000000	3	1.96858891	0.65053648	2.12702753	0.92267989	0.61298397	0.17111827	2.36016040	0.89979083	0.74179687	1.17503298	1.13845780	0.17989663	0.58330130	0.22526323	0.81425104	0.35579416	2.24890522	1.39984481	1.32117189	1.61128952	1.69802812	1.10605596	2.16383870	3.96892203	0.86495601	2.88022228	0.54340610	2.64880494	1.86308145	8.49900459	0.90860268	1.29586081
1051.700000	128	0	0	29.1	1.212158	4095.000000	3	1.96855312	0.65053383	2.12697325	0.92267407	0.61314754	0.17113799	2.36018631	0.89979396	0.74178911	1.17502897	1.13856879	0.17989463	0.58330446	0.22526531	0.81428163	0.35578741	2.24899102	1.39985781	1.32121864	1.61112608	1.69801206	1.10606663	2.16390887	3.96888393	0.86499146	2.88025512	0.54341653	2.64908511	1.86329802	8.50030692	0.90982183	1.29583926
1052.200000	128	0	0	29.1	1.213379	4095.000000	6	1.96870900	0.65055237	2.12708790	0.92266507	0.61336015	0.17116491	2.36033109	0.89981613	0.74183658	1.17501197	1.13859993	0.17990125	0.58331750	0.22527011	0.81427891	0.35580428	2.24810264	1.39905316	1.32039454	1.60922460	1.69563391	1.10499960	2.14616510	3.96356295	0.86293023	2.86913673	0.54270106	2.63059456	1.85444365	8.47485918	0.87320512	1.29236768
1052.800000	128	0	0	29.1	1.213989	4095.000000	6	1.96211533	0.64892502	2.12037931	0.92084753	0.59492543	0.17005186	2.35738270	0.89900959	0.73868574	1.17273560	1.13491052	0.17961969	0.58264552	0.22496288	0.81137238	0.35509265	2.24208474	1.39279619	1.31875488	1.60340913	1.69439145	1.10444516	2.12893077	3.96224543	0.86264247	2.86956049	0.54256823	2.62939162	1.85348729	8.47798231	0.85971090	1.29210138
1053.300000	128	0	0	29.1	1.212158	4095.000000	6	1.96165813	0.64884258	2.12042180	0.92079439	0.59378176	0.16973473	2.35735907	0.89895589	0.73849065	1.17243380	1.13466189	0.17958781	0.58260724	0.22493810	0.81113727	0.35505521	2.24117026	1.39223335	1.31870585	1.60280562	1.69430141	1.10432162	2.12558015	3.96193720	0.86261242	2.86997458	0.54254146	2.62923561	1.85319517	8.47904533	0.85413340	1.29196180
1053.900000	131	0	0	29.1	1.211548	4095.000000	6	1.96144833	0.64880731	2.12034340	0.92089380	0.59348411	0.16958674	2.35731406	0.89896293	0.73838350	1.17236375	1.13462568	0.17956902	0.58258978	0.22492467	0.81104472	0.35504687	2.24087638	1.39223510	1.31869745	1.60245474	1.69428127	1.10430058	2.12405066	3.96198138	0.86260860	2.87039222	0.54251183	2.62916613	1.85294183	8.47505008	0.85097315	1.29191648
1054.400000	131	0	0	29.1	1.210938	4095.000000	6	1.96135870	0.64879607	2.12034897	0.92088428	0.59338746	0.16948748	2.35754756	0.89897414	0.73834224	1.17232735	1.13457228	0.17956425	0.58258873	0.22492243	0.81100583	0.35504652	2.24074976	1.39206292	1.31871727	1.60228031	1.69428538	1.10420637	2.12319313	3.96193207	0.86252687	2.87054258	0.54249671	2.62877837	1.85281673	8.47613408	0.84863720	1.29178816
1055.000000	131	0	0	29.1	1.213989	4095.000000	6	1.96133711	0.64881393	2.12032671	0.92092235	0.59326559	0.16941830	2.35743840	0.89894260	0.73828785	1.17228816	1.13459340	0.17955485	0.58256833	0.22491827	0.81094921	0.35504084	2.24061940	1.39202478	1.31866656	1.60216193	1.69418219	1.10419660	2.12231874	3.96176769	0.86252025	2.87061847	0.54247015	2.62885478	1.85260038	8.47577683	0.84692468	1.29180006
1055.500000	131	0	0	29.1	1.213379	4095.000000	6	1.96135306	0.64878814	2.12025541	0.92087714	0.59317848	0.16935952	2.35760889	0.89898561	0.73826839	1.17231562	1.13459370	0.17954207	0.58256328	0.22490788	0.81093617	0.35503818	2.24060444	1.39204157	1.31866824	1.60201339	1.69418753	1.10419601	2.12181816	3.96185604	0.86252611	2.87079878	0.54245973	2.62873733	1.85243346	8.47428033	0.84558874	1.29183148
1056.100000	131	0	0	29.2	1.212769	4095.000000	6	1.96125170	0.64878725	2.12054672	0.92088692	0.59312359	0.16931127	2.35753180	0.89898952	0.73822783	1.17226317	1.13455840	0.17954407	0.58255360	0.22490484	0.81090294	0.35503161	2.24045753	1.39203038	1.31859402	1.60191894	1.69412751	1.10416520	2.12158182	3.96174406	0.86248690	2.87083499	0.54247546	2.62880174	1.85235245	8.47732303	0.84449299	1.29171837
1056.700000	131	0	0	29.2	1.212158	4095.000000	6	1.96135072	0.64878990	2.12026906	0.92090226	0.59310070	0.16927508	2.35762239	0.89901194	0.73820908	1.17227705	1.13456896	0.17953576	0.58254877	0.22490596	0.81087956	0.35503232	2.24041053	1.39197299	1.31864272	1.60183743	1.69409915	1.10417320	2.12126962	3.96176666	0.86250498	2.87102437	0.54248343	2.62882195	1.85231506	8.47445275	0.84368194	1.29174649
1057.200000	131	0	0	29.2	1.210938	4095.000000	6	1.96128408	0.64876521	2.12039499	0.92087820	0.59308629	0.16924607	2.35754137	0.89900699	0.73815540	1.17226101	1.13453578	0.17953283	0.58254814	0.22490324	0.81084682	0.35503463	2.24041533	1.39196179	1.31866454	1.60175592	1.69408558	1.10415572	2.12115933	3.96165571	0.86252076	2.87136418	0.54247158	2.62868239	1.85226388	8.47408022	0.84292085	1.29166414
1057.800000	131	0	0	29.2	1.211548	4095.000000	6	1.96126343	0.64876587	2.12046023	0.92086419	0.59308651	0.16922271	2.35733713	0.89905209	0.73811578	1.17223818	1.13458978	0.17953237	0.58254098	0.22490132	0.81085125	0.35503072	2.24055583	1.39194395	1.31861585	1.60160270	1.69404735	1.10414772	2.12095797	3.96163311	0.86250065	2.87103969	0.54244624	2.62867797	1.85201777	8.47486226	0.84226415	1.29171970
1058.400000	131	0	0	29.1	1.215210	4095.000000	6	1.96115973	0.64877425	2.12026906	0.92091600	0.59307845	0.16920348	2.35751267	0.89908702	0.73812610	1.17227397	1.13456625	0.17952760	0.58253510	0.22490452	0.81082049	0.35502434	2.24057826	1.39186872	1.31874850	1.60157449	1.69401241	1.10413320	2.12050171	3.96147903	0.86250905	2.87166086	0.54244992	2.62860220	1.85194123	8.47622648	0.84164014	1.29166910
1058.900000	131	0	0	29.1	1.210327	4095.000000	6	1.96117568	0.64875485	2.12025945	0.92089221	0.59307612	0.16917768	2.35750536	0.89904531	0.73807125	1.17224959	1.13447393	0.17952929	0.58253552	0.22490100	0.81081237	0.35502256	2.24044738	1.39177879	1.31868100	1.60133588	1.69404160	1.10412284	2.12045366	3.96143999	0.86248359	2.87132658	0.54242234	2.62858515	1.85201733	8.47571216	0.84115421	1.29160064
1059.400000	131	0	0	29.1	1.212158	4095.000000	6	1.96115269	0.64876014	2.12037223	0.92087450	0.59305663	0.16916638	2.35743896	0.89902602	0.73805531	1.17224929	1.13456323	0.17952575	0.58252668	0.22489700	0.81082344	0.35502043	2.24038809	1.39179944	1.31869175	1.60131904	1.69393349	1.10411662	2.12056341	3.96134446	0.86248206	2.87144845	0.54240844	2.62866218	1.85192299	8.47586922	0.84061749	1.29166182
1060.000000	131	0	0	29.2	1.213379	4095.000000	6	1.96119257	0.64875838	2.12039145	0.92088111	0.59302950	0.16915127	2.35752224	0.89897258	0.73805953	1.17228569	1.13447453	0.17952821	0.58254582	0.22490180	0.81079760	0.35501954	2.24042922	1.39184002	1.31864977	1.60119328	1.69407613	1.10407751	2.12028575	3.96110925	0.86247417	2.87132728	0.54242418	2.62874680	1.85188606	8.47591234	0.84017982	1.29156824
1060.600000	131	0	0	29.2	1.213989	4095.000000	6	1.96130004	0.64876191	2.12038842	0.92088137	0.59302442	0.16912852	2.35748285	0.89895016	0.73802694	1.17224065	1.13461874	0.17951990	0.58253068	0.22490260	0.81082935	0.35503108	2.24041747	1.39181133	1.31867160	1.60124852	1.69405434	1.10411987	2.12022860	3.96145540	0.86248359	2.87179528	0.54238127	2.62887247	1.85191498	8.47469599	0.83982732	1.29164033
1061.100000	131	0	0	29.2	1.213379	4095.000000	6	1.96125076	0.64877116	2.12030800	0.92092870	0.59309117	0.16912028	2.35739001	0.89893269	0.73803702	1.17227243	1.13457198	0.17951805	0.58251301	0.22489477	0.81082861	0.35502930	2.24024120	1.39180678	1.31875387	1.60117526	1.69405229	1.10411750	2.12011027	3.96131776	0.86245787	2.87125764	0.54241498	2.62872722	1.85185713	8.47355687	0.83949496	1.29161387
1061.700000	131	0	0	29.2	1.212769	4095.000000	6	1.96120102	0.64874405	2.12022810	0.92088957	0.59306659	0.16910608	2.35735851	0.89893373	0.73802929	1.17229248	1.13455659	0.17951343	0.58251596	0.22489173	0.81080548	0.35502522	2.24038168	1.39185997	1.31871391	1.60120151	1.69400789	1.10417171	2.11992924	3.96163722	0.86245660	2.87131822	0.54240538	2.62863693	1.85168805	8.47279657	0.83905385	1.29155468
1062.300000	131	0	0	29.2	1.213379	4095.000000	6	1.96112078	0.64874405	2.12035807	0.92085890	0.59303628	0.16909295	2.35736244	0.89893373	0.73799671	1.17228569	1.13455026	0.17952097	0.58251112	0.22488965	0.81077201	0.35502096	2.24023425	1.39180643	1.31864204	1.60104050	1.69403050	1.10418356	2.11970120	3.96151498	0.86246882	2.87119775	0.54238147	2.62848602	1.85172320	8.47327367	0.83874949	1.29159701
1062.800000	131	0	0	29.2	1.212769	4095.000000	7	1.96117146	0.64875618	2.12022456	0.92086709	0.59302759	0.16907921	2.35739789	0.89895407	0.73795475	1.17224435	1.13448932	0.17951204	0.58251575	0.22488357	0.81075158	0.35501812	2.24053125	1.39242794	1.31891979	1.60252256	1.69600710	1.10526993	2.13280382	3.96711337	0.86441981	2.88162798	0.54306038	2.64733075	1.86041869	8.49764382	0.85728902	1.29502133
1063.400000	131	0	0	29.2	1.212158	4095.000000	7	1.96771648	0.65039524	2.12675056	0.92273812	0.61039296	0.17018234	2.36044489	0.89976970	0.74107020	1.17451388	1.13795832	0.17979697	0.58318956	0.22521173	0.81363349	0.35572616	2.24806298	1.40076057	1.32126538	1.61071382	1.69793956	1.10615324	2.15621687	3.96915887	0.86486293	2.88304705	0.54324335	2.64977358	1.86201235	8.50113612	0.87814330	1.29552371
1064.000000	131	0	0	29.2	1.212158	4095.000000	7	1.96848531	0.65056119	2.12730707	0.92277333	0.61360548	0.17060107	2.36052940	0.89981639	0.74144441	1.17489794	1.13855034	0.17984395	0.58327605	0.22524260	0.81402683	0.35579718	2.24928168	1.40156809	1.32149981	1.61191620	1.69822296	1.10633328	2.16170162	3.96978505	0.86495907	2.88243918	0.54328751	2.65030423	1.86261348	8.50306729	0.89280028	1.29571628
1064.500000	131	0	0	29.2	1.210938	4095.000000	7	1.96871371	0.65059121	2.12762471	0.92276856	0.61446177	0.17080529	2.36052884	0.89984169	0.74156964	1.17508212	1.13867161	0.17986659	0.58329562	0.22526083	0.81415656	0.35579469	2.24954878	1.40165815	1.32154186	1.61234566	1.69822955	1.10634425	2.16332641	3.96921242	0.86488461	2.88148395	0.54330366	2.64965765	1.86237685	8.50274538	0.89904479	1.29559762
1065.000000	131	0	0	29.2	1.213989	4095.000000	7	1.96840526	0.65052390	2.12719748	0.92270980	0.61355108	0.17086782	2.36039194	0.89977779	0.74149375	1.17501722	1.13851465	0.17985997	0.58326174	0.22525155	0.81407196	0.35576806	2.24932995	1.40118750	1.32132928	1.61192211	1.69801411	1.10623658	2.16217331	3.96896940	0.86478082	2.88070590	0.54326809	2.64831917	1.86181782	8.50096593	0.89911909	1.29531360
1065.600000	131	0	0	29.2	1.213989	4095.000000	7	1.96802200	0.65039282	2.12670947	0.92255285	0.61195932	0.17085176	2.36004324	0.89968650	0.74129688	1.17487136	1.13826307	0.17984456	0.58321923	0.22523268	0.81390524	0.35572065	2.24884517	1.40057597	1.32113456	1.61119539	1.69769038	1.10611943	2.16015993	3.96847311	0.86459597	2.87968425	0.54322311	2.64685291	1.86118117	8.49784482	0.89621277	1.29505579
1066.100000	131	0	0	29.2	1.212769	4095.000000	7	1.96738888	0.65024696	2.12603090	0.92239459	0.61021147	0.17079428	2.35964897	0.89956289	0.74110144	1.17466187	1.13798462	0.17982546	0.58316789	0.22520965	0.81371141	0.35566508	2.24842482	1.39998750	1.32088908	1.61044612	1.69740170	1.10601088	2.15729482	3.96788015	0.86443000	2.87842486	0.54314420	2.64529216	1.86041690	8.49616592	0.89226419	1.29484308
1066.700000	131	0	0	29.2	1.213379	4095.000000	7	1.96699357	0.65015010	2.12579461	0.92224958	0.60862733	0.17072626	2.35946932	0.89947813	0.74089358	1.17447866	1.13771407	0.17980636	0.58312707	0.22518470	0.81346435	0.35561591	2.24783625	1.39929487	1.32070920	1.60976207	1.69720159	1.10585964	2.15498992	3.96739433	0.86426023	2.87776643	0.54310781	2.64415499	1.85983295	8.49377371	0.88829948	1.29454162
1067.300000	131	0	0	29.2	1.209717	4095.000000	7	1.96663316	0.65004266	2.12527042	0.92213025	0.60727037	0.17064983	2.35925702	0.89947057	0.74065687	1.17430782	1.13743027	0.17978926	0.58308898	0.22516870	0.81327354	0.35557507	2.24733304	1.39877671	1.32048967	1.60931312	1.69692616	1.10570989	2.15250009	3.96725127	0.86417051	2.87743833	0.54307122	2.64314412	1.85944076	8.49287150	0.88464552	1.29439986
1067.800000	131	0	0	29.2	1.210327	4095.000000	7	1.96616555	0.64997383	2.12497542	0.92202521	0.60615104	0.17057875	2.35900815	0.89943432	0.74045541	1.17415832	1.13723959	0.17977402	0.58303428	0.22514439	0.81312292	0.35554738	2.24691940	1.39834474	1.32042244	1.60882928	1.69677878	1.10563814	2.15075613	3.96691785	0.86405378	2.87678015	0.54302768	2.64235528	1.85888700	8.49298890	0.88139473	1.29419849
1068.400000	131	0	0	29.2	1.213379	4095.000000	7	1.96589040	0.64986507	2.12468452	0.92189240	0.60518863	0.17050386	2.35899464	0.89939651	0.74033192	1.17404342	1.13704409	0.17975723	0.58300461	0.22513320	0.81293782	0.35550850	2.24653799	1.39792655	1.32031487	1.60837858	1.69656103	1.10552162	2.14896847	3.96674189	0.86399057	2.87649753	0.54299518	2.64156734	1.85831866	8.49166055	0.87854845	1.29407794
1069.000000	131	0	0	29.2	1.212158	4095.000000	7	1.96563128	0.64981500	2.12454314	0.92189664	0.60439478	0.17043845	2.35893271	0.89934853	0.74019506	1.17398041	1.13682565	0.17974336	0.58298294	0.22511881	0.81284121	0.35547833	2.24629642	1.39755445	1.32025706	1.60792052	1.69641410	1.10549138	2.14741373	3.96631283	0.86388124	2.87627913	0.54296819	2.64077648	1.85819412	8.49101812	0.87604977	1.29393422
1069.500000	131	0	0	29.2	1.213379	4095.000000	7	1.96521326	0.64977353	2.12423963	0.92183659	0.60372970	0.17038939	2.35879646	0.89937018	0.74006103	1.17387201	1.13670059	0.17973412	0.58297179	0.22511129	0.81272366	0.35545969	2.24597723	1.39725998	1.32006312	1.60746061	1.69627540	1.10541015	2.14604176	3.96602888	0.86381881	2.87582635	0.54294653	2.64006772	1.85787277	8.49167291	0.87385750	1.29382760
1070.000000	131	0	0	29.2	1.212158	4095.000000	7	1.96506517	0.64972302	2.12408562	0.92181251	0.60316781	0.17033086	2.35879759	0.89938426	0.73994391	1.17372718	1.13659003	0.17971980	0.58294171	0.22510281	0.81264752	0.35542809	2.24581712	1.39698135	1.32007321	1.60717096	1.69618322	1.10535916	2.14486962	3.96588281	0.86380173	2.87565893	0.54294080	2.63982094	1.85758403	8.49122196	0.87188581	1.29372860
1070.600000	131	0	0	29.2	1.212158	4095.000000	7	1.96483388	0.64966347	2.12393110	0.92174030	0.60264817	0.17028624	2.35848290	0.89939730	0.73983759	1.17362929	1.13641938	0.17970933	0.58292046	0.22508922	0.81254255	0.35541389	2.24527742	1.39672136	1.32000095	1.60692379	1.69607005	1.10532299	2.14371907	3.96561124	0.86375969	2.87547617	0.54291832	2.63930209	1.85732390	8.48881344	0.87012056	1.29360577
1071.200000	131	0	0	29.2	1.212158	4095.000000	7	1.96475162	0.64962951	2.12394529	0.92173659	0.60217437	0.17024193	2.35876944	0.89941033	0.73978573	1.17359255	1.13626776	0.17970101	0.58289416	0.22508778	0.81245607	0.35539064	2.24516446	1.39645228	1.31986283	1.60661262	1.69602685	1.10526341	2.14269533	3.96507539	0.86368630	2.87521741	0.54290279	2.63882456	1.85719897	8.48832877	0.86842046	1.29351043
1071.700000	131	0	0	29.2	1.213379	4095.000000	7	1.96451519	0.64956798	2.12354512	0.92168528	0.60176662	0.17020770	2.35866980	0.89932455	0.73970829	1.17356013	1.13622246	0.17969516	0.58288533	0.22508154	0.81239817	0.35537981	2.24506436	1.39631758	1.31979730	1.60645312	1.69589888	1.10519879	2.14172469	3.96485428	0.86361012	2.87483454	0.54286497	2.63851577	1.85697413	8.48507002	0.86693492	1.29340284
1072.300000	131	0	0	29.2	1.212158	4095.000000	7	1.96424731	0.64956379	2.12328885	0.92164534	0.60137753	0.17016751	2.35854201	0.89928908	0.73964587	1.17349806	1.13609805	0.17968992	0.58288196	0.22507195	0.81232081	0.35536632	2.24495570	1.39607206	1.31975697	1.60612199	1.69576310	1.10518248	2.14091989	3.96499106	0.86354923	2.87502980	0.54285394	2.63812778	1.85672343	8.48246075	0.86552939	1.29339622
1072.800000	131	0	0	29.2	1.213379	4095.000000	7	1.96424073	0.64953357	2.12341040	0.92162471	0.60102563	0.17012947	2.35850092	0.89926275	0.73955788	1.17345052	1.13609775	0.17967791	0.58285987	0.22506699	0.81228755	0.35535479	2.24484008	1.39593739	1.31975731	1.60598532	1.69569727	1.10510542	2.13999545	3.96459412	0.86348859	2.87455353	0.54283718	2.63778612	1.85645761	8.48431117	0.86426074	1.29333068
1073.400000	0	0	0	29.2	1.212158	4095.000000	0	1.96408518	0.64950601	2.12324074	0.92159561	0.60066359	0.17009143	2.35843618	0.89922546	0.73949429	1.17343353	1.13598813	0.17967529	0.58284493	0.22505851	0.81222769	0.35534662	2.24477746	1.39583569	1.31970187	1.60581645	1.69564379	1.10514158	2.13925303	3.96481315	0.86345623	2.87472297	0.54279589	2.63740585	1.85589441	8.48215241	0.86203988	1.29289975
1074.000000	0	0	0	29.2	1.212158	4095.000000	0	1.96321087	0.64931041	2.12254401	0.92140360	0.59958741	0.17001733	2.35831235	0.89921895	0.73941640	1.17334616	1.13593318	0.17967159	0.58286282	0.22505164	0.81221710	0.35534112	2.24461101	1.39598403	1.31960543	1.60567901	1.69548910	1.10506659	2.13707313	3.96425070	0.86325065	2.87337544	0.54270740	2.63447027	1.85483621	8.48026267	0.85739864	1.29258009
1074.500000	0	0	0	29.2	1.213379	4095.000000	0	1.96300186	0.64924470	2.12230507	0.92134330	0.59879288	0.16993315	2.35811817	0.89918479	0.73933076	1.17328133	1.13583928	0.17967298	0.58285545	0.22504748	0.81218581	0.35534680	2.24438517	1.39599911	1.31960946	1.60559851	1.69550638	1.10502124	2.13634902	3.96432370	0.86324148	2.87349044	0.54272273	2.63488996	1.85497659	8.48226649	0.85638976	1.29265322
1075.100000	0	0	0	29.2	1.212769	4095.000000	0	1.96304554	0.64928262	2.12241694	0.92137900	0.59877969	0.16990780	2.35834162	0.89920904	0.73932068	1.17324583	1.13583988	0.17966143	0.58285314	0.22504876	0.81217251	0.35533491	2.24433433	1.39584201	1.31963366	1.60567429	1.69539408	1.10504051	2.13568526	3.96445017	0.86323919	2.87347022	0.54271864	2.63507673	1.85503541	8.48238058	0.85581243	1.29271576
1075.600000	0	0	0	29.2	1.211548	4095.000000	0	1.96316813	0.64929277	2.12249440	0.92135864	0.59883161	0.16989771	2.35833937	0.89924554	0.73931223	1.17322885	1.13580335	0.17965696	0.58286408	0.22504732	0.81215428	0.35533544	2.24424229	1.39585253	1.31958762	1.60548072	1.69538997	1.10504673	2.13536185	3.96455813	0.86327536	2.87357268	0.54269125	2.63508559	1.85515352	8.48317925	0.85536101	1.29271311
1076.200000	0	0	0	29.2	1.213379	4095.000000	0	1.96333582	0.64931394	2.12258603	0.92140915	0.59889949	0.16988595	2.35817446	0.89923303	0.73928103	1.17318717	1.13576531	0.17965527	0.58283694	0.22504060	0.81214468	0.35532816	2.24420858	1.39582623	1.31958494	1.60551095	1.69542493	1.10503517	2.13539546	3.96446971	0.86328631	2.87385985	0.54269779	2.63534456	1.85521949	8.48274444	0.85504350	1.29274355
1076.700000	0	0	0	29.2	1.213989	4095.000000	0	1.96334052	0.64933025	2.12266096	0.92142238	0.59896567	0.16987816	2.35818346	0.89927683	0.73931856	1.17319180	1.13578312	0.17965219	0.58283063	0.22504460	0.81215453	0.35533366	2.24417113	1.39586445	1.31956511	1.60536175	1.69531798	1.10507044	2.13518362	3.96459207	0.86331433	2.87370999	0.54270760	2.63543954	1.85521904	8.48295413	0.85478610	1.29284283
1077.300000	0	0	0	29.2	1.213379	4095.000000	0	1.96339595	0.64934966	2.12272222	0.92141471	0.59901185	0.16987923	2.35814632	0.89927761	0.73933804	1.17319057	1.13582720	0.17965419	0.58283042	0.22504524	0.81211955	0.35532781	2.24411815	1.39584797	1.31947104	1.60530051	1.69535253	1.10503517	2.13519329	3.96435969	0.86329548	2.87397348	0.54273744	2.63551489	1.85529303	8.48223257	0.85456521	1.29279253
1077.800000	0	0	0	29.2	1.212769	4095.000000	0	1.96353030	0.64934811	2.12277437	0.92143745	0.59904696	0.16987404	2.35827802	0.89924424	0.73934320	1.17322699	1.13582026	0.17965604	0.58282958	0.22504604	0.81209886	0.35531556	2.24411120	1.39579361	1.31955234	1.60545205	1.69535665	1.10498390	2.13505021	3.96423220	0.86333370	2.87419586	0.54272702	2.63565864	1.85531532	8.48089765	0.85442742	1.29286698
1078.400000	0	0	0	29.2	1.212769	4095.000000	0	1.96359936	0.64935385	2.12285285	0.92146787	0.59911485	0.16987847	2.35831404	0.89919548	0.73933968	1.17318162	1.13578342	0.17965850	0.58283883	0.22504380	0.81211561	0.35533366	2.24398385	1.39569578	1.31954394	1.60549250	1.69545249	1.10499753	2.13511640	3.96446662	0.86330542	2.87400903	0.54272886	2.63564661	1.85527030	8.48214624	0.85426205	1.29288452
1079.000000	0	0	0	29.2	1.213379	4095.000000	0	1.96356084	0.64938803	2.12307210	0.92144988	0.59914741	0.16987648	2.35835569	0.89919939	0.73937370	1.17317822	1.13577014	0.17965388	0.58283105	0.22503932	0.81210994	0.35533349	2.24411548	1.39576100	1.31964306	1.60533388	1.69533937	1.10501205	2.13516580	3.96467330	0.86328224	2.87414915	0.54276053	2.63569094	1.85532869	8.48175467	0.85409441	1.29281701
1079.500000	0	0	0	29.2	1.212769	4095.000000	0	1.96370272	0.64940743	2.12297741	0.92143798	0.59921148	0.16987220	2.35841423	0.89919105	0.73938097	1.17320322	1.13583415	0.17965373	0.58283610	0.22504108	0.81210157	0.35533278	2.24413902	1.39582026	1.31954260	1.60553686	1.69534801	1.10499664	2.13505275	3.96439156	0.86331535	2.87405365	0.54272784	2.63563521	1.85535231	8.48082366	0.85396882	1.29293615
1080.100000	0	0	0	29.2	1.211548	4095.000000	0	1.96367923	0.64938957	2.12283462	0.92149088	0.59924106	0.16986258	2.35838046	0.89919731	0.73938449	1.17323564	1.13589634	0.17965681	0.58282916	0.22504748	0.81210305	0.35533349	2.24425460	1.39577959	1.31960510	1.60542457	1.69540313	1.10503636	2.13494277	3.96448924	0.86333548	2.87416449	0.54275563	2.63570107	1.85540848	8.48190883	0.85390197	1.29292920
1080.700000	0	0	0	29.2	1.213379	4095.000000	0	1.96377742	0.64941757	2.12284121	0.92149352	0.59928704	0.16988076	2.35844069	0.89921973	0.73932818	1.17322051	1.13580909	0.17964618	0.58284241	0.22504364	0.81213162	0.35532923	2.24423908	1.39579011	1.31957217	1.60537942	1.69540025	1.10501561	2.13506650	3.96421163	0.86333344	2.87396999	0.54275972	2.63573907	1.85539510	8.48085449	0.85375716	1.29291695
1081.200000	0	0	0	29.2	1.214600	4095.000000	0	1.96378118	0.64940523	2.12300020	0.92146760	0.59933344	0.16987113	2.35834950	0.89920539	0.73937557	1.17322576	1.13591023	0.17964895	0.58283547	0.22504924	0.81216537	0.35533615	2.24421714	1.39574978	1.31957788	1.60547365	1.69535089	1.10498864	2.13513270	3.96437614	0.86333803	2.87415403	0.54278526	2.63585560	1.85533671	8.48260876	0.85364198	1.29288717
1081.800000	0	0	0	29.2	1.212769	4095.000000	0	1.96381407	0.64941471	2.12304476	0.92147554	0.59938474	0.16987709	2.35822230	0.89921112	0.73938637	1.17322453	1.13597062	0.17965296	0.58283883	0.22504476	0.81212177	0.35532816	2.24425781	1.39576766	1.31957687	1.60545205	1.69538997	1.10503962	2.13501304	3.96447587	0.86334567	2.87400276	0.54277239	2.63593223	1.85532512	8.48204141	0.85354629	1.29294178
1082.400000	0	0	0	29.2	1.212769	4095.000000	0	1.96380514	0.64943632	2.12293083	0.92149511	0.59940198	0.16987999	2.35836470	0.89918531	0.73938496	1.17318316	1.13587249	0.17965434	0.58282032	0.22504268	0.81211585	0.35532869	2.24421126	1.39577222	1.31961350	1.60543871	1.69527232	1.10498182	2.13516325	3.96462703	0.86336528	2.87381873	0.54276830	2.63586763	1.85542096	8.48388860	0.85350731	1.29293516
1082.900000	0	0	0	29.2	1.213379	4095.000000	0	1.96390475	0.64943081	2.12316275	0.92150807	0.59942710	0.16986762	2.35840185	0.89914151	0.73939059	1.17319798	1.13588729	0.17965403	0.58282137	0.22503820	0.81215305	0.35533100	2.24425995	1.39580448	1.31969615	1.60554707	1.69537145	1.10497619	2.13513117	3.96491084	0.86334796	2.87442524	0.54275338	2.63594490	1.85549495	8.48159127	0.85339316	1.29295203
1083.400000	0	0	0	29.2	1.212769	4095.000000	0	1.96382722	0.64943367	2.12315465	0.92147792	0.59948266	0.16987617	2.35847502	0.89916159	0.73937487	1.17319674	1.13586857	0.17965373	0.58280139	0.22503772	0.81213926	0.35533047	2.24425728	1.39576311	1.31956545	1.60556631	1.69536899	1.10499723	2.13533792	3.96478950	0.86332121	2.87421748	0.54276851	2.63592526	1.85550699	8.48203524	0.85334836	1.29293516
1084.000000	0	0	0	29.2	1.212769	4095.000000	0	1.96397805	0.64942970	2.12310148	0.92148532	0.59951225	0.16986625	2.35846996	0.89920096	0.73937815	1.17322360	1.13580909	0.17965557	0.58285251	0.22504284	0.81211462	0.35531751	2.24414170	1.39581711	1.31956746	1.60548582	1.69538626	1.10508437	2.13509349	3.96487897	0.86333548	2.87425094	0.54278853	2.63606460	1.85545617	8.48001918	0.85323422	1.29292655
1084.600000	0	0	0	29.2	1.213379	4095.000000	0	1.96396019	0.64943389	2.12330657	0.92148717	0.59954908	0.16986976	2.35847108	0.89922859	0.73940983	1.17321279	1.13586253	0.17965373	0.58283505	0.22505116	0.81209442	0.35531414	2.24426530	1.39580133	1.31954058	1.60551645	1.69537762	1.10506096	2.13520857	3.96531193	0.86334363	2.87423839	0.54277811	2.63602407	1.85559080	8.48215857	0.85320613	1.29297520
1085.100000	0	0	0	29.2	1.213379	4095.000000	0	1.96400201	0.64945021	2.12319668	0.92150727	0.59958379	0.16987190	2.35837483	0.89922964	0.73937370	1.17321032	1.13568712	0.17964864	0.58281990	0.22504716	0.81210255	0.35532035	2.24442209	1.39580238	1.31964878	1.60560597	1.69540313	1.10506718	2.13517547	3.96536747	0.86336987	2.87439038	0.54279323	2.63606334	1.85556093	8.48365728	0.85309529	1.29292523
1085.700000	0	0	0	29.2	1.213379	4095.000000	0	1.96399637	0.64946146	2.12317440	0.92154060	0.59962977	0.16986838	2.35844969	0.89920356	0.73938566	1.17321588	1.13583898	0.17964633	0.58282516	0.22505020	0.81213334	0.35532710	2.24428029	1.39578976	1.31955167	1.60554001	1.69529083	1.10511075	2.13508891	3.96500854	0.86336554	2.87453192	0.54279610	2.63607474	1.85567728	8.48292329	0.85302621	1.29300896
1086.200000	0	0	0	29.2	1.211548	4095.000000	0	1.96405323	0.64945617	2.12298248	0.92152790	0.59966299	0.16987236	2.35857691	0.89922546	0.73941405	1.17321712	1.13582932	0.17964741	0.58282705	0.22504316	0.81211019	0.35534165	2.24436376	1.39578730	1.31953823	1.60554511	1.69542699	1.10511609	2.13525593	3.96492318	0.86339229	2.87446498	0.54279058	2.63610007	1.85579543	8.48305590	0.85301026	1.29295369
1086.800000	0	0	0	29.2	1.211548	4095.000000	0	1.96407438	0.64944470	2.12308071	0.92152155	0.59965639	0.16987602	2.35841986	0.89920617	0.73943962	1.17325138	1.13583143	0.17965403	0.58284409	0.22505388	0.81209960	0.35531272	2.24425514	1.39575574	1.31963097	1.60547012	1.69549281	1.10501650	2.13517445	3.96503631	0.86333726	2.87438550	0.54281142	2.63617482	1.85563716	8.48429266	0.85292550	1.29299109
1087.400000	0	0	0	29.2	1.213989	4095.000000	0	1.96403866	0.64946653	2.12347978	0.92155488	0.59963403	0.16988152	2.35835738	0.89918036	0.73943071	1.17324305	1.13593922	0.17965219	0.58283610	0.22504716	0.81210132	0.35531982	2.24423962	1.39579046	1.31953151	1.60554315	1.69549322	1.10508645	2.13534861	3.96520497	0.86338388	2.87439526	0.54280059	2.63627110	1.85563270	8.48349073	0.85288578	1.29298513
1087.900000	0	0	0	29.2	1.212769	4095.000000	0	1.96409364	0.64946190	2.12344838	0.92155673	0.59966213	0.16987419	2.35823187	0.89916602	0.73944877	1.17325540	1.13599176	0.17964603	0.58283631	0.22504796	0.81212719	0.35532550	2.24416845	1.39574873	1.31953487	1.60558948	1.69549281	1.10507311	2.13540107	3.96539010	0.86340095	2.87430741	0.54280325	2.63625716	1.85565455	8.48214932	0.85280431	1.29296891
1088.400000	0	0	0	29.2	1.211548	4095.000000	0	1.96408659	0.64947050	2.12334557	0.92153928	0.59967661	0.16987526	2.35845307	0.89916289	0.73946989	1.17325756	1.13585679	0.17964911	0.58282516	0.22505100	0.81212152	0.35532887	2.24414544	1.39584762	1.31954495	1.60548661	1.69545825	1.10504940	2.13546625	3.96501265	0.86340528	2.87454726	0.54281306	2.63632050	1.85568665	8.48239600	0.85275269	1.29300135
1089.000000	0	0	0	29.2	1.211548	4095.000000	0	1.96414298	0.64946675	2.12332886	0.92155462	0.59971217	0.16987312	2.35842943	0.89916185	0.73944127	1.17325848	1.13591355	0.17964834	0.58282285	0.22504668	0.81210132	0.35532727	2.24428617	1.39579782	1.31954932	1.60562757	1.69542205	1.10511135	2.13539852	3.96537570	0.86342897	2.87448869	0.54278588	2.63622042	1.85567506	8.48297572	0.85269451	1.29297652
1089.600000	0	0	0	29.2	1.211548	4095.000000	0	1.96400765	0.64946256	2.12355677	0.92153769	0.59972686	0.16986777	2.35856396	0.89921139	0.73944525	1.17327299	1.13584773	0.17964972	0.58281717	0.22504876	0.81210379	0.35532887	2.24431988	1.39582167	1.31953554	1.60563503	1.69546072	1.10507844	2.13550853	3.96547650	0.86345802	2.87433042	0.54280979	2.63610514	1.85577403	8.48252242	0.85265808	1.29296858
1090.200000	0	0	0	29.2	1.212158	4095.000000	0	1.96414768	0.64947028	2.12354107	0.92152870	0.59974389	0.16987113	2.35849360	0.89914464	0.73946989	1.17324953	1.13590359	0.17965634	0.58283526	0.22504684	0.81211512	0.35532301	2.24444457	1.39582728	1.31955402	1.60562678	1.69556727	1.10508022	2.13534454	3.96589824	0.86346184	2.87448102	0.54281551	2.63638512	1.85578161	8.48015479	0.85265631	1.29300466
1090.700000	0	0	0	29.2	1.212769	4095.000000	0	1.96419797	0.64948263	2.12358513	0.92154457	0.59974347	0.16987831	2.35853638	0.89915689	0.73949875	1.17320847	1.13583082	0.17964926	0.58283378	0.22505196	0.81210206	0.35533011	2.24435039	1.39585323	1.31957015	1.60559223	1.69542452	1.10504762	2.13526866	3.96546313	0.86342897	2.87463999	0.54277464	2.63622866	1.85589664	8.48289554	0.85263177	1.29297123
1091.300000	0	0	0	29.2	1.215210	4095.000000	0	1.96425389	0.64948042	2.12348282	0.92155382	0.59979053	0.16988366	2.35856622	0.89913030	0.73950626	1.17324614	1.13590148	0.17965296	0.58284683	0.22504956	0.81210255	0.35532710	2.24424497	1.39583359	1.31960409	1.60569668	1.69544344	1.10505266	2.13520857	3.96545387	0.86342260	2.87441827	0.54281490	2.63621472	1.85593543	8.48583824	0.85257687	1.29300995
1091.900000	0	0	0	29.2	1.210938	4095.000000	0	1.96412842	0.64949321	2.12351524	0.92156890	0.59979649	0.16987816	2.35856565	0.89916289	0.73952432	1.17323965	1.13586253	0.17965049	0.58286261	0.22504748	0.81208851	0.35532887	2.24436323	1.39586094	1.31963937	1.60565034	1.69555698	1.10511638	2.13524167	3.96560199	0.86348069	2.87466998	0.54280591	2.63631164	1.85583912	8.48361102	0.85254626	1.29301425
1092.400000	0	0	0	29.2	1.213379	4095.000000	0	1.96408143	0.64946697	2.12349447	0.92155858	0.59984120	0.16987755	2.35851837	0.89919105	0.73953418	1.17327546	1.13590299	0.17965788	0.58283841	0.22505180	0.81209393	0.35531893	2.24441514	1.39586585	1.31963668	1.60562050	1.69543851	1.10511787	2.13529565	3.96595790	0.86345267	2.87466440	0.54280223	2.63632241	1.85580345	8.48302506	0.85248505	1.29299969
1093.000000	0	0	0	29.2	1.212769	4095.000000	0	1.96420172	0.64949873	2.12349244	0.92157075	0.59983694	0.16987312	2.35872665	0.89919913	0.73952691	1.17326281	1.13590178	0.17965219	0.58283042	0.22504924	0.81208236	0.35531911	2.24436644	1.39590127	1.31957990	1.60564799	1.69551050	1.10507074	2.13527223	3.96599082	0.86346362	2.87468671	0.54277300	2.63624956	1.85595728	8.48326252	0.85246658	1.29304503
1093.500000	0	0	0	29.2	1.212769	4095.000000	0	1.96396959	0.64950314	2.12342052	0.92157895	0.59983886	0.16987877	2.35862645	0.89921034	0.73950907	1.17326281	1.13589453	0.17965126	0.58282390	0.22505004	0.81210699	0.35532408	2.24443494	1.39588970	1.31963500	1.60554393	1.69547800	1.10507667	2.13529972	3.96622435	0.86343636	2.87482129	0.54279855	2.63637625	1.85590377	8.48361718	0.85241650	1.29301425
1094.100000	0	0	0	29.2	1.212158	4095.000000	0	1.96408894	0.64951196	2.12349092	0.92151997	0.59987314	0.16987526	2.35859774	0.89924241	0.73954615	1.17327299	1.13587491	0.17965403	0.58282558	0.22504748	0.81210034	0.35532532	2.24435092	1.39588339	1.31966894	1.60569550	1.69548170	1.10511105	2.13541380	3.96624081	0.86345904	2.87482060	0.54283145	2.63635915	1.85595148	8.48302197	0.85239930	1.29305033
1094.600000	0	0	0	29.2	1.212769	4095.000000	0	1.96418763	0.64950601	2.12354157	0.92157498	0.59989210	0.16988152	2.35867824	0.89924632	0.73948960	1.17322916	1.13582358	0.17965496	0.58284599	0.22505036	0.81212398	0.35532443	2.24427761	1.39590127	1.31969918	1.60550624	1.69548746	1.10512113	2.13542551	3.96595173	0.86348630	2.87479131	0.54279344	2.63626413	1.85601435	8.48299114	0.85239146	1.29307780
1095.200000	0	0	0	29.2	1.213379	4095.000000	0	1.96409176	0.64950975	2.12352283	0.92154985	0.59990700	0.16988137	2.35871202	0.89924163	0.73950860	1.17327732	1.13586313	0.17965588	0.58286534	0.22505564	0.81213482	0.35532994	2.24434075	1.39584621	1.31968406	1.60549014	1.69552531	1.10509326	2.13546065	3.96627682	0.86349674	2.87481153	0.54278976	2.63630340	1.85606027	8.48332728	0.85231128	1.29309038
1095.800000	0	0	0	29.2	1.213379	4095.000000	0	1.96426705	0.64949718	2.12356892	0.92158027	0.59992340	0.16989252	2.35856228	0.89925023	0.73956187	1.17321804	1.13598028	0.17965727	0.58285882	0.22505116	0.81211068	0.35532124	2.24430972	1.39583254	1.31961316	1.60550663	1.69557056	1.10504999	2.13540310	3.96614513	0.86350642	2.87487290	0.54280795	2.63629517	1.85612136	8.48387934	0.85225286	1.29310858
1096.300000	0	0	0	29.2	1.212158	4095.000000	0	1.96440427	0.64950336	2.12354360	0.92161333	0.59991339	0.16988565	2.35863883	0.89923303	0.73954896	1.17328411	1.13580999	0.17965727	0.58285040	0.22505244	0.81211265	0.35532976	2.24422089	1.39590828	1.31959199	1.60555532	1.69556439	1.10508526	2.13551311	3.96631386	0.86345521	2.87499563	0.54280897	2.63624956	1.85605359	8.48296338	0.85226120	1.29303874
1096.900000	0	0	0	29.2	1.212769	4095.000000	0	1.96427738	0.64951306	2.12362008	0.92159746	0.59993469	0.16988503	2.35863039	0.89916941	0.73954826	1.17328256	1.13570764	0.17965650	0.58284535	0.22505196	0.81211019	0.35533065	2.24434664	1.39586936	1.31968876	1.60558045	1.69546524	1.10503725	2.13537153	3.96615336	0.86352375	2.87473831	0.54281388	2.63618875	1.85600409	8.48307132	0.85222478	1.29301094
1097.400000	0	0	0	29.2	1.213379	4095.000000	0	1.96429148	0.64951615	2.12351827	0.92158345	0.59993021	0.16988412	2.35851499	0.89916002	0.73957571	1.17328843	1.13584200	0.17966019	0.58283694	0.22505612	0.81211044	0.35533402	2.24441407	1.39579607	1.31963567	1.60547797	1.69548499	1.10507281	2.13539750	3.96654021	0.86350999	2.87444964	0.54282900	2.63655616	1.85604199	8.48234666	0.85217724	1.29306191
1098.000000	0	0	0	29.2	1.211548	4095.000000	0	1.96427691	0.64949145	2.12346712	0.92160593	0.59995662	0.16988396	2.35837821	0.89917410	0.73957712	1.17329923	1.13582962	0.17965727	0.58283967	0.22505723	0.81210058	0.35533047	2.24439320	1.39583289	1.31959703	1.60554943	1.69551667	1.10511994	2.13537866	3.96622641	0.86349368	2.87468601	0.54282634	2.63639399	1.85615793	8.48098088	0.85216510	1.29309501
1098.500000	0	0	0	29.2	1.212158	4095.000000	0	1.96430464	0.64950292	2.12342863	0.92158239	0.59996599	0.16987495	2.35845082	0.89918453	0.73960551	1.17331251	1.13595522	0.17965881	0.58284283	0.22505532	0.81208704	0.35534556	2.24428457	1.39584937	1.31964239	1.60564799	1.69553353	1.10515136	2.13531398	3.96642703	0.86347661	2.87440502	0.54282491	2.63638638	1.85621144	8.48236516	0.85211983	1.29306787
1099.100000	0	0	0	29.2	1.211548	4095.000000	0	1.96424026	0.64952299	2.12342812	0.92154853	0.59996961	0.16987831	2.35848234	0.89917019	0.73963578	1.17326991	1.13594616	0.17965080	0.58282663	0.22505212	0.81208408	0.35533331	2.24436965	1.39588654	1.31965986	1.60558948	1.69553806	1.10510186	2.13537255	3.96676144	0.86349674	2.87457724	0.54278036	2.63642756	1.85639116	8.48282461	0.85208620	1.29301326
1099.600000	0	0	0	29.2	1.215210	4095.000000	0	1.96425859	0.64949388	2.12350561	0.92158212	0.59998281	0.16988228	2.35854314	0.89922677	0.73955928	1.17331992	1.13592533	0.17964510	0.58284935	0.22505516	0.81209837	0.35533615	2.24428136	1.39593073	1.31971699	1.60576540	1.69553641	1.10505503	2.13539088	3.96655976	0.86344961	2.87463163	0.54283227	2.63643136	1.85628770	8.48295413	0.85205307	1.29309302
[truncated: 1,162 more rows]
