# Supplementary material for: Examination of unique volatile organic compound signatures in nasopharyngeal test swab viral transport media using an electronic nose
Source: PLoS One. 2025 Sep 19;20(9):e0332399. doi: 10.1371/journal.pone.0332399 (PMC12448360; doi:10.1371/journal.pone.0332399)
Supplement: S10 — (CSV) [file pone.0332399.s010.csv]

Sensigent +++ PCNose+ Sensor Values +++ Sensor Resistances (in kOhms) for Cyranose 320 unit +++ Serial Number: B200107009 +++ Firmware version: 40.51
4/5/2023	4:18 PM	Heater ON: Temperature set at 42.0 degrees celsius	Sensor values are not filtered
Time				Ambient Temp [C]	Therm1 [volts]	Battery Raw Reading	Flag	S1	S2	S3	S4	S5	S6	S7	S8	S9	S10	S11	S12	S13	S14	S15	S16	S17	S18	S19	S20	S21	S22	S23	S24	S25	S26	S27	S28	S29	S30	S31	S32
425.700000	0	0	0	29.9	1.212158	4095.000000	0	1.98296548	0.65268563	2.13581260	0.92685627	0.59813661	0.17245840	2.37108659	0.90409100	0.75309343	1.17980478	1.14697404	0.18127319	0.58566230	0.22602034	0.81396542	0.35696069	2.25316044	1.40628467	1.32611263	1.65642463	1.70177598	1.10817989	2.13326929	4.04378508	0.87112416	2.88079677	0.55097566	2.63490959	1.89331076	8.60697794	0.83987072	1.30904671
426.200000	0	0	0	29.9	1.212158	4095.000000	0	1.98293608	0.65267900	2.13572397	0.92689263	0.59814746	0.17245565	2.37080247	0.90406406	0.75310622	1.17981221	1.14696614	0.18127242	0.58564522	0.22602242	0.81399378	0.35694754	2.25295576	1.40634745	1.32598584	1.65654640	1.70178630	1.10820929	2.13340463	4.04382622	0.87112442	2.88069192	0.55095304	2.63510649	1.89336435	8.60606917	0.83988728	1.30903502
426.800000	0	0	0	29.9	1.213379	4095.000000	0	1.98307311	0.65267944	2.13606984	0.92684565	0.59814895	0.17245978	2.37095245	0.90408420	0.75310858	1.17979579	1.14695824	0.18127119	0.58566968	0.22601954	0.81398465	0.35695696	2.25315292	1.40629595	1.32608127	1.65662341	1.70182303	1.10822651	2.13340870	4.04385048	0.87114362	2.88070031	0.55095551	2.63496720	1.89329487	8.60646359	0.83989129	1.30898759
427.300000	0	0	0	29.9	1.212769	4095.000000	0	1.98309777	0.65268297	2.13586455	0.92691227	0.59817107	0.17246008	2.37089359	0.90409466	0.75310574	1.17980416	1.14691508	0.18126965	0.58565492	0.22602226	0.81398811	0.35694931	2.25303903	1.40643422	1.32604148	1.65651212	1.70172109	1.10823423	2.13364734	4.04358151	0.87115028	2.88103652	0.55094564	2.63506217	1.89321222	8.60613859	0.83988301	1.30901231
427.900000	0	0	0	29.9	1.211548	4095.000000	0	1.98295504	0.65268806	2.13583297	0.92688758	0.59818404	0.17246054	2.37104980	0.90413782	0.75309674	1.17981128	1.14687040	0.18127165	0.58567958	0.22602130	0.81400167	0.35695287	2.25305837	1.40637002	1.32610623	1.65654640	1.70169055	1.10821760	2.13347230	4.04380829	0.87113543	2.88129099	0.55090391	2.63499316	1.89331258	8.60539716	0.83993018	1.30902567
428.400000	0	0	0	29.9	1.213379	4095.000000	0	1.98305367	0.65269314	2.13588391	0.92691120	0.59819701	0.17246774	2.37097849	0.90412788	0.75307070	1.17980075	1.14691022	0.18127011	0.58569455	0.22601938	0.81399600	0.35695038	2.25294609	1.40628714	1.32613051	1.65656817	1.70166744	1.10818791	2.13348248	4.04328092	0.87113108	2.88129308	0.55095448	2.63508749	1.89343610	8.60445080	0.83988978	1.30899293
429.000000	0	0	0	29.9	1.213379	4095.000000	0	1.98315088	0.65272121	2.13585793	0.92690935	0.59819063	0.17247141	2.37100792	0.90413468	0.75310929	1.17978339	1.14687314	0.18126517	0.58569055	0.22601826	0.81400438	0.35695731	2.25297403	1.40631465	1.32613422	1.65654720	1.70174090	1.10823215	2.13351759	4.04360577	0.87114260	2.88128609	0.55097237	2.63511028	1.89351603	8.60524257	0.83990634	1.30898325
429.600000	0	0	0	29.9	1.210938	4095.000000	0	1.98319261	0.65270088	2.13603163	0.92689793	0.59818787	0.17247340	2.37109621	0.90410722	0.75311711	1.17978091	1.14685612	0.18127288	0.58567389	0.22602162	0.81402905	0.35695447	2.25296758	1.40633123	1.32610353	1.65643068	1.70168024	1.10823661	2.13349673	4.04333576	0.87110317	2.88103862	0.55095345	2.63517297	1.89364002	8.60508484	0.83991964	1.30893415
430.100000	0	0	0	29.9	1.211548	4095.000000	0	1.98314899	0.65267656	2.13593943	0.92690457	0.59820212	0.17247601	2.37121961	0.90410146	0.75311072	1.17977812	1.14690961	0.18127443	0.58568380	0.22602722	0.81404459	0.35697117	2.25289882	1.40636121	1.32605463	1.65646293	1.70164763	1.10822414	2.13358475	4.04359206	0.87108704	2.88141124	0.55091809	2.63511472	1.89358688	8.60610072	0.83993369	1.30906875
430.700000	0	0	0	29.9	1.212158	4095.000000	0	1.98309303	0.65268762	2.13593892	0.92688997	0.59820276	0.17247723	2.37118168	0.90408656	0.75313771	1.17977719	1.14707708	0.18127180	0.58568085	0.22602178	0.81405568	0.35695642	2.25295093	1.40633828	1.32602023	1.65645124	1.70174420	1.10819058	2.13370077	4.04356147	0.87113440	2.88112251	0.55089116	2.63499886	1.89359778	8.60517001	0.83993971	1.30900529
431.200000	0	0	0	29.9	1.212158	4095.000000	0	1.98318313	0.65271104	2.13604844	0.92690430	0.59822913	0.17248167	2.37104018	0.90405805	0.75313890	1.17980974	1.14695732	0.18128075	0.58565366	0.22602402	0.81401721	0.35695873	2.25305729	1.40644657	1.32603406	1.65656777	1.70174668	1.10817158	2.13357051	4.04350873	0.87113978	2.88116026	0.55095469	2.63496720	1.89358461	8.60496181	0.83993344	1.30902967
431.800000	0	0	0	29.9	1.211548	4095.000000	0	1.98323767	0.65270596	2.13591091	0.92689050	0.59822424	0.17248121	2.37106339	0.90408786	0.75310811	1.17983670	1.14695550	0.18127026	0.58570024	0.22602514	0.81401104	0.35695198	2.25300304	1.40637849	1.32604215	1.65671132	1.70177681	1.10820127	2.13368093	4.04402137	0.87110522	2.88073246	0.55095715	2.63495770	1.89365500	8.60819935	0.83991061	1.30902466
432.300000	0	0	0	29.9	1.212158	4095.000000	0	1.98314282	0.65271591	2.13589715	0.92690085	0.59821488	0.17247723	2.37104810	0.90409440	0.75311166	1.17981748	1.14699775	0.18127211	0.58567368	0.22602178	0.81400710	0.35696140	2.25307663	1.40642681	1.32611331	1.65673914	1.70176277	1.10824878	2.13363564	4.04401820	0.87112954	2.88115606	0.55093248	2.63497986	1.89376219	8.60681385	0.83998361	1.30902800
432.900000	0	0	0	29.9	1.213379	4095.000000	0	1.98319878	0.65270287	2.13580699	0.92692527	0.59824019	0.17248121	2.37107923	0.90411323	0.75307046	1.17983143	1.14695246	0.18127566	0.58567663	0.22602882	0.81401006	0.35695447	2.25304279	1.40642223	1.32615917	1.65673471	1.70179538	1.10822740	2.13363615	4.04398761	0.87112852	2.88104351	0.55093680	2.63513434	1.89369043	8.60666554	0.83997634	1.30910616
433.400000	0	0	0	29.9	1.210327	4095.000000	0	1.98328129	0.65270021	2.13593943	0.92690643	0.59825019	0.17247983	2.37103678	0.90410199	0.75310929	1.17979052	1.14684092	0.18127319	0.58566398	0.22602002	0.81402831	0.35694860	2.25311800	1.40648008	1.32611432	1.65665567	1.70177969	1.10821938	2.13380204	4.04360471	0.87112800	2.88133293	0.55093002	2.63524135	1.89360141	8.60531513	0.83997508	1.30909948
434.000000	0	0	0	29.9	1.213379	4095.000000	0	1.98324098	0.65269845	2.13585029	0.92692845	0.59827039	0.17247983	2.37095868	0.90417758	0.75305980	1.17977750	1.14683758	0.18127628	0.58567495	0.22602082	0.81404656	0.35695998	2.25319375	1.40645433	1.32616727	1.65667261	1.70176608	1.10827670	2.13381731	4.04390428	0.87111162	2.88094985	0.55094112	2.63519576	1.89369043	8.60550757	0.83995526	1.30907610
434.600000	0	0	0	29.9	1.212769	4095.000000	0	1.98326802	0.65270441	2.13587932	0.92693005	0.59832995	0.17249086	2.37090038	0.90416764	0.75306525	1.17977038	1.14687496	0.18127381	0.58567916	0.22602498	0.81406481	0.35695180	2.25318731	1.40643916	1.32614434	1.65660567	1.70172150	1.10828294	2.13386769	4.04351506	0.87115694	2.88102953	0.55095078	2.63530403	1.89363911	8.60645412	0.83999817	1.30906641
435.100000	0	0	0	29.9	1.211548	4095.000000	0	1.98319973	0.65271458	2.13589613	0.92694836	0.59828932	0.17249606	2.37082511	0.90418385	0.75305602	1.17978060	1.14687830	0.18127335	0.58569265	0.22602930	0.81406111	0.35697402	2.25309007	1.40646985	1.32613253	1.65671293	1.70173265	1.10825591	2.13372673	4.04373867	0.87115975	2.88108965	0.55092940	2.63530403	1.89364410	8.60402499	0.83998487	1.30909714
435.700000	0	0	0	29.9	1.212158	4095.000000	0	1.98327798	0.65271082	2.13595115	0.92693164	0.59829358	0.17250203	2.37094170	0.90409466	0.75307614	1.17977843	1.14690353	0.18127936	0.58567705	0.22602722	0.81403151	0.35696211	2.25316635	1.40645151	1.32610218	1.65678310	1.70175287	1.10822918	2.13370179	4.04336951	0.87115745	2.88138397	0.55094523	2.63540661	1.89371677	8.60496496	0.83998763	1.30912286
436.300000	0	0	0	29.9	1.213989	4095.000000	0	1.98321063	0.65272431	2.13601737	0.92692978	0.59831017	0.17251030	2.37116753	0.90416816	0.75306051	1.17979021	1.14686037	0.18127597	0.58568506	0.22603283	0.81402732	0.35696620	2.25316904	1.40647161	1.32611871	1.65666978	1.70182055	1.10826720	2.13375064	4.04339904	0.87118766	2.88124205	0.55093269	2.63522552	1.89361958	8.60500913	0.84003731	1.30907242
436.800000	0	0	0	29.9	1.213379	4095.000000	0	1.98333820	0.65271745	2.13602807	0.92696800	0.59831825	0.17249851	2.37106339	0.90413050	0.75307235	1.17981005	1.14693301	0.18127643	0.58568169	0.22603138	0.81404878	0.35696406	2.25322115	1.40643316	1.32607756	1.65677665	1.70184738	1.10826601	2.13384428	4.04329041	0.87118587	2.88119521	0.55089630	2.63534329	1.89378763	8.60650776	0.84002602	1.30908478
437.300000	0	0	0	29.9	1.211548	4095.000000	0	1.98327750	0.65272541	2.13610601	0.92693748	0.59828826	0.17249606	2.37104414	0.90410905	0.75308751	1.17983577	1.14697070	0.18127890	0.58567979	0.22602562	0.81403817	0.35696158	2.25310994	1.40654322	1.32610522	1.65676495	1.70179331	1.10829095	2.13367686	4.04387369	0.87115898	2.88117843	0.55095469	2.63534012	1.89385894	8.60524257	0.84003128	1.30906007
437.900000	0	0	0	29.9	1.213379	4095.000000	0	1.98324004	0.65271392	2.13589562	0.92693535	0.59829932	0.17250326	2.37089699	0.90410016	0.75316897	1.17982523	1.14702146	0.18127597	0.58567368	0.22602962	0.81401425	0.35696193	2.25305783	1.40654428	1.32609173	1.65673793	1.70175411	1.10824314	2.13387939	4.04374922	0.87119150	2.88122737	0.55089589	2.63549336	1.89376401	8.60648252	0.84004207	1.30908144
438.500000	0	0	0	29.9	1.210327	4095.000000	0	1.98322012	0.65269646	2.13612486	0.92693350	0.59829188	0.17250433	2.37102490	0.90415508	0.75313866	1.17984073	1.14698255	0.18127674	0.58567748	0.22602290	0.81403842	0.35696140	2.25300411	1.40652699	1.32602259	1.65672382	1.70185605	1.10828620	2.13385293	4.04383466	0.87118433	2.88117634	0.55096846	2.63542181	1.89378581	8.60647305	0.84002953	1.30904838
439.000000	0	0	0	29.9	1.212158	4095.000000	0	1.98328604	0.65271878	2.13593485	0.92688228	0.59832102	0.17250218	2.37088567	0.90415116	0.75313392	1.17984290	1.14693514	0.18127936	0.58566335	0.22603202	0.81403941	0.35696424	2.25313143	1.40655521	1.32616828	1.65691094	1.70179249	1.10824878	2.13407228	4.04405407	0.87115770	2.88146857	0.55092878	2.63543637	1.89382533	8.60593665	0.84001297	1.30908645
439.600000	0	0	0	29.9	1.211548	4095.000000	0	1.98323435	0.65271060	2.13595726	0.92688891	0.59833272	0.17250417	2.37081379	0.90416816	0.75310574	1.17984259	1.14689532	0.18127443	0.58567895	0.22603106	0.81403842	0.35696655	2.25309651	1.40655380	1.32611938	1.65681617	1.70184985	1.10830194	2.13394555	4.04409099	0.87119304	2.88129658	0.55094215	2.63546930	1.89395615	8.60562746	0.84002576	1.30910883
440.200000	0	0	0	29.9	1.213379	4095.000000	0	1.98340697	0.65272873	2.13608665	0.92688705	0.59832378	0.17251091	2.37096547	0.90419667	0.75316305	1.17983360	1.14696887	0.18127797	0.58568886	0.22602850	0.81403077	0.35696406	2.25310457	1.40659931	1.32609274	1.65700611	1.70175411	1.10827017	2.13405090	4.04374183	0.87116103	2.88152590	0.55094338	2.63551109	1.89388937	8.60670971	0.84004960	1.30911751
440.700000	0	0	0	29.9	1.211548	4095.000000	0	1.98329600	0.65273934	2.13598579	0.92692341	0.59834463	0.17251550	2.37086756	0.90418856	0.75315760	1.17981841	1.14694456	0.18128353	0.58569645	0.22602674	0.81404015	0.35696353	2.25321417	1.40661624	1.32620437	1.65687504	1.70182592	1.10829897	2.13391654	4.04380829	0.87119278	2.88180768	0.55095859	2.63543637	1.89394615	8.60463059	0.84004835	1.30908178
441.300000	0	0	0	29.9	1.213379	4095.000000	0	1.98334769	0.65274110	2.13590479	0.92692341	0.59837717	0.17251979	2.37099716	0.90417967	0.75313179	1.17981810	1.14695641	0.18128044	0.58569813	0.22603379	0.81401745	0.35695607	2.25286283	1.40662365	1.32619627	1.65676737	1.70179042	1.10828383	2.13417000	4.04372390	0.87116078	2.88138677	0.55097854	2.63549779	1.89394706	8.60528043	0.84005136	1.30909881
441.900000	0	0	0	29.9	1.212769	4095.000000	0	1.98329979	0.65275459	2.13594758	0.92691678	0.59837377	0.17252193	2.37080700	0.90415325	0.75313392	1.17979610	1.14691143	0.18128013	0.58569286	0.22603154	0.81405223	0.35696815	2.25296865	1.40662153	1.32613759	1.65673511	1.70180900	1.10821374	2.13414354	4.04360260	0.87122837	2.88160980	0.55092796	2.63530530	1.89387666	8.60732824	0.84005361	1.30914123
442.400000	0	0	0	29.9	1.212769	4095.000000	0	1.98320637	0.65273823	2.13579477	0.92692686	0.59837398	0.17253005	2.37093094	0.90410251	0.75313842	1.17981965	1.14688864	0.18128214	0.58567895	0.22603411	0.81403028	0.35697135	2.25289399	1.40662048	1.32614130	1.65679761	1.70190186	1.10828412	2.13403309	4.04400871	0.87119816	2.88126512	0.55097113	2.63544714	1.89392753	8.60673811	0.84009250	1.30909914
442.900000	0	0	0	29.9	1.211548	4095.000000	0	1.98324952	0.65274287	2.13600871	0.92694279	0.59835888	0.17252239	2.37092245	0.90408917	0.75317157	1.17982275	1.14689654	0.18128368	0.58567579	0.22603122	0.81401376	0.35696780	2.25295522	1.40663106	1.32615344	1.65681334	1.70183747	1.10827135	2.13410485	4.04359206	0.87118305	2.88114558	0.55099334	2.63567447	1.89381852	8.60625849	0.84010530	1.30908946
443.500000	0	0	0	29.9	1.212158	4095.000000	0	1.98327228	0.65273779	2.13602909	0.92692713	0.59837207	0.17252668	2.37092528	0.90410460	0.75315784	1.17984166	1.14693575	0.18128337	0.58568654	0.22603459	0.81402510	0.35696566	2.25301378	1.40661942	1.32613186	1.65678310	1.70186719	1.10826749	2.13413081	4.04363108	0.87119662	2.88103303	0.55095345	2.63578340	1.89384032	8.60551388	0.84010831	1.30905472
444.000000	0	0	0	29.9	1.212769	4095.000000	0	1.98331402	0.65273315	2.13609022	0.92695659	0.59838462	0.17252408	2.37097679	0.90414096	0.75315239	1.17984785	1.14692724	0.18127859	0.58568317	0.22603555	0.81402658	0.35696815	2.25296328	1.40670126	1.32609881	1.65684923	1.70185522	1.10826185	2.13415931	4.04373234	0.87118817	2.88109944	0.55095469	2.63576440	1.89378581	8.60756810	0.84007845	1.30910816
444.600000	0	0	0	29.9	1.212158	4095.000000	0	1.98327181	0.65273005	2.13593281	0.92696269	0.59837462	0.17252699	2.37106848	0.90410251	0.75317986	1.17985281	1.14686372	0.18128214	0.58566588	0.22602866	0.81403201	0.35696478	2.25292890	1.40662965	1.32608093	1.65682342	1.70188040	1.10827670	2.13412267	4.04401293	0.87117281	2.88129658	0.55095530	2.63586256	1.89386893	8.60654247	0.84014645	1.30906207
445.200000	0	0	0	29.9	1.212769	4095.000000	0	1.98333536	0.65275260	2.13615899	0.92699056	0.59835973	0.17252591	2.37097962	0.90409937	0.75315666	1.17984909	1.14688560	0.18128831	0.58567410	0.22603475	0.81405593	0.35696904	2.25299659	1.40664482	1.32612747	1.65681697	1.70183128	1.10823601	2.13415321	4.04391904	0.87117076	2.88115257	0.55092837	2.63568017	1.89392662	8.60707577	0.84013190	1.30907376
445.700000	0	0	0	29.9	1.212158	4095.000000	0	1.98327276	0.65274773	2.13608818	0.92698207	0.59841333	0.17252989	2.37108489	0.90413703	0.75318199	1.17980044	1.14687162	0.18128507	0.58567431	0.22603379	0.81403299	0.35697028	2.25298531	1.40662965	1.32604957	1.65689198	1.70184160	1.10824017	2.13409366	4.04388212	0.87118869	2.88116515	0.55091830	2.63574350	1.89402111	8.60675705	0.84017882	1.30906374
446.300000	0	0	0	29.9	1.212158	4095.000000	0	1.98328746	0.65276276	2.13600565	0.92702427	0.59843482	0.17253219	2.37095981	0.90416816	0.75315760	1.17983329	1.14685429	0.18128522	0.58567410	0.22603651	0.81405544	0.35695589	2.25297779	1.40661377	1.32607925	1.65675890	1.70183170	1.10822414	2.13402444	4.04379774	0.87119637	2.88125393	0.55096147	2.63577517	1.89401293	8.60596505	0.84014344	1.30906842
446.900000	0	0	0	29.9	1.212769	4095.000000	0	1.98336287	0.65275856	2.13608054	0.92700754	0.59841248	0.17253188	2.37100962	0.90416581	0.75318815	1.17982647	1.14688195	0.18128214	0.58567094	0.22603539	0.81403965	0.35696353	2.25300465	1.40657708	1.32608093	1.65687948	1.70179744	1.10822622	2.13421887	4.04373023	0.87116436	2.88165455	0.55094914	2.63574413	1.89397886	8.60613228	0.84020115	1.30906207
447.400000	0	0	0	29.9	1.212769	4095.000000	0	1.98334959	0.65275193	2.13620943	0.92702506	0.59840121	0.17254275	2.37098924	0.90417679	0.75318128	1.17985529	1.14692237	0.18128754	0.58567895	0.22603138	0.81404015	0.35696246	2.25313573	1.40662577	1.32610690	1.65687827	1.70181519	1.10818553	2.13416491	4.04382727	0.87112109	2.88168391	0.55097298	2.63582393	1.89396887	8.60751760	0.84015047	1.30907009
447.900000	0	0	0	29.9	1.213379	4095.000000	0	1.98330785	0.65275658	2.13606933	0.92696163	0.59840717	0.17254689	2.37110527	0.90417496	0.75320899	1.17985250	1.14701507	0.18129170	0.58567452	0.22602722	0.81406086	0.35697455	2.25304225	1.40665399	1.32607284	1.65687706	1.70181849	1.10822206	2.13418578	4.04387580	0.87115412	2.88170699	0.55100033	2.63591260	1.89406971	8.60759966	0.84018007	1.30908612
448.500000	0	0	0	29.9	1.213379	4095.000000	0	1.98336049	0.65277404	2.13607544	0.92701046	0.59840121	0.17254092	2.37097113	0.90408106	0.75321254	1.17985808	1.14699289	0.18128121	0.58567874	0.22603251	0.81406925	0.35697242	2.25308039	1.40672455	1.32611129	1.65685730	1.70181766	1.10819325	2.13433186	4.04369120	0.87117563	2.88181048	0.55097689	2.63568650	1.89409106	8.60726197	0.84019438	1.30910950
449.100000	0	0	0	29.9	1.213989	4095.000000	0	1.98331876	0.65277050	2.13598935	0.92701100	0.59839057	0.17254474	2.37084775	0.90406485	0.75322415	1.17988381	1.14696857	0.18128692	0.58567073	0.22603379	0.81406037	0.35697171	2.25325876	1.40678382	1.32609375	1.65695046	1.70187751	1.10822918	2.13437666	4.04378086	0.87118715	2.88183705	0.55098326	2.63581696	1.89405699	8.60650461	0.84020015	1.30911351
449.600000	0	0	0	29.9	1.212158	4095.000000	0	1.98337994	0.65277161	2.13611671	0.92699056	0.59840631	0.17254857	2.37085511	0.90408603	0.75323717	1.17992441	1.14692480	0.18128291	0.58567811	0.22603251	0.81405100	0.35697526	2.25313143	1.40674712	1.32608903	1.65695046	1.70186678	1.10826066	2.13423159	4.04391482	0.87113594	2.88176083	0.55095715	2.63597910	1.89394843	8.60694954	0.84024983	1.30909614
450.200000	0	0	0	29.9	1.213379	4095.000000	0	1.98336761	0.65278133	2.13609073	0.92699215	0.59843631	0.17254612	2.37112112	0.90410800	0.75319976	1.17989155	1.14691417	0.18128892	0.58568633	0.22603235	0.81406604	0.35696762	2.25317119	1.40680886	1.32615648	1.65691537	1.70178217	1.10822473	2.13430285	4.04414690	0.87114234	2.88180628	0.55098100	2.63595313	1.89404109	8.60517001	0.84024055	1.30909146
450.700000	0	0	0	29.9	1.212769	4095.000000	0	1.98348428	0.65278509	2.13611569	0.92699932	0.59844248	0.17254612	2.37093377	0.90413808	0.75320047	1.17988040	1.14690049	0.18128522	0.58567621	0.22603843	0.81406210	0.35697348	2.25316420	1.40681380	1.32614906	1.65697829	1.70183582	1.10820899	2.13438022	4.04372707	0.87115617	2.88199928	0.55094297	2.63615771	1.89402474	8.60570634	0.84023979	1.30905472
451.300000	0	0	0	29.9	1.212158	4095.000000	0	1.98347906	0.65276188	2.13616256	0.92698180	0.59846120	0.17255301	2.37099037	0.90416764	0.75318839	1.17989372	1.14686858	0.18128738	0.58568169	0.22603635	0.81404311	0.35697331	2.25298047	1.40673125	1.32619020	1.65703475	1.70198193	1.10825918	2.13439498	4.04429248	0.87116923	2.88200557	0.55095489	2.63597720	1.89404882	8.60455489	0.84023503	1.30906107
451.900000	0	0	0	29.9	1.212158	4095.000000	0	1.98349424	0.65276254	2.13618090	0.92701285	0.59847609	0.17255240	2.37095358	0.90411036	0.75319502	1.17987296	1.14687101	0.18128229	0.58568844	0.22603763	0.81406654	0.35696922	2.25316259	1.40676371	1.32616727	1.65712025	1.70182303	1.10823601	2.13427078	4.04424818	0.87121557	2.88196851	0.55095489	2.63607981	1.89401884	8.60449496	0.84026815	1.30912052
452.400000	0	0	0	29.9	1.213379	4095.000000	0	1.98347811	0.65279504	2.13614880	0.92696853	0.59846907	0.17255332	2.37113301	0.90415221	0.75321325	1.17987544	1.14693909	0.18129093	0.58568528	0.22603763	0.81407122	0.35696211	2.25306052	1.40676723	1.32617266	1.65701378	1.70183871	1.10822206	2.13413641	4.04398761	0.87120661	2.88195802	0.55097956	2.63616721	1.89411423	8.60393668	0.84029124	1.30911584
453.000000	0	0	0	29.9	1.212158	4095.000000	0	1.98353218	0.65277293	2.13606577	0.92698950	0.59846928	0.17256128	2.37124734	0.90419118	0.75319549	1.17985777	1.14688924	0.18128877	0.58568717	0.22603315	0.81406925	0.35697491	2.25315024	1.40671149	1.32622359	1.65700934	1.70186100	1.10824522	2.13436139	4.04424185	0.87124220	2.88179859	0.55096558	2.63591386	1.89413967	8.60475992	0.84025962	1.30912353
453.500000	0	0	0	29.9	1.213379	4095.000000	0	1.98352696	0.65277337	2.13619313	0.92693429	0.59846098	0.17256434	2.37117093	0.90412867	0.75318744	1.17985405	1.14701295	0.18129494	0.58570277	0.22603507	0.81406999	0.35696513	2.25319644	1.40675312	1.32616019	1.65710130	1.70175741	1.10824878	2.13446218	4.04406462	0.87124297	2.88204683	0.55097956	2.63600760	1.89405790	8.60596505	0.84027116	1.30914758
454.100000	0	0	0	30.0	1.211548	4095.000000	0	1.98359194	0.65276895	2.13599292	0.92695234	0.59846460	0.17256924	2.37118791	0.90411350	0.75317252	1.17992255	1.14692572	0.18129401	0.58568380	0.22603731	0.81403571	0.35697970	2.25327166	1.40677111	1.32618885	1.65720738	1.70175617	1.10823097	2.13434154	4.04370914	0.87126243	2.88216782	0.55095201	2.63610577	1.89405018	8.60541293	0.84025134	1.30919233
454.600000	0	0	0	30.0	1.212158	4095.000000	0	1.98345867	0.65276741	2.13611009	0.92695738	0.59847715	0.17256557	2.37120716	0.90407662	0.75323386	1.17987110	1.14700261	0.18128646	0.58568464	0.22603779	0.81404927	0.35698219	2.25319053	1.40688331	1.32616963	1.65714365	1.70175328	1.10822028	2.13444080	4.04378192	0.87117947	2.88203844	0.55098141	2.63616278	1.89410106	8.60493342	0.84028823	1.30918833
455.200000	0	0	0	30.0	1.212158	4095.000000	0	1.98353266	0.65279327	2.13617224	0.92699640	0.59845694	0.17256557	2.37098641	0.90409074	0.75323386	1.17989620	1.14698620	0.18129417	0.58568148	0.22604531	0.81407640	0.35698681	2.25318892	1.40686002	1.32617266	1.65716462	1.70177722	1.10824195	2.13441484	4.04367011	0.87123119	2.88189998	0.55096229	2.63597150	1.89423008	8.60546025	0.84027217	1.30916494
455.700000	0	0	0	30.0	1.212769	4095.000000	0	1.98357534	0.65279150	2.13612333	0.92701630	0.59849800	0.17257154	2.37098924	0.90410905	0.75319076	1.17988938	1.14700656	0.18128784	0.58567073	0.22603891	0.81408454	0.35697828	2.25318784	1.40689813	1.32617503	1.65718600	1.70189649	1.10823156	2.13445760	4.04386103	0.87120098	2.88178810	0.55093701	2.63622929	1.89411105	8.60594296	0.84025887	1.30918432
456.300000	0	0	0	30.0	1.212158	4095.000000	0	1.98360854	0.65276984	2.13601737	0.92698764	0.59853161	0.17257414	2.37120772	0.90412814	0.75325257	1.17989527	1.14701082	0.18129185	0.58566567	0.22604035	0.81407270	0.35697810	2.25338986	1.40687378	1.32614231	1.65719810	1.70188824	1.10825829	2.13450341	4.04403403	0.87123913	2.88180208	0.55098984	2.63624829	1.89423689	8.60589564	0.84030679	1.30921438
456.900000	0	0	0	29.9	1.213379	4095.000000	0	1.98363890	0.65277625	2.13593485	0.92695712	0.59851693	0.17257261	2.37116470	0.90412971	0.75322154	1.17984414	1.14688013	0.18129370	0.58568317	0.22603603	0.81406654	0.35697615	2.25339523	1.40691012	1.32616558	1.65716381	1.70184655	1.10828858	2.13430540	4.04410365	0.87123606	2.88176503	0.55098429	2.63622549	1.89408561	8.60645412	0.84030178	1.30918632
457.400000	0	0	0	29.9	1.212158	4095.000000	0	1.98362088	0.65275635	2.13603724	0.92698100	0.59851587	0.17257246	2.37123206	0.90415011	0.75323338	1.17985963	1.14683393	0.18129155	0.58569181	0.22604243	0.81403275	0.35698237	2.25330174	1.40693165	1.32615715	1.65722230	1.70186059	1.10827521	2.13450494	4.04382200	0.87122940	2.88157694	0.55098285	2.63622296	1.89402292	8.60526466	0.84031006	1.30920135
458.000000	0	0	0	30.0	1.210938	4095.000000	0	1.98368776	0.65277514	2.13603928	0.92702533	0.59854012	0.17258348	2.37113980	0.90414593	0.75321539	1.17980013	1.14691599	0.18129309	0.58569856	0.22604211	0.81406432	0.35697224	2.25339684	1.40690377	1.32618818	1.65725094	1.70189195	1.10829481	2.13458232	4.04391904	0.87120354	2.88173076	0.55096435	2.63632367	1.89410560	8.60452650	0.84033465	1.30918198
458.500000	0	0	0	30.0	1.212158	4095.000000	0	1.98379021	0.65278420	2.13617275	0.92699587	0.59854459	0.17258195	2.37096830	0.90416528	0.75320828	1.17984878	1.14690657	0.18129124	0.58568211	0.22604275	0.81406555	0.35697828	2.25331195	1.40684027	1.32615344	1.65704241	1.70184449	1.10828383	2.13453904	4.04378192	0.87123170	2.88229790	0.55098984	2.63649344	1.89408561	8.60599976	0.84035322	1.30922039
459.100000	0	0	0	30.0	1.213379	4095.000000	0	1.98375132	0.65277647	2.13626598	0.92695446	0.59857927	0.17258379	2.37114999	0.90421498	0.75324428	1.17986645	1.14686007	0.18129077	0.58569181	0.22604019	0.81407172	0.35696975	2.25333720	1.40682333	1.32619594	1.65721060	1.70186636	1.10821345	2.13459199	4.04373656	0.87120277	2.88199578	0.55100794	2.63642693	1.89406199	8.60478200	0.84033967	1.30921405
459.600000	0	0	0	30.0	1.213379	4095.000000	0	1.98361756	0.65277669	2.13618294	0.92695553	0.59856203	0.17259129	2.37125470	0.90412291	0.75323623	1.17988226	1.14699896	0.18129155	0.58570340	0.22603779	0.81409564	0.35698113	2.25327971	1.40688931	1.32617030	1.65718116	1.70172357	1.10822087	2.13470348	4.04382516	0.87121045	2.88196362	0.55098080	2.63634901	1.89423644	8.60380106	0.84030830	1.30919768
460.200000	0	0	0	29.9	1.212158	4095.000000	0	1.98359337	0.65278288	2.13617733	0.92698605	0.59854225	0.17259389	2.37117263	0.90415247	0.75321444	1.17991387	1.14694851	0.18130018	0.58568232	0.22604019	0.81408775	0.35698148	2.25326682	1.40681345	1.32616154	1.65720657	1.70185935	1.10825354	2.13461490	4.04377770	0.87122197	2.88166084	0.55094811	2.63644656	1.89423280	8.60402183	0.84034017	1.30914657
460.800000	0	0	0	29.9	1.210327	4095.000000	0	1.98370056	0.65279039	2.13621045	0.92697490	0.59853310	0.17259144	2.37102433	0.90415273	0.75320189	1.17991263	1.14694304	0.18129016	0.58569476	0.22604051	0.81408676	0.35697597	2.25337052	1.40693306	1.32616659	1.65727070	1.70184531	1.10825027	2.13457723	4.04411420	0.87120533	2.88185313	0.55096250	2.63641362	1.89431095	8.60385783	0.84032612	1.30916094
461.300000	0	0	0	30.0	1.211548	4095.000000	0	1.98366309	0.65277227	2.13625171	0.92696800	0.59855012	0.17259956	2.37118791	0.90414933	0.75324238	1.17993742	1.14692693	0.18129771	0.58568338	0.22604675	0.81407394	0.35698130	2.25320181	1.40685861	1.32616154	1.65735501	1.70185274	1.10826898	2.13466733	4.04396968	0.87121019	2.88193425	0.55095942	2.63645353	1.89416557	8.60401553	0.84038308	1.30914390
461.900000	0	0	0	30.0	1.212769	4095.000000	0	1.98366594	0.65278973	2.13618956	0.92696800	0.59857586	0.17259083	2.37107018	0.90410617	0.75322415	1.17989620	1.14693696	0.18129155	0.58569371	0.22604739	0.81406654	0.35697793	2.25325607	1.40693200	1.32617941	1.65732637	1.70183335	1.10828056	2.13462712	4.04425662	0.87125296	2.88213845	0.55096353	2.63658593	1.89422508	8.60323339	0.84039212	1.30919133
462.400000	0	0	0	30.0	1.212769	4095.000000	0	1.98360712	0.65279283	2.13607697	0.92694199	0.59857480	0.17259404	2.37117829	0.90414305	0.75323480	1.17991697	1.14680840	0.18129771	0.58567937	0.22604131	0.81407542	0.35697917	2.25324318	1.40694435	1.32622696	1.65725336	1.70175865	1.10823839	2.13469432	4.04414901	0.87122479	2.88220279	0.55096743	2.63661254	1.89419964	8.60579783	0.84037706	1.30919467
463.000000	0	0	0	30.0	1.212158	4095.000000	0	1.98362515	0.65279614	2.13625936	0.92697118	0.59858735	0.17259374	2.37114376	0.90410879	0.75322533	1.17989961	1.14692997	0.18129494	0.58569877	0.22604387	0.81410255	0.35697917	2.25330927	1.40692318	1.32623202	1.65731790	1.70183789	1.10828858	2.13462712	4.04409310	0.87123862	2.88192795	0.55097956	2.63661761	1.89437455	8.60554543	0.84035598	1.30911584
463.500000	0	0	0	30.0	1.213989	4095.000000	0	1.98361471	0.65281139	2.13625885	0.92700914	0.59855565	0.17259221	2.37127282	0.90415796	0.75320449	1.17988753	1.14694486	0.18129185	0.58567474	0.22604643	0.81406037	0.35698113	2.25331410	1.40701492	1.32621415	1.65725820	1.70183871	1.10823245	2.13463832	4.04409626	0.87122889	2.88214124	0.55099581	2.63663598	1.89422826	8.60633106	0.84040492	1.30917697
464.100000	0	0	0	30.0	1.212769	4095.000000	0	1.98370436	0.65281382	2.13610754	0.92698605	0.59857246	0.17260032	2.37130169	0.90415822	0.75322533	1.17991976	1.14690079	0.18129648	0.58566883	0.22604099	0.81409391	0.35698006	2.25339093	1.40690554	1.32630959	1.65739212	1.70179249	1.10824849	2.13473708	4.04437688	0.87128906	2.88217411	0.55100794	2.63662901	1.89423371	8.60590195	0.84037079	1.30920336
464.600000	0	0	0	30.0	1.212769	4095.000000	0	1.98365028	0.65281471	2.13607392	0.92699534	0.59859309	0.17260047	2.37116187	0.90419562	0.75322273	1.17988102	1.14692176	0.18129448	0.58567221	0.22604131	0.81407566	0.35697739	2.25327380	1.40693517	1.32619020	1.65727272	1.70182344	1.10823275	2.13476763	4.04404035	0.87126345	2.88227622	0.55096887	2.63658467	1.89442817	8.60602500	0.84038258	1.30916828
465.200000	0	0	0	30.0	1.213379	4095.000000	0	1.98368586	0.65281117	2.13616358	0.92696561	0.59860863	0.17260951	2.37123546	0.90418385	0.75324759	1.17987451	1.14689076	0.18129633	0.58567452	0.22604355	0.81410501	0.35697899	2.25330228	1.40698881	1.32626440	1.65731870	1.70180363	1.10822265	2.13459097	4.04397073	0.87125347	2.88219579	0.55098162	2.63664295	1.89439227	8.60848659	0.84038559	1.30917329
465.800000	0	0	0	30.0	1.212158	4095.000000	0	1.98371954	0.65280808	2.13633272	0.92693509	0.59858863	0.17260859	2.37122527	0.90415587	0.75326275	1.17991914	1.14685186	0.18130373	0.58568759	0.22604707	0.81409983	0.35697775	2.25324425	1.40701456	1.32627081	1.65734210	1.70175823	1.10823215	2.13458486	4.04400976	0.87124732	2.88225104	0.55098573	2.63680958	1.89445634	8.60790581	0.84038283	1.30918933
466.300000	0	0	0	30.0	1.212769	4095.000000	0	1.98380966	0.65280962	2.13633680	0.92697570	0.59860969	0.17260951	2.37117942	0.90411899	0.75324949	1.17988753	1.14685764	0.18130049	0.58570340	0.22604515	0.81409145	0.35697277	2.25329691	1.40696869	1.32622528	1.65730741	1.70176112	1.10820751	2.13465002	4.04388423	0.87125244	2.88189998	0.55098244	2.63658403	1.89446361	8.60718307	0.84036978	1.30919634
466.900000	0	0	0	29.9	1.211548	4095.000000	0	1.98375796	0.65281780	2.13629655	0.92695818	0.59858884	0.17261364	2.37119470	0.90413180	0.75331177	1.17995230	1.14698134	0.18129525	0.58569350	0.22604307	0.81408651	0.35698077	2.25324694	1.40710737	1.32621954	1.65727554	1.70173719	1.10827076	2.13457875	4.04380723	0.87121762	2.88207970	0.55098265	2.63668160	1.89438364	8.60665291	0.84042650	1.30921772
467.400000	0	0	0	29.9	1.211548	4095.000000	0	1.98372807	0.65281338	2.13632100	0.92691412	0.59863543	0.17261578	2.37111376	0.90410068	0.75327909	1.17991635	1.14691173	0.18130172	0.58568506	0.22604179	0.81409564	0.35697686	2.25326789	1.40710772	1.32616120	1.65725094	1.70176484	1.10823156	2.13481294	4.04398445	0.87121685	2.88183775	0.55098943	2.63658847	1.89436819	8.60576628	0.84041947	1.30920770
468.000000	0	0	0	30.0	1.213379	4095.000000	0	1.98374752	0.65280896	2.13629094	0.92693190	0.59860905	0.17261349	2.37122131	0.90412631	0.75328027	1.18000654	1.14697890	0.18129849	0.58571015	0.22604115	0.81406506	0.35698184	2.25329261	1.40708514	1.32616120	1.65739736	1.70184655	1.10831590	2.13474166	4.04402031	0.87123606	2.88203914	0.55101081	2.63653209	1.89433003	8.60603131	0.84040567	1.30920803
468.500000	0	0	0	30.0	1.212769	4095.000000	0	1.98365598	0.65280764	2.13630521	0.92695977	0.59863033	0.17261563	2.37111036	0.90412945	0.75325470	1.17995509	1.14700808	0.18130373	0.58570361	0.22604051	0.81409095	0.35697864	2.25325178	1.40709466	1.32615041	1.65733363	1.70185770	1.10827373	2.13475337	4.04425978	0.87128573	2.88222167	0.55099354	2.63670377	1.89430095	8.60686118	0.84043855	1.30917630
469.100000	0	0	0	30.0	1.212769	4095.000000	0	1.98377551	0.65280786	2.13644379	0.92694066	0.59867266	0.17261946	2.37112621	0.90412840	0.75325351	1.17995292	1.14703392	0.18130342	0.58568253	0.22605203	0.81411093	0.35700050	2.25325554	1.40708584	1.32619897	1.65736630	1.70187875	1.10826274	2.13483178	4.04417749	0.87130314	2.88233637	0.55099848	2.63668350	1.89432412	8.60660558	0.84045009	1.30919334
469.700000	0	0	0	30.0	1.213379	4095.000000	0	1.98374278	0.65280454	2.13634393	0.92692500	0.59865437	0.17262068	2.37106961	0.90414593	0.75325186	1.17994827	1.14695884	0.18129895	0.58568738	0.22604867	0.81408824	0.35697793	2.25331518	1.40707914	1.32628160	1.65743770	1.70187833	1.10823067	2.13480989	4.04384099	0.87125808	2.88224754	0.55100053	2.63679817	1.89443362	8.60817725	0.84045662	1.30914858
470.200000	0	0	0	30.0	1.212769	4095.000000	0	1.98373139	0.65280609	2.13628789	0.92693217	0.59864160	0.17261946	2.37109338	0.90421864	0.75329046	1.17998329	1.14705307	0.18130758	0.58568844	0.22604531	0.81407369	0.35698113	2.25320127	1.40709502	1.32630116	1.65749136	1.70182055	1.10827135	2.13487709	4.04410787	0.87128061	2.88231958	0.55099067	2.63672975	1.89434502	8.60487348	0.84044708	1.30918131
470.800000	0	0	0	30.0	1.213379	4095.000000	0	1.98380302	0.65279946	2.13625732	0.92697171	0.59866692	0.17262773	2.37105376	0.90422518	0.75326559	1.17991697	1.14693878	0.18129926	0.58567642	0.22604755	0.81409367	0.35697953	2.25325070	1.40704879	1.32625597	1.65736469	1.70183376	1.10827106	2.13477272	4.04409943	0.87125680	2.88237204	0.55100012	2.63676143	1.89438591	8.60884962	0.84045611	1.30917764
471.300000	0	0	0	30.0	1.212769	4095.000000	0	1.98378310	0.65281979	2.13631693	0.92694013	0.59864905	0.17262865	2.37104188	0.90416005	0.75326607	1.17994114	1.14703179	0.18130265	0.58568570	0.22604323	0.81409564	0.35698130	2.25330228	1.40703115	1.32633455	1.65740462	1.70175823	1.10828204	2.13477985	4.04388634	0.87127626	2.88233986	0.55100156	2.63684316	1.89439954	8.60687065	0.84048623	1.30922407
471.900000	0	0	0	30.0	1.214600	4095.000000	0	1.98386374	0.65281648	2.13610652	0.92698737	0.59864671	0.17263492	2.37095585	0.90415953	0.75329946	1.17991914	1.14704760	0.18130373	0.58569076	0.22604563	0.81411143	0.35698646	2.25326091	1.40709996	1.32633084	1.65742681	1.70177020	1.10824344	2.13493157	4.04363319	0.87124374	2.88221607	0.55097936	2.63682985	1.89447451	8.60858761	0.84052839	1.30922340
472.400000	0	0	0	30.0	1.212769	4095.000000	0	1.98378784	0.65281935	2.13625936	0.92701896	0.59865607	0.17263814	2.37108433	0.90415351	0.75326535	1.17990860	1.14690505	0.18130111	0.58568422	0.22604979	0.81413338	0.35699161	2.25341726	1.40708302	1.32630521	1.65750547	1.70175411	1.10824047	2.13510826	4.04361632	0.87125654	2.88223426	0.55098470	2.63690652	1.89440863	8.60660243	0.84051409	1.30913054
473.000000	0	0	0	30.0	1.211548	4095.000000	0	1.98383670	0.65281714	2.13634648	0.92699640	0.59866415	0.17263446	2.37089585	0.90411820	0.75329141	1.17990798	1.14696067	0.18130620	0.58568317	0.22604371	0.81408750	0.35699979	2.25336729	1.40711407	1.32626676	1.65740140	1.70178134	1.10826957	2.13502373	4.04393803	0.87124963	2.88214404	0.55099827	2.63681718	1.89446270	8.60640363	0.84051861	1.30915693
473.600000	0	0	0	30.0	1.212769	4095.000000	0	1.98382152	0.65281449	2.13627311	0.92695181	0.59867522	0.17263523	2.37101471	0.90416659	0.75330325	1.17990612	1.14701051	0.18130728	0.58567705	0.22604419	0.81409465	0.35698823	2.25355804	1.40718959	1.32619998	1.65738163	1.70184201	1.10831709	2.13503035	4.04406778	0.87125757	2.88223705	0.55100814	2.63688878	1.89439954	8.60784268	0.84055751	1.30919100
474.100000	0	0	0	30.0	1.212769	4095.000000	0	1.98378215	0.65283394	2.13629196	0.92699693	0.59868224	0.17263385	2.37078436	0.90416554	0.75324830	1.17993123	1.14703209	0.18129910	0.58568886	0.22605235	0.81410945	0.35700281	2.25333291	1.40721217	1.32622325	1.65745666	1.70187462	1.10829155	2.13506345	4.04430514	0.87125424	2.88241470	0.55095921	2.63690145	1.89443453	8.60681069	0.84059817	1.30913756
474.700000	0	0	0	30.0	1.212769	4095.000000	0	1.98381773	0.65281603	2.13636176	0.92697145	0.59867735	0.17263783	2.37099377	0.90416659	0.75330183	1.18001460	1.14697495	0.18130388	0.58568696	0.22604515	0.81408109	0.35698752	2.25337320	1.40729934	1.32615884	1.65739494	1.70186801	1.10830283	2.13492597	4.04407411	0.87131057	2.88274764	0.55102130	2.63703578	1.89447587	8.60628688	0.84057533	1.30916762
475.200000	0	0	0	30.0	1.212769	4095.000000	0	1.98378405	0.65282709	2.13640609	0.92699666	0.59869032	0.17264151	2.37108999	0.90415927	0.75323030	1.17992813	1.14696128	0.18131144	0.58569413	0.22604675	0.81409515	0.35698983	2.25341834	1.40732863	1.32616288	1.65751758	1.70184201	1.10831145	2.13515714	4.04427244	0.87126986	2.88242379	0.55097669	2.63707253	1.89450495	8.60512585	0.84058788	1.30918599
475.800000	0	0	0	30.0	1.210327	4095.000000	0	1.98369961	0.65283858	2.13633323	0.92700595	0.59871437	0.17264411	2.37100452	0.90417810	0.75325351	1.17990240	1.14703453	0.18129864	0.58569603	0.22604563	0.81412105	0.35699250	2.25327273	1.40729122	1.32619627	1.65739252	1.70185522	1.10829778	2.13518769	4.04426928	0.87129649	2.88266650	0.55102233	2.63699586	1.89447587	8.60520787	0.84056880	1.30916027
476.300000	0	0	0	30.0	1.212158	4095.000000	0	1.98370104	0.65283991	2.13635565	0.92701046	0.59871756	0.17264059	2.37104301	0.90421812	0.75329638	1.17990953	1.14697039	0.18130296	0.58570361	0.22604627	0.81409243	0.35699961	2.25341243	1.40720935	1.32615479	1.65748208	1.70187132	1.10830461	2.13510469	4.04453514	0.87130622	2.88260425	0.55099498	2.63709344	1.89448678	8.60786478	0.84059365	1.30918231
476.900000	0	0	0	30.0	1.210938	4095.000000	0	1.98369582	0.65284145	2.13624866	0.92697331	0.59872266	0.17264610	2.37102603	0.90417941	0.75327459	1.17994548	1.14698741	0.18130635	0.58569961	0.22605203	0.81410970	0.35699374	2.25337643	1.40730675	1.32629779	1.65748732	1.70182757	1.10835837	2.13511335	4.04463643	0.87130596	2.88273995	0.55100650	2.63711245	1.89450723	8.60702213	0.84059591	1.30916661
477.400000	0	0	0	30.0	1.211548	4095.000000	0	1.98373282	0.65283107	2.13631387	0.92699507	0.59869947	0.17264855	2.37098811	0.90423251	0.75331817	1.17996191	1.14700079	0.18130435	0.58569139	0.22604963	0.81410526	0.35698877	2.25336837	1.40725769	1.32624484	1.65745465	1.70183830	1.10831352	2.13508483	4.04426295	0.87133182	2.88269308	0.55105214	2.63696861	1.89451313	8.60734718	0.84059064	1.30919233
478.000000	0	0	0	30.0	1.213989	4095.000000	0	1.98389742	0.65282311	2.13643207	0.92701843	0.59869373	0.17265207	2.37096603	0.90421524	0.75333072	1.17998299	1.14698985	0.18130728	0.58571099	0.22605219	0.81410329	0.35699445	2.25337643	1.40721570	1.32631330	1.65742479	1.70182096	1.10831887	2.13514645	4.04420914	0.87132107	2.88233916	0.55100835	2.63726580	1.89445225	8.60512585	0.84056730	1.30921805
478.600000	0	0	0	30.0	1.213379	4095.000000	0	1.98388082	0.65282819	2.13637908	0.92700118	0.59868947	0.17266065	2.37111206	0.90417235	0.75329235	1.17999321	1.14697039	0.18131082	0.58570488	0.22605203	0.81411365	0.35700085	2.25335171	1.40718147	1.32624787	1.65749216	1.70183541	1.10830343	2.13499878	4.04423868	0.87132030	2.88250073	0.55101308	2.63733931	1.89447860	8.60671287	0.84056981	1.30922273
479.100000	0	0	0	30.0	1.213989	4095.000000	0	1.98380539	0.65283858	2.13607697	0.92700648	0.59870926	0.17265437	2.37105942	0.90414148	0.75331817	1.17999879	1.14699015	0.18130650	0.58570572	0.22604931	0.81413683	0.35700761	2.25351290	1.40726616	1.32623337	1.65762045	1.70187049	1.10834471	2.13494379	4.04418804	0.87130545	2.88229230	0.55102274	2.63726770	1.89447587	8.60746710	0.84055901	1.30918499
479.700000	0	0	0	30.0	1.212158	4095.000000	0	1.98386279	0.65284941	2.13629043	0.92697145	0.59873288	0.17265988	2.37091962	0.90415037	0.75333261	1.18001863	1.14698286	0.18130851	0.58568106	0.22604995	0.81412302	0.35698912	2.25351183	1.40726722	1.32615985	1.65774471	1.70180487	1.10838777	2.13497587	4.04421758	0.87133362	2.88238393	0.55101205	2.63724679	1.89443907	8.60786793	0.84059239	1.30916461
480.300000	0	0	0	30.0	1.212158	4095.000000	0	1.98382057	0.65283924	2.13624713	0.92698737	0.59872522	0.17265758	2.37099830	0.90417601	0.75329259	1.18007442	1.14699137	0.18131252	0.58570130	0.22604771	0.81412894	0.35699694	2.25358115	1.40729545	1.32614906	1.65754743	1.70189030	1.10835896	2.13500642	4.04432519	0.87130878	2.88251402	0.55101739	2.63724298	1.89445543	8.60721147	0.84059892	1.30921271
480.800000	0	0	0	30.0	1.211548	4095.000000	0	1.98388793	0.65285052	2.13630011	0.92699879	0.59872969	0.17266034	2.37087888	0.90421210	0.75329235	1.18003878	1.14690930	0.18130650	0.58569434	0.22604851	0.81413806	0.35699676	2.25352150	1.40729581	1.32621111	1.65753654	1.70188205	1.10838925	2.13500795	4.04461744	0.87128445	2.88245806	0.55101883	2.63746795	1.89451041	8.60595874	0.84058537	1.30922607
481.300000	0	0	0	30.0	1.212158	4095.000000	0	1.98378073	0.65285295	2.13631845	0.92704178	0.59872288	0.17266386	2.37089755	0.90419249	0.75330988	1.18001801	1.14690748	0.18130866	0.58568696	0.22605315	0.81414892	0.35698735	2.25351290	1.40731557	1.32624113	1.65753452	1.70190062	1.10834085	2.13497689	4.04447395	0.87127267	2.88263922	0.55095140	2.63735705	1.89463627	8.60723041	0.84059942	1.30923375
481.900000	0	0	0	30.0	1.212769	4095.000000	0	1.98383717	0.65284234	2.13635870	0.92698711	0.59873373	0.17266310	2.37093604	0.90423748	0.75329827	1.17998360	1.14693483	0.18130543	0.58569160	0.22605075	0.81414916	0.35699143	2.25345487	1.40729581	1.32621853	1.65756276	1.70181766	1.10830907	2.13493514	4.04455941	0.87128727	2.88271617	0.55104371	2.63731332	1.89443089	8.60671287	0.84060469	1.30924544
482.500000	0	0	0	30.0	1.212769	4095.000000	0	1.98382674	0.65283836	2.13622981	0.92695844	0.59875032	0.17266371	2.37094057	0.90424114	0.75329022	1.17994827	1.14698559	0.18130666	0.58569202	0.22605507	0.81410427	0.35699783	2.25349034	1.40729404	1.32626136	1.65768863	1.70195139	1.10833996	2.13508840	4.04461427	0.87129418	2.88267070	0.55104433	2.63734945	1.89450541	8.60658349	0.84062829	1.30932996
483.000000	0	0	0	30.0	1.211548	4095.000000	0	1.98384571	0.65285273	2.13634495	0.92701100	0.59872011	0.17267106	2.37090321	0.90421681	0.75332693	1.17995664	1.14705124	0.18131082	0.58570151	0.22604867	0.81411365	0.35699268	2.25352473	1.40734768	1.32629981	1.65749579	1.70178960	1.10829452	2.13510520	4.04412369	0.87126653	2.88256368	0.55101123	2.63746225	1.89450723	8.60608495	0.84063280	1.30926215
483.600000	0	0	0	30.0	1.211548	4095.000000	0	1.98379638	0.65286909	2.13637399	0.92695818	0.59874054	0.17267550	2.37086812	0.90418830	0.75331130	1.17993494	1.14690231	0.18130589	0.58570593	0.22605683	0.81412845	0.35699517	2.25359512	1.40737027	1.32625057	1.65759947	1.70179579	1.10835213	2.13501711	4.04414057	0.87127703	2.88254829	0.55104145	2.63751232	1.89448950	8.60696848	0.84062653	1.30930290
484.200000	0	0	0	30.0	1.212769	4095.000000	0	1.98383480	0.65283858	2.13630470	0.92699162	0.59874479	0.17267734	2.37089642	0.90417287	0.75332811	1.17997648	1.14698255	0.18130743	0.58571310	0.22605763	0.81411907	0.35699250	2.25361016	1.40723440	1.32617165	1.65751717	1.70177722	1.10837678	2.13506548	4.04379563	0.87126602	2.88235315	0.55105872	2.63743437	1.89447951	8.60641625	0.84062076	1.30923576
484.700000	0	0	0	30.0	1.212769	4095.000000	0	1.98394011	0.65284654	2.13643054	0.92702320	0.59874032	0.17267718	2.37084945	0.90416711	0.75337004	1.17998701	1.14703179	0.18131684	0.58569666	0.22605299	0.81411044	0.35699517	2.25370958	1.40729475	1.32616963	1.65759665	1.70178258	1.10833402	2.13501100	4.04438427	0.87130007	2.88263502	0.55101452	2.63751358	1.89471488	8.60715151	0.84064284	1.30924812
485.300000	0	0	0	30.0	1.213379	4095.000000	0	1.98372001	0.65284787	2.13635412	0.92699613	0.59874458	0.17268300	2.37092245	0.90420399	0.75336104	1.17994672	1.14696766	0.18131221	0.58567684	0.22605299	0.81412499	0.35698646	2.25359942	1.40736533	1.32624248	1.65764910	1.70181849	1.10829422	2.13505581	4.04439060	0.87130058	2.88243778	0.55102623	2.63740775	1.89452858	8.60732824	0.84066619	1.30919935
485.900000	0	0	0	30.0	1.212769	4095.000000	0	1.98381014	0.65285273	2.13625579	0.92706461	0.59873288	0.17268269	2.37093094	0.90418804	0.75337619	1.17997152	1.14698559	0.18131298	0.58571141	0.22605091	0.81414127	0.35699090	2.25361231	1.40732863	1.32623303	1.65758535	1.70182344	1.10835005	2.13516478	4.04454464	0.87130161	2.88247625	0.55102623	2.63742739	1.89464309	8.60607548	0.84070610	1.30928419
486.400000	0	0	0	30.0	1.212769	4095.000000	0	1.98374088	0.65285892	2.13622777	0.92704364	0.59876011	0.17268407	2.37089359	0.90419327	0.75333546	1.18001584	1.14698954	0.18131314	0.58568802	0.22605555	0.81413535	0.35699801	2.25355804	1.40742109	1.32628835	1.65769105	1.70183665	1.10835065	2.13521366	4.04449610	0.87128829	2.88243988	0.55099889	2.63742106	1.89469353	8.60729984	0.84064711	1.30926916
486.900000	0	0	0	30.0	1.212769	4095.000000	0	1.98375796	0.65285472	2.13636023	0.92701524	0.59876969	0.17267718	2.37088227	0.90421184	0.75336743	1.18002793	1.14694821	0.18130774	0.58570888	0.22605923	0.81413880	0.35699499	2.25364079	1.40741368	1.32620099	1.65768339	1.70185687	1.10829006	2.13510164	4.04448344	0.87130699	2.88267559	0.55101410	2.63759407	1.89455448	8.60794053	0.84067322	1.30923876
487.500000	0	0	0	30.0	1.215210	4095.000000	0	1.98373092	0.65283969	2.13619669	0.92697410	0.59877203	0.17268377	2.37105150	0.90424794	0.75330514	1.17999135	1.14690961	0.18131036	0.58568654	0.22605283	0.81413313	0.35699214	2.25376009	1.40741756	1.32620234	1.65764506	1.70169220	1.10830580	2.13504053	4.04462482	0.87130007	2.88279941	0.55098655	2.63733550	1.89450086	8.60613859	0.84066443	1.30926582
488.000000	0	0	0	30.0	1.212769	4095.000000	0	1.98386469	0.65285516	2.13636023	0.92698897	0.59878756	0.17268560	2.37103169	0.90426102	0.75333498	1.17997679	1.14694638	0.18131468	0.58568443	0.22605667	0.81411735	0.35699605	2.25362521	1.40738368	1.32626609	1.65765152	1.70180157	1.10831649	2.13523047	4.04450771	0.87130135	2.88282109	0.55100218	2.63746732	1.89437773	8.60674758	0.84066794	1.30923242
488.600000	0	0	0	30.0	1.212769	4095.000000	0	1.98380444	0.65286842	2.13629960	0.92699374	0.59878160	0.17269372	2.37099547	0.90429633	0.75337122	1.17994858	1.14693088	0.18131730	0.58568570	0.22605203	0.81412993	0.35699037	2.25345595	1.40735333	1.32624518	1.65772938	1.70182014	1.10828591	2.13523454	4.04458895	0.87134693	2.88300298	0.55096147	2.63738113	1.89444634	8.60782690	0.84065816	1.30923309
489.200000	0	0	0	30.0	1.212769	4095.000000	0	1.98379638	0.65287240	2.13632202	0.92700675	0.59880416	0.17269173	2.37092755	0.90426285	0.75339111	1.17996718	1.14692997	0.18131437	0.58569371	0.22605987	0.81415336	0.35699197	2.25360049	1.40739956	1.32621347	1.65764990	1.70180528	1.10836431	2.13522589	4.04432835	0.87128855	2.88292183	0.55103693	2.63741155	1.89443953	8.60759335	0.84068075	1.30924745
489.700000	0	0	0	30.0	1.212158	4095.000000	0	1.98386896	0.65287351	2.13641067	0.92699454	0.59879799	0.17269709	2.37092868	0.90424925	0.75335796	1.17995664	1.14700626	0.18131159	0.58569202	0.22605651	0.81412746	0.35699001	2.25351022	1.40735262	1.32620774	1.65760512	1.70189938	1.10831323	2.13521977	4.04421653	0.87130494	2.88286936	0.55102397	2.63760231	1.89442771	8.60724303	0.84066142	1.30921872
490.300000	0	0	0	30.0	1.212158	4095.000000	0	1.98376602	0.65289318	2.13642341	0.92701869	0.59883352	0.17270229	2.37070287	0.90421263	0.75336411	1.17998763	1.14699228	0.18131314	0.58567221	0.22605411	0.81414744	0.35699445	2.25359512	1.40742462	1.32618683	1.65760189	1.70179662	1.10830669	2.13528954	4.04408888	0.87131108	2.88297989	0.55102850	2.63750281	1.89444407	8.60757125	0.84069003	1.30926448
490.900000	0	0	0	30.0	1.212769	4095.000000	0	1.98386753	0.65288876	2.13645500	0.92705691	0.59880011	0.17269954	2.37088284	0.90419432	0.75336648	1.18002607	1.14694365	0.18131237	0.58570298	0.22605715	0.81411611	0.35699605	2.25336944	1.40742639	1.32623168	1.65766725	1.70178506	1.10826838	2.13531500	4.04416905	0.87130391	2.88284558	0.55104721	2.63744070	1.89460855	8.60680438	0.84071614	1.30930858
491.400000	0	0	0	30.0	1.211548	4095.000000	0	1.98387750	0.65288368	2.13646264	0.92700542	0.59882714	0.17269816	2.37098584	0.90422623	0.75338946	1.18000096	1.14704304	0.18131591	0.58568696	0.22606179	0.81414102	0.35699907	2.25350592	1.40747262	1.32622359	1.65763417	1.70186265	1.10831828	2.13524625	4.04403297	0.87126320	2.88292882	0.55099498	2.63741472	1.89461537	8.60695270	0.84070560	1.30925413
491.900000	0	0	0	30.0	1.213379	4095.000000	0	1.98386137	0.65289274	2.13640507	0.92703462	0.59880671	0.17270061	2.37089359	0.90421367	0.75337193	1.18002297	1.14693119	0.18131345	0.58569560	0.22605555	0.81413930	0.35699979	2.25341619	1.40751462	1.32629071	1.65766967	1.70181766	1.10829957	2.13538783	4.04420492	0.87131288	2.88293162	0.55106530	2.63760421	1.89450723	8.60742608	0.84073045	1.30919935
492.500000	0	0	0	30.0	1.213379	4095.000000	0	1.98386516	0.65289097	2.13649016	0.92702931	0.59880714	0.17269709	2.37094113	0.90423774	0.75337596	1.18007349	1.14695915	0.18131776	0.58567937	0.22605523	0.81415410	0.35699303	2.25352526	1.40752980	1.32625226	1.65773584	1.70189691	1.10830313	2.13521570	4.04431675	0.87131364	2.88287845	0.55104844	2.63758140	1.89455675	8.60778587	0.84075479	1.30923943
493.100000	0	0	0	30.0	1.212769	4095.000000	0	1.98383955	0.65287682	2.13646213	0.92704762	0.59884671	0.17269954	2.37094849	0.90425657	0.75335938	1.18003971	1.14697313	0.18131776	0.58568780	0.22605395	0.81414990	0.35699836	2.25348819	1.40756015	1.32625260	1.65780483	1.70189856	1.10828650	2.13542959	4.04430936	0.87132440	2.88294841	0.55103035	2.63755224	1.89445770	8.60646359	0.84072342	1.30920102
493.600000	0	0	0	30.0	1.212769	4095.000000	0	1.98378974	0.65289230	2.13632508	0.92703860	0.59882714	0.17269892	2.37073682	0.90424977	0.75334825	1.18001274	1.14692146	0.18131776	0.58568696	0.22605651	0.81413091	0.35699268	2.25342478	1.40753438	1.32625226	1.65766523	1.70186719	1.10830521	2.13551362	4.04430198	0.87132005	2.88277912	0.55101534	2.63763844	1.89454403	8.60803522	0.84072342	1.30916194
494.200000	0	0	0	30.0	1.213379	4095.000000	0	1.98386659	0.65287218	2.13657780	0.92705081	0.59881735	0.17271056	2.37096434	0.90426259	0.75335701	1.18000561	1.14694881	0.18131668	0.58570024	0.22605795	0.81413831	0.35700352	2.25364617	1.40752803	1.32617604	1.65778748	1.70180446	1.10835005	2.13552686	4.04457840	0.87133029	2.88307154	0.55103179	2.63771766	1.89451540	8.60941156	0.84073421	1.30915092
494.700000	0	0	0	30.0	1.211548	4095.000000	0	1.98379591	0.65288942	2.13647080	0.92704497	0.59880139	0.17271408	2.37085850	0.90428482	0.75336885	1.17998825	1.14686493	0.18131159	0.58570973	0.22605443	0.81414990	0.35700174	2.25348120	1.40752203	1.32619459	1.65771445	1.70178217	1.10835688	2.13547084	4.04404668	0.87131492	2.88313170	0.55104433	2.63789007	1.89450541	8.60754601	0.84075705	1.30912720
495.300000	0	0	0	30.0	1.211548	4095.000000	0	1.98383006	0.65288257	2.13643309	0.92701683	0.59884629	0.17272633	2.37078266	0.90431046	0.75334233	1.17996966	1.14693423	0.18131422	0.58569750	0.22605091	0.81414374	0.35700032	2.25345971	1.40751744	1.32620032	1.65763901	1.70180569	1.10835985	2.13542195	4.04456257	0.87132747	2.88304845	0.55098984	2.63785711	1.89460265	8.60907691	0.84079922	1.30919267
495.900000	0	0	0	30.1	1.212158	4095.000000	0	1.98386516	0.65289009	2.13627770	0.92699481	0.59883395	0.17271990	2.37084379	0.90427540	0.75338377	1.17994889	1.14690566	0.18131437	0.58569919	0.22605587	0.81414102	0.35700050	2.25344359	1.40745462	1.32621516	1.65772858	1.70178300	1.10827581	2.13523047	4.04423446	0.87133182	2.88287845	0.55104453	2.63773351	1.89462264	8.60878964	0.84081956	1.30924611
496.400000	0	0	0	30.1	1.212769	4095.000000	0	1.98375227	0.65291086	2.13639233	0.92702082	0.59885225	0.17272281	2.37089472	0.90421838	0.75341267	1.17999724	1.14690626	0.18131715	0.58569750	0.22605923	0.81416051	0.35700192	2.25364939	1.40745356	1.32619931	1.65782460	1.70176484	1.10827195	2.13539597	4.04421758	0.87129751	2.88283578	0.55099930	2.63777724	1.89460946	8.60686118	0.84082207	1.30922841
497.000000	0	0	0	30.0	1.212158	4095.000000	0	1.98385235	0.65288854	2.13642341	0.92699029	0.59884182	0.17272051	2.37084775	0.90420713	0.75342380	1.18003351	1.14688104	0.18131684	0.58568317	0.22606083	0.81413141	0.35700761	2.25351881	1.40749944	1.32615479	1.65774431	1.70179125	1.10832392	2.13543315	4.04452459	0.87132133	2.88289594	0.55101966	2.63796613	1.89477578	8.60772275	0.84079847	1.30919334
497.500000	0	0	0	30.0	1.215210	4095.000000	0	1.98393063	0.65289561	2.13655589	0.92701498	0.59882118	0.17272189	2.37074192	0.90418490	0.75341717	1.18002235	1.14694243	0.18132116	0.58569792	0.22605219	0.81414867	0.35700192	2.25339040	1.40748674	1.32619256	1.65794847	1.70183830	1.10830283	2.13543010	4.04459739	0.87129777	2.88286027	0.55098203	2.63785901	1.89466490	8.60672234	0.84080575	1.30918833
498.100000	0	0	0	30.0	1.213989	4095.000000	0	1.98384097	0.65289252	2.13663130	0.92703594	0.59884246	0.17271883	2.37069495	0.90422335	0.75343777	1.18003537	1.14695732	0.18131869	0.58568317	0.22605699	0.81415903	0.35700352	2.25342049	1.40757639	1.32614737	1.65786212	1.70183500	1.10834976	2.13520348	4.04494242	0.87133259	2.88290014	0.55101184	2.63777217	1.89460537	8.60758703	0.84079521	1.30921405
498.600000	0	0	0	30.0	1.212158	4095.000000	0	1.98384809	0.65289252	2.13656251	0.92699348	0.59885203	0.17272358	2.37085963	0.90424611	0.75339585	1.18000251	1.14696158	0.18131653	0.58568211	0.22604995	0.81414892	0.35700085	2.25340598	1.40749944	1.32611297	1.65770356	1.70191878	1.10828858	2.13522639	4.04451615	0.87133259	2.88274554	0.55104145	2.63780260	1.89465944	8.60812675	0.84078517	1.30924745
499.200000	0	0	0	30.0	1.211548	4095.000000	0	1.98383006	0.65289782	2.13653449	0.92702108	0.59884565	0.17272572	2.37086925	0.90425291	0.75339040	1.18001336	1.14682907	0.18131684	0.58568169	0.22605811	0.81412697	0.35700423	2.25352795	1.40757074	1.32612983	1.65778103	1.70188906	1.10832035	2.13535320	4.04473033	0.87130417	2.88301837	0.55103816	2.63777027	1.89464854	8.60718938	0.84081855	1.30922173
499.700000	0	0	0	30.0	1.213379	4095.000000	0	1.98385046	0.65290180	2.13675156	0.92705054	0.59887799	0.17272710	2.37067005	0.90424532	0.75335890	1.18001057	1.14684670	0.18131746	0.58568401	0.22605251	0.81413535	0.35699499	2.25353493	1.40756015	1.32617368	1.65782904	1.70185068	1.10832125	2.13533079	4.04444546	0.87135385	2.88307993	0.55107743	2.63787549	1.89451904	8.60794684	0.84081655	1.30923342
500.300000	0	0	0	30.0	1.212158	4095.000000	0	1.98380065	0.65288146	2.13665372	0.92704603	0.59887012	0.17273690	2.37076003	0.90427723	0.75337098	1.17998484	1.14687770	0.18132039	0.58569055	0.22606067	0.81412031	0.35700654	2.25360425	1.40751391	1.32619661	1.65782702	1.70183128	1.10826304	2.13536389	4.04441064	0.87132696	2.88317438	0.55107044	2.63778929	1.89466035	8.60791528	0.84080299	1.30924478
500.900000	0	0	0	30.1	1.212158	4095.000000	0	1.98390454	0.65289296	2.13668582	0.92704072	0.59886289	0.17273430	2.37088171	0.90429058	0.75334493	1.18000747	1.14688195	0.18132239	0.58568802	0.22605635	0.81415286	0.35699730	2.25350538	1.40749168	1.32621179	1.65784841	1.70185522	1.10835956	2.13528190	4.04456996	0.87131083	2.88313380	0.55105543	2.63790275	1.89471397	8.60699057	0.84082182	1.30922674
501.400000	0	0	0	30.1	1.213379	4095.000000	0	1.98382816	0.65288655	2.13666391	0.92708797	0.59887161	0.17273797	2.37082964	0.90428168	0.75336861	1.17999600	1.14693331	0.18131977	0.58569497	0.22606019	0.81414892	0.35700565	2.25360049	1.40751462	1.32614501	1.65779192	1.70182138	1.10823008	2.13537509	4.04469762	0.87133311	2.88306244	0.55105029	2.63780386	1.89476896	8.60898220	0.84083261	1.30924311
502.000000	0	0	0	30.1	1.212769	4095.000000	0	1.98397142	0.65291551	2.13665933	0.92703276	0.59886927	0.17274088	2.37064062	0.90417967	0.75338401	1.17998113	1.14694000	0.18132100	0.58570404	0.22605907	0.81414694	0.35700547	2.25339738	1.40753438	1.32620302	1.65777054	1.70189030	1.10831857	2.13537000	4.04478520	0.87132491	2.88268819	0.55104453	2.63784189	1.89473533	8.60878964	0.84083688	1.30924311
502.500000	0	0	0	30.1	1.212158	4095.000000	0	1.98403499	0.65289009	2.13656914	0.92702294	0.59887757	0.17274471	2.37082907	0.90418647	0.75338117	1.17999414	1.14688165	0.18132100	0.58568296	0.22605779	0.81413930	0.35700725	2.25357201	1.40761768	1.32620943	1.65790772	1.70181766	1.10833164	2.13553043	4.04456046	0.87133848	2.88298479	0.55103569	2.63780513	1.89469534	8.60804153	0.84083060	1.30929221
503.100000	0	0	0	30.1	1.212769	4095.000000	0	1.98395387	0.65289561	2.13672404	0.92704099	0.59887459	0.17274685	2.37061968	0.90425369	0.75341622	1.17997493	1.14683697	0.18132609	0.58567937	0.22605955	0.81413510	0.35701365	2.25353171	1.40755203	1.32621550	1.65800012	1.70189319	1.10829392	2.13560580	4.04464698	0.87134309	2.88272876	0.55105337	2.63787549	1.89466444	8.60800050	0.84078692	1.30927684
503.600000	0	0	0	30.1	1.212769	4095.000000	0	1.98391639	0.65289605	2.13685297	0.92700250	0.59890012	0.17274088	2.37082907	0.90421524	0.75338354	1.18001212	1.14690474	0.18132810	0.58569055	0.22605651	0.81413757	0.35701152	2.25350861	1.40764663	1.32623101	1.65792305	1.70188370	1.10824344	2.13555182	4.04461849	0.87128035	2.88307923	0.55104885	2.63795726	1.89486394	8.60847712	0.84082307	1.30928887
504.200000	0	0	0	30.0	1.213379	4095.000000	0	1.98390501	0.65288633	2.13658595	0.92704815	0.59890395	0.17273904	2.37074814	0.90420452	0.75339585	1.18003103	1.14686706	0.18132455	0.58569055	0.22606051	0.81414867	0.35700885	2.25355052	1.40767981	1.32613557	1.65803079	1.70188576	1.10831649	2.13575249	4.04489388	0.87132568	2.88291133	0.55102952	2.63807516	1.89488757	8.60626164	0.84082784	1.30928787
504.800000	0	0	0	30.0	1.212769	4095.000000	0	1.98400273	0.65288788	2.13666748	0.92703382	0.59890651	0.17274471	2.37082058	0.90425186	0.75338638	1.17999104	1.14686402	0.18132316	0.58569834	0.22605571	0.81413658	0.35700316	2.25358706	1.40767839	1.32614670	1.65797389	1.70189319	1.10834203	2.13570563	4.04487594	0.87133592	2.88298828	0.55102788	2.63804283	1.89483303	8.60847712	0.84082357	1.30928586
505.300000	0	0	0	30.1	1.213379	4095.000000	0	1.98398518	0.65290003	2.13670825	0.92707310	0.59894290	0.17275420	2.37097113	0.90427017	0.75339230	1.17998237	1.14678743	0.18132393	0.58569265	0.22605779	0.81416273	0.35700992	2.25362951	1.40764451	1.32622899	1.65798882	1.70191507	1.10827017	2.13552533	4.04518829	0.87134309	2.88285957	0.55104494	2.63811890	1.89486803	8.60898220	0.84086801	1.30923810
505.900000	0	0	0	30.1	1.212769	4095.000000	0	1.98394059	0.65288810	2.13667614	0.92712353	0.59891842	0.17274731	2.37068533	0.90427279	0.75337288	1.18000158	1.14684366	0.18132177	0.58568232	0.22606051	0.81417210	0.35700032	2.25349141	1.40765474	1.32627384	1.65798761	1.70190062	1.10830491	2.13557830	4.04460055	0.87133106	2.88316808	0.55099293	2.63811827	1.89496846	8.60732824	0.84084516	1.30924244
506.400000	0	0	0	30.1	1.213989	4095.000000	0	1.98396763	0.65292369	2.13667971	0.92707576	0.59894715	0.17274762	2.37099433	0.90430025	0.75342996	1.18000623	1.14678409	0.18132270	0.58568907	0.22605571	0.81415484	0.35700921	2.25357953	1.40764874	1.32627924	1.65797430	1.70179290	1.10827611	2.13560275	4.04475671	0.87135077	2.88333320	0.55102623	2.63791225	1.89490211	8.60973360	0.84086625	1.30924678
507.000000	0	0	0	30.1	1.212769	4095.000000	0	1.98391734	0.65293607	2.13655232	0.92704921	0.59894460	0.17275742	2.37090038	0.90433792	0.75342380	1.17993897	1.14686645	0.18132301	0.58568823	0.22605059	0.81415730	0.35700725	2.25353816	1.40759439	1.32629644	1.65799488	1.70182633	1.10831471	2.13562618	4.04480525	0.87135666	2.88323804	0.55101698	2.63794268	1.89485621	8.60800681	0.84088533	1.30922974
507.500000	0	0	0	30.1	1.212769	4095.000000	0	1.98398518	0.65292899	2.13653856	0.92707788	0.59894524	0.17276201	2.37111263	0.90429816	0.75341717	1.17999011	1.14682968	0.18132239	0.58569097	0.22606163	0.81415336	0.35700458	2.25349786	1.40764980	1.32621550	1.65801021	1.70188411	1.10832897	2.13579222	4.04468813	0.87133362	2.88331361	0.55101061	2.63802191	1.89481986	8.60729668	0.84087529	1.30925747
508.100000	0	0	0	30.1	1.213989	4095.000000	0	1.98388271	0.65291904	2.13650799	0.92706355	0.59892651	0.17276216	2.37097905	0.90428482	0.75340840	1.17998329	1.14691629	0.18132162	0.58568928	0.22605939	0.81415360	0.35700476	2.25350646	1.40765757	1.32618379	1.65802635	1.70193157	1.10834471	2.13578866	4.04478731	0.87133592	2.88302047	0.55104351	2.63805044	1.89476214	8.60861602	0.84085545	1.30928519
508.600000	0	0	0	30.1	1.209717	4095.000000	0	1.98394770	0.65291219	2.13655079	0.92709062	0.59893566	0.17276415	2.37088736	0.90422884	0.75341646	1.17997927	1.14688560	0.18132825	0.58570846	0.22605475	0.81415434	0.35700441	2.25346616	1.40771934	1.32617199	1.65801303	1.70182220	1.10835362	2.13567405	4.04472611	0.87135615	2.88315199	0.55103055	2.63812271	1.89463491	8.60719569	0.84084366	1.30925480
509.200000	0	0	0	30.0	1.213379	4095.000000	0	1.98388129	0.65295242	2.13668022	0.92710787	0.59894502	0.17276798	2.37096717	0.90420975	0.75343256	1.18005489	1.14692116	0.18133303	0.58570657	0.22606083	0.81416322	0.35701400	2.25360157	1.40772428	1.32628059	1.65799447	1.70192456	1.10827878	2.13575300	4.04471451	0.87132235	2.88291483	0.55100958	2.63803269	1.89470988	8.60837611	0.84088658	1.30924210
509.800000	0	0	0	30.1	1.212158	4095.000000	0	1.98405207	0.65292369	2.13666391	0.92714344	0.59895566	0.17276615	2.37104584	0.90423931	0.75346572	1.18000530	1.14703027	0.18132995	0.58568506	0.22605923	0.81414176	0.35701169	2.25355965	1.40779806	1.32617975	1.65787302	1.70191383	1.10822651	2.13571582	4.04483163	0.87130929	2.88303865	0.55104577	2.63823872	1.89483622	8.60696217	0.84089637	1.30925045
510.300000	0	0	0	30.1	1.212769	4095.000000	0	1.98386801	0.65293076	2.13668480	0.92710867	0.59893779	0.17276783	2.37109848	0.90420243	0.75344109	1.18002421	1.14694760	0.18132717	0.58567452	0.22606099	0.81415237	0.35700921	2.25343607	1.40773911	1.32618885	1.65797188	1.70187709	1.10824908	2.13567915	4.04505427	0.87131748	2.88289804	0.55104330	2.63814806	1.89483122	8.60776062	0.84091696	1.30927584
510.900000	0	0	0	30.1	1.212769	4095.000000	0	1.98392209	0.65291529	2.13659665	0.92710495	0.59894332	0.17276798	2.37115621	0.90421838	0.75344820	1.18003258	1.14692602	0.18132686	0.58568296	0.22605603	0.81417161	0.35700832	2.25353440	1.40774864	1.32619054	1.65796502	1.70194850	1.10827878	2.13561752	4.04486012	0.87134540	2.88295890	0.55101493	2.63815694	1.89473624	8.60670025	0.84090014	1.30933998
511.400000	0	0	0	30.1	1.212769	4095.000000	0	1.98403357	0.65292722	2.13653551	0.92711132	0.59897673	0.17277028	2.37099660	0.90422701	0.75344796	1.18002421	1.14691204	0.18132578	0.58567242	0.22605939	0.81415114	0.35700689	2.25346401	1.40778853	1.32625732	1.65792507	1.70191259	1.10830194	2.13569392	4.04491498	0.87134437	2.88305964	0.55102500	2.63809291	1.89491574	8.60751760	0.84089311	1.30933597
512.000000	0	0	0	30.1	1.212769	4095.000000	0	1.98394201	0.65293673	2.13659665	0.92708637	0.59896056	0.17277533	2.37079794	0.90426259	0.75342569	1.18002917	1.14685855	0.18132501	0.58567389	0.22606115	0.81415829	0.35701489	2.25341995	1.40775746	1.32618447	1.65794484	1.70192415	1.10829630	2.13568220	4.04483479	0.87137228	2.88320516	0.55104967	2.63814489	1.89495619	8.60962309	0.84088232	1.30931960
512.500000	0	0	0	30.1	1.211548	4095.000000	0	1.98402977	0.65293584	2.13654977	0.92710203	0.59898546	0.17277564	2.37087039	0.90432197	0.75342593	1.17999941	1.14691022	0.18132069	0.58566356	0.22606099	0.81417334	0.35700832	2.25356395	1.40766957	1.32615074	1.65799932	1.70188659	1.10833312	2.13574536	4.04479575	0.87137331	2.88329821	0.55110087	2.63820765	1.89488211	8.60842346	0.84091395	1.30931893
513.100000	0	0	0	30.1	1.212158	4095.000000	0	1.98408101	0.65297232	2.13633680	0.92710814	0.59898716	0.17278253	2.37082511	0.90431595	0.75341504	1.18002483	1.14691447	0.18133087	0.58566904	0.22606596	0.81417827	0.35701862	2.25358491	1.40775323	1.32620369	1.65801707	1.70183871	1.10831857	2.13580903	4.04484851	0.87136486	2.88326673	0.55107784	2.63819941	1.89492347	8.60711364	0.84092600	1.30934900
513.700000	0	0	0	30.1	1.213379	4095.000000	0	1.98403547	0.65296370	2.13671793	0.92710124	0.59897652	0.17277916	2.37102716	0.90427854	0.75345933	1.18001398	1.14691599	0.18132948	0.58569139	0.22606259	0.81415459	0.35700796	2.25352580	1.40767169	1.32623776	1.65803079	1.70186595	1.10829363	2.13599750	4.04481896	0.87139021	2.88337098	0.55104721	2.63818483	1.89493801	8.60767541	0.84089311	1.30934332
514.200000	0	0	0	30.1	1.213379	4095.000000	0	1.98419250	0.65294999	2.13669754	0.92708292	0.59898397	0.17278299	2.37085567	0.90421995	0.75345577	1.18004157	1.14691538	0.18133735	0.58569645	0.22606564	0.81416939	0.35699872	2.25345863	1.40770804	1.32623944	1.65794000	1.70190103	1.10823156	2.13600820	4.04493292	0.87137024	2.88347593	0.55103281	2.63813729	1.89489257	8.60880542	0.84091570	1.30934933
514.800000	0	0	0	30.1	1.212158	4095.000000	0	1.98414126	0.65294292	2.13672710	0.92708053	0.59897929	0.17278835	2.37080360	0.90421236	0.75343896	1.18006171	1.14690687	0.18133396	0.58568401	0.22606548	0.81417112	0.35700654	2.25348926	1.40768969	1.32623910	1.65797672	1.70192167	1.10822889	2.13609990	4.04479786	0.87137485	2.88330521	0.55105728	2.63818166	1.89496892	8.61018512	0.84095462	1.30934065
515.300000	0	0	0	30.1	1.212158	4095.000000	0	1.98401459	0.65294579	2.13662722	0.92707815	0.59895864	0.17278743	2.37083643	0.90421289	0.75345791	1.18003382	1.14695125	0.18132918	0.58570193	0.22605411	0.81416199	0.35701223	2.25360586	1.40773981	1.32616558	1.65799246	1.70196748	1.10829778	2.13607239	4.04487700	0.87138048	2.88342835	0.55106448	2.63814806	1.89488302	8.60999882	0.84095035	1.30935134
515.900000	0	0	0	30.1	1.211548	4095.000000	0	1.98413510	0.65293916	2.13667665	0.92707974	0.59894247	0.17279585	2.37079002	0.90425892	0.75347188	1.18008496	1.14689563	0.18133411	0.58567221	0.22606035	0.81418493	0.35701489	2.25377997	1.40773664	1.32623472	1.65811715	1.70191135	1.10831055	2.13586557	4.04462377	0.87134207	2.88302746	0.55105646	2.63837946	1.89497801	8.61074088	0.84095411	1.30933330
516.400000	0	0	0	30.1	1.212769	4095.000000	0	1.98404069	0.65293805	2.13668480	0.92710389	0.59899418	0.17278621	2.37092642	0.90425343	0.75347970	1.18008744	1.14694760	0.18132933	0.58570235	0.22606420	0.81415212	0.35701383	2.25370743	1.40776982	1.32614838	1.65803604	1.70190433	1.10823305	2.13598833	4.04496986	0.87134488	2.88320446	0.55108401	2.63846505	1.89493165	8.61168203	0.84095035	1.30929555
517.000000	0	0	0	30.1	1.211548	4095.000000	0	1.98408576	0.65295021	2.13670977	0.92711584	0.59899886	0.17279065	2.37084209	0.90429031	0.75346264	1.18010635	1.14680780	0.18132717	0.58568970	0.22606275	0.81416964	0.35700387	2.25364617	1.40785313	1.32623910	1.65809495	1.70186678	1.10831946	2.13596337	4.04523261	0.87135026	2.88319956	0.55109614	2.63837312	1.89498346	8.61025143	0.84099780	1.30930490
517.600000	0	0	0	30.1	1.212769	4095.000000	0	1.98399989	0.65294226	2.13655232	0.92710973	0.59901121	0.17279187	2.37066778	0.90429188	0.75345696	1.18009178	1.14677619	0.18132702	0.58569434	0.22606452	0.81416347	0.35700423	2.25344251	1.40784748	1.32633590	1.65821602	1.70191837	1.10832273	2.13590021	4.04498568	0.87135692	2.88329751	0.55107599	2.63837756	1.89495756	8.61064299	0.84099629	1.30932862
518.100000	0	0	0	30.1	1.212769	4095.000000	0	1.98409762	0.65295198	2.13664047	0.92710920	0.59899588	0.17278682	2.37079342	0.90431150	0.75344441	1.18003847	1.14680628	0.18132655	0.58569012	0.22606323	0.81415829	0.35702005	2.25364187	1.40781218	1.32630150	1.65815992	1.70185811	1.10834530	2.13593943	4.04466280	0.87140916	2.88333880	0.55108319	2.63839087	1.89506300	8.60934210	0.84101914	1.30932428
518.700000	0	0	0	30.1	1.213379	4095.000000	0	1.98399704	0.65296038	2.13671997	0.92709566	0.59903355	0.17279049	2.37079851	0.90430915	0.75348846	1.18002700	1.14675522	0.18133735	0.58568485	0.22606179	0.81415484	0.35700689	2.25354891	1.40779135	1.32633152	1.65813409	1.70187173	1.10828947	2.13595013	4.04471028	0.87141505	2.88309042	0.55107044	2.63830084	1.89519162	8.61045036	0.84098826	1.30933062
519.200000	0	0	0	30.1	1.211548	4095.000000	0	1.98404496	0.65294623	2.13663028	0.92710442	0.59899099	0.17279983	2.37090717	0.90430653	0.75347922	1.18006915	1.14682421	0.18133750	0.58568148	0.22605987	0.81417087	0.35700530	2.25369238	1.40779064	1.32627115	1.65803039	1.70187833	1.10827611	2.13588238	4.04477570	0.87137126	2.88325484	0.55109347	2.63831796	1.89507345	8.60985358	0.84099403	1.30930624
519.800000	0	0	0	30.1	1.212158	4095.000000	0	1.98403974	0.65295021	2.13666952	0.92711663	0.59902632	0.17280366	2.37087718	0.90432144	0.75351191	1.18006450	1.14683120	0.18133242	0.58568907	0.22606147	0.81416939	0.35701614	2.25365906	1.40773381	1.32627823	1.65798358	1.70182468	1.10828531	2.13593994	4.04479681	0.87133951	2.88332270	0.55111588	2.63861785	1.89501209	8.61043773	0.84098625	1.30932127
520.300000	0	0	0	30.1	1.212158	4095.000000	0	1.98406156	0.65296635	2.13665780	0.92710814	0.59903206	0.17280305	2.37097905	0.90429685	0.75345625	1.18003568	1.14687040	0.18133411	0.58568422	0.22606388	0.81418493	0.35700849	2.25359565	1.40776982	1.32622831	1.65811513	1.70188948	1.10827135	2.13586251	4.04484851	0.87137254	2.88348923	0.55109799	2.63845807	1.89493710	8.60896958	0.84099654	1.30936370
520.900000	0	0	0	30.1	1.212769	4095.000000	0	1.98396953	0.65294535	2.13649678	0.92708531	0.59905185	0.17280872	2.37083190	0.90424898	0.75352115	1.18010728	1.14691690	0.18133303	0.58568296	0.22606548	0.81418690	0.35701436	2.25357040	1.40777900	1.32632207	1.65799407	1.70195799	1.10829541	2.13591294	4.04494348	0.87133490	2.88325973	0.55109182	2.63854684	1.89499846	8.60828457	0.84100181	1.30937973
521.400000	0	0	0	30.1	1.211548	4095.000000	0	1.98401032	0.65296768	2.13669041	0.92708956	0.59906186	0.17280994	2.37081775	0.90427750	0.75350007	1.18006078	1.14693818	0.18133226	0.58569708	0.22607236	0.81416544	0.35701258	2.25356449	1.40787678	1.32624787	1.65812885	1.70182055	1.10832184	2.13608054	4.04475460	0.87138125	2.88352351	0.55111156	2.63854684	1.89493892	8.60689905	0.84099403	1.30935401
522.000000	0	0	0	30.1	1.212769	4095.000000	0	1.98411612	0.65296414	2.13657780	0.92709619	0.59904973	0.17280535	2.37111716	0.90429371	0.75350883	1.18008093	1.14688712	0.18133303	0.58568190	0.22606468	0.81419258	0.35701596	2.25363327	1.40790008	1.32625260	1.65805379	1.70190970	1.10832926	2.13608258	4.04484007	0.87136179	2.88353751	0.55111300	2.63868696	1.89492074	8.60716098	0.84101186	1.30931993
522.600000	0	0	0	30.1	1.213379	4095.000000	0	1.98402313	0.65297696	2.13656302	0.92709965	0.59903951	0.17280550	2.37093660	0.90428508	0.75351949	1.18007008	1.14693027	0.18133550	0.58570572	0.22605987	0.81417161	0.35701134	2.25368701	1.40778994	1.32629846	1.65804451	1.70183335	1.10834203	2.13595879	4.04499307	0.87134028	2.88345844	0.55108504	2.63834015	1.89505618	8.60940840	0.84099955	1.30930256
523.100000	0	0	0	30.1	1.212158	4095.000000	0	1.98393442	0.65296613	2.13655487	0.92712327	0.59901844	0.17281316	2.37081719	0.90428194	0.75350883	1.18010418	1.14687040	0.18132918	0.58571268	0.22606227	0.81419603	0.35701667	2.25361500	1.40783795	1.32623742	1.65813490	1.70189979	1.10831531	2.13601075	4.04511442	0.87136742	2.88365507	0.55110313	2.63843842	1.89500709	8.60995146	0.84099730	1.30929355
523.700000	0	0	0	30.1	1.211548	4095.000000	0	1.98407722	0.65296414	2.13664200	0.92707815	0.59903206	0.17281086	2.37087435	0.90429267	0.75357042	1.18005985	1.14686037	0.18133504	0.58570572	0.22606516	0.81416964	0.35700849	2.25383909	1.40796539	1.32635108	1.65821763	1.70189113	1.10834025	2.13621299	4.04509543	0.87136332	2.88367186	0.55111321	2.63849231	1.89500891	8.60982516	0.84102617	1.30931659
524.300000	0	0	0	30.1	1.212769	4095.000000	0	1.98412988	0.65297409	2.13670875	0.92707470	0.59906782	0.17281530	2.37085001	0.90433007	0.75355549	1.18007380	1.14684244	0.18133442	0.58568844	0.22605619	0.81418246	0.35701471	2.25374827	1.40790749	1.32632140	1.65817203	1.70187421	1.10831204	2.13627005	4.04491604	0.87137382	2.88349273	0.55111794	2.63854620	1.89509481	8.60993251	0.84102165	1.30934131
524.800000	0	0	0	30.1	1.213379	4095.000000	0	1.98414838	0.65297740	2.13653754	0.92711185	0.59902227	0.17281392	2.37115112	0.90436644	0.75354152	1.18005675	1.14684548	0.18133750	0.58569792	0.22606099	0.81417136	0.35700921	2.25375740	1.40795727	1.32628194	1.65808446	1.70188329	1.10835243	2.13625783	4.04518829	0.87137613	2.88353471	0.55108463	2.63858995	1.89502300	8.60854973	0.84102843	1.30935000
525.300000	0	0	0	30.1	1.212158	4095.000000	0	1.98416024	0.65298757	2.13656047	0.92713389	0.59905356	0.17281898	2.37113414	0.90434603	0.75356971	1.18001894	1.14679534	0.18133427	0.58570635	0.22606548	0.81419554	0.35700778	2.25366121	1.40787890	1.32628902	1.65814418	1.70190887	1.10830461	2.13623643	4.04512920	0.87134002	2.88388740	0.55105605	2.63844983	1.89500073	8.60754916	0.84107236	1.30934632
525.900000	0	0	0	30.1	1.213379	4095.000000	0	1.98410663	0.65296856	2.13644991	0.92711265	0.59903057	0.17282112	2.37095981	0.90432301	0.75349675	1.18007566	1.14691173	0.18133704	0.58568970	0.22606404	0.81418123	0.35701596	2.25357309	1.40789408	1.32632882	1.65819301	1.70180611	1.10833134	2.13615288	4.04459317	0.87134053	2.88371804	0.55106324	2.63853606	1.89510890	8.60845503	0.84106433	1.30927517
526.500000	0	0	0	30.1	1.212158	4095.000000	0	1.98416404	0.65298824	2.13660531	0.92713574	0.59905654	0.17282143	2.37116753	0.90428665	0.75355573	1.18006450	1.14684426	0.18134090	0.58570699	0.22606756	0.81416914	0.35701205	2.25369560	1.40798022	1.32626406	1.65829471	1.70190227	1.10828680	2.13616663	4.04457629	0.87133976	2.88353191	0.55111979	2.63851704	1.89506163	8.61074088	0.84106910	1.30934699
527.000000	0	0	0	30.1	1.212158	4095.000000	0	1.98405919	0.65299045	2.13668735	0.92711743	0.59905271	0.17282250	2.37121678	0.90421655	0.75352802	1.18004528	1.14687648	0.18133643	0.58568970	0.22606660	0.81419085	0.35701027	2.25368217	1.40793679	1.32624889	1.65820270	1.70186719	1.10831263	2.13627973	4.04476199	0.87140097	2.88362778	0.55111341	2.63851323	1.89522026	8.61103142	0.84109722	1.30927851
527.600000	0	0	0	30.1	1.212769	4095.000000	0	1.98410189	0.65297895	2.13671079	0.92712752	0.59906228	0.17282296	2.37107697	0.90426677	0.75357113	1.18009581	1.14685399	0.18133781	0.58568633	0.22606404	0.81413560	0.35701169	2.25377890	1.40798480	1.32627991	1.65826808	1.70190475	1.10828442	2.13647691	4.04475143	0.87137536	2.88362498	0.55109676	2.63860200	1.89531980	8.60799419	0.84105956	1.30930390
528.200000	0	0	0	30.1	1.212158	4095.000000	0	1.98409809	0.65299885	2.13658187	0.92712380	0.59907143	0.17282862	2.37092472	0.90426520	0.75357231	1.18010883	1.14688864	0.18134537	0.58568949	0.22606195	0.81417704	0.35701400	2.25377675	1.40792903	1.32622865	1.65839964	1.70195056	1.10830699	2.13628381	4.04456785	0.87134719	2.88378592	0.55111794	2.63845046	1.89530525	8.60896642	0.84105931	1.30929555
528.700000	0	0	0	30.1	1.212769	4095.000000	0	1.98409145	0.65298647	2.13646315	0.92710071	0.59906739	0.17282357	2.37108320	0.90428639	0.75355526	1.18012402	1.14696219	0.18134090	0.58568738	0.22606500	0.81417309	0.35701223	2.25389014	1.40791808	1.32621212	1.65842386	1.70191961	1.10832837	2.13635870	4.04484640	0.87133131	2.88358299	0.55111650	2.63862736	1.89529207	8.60804784	0.84106558	1.30933597
529.300000	0	0	0	30.1	1.212158	4095.000000	0	1.98409382	0.65299995	2.13648455	0.92707363	0.59908250	0.17283444	2.37095981	0.90429999	0.75353607	1.18003506	1.14682573	0.18134105	0.58566588	0.22606243	0.81419356	0.35701667	2.25377997	1.40797492	1.32626845	1.65832458	1.70189402	1.10836163	2.13629655	4.04499518	0.87134949	2.88386290	0.55114241	2.63863053	1.89514208	8.60941156	0.84110450	1.30931058
529.900000	0	0	0	30.1	1.210327	4095.000000	0	1.98406963	0.65302007	2.13650086	0.92710044	0.59908101	0.17282219	2.37109395	0.90432066	0.75359197	1.18007535	1.14691417	0.18133874	0.58568401	0.22605779	0.81420269	0.35701347	2.25375794	1.40795233	1.32624821	1.65826929	1.70194602	1.10837025	2.13629604	4.04507749	0.87142427	2.88383491	0.55112082	2.63861087	1.89520298	8.60948417	0.84111228	1.30936035
530.400000	0	0	0	30.1	1.213989	4095.000000	0	1.98404448	0.65299907	2.13667258	0.92712061	0.59906718	0.17283199	2.37117036	0.90434839	0.75353370	1.18003537	1.14684214	0.18134105	0.58568148	0.22606516	0.81417950	0.35700921	2.25381437	1.40798445	1.32619728	1.65833467	1.70188741	1.10833609	2.13624917	4.04467019	0.87135231	2.88403646	0.55110293	2.63855001	1.89527116	8.60983779	0.84111027	1.30937238
530.900000	0	0	0	30.1	1.213379	4095.000000	0	1.98409857	0.65298337	2.13657219	0.92712274	0.59903951	0.17282571	2.37093604	0.90436748	0.75355028	1.18004281	1.14687162	0.18132964	0.58569645	0.22606500	0.81417260	0.35701507	2.25376170	1.40798622	1.32623270	1.65832377	1.70188122	1.10831204	2.13623184	4.04493398	0.87136691	2.88411485	0.55111814	2.63861214	1.89505027	8.61009670	0.84111253	1.30937806
531.500000	0	0	0	30.1	1.212158	4095.000000	0	1.98412845	0.65298094	2.13652582	0.92710336	0.59906271	0.17283888	2.37099547	0.90439155	0.75356568	1.18003692	1.14684153	0.18133781	0.58568148	0.22606692	0.81417778	0.35700956	2.25367411	1.40796221	1.32621145	1.65834677	1.70193075	1.10837559	2.13623439	4.04469762	0.87135385	2.88376983	0.55113130	2.63866794	1.89524435	8.60836033	0.84109320	1.30939977
532.000000	0	0	0	30.1	1.212769	4095.000000	0	1.98407390	0.65299332	2.13672965	0.92712513	0.59905845	0.17284317	2.37080926	0.90433217	0.75355170	1.18006853	1.14691173	0.18133519	0.58572111	0.22606099	0.81415188	0.35700938	2.25376708	1.40789902	1.32620740	1.65839077	1.70188783	1.10834114	2.13634800	4.04488649	0.87134745	2.88365856	0.55113459	2.63852528	1.89521617	8.60968624	0.84112208	1.30939743
532.600000	0	0	0	30.1	1.213379	4095.000000	0	1.98413510	0.65301211	2.13669958	0.92715777	0.59905377	0.17283995	2.37098188	0.90430601	0.75361850	1.18002328	1.14689532	0.18134151	0.58567853	0.22606852	0.81415188	0.35700032	2.25373215	1.40793044	1.32627958	1.65826969	1.70188163	1.10837233	2.13624866	4.04467758	0.87132824	2.88377963	0.55113048	2.63874910	1.89516844	8.60862864	0.84111505	1.30939710
533.200000	0	0	0	30.1	1.211548	4095.000000	0	1.98405017	0.65300327	2.13680303	0.92709540	0.59907888	0.17284118	2.37093547	0.90428665	0.75358202	1.18002886	1.14686827	0.18134090	0.58568738	0.22606275	0.81417038	0.35702502	2.25368002	1.40795939	1.32622932	1.65844041	1.70196583	1.10833699	2.13626343	4.04438005	0.87137305	2.88394338	0.55110066	2.63866794	1.89527616	8.60872650	0.84110676	1.30936102
533.700000	0	0	0	30.1	1.212158	4095.000000	0	1.98417542	0.65300415	2.13684074	0.92712221	0.59909570	0.17283888	2.37081662	0.90429790	0.75362300	1.18004343	1.14685034	0.18134198	0.58569940	0.22606227	0.81418222	0.35701436	2.25372301	1.40791067	1.32629846	1.65842991	1.70190599	1.10833609	2.13610092	4.04446129	0.87138765	2.88372784	0.55111732	2.63854874	1.89536344	8.60879595	0.84108994	1.30934966
534.300000	0	0	0	30.1	1.212769	4095.000000	0	1.98414885	0.65300924	2.13658595	0.92713150	0.59909953	0.17285067	2.37102150	0.90431621	0.75363153	1.18005582	1.14691751	0.18134953	0.58569160	0.22606083	0.81416618	0.35700796	2.25363918	1.40801905	1.32626744	1.65840489	1.70195593	1.10830937	2.13629655	4.04464487	0.87134028	2.88377263	0.55113870	2.63872183	1.89525026	8.60874860	0.84112283	1.30936102
534.900000	0	0	0	30.1	1.213379	4095.000000	0	1.98420389	0.65300371	2.13667258	0.92712008	0.59908101	0.17285221	2.37092585	0.90430862	0.75361424	1.18007907	1.14691964	0.18134229	0.58569202	0.22606323	0.81418616	0.35700547	2.25371871	1.40802046	1.32623674	1.65847108	1.70195593	1.10829422	2.13637093	4.04489599	0.87137075	2.88384541	0.55114857	2.63883724	1.89537389	8.60931685	0.84115020	1.30934465
535.400000	0	0	0	30.1	1.212158	4095.000000	0	1.98425608	0.65297807	2.13673525	0.92713946	0.59907973	0.17284884	2.37097679	0.90432197	0.75357895	1.18005582	1.14694122	0.18133812	0.58569076	0.22606035	0.81419504	0.35699623	2.25374021	1.40800705	1.32619897	1.65843274	1.70188576	1.10832362	2.13614269	4.04505322	0.87139584	2.88412814	0.55114816	2.63877510	1.89534571	8.60769434	0.84114643	1.30932328
535.900000	0	0	0	30.1	1.210327	4095.000000	0	1.98416309	0.65298934	2.13686010	0.92716388	0.59911357	0.17285481	2.37112055	0.90432694	0.75357113	1.18005396	1.14682421	0.18133936	0.58568886	0.22607156	0.81415508	0.35700849	2.25390197	1.40807730	1.32621954	1.65846705	1.70194602	1.10836312	2.13615543	4.04476515	0.87137331	2.88379362	0.55112534	2.63873832	1.89530889	8.60925055	0.84113237	1.30931659
536.500000	0	0	0	30.1	1.210327	4095.000000	0	1.98417258	0.65300261	2.13671946	0.92712168	0.59910016	0.17285312	2.37104358	0.90434001	0.75359482	1.18005303	1.14687830	0.18133442	0.58568759	0.22606452	0.81417210	0.35700476	2.25383748	1.40802964	1.32630352	1.65846099	1.70193942	1.10833194	2.13632100	4.04496247	0.87140558	2.88380202	0.55107579	2.63877890	1.89530889	8.60892538	0.84116802	1.30934632
537.100000	0	0	0	30.1	1.213379	4095.000000	0	1.98427933	0.65299995	2.13690801	0.92713707	0.59913762	0.17285603	2.37113697	0.90437638	0.75355952	1.18001708	1.14686645	0.18133596	0.58567832	0.22606596	0.81418518	0.35701294	2.25373752	1.40803706	1.32627115	1.65837906	1.70193777	1.10831946	2.13609276	4.04480841	0.87138227	2.88383771	0.55108956	2.63883597	1.89533344	8.61123986	0.84115522	1.30937405
537.600000	0	0	0	30.1	1.212158	4095.000000	0	1.98412703	0.65301189	2.13687641	0.92713787	0.59910421	0.17285665	2.37119583	0.90434969	0.75357942	1.18002855	1.14685551	0.18133997	0.58569560	0.22606468	0.81417531	0.35700921	2.25370259	1.40793926	1.32623708	1.65833709	1.70188824	1.10827848	2.13610958	4.04486539	0.87140993	2.88372994	0.55113089	2.63873515	1.89524253	8.60920003	0.84115672	1.30936035
538.200000	0	0	0	30.1	1.212158	4095.000000	0	1.98413842	0.65300703	2.13682851	0.92713043	0.59915252	0.17286262	2.37108942	0.90430052	0.75359813	1.18005055	1.14684578	0.18134121	0.58568528	0.22607124	0.81416199	0.35700849	2.25369990	1.40795586	1.32619728	1.65828745	1.70183830	1.10829363	2.13619414	4.04508276	0.87140250	2.88383421	0.55110519	2.63884802	1.89546253	8.60930106	0.84113011	1.30935868
538.700000	0	0	0	30.1	1.213379	4095.000000	0	1.98411849	0.65299885	2.13667003	0.92711239	0.59911996	0.17286890	2.37115848	0.90429188	0.75359126	1.18004157	1.14686767	0.18134645	0.58567705	0.22606676	0.81415706	0.35701276	2.25371495	1.40790078	1.32627283	1.65846341	1.70175741	1.10835005	2.13632864	4.04468496	0.87137766	2.88392379	0.55107208	2.63900592	1.89532525	8.60751445	0.84114392	1.30934833
539.300000	0	0	0	30.1	1.212769	4095.000000	0	1.98412988	0.65299067	2.13660735	0.92712645	0.59914443	0.17287089	2.37106622	0.90432380	0.75357137	1.18010697	1.14681175	0.18134151	0.58569898	0.22606692	0.81414423	0.35701471	2.25381652	1.40802082	1.32621786	1.65831085	1.70188081	1.10836401	2.13627158	4.04461110	0.87140532	2.88373764	0.55109388	2.63888226	1.89535980	8.60942419	0.84111630	1.30933363
539.900000	0	0	0	30.1	1.212158	4095.000000	0	1.98416783	0.65299443	2.13674595	0.92719865	0.59914060	0.17286400	2.37111942	0.90433138	0.75361969	1.18005861	1.14695155	0.18134522	0.58569582	0.22606820	0.81416840	0.35701649	2.25382941	1.40798233	1.32622359	1.65823861	1.70172563	1.10833075	2.13634800	4.04493187	0.87136179	2.88375723	0.55109511	2.63894821	1.89542890	8.60930106	0.84116501	1.30938240
540.400000	0	0	0	30.1	1.212769	4095.000000	0	1.98411137	0.65300504	2.13682239	0.92717609	0.59915401	0.17286584	2.37126716	0.90432013	0.75360429	1.18009302	1.14691873	0.18134398	0.58568886	0.22606708	0.81416668	0.35702271	2.25380577	1.40806036	1.32620841	1.65837099	1.70177268	1.10830758	2.13633068	4.04482846	0.87136614	2.88368236	0.55108709	2.63883407	1.89546072	8.60750182	0.84117530	1.30939376
541.000000	0	0	0	30.1	1.212769	4095.000000	0	1.98422951	0.65299929	2.13674035	0.92718113	0.59913486	0.17286783	2.37092472	0.90435963	0.75358392	1.18012092	1.14693635	0.18134259	0.58570214	0.22606356	0.81416495	0.35701578	2.25391218	1.40800563	1.32628801	1.65841740	1.70182468	1.10828204	2.13641730	4.04501101	0.87139072	2.88380272	0.55110930	2.63903572	1.89540071	8.60726197	0.84115095	1.30939009
541.500000	0	0	0	30.1	1.212158	4095.000000	0	1.98425371	0.65300393	2.13672098	0.92715857	0.59915252	0.17287257	2.37098698	0.90432824	0.75359434	1.18008589	1.14688225	0.18134738	0.58567979	0.22606580	0.81418542	0.35701845	2.25376761	1.40809425	1.32623944	1.65845413	1.70180693	1.10834322	2.13641220	4.04503633	0.87138637	2.88412535	0.55113151	2.63906553	1.89535980	8.61005881	0.84117505	1.30941815
542.100000	0	0	0	30.1	1.213379	4095.000000	0	1.98423805	0.65300924	2.13680965	0.92717184	0.59917402	0.17287395	2.37099150	0.90437481	0.75359718	1.18009302	1.14672848	0.18134676	0.58570361	0.22606852	0.81417605	0.35701525	2.25385682	1.40808083	1.32621314	1.65844646	1.70187668	1.10836074	2.13639233	4.04495825	0.87137177	2.88405816	0.55107579	2.63893806	1.89541253	8.61022617	0.84114116	1.30940278
542.600000	0	0	0	30.1	1.213379	4095.000000	0	1.98425418	0.65301189	2.13672761	0.92712221	0.59916082	0.17287196	2.37104358	0.90441457	0.75357895	1.18007876	1.14679442	0.18134630	0.58568823	0.22606548	0.81415829	0.35701614	2.25375310	1.40807518	1.32624180	1.65829633	1.70186265	1.10828323	2.13656149	4.04487594	0.87139200	2.88383771	0.55110087	2.63904333	1.89522662	8.60940840	0.84115647	1.30941581
543.200000	0	0	0	30.1	1.212158	4095.000000	0	1.98422334	0.65299907	2.13693349	0.92718113	0.59916146	0.17287012	2.37100056	0.90442216	0.75359742	1.18003909	1.14683636	0.18134306	0.58570825	0.22607092	0.81415632	0.35701436	2.25369990	1.40805047	1.32622157	1.65844404	1.70180858	1.10827581	2.13636940	4.04488227	0.87139687	2.88387900	0.55111732	2.63901416	1.89533662	8.60911795	0.84116526	1.30941614
543.700000	0	0	0	30.1	1.212158	4095.000000	0	1.98419535	0.65300216	2.13684838	0.92719971	0.59918530	0.17287533	2.37098811	0.90440960	0.75361732	1.18000158	1.14684761	0.18134691	0.58569286	0.22606356	0.81414620	0.35701063	2.25372408	1.40809037	1.32623674	1.65845978	1.70189319	1.10832035	2.13642647	4.04470290	0.87141454	2.88411835	0.55111691	2.63917461	1.89544981	8.61024511	0.84116451	1.30937539
544.300000	0	0	0	30.1	1.212158	4095.000000	0	1.98416309	0.65301919	2.13673270	0.92718273	0.59916933	0.17288191	2.37103622	0.90437507	0.75356994	1.18003785	1.14689927	0.18134429	0.58569792	0.22606644	0.81415138	0.35701649	2.25373644	1.40812073	1.32629948	1.65852032	1.70189237	1.10837292	2.13650035	4.04460583	0.87139021	2.88401407	0.55113685	2.63913909	1.89547844	8.60936420	0.84115823	1.30943251
544.900000	0	0	0	30.1	1.212158	4095.000000	0	1.98412703	0.65301521	2.13657066	0.92716839	0.59917338	0.17288391	2.37104924	0.90436801	0.75356236	1.18005551	1.14690201	0.18134815	0.58570488	0.22607188	0.81417654	0.35702289	2.25377245	1.40814262	1.32618784	1.65840287	1.70192662	1.10831471	2.13645806	4.04486012	0.87136588	2.88424643	0.55113850	2.63910865	1.89541344	8.60858129	0.84118459	1.30941314
545.400000	0	0	0	30.1	1.212769	4095.000000	0	1.98428028	0.65302294	2.13674748	0.92716653	0.59914422	0.17287579	2.37088567	0.90433007	0.75361945	1.18007628	1.14688742	0.18135031	0.58569392	0.22606900	0.81415903	0.35701756	2.25376385	1.40816063	1.32627115	1.65857280	1.70192869	1.10832332	2.13640405	4.04494031	0.87134898	2.88426043	0.55114364	2.63908519	1.89547435	8.60942735	0.84118384	1.30938641
546.000000	0	0	0	30.1	1.212769	4095.000000	0	1.98421765	0.65302670	2.13678672	0.92713760	0.59915976	0.17288008	2.37079964	0.90433452	0.75364172	1.18005830	1.14691721	0.18135169	0.58568506	0.22606676	0.81414842	0.35701809	2.25380469	1.40810272	1.32626676	1.65851023	1.70191341	1.10837054	2.13640609	4.04506166	0.87139277	2.88432272	0.55107990	2.63897041	1.89542208	8.60996725	0.84118685	1.30939977
546.500000	0	0	0	30.1	1.212769	4095.000000	0	1.98434670	0.65301874	2.13670009	0.92718326	0.59918423	0.17288115	2.37092415	0.90435597	0.75360927	1.18005954	1.14685217	0.18134984	0.58568970	0.22606804	0.81417654	0.35701507	2.25388423	1.40820723	1.32622865	1.65851185	1.70187709	1.10837589	2.13652939	4.04511759	0.87137126	2.88448371	0.55110560	2.63907758	1.89555072	8.60776378	0.84117706	1.30944354
547.100000	0	0	0	30.1	1.212769	4095.000000	0	1.98430685	0.65303179	2.13684431	0.92717344	0.59917317	0.17288743	2.37101697	0.90436408	0.75360121	1.18007442	1.14692146	0.18134691	0.58569097	0.22607380	0.81416791	0.35701649	2.25380953	1.40824254	1.32631128	1.65854495	1.70191094	1.10834886	2.13660990	4.04523156	0.87139584	2.88436682	0.55111177	2.63896597	1.89559573	8.60960731	0.84121196	1.30942750
547.600000	0	0	0	30.1	1.214600	4095.000000	0	1.98425371	0.65302029	2.13674646	0.92718750	0.59918508	0.17288467	2.37083417	0.90437768	0.75360145	1.18008713	1.14687344	0.18134738	0.58567811	0.22607172	0.81417358	0.35701276	2.25374719	1.40824678	1.32625158	1.65852517	1.70182262	1.10840232	2.13655334	4.04529488	0.87139226	2.88446691	0.55115042	2.63903826	1.89564938	8.60698110	0.84120719	1.30943585
548.200000	0	0	0	30.1	1.211548	4095.000000	0	1.98426604	0.65300835	2.13679793	0.92719839	0.59919147	0.17289095	2.37090604	0.90443942	0.75356852	1.18007411	1.14692298	0.18135231	0.58569076	0.22606836	0.81419011	0.35701311	2.25378750	1.40822489	1.32619324	1.65849934	1.70181189	1.10831412	2.13652684	4.04512709	0.87140634	2.88436752	0.55113048	2.63913592	1.89555345	8.60793422	0.84121699	1.30943752
548.800000	0	0	0	30.1	1.210938	4095.000000	0	1.98416214	0.65302493	2.13690240	0.92721139	0.59920211	0.17288605	2.37106452	0.90442843	0.75358581	1.18005737	1.14681782	0.18135154	0.58569371	0.22606644	0.81415607	0.35701738	2.25373215	1.40824642	1.32619661	1.65843193	1.70181642	1.10838035	2.13661143	4.04501523	0.87140199	2.88456841	0.55114117	2.63917080	1.89549708	8.60885277	0.84118259	1.30950801
549.300000	0	0	0	30.1	1.211548	4095.000000	0	1.98416641	0.65302958	2.13692075	0.92718538	0.59918849	0.17289401	2.37102886	0.90437062	0.75359837	1.18004466	1.14684153	0.18134768	0.58568823	0.22607668	0.81419406	0.35701294	2.25368701	1.40816910	1.32627317	1.65841538	1.70177804	1.10834055	2.13649372	4.04507960	0.87140737	2.88428842	0.55117181	2.63908773	1.89565710	8.60784584	0.84121950	1.30942115
549.900000	0	0	0	30.1	1.213379	4095.000000	0	1.98426035	0.65302051	2.13717558	0.92721989	0.59919424	0.17289355	2.37093717	0.90441274	0.75359008	1.18006109	1.14690870	0.18135139	0.58568844	0.22607044	0.81416002	0.35701116	2.25380523	1.40820970	1.32623337	1.65838390	1.70174214	1.10837678	2.13640456	4.04524106	0.87140276	2.88463141	0.55113603	2.63923232	1.89551345	8.61008092	0.84126520	1.30946325
550.400000	0	0	0	30.1	1.212769	4095.000000	0	1.98422239	0.65300548	2.13680863	0.92720343	0.59920509	0.17289692	2.37097226	0.90440306	0.75360121	1.18007535	1.14683272	0.18135540	0.58568844	0.22607108	0.81415607	0.35702502	2.25366282	1.40815533	1.32630285	1.65839399	1.70184408	1.10831620	2.13650493	4.04506905	0.87142555	2.88418764	0.55114960	2.63921583	1.89554027	8.60944313	0.84123481	1.30940980
551.000000	0	0	0	30.1	1.213379	4095.000000	0	1.98416831	0.65300128	2.13693808	0.92720210	0.59921361	0.17289815	2.37093208	0.90438762	0.75359647	1.18012185	1.14689897	0.18135771	0.58569898	0.22606948	0.81415829	0.35701489	2.25366444	1.40815145	1.32626878	1.65847270	1.70176195	1.10837114	2.13657729	4.04521678	0.87139866	2.88453761	0.55115084	2.63918602	1.89560073	8.60924423	0.84123833	1.30942383
551.500000	0	0	0	30.1	1.212158	4095.000000	0	1.98415834	0.65302692	2.13694368	0.92716043	0.59920892	0.17290366	2.37093943	0.90436748	0.75359126	1.18007721	1.14688073	0.18135555	0.58569434	0.22607220	0.81420664	0.35701898	2.25377997	1.40819841	1.32624686	1.65850862	1.70185481	1.10833105	2.13656557	4.04492132	0.87138586	2.88431012	0.55114282	2.63906807	1.89563846	8.60743239	0.84124486	1.30942316
552.100000	0	0	0	30.1	1.212158	4095.000000	0	1.98415929	0.65303157	2.13677755	0.92720396	0.59920850	0.17289616	2.37088227	0.90437324	0.75362822	1.18011782	1.14692359	0.18135802	0.58567221	0.22607620	0.81417457	0.35701738	2.25385091	1.40829021	1.32630251	1.65843153	1.70192869	1.10837173	2.13675818	4.04487278	0.87138842	2.88423103	0.55111691	2.63917841	1.89556754	8.60879279	0.84126243	1.30938073
552.600000	0	0	0	30.1	1.213379	4095.000000	0	1.98419013	0.65303665	2.13695999	0.92721299	0.59921510	0.17290351	2.37097509	0.90438318	0.75361424	1.18010015	1.14694973	0.18135941	0.58567474	0.22607284	0.81416742	0.35702058	2.25369614	1.40832269	1.32618986	1.65847996	1.70178011	1.10841480	2.13674341	4.04535292	0.87137459	2.88423663	0.55108812	2.63903319	1.89560528	8.61024195	0.84127348	1.30935534
553.200000	0	0	0	30.1	1.212769	4095.000000	0	1.98412181	0.65302759	2.13678672	0.92718193	0.59921510	0.17289983	2.37104471	0.90440803	0.75358747	1.18009333	1.14694669	0.18136635	0.58569666	0.22606996	0.81416421	0.35702556	2.25363219	1.40820900	1.32632916	1.65841417	1.70176442	1.10841628	2.13667563	4.04505427	0.87141915	2.88411765	0.55114179	2.63927291	1.89574576	8.61140409	0.84128780	1.30937438
553.800000	0	0	0	30.1	1.212158	4095.000000	0	1.98412134	0.65302670	2.13699668	0.92718936	0.59920530	0.17290626	2.37079342	0.90440254	0.75359292	1.18013238	1.14686919	0.18134984	0.58568085	0.22606932	0.81416964	0.35702165	2.25370313	1.40829480	1.32625664	1.65849570	1.70185439	1.10839995	2.13670621	4.04497302	0.87141300	2.88422683	0.55113418	2.63935219	1.89570666	8.61026406	0.84127876	1.30944354
554.300000	0	0	0	30.1	1.212158	4095.000000	0	1.98423425	0.65304373	2.13702268	0.92716494	0.59922957	0.17290917	2.37097169	0.90442216	0.75360808	1.18009674	1.14688742	0.18134861	0.58568043	0.22607380	0.81416199	0.35702058	2.25371817	1.40828597	1.32619830	1.65839561	1.70180941	1.10836401	2.13667258	4.04528749	0.87139815	2.88474272	0.55112616	2.63927101	1.89584214	8.61247802	0.84131115	1.30938574
554.900000	0	0	0	30.1	1.214600	4095.000000	0	1.98420626	0.65305124	2.13682392	0.92718750	0.59922020	0.17290642	2.37096943	0.90442006	0.75357279	1.18008744	1.14692602	0.18135247	0.58569413	0.22607476	0.81417457	0.35701969	2.25378857	1.40823477	1.32626305	1.65864061	1.70180941	1.10844242	2.13661245	4.04507221	0.87140890	2.88470422	0.55112308	2.63938771	1.89584442	8.61018512	0.84127223	1.30942082
555.400000	0	0	0	30.1	1.213379	4095.000000	0	1.98421338	0.65302781	2.13685399	0.92719918	0.59924425	0.17290734	2.37084152	0.90441719	0.75360619	1.18010387	1.14693088	0.18135663	0.58569898	0.22607140	0.81416322	0.35701827	2.25397452	1.40826196	1.32627182	1.65857159	1.70185728	1.10841688	2.13667105	4.04476515	0.87139328	2.88469162	0.55111814	2.63928306	1.89585715	8.60997040	0.84132421	1.30938741
556.000000	0	0	0	30.1	1.213379	4095.000000	0	1.98418776	0.65303754	2.13668175	0.92718246	0.59922169	0.17291515	2.37099094	0.90443157	0.75360619	1.18008868	1.14685065	0.18135447	0.58567495	0.22608548	0.81419110	0.35701009	2.25381490	1.40824996	1.32623539	1.65855988	1.70182509	1.10837025	2.13667716	4.04482529	0.87141428	2.88449911	0.55111938	2.63932809	1.89585215	8.60933895	0.84130813	1.30939844
556.500000	0	0	0	30.1	1.211548	4095.000000	0	1.98416072	0.65303378	2.13688202	0.92715804	0.59920999	0.17291499	2.37092925	0.90437428	0.75359387	1.18008341	1.14684153	0.18135401	0.58568443	0.22607748	0.81418912	0.35702129	2.25387724	1.40827255	1.32626002	1.65846059	1.70176154	1.10835065	2.13661143	4.04455413	0.87140711	2.88434092	0.55111053	2.63935600	1.89579850	8.60884962	0.84132722	1.30937806
557.100000	0	0	0	30.1	1.212769	4095.000000	0	1.98417020	0.65303135	2.13689068	0.92716627	0.59918104	0.17291944	2.37092868	0.90437010	0.75360192	1.18011596	1.14687587	0.18135462	0.58570509	0.22608084	0.81420984	0.35703569	2.25389552	1.40834317	1.32623270	1.65852355	1.70176030	1.10832154	2.13660939	4.04450982	0.87137613	2.88453971	0.55109511	2.63956911	1.89577440	8.60971781	0.84130813	1.30942316
557.700000	0	0	0	30.1	1.212158	4095.000000	0	1.98416926	0.65303510	2.13696560	0.92718591	0.59919785	0.17291453	2.37080700	0.90433845	0.75360405	1.18012402	1.14691265	0.18136264	0.58569982	0.22607508	0.81418271	0.35701756	2.25391701	1.40836860	1.32621819	1.65853849	1.70181395	1.10833164	2.13666901	4.04474088	0.87138509	2.88452361	0.55104289	2.63949680	1.89577667	8.60868546	0.84130361	1.30937138
558.200000	0	0	0	30.1	1.212769	4095.000000	0	1.98422287	0.65304837	2.13699312	0.92721405	0.59921722	0.17291392	2.37084492	0.90436016	0.75362822	1.18013703	1.14687071	0.18136311	0.58568675	0.22608004	0.81417778	0.35701987	2.25382028	1.40830363	1.32621314	1.65862688	1.70187421	1.10835807	2.13669602	4.04482741	0.87141172	2.88456911	0.55110683	2.63950632	1.89585260	8.61032089	0.84129909	1.30941581
558.800000	0	0	0	30.2	1.213379	4095.000000	0	1.98420009	0.65304373	2.13699821	0.92720874	0.59925788	0.17291944	2.37104471	0.90435728	0.75361969	1.18012742	1.14685612	0.18135817	0.58566504	0.22607764	0.81417531	0.35701009	2.25370581	1.40837884	1.32630116	1.65867694	1.70179785	1.10834589	2.13688558	4.04503211	0.87142350	2.88454251	0.55105337	2.63959321	1.89573757	8.60943682	0.84130186	1.30943919
559.300000	0	0	0	30.2	1.209717	4095.000000	0	1.98416072	0.65304505	2.13713939	0.92720290	0.59925107	0.17291775	2.37099490	0.90437481	0.75358960	1.18015129	1.14687830	0.18135910	0.58567748	0.22607492	0.81416766	0.35700849	2.25388369	1.40839014	1.32629104	1.65865918	1.70176690	1.10833996	2.13684889	4.04483057	0.87141992	2.88449141	0.55106201	2.63953296	1.89572712	8.61005566	0.84132320	1.30940545
559.900000	0	0	0	30.2	1.210938	4095.000000	0	1.98414980	0.65303864	2.13684074	0.92714981	0.59926064	0.17292525	2.37106961	0.90437219	0.75357539	1.18010852	1.14689684	0.18135416	0.58569012	0.22607636	0.81414670	0.35701329	2.25394926	1.40833541	1.32632005	1.65859863	1.70172646	1.10835005	2.13677602	4.04464170	0.87142632	2.88481553	0.55110992	2.63948602	1.89578213	8.61007776	0.84135660	1.30941380
560.400000	0	0	0	30.2	1.213989	4095.000000	0	1.98417210	0.65303555	2.13689578	0.92717131	0.59926937	0.17291898	2.37122414	0.90438632	0.75355384	1.18010604	1.14687405	0.18136064	0.58567811	0.22607508	0.81417358	0.35701116	2.25380684	1.40837389	1.32624416	1.65866523	1.70173347	1.10836698	2.13676889	4.04493925	0.87143042	2.88468742	0.55107517	2.63947460	1.89570348	8.61145778	0.84132471	1.30942282
561.000000	0	0	0	30.1	1.210938	4095.000000	0	1.98407105	0.65303953	2.13688406	0.92715432	0.59926703	0.17292679	2.37109848	0.90443000	0.75359932	1.18008062	1.14680810	0.18135308	0.58569392	0.22607860	0.81415459	0.35700761	2.25392024	1.40828279	1.32629239	1.65863213	1.70179868	1.10838331	2.13681118	4.04476410	0.87143912	2.88440951	0.55106633	2.63965284	1.89580486	8.61049773	0.84134706	1.30935134
561.600000	0	0	0	30.1	1.211548	4095.000000	0	1.98414411	0.65305611	2.13685297	0.92716760	0.59924298	0.17292985	2.37116131	0.90442896	0.75364196	1.18010728	1.14683545	0.18135601	0.58569097	0.22607348	0.81419011	0.35701223	2.25386972	1.40835377	1.32628666	1.65870519	1.70187008	1.10843262	2.13673118	4.04468707	0.87141736	2.88451731	0.55108977	2.63935409	1.89564619	8.61018196	0.84135434	1.30939075
562.100000	0	0	0	30.2	1.212769	4095.000000	0	1.98422144	0.65303488	2.13673780	0.92718963	0.59924489	0.17293230	2.37114093	0.90438082	0.75362893	1.18012371	1.14677345	0.18135802	0.58568570	0.22607236	0.81418567	0.35702253	2.25381275	1.40831281	1.32636828	1.65858652	1.70178258	1.10842578	2.13678010	4.04434101	0.87143067	2.88432062	0.55110087	2.63948285	1.89572939	8.60952206	0.84137619	1.30940712
562.700000	0	0	0	30.2	1.215210	4095.000000	0	1.98423663	0.65302582	2.13679437	0.92719998	0.59923255	0.17293751	2.37108206	0.90432563	0.75360050	1.18017361	1.14684578	0.18135740	0.58571057	0.22607508	0.81414472	0.35701436	2.25387724	1.40836365	1.32626676	1.65863899	1.70178258	1.10837767	2.13683462	4.04505744	0.87140814	2.88437872	0.55112369	2.63955262	1.89572757	8.60664976	0.84134480	1.30937038
563.200000	0	0	0	30.1	1.211548	4095.000000	0	1.98420104	0.65303776	2.13683462	0.92720476	0.59924638	0.17293506	2.37106169	0.90428901	0.75365380	1.18015811	1.14687374	0.18136588	0.58569329	0.22607396	0.81416150	0.35702005	2.25383533	1.40834670	1.32628228	1.65865918	1.70178547	1.10842282	2.13688813	4.04472400	0.87142145	2.88428842	0.55110005	2.63936234	1.89585533	8.60890644	0.84136162	1.30940211
563.800000	0	0	0	30.2	1.213379	4095.000000	0	1.98417685	0.65304373	2.13678163	0.92713574	0.59926469	0.17293950	2.37118112	0.90432040	0.75364148	1.18012742	1.14685460	0.18136172	0.58569624	0.22607572	0.81416495	0.35702093	2.25397721	1.40833187	1.32623944	1.65869995	1.70179208	1.10838302	2.13677194	4.04490443	0.87141070	2.88420163	0.55109758	2.63949553	1.89575258	8.60849922	0.84134957	1.30941247
564.300000	0	0	0	30.2	1.212769	4095.000000	0	1.98422239	0.65306893	2.13665729	0.92716813	0.59925554	0.17293797	2.37105207	0.90429319	0.75366067	1.18014106	1.14690110	0.18136527	0.58569982	0.22607588	0.81416125	0.35701614	2.25400515	1.40835341	1.32621853	1.65857280	1.70186389	1.10836847	2.13674290	4.04518090	0.87141326	2.88446901	0.55116009	2.63943781	1.89585078	8.60764069	0.84134957	1.30941380
564.900000	0	0	0	30.2	1.212769	4095.000000	0	1.98415977	0.65306561	2.13677092	0.92718671	0.59927001	0.17294179	2.37109961	0.90429633	0.75369881	1.18015129	1.14686675	0.18135910	0.58566968	0.22607620	0.81415878	0.35701116	2.25393314	1.40839614	1.32622865	1.65874798	1.70176154	1.10835273	2.13680863	4.04512814	0.87138944	2.88441931	0.55112020	2.63953676	1.89599128	8.60815832	0.84138196	1.30938608
565.400000	0	0	0	30.2	1.213379	4095.000000	0	1.98417020	0.65306804	2.13663792	0.92717981	0.59926873	0.17294011	2.37117772	0.90432406	0.75363414	1.18016710	1.14680111	0.18135817	0.58568675	0.22607764	0.81418370	0.35702218	2.25396055	1.40847277	1.32626238	1.65891713	1.70178465	1.10840173	2.13674239	4.04504794	0.87141019	2.88465871	0.55110868	2.63955642	1.89606221	8.60899799	0.84137594	1.30940879
566.000000	0	0	0	30.2	1.213379	4095.000000	0	1.98412276	0.65307423	2.13652481	0.92718644	0.59927214	0.17294333	2.37097396	0.90435152	0.75365001	1.18015687	1.14686007	0.18135509	0.58566651	0.22608052	0.81418493	0.35701507	2.25396216	1.40838943	1.32624652	1.65867007	1.70169592	1.10839668	2.13675564	4.04484429	0.87140250	2.88448931	0.55112637	2.63954437	1.89601220	8.60791528	0.84139753	1.30936035
566.600000	0	0	0	30.2	1.213379	4095.000000	0	1.98411707	0.65309214	2.13655028	0.92719786	0.59929853	0.17293934	2.37102150	0.90435205	0.75367062	1.18012804	1.14678166	0.18135987	0.58566651	0.22608084	0.81418888	0.35700938	2.25392722	1.40836683	1.32632309	1.65875807	1.70168147	1.10838896	2.13671487	4.04499307	0.87142273	2.88446201	0.55111917	2.63950378	1.89598855	8.60971781	0.84140607	1.30941180
567.100000	0	0	0	30.2	1.211548	4095.000000	0	1.98422287	0.65306628	2.13644022	0.92721458	0.59925852	0.17294608	2.37107527	0.90439286	0.75363509	1.18011472	1.14679929	0.18135555	0.58570699	0.22607764	0.81421009	0.35703409	2.25389605	1.40834706	1.32632039	1.65866321	1.70166084	1.10839876	2.13679538	4.04487172	0.87138791	2.88451591	0.55111958	2.63949109	1.89595718	8.60848344	0.84138397	1.30938240
567.700000	0	0	0	30.2	1.212158	4095.000000	0	1.98410331	0.65307202	2.13644073	0.92719441	0.59928086	0.17294761	2.37105716	0.90439416	0.75368696	1.18010852	1.14687131	0.18135848	0.58570783	0.22607828	0.81416569	0.35700778	2.25401644	1.40836860	1.32624619	1.65874637	1.70173265	1.10832243	2.13678519	4.04500151	0.87143247	2.88441721	0.55112061	2.63960971	1.89589307	8.60765331	0.84140507	1.30938741
568.300000	0	0	0	30.2	1.212158	4095.000000	0	1.98423473	0.65309258	2.13648302	0.92718326	0.59928704	0.17295788	2.37125017	0.90440803	0.75365356	1.18013796	1.14682147	0.18135971	0.58569666	0.22607732	0.81418690	0.35700849	2.25376170	1.40840744	1.32633118	1.65865716	1.70177639	1.10835748	2.13676787	4.04499096	0.87141044	2.88433812	0.55115413	2.63960717	1.89590671	8.60838558	0.84140532	1.30944320
568.800000	0	0	0	30.1	1.212769	4095.000000	0	1.98420674	0.65308197	2.13668633	0.92723369	0.59929321	0.17295037	2.37120659	0.90435179	0.75362372	1.18015377	1.14691751	0.18135817	0.58569856	0.22607716	0.81416150	0.35701418	2.25394818	1.40841309	1.32628497	1.65861437	1.70176690	1.10839015	2.13680660	4.04505849	0.87141940	2.88457751	0.55113809	2.63967441	1.89564847	8.60672234	0.84138724	1.30942416
569.300000	0	0	0	30.1	1.212158	4095.000000	0	1.98420342	0.65306009	2.13659869	0.92718485	0.59928895	0.17295558	2.37112961	0.90431700	0.75366872	1.18013486	1.14691113	0.18136079	0.58569750	0.22607796	0.81416569	0.35701347	2.25384607	1.40845370	1.32626744	1.65863334	1.70171696	1.10836134	2.13690852	4.04505216	0.87142043	2.88448931	0.55112349	2.63966489	1.89587079	8.60757757	0.84137644	1.30942282
569.900000	0	0	0	30.2	1.213379	4095.000000	0	1.98415645	0.65304549	2.13663028	0.92720051	0.59928789	0.17295144	2.37120829	0.90432772	0.75367417	1.18014137	1.14685824	0.18135863	0.58569518	0.22607460	0.81419455	0.35702111	2.25385897	1.40846818	1.32631870	1.65870640	1.70179373	1.10838807	2.13709199	4.04506271	0.87142248	2.88462231	0.55112966	2.63957545	1.89578804	8.60813938	0.84140456	1.30942249
570.500000	0	0	0	30.2	1.212158	4095.000000	0	1.98424517	0.65309988	2.13661958	0.92722493	0.59929513	0.17296002	2.37115395	0.90437821	0.75366233	1.18013052	1.14690110	0.18136110	0.58568591	0.22607316	0.81420072	0.35701294	2.25386918	1.40845617	1.32621583	1.65869873	1.70177639	1.10841331	2.13697120	4.04515980	0.87145705	2.88452291	0.55111300	2.63959892	1.89585260	8.60721779	0.84140959	1.30940545
571.000000	0	0	0	30.2	1.211548	4095.000000	0	1.98425371	0.65308020	2.13654723	0.92722812	0.59930598	0.17295114	2.37094792	0.90435388	0.75365498	1.18014974	1.14687952	0.18135586	0.58567368	0.22607908	0.81419702	0.35701543	2.25384231	1.40853422	1.32639223	1.65874919	1.70167322	1.10848162	2.13694113	4.04510176	0.87145244	2.88458941	0.55111156	2.63953422	1.89586079	8.60600607	0.84142993	1.30946893
571.600000	0	0	0	30.2	1.210327	4095.000000	0	1.98423378	0.65307379	2.13654468	0.92725015	0.59931130	0.17295267	2.37092698	0.90435623	0.75366493	1.18015191	1.14685885	0.18135910	0.58566883	0.22607396	0.81419628	0.35701667	2.25393905	1.40845582	1.32630622	1.65874677	1.70183541	1.10843143	2.13703695	4.04523156	0.87144296	2.88449911	0.55113439	2.63965538	1.89603175	8.60538138	0.84140029	1.30946191
572.200000	0	0	0	30.2	1.213989	4095.000000	0	1.98417400	0.65306893	2.13659512	0.92725971	0.59932344	0.17295252	2.37109112	0.90439312	0.75368152	1.18011999	1.14681661	0.18136635	0.58567600	0.22607844	0.81419430	0.35701454	2.25398366	1.40850208	1.32633691	1.65873385	1.70186471	1.10842311	2.13690138	4.04508171	0.87143656	2.88451101	0.55108339	2.63960400	1.89600947	8.60598714	0.84139150	1.30946158
572.700000	0	0	0	30.2	1.212769	4095.000000	0	1.98426462	0.65307888	2.13664200	0.92720290	0.59933748	0.17295956	2.37103112	0.90442556	0.75366114	1.18010511	1.14682785	0.18136172	0.58569434	0.22607892	0.81420195	0.35701400	2.25386918	1.40849678	1.32636896	1.65872053	1.70180941	1.10836728	2.13696254	4.04498885	0.87140430	2.88468952	0.55111896	2.63972579	1.89597446	8.60760282	0.84142164	1.30942249
573.300000	0	0	0	30.2	1.211548	4095.000000	0	1.98423331	0.65308020	2.13659563	0.92722838	0.59933280	0.17295788	2.37104301	0.90448180	0.75365901	1.18011286	1.14680567	0.18136650	0.58569877	0.22607668	0.81421330	0.35701347	2.25377299	1.40846394	1.32634332	1.65880894	1.70181436	1.10841420	2.13697936	4.04513342	0.87146960	2.88483443	0.55114652	2.63962493	1.89590034	8.60506591	0.84140607	1.30939643
573.900000	0	0	0	30.2	1.212158	4095.000000	0	1.98426415	0.65309546	2.13660990	0.92720954	0.59931258	0.17295788	2.37090208	0.90442111	0.75363485	1.18016896	1.14682664	0.18135910	0.58569223	0.22607780	0.81422168	0.35701418	2.25380631	1.40849502	1.32643945	1.65873426	1.70189071	1.10838955	2.13684431	4.04467652	0.87145705	2.88491214	0.55115598	2.63953676	1.89597946	8.60628373	0.84136438	1.30944621
574.400000	0	0	0	30.2	1.212158	4095.000000	0	1.98421243	0.65307600	2.13652277	0.92719839	0.59931322	0.17296262	2.37091906	0.90441928	0.75368554	1.18016183	1.14688833	0.18136758	0.58570087	0.22608420	0.81421206	0.35701578	2.25377729	1.40843075	1.32637469	1.65865918	1.70194478	1.10839193	2.13696203	4.04468707	0.87147037	2.88485753	0.55113891	2.63972452	1.89600356	8.60618591	0.84139226	1.30941681
574.900000	0	0	0	30.2	1.212158	4095.000000	0	1.98417542	0.65308440	2.13660939	0.92723316	0.59934004	0.17296951	2.37088114	0.90436774	0.75367488	1.18011286	1.14692602	0.18136172	0.58570404	0.22608068	0.81419973	0.35702093	2.25380469	1.40850031	1.32636019	1.65872295	1.70195882	1.10841064	2.13693960	4.04481791	0.87143451	2.88481343	0.55114981	2.63982411	1.89615771	8.60540031	0.84142767	1.30940378
575.500000	0	0	0	30.2	1.210938	4095.000000	0	1.98424754	0.65306473	2.13658289	0.92723396	0.59934940	0.17297013	2.37108037	0.90435414	0.75368436	1.18012897	1.14692724	0.18136342	0.58569856	0.22607588	0.81421576	0.35701276	2.25381275	1.40854658	1.32634804	1.65864828	1.70188741	1.10830907	2.13691158	4.04464170	0.87141761	2.88472872	0.55114755	2.63985520	1.89605539	8.60622693	0.84143068	1.30942616
576.000000	0	0	0	30.2	1.213379	4095.000000	0	1.98427838	0.65305478	2.13653652	0.92719971	0.59934430	0.17297380	2.37095302	0.90437768	0.75368910	1.18015873	1.14691325	0.18137128	0.58568633	0.22608084	0.81421996	0.35702520	2.25384177	1.40861226	1.32639594	1.65869470	1.70186636	1.10841836	2.13713633	4.04494875	0.87141172	2.88484633	0.55112349	2.63976004	1.89594217	8.60623955	0.84143420	1.30940712
576.600000	0	0	0	30.2	1.212158	4095.000000	0	1.98428407	0.65307821	2.13674952	0.92719441	0.59936090	0.17297151	2.37092585	0.90439835	0.75369336	1.18017268	1.14699592	0.18136820	0.58568338	0.22607876	0.81419332	0.35701436	2.25371334	1.40860944	1.32632848	1.65864142	1.70182633	1.10835094	2.13720616	4.04502156	0.87140558	2.88467411	0.55113768	2.63985520	1.89602720	8.60532460	0.84140507	1.30939276
577.200000	0	0	0	30.2	1.212769	4095.000000	0	1.98422287	0.65307600	2.13656863	0.92721007	0.59933897	0.17297120	2.37096151	0.90438815	0.75369905	1.18018477	1.14691994	0.18136604	0.58567031	0.22607876	0.81422193	0.35701311	2.25382082	1.40858613	1.32635378	1.65865877	1.70191383	1.10838688	2.13690852	4.04537192	0.87142914	2.88462091	0.55112678	2.63980191	1.89594899	8.60585462	0.84141938	1.30941514
577.700000	0	0	0	30.2	1.211548	4095.000000	0	1.98423947	0.65307821	2.13683870	0.92724431	0.59934579	0.17297488	2.37102943	0.90442085	0.75369099	1.18013548	1.14684092	0.18136851	0.58568380	0.22607684	0.81419184	0.35701169	2.25375633	1.40859390	1.32634703	1.65871811	1.70190640	1.10838807	2.13690495	4.04518618	0.87143375	2.88485263	0.55113541	2.63982792	1.89603129	8.60735349	0.84142013	1.30945322
578.300000	0	0	0	30.2	1.211548	4095.000000	0	1.98423615	0.65306981	2.13665117	0.92721511	0.59937133	0.17297518	2.37079398	0.90443916	0.75364053	1.18017299	1.14680202	0.18136897	0.58567958	0.22607844	0.81421724	0.35702147	2.25383801	1.40859884	1.32631465	1.65867896	1.70181684	1.10837025	2.13717558	4.04521573	0.87144655	2.88452221	0.55112781	2.63981904	1.89607495	8.60573789	0.84146810	1.30939443
578.900000	0	0	0	30.2	1.212769	4095.000000	0	1.98425323	0.65309590	2.13665168	0.92722573	0.59937495	0.17297671	2.37088736	0.90447160	0.75367891	1.18016927	1.14693058	0.18136342	0.58568823	0.22607892	0.81421552	0.35701934	2.25375095	1.40861367	1.32630454	1.65881863	1.70191259	1.10832986	2.13697732	4.04486539	0.87146012	2.88500035	0.55113274	2.63988628	1.89600128	8.60628057	0.84148643	1.30941080
579.400000	0	0	0	30.2	1.212158	4095.000000	0	1.98437944	0.65308662	2.13664251	0.92717211	0.59934919	0.17298330	2.37069664	0.90444910	0.75366636	1.18013269	1.14686311	0.18136588	0.58571163	0.22607636	0.81423574	0.35701027	2.25378965	1.40858931	1.32635175	1.65882347	1.70187421	1.10839252	2.13703389	4.04517985	0.87150340	2.88501015	0.55114857	2.63997256	1.89615862	8.60597452	0.84151155	1.30940913
579.900000	0	0	0	30.2	1.212769	4095.000000	0	1.98434291	0.65308241	2.13664608	0.92724909	0.59935920	0.17297962	2.37070287	0.90443262	0.75369123	1.18010976	1.14687435	0.18136002	0.58567769	0.22607892	0.81421083	0.35701578	2.25385575	1.40863769	1.32634096	1.65869551	1.70182798	1.10838064	2.13712665	4.04513975	0.87148215	2.88486243	0.55118415	2.63978859	1.89617089	8.60415430	0.84146885	1.30939777
580.500000	0	0	0	30.2	1.212158	4095.000000	0	1.98429831	0.65306782	2.13673831	0.92722148	0.59933685	0.17298299	2.37076965	0.90444021	0.75369336	1.18014385	1.14688560	0.18136172	0.58569771	0.22607860	0.81422020	0.35701845	2.25382350	1.40856670	1.32628160	1.65873385	1.70178836	1.10839816	2.13710779	4.04486117	0.87146422	2.88505146	0.55116400	2.63982728	1.89620864	8.60692430	0.84144951	1.30944053
581.100000	0	0	0	30.2	1.212158	4095.000000	0	1.98435951	0.65307534	2.13672098	0.92723502	0.59935984	0.17298636	2.37080191	0.90440568	0.75372534	1.18013858	1.14690353	0.18136203	0.58570151	0.22608452	0.81422933	0.35701827	2.25383748	1.40862109	1.32631600	1.65896759	1.70180115	1.10836876	2.13715876	4.04494242	0.87142786	2.88485753	0.55109223	2.64003600	1.89613815	8.60568741	0.84148015	1.30941147
581.600000	0	0	0	30.2	1.213379	4095.000000	0	1.98445014	0.65309126	2.13668582	0.92720157	0.59938133	0.17298713	2.37084548	0.90438161	0.75369905	1.18015408	1.14690201	0.18136650	0.58569771	0.22607668	0.81420787	0.35702396	2.25384769	1.40863063	1.32629644	1.65889694	1.70186182	1.10836936	2.13709963	4.04479470	0.87143528	2.88494994	0.55112698	2.63988945	1.89611132	8.60722410	0.84147362	1.30937104
582.200000	0	0	0	30.2	1.212158	4095.000000	0	1.98435192	0.65308485	2.13666544	0.92718963	0.59938197	0.17298406	2.37078719	0.90437507	0.75370615	1.18015253	1.14694304	0.18137128	0.58568275	0.22607284	0.81421157	0.35702538	2.25383103	1.40864228	1.32637267	1.65887918	1.70185274	1.10836639	2.13723623	4.04468602	0.87144399	2.88528742	0.55111814	2.63983490	1.89609086	8.60687696	0.84144725	1.30943685
582.700000	0	0	0	30.2	1.212158	4095.000000	0	1.98430020	0.65308043	2.13680914	0.92719016	0.59938942	0.17298529	2.37075550	0.90436434	0.75369928	1.18015439	1.14680020	0.18136403	0.58570087	0.22607732	0.81421428	0.35702218	2.25383479	1.40871503	1.32639527	1.65887999	1.70182592	1.10836342	2.13706956	4.04511337	0.87144194	2.88503606	0.55111506	2.63995416	1.89596173	8.60708208	0.84146182	1.30940579
583.300000	0	0	0	30.2	1.212769	4095.000000	0	1.98426889	0.65308175	2.13685348	0.92717848	0.59938006	0.17299172	2.37097566	0.90440620	0.75368460	1.18014695	1.14681995	0.18136897	0.58567895	0.22607812	0.81420984	0.35702200	2.25392292	1.40868113	1.32633759	1.65892278	1.70182922	1.10836163	2.13708434	4.04510281	0.87144681	2.88524191	0.55116708	2.64001189	1.89603175	8.60713573	0.84148241	1.30940913
583.900000	0	0	0	30.2	1.210938	4095.000000	0	1.98429926	0.65307512	2.13679844	0.92718697	0.59940432	0.17298253	2.37101867	0.90437245	0.75368341	1.18019965	1.14673790	0.18137020	0.58568949	0.22608052	0.81419924	0.35701738	2.25382941	1.40868219	1.32629948	1.65889089	1.70182138	1.10839371	2.13718628	4.04488544	0.87143400	2.88522510	0.55114796	2.63995733	1.89595081	8.60747026	0.84147262	1.30947060
584.400000	0	0	0	30.2	1.212158	4095.000000	0	1.98434718	0.65309811	2.13680914	0.92721060	0.59939262	0.17298621	2.37117546	0.90437245	0.75369241	1.18019562	1.14680506	0.18136943	0.58568675	0.22607860	0.81420738	0.35701809	2.25373698	1.40877578	1.32636356	1.65894054	1.70184862	1.10836520	2.13719087	4.04502156	0.87146601	2.88538125	0.55115968	2.63994084	1.89606676	8.60722094	0.84145805	1.30940612
585.000000	0	0	0	30.2	1.212769	4095.000000	0	1.98431918	0.65309082	2.13697120	0.92721538	0.59942221	0.17299417	2.37091849	0.90445512	0.75370213	1.18013734	1.14687223	0.18136820	0.58567853	0.22608116	0.81419751	0.35700938	2.25384500	1.40871574	1.32643034	1.65882670	1.70177227	1.10842430	2.13696967	4.04522100	0.87145295	2.88533503	0.55117839	2.64006138	1.89600265	8.60747973	0.84147714	1.30942683
585.500000	0	0	0	30.2	1.213379	4095.000000	0	1.98420436	0.65308264	2.13674850	0.92719892	0.59942284	0.17299019	2.37091340	0.90443471	0.75368886	1.18015935	1.14682725	0.18136511	0.58568317	0.22608292	0.81421354	0.35701809	2.25385682	1.40869031	1.32636896	1.65880652	1.70187998	1.10837173	2.13714601	4.04523578	0.87145731	2.88543727	0.55116934	2.63995353	1.89609086	8.60715782	0.84148568	1.30941915
586.100000	0	0	0	30.2	1.212158	4095.000000	0	1.98436473	0.65307733	2.13679640	0.92718750	0.59941752	0.17299877	2.37104018	0.90443707	0.75369052	1.18013052	1.14689775	0.18137421	0.58570298	0.22608196	0.81419036	0.35701383	2.25375257	1.40876413	1.32638582	1.65901564	1.70183582	1.10843559	2.13703440	4.04517352	0.87149214	2.88539876	0.55111424	2.63999159	1.89613315	8.60843609	0.84148744	1.30945289
586.600000	0	0	0	30.2	1.212158	4095.000000	0	1.98433959	0.65310386	2.13681016	0.92717742	0.59940581	0.17300321	2.37097396	0.90439626	0.75370497	1.18017454	1.14683150	0.18136897	0.58569898	0.22608148	0.81422094	0.35701845	2.25383264	1.40879662	1.32628261	1.65890098	1.70184820	1.10841094	2.13714398	4.04511126	0.87148599	2.88554441	0.55111876	2.64013751	1.89608904	8.60834770	0.84147463	1.30943719
587.200000	0	0	0	30.2	1.212769	4095.000000	0	1.98418396	0.65308816	2.13693859	0.92719706	0.59939815	0.17299984	2.37090095	0.90438370	0.75370544	1.18013269	1.14680810	0.18137020	0.58569834	0.22608324	0.81423648	0.35701845	2.25379663	1.40874329	1.32634062	1.65883881	1.70187008	1.10839787	2.13720259	4.04500257	0.87147062	2.88548489	0.55117078	2.64011277	1.89622455	8.60658665	0.84148844	1.30940512
587.700000	0	0	0	30.2	1.212158	4095.000000	0	1.98414601	0.65310253	2.13685654	0.92719786	0.59938027	0.17300336	2.37090604	0.90437167	0.75374453	1.18016369	1.14685490	0.18137190	0.58570214	0.22608420	0.81423303	0.35701560	2.25371173	1.40876130	1.32635310	1.65886626	1.70189278	1.10838153	2.13729077	4.04500995	0.87143784	2.88539385	0.55111876	2.64002712	1.89609314	8.60685803	0.84148543	1.30943518
588.300000	0	0	0	30.2	1.212158	4095.000000	0	1.98418396	0.65309767	2.13704051	0.92720184	0.59940283	0.17300658	2.37085284	0.90437507	0.75371587	1.18015842	1.14673820	0.18137653	0.58569560	0.22608292	0.81424142	0.35701862	2.25375848	1.40871786	1.32639864	1.65887878	1.70182344	1.10841242	2.13715468	4.04500362	0.87142862	2.88531963	0.55114734	2.64019144	1.89605312	8.60772590	0.84145077	1.30940512
588.900000	0	0	0	30.2	1.212769	4095.000000	0	1.98429831	0.65308109	2.13701707	0.92717689	0.59942540	0.17300520	2.37087831	0.90437847	0.75374524	1.18015966	1.14683150	0.18136604	0.58569160	0.22607988	0.81424068	0.35701507	2.25379502	1.40871468	1.32637638	1.65889008	1.70186306	1.10841153	2.13708995	4.04508171	0.87138432	2.88512708	0.55112966	2.64032595	1.89601993	8.60593034	0.84151607	1.30941982
589.400000	0	0	0	30.2	1.213379	4095.000000	0	1.98435809	0.65311823	2.13692534	0.92718007	0.59943200	0.17300352	2.37097169	0.90437925	0.75372013	1.18021546	1.14673881	0.18136758	0.58568001	0.22608740	0.81421576	0.35702111	2.25378965	1.40874647	1.32629341	1.65902371	1.70188576	1.10841212	2.13727038	4.04516719	0.87143528	2.88532943	0.55110375	2.64012292	1.89603630	8.60892854	0.84152335	1.30946492
590.000000	0	0	0	30.2	1.212769	4095.000000	0	1.98421955	0.65310143	2.13678519	0.92717344	0.59944264	0.17300796	2.37111036	0.90438684	0.75370592	1.18021391	1.14677224	0.18137899	0.58569687	0.22607940	0.81424610	0.35702005	2.25381007	1.40880404	1.32637739	1.65902452	1.70176773	1.10844301	2.13717099	4.04540780	0.87145756	2.88541906	0.55116667	2.64007597	1.89601811	8.60877385	0.84148970	1.30947093
590.500000	0	0	0	30.2	1.212769	4095.000000	0	1.98434101	0.65312553	2.13674850	0.92719786	0.59944094	0.17300949	2.37096207	0.90445381	0.75373719	1.18019903	1.14675309	0.18137082	0.58569687	0.22607780	0.81422810	0.35701347	2.25383425	1.40877437	1.32638413	1.65898616	1.70177268	1.10840945	2.13718271	4.04518301	0.87146473	2.88524751	0.55110848	2.64040018	1.89598355	8.60639417	0.84149773	1.30947728
591.100000	0	0	0	30.2	1.212158	4095.000000	0	1.98435477	0.65312265	2.13662722	0.92717954	0.59943647	0.17300520	2.37105433	0.90445826	0.75371895	1.18018043	1.14676191	0.18136912	0.58570277	0.22607988	0.81424438	0.35701880	2.25374558	1.40871362	1.32644620	1.65903946	1.70186389	1.10842311	2.13733155	4.04545951	0.87144911	2.88550099	0.55112349	2.64024981	1.89614452	8.60787109	0.84148668	1.30942817
591.600000	0	0	0	30.2	1.213379	4095.000000	0	1.98429499	0.65308485	2.13674799	0.92716547	0.59939134	0.17301240	2.37087831	0.90449724	0.75371729	1.18023003	1.14665858	0.18137313	0.58570298	0.22607892	0.81424314	0.35701489	2.25376116	1.40884183	1.32638818	1.65892278	1.70181684	1.10840856	2.13739220	4.04524000	0.87143298	2.88542396	0.55110087	2.64023395	1.89605721	8.60694008	0.84151129	1.30944020
592.200000	0	0	0	30.2	1.211548	4095.000000	0	1.98435619	0.65311491	2.13677857	0.92716016	0.59943860	0.17301056	2.37082511	0.90447238	0.75372771	1.18026599	1.14682238	0.18137267	0.58568232	0.22608004	0.81421453	0.35702253	2.25366121	1.40874117	1.32640808	1.65891067	1.70173058	1.10841064	2.13726324	4.04529699	0.87143451	2.88513688	0.55116276	2.64046554	1.89602629	8.60952522	0.84155449	1.30938942
592.800000	0	0	0	30.2	1.211548	4095.000000	0	1.98428739	0.65310076	2.13684278	0.92714318	0.59941050	0.17302021	2.37084775	0.90440201	0.75371610	1.18024987	1.14676282	0.18136604	0.58568422	0.22608260	0.81425301	0.35702147	2.25397344	1.40874329	1.32642225	1.65897244	1.70178423	1.10838569	2.13733766	4.04544051	0.87146704	2.88523280	0.55117716	2.64041097	1.89603812	8.60925686	0.84152812	1.30943017
593.300000	0	0	0	30.2	1.211548	4095.000000	0	1.98435572	0.65310629	2.13696560	0.92716361	0.59941050	0.17302725	2.37077361	0.90437768	0.75373174	1.18019376	1.14674367	0.18136989	0.58567979	0.22608452	0.81425572	0.35701347	2.25383371	1.40880333	1.32638245	1.65902088	1.70185935	1.10838955	2.13731014	4.04541835	0.87148164	2.88524051	0.55116646	2.64038813	1.89592490	8.60932632	0.84157132	1.30939476
593.900000	0	0	0	30.2	1.211548	4095.000000	0	1.98438656	0.65311867	2.13694878	0.92713893	0.59941433	0.17302036	2.37088680	0.90439730	0.75374500	1.18023375	1.14679625	0.18137113	0.58568422	0.22608148	0.81424956	0.35702698	2.25383586	1.40875530	1.32636794	1.65903784	1.70171779	1.10839727	2.13750792	4.04512709	0.87142529	2.88529232	0.55113994	2.64049727	1.89605312	8.60779850	0.84151506	1.30937672
594.400000	0	0	0	30.2	1.214600	4095.000000	0	1.98432203	0.65311469	2.13694266	0.92720210	0.59940539	0.17301975	2.37093151	0.90439286	0.75378362	1.18026785	1.14676646	0.18136881	0.58568232	0.22608820	0.81424413	0.35702129	2.25396699	1.40879203	1.32630892	1.65911738	1.70172027	1.10843410	2.13732084	4.04558510	0.87144373	2.88529022	0.55118188	2.64033039	1.89614316	8.60962941	0.84156027	1.30941681
595.000000	0	0	0	30.2	1.213989	4095.000000	0	1.98444207	0.65311514	2.13698547	0.92720343	0.59942668	0.17301347	2.37097113	0.90439416	0.75379120	1.18027374	1.14681479	0.18137159	0.58567600	0.22608420	0.81425770	0.35702769	2.25397882	1.40889693	1.32639392	1.65912989	1.70180528	1.10841866	2.13739169	4.04543735	0.87143042	2.88515509	0.55121252	2.64048204	1.89605949	8.60936105	0.84157936	1.30939242
595.500000	0	0	0	30.2	1.213379	4095.000000	0	1.98444065	0.65312707	2.13680099	0.92723104	0.59941007	0.17301807	2.37071985	0.90440829	0.75376798	1.18026103	1.14686220	0.18137144	0.58567178	0.22608388	0.81423377	0.35702893	2.25404277	1.40882806	1.32635074	1.65914483	1.70182633	1.10835718	2.13728261	4.04561149	0.87143733	2.88536654	0.55116543	2.64066289	1.89609268	8.60953469	0.84156755	1.30941113
596.100000	0	0	0	30.2	1.213379	4095.000000	0	1.98443923	0.65312199	2.13703440	0.92719945	0.59942391	0.17301883	2.37089472	0.90444178	0.75373387	1.18026072	1.14679777	0.18137668	0.58570720	0.22608212	0.81424808	0.35702769	2.25398151	1.40884889	1.32639054	1.65913353	1.70181271	1.10840321	2.13736621	4.04558616	0.87143503	2.88564245	0.55116523	2.64049219	1.89616635	8.61032721	0.84153490	1.30940211
596.600000	0	0	0	30.2	1.212769	4095.000000	0	1.98443164	0.65311536	2.13681118	0.92716706	0.59941497	0.17302128	2.37068023	0.90442686	0.75370189	1.18023778	1.14687253	0.18137637	0.58567726	0.22608020	0.81423032	0.35702271	2.25408685	1.40893720	1.32634062	1.65923326	1.70181271	1.10837025	2.13747070	4.04562837	0.87142453	2.88530002	0.55118065	2.64049536	1.89607313	8.60918109	0.84155022	1.30939911
597.200000	0	0	0	30.2	1.213379	4095.000000	0	1.98443686	0.65313061	2.13669041	0.92720370	0.59944413	0.17302511	2.37072324	0.90447945	0.75371444	1.18020089	1.14690566	0.18138254	0.58568654	0.22608484	0.81422242	0.35702253	2.25399064	1.40886408	1.32633388	1.65921549	1.70183624	1.10835480	2.13738864	4.04555450	0.87146012	2.88563054	0.55117674	2.64067241	1.89609768	8.61004618	0.84153365	1.30939242
597.800000	0	0	0	30.2	1.211548	4095.000000	0	1.98438846	0.65310607	2.13678978	0.92721776	0.59943030	0.17302802	2.37086925	0.90452392	0.75372890	1.18017981	1.14675644	0.18137128	0.58568169	0.22608644	0.81422341	0.35701365	2.25401429	1.40890400	1.32628362	1.65912545	1.70174957	1.10836906	2.13737997	4.04549012	0.87148471	2.88559903	0.55116770	2.64071048	1.89618545	8.60948102	0.84160949	1.30942049
598.300000	0	0	0	30.2	1.215210	4095.000000	0	1.98431776	0.65313150	2.13695897	0.92720051	0.59944669	0.17303231	2.37085341	0.90448547	0.75376088	1.18021639	1.14677710	0.18137745	0.58570699	0.22608436	0.81423155	0.35702609	2.25385736	1.40886550	1.32632342	1.65920943	1.70173223	1.10835510	2.13723623	4.04570120	0.87145833	2.88565435	0.55119710	2.64074666	1.89627549	8.61094931	0.84160974	1.30946425
598.900000	0	0	0	30.2	1.213379	4095.000000	0	1.98440696	0.65312840	2.13701554	0.92716786	0.59945265	0.17303644	2.37083417	0.90445826	0.75373719	1.18021763	1.14683667	0.18137421	0.58568780	0.22608852	0.81420022	0.35702218	2.25399924	1.40887362	1.32632410	1.65920015	1.70170376	1.10841480	2.13726070	4.04562626	0.87142606	2.88536865	0.55116050	2.64070160	1.89615816	8.61043457	0.84159317	1.30935768
599.400000	0	0	0	30.2	1.212158	4095.000000	0	1.98429783	0.65313150	2.13707619	0.92720635	0.59943391	0.17303644	2.37100056	0.90440070	0.75375638	1.18022755	1.14679503	0.18138054	0.58568759	0.22608852	0.81421305	0.35701791	2.25388154	1.40881605	1.32640505	1.65914887	1.70167281	1.10840262	2.13739322	4.04578458	0.87145244	2.88561654	0.55112739	2.64073650	1.89617453	8.61075983	0.84159367	1.30941414
600.000000	0	0	0	30.2	1.212158	4095.000000	0	1.98433769	0.65314918	2.13699210	0.92726316	0.59941305	0.17303660	2.37088227	0.90436696	0.75376443	1.18023561	1.14668745	0.18137791	0.58569434	0.22608804	0.81422686	0.35702165	2.25387456	1.40889411	1.32634096	1.65932855	1.70177928	1.10836223	2.13741004	4.04553444	0.87145321	2.88546528	0.55113644	2.64084375	1.89625411	8.61087352	0.84159844	1.30931760
600.500000	0	0	0	30.2	1.212158	4095.000000	0	1.98436426	0.65313326	2.13693960	0.92718193	0.59943987	0.17303706	2.37092642	0.90441352	0.75378362	1.18019686	1.14685824	0.18137976	0.58569434	0.22608388	0.81422218	0.35702716	2.25392507	1.40886338	1.32640471	1.65931967	1.70177020	1.10833431	2.13739577	4.04554183	0.87145398	2.88568937	0.55111773	2.64066923	1.89628458	8.61181784	0.84156027	1.30942950
601.100000	0	0	0	30.2	1.211548	4095.000000	0	1.98440222	0.65311978	2.13687947	0.92716016	0.59945201	0.17303415	2.37072664	0.90441876	0.75373482	1.18018942	1.14681083	0.18138254	0.58569160	0.22608388	0.81423278	0.35703533	2.25395678	1.40894002	1.32639189	1.65927202	1.70180611	1.10839460	2.13750384	4.04563049	0.87141736	2.88568657	0.55113624	2.64059245	1.89613088	8.61301823	0.84162406	1.30937906
601.700000	0	0	0	30.2	1.212158	4095.000000	0	1.98447007	0.65310010	2.13698853	0.92720662	0.59945627	0.17304027	2.37077304	0.90437455	0.75373742	1.18027777	1.14676282	0.18138131	0.58570488	0.22608932	0.81420886	0.35701880	2.25400945	1.40895239	1.32641382	1.65931765	1.70181931	1.10841212	2.13752474	4.04543313	0.87144092	2.88540926	0.55117058	2.64063877	1.89627549	8.61318251	0.84161602	1.30937271
602.200000	0	0	0	30.2	1.211548	4095.000000	0	1.98437992	0.65311912	2.13693094	0.92718644	0.59946329	0.17303874	2.37080247	0.90441928	0.75378670	1.18024677	1.14669475	0.18138578	0.58568296	0.22607988	0.81420886	0.35702396	2.25393636	1.40896440	1.32625597	1.65936731	1.70181230	1.10842044	2.13779799	4.04566215	0.87142068	2.88556192	0.55112986	2.64085137	1.89618772	8.61208633	0.84162532	1.30938474
602.800000	0	0	0	30.2	1.212158	4095.000000	0	1.98440364	0.65312066	2.13680405	0.92721883	0.59946712	0.17304135	2.37097962	0.90445930	0.75379594	1.18025142	1.14677801	0.18138285	0.58570235	0.22608452	0.81422341	0.35701685	2.25396216	1.40897358	1.32634568	1.65935883	1.70180487	1.10842460	2.13765779	4.04574342	0.87142914	2.88571738	0.55115063	2.64089198	1.89619045	8.61316987	0.84159719	1.30939443
603.300000	0	0	0	30.2	1.213379	4095.000000	0	1.98441693	0.65311978	2.13685042	0.92716282	0.59946457	0.17304426	2.37068646	0.90446061	0.75375211	1.18018291	1.14680597	0.18137375	0.58570151	0.22608164	0.81422958	0.35702271	2.25386918	1.40895062	1.32637806	1.65921347	1.70181560	1.10842608	2.13758183	4.04508910	0.87141838	2.88561724	0.55115495	2.64075998	1.89624093	8.61193471	0.84161879	1.30943552
603.900000	0	0	0	30.2	1.213379	4095.000000	0	1.98441123	0.65310983	2.13687539	0.92715167	0.59943008	0.17304441	2.37074305	0.90447526	0.75376988	1.18017082	1.14679138	0.18138285	0.58570235	0.22608580	0.81420368	0.35702449	2.25386327	1.40892907	1.32633152	1.65936772	1.70174131	1.10843172	2.13746000	4.04546795	0.87143426	2.88550099	0.55118846	2.64069145	1.89626184	8.61194103	0.84161301	1.30941247
604.400000	0	0	0	30.2	1.212158	4095.000000	0	1.98441740	0.65311713	2.13690444	0.92717052	0.59946329	0.17305038	2.37070004	0.90450666	0.75379286	1.18016648	1.14685916	0.18138115	0.58571394	0.22608580	0.81422711	0.35702253	2.25386166	1.40895027	1.32636828	1.65928817	1.70177103	1.10839579	2.13761905	4.04531493	0.87144348	2.88545548	0.55117140	2.64104240	1.89618499	8.61223479	0.84161577	1.30942115
605.000000	0	0	0	30.2	1.213989	4095.000000	0	1.98444682	0.65313326	2.13678315	0.92719414	0.59943987	0.17305038	2.37078719	0.90445093	0.75379310	1.18020864	1.14683332	0.18137884	0.58569413	0.22608036	0.81419603	0.35702538	2.25409383	1.40895203	1.32634366	1.65930230	1.70172274	1.10840410	2.13763179	4.04504267	0.87141659	2.88563054	0.55118435	2.64097322	1.89629777	8.61378282	0.84162155	1.30937839
605.600000	0	0	0	30.2	1.212158	4095.000000	0	1.98445678	0.65313105	2.13682341	0.92722440	0.59945307	0.17305345	2.37083417	0.90440254	0.75378315	1.18019593	1.14673000	0.18138223	0.58570256	0.22608612	0.81421626	0.35702076	2.25404869	1.40894073	1.32637469	1.65928615	1.70175947	1.10840262	2.13756195	4.04545845	0.87142376	2.88579372	0.55119032	2.64078917	1.89637736	8.61143567	0.84160723	1.30939476
606.100000	0	0	0	30.2	1.213379	4095.000000	0	1.98439795	0.65313592	2.13677653	0.92717078	0.59944243	0.17305881	2.37078040	0.90442948	0.75377462	1.18021360	1.14670356	0.18138223	0.58571078	0.22608804	0.81421848	0.35703462	2.25376224	1.40894073	1.32636120	1.65933016	1.70165259	1.10836550	2.13770673	4.04513236	0.87143631	2.88568027	0.55113048	2.64075871	1.89635325	8.61323306	0.84165370	1.30943452
606.700000	0	0	0	30.2	1.213379	4095.000000	0	1.98449475	0.65312199	2.13669449	0.92719494	0.59942093	0.17305406	2.37060949	0.90442294	0.75379120	1.18023065	1.14683727	0.18138439	0.58568949	0.22608644	0.81419899	0.35702307	2.25399709	1.40889057	1.32641213	1.65920903	1.70181560	1.10839312	2.13774803	4.04525266	0.87144015	2.88570057	0.55111506	2.64085137	1.89630550	8.61218741	0.84164164	1.30941347
607.200000	0	0	0	30.2	1.213379	4095.000000	0	1.98455596	0.65313061	2.13676583	0.92716521	0.59945094	0.17305069	2.37076455	0.90439861	0.75376609	1.18021081	1.14674975	0.18139164	0.58569856	0.22608468	0.81421996	0.35703124	2.25408577	1.40892201	1.32638279	1.65934834	1.70179249	1.10836698	2.13762160	4.04533287	0.87145142	2.88587776	0.55111938	2.64087485	1.89624593	8.61349529	0.84167429	1.30942449
607.800000	0	0	0	30.2	1.215210	4095.000000	0	1.98455738	0.65313216	2.13678927	0.92720476	0.59942008	0.17305651	2.37081436	0.90443890	0.75378149	1.18027033	1.14675583	0.18138270	0.58569181	0.22608500	0.81420565	0.35702822	2.25405460	1.40899866	1.32636997	1.65937781	1.70176649	1.10836906	2.13758489	4.04556188	0.87145218	2.88601854	0.55114796	2.64078092	1.89632233	8.61263913	0.84165747	1.30946291
608.300000	0	0	0	30.2	1.212158	4095.000000	0	1.98443923	0.65313857	2.13684278	0.92725148	0.59944179	0.17305697	2.37068815	0.90449358	0.75378386	1.18027622	1.14679412	0.18137714	0.58569244	0.22608292	0.81422711	0.35701934	2.25394227	1.40903681	1.32640775	1.65924093	1.70192869	1.10840024	2.13765116	4.04555344	0.87143656	2.88594360	0.55119217	2.64072635	1.89628094	8.61192208	0.84167103	1.30936737
608.900000	0	0	0	30.2	1.212158	4095.000000	0	1.98437138	0.65311934	2.13688202	0.92722175	0.59944924	0.17305988	2.37093038	0.90443131	0.75377770	1.18027839	1.14677801	0.18137791	0.58571352	0.22608564	0.81423426	0.35702129	2.25405890	1.40902445	1.32634501	1.65933218	1.70179331	1.10841866	2.13747835	4.04578353	0.87143170	2.88590788	0.55114981	2.64091991	1.89637235	8.61352373	0.84166626	1.30943017
609.400000	0	0	0	30.2	1.212158	4095.000000	0	1.98449427	0.65312287	2.13696356	0.92721246	0.59948990	0.17305620	2.37054725	0.90450953	0.75379997	1.18028924	1.14675796	0.18138162	0.58569371	0.22608388	0.81422686	0.35702716	2.25397022	1.40895557	1.32634265	1.65935076	1.70186059	1.10843351	2.13753137	4.04557455	0.87140660	2.88615442	0.55115742	2.64072571	1.89636735	8.61211791	0.84167480	1.30942282
610.000000	0	0	0	30.2	1.212769	4095.000000	0	1.98453460	0.65312685	2.13694266	0.92723316	0.59948053	0.17305819	2.37062308	0.90449933	0.75379570	1.18025824	1.14668897	0.18138377	0.58569919	0.22609285	0.81421453	0.35702271	2.25395517	1.40891530	1.32635412	1.65936126	1.70175122	1.10842519	2.13747784	4.04540780	0.87143861	2.88598282	0.55111156	2.64085518	1.89645513	8.61172940	0.84167329	1.30940779
610.600000	0	0	0	30.2	1.213379	4095.000000	0	1.98448146	0.65311779	2.13690342	0.92722095	0.59944945	0.17306386	2.37076625	0.90447683	0.75377770	1.18026413	1.14678136	0.18138115	0.58570235	0.22608644	0.81423377	0.35702040	2.25402396	1.40899301	1.32640775	1.65923528	1.70174255	1.10837559	2.13760019	4.04531387	0.87147600	2.88555911	0.55112883	2.64067748	1.89628640	8.61239273	0.84169188	1.30942316
611.100000	0	0	0	30.2	1.212158	4095.000000	0	1.98457968	0.65312862	2.13688915	0.92731306	0.59945882	0.17306830	2.37088057	0.90446218	0.75376917	1.18027467	1.14680263	0.18138424	0.58571668	0.22608884	0.81425375	0.35704315	2.25396108	1.40900325	1.32640808	1.65938306	1.70168643	1.10838628	2.13755074	4.04522523	0.87146781	2.88593869	0.55116112	2.64091102	1.89634916	8.61255068	0.84169313	1.30944086
611.700000	0	0	0	30.2	1.212769	4095.000000	0	1.98451515	0.65312243	2.13680558	0.92727935	0.59944647	0.17306784	2.37085001	0.90443053	0.75376017	1.18023375	1.14669080	0.18138732	0.58569982	0.22608260	0.81424117	0.35702360	2.25407234	1.40893261	1.32627654	1.65936328	1.70175782	1.10838896	2.13745133	4.04503317	0.87147549	2.88603255	0.55113459	2.64076696	1.89642738	8.61229480	0.84166500	1.30943819
612.300000	0	0	0	30.3	1.210938	4095.000000	0	1.98455691	0.65311292	2.13678927	0.92725652	0.59945350	0.17306677	2.37076342	0.90447212	0.75378433	1.18023747	1.14681418	0.18138300	0.58568970	0.22608676	0.81426238	0.35703231	2.25401160	1.40900078	1.32631196	1.65935237	1.70176154	1.10834203	2.13740546	4.04518935	0.87143349	2.88582734	0.55113994	2.64088945	1.89632824	8.61196945	0.84168183	1.30945823
612.800000	0	0	0	30.2	1.212158	4095.000000	0	1.98456403	0.65314719	2.13684940	0.92725360	0.59946201	0.17306463	2.37085228	0.90445826	0.75378172	1.18024987	1.14680901	0.18138794	0.58569392	0.22608596	0.81425622	0.35703515	2.25392131	1.40896086	1.32639527	1.65932370	1.70179785	1.10838688	2.13759254	4.04514397	0.87145398	2.88582944	0.55113850	2.64088373	1.89655018	8.61094615	0.84167404	1.30940378
613.300000	0	0	0	30.2	1.212158	4095.000000	0	1.98460531	0.65312287	2.13685552	0.92725466	0.59947841	0.17306738	2.37067797	0.90443210	0.75379831	1.18023809	1.14676403	0.18138671	0.58569582	0.22608884	0.81424610	0.35703693	2.25401375	1.40899478	1.32637874	1.65929705	1.70180363	1.10841183	2.13756858	4.04509437	0.87145475	2.88583854	0.55113603	2.64100305	1.89643239	8.61044405	0.84168886	1.30944988
613.900000	0	0	0	30.3	1.213989	4095.000000	0	1.98458538	0.65311713	2.13682341	0.92722679	0.59948181	0.17306447	2.37087491	0.90446977	0.75381276	1.18026072	1.14676525	0.18138902	0.58569856	0.22608836	0.81423032	0.35702644	2.25395625	1.40896510	1.32638515	1.65936328	1.70177598	1.10836965	2.13770469	4.04538880	0.87145449	2.88589107	0.55114508	2.64125884	1.89640874	8.61104089	0.84168635	1.30945055
614.500000	0	0	0	30.3	1.212158	4095.000000	0	1.98461100	0.65312840	2.13681373	0.92720874	0.59945733	0.17306999	2.37074079	0.90448704	0.75381323	1.18021174	1.14678622	0.18138393	0.58569898	0.22608276	0.81420935	0.35703853	2.25405084	1.40905518	1.32638616	1.65937701	1.70185852	1.10837381	2.13740801	4.04554605	0.87146422	2.88584204	0.55116770	2.64110460	1.89647104	8.61151779	0.84168735	1.30943685
615.000000	0	0	0	30.3	1.213379	4095.000000	0	1.98446438	0.65312111	2.13686112	0.92721246	0.59947308	0.17307137	2.37074418	0.90450064	0.75379523	1.18023313	1.14674458	0.18138547	0.58567916	0.22608516	0.81421330	0.35702502	2.25398258	1.40904211	1.32639661	1.65933905	1.70175328	1.10839163	2.13745286	4.04541096	0.87143682	2.88591838	0.55113788	2.64106842	1.89634006	8.61104089	0.84167480	1.30941080
615.600000	0	0	0	30.3	1.211548	4095.000000	0	1.98457304	0.65312730	2.13686163	0.92724325	0.59949969	0.17307029	2.37075097	0.90454224	0.75381371	1.18021639	1.14670508	0.18138131	0.58568612	0.22609028	0.81423772	0.35703000	2.25401590	1.40908167	1.32644148	1.65924618	1.70173719	1.10833788	2.13760324	4.04540358	0.87143836	2.88592959	0.55116461	2.64107477	1.89646149	8.61127776	0.84167254	1.30938541
616.200000	0	0	0	30.3	1.213379	4095.000000	0	1.98459867	0.65312641	2.13696967	0.92725599	0.59949863	0.17307918	2.37068250	0.90455244	0.75380660	1.18021081	1.14678044	0.18138655	0.58571120	0.22608900	0.81424956	0.35703693	2.25396269	1.40897464	1.32640269	1.65935197	1.70186801	1.10835956	2.13750027	4.04533920	0.87144988	2.88623848	0.55120121	2.64102590	1.89640555	8.61000514	0.84167078	1.30938441
616.700000	0	0	0	30.3	1.213989	4095.000000	0	1.98467744	0.65313548	2.13695795	0.92723263	0.59951566	0.17307366	2.37087605	0.90450744	0.75378954	1.18026351	1.14683940	0.18138347	0.58568106	0.22609188	0.81423870	0.35703213	2.25391433	1.40902763	1.32644046	1.65938993	1.70178836	1.10835688	2.13771948	4.04540991	0.87147959	2.88601854	0.55114138	2.64104684	1.89638008	8.61001461	0.84164566	1.30942416
617.300000	0	0	0	30.3	1.212158	4095.000000	0	1.98460104	0.65313371	2.13691056	0.92722307	0.59951545	0.17308959	2.37078436	0.90448102	0.75376325	1.18020337	1.14681934	0.18138856	0.58568401	0.22608644	0.81421996	0.35703338	2.25387617	1.40901350	1.32638852	1.65946302	1.70179414	1.10836401	2.13758591	4.04539830	0.87145321	2.88591418	0.55115536	2.64124170	1.89637326	8.61068088	0.84168334	1.30946425
617.900000	0	0	0	30.3	1.211548	4095.000000	0	1.98449712	0.65313923	2.13682443	0.92724378	0.59952056	0.17308209	2.37064118	0.90447265	0.75377391	1.18021577	1.14678014	0.18138347	0.58569012	0.22608916	0.81422810	0.35703729	2.25400354	1.40905977	1.32648904	1.65948442	1.70180074	1.10837411	2.13765320	4.04510809	0.87144015	2.88608508	0.55116543	2.64127851	1.89651516	8.61082931	0.84170720	1.30941414
618.400000	0	0	0	30.3	1.211548	4095.000000	0	1.98454837	0.65316024	2.13696305	0.92720741	0.59950736	0.17308255	2.37071023	0.90448651	0.75381679	1.18024367	1.14681175	0.18138717	0.58570024	0.22608996	0.81421009	0.35703515	2.25398151	1.40905200	1.32636221	1.65936045	1.70178506	1.10829214	2.13752423	4.04521256	0.87144860	2.88604375	0.55118723	2.64104684	1.89650697	8.61157148	0.84169188	1.30944855
618.900000	0	0	0	30.3	1.213379	4095.000000	0	1.98455738	0.65316223	2.13693553	0.92719095	0.59952460	0.17307412	2.37072381	0.90446715	0.75378244	1.18025545	1.14678409	0.18138748	0.58570404	0.22608964	0.81422662	0.35703373	2.25395463	1.40914667	1.32633961	1.65934793	1.70177433	1.10834471	2.13756552	4.04536664	0.87145731	2.88589247	0.55116441	2.64109127	1.89665843	8.61122722	0.84170870	1.30944988
619.500000	0	0	0	30.3	1.212158	4095.000000	0	1.98455738	0.65316134	2.13695286	0.92720582	0.59949629	0.17308469	2.37067457	0.90449096	0.75378007	1.18027932	1.14680780	0.18139241	0.58569708	0.22609044	0.81419874	0.35703569	2.25388101	1.40908273	1.32632443	1.65942102	1.70184903	1.10840054	2.13773936	4.04560621	0.87142990	2.88591418	0.55113891	2.64113253	1.89661295	8.61304982	0.84171523	1.30938274
620.000000	0	0	0	30.3	1.214600	4095.000000	0	1.98453650	0.65314786	2.13698394	0.92721776	0.59949884	0.17308270	2.37062364	0.90447840	0.75379168	1.18024708	1.14678500	0.18138686	0.58567958	0.22608676	0.81421009	0.35703515	2.25386542	1.40907496	1.32631634	1.65935803	1.70185935	1.10837619	2.13759305	4.04555872	0.87143579	2.88606477	0.55116872	2.64130898	1.89647787	8.61292345	0.84173031	1.30940512
620.600000	0	0	0	30.3	1.212769	4095.000000	0	1.98461005	0.65315250	2.13687081	0.92717768	0.59953205	0.17308347	2.37073003	0.90448730	0.75379926	1.18023871	1.14682390	0.18139195	0.58567916	0.22608356	0.81422588	0.35703586	2.25417338	1.40906719	1.32641213	1.65940446	1.70179950	1.10841272	2.13765422	4.04567059	0.87145193	2.88594990	0.55116194	2.64119473	1.89645922	8.61111353	0.84173960	1.30939911
621.200000	0	0	0	30.2	1.211548	4095.000000	0	1.98455738	0.65314675	2.13679182	0.92720184	0.59953014	0.17308791	2.37079398	0.90450090	0.75382579	1.18021825	1.14671997	0.18138917	0.58569560	0.22608564	0.81421502	0.35703853	2.25394603	1.40913890	1.32641550	1.65935924	1.70177681	1.10839401	2.13755583	4.04578142	0.87146704	2.88613621	0.55114734	2.64131470	1.89655337	8.61169150	0.84172729	1.30939309
621.700000	0	0	0	30.2	1.212769	4095.000000	0	1.98449000	0.65315891	2.13690189	0.92720449	0.59953248	0.17309066	2.37072154	0.90456578	0.75382698	1.18020771	1.14662941	0.18138917	0.58569265	0.22608468	0.81419529	0.35702591	2.25400677	1.40908521	1.32643203	1.65941698	1.70177846	1.10843172	2.13753341	4.04559460	0.87145321	2.88609348	0.55114179	2.64121377	1.89644921	8.61144830	0.84169087	1.30940412
622.300000	0	0	0	30.2	1.213379	4095.000000	0	1.98451657	0.65314653	2.13696509	0.92719786	0.59952992	0.17309327	2.37075776	0.90455898	0.75378552	1.18018911	1.14670265	0.18138748	0.58567874	0.22609124	0.81419134	0.35703284	2.25398312	1.40915586	1.32643034	1.65957286	1.70181436	1.10839460	2.13760681	4.04501628	0.87142606	2.88603745	0.55114179	2.64124741	1.89648514	8.61055141	0.84169388	1.30936336
622.900000	0	0	0	30.3	1.212158	4095.000000	0	1.98457731	0.65314764	2.13683462	0.92724378	0.59952141	0.17309541	2.37080643	0.90452602	0.75380399	1.18026909	1.14672027	0.18138671	0.58568001	0.22609028	0.81420392	0.35702893	2.25399279	1.40909368	1.32643911	1.65944040	1.70167363	1.10837144	2.13750894	4.04518829	0.87144604	2.88601364	0.55121787	2.64131343	1.89654290	8.61024195	0.84173307	1.30941614
623.400000	0	0	0	30.3	1.212158	4095.000000	0	1.98456023	0.65314963	2.13684533	0.92725068	0.59950629	0.17309863	2.37056592	0.90449802	0.75382129	1.18025731	1.14674367	0.18138809	0.58569560	0.22609237	0.81421108	0.35702893	2.25399817	1.40909898	1.32644755	1.65938185	1.70168601	1.10834203	2.13748498	4.04519884	0.87142555	2.88606407	0.55119587	2.64121568	1.89653062	8.60967361	0.84176522	1.30939543
623.900000	0	0	0	30.3	1.213379	4095.000000	0	1.98445062	0.65315361	2.13695235	0.92722546	0.59954248	0.17309817	2.37064854	0.90443576	0.75379547	1.18024801	1.14675492	0.18139133	0.58568338	0.22608532	0.81420121	0.35703320	2.25402558	1.40909757	1.32644249	1.65948442	1.70173141	1.10838361	2.13756195	4.04525055	0.87144860	2.88606196	0.55117222	2.64125757	1.89659203	8.61001777	0.84175693	1.30942282
624.500000	0	0	0	30.3	1.213379	4095.000000	0	1.98442879	0.65317439	2.13677347	0.92722201	0.59950864	0.17309388	2.37072890	0.90444806	0.75379096	1.18023809	1.14679564	0.18139287	0.58568127	0.22608852	0.81420343	0.35702964	2.25403041	1.40922051	1.32640403	1.65942748	1.70169963	1.10843262	2.13760885	4.04542046	0.87146576	2.88584695	0.55115001	2.64126519	1.89659930	8.60788056	0.84171348	1.30939543
625.100000	0	0	0	30.3	1.213379	4095.000000	0	1.98445156	0.65315029	2.13678825	0.92718405	0.59952269	0.17309848	2.37068985	0.90446611	0.75381939	1.18023995	1.14674398	0.18139164	0.58569139	0.22608964	0.81420960	0.35703338	2.25396377	1.40924630	1.32641348	1.65957892	1.70176277	1.10840113	2.13771591	4.04535503	0.87146115	2.88610609	0.55113829	2.64133945	1.89655473	8.61138514	0.84174538	1.30941514
625.600000	0	0	0	30.3	1.213989	4095.000000	0	1.98446817	0.65314233	2.13690699	0.92721113	0.59954142	0.17309664	2.37063949	0.90448991	0.75379357	1.18020337	1.14681387	0.18138994	0.58569476	0.22608788	0.81420812	0.35702396	2.25391271	1.40918765	1.32641280	1.65946746	1.70175823	1.10842014	2.13752372	4.04539302	0.87148727	2.88601013	0.55116338	2.64132295	1.89640828	8.61166939	0.84177401	1.30943084
626.200000	0	0	0	30.3	1.213379	4095.000000	0	1.98452227	0.65316134	2.13687539	0.92718273	0.59955909	0.17310231	2.37060553	0.90451738	0.75383100	1.18024677	1.14681357	0.18139118	0.58567579	0.22609573	0.81421231	0.35703071	2.25425186	1.40922121	1.32641820	1.65950825	1.70174957	1.10842549	2.13749262	4.04535292	0.87148215	2.88619715	0.55117099	2.64107287	1.89646786	8.61042826	0.84178381	1.30940345
626.700000	0	0	0	30.3	1.212158	4095.000000	0	1.98445299	0.65314940	2.13703185	0.92718352	0.59952907	0.17309924	2.37068250	0.90446114	0.75381987	1.18023902	1.14675948	0.18139303	0.58567790	0.22608804	0.81421108	0.35703604	2.25387509	1.40920885	1.32640269	1.65959628	1.70171944	1.10842460	2.13759611	4.04526849	0.87148599	2.88597652	0.55118682	2.64116871	1.89643921	8.61092405	0.84176597	1.30948129
627.300000	0	0	0	30.3	1.213379	4095.000000	0	1.98443686	0.65315560	2.13704765	0.92720290	0.59956037	0.17310889	2.37064854	0.90450744	0.75377367	1.18026413	1.14681509	0.18139041	0.58567853	0.22608740	0.81420984	0.35702716	2.25403955	1.40917211	1.32639898	1.65961042	1.70171862	1.10834916	2.13758234	4.04542468	0.87148343	2.88619295	0.55117674	2.64139531	1.89647332	8.60869809	0.84177225	1.30941748
627.900000	0	0	0	30.3	1.213379	4095.000000	0	1.98453508	0.65315891	2.13703746	0.92715247	0.59956526	0.17310322	2.37052857	0.90453177	0.75381252	1.18022569	1.14676920	0.18139164	0.58569856	0.22609028	0.81421034	0.35703266	2.25396001	1.40916787	1.32646711	1.65947231	1.70173223	1.10841301	2.13752831	4.04528643	0.87149162	2.88643531	0.55118990	2.64127915	1.89648878	8.61127144	0.84181094	1.30944754
628.400000	0	0	0	30.3	1.212769	4095.000000	0	1.98457114	0.65317262	2.13698700	0.92721538	0.59956782	0.17310629	2.37064232	0.90451712	0.75381868	1.18025669	1.14671024	0.18139565	0.58569455	0.22609237	0.81420466	0.35703071	2.25402128	1.40914279	1.32639763	1.65946181	1.70172646	1.10840826	2.13769654	4.04554394	0.87147498	2.88622517	0.55119546	2.64131343	1.89652880	8.61075036	0.84177376	1.30934265
629.000000	0	0	0	30.3	1.213379	4095.000000	0	1.98457257	0.65317395	2.13697936	0.92719095	0.59957272	0.17310537	2.37059648	0.90447631	0.75382295	1.18027746	1.14674276	0.18139719	0.58568675	0.22608660	0.81422094	0.35703071	2.25406105	1.40915268	1.32648161	1.65951027	1.70172728	1.10836847	2.13742177	4.04520834	0.87147933	2.88627000	0.55113932	2.64121377	1.89659294	8.61054194	0.84177426	1.30943485
629.500000	0	0	0	30.3	1.212769	4095.000000	0	1.98461243	0.65314454	2.13687794	0.92719149	0.59954887	0.17311165	2.37068193	0.90447003	0.75380802	1.18022011	1.14673790	0.18139210	0.58569244	0.22609172	0.81422612	0.35703053	2.25413307	1.40914844	1.32648667	1.65949411	1.70175204	1.10839074	2.13758642	4.04495930	0.87146371	2.88574960	0.55115639	2.64130454	1.89653199	8.61057036	0.84180265	1.30935935
630.100000	0	0	0	30.3	1.212158	4095.000000	0	1.98452701	0.65316776	2.13690342	0.92725280	0.59953141	0.17311333	2.37068363	0.90448913	0.75385493	1.18019996	1.14675066	0.18138933	0.58571163	0.22609188	0.81421182	0.35703817	2.25398097	1.40917776	1.32648667	1.65966090	1.70163649	1.10839549	2.13759101	4.04505005	0.87146140	2.88602064	0.55116297	2.64142832	1.89650152	8.61208948	0.84177979	1.30942483
630.600000	0	0	0	30.3	1.210938	4095.000000	0	1.98453508	0.65316510	2.13694929	0.92724378	0.59955632	0.17311471	2.37086246	0.90443707	0.75383527	1.18024336	1.14674884	0.18139966	0.58570572	0.22609188	0.81420540	0.35704137	2.25379771	1.40917105	1.32648431	1.65955307	1.70180404	1.10840648	2.13762160	4.04492343	0.87150929	2.88635966	0.55118517	2.64137563	1.89652153	8.61079141	0.84180164	1.30939409
631.200000	0	0	0	30.3	1.213379	4095.000000	0	1.98445916	0.65316245	2.13695031	0.92722201	0.59957037	0.17311287	2.37069438	0.90447736	0.75381702	1.18020988	1.14680354	0.18139688	0.58568275	0.22609188	0.81422785	0.35703977	2.25404654	1.40911947	1.32647386	1.65958417	1.70175658	1.10840262	2.13754768	4.04523683	0.87147600	2.88634985	0.55120594	2.64134580	1.89641419	8.61051036	0.84178255	1.30942650
631.700000	0	0	0	30.3	1.212158	4095.000000	0	1.98438466	0.65316864	2.13667818	0.92720847	0.59955952	0.17311150	2.37039843	0.90448913	0.75381300	1.18027157	1.14685824	0.18139241	0.58568696	0.22608676	0.81422316	0.35703231	2.25414274	1.40920638	1.32645362	1.65972512	1.70176690	1.10839906	2.13762924	4.04543102	0.87146115	2.88621046	0.55115824	2.64138706	1.89665206	8.61012512	0.84180239	1.30942917
632.300000	0	0	0	30.3	1.212769	4095.000000	0	1.98439273	0.65316532	2.13672251	0.92723263	0.59957697	0.17312069	2.37054046	0.90444492	0.75381039	1.18022104	1.14685612	0.18139442	0.58567410	0.22608612	0.81419973	0.35703107	2.25400677	1.40917423	1.32643642	1.65958740	1.70176608	1.10838688	2.13760885	4.04561676	0.87150955	2.88595690	0.55113726	2.64150640	1.89653062	8.60987252	0.84181772	1.30940178
632.900000	0	0	0	30.3	1.213379	4095.000000	0	1.98449285	0.65316510	2.13689833	0.92725095	0.59958890	0.17311042	2.37064118	0.90448991	0.75379665	1.18022445	1.14690444	0.18138964	0.58569118	0.22608356	0.81423648	0.35702627	2.25421154	1.40921097	1.32642697	1.65970129	1.70175700	1.10841420	2.13776689	4.04552811	0.87148368	2.88616423	0.55114857	2.64140610	1.89670210	8.61153990	0.84186570	1.30942683
633.400000	0	0	0	30.3	1.212158	4095.000000	0	1.98443448	0.65317638	2.13674290	0.92722440	0.59957250	0.17311747	2.37051160	0.90450535	0.75380731	1.18023096	1.14679716	0.18139102	0.58567726	0.22609301	0.81421280	0.35702307	2.25421853	1.40918906	1.32643608	1.65951390	1.70184119	1.10845489	2.13758744	4.04526427	0.87149982	2.88598772	0.55117284	2.64155845	1.89669982	8.61097142	0.84185389	1.30937238
634.000000	0	0	0	30.3	1.212158	4095.000000	0	1.98455881	0.65316378	2.13691718	0.92724643	0.59959848	0.17312099	2.37042728	0.90451948	0.75379357	1.18025018	1.14678379	0.18139241	0.58569244	0.22609349	0.81418370	0.35703178	2.25410243	1.40919896	1.32649612	1.65970088	1.70176236	1.10841123	2.13752474	4.04561254	0.87149598	2.88632464	0.55116523	2.64144419	1.89667799	8.61186206	0.84184158	1.30942182
634.500000	0	0	0	30.3	1.213379	4095.000000	0	1.98447102	0.65316599	2.13691361	0.92725360	0.59958059	0.17312880	2.37064345	0.90449358	0.75380944	1.18022755	1.14679868	0.18139365	0.58568528	0.22609156	0.81419504	0.35703018	2.25428841	1.40921556	1.32640403	1.65961486	1.70177887	1.10838094	2.13758081	4.04548695	0.87149316	2.88653619	0.55120080	2.64142007	1.89661886	8.61201683	0.84183153	1.30941347
635.100000	0	0	0	30.3	1.212769	4095.000000	0	1.98453271	0.65317682	2.13694827	0.92725387	0.59956612	0.17312513	2.37076286	0.90448887	0.75382224	1.18023561	1.14680050	0.18138948	0.58569982	0.22609621	0.81418912	0.35703640	2.25419327	1.40917069	1.32644249	1.65967423	1.70171325	1.10842341	2.13757725	4.04531071	0.87147933	2.88635756	0.55118332	2.64144863	1.89669482	8.61134724	0.84183832	1.30938608
635.600000	0	0	0	30.3	1.210938	4095.000000	0	1.98453840	0.65317704	2.13699108	0.92721564	0.59953844	0.17312712	2.37044822	0.90449410	0.75382461	1.18019996	1.14677467	0.18139287	0.58570193	0.22609397	0.81421897	0.35703551	2.25403471	1.40918730	1.32644620	1.65958780	1.70170623	1.10839312	2.13766442	4.04538036	0.87150725	2.88642901	0.55115125	2.64168669	1.89669118	8.61113880	0.84186896	1.30938107
636.200000	0	0	0	30.3	1.212769	4095.000000	0	1.98453413	0.65316068	2.13693859	0.92723157	0.59958102	0.17313187	2.37054102	0.90446506	0.75382342	1.18021050	1.14677437	0.18140275	0.58570045	0.22608948	0.81421774	0.35703764	2.25405621	1.40919330	1.32648094	1.65968917	1.70172233	1.10834114	2.13770928	4.04523156	0.87151518	2.88635616	0.55117859	2.64159273	1.89669073	8.61177994	0.84184058	1.30940545
636.800000	0	0	0	30.3	1.210938	4095.000000	0	1.98455596	0.65316908	2.13694572	0.92719653	0.59958272	0.17312758	2.37071532	0.90449410	0.75383906	1.18022693	1.14683484	0.18139210	0.58570635	0.22609333	0.81419800	0.35704066	2.25406750	1.40917423	1.32642360	1.65967948	1.70165176	1.10838450	2.13779391	4.04547745	0.87150494	2.88653829	0.55121890	2.64160226	1.89669209	8.61064299	0.84186394	1.30932962
637.300000	0	0	0	30.3	1.213989	4095.000000	0	1.98447149	0.65318102	2.13683819	0.92722387	0.59957804	0.17313340	2.37052348	0.90452680	0.75382532	1.18027343	1.14680810	0.18139889	0.58570172	0.22609605	0.81420294	0.35703835	2.25419649	1.40913819	1.32647892	1.65955671	1.70163732	1.10841212	2.13772101	4.04561465	0.87150853	2.88630502	0.55116564	2.64162511	1.89677442	8.61095563	0.84188805	1.30933029
637.900000	0	0	0	30.3	1.211548	4095.000000	0	1.98445299	0.65318301	2.13681934	0.92721246	0.59957463	0.17312452	2.37060157	0.90451189	0.75389165	1.18027839	1.14673516	0.18139442	0.58569624	0.22609108	0.81419233	0.35703657	2.25423788	1.40921768	1.32643271	1.65966130	1.70170004	1.10843766	2.13776587	4.04553128	0.87150827	2.88661185	0.55114981	2.64158639	1.89680444	8.61195366	0.84186193	1.30936470
638.400000	0	0	0	30.3	1.213379	4095.000000	0	1.98444207	0.65317992	2.13677551	0.92724856	0.59959869	0.17312896	2.37056875	0.90449279	0.75380471	1.18027343	1.14671663	0.18139827	0.58569265	0.22609461	0.81420960	0.35703711	2.25407180	1.40925301	1.32642562	1.65975339	1.70171696	1.10844479	2.13794381	4.04559777	0.87152620	2.88650327	0.55116009	2.64160607	1.89666753	8.61132513	0.84186620	1.30939543
639.000000	0	0	0	30.3	1.212158	4095.000000	0	1.98449380	0.65317572	2.13675207	0.92723581	0.59959635	0.17313034	2.37054329	0.90453282	0.75384214	1.18027901	1.14666132	0.18139858	0.58570530	0.22609525	0.81420540	0.35703729	2.25419381	1.40923428	1.32656325	1.65975016	1.70175452	1.10837411	2.13786274	4.04568959	0.87152953	2.88636316	0.55118003	2.64155338	1.89678670	8.61043457	0.84182877	1.30937572
639.500000	0	0	0	30.3	1.212769	4095.000000	0	1.98455928	0.65315913	2.13688864	0.92723183	0.59959230	0.17313309	2.37074305	0.90451948	0.75383550	1.18022290	1.14668928	0.18139735	0.58570003	0.22608980	0.81421083	0.35703213	2.25417607	1.40924665	1.32656156	1.65973319	1.70170046	1.10839668	2.13784541	4.04568115	0.87150648	2.88673516	0.55115659	2.64172161	1.89674258	8.61218425	0.84186544	1.30939710
640.100000	0	0	0	30.3	1.212158	4095.000000	0	1.98454931	0.65318080	2.13689680	0.92727908	0.59958613	0.17312743	2.37064798	0.90455689	0.75382863	1.18027219	1.14674398	0.18139272	0.58568612	0.22608980	0.81421774	0.35702947	2.25405030	1.40913855	1.32645969	1.65974692	1.70175823	1.10837500	2.13782654	4.04551017	0.87151467	2.88690190	0.55116564	2.64153814	1.89683174	8.61238009	0.84181922	1.30939075
640.600000	0	0	0	30.3	1.212769	4095.000000	0	1.98467791	0.65316886	2.13679437	0.92728784	0.59961891	0.17313845	2.37061968	0.90453203	0.75383716	1.18028242	1.14671389	0.18139596	0.58569139	0.22609525	0.81422267	0.35703480	2.25417499	1.40917988	1.32643642	1.65967504	1.70178382	1.10840648	2.13762313	4.04519673	0.87149470	2.88677579	0.55112390	2.64156734	1.89683992	8.61225058	0.84183480	1.30936002
641.200000	0	0	0	30.3	1.212158	4095.000000	0	1.98458680	0.65318699	2.13670111	0.92725440	0.59960699	0.17314091	2.37066948	0.90450221	0.75383527	1.18023778	1.14669019	0.18140043	0.58569603	0.22608980	0.81423155	0.35703160	2.25416478	1.40921273	1.32648533	1.65966252	1.70171738	1.10843083	2.13775211	4.04526955	0.87151057	2.88680942	0.55117222	2.64164733	1.89682264	8.61377966	0.84183932	1.30938474
641.800000	0	0	0	30.3	1.212158	4095.000000	0	1.98451230	0.65317439	2.13669958	0.92725068	0.59960955	0.17313876	2.37055743	0.90449070	0.75380755	1.18026134	1.14667408	0.18139704	0.58569834	0.22609797	0.81421108	0.35703906	2.25412124	1.40923146	1.32653693	1.65972875	1.70174792	1.10840351	2.13775109	4.04522312	0.87153567	2.88672815	0.55117592	2.64169939	1.89673530	8.61165044	0.84186921	1.30937940
642.300000	0	0	0	30.3	1.212158	4095.000000	0	1.98462856	0.65317373	2.13691463	0.92725891	0.59960103	0.17314213	2.37055517	0.90446977	0.75386393	1.18028893	1.14682086	0.18139488	0.58567431	0.22609621	0.81419776	0.35703853	2.25414973	1.40924948	1.32647858	1.65976268	1.70170376	1.10840470	2.13782603	4.04516296	0.87145961	2.88669032	0.55114878	2.64176986	1.89676623	8.61340683	0.84185364	1.30937004
642.900000	0	0	0	30.3	1.213989	4095.000000	0	1.98453128	0.65317992	2.13695387	0.92727112	0.59961466	0.17314244	2.37082058	0.90446611	0.75388265	1.18030474	1.14675613	0.18139982	0.58568612	0.22609941	0.81420417	0.35703942	2.25429002	1.40929046	1.32652715	1.65964030	1.70172604	1.10841301	2.13786937	4.04545634	0.87150776	2.88690541	0.55117345	2.64167971	1.89674076	8.61171993	0.84187474	1.30932294
643.400000	0	0	0	30.3	1.213379	4095.000000	0	1.98455311	0.65317483	2.13684329	0.92721830	0.59962126	0.17313861	2.37051895	0.90445747	0.75385896	1.18026103	1.14670842	0.18140167	0.58568633	0.22609621	0.81420294	0.35703426	2.25431367	1.40921061	1.32652749	1.65971260	1.70172068	1.10844687	2.13796879	4.04540569	0.87150801	2.88701681	0.55114035	2.64173938	1.89674213	8.61252856	0.84188730	1.30931626
644.000000	0	0	0	30.3	1.212158	4095.000000	0	1.98468883	0.65317107	2.13702981	0.92725785	0.59962339	0.17314611	2.37044765	0.90449462	0.75387175	1.18031063	1.14675036	0.18139935	0.58569708	0.22609317	0.81421897	0.35703053	2.25412286	1.40926749	1.32645632	1.65981195	1.70179166	1.10838480	2.13781227	4.04545740	0.87148471	2.88685987	0.55117304	2.64180033	1.89677806	8.61259490	0.84186143	1.30931526
644.500000	0	0	0	30.3	1.213379	4095.000000	0	1.98476096	0.65316952	2.13684023	0.92721644	0.59963765	0.17313662	2.37049915	0.90451503	0.75385683	1.18027312	1.14664035	0.18140167	0.58568001	0.22609301	0.81420960	0.35703960	2.25418521	1.40933462	1.32651400	1.65980306	1.70185522	1.10839638	2.13786886	4.04532865	0.87150955	2.88686057	0.55120635	2.64165939	1.89677033	8.61119564	0.84190539	1.30936770
645.100000	0	0	0	30.3	1.211548	4095.000000	0	1.98459582	0.65316776	2.13692381	0.92722228	0.59966001	0.17314290	2.37046124	0.90452680	0.75383527	1.18030288	1.14677558	0.18139673	0.58569118	0.22609365	0.81423599	0.35704404	2.25423466	1.40936783	1.32646846	1.65975177	1.70189071	1.10840500	2.13800040	4.04536453	0.87154540	2.88694254	0.55116729	2.64177684	1.89687359	8.61354269	0.84190287	1.30941481
645.700000	0	0	0	30.3	1.211548	4095.000000	0	1.98456260	0.65317859	2.13692737	0.92721060	0.59964595	0.17314550	2.37061232	0.90453203	0.75382863	1.18026599	1.14670295	0.18139642	0.58568865	0.22609140	0.81422563	0.35703853	2.25418198	1.40937808	1.32648027	1.65972633	1.70176030	1.10836223	2.13774344	4.04552389	0.87153670	2.88683745	0.55121993	2.64187461	1.89683174	8.61122407	0.84189584	1.30935534
646.200000	0	0	0	30.3	1.212769	4095.000000	0	1.98461670	0.65315427	2.13697630	0.92721936	0.59965660	0.17314121	2.37052744	0.90454773	0.75382674	1.18030412	1.14667256	0.18140228	0.58570383	0.22609365	0.81419282	0.35703444	2.25428411	1.40934416	1.32658079	1.65973198	1.70181189	1.10839609	2.13780615	4.04556927	0.87156717	2.88703924	0.55119196	2.64183716	1.89681127	8.61028932	0.84190438	1.30936002
646.800000	0	0	0	30.3	1.211548	4095.000000	0	1.98459392	0.65317881	2.13699668	0.92725440	0.59962615	0.17315040	2.37055970	0.90457546	0.75388763	1.18029327	1.14664339	0.18139796	0.58570235	0.22609285	0.81418715	0.35703515	2.25428572	1.40927067	1.32651602	1.65955994	1.70176236	1.10834886	2.13782603	4.04558405	0.87154643	2.88684165	0.55116708	2.64169748	1.89676851	8.61248750	0.84191116	1.30935334
647.300000	0	0	0	30.3	1.214600	4095.000000	0	1.98456308	0.65318456	2.13710320	0.92726316	0.59964021	0.17314994	2.37051329	0.90455506	0.75386607	1.18026785	1.14666679	0.18139581	0.58569181	0.22609397	0.81419060	0.35703657	2.25421208	1.40933215	1.32654402	1.65960678	1.70186017	1.10837589	2.13772254	4.04571175	0.87155078	2.88693554	0.55116461	2.64190382	1.89674758	8.61223163	0.84189509	1.30941547
647.900000	0	0	0	30.3	1.212769	4095.000000	0	1.98447766	0.65312575	2.13706651	0.92727669	0.59963935	0.17315469	2.37059704	0.90452026	0.75389047	1.18029203	1.14670143	0.18140012	0.58571331	0.22609733	0.81420318	0.35703817	2.25415296	1.40934345	1.32654942	1.65964030	1.70176566	1.10840440	2.13788619	4.04530121	0.87152159	2.88717307	0.55124378	2.64189938	1.89683765	8.61273706	0.84188102	1.30941314
648.400000	0	0	0	30.3	1.212769	4095.000000	0	1.98454599	0.65316311	2.13706192	0.92727669	0.59964595	0.17315331	2.37074305	0.90451686	0.75384001	1.18031714	1.14674610	0.18139534	0.58569497	0.22609509	0.81417728	0.35704173	2.25416048	1.40929894	1.32650084	1.65970411	1.70179331	1.10838391	2.13775262	4.04552494	0.87152133	2.88703013	0.55115824	2.64190636	1.89688450	8.61314776	0.84187775	1.30940144
649.000000	0	0	0	30.3	1.212769	4095.000000	0	1.98461575	0.65316532	2.13703644	0.92724219	0.59963829	0.17315393	2.37064911	0.90445590	0.75386559	1.18030815	1.14665919	0.18140305	0.58570193	0.22609220	0.81417654	0.35704244	2.25427174	1.40937454	1.32653289	1.65970734	1.70173306	1.10836282	2.13796318	4.04555555	0.87151109	2.88707567	0.55112472	2.64195525	1.89680854	8.61357744	0.84189006	1.30940545
649.600000	0	0	0	30.3	1.212158	4095.000000	0	1.98451040	0.65317572	2.13704765	0.92727749	0.59965255	0.17315408	2.37048896	0.90449593	0.75388147	1.18035093	1.14672544	0.18139904	0.58568338	0.22609525	0.81415582	0.35703480	2.25421047	1.40930636	1.32655043	1.65984507	1.70180858	1.10835273	2.13802641	4.04609280	0.87151339	2.88670503	0.55117818	2.64200096	1.89666253	8.61331520	0.84189961	1.30944721
650.100000	0	0	0	30.3	1.210938	4095.000000	0	1.98462809	0.65316731	2.13710626	0.92722201	0.59965170	0.17315224	2.37052009	0.90446532	0.75385351	1.18033140	1.14669019	0.18139688	0.58569624	0.22609749	0.81421823	0.35704777	2.25420241	1.40933674	1.32652715	1.65984790	1.70175369	1.10838807	2.13788110	4.04580253	0.87151493	2.88669242	0.55119628	2.64218637	1.89670255	8.61238641	0.84189232	1.30945823
650.700000	0	0	0	30.3	1.212158	4095.000000	0	1.98462761	0.65316820	2.13696763	0.92720396	0.59966213	0.17315408	2.37049688	0.90447814	0.75389450	1.18031497	1.14664217	0.18139519	0.58568717	0.22609172	0.81416594	0.35703853	2.25415403	1.40930706	1.32649308	1.65985032	1.70180404	1.10840381	2.13791220	4.04580464	0.87149956	2.88694605	0.55116687	2.64213811	1.89672302	8.61165676	0.84190137	1.30947227
651.200000	0	0	0	30.3	1.212769	4095.000000	0	1.98469785	0.65318788	2.13700637	0.92720184	0.59967044	0.17315745	2.37048047	0.90452811	0.75384617	1.18030908	1.14665494	0.18140722	0.58569476	0.22609557	0.81418888	0.35703782	2.25429701	1.40938055	1.32652243	1.65977156	1.70178754	1.10836668	2.13784082	4.04594185	0.87154412	2.88690260	0.55119443	2.64202890	1.89678033	8.61203895	0.84190614	1.30945523
651.800000	0	0	0	30.3	1.210327	4095.000000	0	1.98466225	0.65319097	2.13705275	0.92725625	0.59966788	0.17315469	2.37054725	0.90452288	0.75386441	1.18027963	1.14661088	0.18139519	0.58569856	0.22609012	0.81417260	0.35704564	2.25426261	1.40931377	1.32648027	1.65973683	1.70186182	1.10839222	2.13794942	4.04587219	0.87157230	2.88706516	0.55118415	2.64195080	1.89675941	8.61265808	0.84188504	1.30943852
652.300000	0	0	0	30.3	1.211548	4095.000000	0	1.98454362	0.65316333	2.13703185	0.92724351	0.59966575	0.17315469	2.37054046	0.90453648	0.75385730	1.18024615	1.14667317	0.18139658	0.58570783	0.22609493	0.81416520	0.35703302	2.25409276	1.40940210	1.32647150	1.65977479	1.70187255	1.10837708	2.13794177	4.04610758	0.87157050	2.88692082	0.55120348	2.64198890	1.89694046	8.61178626	0.84192021	1.30944253
652.900000	0	0	0	30.3	1.214600	4095.000000	0	1.98480178	0.65316665	2.13710167	0.92720131	0.59965852	0.17316174	2.37026093	0.90453779	0.75384901	1.18024863	1.14661088	0.18140012	0.58570319	0.22608900	0.81417975	0.35703107	2.25408362	1.40932649	1.32641719	1.65973925	1.70183830	1.10843707	2.13802590	4.04556399	0.87155591	2.88695866	0.55116708	2.64198890	1.89699823	8.61251593	0.84191870	1.30940679
653.400000	0	0	0	30.3	1.212769	4095.000000	0	1.98462524	0.65316975	2.13691922	0.92727165	0.59967129	0.17316771	2.37049179	0.90453099	0.75388336	1.18022073	1.14665494	0.18139257	0.58570888	0.22609365	0.81420269	0.35704262	2.25417607	1.40935299	1.32647150	1.65977924	1.70188411	1.10841361	2.13793259	4.04559882	0.87156461	2.88694675	0.55116071	2.64202509	1.89704099	8.61138198	0.84190815	1.30944554
654.000000	0	0	0	30.3	1.212158	4095.000000	0	1.98472015	0.65315935	2.13707925	0.92725679	0.59968151	0.17316740	2.37039107	0.90451869	0.75389781	1.18026475	1.14666466	0.18140275	0.58568612	0.22609525	0.81417728	0.35704173	2.25416478	1.40928092	1.32649072	1.65974006	1.70178630	1.10843469	2.13821456	4.04548801	0.87155744	2.88695095	0.55117551	2.64187525	1.89690270	8.61124933	0.84193176	1.30945222
654.600000	0	0	0	30.3	1.213379	4095.000000	0	1.98467649	0.65316731	2.13701350	0.92721750	0.59967023	0.17316618	2.37045444	0.90452837	0.75388336	1.18029885	1.14663914	0.18140737	0.58568275	0.22609172	0.81420738	0.35703711	2.25410136	1.40941517	1.32640437	1.65974329	1.70180858	1.10847776	2.13817122	4.04551650	0.87158152	2.88716536	0.55114508	2.64208160	1.89679216	8.61214318	0.84189609	1.30944187
655.100000	0	0	0	30.3	1.212158	4095.000000	0	1.98478327	0.65317815	2.13704051	0.92722360	0.59969024	0.17316373	2.37054498	0.90450587	0.75390066	1.18033915	1.14661786	0.18140429	0.58569666	0.22609925	0.81421552	0.35705115	2.25420832	1.40933603	1.32640842	1.65984386	1.70188741	1.10844539	2.13815082	4.04570648	0.87157307	2.88710650	0.55117818	2.64207716	1.89683628	8.61176731	0.84191091	1.30946258
655.700000	0	0	0	30.3	1.213379	4095.000000	0	1.98466700	0.65318367	2.13700178	0.92724909	0.59969663	0.17316664	2.37043860	0.90447657	0.75386915	1.18032055	1.14664612	0.18140305	0.58568296	0.22610005	0.81417704	0.35704297	2.25420993	1.40931236	1.32643608	1.65984507	1.70182633	1.10842430	2.13808403	4.04561254	0.87154592	2.88693974	0.55119813	2.64211779	1.89688678	8.61142620	0.84191594	1.30942416
656.300000	0	0	0	30.3	1.211548	4095.000000	0	1.98483785	0.65316311	2.13698598	0.92725997	0.59969663	0.17317476	2.37052970	0.90453386	0.75389260	1.18031187	1.14659173	0.18141107	0.58569097	0.22609461	0.81420442	0.35702947	2.25425078	1.40946146	1.32641314	1.65978004	1.70185852	1.10839579	2.13803916	4.04541835	0.87154822	2.88704064	0.55120162	2.64203970	1.89692453	8.61099352	0.84191292	1.30946625
656.800000	0	0	0	30.3	1.214600	4095.000000	0	1.98476239	0.65314918	2.13715519	0.92723635	0.59969024	0.17317185	2.37051839	0.90451424	0.75388549	1.18028242	1.14660753	0.18140614	0.58568633	0.22609669	0.81418986	0.35703657	2.25418144	1.40945369	1.32649140	1.65988627	1.70186347	1.10843202	2.13802386	4.04562837	0.87155130	2.88712332	0.55120533	2.64207017	1.89689497	8.60999251	0.84189735	1.30950100
657.300000	0	0	0	30.3	1.213379	4095.000000	0	1.98477283	0.65318124	2.13705377	0.92726687	0.59968747	0.17317353	2.37045388	0.90450090	0.75387128	1.18031621	1.14669809	0.18141123	0.58568232	0.22609925	0.81421354	0.35703693	2.25433141	1.40944697	1.32646644	1.65980024	1.70187957	1.10844301	2.13803406	4.04584475	0.87158408	2.88679471	0.55121458	2.64198826	1.89691407	8.61066509	0.84195136	1.30941581
657.900000	0	0	0	30.3	1.211548	4095.000000	0	1.98488578	0.65317218	2.13693400	0.92725041	0.59971877	0.17317077	2.37055064	0.90459168	0.75385896	1.18033264	1.14662637	0.18140645	0.58570003	0.22609509	0.81420022	0.35703853	2.25430292	1.40943461	1.32641719	1.65992383	1.70182798	1.10841034	2.13817632	4.04555766	0.87157665	2.88708058	0.55119237	2.64204668	1.89699596	8.61000198	0.84196417	1.30938574
658.500000	0	0	0	30.3	1.213989	4095.000000	0	1.98475147	0.65318191	2.13702726	0.92719653	0.59969748	0.17317338	2.37053536	0.90458593	0.75384380	1.18030133	1.14666527	0.18140429	0.58567937	0.22609701	0.81419307	0.35703693	2.25435506	1.40945121	1.32649106	1.65978287	1.70193735	1.10840678	2.13800397	4.04575081	0.87159688	2.88698668	0.55121211	2.64228162	1.89702325	8.61014091	0.84194106	1.30945590
659.000000	0	0	0	30.3	1.213379	4095.000000	0	1.98480700	0.65317925	2.13706905	0.92720104	0.59969769	0.17317706	2.37059252	0.90457677	0.75387081	1.18028335	1.14663914	0.18141277	0.58569392	0.22609140	0.81417161	0.35703995	2.25422068	1.40940917	1.32655650	1.65986284	1.70191630	1.10843202	2.13818448	4.04584475	0.87157153	2.88705045	0.55124111	2.64222701	1.89707056	8.61015038	0.84194332	1.30938842
659.600000	0	0	0	30.3	1.211548	4095.000000	0	1.98480890	0.65317903	2.13719393	0.92721830	0.59971302	0.17317751	2.37062251	0.90453099	0.75390634	1.18028645	1.14665615	0.18140969	0.58568865	0.22610037	0.81421428	0.35703515	2.25433033	1.40940493	1.32655313	1.65986648	1.70182262	1.10842341	2.13814878	4.04548695	0.87162454	2.88689280	0.55119916	2.64218383	1.89704691	8.61034931	0.84192950	1.30946826
660.200000	0	0	0	30.3	1.212158	4095.000000	0	1.98463805	0.65317660	2.13713123	0.92721723	0.59966916	0.17318073	2.37074022	0.90449593	0.75388739	1.18027312	1.14662030	0.18140444	0.58569982	0.22609909	0.81420244	0.35703960	2.25426207	1.40940669	1.32652681	1.65985638	1.70185522	1.10837114	2.13809422	4.04543840	0.87157716	2.88714154	0.55116831	2.64217431	1.89707238	8.61034300	0.84189308	1.30942483
660.700000	0	0	0	30.3	1.212158	4095.000000	0	1.98474862	0.65318633	2.13720718	0.92724245	0.59968832	0.17318226	2.37070004	0.90447134	0.75388076	1.18030350	1.14665008	0.18140953	0.58568696	0.22610149	0.81418641	0.35704386	2.25427282	1.40944450	1.32655481	1.65979256	1.70181849	1.10839935	2.13820131	4.04578880	0.87157844	2.88729079	0.55123761	2.64229115	1.89683128	8.60940840	0.84186570	1.30948362
661.300000	0	0	0	30.3	1.213379	4095.000000	0	1.98475242	0.65318257	2.13711340	0.92723130	0.59967874	0.17318517	2.37055347	0.90448834	0.75394141	1.18032613	1.14666709	0.18141154	0.58569118	0.22610149	0.81421108	0.35703498	2.25415134	1.40944521	1.32658686	1.65981033	1.70187049	1.10840678	2.13801264	4.04547956	0.87158280	2.88709109	0.55120491	2.64221812	1.89702507	8.61084194	0.84192548	1.30942015
661.900000	0	0	0	30.3	1.212158	4095.000000	0	1.98463948	0.65318036	2.13708689	0.92721113	0.59967832	0.17318150	2.37055291	0.90450064	0.75394710	1.18031528	1.14662303	0.18140861	0.58568717	0.22609269	0.81422612	0.35705453	2.25411856	1.40940634	1.32659934	1.65981639	1.70187709	1.10842549	2.13817836	4.04557666	0.87157102	2.88707917	0.55116687	2.64229686	1.89698686	8.61149884	0.84194256	1.30942750
662.400000	0	0	0	30.3	1.212769	4095.000000	0	1.98472727	0.65319783	2.13704204	0.92720768	0.59969790	0.17318088	2.37057498	0.90452392	0.75393975	1.18030350	1.14663762	0.18141015	0.58568211	0.22609717	0.81421256	0.35704333	2.25446848	1.40944450	1.32662329	1.65989596	1.70189154	1.10845489	2.13786784	4.04563682	0.87157383	2.88713103	0.55118846	2.64228543	1.89706647	8.61202631	0.84194558	1.30946659
662.900000	0	0	0	30.3	1.212769	4095.000000	0	1.98464137	0.65319495	2.13707568	0.92720768	0.59971047	0.17318671	2.37052405	0.90452261	0.75390563	1.18029048	1.14658717	0.18140583	0.58569582	0.22609733	0.81421379	0.35703391	2.25431421	1.40943037	1.32658112	1.65987213	1.70182592	1.10841688	2.13806924	4.04553022	0.87158613	2.88701962	0.55121437	2.64230956	1.89689269	8.61419044	0.84193478	1.30945957
663.500000	0	0	0	30.3	1.212158	4095.000000	0	1.98463758	0.65319495	2.13693910	0.92718432	0.59971281	0.17318410	2.37049406	0.90451712	0.75387152	1.18031714	1.14670325	0.18140599	0.58569982	0.22609413	0.81421650	0.35703373	2.25424702	1.40949220	1.32656426	1.65991616	1.70179827	1.10836936	2.13804527	4.04569592	0.87158459	2.88725435	0.55114528	2.64233623	1.89699414	8.61197893	0.84196316	1.30946826
664.000000	0	0	0	30.3	1.210938	4095.000000	0	1.98471825	0.65320402	2.13701911	0.92716176	0.59971728	0.17318778	2.37045218	0.90453831	0.75386062	1.18025421	1.14663519	0.18140861	0.58570214	0.22609893	0.81421157	0.35703195	2.25440398	1.40951199	1.32653592	1.65982205	1.70187709	1.10842875	2.13821252	4.04555027	0.87157511	2.88730131	0.55116235	2.64220479	1.89703144	8.61193787	0.84198301	1.30948429
664.600000	0	0	0	30.3	1.213379	4095.000000	0	1.98465087	0.65322215	2.13694011	0.92721007	0.59971898	0.17319207	2.37055517	0.90459456	0.75386938	1.18023561	1.14660024	0.18140475	0.58568190	0.22609893	0.81422489	0.35703995	2.25423573	1.40944945	1.32656257	1.65990970	1.70184820	1.10839876	2.13827831	4.04579936	0.87158536	2.88731112	0.55120286	2.64209303	1.89697867	8.61204526	0.84199884	1.30943385
665.200000	0	0	0	30.3	1.213379	4095.000000	0	1.98473391	0.65320733	2.13696662	0.92721113	0.59973218	0.17319237	2.37055743	0.90457311	0.75385446	1.18023251	1.14662151	0.18140907	0.58569940	0.22610021	0.81421774	0.35703657	2.25431905	1.40948089	1.32653154	1.65994928	1.70184738	1.10839995	2.13794636	4.04560410	0.87159868	2.88737629	0.55122013	2.64237052	1.89709604	8.61203579	0.84198929	1.30944420
665.700000	0	0	0	30.3	1.212769	4095.000000	0	1.98468551	0.65320866	2.13704051	0.92717874	0.59974432	0.17319314	2.37056139	0.90456892	0.75388123	1.18024243	1.14659507	0.18140799	0.58569982	0.22610117	0.81421922	0.35704155	2.25405352	1.40942224	1.32649679	1.65991858	1.70184119	1.10841094	2.13828341	4.04571387	0.87156282	2.88749612	0.55117243	2.64229496	1.89701552	8.61029563	0.84199733	1.30949298
666.300000	0	0	0	30.3	1.213379	4095.000000	0	1.98479751	0.65320623	2.13682953	0.92720900	0.59972175	0.17320478	2.37064628	0.90451189	0.75391227	1.18025297	1.14662546	0.18141138	0.58569455	0.22609861	0.81423377	0.35703711	2.25406427	1.40951305	1.32648735	1.65990606	1.70177268	1.10842519	2.13826811	4.04578986	0.87156487	2.88756340	0.55116338	2.64233052	1.89704008	8.60930737	0.84199859	1.30946993
666.900000	0	0	0	30.3	1.213379	4095.000000	0	1.98478944	0.65322038	2.13705377	0.92723422	0.59972154	0.17320585	2.37056309	0.90451450	0.75393241	1.18025669	1.14663944	0.18140876	0.58569371	0.22609573	0.81421354	0.35704511	2.25411211	1.40947241	1.32654065	1.65988142	1.70173100	1.10845489	2.13816510	4.04571387	0.87152978	2.88734475	0.55118415	2.64237370	1.89715382	8.61204210	0.84197849	1.30945857
667.400000	0	0	0	30.3	1.212769	4095.000000	0	1.98469737	0.65321374	2.13695286	0.92722122	0.59972793	0.17320080	2.37066495	0.90449567	0.75395089	1.18022879	1.14672726	0.18141030	0.58569139	0.22609813	0.81422982	0.35704493	2.25418091	1.40953319	1.32646981	1.65986405	1.70173100	1.10841539	2.13828035	4.04585741	0.87153772	2.88721932	0.55117716	2.64232417	1.89700187	8.61138514	0.84198025	1.30948296
667.900000	0	0	0	30.3	1.212158	4095.000000	0	1.98471351	0.65321640	2.13701248	0.92725201	0.59972558	0.17319268	2.37067740	0.90451948	0.75392056	1.18024832	1.14665980	0.18141539	0.58569624	0.22609269	0.81422662	0.35703889	2.25421584	1.40961587	1.32644856	1.65987981	1.70179785	1.10836787	2.13826505	4.04597563	0.87152773	2.88732513	0.55118661	2.64239148	1.89709377	8.61142304	0.84198753	1.30945723
668.500000	0	0	0	30.3	1.212769	4095.000000	0	1.98467791	0.65320866	2.13690852	0.92723528	0.59975007	0.17319865	2.37061063	0.90453831	0.75393714	1.18028180	1.14670143	0.18140830	0.58570593	0.22609541	0.81421083	0.35704582	2.25426744	1.40954944	1.32649511	1.65993716	1.70180033	1.10841361	2.13836143	4.04601785	0.87157588	2.88746459	0.55116646	2.64235274	1.89701870	8.61102826	0.84198226	1.30947694
669.100000	0	0	0	30.3	1.211548	4095.000000	0	1.98471303	0.65320512	2.13684634	0.92722493	0.59976199	0.17319881	2.37050707	0.90454014	0.75387460	1.18026475	1.14664278	0.18140861	0.58570825	0.22609861	0.81422464	0.35703764	2.25419058	1.40965721	1.32652108	1.65999977	1.70182509	1.10844093	2.13829717	4.04614875	0.87156999	2.88736578	0.55119402	2.64256295	1.89702507	8.61170729	0.84198025	1.30949899
669.600000	0	0	0	30.3	1.212158	4095.000000	0	1.98462571	0.65321043	2.13696458	0.92724351	0.59977157	0.17320095	2.37052688	0.90459090	0.75389473	1.18026351	1.14657532	0.18141431	0.58571753	0.22609429	0.81421083	0.35704315	2.25421101	1.40959926	1.32650354	1.66005471	1.70189278	1.10841985	2.13843333	4.04587113	0.87159740	2.88726417	0.55115001	2.64242387	1.89708239	8.61044089	0.84200009	1.30947427
670.200000	0	0	0	30.3	1.213989	4095.000000	0	1.98466368	0.65320888	2.13709709	0.92720157	0.59976221	0.17319421	2.37038881	0.90455479	0.75386465	1.18028800	1.14659902	0.18141000	0.58569919	0.22609797	0.81420294	0.35704439	2.25419757	1.40969679	1.32648263	1.65999896	1.70187214	1.10841628	2.13820182	4.04608224	0.87154669	2.88734125	0.55115495	2.64241180	1.89703690	8.61071562	0.84203778	1.30944587
670.700000	0	0	0	30.3	1.213989	4095.000000	0	1.98465846	0.65319937	2.13710575	0.92726847	0.59977221	0.17320126	2.37043860	0.90456474	0.75390777	1.18030908	1.14666861	0.18141169	0.58571099	0.22609893	0.81422094	0.35703640	2.25411050	1.40960173	1.32656662	1.65988869	1.70191341	1.10837470	2.13814878	4.04568220	0.87158331	2.88739661	0.55120759	2.64230639	1.89709422	8.60992304	0.84199683	1.30949799
671.300000	0	0	0	30.3	1.213379	4095.000000	0	1.98461955	0.65322193	2.13711747	0.92723130	0.59979989	0.17320218	2.37068250	0.90455035	0.75391511	1.18028335	1.14666831	0.18140676	0.58570024	0.22610085	0.81421626	0.35702804	2.25423143	1.40957806	1.32649882	1.65997190	1.70186017	1.10838213	2.13821354	4.04610969	0.87157896	2.88743866	0.55118106	2.64251532	1.89731261	8.61142935	0.84202195	1.30950133
671.900000	0	0	0	30.3	1.211548	4095.000000	0	1.98461812	0.65322325	2.13699821	0.92724484	0.59976327	0.17320172	2.37054725	0.90452732	0.75390113	1.18029327	1.14657836	0.18140953	0.58570551	0.22609941	0.81423056	0.35703604	2.25432335	1.40958901	1.32658753	1.66004138	1.70188040	1.10842668	2.13831706	4.04582997	0.87158177	2.88761176	0.55122260	2.64251913	1.89710196	8.61201999	0.84201366	1.30949766
672.400000	0	0	0	30.3	1.213379	4095.000000	0	1.98458111	0.65321374	2.13703287	0.92724962	0.59975944	0.17321275	2.37066552	0.90451503	0.75390848	1.18028614	1.14661422	0.18140845	0.58568043	0.22609781	0.81420540	0.35703764	2.25429916	1.40956145	1.32652277	1.66004501	1.70188246	1.10838391	2.13822119	4.04563049	0.87158613	2.88733634	0.55118559	2.64228607	1.89716565	8.61094299	0.84201893	1.30949732
673.000000	0	0	0	30.3	1.212158	4095.000000	0	1.98466225	0.65321839	2.13704204	0.92724219	0.59975092	0.17320524	2.37065533	0.90453256	0.75387768	1.18027343	1.14664764	0.18141077	0.58569856	0.22609237	0.81422094	0.35704351	2.25425132	1.40961940	1.32646576	1.66002724	1.70194354	1.10837559	2.13820386	4.04589647	0.87154592	2.88712963	0.55119217	2.64240418	1.89713244	8.61061772	0.84200361	1.30951236
673.500000	0	0	0	30.3	1.210938	4095.000000	0	1.98476191	0.65320976	2.13698904	0.92721936	0.59975624	0.17320264	2.37047878	0.90448756	0.75387957	1.18030691	1.14659994	0.18141570	0.58569582	0.22609749	0.81420121	0.35705133	2.25429701	1.40958795	1.32651062	1.65997190	1.70189030	1.10841598	2.13832675	4.04578880	0.87156948	2.88736437	0.55118332	2.64235909	1.89722115	8.61129671	0.84196342	1.30945256
674.100000	0	0	0	30.3	1.213379	4095.000000	0	1.98460673	0.65322568	2.13694317	0.92724006	0.59975071	0.17320693	2.37040805	0.90451189	0.75390018	1.18035000	1.14661938	0.18141123	0.58571205	0.22609845	0.81420787	0.35704635	2.25427981	1.40960315	1.32650287	1.66001270	1.70183170	1.10838361	2.13821150	4.04593869	0.87158049	2.88775053	0.55115474	2.64239720	1.89722024	8.60995777	0.84200813	1.30944988
674.600000	0	0	0	30.3	1.212769	4095.000000	0	1.98461955	0.65322148	2.13706905	0.92722785	0.59977221	0.17320585	2.37041370	0.90450273	0.75392601	1.18032830	1.14667439	0.18141046	0.58570404	0.22609509	0.81422563	0.35704048	2.25425508	1.40962223	1.32643304	1.66005551	1.70179744	1.10842460	2.13815184	4.04619414	0.87161251	2.88747860	0.55119032	2.64244736	1.89725710	8.61094615	0.84199105	1.30949398
675.200000	0	0	0	30.3	1.212769	4095.000000	0	1.98472015	0.65321374	2.13692635	0.92728891	0.59975667	0.17320662	2.37054781	0.90452497	0.75388763	1.18033326	1.14673790	0.18141323	0.58570003	0.22609973	0.81421305	0.35705541	2.25428303	1.40971693	1.32645834	1.66010116	1.70178712	1.10838658	2.13804476	4.04625536	0.87159483	2.88756691	0.55118846	2.64247594	1.89721569	8.61106932	0.84201341	1.30948529
675.700000	0	0	0	30.3	1.213379	4095.000000	0	1.98476571	0.65322458	2.13695642	0.92725360	0.59975986	0.17321121	2.37052574	0.90453256	0.75389284	1.18032954	1.14665220	0.18141015	0.58570319	0.22609204	0.81420713	0.35704208	2.25425078	1.40970032	1.32647554	1.66001795	1.70186306	1.10839965	2.13813757	4.04637465	0.87160380	2.88774002	0.55118826	2.64250833	1.89720205	8.61198525	0.84203677	1.30947962
676.300000	0	0	0	30.3	1.214600	4095.000000	0	1.98465229	0.65321905	2.13699668	0.92726767	0.59981608	0.17321443	2.37057894	0.90459822	0.75388502	1.18033512	1.14665433	0.18141354	0.58569856	0.22609957	0.81422440	0.35704137	2.25428464	1.40969608	1.32644080	1.65987900	1.70186389	1.10841658	2.13819876	4.04614875	0.87162583	2.88789492	0.55116749	2.64241561	1.89714882	8.61104405	0.84202446	1.30951971
676.900000	0	0	0	30.4	1.213989	4095.000000	0	1.98470449	0.65320932	2.13697018	0.92726608	0.59980245	0.17321030	2.37036108	0.90457860	0.75386014	1.18031931	1.14662455	0.18141385	0.58568359	0.22609717	0.81423895	0.35704155	2.25434807	1.40967771	1.32653761	1.65990202	1.70188659	1.10841895	2.13833695	4.04596719	0.87158536	2.88784305	0.55119052	2.64238386	1.89723207	8.61099668	0.84207094	1.30948730
677.400000	0	0	0	30.4	1.213379	4095.000000	0	1.98469452	0.65319097	2.13703848	0.92720688	0.59980543	0.17321750	2.37048896	0.90458122	0.75389118	1.18031931	1.14672149	0.18141555	0.58570277	0.22609701	0.81421700	0.35704795	2.25420509	1.40962576	1.32652277	1.65982609	1.70187379	1.10841539	2.13832369	4.04599569	0.87159432	2.88786478	0.55119875	2.64237687	1.89714973	8.61025774	0.84202898	1.30944187
678.000000	0	0	0	30.4	1.212769	4095.000000	0	1.98476286	0.65320910	2.13693094	0.92728041	0.59978925	0.17322224	2.37055234	0.90460817	0.75394094	1.18027994	1.14671176	0.18141848	0.58570087	0.22609381	0.81420787	0.35705310	2.25411856	1.40956958	1.32650691	1.65985557	1.70193570	1.10840143	2.13833899	4.04602841	0.87158459	2.88772950	0.55118188	2.64251659	1.89720614	8.61151147	0.84204431	1.30946224
678.500000	0	0	0	30.4	1.212769	4095.000000	0	1.98468930	0.65322148	2.13700025	0.92724564	0.59980756	0.17322561	2.37038711	0.90454930	0.75393928	1.18032892	1.14674155	0.18141447	0.58569244	0.22609461	0.81420713	0.35703515	2.25426422	1.40959749	1.32649443	1.65989071	1.70184408	1.10835065	2.13830788	4.04616247	0.87154899	2.88767484	0.55119710	2.64233814	1.89713289	8.61097773	0.84199532	1.30944086
679.100000	0	0	0	30.4	1.213379	4095.000000	0	1.98468551	0.65319053	2.13697426	0.92725519	0.59977136	0.17322163	2.37067684	0.90452183	0.75394449	1.18035930	1.14668806	0.18142064	0.58568506	0.22610245	0.81419134	0.35704280	2.25427927	1.40963919	1.32654267	1.66001795	1.70182385	1.10839074	2.13834256	4.04603896	0.87154464	2.88777296	0.55118723	2.64245816	1.89711060	8.61036510	0.84204481	1.30943184
679.600000	0	0	0	30.4	1.213379	4095.000000	0	1.98457779	0.65323939	2.13695438	0.92723927	0.59979713	0.17322148	2.37058969	0.90451189	0.75394046	1.18039061	1.14671906	0.18141401	0.58569750	0.22610021	0.81421774	0.35704013	2.25423251	1.40957735	1.32656190	1.65988627	1.70182262	1.10841688	2.13823598	4.04567798	0.87154617	2.88745688	0.55116358	2.64237878	1.89707420	8.61053878	0.84203803	1.30944487
680.200000	0	0	0	30.3	1.212769	4095.000000	0	1.98447671	0.65323608	2.13710881	0.92727988	0.59977647	0.17322270	2.37068306	0.90453334	0.75396842	1.18040177	1.14667591	0.18142311	0.58569497	0.22609909	0.81424660	0.35704439	2.25420187	1.40964131	1.32647015	1.66006198	1.70177639	1.10840915	2.13831553	4.04591230	0.87155232	2.88746038	0.55119093	2.64262201	1.89700051	8.61056720	0.84205235	1.30943151
680.800000	0	0	0	30.3	1.213989	4095.000000	0	1.98457019	0.65322834	2.13715417	0.92730085	0.59978712	0.17322102	2.37060666	0.90455139	0.75394804	1.18034287	1.14668046	0.18141431	0.58569582	0.22609701	0.81421009	0.35704439	2.25427766	1.40967135	1.32649781	1.65988788	1.70179455	1.10840945	2.13826964	4.04598196	0.87154976	2.88775614	0.55114467	2.64244990	1.89707511	8.61000198	0.84203150	1.30944587
681.300000	0	0	0	30.4	1.211548	4095.000000	0	1.98463046	0.65320976	2.13712359	0.92725015	0.59980586	0.17322546	2.37058799	0.90455636	0.75393004	1.18041572	1.14672027	0.18141570	0.58569856	0.22609573	0.81423007	0.35704671	2.25420241	1.40969432	1.32649781	1.65988142	1.70187998	1.10838242	2.13834103	4.04617514	0.87159304	2.88753887	0.55120450	2.64254770	1.89708603	8.60828142	0.84206868	1.30953474
681.900000	0	0	0	30.4	1.210327	4095.000000	0	1.98465941	0.65321596	2.13707007	0.92723236	0.59980096	0.17321949	2.37060893	0.90457729	0.75394710	1.18040890	1.14668381	0.18141416	0.58570214	0.22609877	0.81423525	0.35704404	2.25437979	1.40966499	1.32651973	1.66008015	1.70187462	1.10842608	2.13824006	4.04610019	0.87158843	2.88719830	0.55115248	2.64251976	1.89708558	8.60987884	0.84205360	1.30943452
682.400000	0	0	0	30.4	1.213379	4095.000000	0	1.98465893	0.65322281	2.13708129	0.92727377	0.59979755	0.17322653	2.37064005	0.90457337	0.75390753	1.18037046	1.14667560	0.18141925	0.58570235	0.22610325	0.81423624	0.35704653	2.25421208	1.40972895	1.32650185	1.66008379	1.70185811	1.10841153	2.13825791	4.04580569	0.87158869	2.88746739	0.55115186	2.64263027	1.89717702	8.61077878	0.84203024	1.30938507
683.000000	0	0	0	30.4	1.212158	4095.000000	0	1.98470069	0.65321463	2.13705682	0.92727165	0.59979755	0.17322224	2.37066835	0.90457442	0.75390895	1.18035744	1.14670477	0.18141478	0.58569455	0.22610053	0.81420269	0.35703960	2.25418413	1.40966181	1.32657134	1.65994847	1.70193735	1.10840143	2.13826760	4.04598830	0.87158587	2.88774422	0.55119340	2.64255977	1.89708421	8.61105037	0.84204230	1.30938040
683.500000	0	0	0	30.4	1.212769	4095.000000	0	1.98466605	0.65321352	2.13711442	0.92727802	0.59980862	0.17323006	2.37058063	0.90460555	0.75393027	1.18032706	1.14667074	0.18141616	0.58570404	0.22609749	0.81421552	0.35703053	2.25417446	1.40965014	1.32652648	1.65990081	1.70185646	1.10842608	2.13842517	4.04617408	0.87155462	2.88764820	0.55119484	2.64248801	1.89708558	8.61091773	0.84205185	1.30940645
684.100000	0	0	0	30.4	1.212769	4095.000000	0	1.98474008	0.65321507	2.13705173	0.92729156	0.59979521	0.17323189	2.37063270	0.90457206	0.75397837	1.18034783	1.14667712	0.18141401	0.58570994	0.22610277	0.81424265	0.35704173	2.25423788	1.40958548	1.32655009	1.66009874	1.70188370	1.10842578	2.13819162	4.04601046	0.87158459	2.88740432	0.55116358	2.64251341	1.89723253	8.61087036	0.84206918	1.30939877
684.600000	0	0	0	30.4	1.213379	4095.000000	0	1.98466937	0.65323099	2.13703848	0.92727165	0.59981352	0.17323389	2.37041314	0.90456788	0.75396131	1.18033357	1.14662090	0.18141817	0.58571795	0.22610341	0.81423772	0.35704404	2.25426099	1.40965332	1.32658956	1.66001068	1.70192002	1.10843232	2.13842364	4.04601469	0.87158459	2.88744146	0.55113973	2.64250770	1.89710696	8.61070930	0.84208953	1.30946158
685.200000	0	0	0	30.3	1.213379	4095.000000	0	1.98461860	0.65322613	2.13709760	0.92729899	0.59977924	0.17323557	2.37048613	0.90451320	0.75400112	1.18032985	1.14664278	0.18142804	0.58572680	0.22610229	0.81421601	0.35704315	2.25433840	1.40971304	1.32658011	1.65999169	1.70195262	1.10838866	2.13832267	4.04597352	0.87154515	2.88753887	0.55116194	2.64261248	1.89696730	8.61174520	0.84208576	1.30944287
685.800000	0	0	0	30.4	1.213989	4095.000000	0	1.98455643	0.65324580	2.13716691	0.92725917	0.59977626	0.17323756	2.37041823	0.90451503	0.75397861	1.18034411	1.14668016	0.18141663	0.58571205	0.22609941	0.81421182	0.35704386	2.25444107	1.40971693	1.32655414	1.66000987	1.70191713	1.10839519	2.13841395	4.04568853	0.87160406	2.88758373	0.55119361	2.64267091	1.89707875	8.61245907	0.84203175	1.30942416
686.300000	0	0	0	30.4	1.212158	4095.000000	0	1.98462856	0.65325067	2.13693604	0.92724590	0.59979883	0.17323572	2.37060497	0.90451346	0.75399330	1.18037294	1.14674428	0.18141817	0.58569792	0.22609749	0.81422316	0.35704813	2.25420133	1.40973778	1.32649207	1.65998765	1.70185151	1.10843410	2.13849555	4.04615191	0.87159791	2.88744356	0.55120800	2.64232734	1.89710059	8.60866968	0.84207898	1.30937606
686.900000	0	0	0	30.4	1.210938	4095.000000	0	1.98467175	0.65325553	2.13697171	0.92724059	0.59979180	0.17324139	2.37050367	0.90453491	0.75399140	1.18038658	1.14671298	0.18142542	0.58569603	0.22610037	0.81418049	0.35704599	2.25423036	1.40963672	1.32652513	1.66003007	1.70188617	1.10838539	2.13847719	4.04608013	0.87162608	2.88758513	0.55118949	2.64266837	1.89707921	8.61167887	0.84207898	1.30939610
687.400000	0	0	0	30.4	1.215210	4095.000000	0	1.98463473	0.65324359	2.13686163	0.92725307	0.59981608	0.17323894	2.37051443	0.90455558	0.75400633	1.18041572	1.14671116	0.18142095	0.58571479	0.22609957	0.81419603	0.35704493	2.25434861	1.40976004	1.32652850	1.66008056	1.70189691	1.10843499	2.13849555	4.04620786	0.87162326	2.88745127	0.55117325	2.64266964	1.89713471	8.61018196	0.84206993	1.30940311
688.000000	0	0	0	30.4	1.212158	4095.000000	0	1.98459819	0.65323784	2.13705020	0.92727802	0.59983247	0.17323465	2.37061515	0.90459038	0.75394710	1.18041541	1.14670325	0.18142110	0.58570193	0.22609989	0.81418888	0.35704386	2.25405084	1.40972117	1.32655279	1.65991212	1.70188411	1.10840707	2.13858990	4.04619730	0.87162634	2.88748351	0.55117448	2.64271029	1.89714973	8.61119564	0.84206039	1.30941380
688.500000	0	0	0	30.4	1.213379	4095.000000	0	1.98470971	0.65324934	2.13703848	0.92727271	0.59980330	0.17323802	2.37056592	0.90455322	0.75398027	1.18036178	1.14657198	0.18141493	0.58571774	0.22610117	0.81419184	0.35704386	2.25415887	1.40966887	1.32655582	1.66003047	1.70189237	1.10843707	2.13861795	4.04600307	0.87160559	2.88769446	0.55119093	2.64267409	1.89717429	8.61154305	0.84210486	1.30941247
689.100000	0	0	0	30.4	1.211548	4095.000000	0	1.98478374	0.65324094	2.13711340	0.92724537	0.59985121	0.17324047	2.37055574	0.90464715	0.75394378	1.18035372	1.14660237	0.18141647	0.58570509	0.22609973	0.81423476	0.35706537	2.25419972	1.40968159	1.32652142	1.65992141	1.70192910	1.10840678	2.13842517	4.04611813	0.87158433	2.88761176	0.55118785	2.64266393	1.89715427	8.61157148	0.84207019	1.30942349
689.700000	0	0	0	30.4	1.215210	4095.000000	0	1.98476713	0.65323718	2.13699872	0.92726926	0.59983588	0.17324338	2.37052178	0.90464610	0.75395065	1.18039371	1.14659690	0.18141308	0.58570109	0.22610085	0.81419258	0.35703960	2.25419112	1.40967135	1.32647824	1.66003370	1.70191011	1.10841123	2.13838999	4.04582786	0.87162762	2.88773511	0.55121458	2.64272871	1.89719431	8.61154305	0.84206340	1.30938140
690.200000	0	0	0	30.4	1.211548	4095.000000	0	1.98467127	0.65324846	2.13702166	0.92730404	0.59984802	0.17324629	2.37051160	0.90459378	0.75396463	1.18042378	1.14660328	0.18142079	0.58569223	0.22610469	0.81419529	0.35703924	2.25405944	1.40969290	1.32652749	1.65988708	1.70184903	1.10841361	2.13851340	4.04607696	0.87161456	2.88754869	0.55121088	2.64279349	1.89719295	8.61172309	0.84207119	1.30938574
690.800000	0	0	0	30.4	1.213379	4095.000000	0	1.98484544	0.65324028	2.13696305	0.92731678	0.59983780	0.17324262	2.37059422	0.90458253	0.75399496	1.18038813	1.14659629	0.18141724	0.58570509	0.22610405	0.81420170	0.35703960	2.25411372	1.40975262	1.32651164	1.65987011	1.70191135	1.10842727	2.13843435	4.04614980	0.87160790	2.88739311	0.55123740	2.64291163	1.89729577	8.61046931	0.84206541	1.30938541
691.300000	0	0	0	30.4	1.213379	4095.000000	0	1.98471256	0.65324470	2.13696101	0.92728174	0.59983907	0.17324844	2.37065081	0.90452602	0.75398216	1.18040890	1.14664369	0.18141724	0.58571205	0.22609733	0.81421724	0.35704582	2.25418037	1.40969997	1.32658247	1.65993999	1.70186678	1.10842786	2.13840733	4.04607380	0.87158433	2.88765381	0.55121026	2.64286018	1.89726938	8.61086089	0.84210511	1.30930858
691.900000	0	0	0	30.4	1.212769	4095.000000	0	1.98482835	0.65325354	2.13702370	0.92724962	0.59986186	0.17325181	2.37052914	0.90456107	0.75398003	1.18039123	1.14669080	0.18142295	0.58571141	0.22609893	0.81421601	0.35705310	2.25426153	1.40979362	1.32654604	1.65992585	1.70181477	1.10847895	2.13851340	4.04626381	0.87162454	2.88748071	0.55123453	2.64287987	1.89735629	8.61041563	0.84209732	1.30936470
692.400000	0	0	0	30.4	1.212158	4095.000000	0	1.98471920	0.65324956	2.13695438	0.92728652	0.59984866	0.17324660	2.37045727	0.90450273	0.75394875	1.18039495	1.14671116	0.18142511	0.58570509	0.22609637	0.81420960	0.35705115	2.25429647	1.40974662	1.32655448	1.65998765	1.70194850	1.10845697	2.13854043	4.04631448	0.87161430	2.88764610	0.55122589	2.64271537	1.89721933	8.61173256	0.84210159	1.30935033
693.000000	0	0	0	30.4	1.212769	4095.000000	0	1.98483500	0.65324006	2.13693349	0.92730696	0.59988869	0.17324568	2.37027281	0.90455009	0.75397126	1.18037852	1.14663093	0.18141694	0.58573018	0.22610261	0.81419874	0.35705737	2.25427712	1.40976923	1.32655481	1.65999533	1.70202114	1.10846202	2.13860010	4.04632609	0.87165323	2.88765732	0.55121931	2.64285129	1.89717338	8.61001461	0.84210737	1.30936837
693.600000	0	0	0	30.4	1.212769	4095.000000	0	1.98478754	0.65324116	2.13700484	0.92728147	0.59985696	0.17324568	2.37045954	0.90455113	0.75395752	1.18036240	1.14658292	0.18142434	0.58570467	0.22609701	0.81419011	0.35704617	2.25428841	1.40973531	1.32657303	1.66005471	1.70198812	1.10842460	2.13852717	4.04598091	0.87161532	2.88789842	0.55120019	2.64287098	1.89715928	8.61330888	0.84210033	1.30934198
694.100000	0	0	0	30.4	1.212769	4095.000000	0	1.98477947	0.65323608	2.13712155	0.92726448	0.59985568	0.17324920	2.37021171	0.90458619	0.75395752	1.18037697	1.14661817	0.18141987	0.58571415	0.22609973	0.81421132	0.35706270	2.25426099	1.40970492	1.32648330	1.65990929	1.70186884	1.10839638	2.13853635	4.04614558	0.87160867	2.88767764	0.55119792	2.64275602	1.89724481	8.61205474	0.84208551	1.30935468
694.700000	0	0	0	30.4	1.214600	4095.000000	0	1.98482029	0.65323232	2.13711849	0.92728891	0.59986803	0.17324507	2.37059422	0.90462753	0.75395231	1.18037325	1.14664035	0.18142187	0.58570657	0.22610085	0.81419307	0.35704866	2.25419811	1.40972082	1.32658247	1.66005067	1.70194808	1.10842103	2.13848076	4.04590385	0.87161840	2.88752205	0.55122651	2.64290337	1.89724436	8.61298663	0.84212043	1.30943452
695.200000	0	0	0	30.4	1.212158	4095.000000	0	1.98480795	0.65321220	2.13704204	0.92726953	0.59986697	0.17325549	2.37056649	0.90464977	0.75394757	1.18037542	1.14656925	0.18142665	0.58569012	0.22609909	0.81423081	0.35704653	2.25427336	1.40977241	1.32658416	1.65985840	1.70192951	1.10836104	2.13855522	4.04575397	0.87162147	2.88787739	0.55119710	2.64303232	1.89728394	8.61359640	0.84211591	1.30947627
695.800000	0	0	0	30.4	1.212158	4095.000000	0	1.98483215	0.65323475	2.13708893	0.92728970	0.59986228	0.17325610	2.37048896	0.90467410	0.75393975	1.18036426	1.14662060	0.18142002	0.58571057	0.22610517	0.81421132	0.35704653	2.25431636	1.40977807	1.32655515	1.65987052	1.70193488	1.10840737	2.13859296	4.04565687	0.87162198	2.88789492	0.55121335	2.64300437	1.89720842	8.61462969	0.84212068	1.30939242
696.300000	0	0	0	30.4	1.211548	4095.000000	0	1.98491853	0.65324381	2.13709352	0.92727085	0.59988315	0.17325717	2.37046350	0.90463564	0.75395776	1.18030846	1.14675826	0.18141802	0.58570298	0.22610117	0.81418814	0.35705293	2.25429969	1.40977701	1.32656966	1.66000341	1.70187503	1.10844063	2.13866131	4.04568642	0.87160892	2.88809118	0.55120841	2.64308441	1.89728030	8.61283499	0.84209732	1.30934966
696.900000	0	0	0	30.4	1.213989	4095.000000	0	1.98475195	0.65324381	2.13715723	0.92729740	0.59985483	0.17326590	2.37039447	0.90454459	0.75397363	1.18032737	1.14665038	0.18142511	0.58572427	0.22610501	0.81421650	0.35705133	2.25428249	1.40979079	1.32657438	1.65986163	1.70195840	1.10843113	2.13851952	4.04569276	0.87156589	2.88812833	0.55121890	2.64288559	1.89720933	8.61110721	0.84213274	1.30940946
697.400000	0	0	0	30.4	1.213379	4095.000000	0	1.98483547	0.65325177	2.13719342	0.92731014	0.59986505	0.17326284	2.37034920	0.90454145	0.75395018	1.18032303	1.14661999	0.18142372	0.58570804	0.22609845	0.81420639	0.35705666	2.25429378	1.40981058	1.32652749	1.65998846	1.70189938	1.10842846	2.13852615	4.04546584	0.87153644	2.88832672	0.55120286	2.64295038	1.89716610	8.61330573	0.84214154	1.30937873
698.000000	0	0	0	30.4	1.212769	4095.000000	0	1.98477852	0.65325244	2.13730810	0.92729714	0.59986484	0.17326376	2.37037636	0.90455139	0.75399685	1.18037263	1.14673729	0.18142295	0.58571795	0.22610053	0.81421650	0.35705204	2.25427712	1.40979892	1.32656426	1.66007369	1.70187751	1.10842103	2.13857562	4.04560516	0.87154156	2.88782202	0.55122692	2.64303486	1.89730942	8.61193155	0.84212269	1.30936637
698.600000	0	0	0	30.4	1.212769	4095.000000	0	1.98477662	0.65325332	2.13709811	0.92732474	0.59988826	0.17325962	2.37029884	0.90454250	0.75398382	1.18041262	1.14666831	0.18142527	0.58570045	0.22610277	0.81422538	0.35705275	2.25426261	1.40986924	1.32651366	1.66008702	1.70187833	1.10836520	2.13837673	4.04556716	0.87155565	2.88800356	0.55119566	2.64284113	1.89739223	8.61090194	0.84214480	1.30943084
699.100000	0	0	0	30.4	1.211548	4095.000000	0	1.98482646	0.65326769	2.13721227	0.92731466	0.59988805	0.17326299	2.37034637	0.90457023	0.75397458	1.18038968	1.14658353	0.18142897	0.58571458	0.22610245	0.81423106	0.35706519	2.25423842	1.40983390	1.32650658	1.66006884	1.70191135	1.10846499	2.13844149	4.04594291	0.87160815	2.88804632	0.55122383	2.64285637	1.89737358	8.61113880	0.84212621	1.30941748
699.700000	0	0	0	30.4	1.213379	4095.000000	0	1.98478564	0.65325575	2.13718628	0.92730483	0.59987868	0.17325549	2.37043690	0.90457729	0.75398738	1.18040518	1.14660784	0.18142372	0.58569856	0.22610597	0.81422736	0.35704830	2.25429486	1.40981906	1.32648600	1.66017307	1.70184862	1.10843321	2.13853380	4.04604530	0.87160047	2.88810731	0.55121828	2.64291989	1.89744001	8.61084510	0.84209606	1.30939510
700.300000	0	0	0	30.4	1.210327	4095.000000	0	1.98478517	0.65324802	2.13728210	0.92734970	0.59986782	0.17326299	2.37043860	0.90460293	0.75396108	1.18035992	1.14667560	0.18142172	0.58571184	0.22609813	0.81423599	0.35704937	2.25426637	1.40983143	1.32650354	1.66010116	1.70194478	1.10841004	2.13852564	4.04597352	0.87161609	2.88798394	0.55120862	2.64299738	1.89735856	8.61140093	0.84211566	1.30939075
700.800000	0	0	0	30.4	1.213379	4095.000000	0	1.98471540	0.65322745	2.13731982	0.92735235	0.59987932	0.17326115	2.37057667	0.90460948	0.75392719	1.18035682	1.14662728	0.18142742	0.58569097	0.22610405	0.81422859	0.35704315	2.25431528	1.40989009	1.32652749	1.66010116	1.70196913	1.10843945	2.13847719	4.04624270	0.87162301	2.88807786	0.55121993	2.64281001	1.89731989	8.61231692	0.84212571	1.30940946
701.300000	0	0	0	30.4	1.209717	4095.000000	0	1.98482788	0.65324337	2.13722043	0.92732315	0.59983758	0.17325732	2.37056253	0.90465788	0.75393572	1.18035744	1.14649845	0.18142218	0.58569792	0.22610805	0.81423007	0.35705062	2.25422874	1.40982931	1.32648802	1.65997392	1.70201288	1.10844865	2.13863071	4.04603685	0.87165758	2.88851601	0.55122034	2.64303931	1.89745229	8.61267388	0.84215058	1.30939009
701.900000	0	0	0	30.4	1.213379	4095.000000	0	1.98488008	0.65325310	2.13720361	0.92734943	0.59986825	0.17326284	2.37064515	0.90463328	0.75393288	1.18030195	1.14656043	0.18142511	0.58570087	0.22610373	0.81422267	0.35704777	2.25419649	1.40983708	1.32660474	1.66004986	1.70190433	1.10847420	2.13852207	4.04590385	0.87161379	2.88834285	0.55120389	2.64309902	1.89733399	8.61204526	0.84214053	1.30937238
702.500000	0	0	0	30.4	1.213379	4095.000000	0	1.98498830	0.65325001	2.13740240	0.92731731	0.59987251	0.17326529	2.37041031	0.90462413	0.75394165	1.18034349	1.14660115	0.18142758	0.58569708	0.22609925	0.81422119	0.35703871	2.25420133	1.40984521	1.32652074	1.66001391	1.70190351	1.10846440	2.13842466	4.04595135	0.87159944	2.88862328	0.55123597	2.64294974	1.89737449	8.61126197	0.84215410	1.30936336
703.000000	0	0	0	30.4	1.212158	4095.000000	0	1.98494368	0.65325598	2.13721380	0.92734439	0.59987314	0.17327218	2.37049123	0.90460503	0.75396060	1.18035496	1.14662850	0.18142480	0.58570783	0.22610245	0.81422538	0.35705204	2.25424433	1.40990282	1.32650725	1.66014479	1.70194107	1.10841153	2.13845832	4.04603791	0.87161532	2.88861066	0.55126249	2.64313268	1.89742590	8.61239905	0.84214581	1.30931626
703.600000	0	0	0	30.4	1.211548	4095.000000	0	1.98489147	0.65325354	2.13720667	0.92730138	0.59988017	0.17327617	2.37055177	0.90459352	0.75391937	1.18036426	1.14662030	0.18142634	0.58569455	0.22610613	0.81421527	0.35704866	2.25402450	1.40995230	1.32650624	1.66015731	1.70199514	1.10843737	2.13828442	4.04599252	0.87158433	2.88845221	0.55124090	2.64310664	1.89748050	8.61110406	0.84216591	1.30939911
704.200000	0	0	0	30.4	1.212158	4095.000000	0	1.98486205	0.65325443	2.13720310	0.92727696	0.59989210	0.17327417	2.37040635	0.90459404	0.75395847	1.18038162	1.14662637	0.18142789	0.58571099	0.22610757	0.81423870	0.35704528	2.25405191	1.40990670	1.32648904	1.66016297	1.70193735	1.10845845	2.13857256	4.04617091	0.87160021	2.88811642	0.55121252	2.64300373	1.89751372	8.61128407	0.84212646	1.30939977
704.700000	0	0	0	30.4	1.210327	4095.000000	0	1.98482076	0.65326349	2.13718220	0.92730669	0.59986399	0.17327326	2.37027960	0.90456395	0.75396558	1.18039898	1.14660510	0.18142696	0.58571563	0.22610197	0.81418937	0.35704742	2.25415134	1.40998057	1.32644620	1.66015408	1.70192786	1.10846826	2.13849606	4.04593552	0.87162045	2.88852302	0.55122836	2.64319303	1.89739815	8.61096510	0.84213224	1.30935735
705.300000	0	0	0	30.4	1.213989	4095.000000	0	1.98489859	0.65325730	2.13707619	0.92729926	0.59991957	0.17327387	2.37036334	0.90461785	0.75397221	1.18040394	1.14665311	0.18142650	0.58568823	0.22610133	0.81421675	0.35705168	2.25410727	1.40995406	1.32649713	1.66023003	1.70198275	1.10846380	2.13838081	4.04600519	0.87165246	2.88806384	0.55119607	2.64313268	1.89738950	8.61129355	0.84211063	1.30938507
705.900000	0	0	0	30.4	1.210327	4095.000000	0	1.98481981	0.65324757	2.13699974	0.92730669	0.59987634	0.17326943	2.37045444	0.90460843	0.75396795	1.18037635	1.14661695	0.18142665	0.58568780	0.22609605	0.81423796	0.35705008	2.25428034	1.40997880	1.32650050	1.66022558	1.70190103	1.10842400	2.13827576	4.04606113	0.87164427	2.88809118	0.55123226	2.64312506	1.89743227	8.61128091	0.84218752	1.30938608
706.400000	0	0	0	30.4	1.212158	4095.000000	0	1.98492660	0.65324426	2.13698598	0.92732209	0.59990360	0.17327295	2.37027055	0.90462936	0.75393667	1.18035465	1.14657806	0.18143390	0.58570340	0.22610213	0.81422834	0.35705399	2.25432281	1.41003677	1.32655582	1.66016499	1.70191300	1.10842489	2.13839611	4.04601574	0.87165323	2.88820755	0.55119854	2.64318350	1.89747595	8.60986621	0.84214505	1.30936303
706.900000	0	0	0	30.4	1.212158	4095.000000	0	1.98472869	0.65322613	2.13722807	0.92731731	0.59989848	0.17327509	2.37023660	0.90462517	0.75396179	1.18037480	1.14665494	0.18142727	0.58567474	0.22610101	0.81419899	0.35704902	2.25417446	1.40991766	1.32654436	1.66020013	1.70192580	1.10842638	2.13835123	4.04607591	0.87167218	2.88850059	0.55122609	2.64323115	1.89746594	8.61059246	0.84213978	1.30936136
707.500000	0	0	0	30.4	1.210327	4095.000000	0	1.98488863	0.65322502	2.13729230	0.92734120	0.59989763	0.17327372	2.37032883	0.90465055	0.75392790	1.18036488	1.14652336	0.18142665	0.58571120	0.22610293	0.81422193	0.35704439	2.25420241	1.40989433	1.32657977	1.66022437	1.70192456	1.10837292	2.13838693	4.04611708	0.87166348	2.88819773	0.55124255	2.64304375	1.89752464	8.61101563	0.84216641	1.30935735
708.000000	0	0	0	30.4	1.212158	4095.000000	0	1.98498450	0.65324492	2.13726732	0.92730749	0.59990573	0.17328306	2.37028017	0.90460843	0.75395373	1.18033729	1.14655375	0.18142419	0.58569160	0.22610341	0.81421231	0.35704706	2.25420939	1.40992897	1.32656358	1.66016579	1.70187957	1.10841866	2.13844506	4.04613502	0.87164811	2.88835827	0.55121088	2.64316826	1.89759700	8.61045036	0.84215536	1.30933630
708.600000	0	0	0	30.4	1.213989	4095.000000	0	1.98486347	0.65325354	2.13714398	0.92733589	0.59987165	0.17328321	2.37023717	0.90460372	0.75397600	1.18031869	1.14659690	0.18142758	0.58570172	0.22610149	0.81421108	0.35705062	2.25417661	1.40990388	1.32661148	1.66019609	1.70185605	1.10839282	2.13847107	4.04608858	0.87164171	2.88845221	0.55125303	2.64306980	1.89768346	8.60951259	0.84213702	1.30934165
709.200000	0	0	0	30.4	1.211548	4095.000000	0	1.98486822	0.65325465	2.13735550	0.92735209	0.59989337	0.17328429	2.37024509	0.90456892	0.75396889	1.18035992	1.14664825	0.18143190	0.58570003	0.22610517	0.81422933	0.35704848	2.25422176	1.40994134	1.32658416	1.66009389	1.70186224	1.10842371	2.13836143	4.04609280	0.87161481	2.88832672	0.55122424	2.64328070	1.89762339	8.60888750	0.84212872	1.30933296
709.700000	0	0	0	30.4	1.213379	4095.000000	0	1.98489717	0.65326128	2.13722043	0.92730696	0.59988550	0.17328229	2.37045444	0.90458436	0.75399164	1.18037790	1.14667378	0.18143143	0.58570319	0.22610453	0.81424857	0.35705701	2.25422928	1.40994169	1.32658821	1.66024821	1.70185811	1.10835837	2.13833593	4.04578986	0.87163761	2.88826153	0.55123021	2.64317778	1.89744456	8.61121143	0.84218726	1.30932495
710.300000	0	0	0	30.4	1.212158	4095.000000	0	1.98492565	0.65326438	2.13709403	0.92731120	0.59989423	0.17328919	2.37040974	0.90457154	0.75396700	1.18039557	1.14671419	0.18143267	0.58568696	0.22610533	0.81424117	0.35705044	2.25410673	1.40991519	1.32651535	1.66021548	1.70187379	1.10841094	2.13842976	4.04628175	0.87164427	2.88822647	0.55119319	2.64303676	1.89741680	8.61158411	0.84215058	1.30935501
710.900000	0	0	0	30.4	1.213379	4095.000000	0	1.98491615	0.65324846	2.13714703	0.92728200	0.59989848	0.17328352	2.37048274	0.90456160	0.75399543	1.18040425	1.14671328	0.18143313	0.58570109	0.22610021	0.81422119	0.35705257	2.25401590	1.40997527	1.32650421	1.66029628	1.70197285	1.10843380	2.13825536	4.04612658	0.87163223	2.88848656	0.55117078	2.64324194	1.89732444	8.61089878	0.84221566	1.30936770
711.400000	0	0	0	30.4	1.213379	4095.000000	0	1.98492707	0.65326946	2.13737844	0.92732076	0.59990253	0.17328291	2.37042559	0.90456029	0.75397766	1.18041603	1.14672058	0.18143020	0.58567790	0.22609781	0.81421404	0.35705239	2.25408416	1.40995724	1.32655920	1.66024821	1.70202114	1.10845341	2.13827168	4.04633348	0.87160482	2.88826573	0.55117777	2.64337027	1.89739041	8.61150515	0.84220108	1.30940044
711.900000	0	0	0	30.4	1.213379	4095.000000	0	1.98484876	0.65326018	2.13709811	0.92734386	0.59993064	0.17328842	2.37033845	0.90460581	0.75395871	1.18037573	1.14661452	0.18142820	0.58568064	0.22609829	0.81419924	0.35705417	2.25411372	1.40999365	1.32655380	1.66024013	1.70192910	1.10843766	2.13840223	4.04666181	0.87163761	2.88838491	0.55121910	2.64332898	1.89741316	8.61340999	0.84222118	1.30941314
712.500000	0	0	0	30.4	1.212769	4095.000000	0	1.98493609	0.65324978	2.13721278	0.92729023	0.59992872	0.17328015	2.37018681	0.90459038	0.75399164	1.18039278	1.14668654	0.18142897	0.58566778	0.22610053	0.81421848	0.35705008	2.25406857	1.41001202	1.32652108	1.66033304	1.70201206	1.10846885	2.13845730	4.04626275	0.87160610	2.88861206	0.55124399	2.64335375	1.89745457	8.61254436	0.84222294	1.30939276
713.100000	0	0	0	30.4	1.212769	4095.000000	0	1.98489859	0.65325266	2.13738711	0.92733589	0.59992276	0.17328337	2.37032996	0.90460320	0.75394378	1.18035589	1.14665251	0.18142928	0.58569012	0.22610389	0.81423772	0.35705293	2.25421154	1.41005161	1.32648229	1.66036173	1.70194354	1.10848014	2.13854400	4.04641582	0.87165861	2.88882661	0.55122486	2.64327434	1.89748551	8.61341315	0.84224304	1.30936503
713.600000	0	0	0	30.4	1.213379	4095.000000	0	1.98476286	0.65327875	2.13738762	0.92733244	0.59994129	0.17328827	2.37044822	0.90463171	0.75395586	1.18037356	1.14657259	0.18142989	0.58567748	0.22610085	0.81426189	0.35704955	2.25417123	1.40998834	1.32654132	1.66027325	1.70196748	1.10848578	2.13851391	4.04625114	0.87165297	2.88894441	0.55121664	2.64326227	1.89749461	8.61321726	0.84221314	1.30940579
714.200000	0	0	0	30.4	1.212158	4095.000000	0	1.98479086	0.65326195	2.13729841	0.92729554	0.59992681	0.17329225	2.37060044	0.90464009	0.75397150	1.18038162	1.14656195	0.18143344	0.58567895	0.22610949	0.81423574	0.35704848	2.25413092	1.40996537	1.32654975	1.66029466	1.70194519	1.10845756	2.13843435	4.04634615	0.87163530	2.88874598	0.55119319	2.64340648	1.89752965	8.61208317	0.84220711	1.30938975
714.700000	0	0	0	30.4	1.212158	4095.000000	0	1.98484022	0.65326637	2.13721482	0.92732156	0.59992574	0.17329363	2.37052970	0.90463171	0.75397885	1.18038224	1.14658110	0.18143205	0.58569582	0.22609893	0.81422366	0.35704706	2.25425562	1.40996537	1.32656493	1.66021952	1.70189484	1.10845994	2.13846699	4.04599357	0.87165605	2.88877753	0.55122918	2.64325274	1.89754466	8.61117669	0.84218802	1.30943518
715.300000	0	0	0	30.4	1.213379	4095.000000	0	1.98479276	0.65328185	2.13719851	0.92729581	0.59990743	0.17330098	2.37057158	0.90456840	0.75398003	1.18040518	1.14659295	0.18143036	0.58569118	0.22610165	0.81420910	0.35704830	2.25412823	1.41001061	1.32656831	1.66019286	1.70189237	1.10837292	2.13849606	4.04625325	0.87163838	2.88866044	0.55120450	2.64331500	1.89764569	8.60945892	0.84221390	1.30937672
715.900000	0	0	0	30.4	1.211548	4095.000000	0	1.98478896	0.65324956	2.13737232	0.92725466	0.59989593	0.17329715	2.37039333	0.90458070	0.75396344	1.18034039	1.14669809	0.18143838	0.58569244	0.22610373	0.81422711	0.35704937	2.25430614	1.40994063	1.32655380	1.66026194	1.70189732	1.10841480	2.13840478	4.04603052	0.87166834	2.88861767	0.55121540	2.64336836	1.89755331	8.60986305	0.84223174	1.30946091
716.400000	0	0	0	30.4	1.213379	4095.000000	0	1.98475195	0.65326217	2.13734123	0.92727723	0.59990083	0.17329210	2.37047595	0.90454799	0.75401391	1.18035961	1.14660419	0.18143020	0.58568253	0.22610629	0.81423747	0.35705310	2.25437656	1.41005126	1.32659563	1.66031365	1.70186141	1.10844182	2.13864244	4.04615086	0.87162403	2.88865483	0.55120759	2.64342808	1.89754057	8.60970518	0.84221415	1.30942683
717.000000	0	0	0	30.4	1.212769	4095.000000	0	1.98481839	0.65326637	2.13740648	0.92733005	0.59991041	0.17329884	2.37055800	0.90456604	0.75402150	1.18038379	1.14664157	0.18143143	0.58566124	0.22610245	0.81420516	0.35704848	2.25457976	1.40997315	1.32656223	1.66036092	1.70191259	1.10848400	2.13859194	4.04621630	0.87164580	2.88877262	0.55119443	2.64347510	1.89757788	8.61030826	0.84225209	1.30943318
717.500000	0	0	0	30.4	1.213379	4095.000000	0	1.98486015	0.65326637	2.13726375	0.92731094	0.59990189	0.17328720	2.37033279	0.90457285	0.75400870	1.18039743	1.14646958	0.18142958	0.58566925	0.22610757	0.81421453	0.35704777	2.25438194	1.41005373	1.32650927	1.66020054	1.70186265	1.10845192	2.13851799	4.04608752	0.87163095	2.88866675	0.55120553	2.64330801	1.89768983	8.61166623	0.84227294	1.30941447
718.100000	0	0	0	30.4	1.212769	4095.000000	0	1.98495697	0.65327610	2.13730198	0.92728466	0.59991233	0.17329286	2.37049745	0.90457102	0.75400562	1.18042161	1.14657289	0.18143467	0.58569265	0.22610309	0.81421058	0.35705524	2.25425239	1.41009756	1.32661891	1.66022760	1.70184614	1.10843559	2.13875312	4.04649184	0.87163120	2.88848166	0.55117613	2.64331564	1.89754922	8.61030195	0.84225963	1.30937171
718.600000	0	0	0	30.4	1.212158	4095.000000	0	1.98478754	0.65326062	2.13732798	0.92727192	0.59993660	0.17329424	2.37065873	0.90459247	0.75400728	1.18038255	1.14658900	0.18143313	0.58568675	0.22609813	0.81422242	0.35704528	2.25429701	1.41003040	1.32650759	1.66037708	1.70190516	1.10846974	2.13857511	4.04624164	0.87163581	2.88845922	0.55120471	2.64347954	1.89740497	8.61110721	0.84223877	1.30938407
719.200000	0	0	0	30.4	1.211548	4095.000000	0	1.98480225	0.65326040	2.13736315	0.92729634	0.59992596	0.17329823	2.37046689	0.90462674	0.75398264	1.18037232	1.14649845	0.18143251	0.58567579	0.22610341	0.81419134	0.35704830	2.25414221	1.41002015	1.32650995	1.66034718	1.70190186	1.10844747	2.13862153	4.04626381	0.87164708	2.88902716	0.55124769	2.64345032	1.89754694	8.61002724	0.84224681	1.30937873
719.700000	0	0	0	30.4	1.213379	4095.000000	0	1.98482551	0.65326172	2.13733715	0.92726289	0.59991297	0.17330420	2.37066156	0.90465212	0.75399283	1.18036798	1.14641367	0.18143251	0.58568675	0.22610021	0.81422662	0.35704813	2.25423251	1.41009296	1.32654166	1.66030355	1.70189030	1.10847568	2.13851850	4.04592919	0.87165426	2.88900261	0.55123453	2.64357230	1.89757834	8.61033668	0.84225510	1.30939977
720.300000	0	0	0	30.4	1.212158	4095.000000	0	1.98479181	0.65327278	2.13737589	0.92729262	0.59994107	0.17330818	2.37066891	0.90467018	0.75402102	1.18039464	1.14649754	0.18142650	0.58569813	0.22609685	0.81423402	0.35704439	2.25404976	1.41003783	1.32661385	1.66031810	1.70176319	1.10843796	2.13863428	4.04637888	0.87165733	2.88862047	0.55123699	2.64341855	1.89757652	8.61099668	0.84224832	1.30933163
720.900000	0	0	0	30.4	1.212769	4095.000000	0	1.98471493	0.65328782	2.13712971	0.92727616	0.59991424	0.17330558	2.37055800	0.90465971	0.75400609	1.18035961	1.14652640	0.18142912	0.58569413	0.22610005	0.81423895	0.35705310	2.25429109	1.41005161	1.32653997	1.66026517	1.70181973	1.10845459	2.13841192	4.04612130	0.87164171	2.88851110	0.55120985	2.64347827	1.89762384	8.60944945	0.84227646	1.30936937
721.400000	0	0	0	30.4	1.213379	4095.000000	0	1.98474578	0.65327720	2.13722604	0.92724298	0.59992808	0.17331324	2.37052348	0.90461497	0.75407031	1.18035961	1.14648508	0.18143545	0.58567600	0.22610181	0.81425794	0.35705453	2.25409867	1.41009614	1.32662532	1.66034759	1.70184862	1.10848014	2.13854808	4.04633665	0.87162839	2.88862328	0.55121273	2.64347319	1.89755058	8.60982200	0.84224757	1.30937004
722.000000	0	0	0	30.4	1.213379	4095.000000	0	1.98480035	0.65328914	2.13719240	0.92727723	0.59991488	0.17330926	2.37051047	0.90457834	0.75402505	1.18038410	1.14654949	0.18143575	0.58569181	0.22609877	0.81419504	0.35706110	2.25426261	1.41017779	1.32655076	1.66031608	1.70182509	1.10849677	2.13839254	4.04630392	0.87163889	2.88835266	0.55122939	2.64337408	1.89772714	8.61104721	0.84221666	1.30934866
722.500000	0	0	0	30.4	1.212158	4095.000000	0	1.98498402	0.65327521	2.13711391	0.92729448	0.59993362	0.17331416	2.37061006	0.90458828	0.75407481	1.18040177	1.14653612	0.18143637	0.58568485	0.22609813	0.81423944	0.35704884	2.25425777	1.41010498	1.32654334	1.66034274	1.70190681	1.10841806	2.13865213	4.04649606	0.87160329	2.88847254	0.55126969	2.64339314	1.89766525	8.61075351	0.84223098	1.30937906
723.100000	0	0	0	30.4	1.212769	4095.000000	0	1.98502816	0.65326902	2.13729434	0.92727165	0.59993000	0.17331094	2.37041087	0.90461549	0.75403856	1.18044858	1.14654646	0.18143390	0.58569097	0.22610213	0.81424980	0.35704955	2.25418037	1.41012407	1.32659698	1.66031567	1.70188783	1.10847598	2.13868732	4.04617725	0.87162557	2.88845361	0.55126085	2.64358882	1.89774171	8.60936736	0.84226867	1.30934098
723.600000	0	0	0	30.4	1.213379	4095.000000	0	1.98500538	0.65328185	2.13714551	0.92724484	0.59995023	0.17330956	2.37055347	0.90461052	0.75406675	1.18042936	1.14662698	0.18143699	0.58567431	0.22609973	0.81424314	0.35705577	2.25428196	1.41015482	1.32658551	1.66034597	1.70192043	1.10846974	2.13867355	4.04651717	0.87163735	2.88845642	0.55119011	2.64337218	1.89764705	8.60834770	0.84225988	1.30937171
724.200000	0	0	0	30.4	1.213379	4095.000000	0	1.98493656	0.65329777	2.13733919	0.92725201	0.59992894	0.17331217	2.37061119	0.90460032	0.75402363	1.18044052	1.14663275	0.18144886	0.58567326	0.22610309	0.81422958	0.35704102	2.25436904	1.41011876	1.32655313	1.66023447	1.70190103	1.10848370	2.13867151	4.04667659	0.87164580	2.88850900	0.55122075	2.64354562	1.89765388	8.61165360	0.84222470	1.30938441
724.800000	0	0	0	30.4	1.212158	4095.000000	0	1.98496077	0.65329290	2.13723725	0.92727855	0.59996940	0.17331048	2.37049462	0.90464872	0.75399448	1.18041293	1.14657897	0.18144054	0.58567853	0.22610277	0.81422144	0.35704688	2.25440559	1.41015482	1.32654570	1.66033789	1.70191341	1.10846647	2.13853482	4.04648972	0.87167065	2.88857490	0.55124728	2.64346493	1.89772714	8.60877385	0.84227294	1.30935568
725.300000	0	0	0	30.4	1.212158	4095.000000	0	1.98487534	0.65328428	2.13724693	0.92723873	0.59997493	0.17331722	2.37062364	0.90468300	0.75400159	1.18043649	1.14653643	0.18143668	0.58569223	0.22610405	0.81425005	0.35704084	2.25430131	1.41017108	1.32653390	1.66026315	1.70193900	1.10846261	2.13859806	4.04610652	0.87167654	2.88866815	0.55118970	2.64355134	1.89774216	8.60840452	0.84227345	1.30935568
725.900000	0	0	0	30.4	1.213379	4095.000000	0	1.98486205	0.65328715	2.13719647	0.92724033	0.59997238	0.17331201	2.37043011	0.90469660	0.75398761	1.18039371	1.14645834	0.18143946	0.58567410	0.22609957	0.81422637	0.35704830	2.25439645	1.41007176	1.32659327	1.66027972	1.70186513	1.10844034	2.13868324	4.04621947	0.87163709	2.88873266	0.55120964	2.64383281	1.89779040	8.60814253	0.84225988	1.30941581
726.400000	0	0	0	30.4	1.212158	4095.000000	0	1.98493988	0.65327764	2.13710932	0.92724590	0.59998707	0.17331293	2.37040861	0.90466468	0.75400278	1.18039526	1.14651151	0.18143514	0.58567916	0.22609413	0.81419480	0.35705008	2.25440828	1.41015164	1.32657843	1.66033062	1.70189195	1.10846469	2.13863224	4.04607908	0.87163838	2.88875369	0.55120142	2.64368603	1.89779177	8.60890328	0.84225661	1.30938340
727.000000	0	0	0	30.4	1.213379	4095.000000	0	1.98485113	0.65327986	2.13715162	0.92724086	0.59996152	0.17331998	2.37050933	0.90462046	0.75402671	1.18045323	1.14652762	0.18143622	0.58570383	0.22610389	0.81421182	0.35704973	2.25427819	1.41007882	1.32652918	1.66030638	1.70179249	1.10848103	2.13850830	4.04645277	0.87164452	2.88852092	0.55122774	2.64364346	1.89774762	8.60996093	0.84226239	1.30931092
727.500000	0	0	0	30.4	1.212769	4095.000000	0	1.98486964	0.65327079	2.13717609	0.92725148	0.59996599	0.17331768	2.37048444	0.90462884	0.75400823	1.18040859	1.14656681	0.18144177	0.58568296	0.22610437	0.81421034	0.35704671	2.25437925	1.41010745	1.32651838	1.66032537	1.70184201	1.10845222	2.13860316	4.04610335	0.87164503	2.88883433	0.55119936	2.64374195	1.89773443	8.60764700	0.84226314	1.30939810
728.100000	0	0	0	30.4	1.211548	4095.000000	0	1.98482503	0.65328627	2.13723623	0.92724219	0.59997557	0.17332121	2.37040974	0.90463799	0.75403168	1.18043680	1.14655861	0.18143976	0.58568654	0.22609973	0.81423525	0.35704830	2.25435130	1.41012301	1.32661486	1.66031365	1.70180693	1.10849202	2.13855318	4.04620786	0.87160969	2.88871793	0.55121890	2.64358183	1.89783910	8.60884646	0.84224907	1.30936069
728.600000	0	0	0	30.4	1.212769	4095.000000	0	1.98497026	0.65328914	2.13718475	0.92726634	0.59997685	0.17331921	2.37054102	0.90461942	0.75406320	1.18045261	1.14647930	0.18143699	0.58568696	0.22609733	0.81422119	0.35705381	2.25431582	1.41015446	1.32656696	1.66049667	1.70187462	1.10847093	2.13858327	4.04620047	0.87161840	2.88847394	0.55119011	2.64365681	1.89776219	8.60809519	0.84226968	1.30940211
729.200000	0	0	0	30.4	1.212769	4095.000000	0	1.98503956	0.65328339	2.13721737	0.92727351	0.59998303	0.17331692	2.37052857	0.90460503	0.75406438	1.18041262	1.14650300	0.18144084	0.58568043	0.22610037	0.81422144	0.35705204	2.25427712	1.41023223	1.32657235	1.66044374	1.70193034	1.10847509	2.13858123	4.04642638	0.87164606	2.88841225	0.55125365	2.64366443	1.89777356	8.60688012	0.84226641	1.30932394
729.800000	0	0	0	30.4	1.212769	4095.000000	0	1.98496599	0.65328914	2.13706549	0.92725572	0.59996194	0.17332580	2.37056026	0.90459979	0.75403737	1.18044114	1.14658687	0.18143976	0.58568022	0.22610101	0.81420417	0.35705221	2.25422337	1.41019511	1.32657741	1.66045384	1.70189608	1.10847241	2.13853686	4.04657524	0.87164299	2.88850059	0.55124913	2.64356658	1.89771895	8.60818357	0.84228400	1.30934499
730.300000	0	0	0	30.4	1.213989	4095.000000	0	1.98502816	0.65330064	2.13705529	0.92725838	0.59998856	0.17332090	2.37044086	0.90464192	0.75403524	1.18044579	1.14650027	0.18144023	0.58569413	0.22610453	0.81422686	0.35704635	2.25428088	1.41016153	1.32651332	1.66047001	1.70188205	1.10846053	2.13850269	4.04624164	0.87163607	2.88877473	0.55123350	2.64375148	1.89775764	8.60707262	0.84227470	1.30935668
730.900000	0	0	0	30.4	1.213379	4095.000000	0	1.98494416	0.65328185	2.13720412	0.92724988	0.60000454	0.17332488	2.37045048	0.90463407	0.75405182	1.18042223	1.14649389	0.18144023	0.58566525	0.22610661	0.81422415	0.35705150	2.25431206	1.41023470	1.32659563	1.66039728	1.70196748	1.10849796	2.13863734	4.04631237	0.87162557	2.88858051	0.55122980	2.64380930	1.89795834	8.60845818	0.84226113	1.30935067
731.400000	0	0	0	30.4	1.213989	4095.000000	0	1.98489954	0.65329135	2.13713684	0.92727271	0.59999112	0.17332488	2.37044822	0.90467489	0.75398524	1.18042998	1.14640365	0.18143853	0.58565914	0.22610245	0.81420639	0.35704137	2.25436151	1.41021667	1.32662801	1.66037587	1.70190351	1.10844717	2.13880973	4.04613186	0.87162608	2.88907554	0.55122424	2.64376482	1.89781589	8.61024511	0.84227998	1.30935468
732.000000	0	0	0	30.4	1.212158	4095.000000	0	1.98501535	0.65328936	2.13712869	0.92723980	0.60000688	0.17332810	2.37042219	0.90468561	0.75400965	1.18048486	1.14647444	0.18143791	0.58567305	0.22610389	0.81418912	0.35704351	2.25418736	1.41016966	1.32662430	1.66042152	1.70182427	1.10842757	2.13869497	4.04603369	0.87165169	2.88897737	0.55123597	2.64374385	1.89775809	8.60891907	0.84227646	1.30935033
732.500000	0	0	0	30.4	1.212158	4095.000000	0	1.98475290	0.65327720	2.13704204	0.92728492	0.59999325	0.17332626	2.37049349	0.90466023	0.75397553	1.18040890	1.14646381	0.18143714	0.58567263	0.22610085	0.81421058	0.35704990	2.25421531	1.41009932	1.32656831	1.66036738	1.70190722	1.10850182	2.13867100	4.04581202	0.87165579	2.88899560	0.55121931	2.64359009	1.89770439	8.61051667	0.84230109	1.30933363
733.100000	0	0	0	30.4	1.213379	4095.000000	0	1.98479181	0.65328737	2.13721482	0.92725864	0.59998729	0.17334051	2.37051556	0.90463224	0.75399756	1.18041045	1.14650179	0.18143622	0.58568506	0.22610453	0.81423648	0.35706661	2.25416478	1.41008483	1.32648364	1.66033830	1.70181189	1.10849885	2.13858225	4.04595558	0.87167961	2.88907835	0.55124296	2.64357802	1.89777265	8.60848028	0.84229405	1.30936837
733.700000	0	0	0	30.4	1.212158	4095.000000	0	1.98492137	0.65329268	2.13713480	0.92728572	0.59995406	0.17333530	2.37054951	0.90461811	0.75402600	1.18040239	1.14662941	0.18144778	0.58569286	0.22610325	0.81421774	0.35705719	2.25422982	1.41008872	1.32655211	1.66045950	1.70193240	1.10843648	2.13836398	4.04625431	0.87163197	2.88914146	0.55121951	2.64373432	1.89789690	8.60839821	0.84229531	1.30935067
734.200000	0	0	0	30.4	1.214600	4095.000000	0	1.98481981	0.65329069	2.13741157	0.92732899	0.59996258	0.17333239	2.37051499	0.90459822	0.75401225	1.18047804	1.14651303	0.18144331	0.58567748	0.22610421	0.81422834	0.35705612	2.25417123	1.41013573	1.32660305	1.66043486	1.70182096	1.10845459	2.13834103	4.04632609	0.87163709	2.88899911	0.55123268	2.64378198	1.89771622	8.60896326	0.84232722	1.30937338
734.800000	0	0	0	30.4	1.212158	4095.000000	0	1.98483073	0.65329666	2.13726732	0.92728811	0.59997089	0.17332887	2.37055121	0.90456526	0.75401462	1.18041293	1.14654585	0.18144038	0.58569033	0.22609701	0.81421922	0.35705630	2.25438946	1.41020147	1.32658922	1.66040859	1.70186100	1.10838450	2.13841243	4.04605163	0.87166066	2.88906783	0.55118538	2.64376228	1.89774990	8.61045352	0.84231315	1.30936670
735.300000	0	0	0	30.4	1.213989	4095.000000	0	1.98478991	0.65329246	2.13735958	0.92732156	0.59997472	0.17333055	2.37047029	0.90452968	0.75401794	1.18043990	1.14648477	0.18143930	0.58565808	0.22610069	0.81422119	0.35705541	2.25428626	1.41013255	1.32661081	1.66043041	1.70179455	1.10847331	2.13861744	4.04650978	0.87163966	2.88882591	0.55123041	2.64382518	1.89771713	8.61008092	0.84227068	1.30933731
735.900000	0	0	0	30.4	1.212769	4095.000000	0	1.98481459	0.65332143	2.13735754	0.92730510	0.59996131	0.17333208	2.37072268	0.90456735	0.75400870	1.18043060	1.14651394	0.18143899	0.58567284	0.22610245	0.81424043	0.35705221	2.25422122	1.41018062	1.32657033	1.66050112	1.70184614	1.10846469	2.13849657	4.04629020	0.87161328	2.88892268	0.55120183	2.64386394	1.89771804	8.61085773	0.84229129	1.30933731
736.400000	0	0	0	30.4	1.211548	4095.000000	0	1.98479608	0.65328981	2.13730555	0.92732634	0.59999261	0.17333377	2.37047934	0.90462439	0.75403382	1.18042037	1.14651972	0.18144547	0.58566757	0.22610277	0.81423032	0.35704777	2.25422391	1.41025167	1.32661148	1.66052536	1.70183747	1.10848786	2.13866080	4.04640316	0.87166245	2.88891987	0.55123247	2.64387856	1.89784365	8.60890960	0.84229204	1.30935601
737.000000	0	0	0	30.5	1.212769	4095.000000	0	1.98490951	0.65330661	2.13743196	0.92731120	0.59996386	0.17333392	2.37055291	0.90464296	0.75402576	1.18044145	1.14654402	0.18144347	0.58567600	0.22610325	0.81422366	0.35705008	2.25433141	1.41022799	1.32660946	1.66052455	1.70191383	1.10852409	2.13863275	4.04627014	0.87166885	2.88860926	0.55121766	2.64399167	1.89772897	8.60884330	0.84229229	1.30936570
737.600000	0	0	0	30.5	1.212769	4095.000000	0	1.98493229	0.65330396	2.13736366	0.92729846	0.60000347	0.17333009	2.37054555	0.90461837	0.75402315	1.18036488	1.14659295	0.18143807	0.58568401	0.22610869	0.81421231	0.35704333	2.25429486	1.41024248	1.32664218	1.66052374	1.70186636	1.10858201	2.13874852	4.04640632	0.87168678	2.88888551	0.55122239	2.64366824	1.89785048	8.60943050	0.84229882	1.30932762
738.100000	0	0	0	30.5	1.212769	4095.000000	0	1.98489005	0.65331391	2.13743043	0.92728625	0.60002370	0.17334127	2.37054498	0.90465291	0.75396724	1.18040766	1.14663640	0.18144655	0.58568190	0.22610517	0.81424388	0.35706057	2.25440290	1.41020183	1.32662498	1.66042637	1.70182674	1.10852172	2.13863734	4.04644644	0.87170651	2.88902716	0.55126619	2.64367587	1.89779040	8.60808888	0.84231239	1.30929121
738.700000	0	0	0	30.5	1.213379	4095.000000	0	1.98491378	0.65328162	2.13740291	0.92729368	0.60000667	0.17334082	2.37052857	0.90473297	0.75402458	1.18044455	1.14654828	0.18144609	0.58567895	0.22610693	0.81424265	0.35705257	2.25426207	1.41019582	1.32664050	1.66055364	1.70192208	1.10849914	2.13875363	4.04635143	0.87168345	2.88901594	0.55121684	2.64393448	1.89781953	8.60731246	0.84233300	1.30929522
739.200000	0	0	0	30.5	1.214600	4095.000000	0	1.98498972	0.65328826	2.13735448	0.92729076	0.59999772	0.17334434	2.37052348	0.90466704	0.75400775	1.18044951	1.14657684	0.18144424	0.58568485	0.22610709	0.81423180	0.35703995	2.25429056	1.41022622	1.32658922	1.66052011	1.70196542	1.10852766	2.13869344	4.04609385	0.87169063	2.88914637	0.55121684	2.64383154	1.89770712	8.60923792	0.84230058	1.30934599
739.800000	0	0	0	30.4	1.213379	4095.000000	0	1.98495792	0.65328892	2.13730606	0.92731598	0.59998686	0.17334863	2.37063043	0.90464767	0.75402363	1.18037883	1.14658535	0.18144563	0.58570066	0.22610661	0.81423994	0.35704848	2.25418467	1.41018592	1.32656358	1.66045344	1.70187998	1.10851221	2.13858888	4.04592496	0.87167244	2.88898228	0.55122692	2.64380739	1.89780997	8.60774169	0.84230259	1.30936169
740.300000	0	0	0	30.4	1.212158	4095.000000	0	1.98493182	0.65327941	2.13722298	0.92733483	0.59998920	0.17334863	2.37044030	0.90462543	0.75405182	1.18043370	1.14650422	0.18144146	0.58569160	0.22610885	0.81422415	0.35705026	2.25421369	1.41016825	1.32663409	1.66049829	1.70190392	1.10847004	2.13865978	4.04611074	0.87171675	2.88931608	0.55127792	2.64377117	1.89792421	8.60940840	0.84233601	1.30936837
740.900000	0	0	0	30.4	1.211548	4095.000000	0	1.98494511	0.65330153	2.13722706	0.92733324	0.59999836	0.17334127	2.37043521	0.90462360	0.75407505	1.18047711	1.14656955	0.18144285	0.58569666	0.22611125	0.81423944	0.35706359	2.25418037	1.41017567	1.32658180	1.66043890	1.70179744	1.10852320	2.13875414	4.04616141	0.87170343	2.88886027	0.55124769	2.64386966	1.89773943	8.60883068	0.84232948	1.30935735
741.400000	0	0	0	30.4	1.212769	4095.000000	0	1.98495222	0.65329445	2.13721788	0.92734651	0.60000198	0.17334495	2.37040805	0.90464794	0.75404590	1.18044734	1.14664126	0.18144532	0.58568296	0.22610341	0.81424290	0.35705470	2.25423842	1.41024425	1.32662565	1.66057384	1.70179331	1.10853033	2.13871486	4.04619836	0.87168602	2.88901944	0.55123987	2.64379341	1.89792557	8.60737558	0.84234003	1.30941881
742.000000	0	0	0	30.5	1.212769	4095.000000	0	1.98498877	0.65329423	2.13717914	0.92731067	0.60001667	0.17334802	2.37011552	0.90463616	0.75403263	1.18044052	1.14656317	0.18144254	0.58568907	0.22609941	0.81422390	0.35704973	2.25418521	1.41020607	1.32656594	1.66061021	1.70182179	1.10853122	2.13878933	4.04611602	0.87171368	2.88895563	0.55121108	2.64399675	1.89785912	8.60792159	0.84232471	1.30937138
742.600000	0	0	0	30.5	1.212769	4095.000000	0	1.98492043	0.65330926	2.13724744	0.92735713	0.60001518	0.17334633	2.37028300	0.90463564	0.75408547	1.18046595	1.14658535	0.18144455	0.58569181	0.22610901	0.81421428	0.35706750	2.25423036	1.41019016	1.32652513	1.66055485	1.70187998	1.10848964	2.13883218	4.04640210	0.87168960	2.88916811	0.55126702	2.64400184	1.89799339	8.60686434	0.84233476	1.30936436
743.100000	0	0	0	30.5	1.212158	4095.000000	0	1.98484829	0.65327676	2.13733715	0.92734678	0.60003989	0.17334955	2.37034015	0.90468771	0.75405348	1.18046223	1.14653096	0.18144624	0.58568528	0.22610149	0.81424018	0.35706714	2.25416317	1.41018981	1.32659833	1.66050152	1.70190310	1.10853568	2.13876689	4.04641899	0.87172187	2.88924174	0.55121191	2.64377117	1.89781680	8.60734402	0.84232144	1.30933831
743.700000	0	0	0	30.5	1.213379	4095.000000	0	1.98486015	0.65329710	2.13726426	0.92735076	0.60000816	0.17335123	2.37024905	0.90467515	0.75401960	1.18046595	1.14642097	0.18144038	0.58567136	0.22610805	0.81424092	0.35706128	2.25419918	1.41024283	1.32653795	1.66053425	1.70186760	1.10852320	2.13864040	4.04623319	0.87163991	2.88943811	0.55116605	2.64388746	1.89783500	8.60698426	0.84232445	1.30933062
744.300000	0	0	0	30.4	1.212158	4095.000000	0	1.98483073	0.65329710	2.13736213	0.92739244	0.60003818	0.17335108	2.37037240	0.90472722	0.75403950	1.18042688	1.14637600	0.18144115	0.58568001	0.22610645	0.81421946	0.35705133	2.25434162	1.41017496	1.32653761	1.66048132	1.70192002	1.10843677	2.13881942	4.04645066	0.87167577	2.88924315	0.55123000	2.64388936	1.89782362	8.60804469	0.84230410	1.30937238
744.800000	0	0	0	30.4	1.213379	4095.000000	0	1.98484544	0.65329732	2.13739169	0.92737040	0.60003201	0.17334909	2.37045331	0.90469843	0.75403950	1.18039650	1.14646593	0.18143868	0.58567010	0.22610517	0.81422168	0.35705577	2.25422229	1.41014810	1.32659698	1.66051687	1.70188452	1.10852796	2.13877250	4.04623531	0.87164964	2.88929644	0.55120738	2.64401137	1.89780178	8.60760913	0.84234632	1.30938274
745.300000	0	0	0	30.4	1.212158	4095.000000	0	1.98483215	0.65330727	2.13732441	0.92734412	0.60001966	0.17335476	2.37049745	0.90466390	0.75405301	1.18042719	1.14649146	0.18144254	0.58569392	0.22610469	0.81423303	0.35704688	2.25432173	1.41016577	1.32663678	1.66042314	1.70187008	1.10845370	2.13882350	4.04612974	0.87168345	2.88932099	0.55125961	2.64391986	1.89792830	8.60724303	0.84232797	1.30939176
745.900000	0	0	0	30.5	1.213379	4095.000000	0	1.98485303	0.65329246	2.13745745	0.92738076	0.60002860	0.17335874	2.37046633	0.90466782	0.75407339	1.18043804	1.14647414	0.18144408	0.58565619	0.22610821	0.81422316	0.35704564	2.25430829	1.41021279	1.32661654	1.66030678	1.70182633	1.10848875	2.13874342	4.04612658	0.87170523	2.88894932	0.55124892	2.64402344	1.89795151	8.60756810	0.84234883	1.30936336
746.500000	0	0	0	30.5	1.212158	4095.000000	0	1.98493039	0.65330882	2.13736672	0.92733961	0.60000262	0.17335292	2.37058686	0.90463512	0.75409092	1.18046037	1.14651516	0.18144701	0.58567726	0.22610997	0.81424734	0.35704777	2.25413791	1.41018133	1.32657235	1.66041546	1.70174709	1.10847123	2.13859296	4.04628914	0.87170087	2.88954121	0.55125427	2.64392304	1.89801933	8.60767225	0.84235335	1.30937071
747.000000	0	0	0	30.5	1.213379	4095.000000	0	1.98481079	0.65329356	2.13732951	0.92733616	0.60002328	0.17335905	2.37047878	0.90462230	0.75408500	1.18046006	1.14644072	0.18144670	0.58568485	0.22611045	0.81425153	0.35706021	2.25434377	1.41028242	1.32662430	1.66054920	1.70189071	1.10848429	2.13855879	4.04602102	0.87169703	2.88931819	0.55124974	2.64406792	1.89786276	8.60739136	0.84235260	1.30931893
747.600000	0	0	0	30.5	1.212158	4095.000000	0	1.98490903	0.65328826	2.13728465	0.92738315	0.60002754	0.17336058	2.37050254	0.90460215	0.75411817	1.18048424	1.14652124	0.18144902	0.58568464	0.22610405	0.81424660	0.35705506	2.25421047	1.41020006	1.32658281	1.66047324	1.70189030	1.10856627	2.13863887	4.04604530	0.87169447	2.88931047	0.55121293	2.64408635	1.89795652	8.60834455	0.84233476	1.30937906
748.200000	0	0	0	30.5	1.211548	4095.000000	0	1.98486205	0.65328251	2.13721635	0.92736961	0.60004266	0.17335797	2.37037466	0.90464741	0.75408974	1.18047835	1.14648812	0.18144933	0.58566209	0.22610805	0.81423821	0.35704884	2.25428142	1.41028949	1.32658112	1.66056698	1.70184284	1.10849113	2.13877250	4.04620786	0.87166091	2.88952929	0.55126496	2.64411050	1.89795606	8.60823091	0.84232923	1.30940812
748.700000	0	0	0	30.5	1.212158	4095.000000	0	1.98486300	0.65332165	2.13730147	0.92733855	0.60002008	0.17335399	2.37036844	0.90461104	0.75408524	1.18041169	1.14642431	0.18144717	0.58567136	0.22610965	0.81424462	0.35704208	2.25418198	1.41027889	1.32665568	1.66055930	1.70185893	1.10849469	2.13875465	4.04656574	0.87163351	2.88917091	0.55127545	2.64421599	1.89783136	8.60859708	0.84233400	1.30938908
749.300000	0	0	0	30.5	1.212769	4095.000000	0	1.98482171	0.65331059	2.13728414	0.92736403	0.60005927	0.17335905	2.37038371	0.90465003	0.75405467	1.18045354	1.14645287	0.18145164	0.58566377	0.22610229	0.81426115	0.35705026	2.25425401	1.41025131	1.32665433	1.66044213	1.70179496	1.10848519	2.13880310	4.04646439	0.87165195	2.88951526	0.55122363	2.64412130	1.89804436	8.60734087	0.84234230	1.30936804
749.900000	0	0	0	30.4	1.211548	4095.000000	0	1.98481554	0.65331590	2.13720361	0.92733350	0.60005501	0.17335583	2.37017493	0.90470157	0.75404756	1.18045013	1.14640486	0.18144192	0.58567199	0.22610917	0.81423007	0.35705293	2.25446418	1.41025096	1.32660069	1.66047162	1.70184903	1.10850598	2.13891736	4.04627648	0.87165093	2.88943180	0.55121088	2.64415181	1.89799339	8.60833508	0.84233526	1.30944053
750.400000	0	0	0	30.4	1.212769	4095.000000	0	1.98487344	0.65331258	2.13736825	0.92733616	0.60003094	0.17335935	2.37036391	0.90468457	0.75406509	1.18045603	1.14646047	0.18144655	0.58567115	0.22609973	0.81422785	0.35705470	2.25438570	1.41018734	1.32665196	1.66053142	1.70194808	1.10848192	2.13884442	4.04621736	0.87165784	2.88966185	0.55124563	2.64412258	1.89798064	8.60729668	0.84234858	1.30942917
750.900000	0	0	0	30.4	1.213989	4095.000000	0	1.98491900	0.65330241	2.13739271	0.92729103	0.60002945	0.17336165	2.37017776	0.90466913	0.75404329	1.18044734	1.14642795	0.18144285	0.58566820	0.22611141	0.81422662	0.35706003	2.25435183	1.41018875	1.32669278	1.66052455	1.70183376	1.10846915	2.13866947	4.04651506	0.87162967	2.88942970	0.55124974	2.64425540	1.89804391	8.60644465	0.84237572	1.30937305
751.500000	0	0	0	30.4	1.213989	4095.000000	0	1.98488910	0.65328715	2.13721329	0.92729103	0.60002562	0.17336625	2.37021454	0.90465134	0.75403405	1.18047401	1.14645014	0.18144316	0.58567073	0.22611253	0.81423870	0.35705541	2.25435345	1.41016436	1.32671809	1.66066718	1.70181808	1.10850211	2.13869395	4.04649500	0.87166322	2.88962538	0.55124275	2.64425285	1.89795925	8.60629319	0.84231541	1.30937104
752.000000	0	0	0	30.4	1.213379	4095.000000	0	1.98491473	0.65329135	2.13736774	0.92735952	0.60003627	0.17336579	2.37031355	0.90462308	0.75407031	1.18047215	1.14649571	0.18145257	0.58567579	0.22610437	0.81424240	0.35705346	2.25440505	1.41025238	1.32671134	1.66051687	1.70183995	1.10851400	2.13875108	4.04619730	0.87162608	2.88955734	0.55120080	2.64423506	1.89799111	8.60505960	0.84233325	1.30937338
752.600000	0	0	0	30.4	1.212769	4095.000000	0	1.98486015	0.65329666	2.13736468	0.92733085	0.60001412	0.17336763	2.37019700	0.90459718	0.75408358	1.18045882	1.14645378	0.18144223	0.58567431	0.22610165	0.81423969	0.35706608	2.25428088	1.41027889	1.32668739	1.66054516	1.70187792	1.10849350	2.13860979	4.04629548	0.87165272	2.88945845	0.55128594	2.64433484	1.89809033	8.60470630	0.84238903	1.30939042
753.200000	0	0	0	30.5	1.212769	4095.000000	0	1.98495650	0.65329887	2.13729332	0.92733085	0.60005054	0.17336579	2.37014381	0.90461968	0.75411367	1.18046719	1.14644132	0.18144778	0.58568169	0.22610469	0.81423130	0.35705808	2.25451471	1.41025520	1.32668401	1.66060617	1.70183417	1.10846766	2.13871792	4.04643377	0.87164862	2.88941567	0.55126537	2.64427383	1.89798474	8.60776693	0.84234305	1.30935468
753.700000	0	0	0	30.5	1.212158	4095.000000	0	1.98485635	0.65330860	2.13731014	0.92734465	0.60001689	0.17336563	2.37027791	0.90461471	0.75406296	1.18045199	1.14660692	0.18144794	0.58567579	0.22610565	0.81423007	0.35706057	2.25444322	1.41029409	1.32667794	1.66057102	1.70174792	1.10845103	2.13865366	4.04633454	0.87164196	2.88973831	0.55119546	2.64426429	1.89788279	8.60633421	0.84235360	1.30934532
754.300000	0	0	0	30.5	1.211548	4095.000000	0	1.98483832	0.65330551	2.13711900	0.92736350	0.60003094	0.17336380	2.37028866	0.90463721	0.75408050	1.18044579	1.14652002	0.18144809	0.58566947	0.22610549	0.81422341	0.35706270	2.25444322	1.41024672	1.32667625	1.66068213	1.70183293	1.10843707	2.13868426	4.04641477	0.87166040	2.88957839	0.55123411	2.64425603	1.89801887	8.60812991	0.84236290	1.30937405
754.900000	0	0	0	30.4	1.211548	4095.000000	0	1.98489622	0.65330197	2.13725713	0.92733828	0.60000986	0.17336609	2.37050254	0.90465500	0.75407268	1.18049881	1.14660784	0.18144794	0.58567474	0.22610437	0.81423944	0.35705595	2.25432388	1.41025344	1.32663948	1.66071123	1.70182592	1.10846113	2.13871333	4.04655201	0.87164683	2.88956716	0.55122404	2.64442191	1.89803845	8.60763438	0.84238124	1.30937104
755.400000	0	0	0	30.4	1.212158	4095.000000	0	1.98487819	0.65329555	2.13722807	0.92733855	0.60003478	0.17336502	2.37038485	0.90464924	0.75408571	1.18049757	1.14649966	0.18144655	0.58566968	0.22610357	0.81422538	0.35705524	2.25430131	1.41030186	1.32662869	1.66064658	1.70177887	1.10845251	2.13881228	4.04651823	0.87164068	2.88954332	0.55125406	2.64449119	1.89811628	8.60733771	0.84235963	1.30934432
755.900000	0	0	0	30.4	1.213379	4095.000000	0	1.98483547	0.65328074	2.13717609	0.92732395	0.60003201	0.17336625	2.37034694	0.90466023	0.75406296	1.18048424	1.14646928	0.18144563	0.58567895	0.22610693	0.81421675	0.35704635	2.25443193	1.41030893	1.32669818	1.66060092	1.70175411	1.10847509	2.13865213	4.04653723	0.87164734	2.88970674	0.55121088	2.64446831	1.89809534	8.60847712	0.84238552	1.30938474
756.500000	0	0	0	30.4	1.211548	4095.000000	0	1.98486585	0.65331347	2.13735041	0.92732634	0.60006097	0.17336778	2.37057271	0.90466834	0.75409827	1.18049819	1.14646776	0.18145072	0.58569055	0.22610789	0.81422637	0.35705168	2.25432765	1.41029267	1.32666984	1.66077548	1.70187627	1.10848786	2.13875159	4.04641899	0.87169139	2.88973480	0.55121910	2.64427192	1.89794833	8.60906428	0.84238024	1.30941347
757.100000	0	0	0	30.5	1.214600	4095.000000	0	1.98500728	0.65329622	2.13731116	0.92734996	0.60000241	0.17337054	2.37035259	0.90468901	0.75407457	1.18042285	1.14635321	0.18144177	0.58568275	0.22610389	0.81425770	0.35704564	2.25435882	1.41033792	1.32669177	1.66068860	1.70187998	1.10850806	2.13881738	4.04599991	0.87163530	2.88954963	0.55119443	2.64422870	1.89791419	8.60841715	0.84239934	1.30940879
757.600000	0	0	0	30.5	1.212158	4095.000000	0	1.98490951	0.65330971	2.13718373	0.92736536	0.60001604	0.17337161	2.37031695	0.90465212	0.75406865	1.18045168	1.14651425	0.18145056	0.58569202	0.22610837	0.81421058	0.35705293	2.25444214	1.41024283	1.32661013	1.66064617	1.70198317	1.10847538	2.13866641	4.04603052	0.87166399	2.88947879	0.55120964	2.64432086	1.89789781	8.61000198	0.84239582	1.30938073
758.200000	0	0	0	30.5	1.212769	4095.000000	0	1.98491853	0.65331921	2.13708231	0.92735288	0.60000560	0.17337605	2.37030450	0.90462203	0.75405964	1.18049013	1.14657836	0.18145272	0.58568211	0.22610853	0.81423673	0.35704830	2.25443838	1.41026086	1.32669987	1.66068092	1.70182468	1.10851904	2.13868069	4.04584052	0.87166655	2.88970113	0.55120964	2.64441111	1.89788916	8.60834455	0.84239280	1.30941380
758.700000	0	0	0	30.5	1.212769	4095.000000	0	1.98501108	0.65332673	2.13718526	0.92732182	0.60003286	0.17337605	2.37027791	0.90461680	0.75408334	1.18049509	1.14648629	0.18144825	0.58567094	0.22610853	0.81422070	0.35704439	2.25433893	1.41023930	1.32663274	1.66072860	1.70186678	1.10846202	2.13882044	4.04575186	0.87166117	2.88942409	0.55122116	2.64440793	1.89791692	8.60970834	0.84237999	1.30944688
759.300000	0	0	0	30.5	1.212158	4095.000000	0	1.98497928	0.65333491	2.13745694	0.92738102	0.60001795	0.17338004	2.37035146	0.90464610	0.75407054	1.18051586	1.14648690	0.18144393	0.58565724	0.22610805	0.81425572	0.35705133	2.25445343	1.41026828	1.32666141	1.66075244	1.70182220	1.10849291	2.13875210	4.04599041	0.87166168	2.88949983	0.55123062	2.64448547	1.89793467	8.60850238	0.84234405	1.30942182
759.900000	0	0	0	30.5	1.212769	4095.000000	0	1.98496884	0.65331988	2.13727446	0.92736032	0.60003073	0.17337314	2.37027225	0.90464872	0.75411675	1.18048207	1.14639727	0.18144856	0.58566335	0.22611077	0.81424734	0.35705150	2.25450181	1.41027076	1.32665230	1.66077548	1.70181312	1.10852885	2.13880973	4.04596191	0.87168089	2.88954121	0.55123000	2.64464119	1.89807941	8.60855604	0.84238903	1.30939142
760.400000	0	0	0	30.5	1.213989	4095.000000	0	1.98492280	0.65333005	2.13721533	0.92737651	0.60003094	0.17338157	2.37035373	0.90463956	0.75408784	1.18051803	1.14642978	0.18145473	0.58568570	0.22610965	0.81423204	0.35704902	2.25461900	1.41037928	1.32668637	1.66067486	1.70187544	1.10848816	2.13890053	4.04595663	0.87167731	2.88951526	0.55122507	2.64464628	1.89812174	8.60808888	0.84239155	1.30934866
761.000000	0	0	0	30.5	1.212769	4095.000000	0	1.98487914	0.65331634	2.13728057	0.92731333	0.60004777	0.17337529	2.37025754	0.90465081	0.75411414	1.18047990	1.14640699	0.18144177	0.58567684	0.22611045	0.81422588	0.35704724	2.25447063	1.41036797	1.32669649	1.66062072	1.70188452	1.10848192	2.13886992	4.04616775	0.87172008	2.88965764	0.55123987	2.64462848	1.89809352	8.60624902	0.84239406	1.30935802
761.500000	0	0	0	30.5	1.212158	4095.000000	0	1.98493561	0.65329312	2.13713225	0.92735182	0.60007652	0.17337391	2.37038768	0.90463956	0.75410230	1.18048021	1.14649450	0.18145349	0.58568275	0.22610981	0.81423352	0.35705044	2.25447386	1.41042099	1.32666580	1.66058758	1.70198441	1.10846766	2.13881075	4.04611919	0.87169063	2.88964011	0.55122753	2.64462721	1.89781725	8.60922529	0.84242648	1.30928753
762.100000	0	0	0	30.5	1.212769	4095.000000	0	1.98501203	0.65332032	2.13721431	0.92736509	0.60005522	0.17337544	2.37045784	0.90468143	0.75410040	1.18049292	1.14642978	0.18144902	0.58567600	0.22610949	0.81422958	0.35705239	2.25429432	1.41032237	1.32669312	1.66066597	1.70192910	1.10844747	2.13889185	4.04636093	0.87170932	2.88944933	0.55122774	2.64456492	1.89808351	8.60973991	0.84243778	1.30938040
762.600000	0	0	0	30.5	1.213379	4095.000000	0	1.98485303	0.65332762	2.13714805	0.92738474	0.60009079	0.17338402	2.37038937	0.90467881	0.75402671	1.18044362	1.14647961	0.18145287	0.58568780	0.22610373	0.81421946	0.35704848	2.25438731	1.41033545	1.32673360	1.66062193	1.70195304	1.10854340	2.13887196	4.04599041	0.87172495	2.88966887	0.55126002	2.64457318	1.89811082	8.60777956	0.84245965	1.30935835
763.200000	0	0	0	30.5	1.213379	4095.000000	0	1.98479229	0.65332784	2.13702624	0.92738474	0.60006864	0.17338432	2.37045331	0.90467907	0.75411959	1.18045292	1.14645257	0.18144871	0.58567811	0.22610901	0.81421872	0.35704191	2.25439161	1.41037044	1.32672416	1.66065991	1.70191795	1.10849083	2.13885258	4.04624481	0.87169063	2.88979653	0.55121293	2.64449500	1.89805073	8.61029248	0.84241391	1.30936269
763.700000	0	0	0	30.5	1.213379	4095.000000	0	1.98484022	0.65331015	2.13710218	0.92736403	0.60006523	0.17338387	2.37067288	0.90468692	0.75408926	1.18046161	1.14636385	0.18145195	0.58569202	0.22610645	0.81423796	0.35704884	2.25431098	1.41037574	1.32668401	1.66066597	1.70187998	1.10845964	2.13888063	4.04611391	0.87166706	2.88975093	0.55126784	2.64455856	1.89817955	8.60870125	0.84243175	1.30939777
764.300000	128	0	0	30.5	1.212158	4095.000000	1	1.98489195	0.65331435	2.13687998	0.92733987	0.60005522	0.17338999	2.37043860	0.90469686	0.75408192	1.18047339	1.14640426	0.18145226	0.58565956	0.22611109	0.81423599	0.35704564	2.25439591	1.41033368	1.32671977	1.66049304	1.70186100	1.10847984	2.13878423	4.04612763	0.87165067	2.88949282	0.55125200	2.64434882	1.89783546	8.60762175	0.84206968	1.30920068
764.900000	128	0	0	30.5	1.212769	4095.000000	1	1.98434480	0.65316444	2.13644532	0.92723077	0.59925447	0.17332059	2.37015909	0.90462360	0.75387862	1.18036240	1.14634167	0.18144054	0.58562731	0.22608916	0.81407936	0.35702129	2.25387939	1.40951905	1.32640201	1.65948038	1.70136456	1.10825235	2.13555844	4.04525161	0.87131544	2.88797272	0.55112760	2.64117061	1.89655928	8.60364021	0.84070434	1.30882628
765.400000	128	0	0	30.5	1.215210	4095.000000	1	1.98361850	0.65296900	2.13564706	0.92704789	0.59795819	0.17314764	2.36982700	0.90451843	0.75358842	1.18014075	1.14597347	0.18140568	0.58558093	0.22605891	0.81376196	0.35695038	2.25310618	1.40884925	1.32618042	1.65881620	1.70117930	1.10811812	2.13352522	4.04498674	0.87125347	2.88771058	0.55109881	2.64089833	1.89623547	8.60197527	0.84023754	1.30872176
766.000000	128	0	0	30.5	1.212158	4095.000000	1	1.98333394	0.65294292	2.13567354	0.92702772	0.59776150	0.17307351	2.36990393	0.90450142	0.75354768	1.18005024	1.14593399	0.18139843	0.58554236	0.22604787	0.81371190	0.35693154	2.25299444	1.40858083	1.32619492	1.65851144	1.70119127	1.10812406	2.13279924	4.04486012	0.87123222	2.88786758	0.55106201	2.64062735	1.89611905	8.60220228	0.83992215	1.30866733
766.500000	128	0	0	30.5	1.212158	4095.000000	1	1.98322059	0.65292457	2.13559052	0.92703223	0.59762139	0.17303062	2.36978740	0.90448939	0.75347425	1.18003847	1.14585106	0.18139642	0.58553667	0.22604259	0.81370796	0.35691750	2.25301700	1.40848301	1.32611196	1.65844162	1.70111701	1.10810833	2.13243761	4.04460899	0.87119125	2.88790823	0.55102582	2.64055565	1.89617544	8.60018792	0.83969963	1.30860622
767.100000	128	0	0	30.5	1.213379	4095.000000	1	1.98312954	0.65291750	2.13545658	0.92699348	0.59754443	0.17299356	2.36987735	0.90448128	0.75343848	1.18007318	1.14584894	0.18139287	0.58552719	0.22603411	0.81366431	0.35690364	2.25276023	1.40839543	1.32607453	1.65826121	1.70111824	1.10811456	2.13224182	4.04463432	0.87115924	2.88801127	0.55098758	2.64034625	1.89592535	8.60012174	0.83955240	1.30861658
767.600000	128	0	0	30.5	1.213989	4095.000000	1	1.98296358	0.65287329	2.13537204	0.92695765	0.59753337	0.17296860	2.36962731	0.90449201	0.75340533	1.18003785	1.14581644	0.18138100	0.58552128	0.22603363	0.81368527	0.35690684	2.25277796	1.40837319	1.32605328	1.65803967	1.70107616	1.10811337	2.13190113	4.04446867	0.87119611	2.88791945	0.55096044	2.64036148	1.89580441	8.60025411	0.83943702	1.30852208
768.200000	128	0	0	30.5	1.213989	4095.000000	1	1.98286164	0.65288500	2.13530940	0.92696110	0.59748894	0.17294026	2.36971556	0.90453700	0.75333688	1.18002948	1.14571318	0.18138578	0.58552445	0.22602834	0.81366777	0.35690560	2.25272693	1.40831563	1.32604687	1.65794524	1.70104605	1.10810743	2.13163218	4.04469551	0.87112647	2.88809749	0.55092611	2.64019461	1.89579304	8.60199104	0.83934599	1.30854679
768.800000	128	0	0	30.5	1.212158	4095.000000	1	1.98283935	0.65285472	2.13526000	0.92697702	0.59749383	0.17292081	2.36967936	0.90458305	0.75333569	1.17997896	1.14579791	0.18138840	0.58550695	0.22602642	0.81364434	0.35690275	2.25255720	1.40824466	1.32603271	1.65787181	1.70114176	1.10806141	2.13167590	4.04472189	0.87109318	2.88842417	0.55095448	2.64015020	1.89567074	8.60213292	0.83925897	1.30846666
769.300000	128	0	0	30.5	1.212158	4095.000000	1	1.98279384	0.65284565	2.13535523	0.92698552	0.59742304	0.17290642	2.36951645	0.90455610	0.75331817	1.17997803	1.14565517	0.18138208	0.58553667	0.22602898	0.81362560	0.35690044	2.25257868	1.40813803	1.32609476	1.65776892	1.70110711	1.10804330	2.13174403	4.04470501	0.87108243	2.88838911	0.55094276	2.64015527	1.89569347	8.60017847	0.83918524	1.30848636
769.900000	128	0	0	30.5	1.213379	4095.000000	1	1.98288677	0.65284145	2.13536695	0.92700091	0.59745408	0.17289493	2.36973309	0.90453099	0.75330112	1.17998515	1.14566063	0.18138054	0.58551602	0.22602642	0.81362807	0.35690364	2.25245676	1.40820088	1.32613827	1.65767895	1.70114960	1.10807151	2.13176487	4.04465542	0.87112365	2.88822087	0.55094729	2.64001506	1.89576985	8.60215183	0.83910099	1.30848168
770.400000	128	0	0	30.5	1.213989	4095.000000	1	1.98284267	0.65283991	2.13539139	0.92694597	0.59742921	0.17287747	2.36968105	0.90445669	0.75329283	1.18000034	1.14566792	0.18138701	0.58553393	0.22602466	0.81360957	0.35690329	2.25262380	1.40807165	1.32610825	1.65761117	1.70109473	1.10805399	2.13143951	4.04448872	0.87109933	2.88787109	0.55094502	2.64001126	1.89554345	8.60297165	0.83902903	1.30846432
771.000000	128	0	0	30.5	1.212158	4095.000000	1	1.98271987	0.65282333	2.13525797	0.92699640	0.59740774	0.17286691	2.36982304	0.90444204	0.75330964	1.18001305	1.14573565	0.18137236	0.58551222	0.22602146	0.81364188	0.35690329	2.25249758	1.40808966	1.32609409	1.65765837	1.70109638	1.10808635	2.13146442	4.04437899	0.87110419	2.88798954	0.55091562	2.64010769	1.89548526	8.60172621	0.83903454	1.30849704
771.500000	128	0	0	30.5	1.212158	4095.000000	1	1.98286021	0.65284521	2.13541634	0.92699003	0.59747364	0.17285940	2.36966408	0.90441614	0.75327885	1.17996935	1.14569799	0.18137930	0.58552972	0.22602226	0.81361870	0.35690951	2.25262165	1.40816557	1.32609476	1.65771284	1.70106709	1.10809051	2.13145934	4.04437266	0.87108192	2.88790823	0.55089815	2.64026821	1.89553163	8.60042746	0.83901173	1.30850405
772.100000	128	0	0	30.5	1.212769	4095.000000	1	1.98274737	0.65283438	2.13536847	0.92698870	0.59745535	0.17285466	2.36976760	0.90443890	0.75325849	1.18005024	1.14575843	0.18137575	0.58551433	0.22601906	0.81360637	0.35689813	2.25260822	1.40814015	1.32601787	1.65769025	1.70103821	1.10811426	2.13157728	4.04439165	0.87108448	2.88782973	0.55089733	2.64017431	1.89538571	8.60068593	0.83892397	1.30839888
772.600000	128	0	0	30.5	1.213379	4095.000000	1	1.98268052	0.65281427	2.13541533	0.92691094	0.59742602	0.17284149	2.36976307	0.90444832	0.75326038	1.18004931	1.14576055	0.18137005	0.58551517	0.22602050	0.81359108	0.35690222	2.25256633	1.40819805	1.32602833	1.65756599	1.70099902	1.10806943	2.13137902	4.04438638	0.87107091	2.88786688	0.55087903	2.64003473	1.89539526	8.60004925	0.83885027	1.30836516
773.200000	128	0	0	30.5	1.212769	4095.000000	1	1.98264449	0.65280344	2.13535778	0.92692049	0.59741199	0.17282617	2.36965899	0.90441876	0.75320449	1.18002297	1.14567855	0.18137051	0.58550948	0.22601794	0.81358393	0.35690187	2.25244871	1.40811896	1.32602900	1.65753008	1.70105265	1.10807923	2.13128396	4.04445496	0.87105811	2.88792576	0.55087821	2.64006836	1.89545299	8.59853035	0.83881617	1.30840188
773.800000	128	0	0	30.5	1.213379	4095.000000	1	1.98268669	0.65281802	2.13548153	0.92692102	0.59743006	0.17281928	2.36942426	0.90445826	0.75320733	1.18002855	1.14566094	0.18137282	0.58550084	0.22601474	0.81359330	0.35689547	2.25259318	1.40813980	1.32612545	1.65757849	1.70103491	1.10803112	2.13115486	4.04430198	0.87106809	2.88813184	0.55091501	2.64006518	1.89532844	8.59955131	0.83879060	1.30836950
774.300000	128	0	0	30.5	1.212158	4095.000000	1	1.98260467	0.65280277	2.13544537	0.92695712	0.59743303	0.17280519	2.36954360	0.90443811	0.75314387	1.17997462	1.14556588	0.18136696	0.58551644	0.22601586	0.81356840	0.35688640	2.25251853	1.40813874	1.32607385	1.65746029	1.70100356	1.10801450	2.13107099	4.04443702	0.87105171	2.88781291	0.55086423	2.64000428	1.89523707	8.60077419	0.83870311	1.30833344
774.900000	128	0	0	30.5	1.213379	4095.000000	1	1.98255347	0.65282112	2.13529922	0.92693244	0.59741560	0.17279279	2.36952720	0.90450064	0.75315145	1.17996315	1.14559109	0.18135632	0.58551096	0.22601170	0.81359946	0.35688605	2.25249758	1.40812673	1.32610387	1.65744375	1.70097055	1.10804983	2.13109234	4.04418804	0.87102559	2.88812273	0.55089095	2.63995479	1.89527389	8.59813966	0.83866802	1.30837785
775.400000	128	0	0	30.5	1.212158	4095.000000	3	1.98255536	0.65278001	2.13531297	0.92693323	0.59734546	0.17279172	2.36944575	0.90450116	0.75316968	1.17996222	1.14551365	0.18135941	0.58551812	0.22601154	0.81356963	0.35687805	2.25253786	1.40816416	1.32610589	1.65741673	1.70093466	1.10806289	2.13108218	4.04439693	0.87112980	2.88843188	0.55084881	2.64102019	1.89549117	8.60310410	0.83904207	1.30851807
776.000000	128	0	0	30.5	1.212769	4095.000000	3	1.98299582	0.65286046	2.13569697	0.92700409	0.59787462	0.17283735	2.36969180	0.90454171	0.75329235	1.18006481	1.14562298	0.18136989	0.58553688	0.22602066	0.81368404	0.35690933	2.25282200	1.40847136	1.32620909	1.65766160	1.70112113	1.10805220	2.13197130	4.04450665	0.87108422	2.88832602	0.55091912	2.64046364	1.89526707	8.60091288	0.83884450	1.30840956
776.500000	128	0	0	30.5	1.213379	4095.000000	3	1.98274879	0.65280100	2.13543111	0.92689210	0.59760799	0.17281362	2.36969180	0.90447422	0.75322841	1.17998701	1.14572532	0.18137128	0.58550463	0.22601794	0.81361426	0.35689760	2.25257492	1.40821818	1.32614096	1.65753533	1.70102295	1.10806913	2.13148424	4.04409943	0.87103506	2.88831270	0.55087451	2.64007153	1.89515253	8.59933701	0.83868381	1.30837417
777.100000	128	0	0	30.5	1.211548	4095.000000	3	1.98263880	0.65277492	2.13549121	0.92693880	0.59738946	0.17277395	2.36932415	0.90441326	0.75315263	1.17998763	1.14550150	0.18136295	0.58552255	0.22601298	0.81355878	0.35688214	2.25259372	1.40808684	1.32608161	1.65737800	1.70102872	1.10805220	2.13127024	4.04428088	0.87110752	2.88876561	0.55085847	2.63979239	1.89553890	8.59979712	0.83856499	1.30840289
777.700000	128	0	0	30.5	1.214600	4095.000000	3	1.98245534	0.65273735	2.13516172	0.92689501	0.59699542	0.17272496	2.36934394	0.90446611	0.75303897	1.18003134	1.14541466	0.18135632	0.58549536	0.22600802	0.81344340	0.35687254	2.25341135	1.40884183	1.32652176	1.65812320	1.70157500	1.10827937	2.13372876	4.04537614	0.87133720	2.88965905	0.55099416	2.64210827	1.89618772	8.60325862	0.83950349	1.30870941
778.200000	128	0	0	30.5	1.211548	4095.000000	3	1.98268574	0.65279747	2.13530787	0.92696667	0.59711166	0.17271179	2.36937052	0.90450692	0.75312634	1.18009023	1.14554159	0.18135833	0.58549768	0.22601458	0.81347914	0.35688445	2.25348174	1.40883512	1.32656696	1.65819866	1.70149825	1.10831738	2.13392825	4.04563893	0.87135871	2.88971095	0.55101945	2.64192858	1.89628822	8.60354875	0.83955591	1.30868937
778.800000	128	0	0	30.5	1.212769	4095.000000	3	1.98308497	0.65294226	2.13589257	0.92708690	0.59800667	0.17280244	2.36971330	0.90461340	0.75333546	1.18031311	1.14571075	0.18137915	0.58554110	0.22603347	0.81363546	0.35692657	2.25351129	1.40918518	1.32650152	1.65860630	1.70162287	1.10833728	2.13469024	4.04571281	0.87134335	2.88967027	0.55100197	2.64251341	1.89618454	8.60236939	0.83966226	1.30862860
779.300000	128	0	0	30.5	1.212769	4095.000000	3	1.98303992	0.65289075	2.13586710	0.92703886	0.59812470	0.17284087	2.36967822	0.90446872	0.75333996	1.18019655	1.14577665	0.18137915	0.58552782	0.22602930	0.81375111	0.35692603	2.25327595	1.40884466	1.32634737	1.65829390	1.70154777	1.10830699	2.13408399	4.04561888	0.87134207	2.88910570	0.55099519	2.64168733	1.89640191	8.60184916	0.83945007	1.30869338
779.900000	128	0	0	30.5	1.211548	4095.000000	3	1.98255441	0.65278619	2.13543773	0.92694305	0.59716394	0.17273797	2.36950514	0.90451843	0.75315997	1.18017175	1.14550849	0.18135694	0.58549157	0.22601474	0.81356421	0.35688907	2.25333667	1.40885349	1.32651501	1.65826323	1.70159688	1.10835599	2.13388448	4.04574131	0.87138535	2.88964151	0.55099354	2.64198255	1.89639282	8.60237254	0.83959077	1.30871475
780.400000	128	0	0	30.5	1.213989	4095.000000	3	1.98284077	0.65286466	2.13570359	0.92703302	0.59750722	0.17273935	2.36984849	0.90456971	0.75322652	1.18022631	1.14556771	0.18136157	0.58550232	0.22601986	0.81355755	0.35689760	2.25335708	1.40891353	1.32657100	1.65821319	1.70152177	1.10833758	2.13378474	4.04595346	0.87141326	2.88957418	0.55102192	2.64202128	1.89647514	8.60292120	0.83961410	1.30874981
781.000000	128	0	0	30.5	1.213379	4095.000000	3	1.98314424	0.65293960	2.13598324	0.92714185	0.59811917	0.17281162	2.36990563	0.90468378	0.75334185	1.18032923	1.14574810	0.18137699	0.58554489	0.22603875	0.81369785	0.35693972	2.25352741	1.40885207	1.32656021	1.65824669	1.70153622	1.10825740	2.13390535	4.04584897	0.87141915	2.88976707	0.55102438	2.64198319	1.89659066	8.60174512	0.83961460	1.30871608
781.600000	128	0	0	30.5	1.212769	4095.000000	3	1.98319167	0.65296458	2.13599750	0.92715804	0.59822637	0.17282816	2.37013023	0.90466756	0.75339514	1.18037418	1.14585684	0.18137683	0.58554595	0.22603907	0.81376393	0.35694149	2.25352902	1.40878814	1.32658720	1.65815346	1.70155066	1.10830164	2.13372825	4.04592813	0.87141044	2.88952929	0.55104453	2.64194128	1.89658930	8.60313563	0.83959830	1.30868503
782.100000	128	0	0	30.5	1.212769	4095.000000	3	1.98322866	0.65294646	2.13615899	0.92718113	0.59823594	0.17283735	2.36981399	0.90465683	0.75337690	1.18039371	1.14583618	0.18137838	0.58556028	0.22605027	0.81378021	0.35695162	2.25333774	1.40882735	1.32661148	1.65806307	1.70154571	1.10828591	2.13374504	4.04609280	0.87143503	2.88948370	0.55103610	2.64214573	1.89664342	8.60164739	0.83964320	1.30878955
782.700000	128	0	0	30.5	1.213379	4095.000000	3	1.98324952	0.65295729	2.13602501	0.92715087	0.59836250	0.17284930	2.37014325	0.90464139	0.75341977	1.18037945	1.14594644	0.18138038	0.58557145	0.22604659	0.81380142	0.35696069	2.25323996	1.40895910	1.32655313	1.65829350	1.70153085	1.10829125	2.13407991	4.04571703	0.87146345	2.88951947	0.55097895	2.64235973	1.89680217	8.60238831	0.83974077	1.30878621
783.200000	128	0	0	30.5	1.213989	4095.000000	3	1.98298160	0.65290932	2.13596337	0.92710097	0.59796903	0.17281453	2.36996956	0.90453910	0.75332338	1.18032086	1.14570224	0.18137529	0.58555712	0.22604307	0.81371856	0.35694309	2.25323405	1.40882205	1.32656628	1.65820270	1.70156304	1.10831857	2.13384072	4.04582786	0.87142760	2.88899490	0.55103816	2.64244101	1.89680945	8.60380421	0.83966627	1.30878855
783.800000	128	0	0	30.5	1.213989	4095.000000	3	1.98330453	0.65297696	2.13610092	0.92713601	0.59845928	0.17283383	2.37007479	0.90455950	0.75349509	1.18019283	1.14582768	0.18138084	0.58555438	0.22604323	0.81385123	0.35695944	2.25343822	1.40916363	1.32651568	1.65873506	1.70150527	1.10826571	2.13462508	4.04546373	0.87135436	2.88881399	0.55100485	2.64201557	1.89670437	8.60496181	0.83988928	1.30881560
784.300000	128	0	0	30.5	1.212769	4095.000000	3	1.98391070	0.65309944	2.13668837	0.92714875	0.59934940	0.17290366	2.37009685	0.90455872	0.75375330	1.18031466	1.14599869	0.18139257	0.58559590	0.22605939	0.81395900	0.35698024	2.25385037	1.41019511	1.32678016	1.66008217	1.70236210	1.10876291	2.14082748	4.04724466	0.87220887	2.89328298	0.55131596	2.65100069	1.90049592	8.61638388	0.84463039	1.31032503
784.900000	128	0	0	30.5	1.212158	4095.000000	3	1.98668624	0.65378077	2.13929129	0.92792321	0.60576501	0.17350659	2.37133452	0.90493420	0.75496105	1.18131130	1.14739961	0.18151596	0.58587100	0.22617640	0.81517585	0.35726924	2.25655089	1.41345350	1.32769163	1.66341602	1.70338783	1.10933455	2.15142041	4.04929075	0.87266270	2.89505014	0.55146218	2.65430284	1.90197975	8.62146634	0.84743993	1.31065963
785.400000	128	0	0	30.5	1.212769	4095.000000	3	1.98752384	0.65395884	2.13985665	0.92812187	0.60846000	0.17385599	2.37164078	0.90501087	0.75535018	1.18174562	1.14795787	0.18156224	0.58596967	0.22622346	0.81565205	0.35737181	2.25759497	1.41466140	1.32788674	1.66479838	1.70379513	1.10955803	2.15635519	4.04947145	0.87283776	2.89543606	0.55156625	2.65564398	1.90268169	8.62532803	0.84939282	1.31095117
786.000000	128	0	0	30.5	1.213379	4095.000000	3	1.98803997	0.65406325	2.14039407	0.92822068	0.60995923	0.17407916	2.37157115	0.90508284	0.75557194	1.18193117	1.14817228	0.18159247	0.58600193	0.22624155	0.81588688	0.35742070	2.25847475	1.41543509	1.32803697	1.66573644	1.70398270	1.10967364	2.15944613	4.05003473	0.87294593	2.89572712	0.55160348	2.65672011	1.90332683	8.62587585	0.85102799	1.31112571
786.600000	128	0	0	30.5	1.212769	4095.000000	3	1.98828810	0.65411148	2.14051505	0.92830275	0.61100110	0.17424320	2.37177836	0.90511504	0.75575245	1.18212729	1.14845639	0.18161376	0.58603651	0.22626076	0.81609111	0.35745803	2.25902896	1.41588855	1.32813150	1.66642083	1.70422814	1.10973665	2.16175987	4.05045436	0.87298541	2.89603086	0.55161192	2.65744269	1.90353128	8.62509055	0.85247215	1.31131732
787.100000	128	0	0	30.6	1.213379	4095.000000	3	1.98855480	0.65418604	2.14084943	0.92833304	0.61183347	0.17438702	2.37168551	0.90514644	0.75589076	1.18220984	1.14850598	0.18162626	0.58607657	0.22627388	0.81624622	0.35748595	2.25945346	1.41628005	1.32819700	1.66700897	1.70423227	1.10987874	2.16383354	4.05017319	0.87307155	2.89650554	0.55168247	2.65814120	1.90367732	8.62670244	0.85377919	1.31136548
787.700000	128	0	0	30.6	1.212158	4095.000000	3	1.98872453	0.65421990	2.14098626	0.92840715	0.61248541	0.17449927	2.37182479	0.90521502	0.75599990	1.18227905	1.14877340	0.18164277	0.58609112	0.22628333	0.81632353	0.35751101	2.25947555	1.41658082	1.32835029	1.66735116	1.70427111	1.10985614	2.16522087	4.05055478	0.87313307	2.89666590	0.55172772	2.65869862	1.90424288	8.62973751	0.85502551	1.31146180
788.300000	128	0	0	30.5	1.212158	4095.000000	3	1.98907166	0.65425773	2.14119970	0.92846586	0.61303835	0.17461260	2.37177723	0.90518727	0.75609148	1.18237744	1.14876701	0.18164924	0.58612907	0.22629245	0.81645025	0.35753395	2.25964527	1.41690506	1.32828107	1.66779074	1.70447691	1.10991233	2.16658325	4.05060235	0.87319332	2.89681642	0.55171620	2.65931819	1.90434469	8.62875837	0.85620389	1.31154341
788.800000	128	0	0	30.5	1.212769	4095.000000	3	1.98921718	0.65431416	2.14125229	0.92847728	0.61350421	0.17470109	2.37199918	0.90519722	0.75617928	1.18240041	1.14895658	0.18166051	0.58613919	0.22629886	0.81652807	0.35754817	2.26013941	1.41718075	1.32829019	1.66817160	1.70453807	1.10996286	2.16802867	4.05048713	0.87317384	2.89684033	0.55174973	2.65966417	1.90459900	8.63251429	0.85735119	1.31162368
789.300000	128	0	0	30.5	1.213379	4095.000000	3	1.98938507	0.65433562	2.14143256	0.92848392	0.61394505	0.17478300	2.37187801	0.90514382	0.75621060	1.18244976	1.14902139	0.18167516	0.58614236	0.22630350	0.81658588	0.35756293	2.26028223	1.41740537	1.32834219	1.66844137	1.70467405	1.11002470	2.16922521	4.05091104	0.87323409	2.89696765	0.55174932	2.66001852	1.90467800	8.63350045	0.85851866	1.31171031
789.900000	128	0	0	30.6	1.212158	4095.000000	3	1.98948067	0.65436505	2.14146728	0.92847011	0.61431719	0.17485616	2.37193010	0.90513650	0.75631478	1.18255126	1.14911604	0.18168426	0.58615923	0.22631054	0.81669212	0.35757467	2.26038679	1.41771201	1.32833172	1.66883777	1.70478895	1.11010615	2.17022886	4.05053575	0.87325255	2.89710482	0.55174130	2.66033581	1.90484833	8.63482936	0.85966007	1.31177521
790.500000	128	0	0	30.6	1.212158	4095.000000	3	1.98966094	0.65440001	2.14135187	0.92849535	0.61469007	0.17492489	2.37211243	0.90514304	0.75637079	1.18263446	1.14919608	0.18169584	0.58615396	0.22632191	0.81671361	0.35759013	2.26050484	1.41787210	1.32841479	1.66906299	1.70478523	1.11009872	2.17125938	4.05080109	0.87328357	2.89715476	0.55181289	2.66085790	1.90515842	8.63555896	0.86079089	1.31179193
791.000000	128	0	0	30.6	1.213379	4095.000000	3	1.98964762	0.65442192	2.14154287	0.92850199	0.61499697	0.17499438	2.37196011	0.90511791	0.75642656	1.18265743	1.14927399	0.18170031	0.58616829	0.22632159	0.81677637	0.35759031	2.26066385	1.41808687	1.32845160	1.66949768	1.70483525	1.11011894	2.17232404	4.05097765	0.87330203	2.89719767	0.55181803	2.66102235	1.90519040	8.63503871	0.86193654	1.31184813
791.600000	128	0	0	30.6	1.212769	4095.000000	6	1.98983886	0.65443940	2.14156381	0.92856814	0.61533580	0.17504946	2.37195785	0.90517078	0.75644887	1.18277881	1.14929712	0.18171142	0.58616471	0.22631759	0.81682283	0.35760916	2.25927083	1.41566907	1.32757012	1.66534431	1.70226055	1.10877390	2.15474430	4.04576875	0.87140122	2.88618174	0.55111506	2.64280683	1.89706511	8.62040328	0.85033850	1.30865230
792.200000	128	0	0	30.6	1.213379	4095.000000	6	1.98303613	0.65286533	2.13528037	0.92682124	0.59825529	0.17371085	2.36922743	0.90440280	0.75342830	1.18048176	1.14587597	0.18143113	0.58553857	0.22603891	0.81400512	0.35693883	2.25381598	1.40941941	1.32612275	1.65961567	1.70119292	1.10825918	2.13893266	4.04464698	0.87120277	2.88694815	0.55097442	2.64169113	1.89628958	8.63954817	0.84670669	1.30841056
792.700000	128	0	0	30.6	1.215210	4095.000000	6	1.98279478	0.65279437	2.13513728	0.92684167	0.59754315	0.17335139	2.36930944	0.90442294	0.75332385	1.18022197	1.14554584	0.18140321	0.58550885	0.22602898	0.81384852	0.35691253	2.25322921	1.40903999	1.32610623	1.65915493	1.70113021	1.10819771	2.13613810	4.04445179	0.87116974	2.88787319	0.55098923	2.64145752	1.89613770	8.62795048	0.84525487	1.30841758
793.300000	129	0	0	30.6	1.213989	4095.000000	6	1.98268479	0.65280167	2.13511946	0.92686821	0.59741263	0.17318962	2.36928965	0.90441352	0.75323907	1.18008465	1.14553005	0.18138732	0.58548756	0.22601394	0.81376443	0.35689902	2.25293965	1.40884642	1.32613489	1.65875888	1.70109473	1.10811694	2.13483229	4.04441170	0.87110189	2.88825732	0.55092282	2.64123535	1.89599264	8.62986745	0.84425295	1.30834980
793.900000	129	0	0	30.6	1.213379	4095.000000	6	1.98260087	0.65278398	2.13516274	0.92689316	0.59727213	0.17307611	2.36932528	0.90443105	0.75318152	1.18006946	1.14557864	0.18138732	0.58547323	0.22601186	0.81369218	0.35688445	2.25286068	1.40869067	1.32610016	1.65854656	1.70103367	1.10809318	2.13407737	4.04384099	0.87110650	2.88824961	0.55090370	2.64110206	1.89576303	8.62309615	0.84360524	1.30833478
794.400000	129	0	0	30.6	1.211548	4095.000000	6	1.98246861	0.65278818	2.13518718	0.92687723	0.59722197	0.17299877	2.36936317	0.90445878	0.75317323	1.18003475	1.14550333	0.18137159	0.58544836	0.22600882	0.81364483	0.35688587	2.25257922	1.40863628	1.32603575	1.65832054	1.70105306	1.10809081	2.13354506	4.04401398	0.87107577	2.88854686	0.55090123	2.64116871	1.89559346	8.62068484	0.84317475	1.30827402
794.900000	129	0	0	30.6	1.213379	4095.000000	6	1.98245391	0.65279172	2.13516274	0.92690828	0.59724173	0.17294379	2.36950514	0.90442608	0.75314363	1.17996687	1.14544927	0.18137051	0.58547850	0.22600706	0.81364977	0.35688871	2.25253894	1.40858825	1.32602799	1.65815104	1.70096436	1.10810476	2.13334968	4.04404668	0.87107372	2.88847044	0.55088643	2.64121123	1.89555254	8.61758211	0.84285147	1.30829037
795.500000	129	0	0	30.6	1.212158	4095.000000	6	1.98238044	0.65278266	2.13521061	0.92689210	0.59725555	0.17290565	2.36947799	0.90437821	0.75312871	1.17999228	1.14548177	0.18136866	0.58547049	0.22599729	0.81364755	0.35688587	2.25247234	1.40861050	1.32601585	1.65804976	1.70102666	1.10807537	2.13311514	4.04404774	0.87105324	2.88846974	0.55083689	2.64118902	1.89549163	8.61923605	0.84245512	1.30820758
796.000000	129	0	0	30.6	1.212769	4095.000000	6	1.98217519	0.65274994	2.13514543	0.92688148	0.59720688	0.17286262	2.36969519	0.90435362	0.75310527	1.17998422	1.14549027	0.18137313	0.58547239	0.22600034	0.81359577	0.35688107	2.25244119	1.40848831	1.32596628	1.65795170	1.70096148	1.10805874	2.13264614	4.04377559	0.87098360	2.88831831	0.55085231	2.64097132	1.89526889	8.61863830	0.84213551	1.30816786
796.600000	129	0	0	30.6	1.210938	4095.000000	6	1.98226999	0.65273536	2.13495397	0.92689183	0.59718137	0.17282633	2.36962166	0.90434185	0.75310290	1.17999414	1.14543045	0.18136326	0.58546227	0.22599986	0.81362240	0.35687343	2.25236976	1.40850844	1.32603946	1.65784639	1.70093136	1.10802697	2.13262885	4.04346022	0.87103378	2.88849357	0.55081880	2.64107413	1.89519844	8.61559363	0.84188906	1.30822761
797.200000	129	0	0	30.6	1.213989	4095.000000	6	1.98228658	0.65272453	2.13510469	0.92687511	0.59719752	0.17280152	2.36968331	0.90437167	0.75307164	1.17999011	1.14538095	0.18135617	0.58544267	0.22599874	0.81356914	0.35687201	2.25233055	1.40851585	1.32600169	1.65776166	1.70101882	1.10805369	2.13248745	4.04332416	0.87099410	2.88865483	0.55085827	2.64111476	1.89514435	8.61530917	0.84173156	1.30820792
797.700000	129	0	0	30.6	1.212769	4095.000000	6	1.98213348	0.65270972	2.13496925	0.92684857	0.59719030	0.17276844	2.36948647	0.90435911	0.75303684	1.18000499	1.14540889	0.18136234	0.58545194	0.22599489	0.81355336	0.35687645	2.25234828	1.40844628	1.32594335	1.65766483	1.70095034	1.10800856	2.13223267	4.04352877	0.87098232	2.88884344	0.55079269	2.64094974	1.89493211	8.61473081	0.84150702	1.30818622
798.300000	129	0	0	30.6	1.212158	4095.000000	6	1.98215576	0.65270751	2.13500947	0.92682177	0.59713716	0.17274318	2.36953851	0.90433557	0.75301766	1.18001677	1.14533115	0.18135092	0.58545026	0.22599249	0.81355607	0.35686455	2.25244548	1.40844734	1.32594369	1.65760028	1.70096106	1.10803528	2.13216859	4.04353088	0.87104659	2.88892688	0.55083504	2.64071619	1.89500755	8.61356796	0.84138096	1.30816685
798.900000	129	0	0	30.6	1.212769	4095.000000	6	1.98221169	0.65269646	2.13497078	0.92681062	0.59715863	0.17272878	2.36965616	0.90434106	0.75298853	1.18000685	1.14531719	0.18134830	0.58545890	0.22598561	0.81356051	0.35687432	2.25236063	1.40837601	1.32592446	1.65770033	1.70092022	1.10809318	2.13196672	4.04351084	0.87098565	2.88903557	0.55082620	2.64064956	1.89508299	8.61243064	0.84124034	1.30811244
799.400000	129	0	0	30.6	1.212158	4095.000000	6	1.98214770	0.65270132	2.13492546	0.92684539	0.59715395	0.17271408	2.36951475	0.90438501	0.75299398	1.17995137	1.14534876	0.18134522	0.58544288	0.22598641	0.81352944	0.35686010	2.25247234	1.40837425	1.32592986	1.65752887	1.70089630	1.10805577	2.13191029	4.04370070	0.87100793	2.88884625	0.55075487	2.64076569	1.89504800	8.61256963	0.84109948	1.30809909
799.900000	129	0	0	30.6	1.213989	4095.000000	6	1.98205859	0.65270441	2.13499267	0.92686131	0.59713398	0.17269004	2.36956113	0.90442163	0.75292792	1.17995881	1.14530747	0.18134244	0.58543171	0.22598145	0.81353141	0.35686313	2.25249597	1.40824960	1.32592851	1.65733524	1.70085917	1.10805013	2.13164489	4.04350557	0.87095826	2.88882591	0.55080461	2.64054930	1.89484712	8.61318251	0.84092725	1.30808574
800.500000	129	0	0	30.6	1.210938	4095.000000	6	1.98204200	0.65268187	2.13493463	0.92680319	0.59714885	0.17267642	2.36962336	0.90445381	0.75294923	1.17992844	1.14530504	0.18134244	0.58541717	0.22598433	0.81354966	0.35687237	2.25241326	1.40830010	1.32591873	1.65718398	1.70086289	1.10798332	2.13168251	4.04352983	0.87096978	2.88910289	0.55078015	2.64058547	1.89490257	8.61148936	0.84086273	1.30805503
801.100000	129	0	0	30.6	1.212769	4095.000000	6	1.98202636	0.65267590	2.13503137	0.92679497	0.59718775	0.17267014	2.36947968	0.90446297	0.75293573	1.17995571	1.14532963	0.18134105	0.58544056	0.22598161	0.81353610	0.35686366	2.25248684	1.40820052	1.32588838	1.65714526	1.70086206	1.10801806	2.13164489	4.04330834	0.87093957	2.88880067	0.55076370	2.64063497	1.89477941	8.61399136	0.84073948	1.30803233
801.600000	129	0	0	30.6	1.213989	4095.000000	6	1.98207329	0.65267236	2.13499216	0.92683212	0.59715544	0.17265728	2.36953455	0.90439861	0.75291821	1.17992007	1.14523156	0.18133781	0.58543424	0.22598801	0.81354941	0.35686241	2.25245569	1.40823477	1.32593829	1.65713518	1.70096478	1.10800529	2.13163981	4.04333682	0.87088914	2.88893600	0.55069978	2.64068256	1.89477941	8.61430736	0.84067648	1.30802064
802.200000	129	0	0	30.6	1.212769	4095.000000	7	1.98198797	0.65266640	2.13485062	0.92679152	0.59716118	0.17264319	2.36931057	0.90433321	0.75293739	1.17993308	1.14529381	0.18134044	0.58543234	0.22598401	0.81353634	0.35686686	2.25272961	1.40888916	1.32611567	1.65852234	1.70254995	1.10893551	2.14206692	4.04722776	0.87254609	2.89755225	0.55133015	2.65691687	1.90200209	8.62662326	0.85000107	1.31091773
802.700000	129	0	0	30.6	1.212769	4095.000000	7	1.98798531	0.65410883	2.14069934	0.92840503	0.61129410	0.17383652	2.37192444	0.90509829	0.75564191	1.18191193	1.14824163	0.18159062	0.58604220	0.22624779	0.81612519	0.35748737	2.25916686	1.41672555	1.32820983	1.66658173	1.70437401	1.10982880	2.16391403	4.04949998	0.87305488	2.89958993	0.55158929	2.66105435	1.90373848	8.62913860	0.85625206	1.31143571
803.300000	129	0	0	30.6	1.212158	4095.000000	7	1.98882296	0.65428628	2.14128599	0.92853600	0.61479918	0.17437061	2.37211866	0.90515168	0.75604901	1.18244976	1.14889207	0.18164786	0.58609512	0.22628477	0.81655772	0.35756560	2.26011408	1.41745896	1.32843708	1.66738806	1.70449013	1.10990935	2.16736759	4.04925905	0.87295491	2.89790407	0.55150784	2.65923250	1.90275605	8.62414707	0.85740321	1.31105917
803.900000	129	0	0	30.6	1.212769	4095.000000	7	1.98792923	0.65404843	2.14037110	0.92820686	0.61185946	0.17439315	2.37158813	0.90503731	0.75555557	1.18219246	1.14836726	0.18161392	0.58598464	0.22623803	0.81613409	0.35745412	2.25904566	1.41590663	1.32782091	1.66560680	1.70382529	1.10958596	2.16209855	4.04809166	0.87246306	2.89479079	0.55140089	2.65494108	1.90095941	8.62014387	0.85543451	1.31041260
804.400000	129	0	0	30.6	1.212769	4095.000000	7	1.98650812	0.65369893	2.13877964	0.92782257	0.60768786	0.17417099	2.37117942	0.90483947	0.75490747	1.18172204	1.14762459	0.18155329	0.58585540	0.22617416	0.81549824	0.35731332	2.25753253	1.41408710	1.32732476	1.66365680	1.70300622	1.10918687	2.15524893	4.04688142	0.87204618	2.89272604	0.55124666	2.65114600	1.89921854	8.61885019	0.85279570	1.30977597
805.000000	129	0	0	30.6	1.211548	4095.000000	7	1.98516154	0.65340501	2.13759152	0.92750527	0.60436914	0.17389354	2.37054668	0.90471780	0.75434022	1.18123686	1.14700018	0.18149807	0.58573271	0.22612118	0.81499618	0.35717628	2.25612209	1.41252491	1.32686450	1.66198976	1.70241164	1.10889778	2.14907404	4.04580886	0.87175620	2.89098505	0.55110930	2.64813393	1.89786959	8.61215898	0.85035340	1.30932929
805.500000	129	0	0	30.6	1.212769	4095.000000	7	1.98421717	0.65319738	2.13681985	0.92723396	0.60210292	0.17363163	2.37008214	0.90463773	0.75392459	1.18089571	1.14640304	0.18146105	0.58564185	0.22608308	0.81459963	0.35708812	2.25520614	1.41140367	1.32664960	1.66067163	1.70205788	1.10867944	2.14465532	4.04498568	0.87154745	2.89024900	0.55101883	2.64643877	1.89717293	8.61486354	0.84855091	1.30897356
806.100000	129	0	0	30.7	1.212769	4095.000000	7	1.98369013	0.65307401	2.13644328	0.92716600	0.60084130	0.17343948	2.36990903	0.90457939	0.75369502	1.18062221	1.14612688	0.18143205	0.58560138	0.22606756	0.81433861	0.35702644	2.25443032	1.41067094	1.32644890	1.65986001	1.70174420	1.10849380	2.14157555	4.04466914	0.87143912	2.88982178	0.55089589	2.64478485	1.89672893	8.61764535	0.84709935	1.30874013
806.600000	129	0	0	30.7	1.212158	4095.000000	7	1.98316274	0.65296922	2.13611009	0.92701790	0.59988060	0.17328628	2.36976025	0.90454695	0.75347780	1.18045106	1.14587688	0.18140599	0.58555100	0.22603571	0.81418394	0.35697455	2.25381598	1.41014315	1.32630690	1.65924900	1.70148876	1.10838450	2.13919691	4.04378719	0.87127447	2.88982739	0.55085765	2.64389190	1.89611223	8.61737659	0.84599471	1.30861825
807.200000	129	0	0	30.7	1.213379	4095.000000	7	1.98287965	0.65291971	2.13582482	0.92699507	0.59926384	0.17316848	2.36977609	0.90450299	0.75337098	1.18033202	1.14574112	0.18139041	0.58551665	0.22602434	0.81401450	0.35695536	2.25357524	1.40976216	1.32626642	1.65882953	1.70131133	1.10831085	2.13763995	4.04361948	0.87119714	2.88936868	0.55085169	2.64315809	1.89594672	8.61203579	0.84520427	1.30848335
807.700000	129	0	0	30.7	1.212769	4095.000000	7	1.98269996	0.65283969	2.13565877	0.92697384	0.59885076	0.17306769	2.36965503	0.90444596	0.75329827	1.18030474	1.14558866	0.18138208	0.58549346	0.22601730	0.81391461	0.35693652	2.25320611	1.40947171	1.32619695	1.65856311	1.70116198	1.10827106	2.13656608	4.04329780	0.87115335	2.88964081	0.55082414	2.64297769	1.89570393	8.61758527	0.84450809	1.30847734
808.300000	129	0	0	30.6	1.213379	4095.000000	7	1.98251649	0.65282090	2.13545912	0.92695261	0.59856203	0.17300122	2.36963354	0.90443838	0.75323338	1.18022073	1.14555525	0.18137329	0.58548482	0.22601410	0.81384926	0.35693012	2.25312606	1.40936854	1.32613523	1.65827171	1.70116033	1.10820632	2.13569188	4.04334947	0.87109241	2.88920387	0.55079413	2.64255660	1.89545799	8.61658936	0.84400918	1.30838519
808.900000	129	0	0	30.6	1.213989	4095.000000	7	1.98241267	0.65279393	2.13550649	0.92691439	0.59834441	0.17294072	2.36960073	0.90440908	0.75314482	1.18021763	1.14554888	0.18136974	0.58546079	0.22600658	0.81381350	0.35691235	2.25298477	1.40920885	1.32612444	1.65801223	1.70107451	1.10818613	2.13499369	4.04309215	0.87106220	2.88906292	0.55075980	2.64212986	1.89530753	8.61162202	0.84350138	1.30829839
809.400000	129	0	0	30.6	1.213379	4095.000000	7	1.98248757	0.65277912	2.13546574	0.92690138	0.59810811	0.17288391	2.36969689	0.90440280	0.75310456	1.18019717	1.14547751	0.18136172	0.58545152	0.22599954	0.81376788	0.35690240	2.25272156	1.40907602	1.32598887	1.65796542	1.70105554	1.10816059	2.13441585	4.04309848	0.87103686	2.88916250	0.55076802	2.64204731	1.89524162	8.61201999	0.84310537	1.30820157
810.000000	129	0	0	30.6	1.211548	4095.000000	7	1.98227426	0.65277735	2.13545352	0.92688599	0.59798838	0.17283720	2.36950118	0.90435806	0.75305673	1.18012185	1.14544138	0.18135385	0.58543571	0.22599201	0.81370870	0.35690364	2.25286981	1.40895981	1.32599292	1.65785405	1.70103945	1.10817870	2.13393232	4.04310902	0.87100178	2.88915759	0.55075877	2.64183335	1.89509163	8.61236746	0.84275017	1.30810376
810.500000	129	0	0	30.6	1.213379	4095.000000	7	1.98223918	0.65276785	2.13543519	0.92686396	0.59784144	0.17279126	2.36953568	0.90439547	0.75301363	1.18006977	1.14546203	0.18135509	0.58542981	0.22598737	0.81368527	0.35689458	2.25274197	1.40891848	1.32604485	1.65765232	1.70104976	1.10815435	2.13334866	4.04321870	0.87099871	2.88914567	0.55071684	2.64166955	1.89499619	8.61187470	0.84243678	1.30810176
811.100000	129	0	0	30.6	1.211548	4095.000000	7	1.98212116	0.65273403	2.13543468	0.92685308	0.59777851	0.17275803	2.36946498	0.90439338	0.75299374	1.18006667	1.14540646	0.18134660	0.58541401	0.22598657	0.81368305	0.35688356	2.25269792	1.40879380	1.32601214	1.65759665	1.70098499	1.10809704	2.13355829	4.04309426	0.87102559	2.88943741	0.55076288	2.64178129	1.89489257	8.60940840	0.84233953	1.30811778
811.600000	129	0	0	30.6	1.212158	4095.000000	7	1.98208656	0.65275348	2.13537560	0.92687378	0.59780657	0.17274685	2.36953229	0.90442974	0.75296604	1.18008124	1.14542559	0.18134414	0.58541021	0.22599249	0.81367294	0.35688552	2.25262004	1.40881534	1.32596695	1.65760351	1.70105801	1.10808576	2.13326166	4.04280110	0.87097797	2.88944513	0.55069566	2.64156607	1.89481804	8.60821513	0.84209355	1.30809909
812.200000	129	0	0	30.7	1.212769	4095.000000	7	1.98208371	0.65273823	2.13521977	0.92683663	0.59773067	0.17272266	2.36939880	0.90441405	0.75291442	1.18000623	1.14535059	0.18134306	0.58543213	0.22598081	0.81368133	0.35688250	2.25263186	1.40879415	1.32599258	1.65743165	1.70102129	1.10810179	2.13300424	4.04268827	0.87095135	2.88913795	0.55068600	2.64165368	1.89488530	8.60809834	0.84193980	1.30808240
812.800000	0	0	0	30.7	1.213989	4095.000000	0	1.98206191	0.65274066	2.13523301	0.92683689	0.59769835	0.17270107	2.36940276	0.90445198	0.75293762	1.18004745	1.14535210	0.18134167	0.58543297	0.22598753	0.81367763	0.35687983	2.25254860	1.40870832	1.32605328	1.65730620	1.70101098	1.10802073	2.13284044	4.04274943	0.87093727	2.88914076	0.55071067	2.64125566	1.89489984	8.60984726	0.84176095	1.30805503
813.300000	0	0	0	30.6	1.212769	4095.000000	0	1.98200172	0.65273381	2.13517344	0.92684512	0.59765965	0.17268897	2.36947855	0.90442346	0.75295657	1.17997028	1.14534482	0.18134306	0.58541358	0.22598081	0.81364631	0.35688072	2.25264421	1.40856494	1.32605058	1.65729450	1.70093178	1.10804033	2.13277279	4.04276208	0.87095621	2.88908396	0.55068765	2.64170002	1.89484712	8.60923160	0.84175894	1.30809675
813.900000	0	0	0	30.7	1.212769	4095.000000	0	1.98211784	0.65274619	2.13532570	0.92683053	0.59771600	0.17267274	2.36953907	0.90442634	0.75300392	1.17999228	1.14535302	0.18133905	0.58542033	0.22598705	0.81367097	0.35688676	2.25276184	1.40866665	1.32608330	1.65739454	1.70100521	1.10808041	2.13308360	4.04278739	0.87099564	2.88933782	0.55074130	2.64191969	1.89490393	8.60849922	0.84176497	1.30814516
814.400000	0	0	0	30.7	1.212769	4095.000000	0	1.98222164	0.65275879	2.13541278	0.92684565	0.59776192	0.17267596	2.36957301	0.90437925	0.75300298	1.18000530	1.14530534	0.18134151	0.58543698	0.22598097	0.81368503	0.35689209	2.25275755	1.40879344	1.32609948	1.65749015	1.70109143	1.10810476	2.13332780	4.04272201	0.87100997	2.88945985	0.55071828	2.64211018	1.89496892	8.60657718	0.84178732	1.30815651
815.000000	0	0	0	30.7	1.212158	4095.000000	0	1.98225861	0.65275569	2.13541482	0.92682071	0.59783358	0.17267381	2.36959281	0.90434629	0.75305128	1.18006357	1.14536668	0.18134290	0.58542728	0.22598401	0.81368601	0.35690062	2.25279837	1.40900608	1.32605025	1.65754178	1.70102872	1.10814901	2.13362139	4.04291393	0.87104095	2.88952789	0.55067120	2.64217875	1.89512208	8.60916215	0.84178305	1.30819590
815.500000	0	0	0	30.7	1.210938	4095.000000	0	1.98230317	0.65277536	2.13551616	0.92689156	0.59787355	0.17266401	2.36954530	0.90437455	0.75303731	1.18003940	1.14541526	0.18134337	0.58543635	0.22599217	0.81370870	0.35690382	2.25294502	1.40908309	1.32615176	1.65755308	1.70110628	1.10812495	2.13357916	4.04303204	0.87104787	2.88943461	0.55071951	2.64240418	1.89518117	8.60829404	0.84180993	1.30817420
816.100000	0	0	0	30.7	1.213379	4095.000000	0	1.98238944	0.65280255	2.13550598	0.92693137	0.59793862	0.17266815	2.36932019	0.90439992	0.75305744	1.18006574	1.14549665	0.18134861	0.58544077	0.22599505	0.81371832	0.35690435	2.25293159	1.40913996	1.32616052	1.65760391	1.70120158	1.10813000	2.13387074	4.04277474	0.87108601	2.88954542	0.55073164	2.64232163	1.89529844	8.60855288	0.84183882	1.30822995
816.600000	0	0	0	30.7	1.213379	4095.000000	0	1.98241646	0.65281206	2.13550038	0.92689608	0.59800093	0.17267351	2.36944462	0.90440463	0.75305246	1.18006667	1.14547296	0.18134568	0.58545321	0.22599073	0.81371955	0.35690968	2.25305138	1.40914137	1.32609004	1.65774633	1.70115703	1.10817573	2.13391807	4.04325034	0.87106297	2.88945284	0.55075075	2.64231655	1.89529253	8.60974938	0.84186067	1.30821125
817.200000	0	0	0	30.7	1.212158	4095.000000	0	1.98259424	0.65281891	2.13557830	0.92696694	0.59806303	0.17267289	2.36932358	0.90441849	0.75303636	1.18009767	1.14548419	0.18135061	0.58544962	0.22599281	0.81372522	0.35691395	2.25323512	1.40916010	1.32611263	1.65777094	1.70120447	1.10812258	2.13415524	4.04311640	0.87104172	2.88976777	0.55073657	2.64253246	1.89537026	8.60862549	0.84190639	1.30824197
817.800000	0	0	0	30.7	1.212769	4095.000000	0	1.98234062	0.65282797	2.13570359	0.92692792	0.59810833	0.17266692	2.36960186	0.90443053	0.75311285	1.18007752	1.14546476	0.18134321	0.58543866	0.22599425	0.81371141	0.35691359	2.25319375	1.40921061	1.32615749	1.65769105	1.70110546	1.10817514	2.13432932	4.04347076	0.87103762	2.88962047	0.55074294	2.64270584	1.89530389	8.60871703	0.84194131	1.30828937
818.300000	0	0	0	30.7	1.211548	4095.000000	0	1.98252929	0.65283703	2.13573568	0.92691200	0.59815703	0.17267335	2.36951079	0.90447422	0.75305223	1.18005210	1.14546142	0.18134738	0.58544393	0.22599393	0.81374125	0.35691324	2.25329798	1.40919825	1.32616626	1.65785728	1.70115373	1.10811278	2.13456857	4.04337268	0.87110957	2.88968360	0.55074048	2.64263027	1.89537253	8.60905797	0.84192347	1.30829004
818.900000	0	0	0	30.7	1.213379	4095.000000	0	1.98250701	0.65284787	2.13575606	0.92692872	0.59821275	0.17267657	2.36950344	0.90448076	0.75307780	1.18010356	1.14549513	0.18134614	0.58545658	0.22599729	0.81374791	0.35691359	2.25329744	1.40923322	1.32616221	1.65788997	1.70115125	1.10814426	2.13437920	4.04327670	0.87112493	2.88969622	0.55073842	2.64266075	1.89542708	8.60910848	0.84196970	1.30832409
819.400000	0	0	0	30.7	1.213379	4095.000000	0	1.98260277	0.65285317	2.13581718	0.92694199	0.59824912	0.17268622	2.36954417	0.90449070	0.75310266	1.18012557	1.14548845	0.18135586	0.58546332	0.22599826	0.81375678	0.35691839	2.25327918	1.40933215	1.32617165	1.65784881	1.70113516	1.10815970	2.13464086	4.04320710	0.87112340	2.88998592	0.55077111	2.64290719	1.89544617	8.60991673	0.84199557	1.30830473
820.000000	0	0	0	30.7	1.210938	4095.000000	0	1.98256295	0.65287262	2.13580445	0.92695446	0.59828379	0.17268744	2.36961430	0.90443707	0.75310929	1.18009922	1.14545079	0.18135000	0.58546965	0.22599793	0.81377331	0.35691928	2.25318032	1.40934734	1.32622460	1.65793677	1.70121355	1.10819206	2.13481141	4.04349502	0.87108857	2.89005046	0.55074212	2.64285129	1.89562983	8.60660243	0.84201567	1.30831241
820.500000	0	0	0	30.7	1.213379	4095.000000	0	1.98261699	0.65288920	2.13566743	0.92694358	0.59834527	0.17269954	2.36960865	0.90443027	0.75314197	1.18011317	1.14548268	0.18135154	0.58545447	0.22600002	0.81377429	0.35692941	2.25326575	1.40938656	1.32615850	1.65801263	1.70122345	1.10814158	2.13499165	4.04334947	0.87108422	2.89003854	0.55076391	2.64295864	1.89554663	8.60913374	0.84203225	1.30831107
821.100000	0	0	0	30.7	1.212769	4095.000000	0	1.98262410	0.65286732	2.13579884	0.92693589	0.59838696	0.17269632	2.36963297	0.90439286	0.75316044	1.18009426	1.14546415	0.18134984	0.58546986	0.22600562	0.81377577	0.35693403	2.25315615	1.40943001	1.32615816	1.65807679	1.70122716	1.10818494	2.13510520	4.04319866	0.87112083	2.88993051	0.55071807	2.64308631	1.89547981	8.60905797	0.84205436	1.30833945
821.700000	0	0	0	30.7	1.211548	4095.000000	0	1.98269095	0.65288345	2.13584112	0.92696826	0.59845694	0.17270398	2.36965843	0.90440123	0.75316139	1.18013114	1.14550090	0.18135416	0.58547618	0.22600754	0.81380758	0.35693296	2.25338019	1.40944415	1.32624248	1.65808042	1.70129070	1.10820068	2.13544181	4.04341697	0.87112211	2.88988772	0.55075343	2.64325529	1.89557936	8.60892854	0.84203878	1.30833645
822.200000	0	0	0	30.7	1.212158	4095.000000	0	1.98263169	0.65287373	2.13574587	0.92697171	0.59846141	0.17270612	2.36961600	0.90442216	0.75319407	1.18017454	1.14550241	0.18136326	0.58547934	0.22601042	0.81380364	0.35692959	2.25330282	1.40949290	1.32617907	1.65809092	1.70130349	1.10818910	2.13529107	4.04316386	0.87111827	2.89006940	0.55078138	2.64325465	1.89560937	8.60788687	0.84203979	1.30842091
822.800000	0	0	0	30.7	1.213989	4095.000000	0	1.98265397	0.65288080	2.13582533	0.92695526	0.59853480	0.17270398	2.36961883	0.90444701	0.75323386	1.18018911	1.14547812	0.18135725	0.58547744	0.22600834	0.81379747	0.35693101	2.25331249	1.40954061	1.32623202	1.65824588	1.70125068	1.10824047	2.13528903	4.04340854	0.87115182	2.89008975	0.55074068	2.64311426	1.89566438	8.60801628	0.84206139	1.30834312
823.300000	0	0	0	30.7	1.212158	4095.000000	0	1.98270518	0.65289738	2.13587168	0.92700303	0.59857990	0.17270658	2.36956509	0.90442870	0.75322675	1.18019407	1.14545231	0.18135971	0.58550084	0.22600098	0.81382189	0.35693581	2.25320557	1.40959608	1.32634906	1.65824991	1.70133485	1.10824344	2.13538477	4.04359206	0.87114567	2.89001468	0.55077069	2.64343507	1.89562801	8.60872966	0.84207848	1.30841858
823.900000	0	0	0	30.7	1.212769	4095.000000	0	1.98275733	0.65289804	2.13594351	0.92700091	0.59860373	0.17271577	2.36970990	0.90446244	0.75319976	1.18020182	1.14545110	0.18135725	0.58549051	0.22600706	0.81380956	0.35693296	2.25348604	1.40955545	1.32628497	1.65818333	1.70130349	1.10826452	2.13525084	4.04367960	0.87111930	2.89009045	0.55079290	2.64334168	1.89578577	8.61026406	0.84209506	1.30846298
824.400000	0	0	0	30.7	1.212158	4095.000000	0	1.98287207	0.65289539	2.13602348	0.92697012	0.59864586	0.17271470	2.36972404	0.90442948	0.75320307	1.18015842	1.14546901	0.18135570	0.58547955	0.22600626	0.81382164	0.35693687	2.25348604	1.40958477	1.32625226	1.65816517	1.70132289	1.10827848	2.13542602	4.04365429	0.87115130	2.89013535	0.55077501	2.64323432	1.89591398	8.60851500	0.84209531	1.30842893
825.000000	0	0	0	30.7	1.212769	4095.000000	0	1.98278435	0.65290821	2.13592007	0.92698552	0.59865820	0.17271730	2.36963297	0.90450142	0.75316613	1.18020492	1.14539492	0.18135524	0.58548335	0.22601106	0.81382065	0.35692799	2.25341404	1.40955933	1.32624754	1.65820956	1.70130514	1.10823186	2.13564553	4.04368171	0.87113645	2.89031845	0.55073760	2.64335566	1.89567302	8.60815200	0.84212898	1.30845764
825.600000	0	0	0	30.7	1.212769	4095.000000	0	1.98277772	0.65291109	2.13581565	0.92697437	0.59867777	0.17272832	2.36993505	0.90447291	0.75321846	1.18016245	1.14549999	0.18135817	0.58549936	0.22600738	0.81382534	0.35693581	2.25366766	1.40959891	1.32632106	1.65831610	1.70131175	1.10827967	2.13564757	4.04360049	0.87117204	2.89024409	0.55076864	2.64342618	1.89572894	8.60759019	0.84213425	1.30844729
826.100000	0	0	0	30.7	1.211548	4095.000000	0	1.98283034	0.65294690	2.13587678	0.92703117	0.59871011	0.17273200	2.36985076	0.90444858	0.75323007	1.18018446	1.14549907	0.18135185	0.58549620	0.22601954	0.81384926	0.35694771	2.25352043	1.40964484	1.32629341	1.65823660	1.70138725	1.10824968	2.13554469	4.04365851	0.87115463	2.89016481	0.55077131	2.64347446	1.89567620	8.60960099	0.84217470	1.30846065
826.700000	0	0	0	30.7	1.212769	4095.000000	0	1.98293418	0.65291816	2.13588085	0.92696322	0.59872905	0.17273322	2.36991185	0.90450116	0.75321941	1.18014664	1.14551699	0.18136157	0.58550421	0.22601490	0.81382632	0.35693865	2.25372355	1.40958619	1.32625125	1.65821642	1.70133196	1.10825116	2.13558186	4.04356147	0.87118049	2.89042510	0.55075877	2.64349479	1.89563437	8.61057983	0.84219204	1.30845764
827.200000	0	0	0	30.7	1.213379	4095.000000	0	1.98291237	0.65293452	2.13586099	0.92699321	0.59874905	0.17274777	2.36981851	0.90445355	0.75324428	1.18017485	1.14548419	0.18136542	0.58548925	0.22601330	0.81384975	0.35694683	2.25353332	1.40959113	1.32622831	1.65833305	1.70130391	1.10821493	2.13571887	4.04340326	0.87114362	2.89035634	0.55076000	2.64358310	1.89566347	8.60932000	0.84221993	1.30846799
827.800000	0	0	0	30.7	1.212158	4095.000000	0	1.98300246	0.65295110	2.13589002	0.92697039	0.59875649	0.17274210	2.36966465	0.90446009	0.75329448	1.18017733	1.14553916	0.18135833	0.58549915	0.22601330	0.81385419	0.35694185	2.25347475	1.40960774	1.32628160	1.65840086	1.70140871	1.10823097	2.13591804	4.04342014	0.87116948	2.89050087	0.55076535	2.64378833	1.89568211	8.60910532	0.84220661	1.30845163
828.300000	0	0	0	30.7	1.212769	4095.000000	0	1.98281375	0.65293695	2.13594402	0.92700038	0.59880884	0.17274945	2.36962053	0.90444361	0.75329448	1.18023561	1.14554493	0.18136110	0.58548693	0.22601170	0.81386677	0.35694380	2.25352741	1.40963566	1.32625260	1.65840126	1.70139963	1.10822948	2.13595879	4.04356358	0.87117640	2.89020480	0.55076144	2.64373940	1.89574849	8.61113248	0.84219983	1.30842993
828.900000	0	0	0	30.7	1.212158	4095.000000	0	1.98292707	0.65295729	2.13587321	0.92702161	0.59884097	0.17275573	2.36976873	0.90446611	0.75328383	1.18023437	1.14555282	0.18136450	0.58548735	0.22600930	0.81384877	0.35693439	2.25372408	1.40964626	1.32625496	1.65849409	1.70140871	1.10831145	2.13575402	4.04366800	0.87116795	2.89022655	0.55082476	2.64366824	1.89574348	8.60985358	0.84222068	1.30850973
829.400000	0	0	0	30.7	1.212769	4095.000000	0	1.98298918	0.65296304	2.13579324	0.92704284	0.59888140	0.17275236	2.36972857	0.90444073	0.75331509	1.18022600	1.14549513	0.18136527	0.58551032	0.22601602	0.81386529	0.35694434	2.25364079	1.40972047	1.32629307	1.65854172	1.70138230	1.10826541	2.13598018	4.04383782	0.87121506	2.89021111	0.55076144	2.64381502	1.89575030	8.61047562	0.84222922	1.30850205
830.000000	0	0	0	30.7	1.212769	4095.000000	0	1.98292565	0.65296458	2.13590428	0.92699481	0.59889672	0.17275420	2.36987904	0.90446506	0.75328122	1.18021980	1.14548784	0.18136558	0.58550105	0.22602162	0.81386553	0.35694292	2.25373161	1.40971799	1.32628632	1.65847593	1.70136621	1.10824997	2.13607086	4.04376293	0.87119509	2.89024970	0.55080667	2.64372352	1.89576576	8.60946523	0.84222973	1.30851741
830.600000	0	0	0	30.7	1.211548	4095.000000	0	1.98301716	0.65295751	2.13591753	0.92701710	0.59892225	0.17276033	2.36995938	0.90448049	0.75328264	1.18022073	1.14556922	0.18136110	0.58549810	0.22602066	0.81388748	0.35693972	2.25365046	1.40968513	1.32639594	1.65850378	1.70135136	1.10830372	2.13607443	4.04375766	0.87123606	2.89033249	0.55079269	2.64370319	1.89581032	8.60858445	0.84226767	1.30854746
831.100000	0	0	0	30.7	1.212158	4095.000000	0	1.98301906	0.65296259	2.13597560	0.92702400	0.59895034	0.17275818	2.36987565	0.90449174	0.75325162	1.18023406	1.14548359	0.18136002	0.58549894	0.22602210	0.81388699	0.35694487	2.25359888	1.40977277	1.32628936	1.65851023	1.70136827	1.10828620	2.13601279	4.04379774	0.87122402	2.89030372	0.55077275	2.64386776	1.89585033	8.60846450	0.84225912	1.30859988
831.700000	128	0	0	30.7	1.213989	4095.000000	1	1.98290905	0.65295198	2.13610550	0.92704099	0.59896035	0.17276936	2.36977269	0.90458488	0.75326062	1.18024522	1.14551790	0.18136619	0.58550484	0.22601490	0.81389069	0.35694327	2.25353332	1.40983249	1.32637199	1.65852234	1.70146153	1.10829155	2.13605456	4.04344545	0.87120943	2.89042369	0.55076494	2.64385060	1.89560210	8.61035879	0.84223274	1.30858018
832.300000	128	0	0	30.7	1.213379	4095.000000	1	1.98290715	0.65296392	2.13596439	0.92703196	0.59911847	0.17278559	2.37011892	0.90452811	0.75328951	1.18027374	1.14549057	0.18137036	0.58549684	0.22602210	0.81390795	0.35693936	2.25365100	1.40966640	1.32630690	1.65828180	1.70128616	1.10819979	2.13510571	4.04304469	0.87104556	2.88952087	0.55071046	2.64194636	1.89485803	8.60724619	0.84121121	1.30816552
832.800000	128	0	0	30.7	1.213379	4095.000000	1	1.98222733	0.65279062	2.13525084	0.92685096	0.59797031	0.17266524	2.36960129	0.90444727	0.75300013	1.18004126	1.14528864	0.18134337	0.58544899	0.22599153	0.81367245	0.35688605	2.25295308	1.40871433	1.32592817	1.65727958	1.70097715	1.10805933	2.13291929	4.04261024	0.87090322	2.88911972	0.55068148	2.64134072	1.89463082	8.60479147	0.84066820	1.30806905
833.300000	128	0	0	30.7	1.213379	4095.000000	1	1.98199319	0.65275503	2.13519431	0.92686529	0.59767624	0.17259404	2.36957188	0.90445695	0.75294212	1.17999073	1.14512864	0.18133303	0.58542749	0.22598065	0.81360316	0.35687574	2.25280804	1.40858118	1.32595178	1.65705734	1.70091074	1.10802667	2.13219656	4.04234665	0.87093471	2.88912112	0.55068292	2.64136675	1.89445861	8.60401553	0.84040968	1.30802064
833.900000	128	0	0	30.7	1.213379	4095.000000	1	1.98206001	0.65273514	2.13508942	0.92681168	0.59758694	0.17256342	2.36956623	0.90442608	0.75292839	1.17996718	1.14510830	0.18133334	0.58542117	0.22597473	0.81357012	0.35686561	2.25269900	1.40847771	1.32590052	1.65694239	1.70076801	1.10803261	2.13194791	4.04211155	0.87092779	2.88935325	0.55065538	2.64119092	1.89449996	8.60531198	0.84027066	1.30804101
834.500000	128	0	0	30.7	1.212769	4095.000000	1	1.98188087	0.65272121	2.13504817	0.92678886	0.59758142	0.17254597	2.36953568	0.90439547	0.75295159	1.17999724	1.14505577	0.18133010	0.58542749	0.22597825	0.81358837	0.35686721	2.25257224	1.40848160	1.32596055	1.65692586	1.70083236	1.10803944	2.13167387	4.04234771	0.87089144	2.88923683	0.55061571	2.64114586	1.89435502	8.60491134	0.84018208	1.30798393
835.000000	128	0	0	30.7	1.212158	4095.000000	1	1.98196665	0.65272386	2.13527885	0.92678408	0.59756398	0.17252576	2.36961883	0.90443550	0.75292839	1.17997276	1.14515869	0.18132054	0.58541906	0.22597617	0.81354325	0.35685957	2.25254484	1.40847100	1.32591536	1.65688835	1.70089630	1.10801064	2.13162608	4.04237512	0.87090347	2.88939323	0.55061530	2.64136992	1.89452495	8.60492080	0.84012462	1.30794788
835.600000	128	0	0	30.7	1.213379	4095.000000	1	1.98205954	0.65271944	2.13524625	0.92675118	0.59764009	0.17252316	2.36955491	0.90442399	0.75290992	1.17999569	1.14512864	0.18132763	0.58540031	0.22597521	0.81352377	0.35685637	2.25244924	1.40863840	1.32587490	1.65689601	1.70079936	1.10800856	2.13192757	4.04257967	0.87093010	2.88959732	0.55060625	2.64141055	1.89440636	8.60474415	0.84008899	1.30797792
836.200000	128	0	0	30.7	1.212158	4095.000000	1	1.98195575	0.65274309	2.13515561	0.92677320	0.59765285	0.17251902	2.36955718	0.90440960	0.75289193	1.18001150	1.14508462	0.18132871	0.58540979	0.22597457	0.81357481	0.35686775	2.25253249	1.40853386	1.32591974	1.65686536	1.70091981	1.10799193	2.13179080	4.04246685	0.87087352	2.88944933	0.55063092	2.64143022	1.89438773	8.60549496	0.84006189	1.30799694
836.700000	128	0	0	30.7	1.212158	4095.000000	1	1.98197139	0.65274221	2.13516172	0.92677400	0.59772833	0.17251413	2.36944518	0.90445250	0.75288388	1.17999972	1.14500842	0.18132810	0.58541632	0.22596881	0.81357875	0.35686135	2.25257546	1.40858401	1.32587692	1.65684883	1.70087114	1.10802043	2.13188639	4.04233611	0.87092856	2.88963520	0.55065928	2.64143911	1.89450086	8.60457066	0.84008347	1.30804401
837.300000	128	0	0	30.7	1.212769	4095.000000	1	1.98187518	0.65272983	2.13510316	0.92679258	0.59773258	0.17250479	2.36943161	0.90447605	0.75279415	1.17998701	1.14515535	0.18132594	0.58540431	0.22597329	0.81357949	0.35685851	2.25259641	1.40859107	1.32593357	1.65679439	1.70088846	1.10803558	2.13202469	4.04227285	0.87088248	2.88979793	0.55055672	2.64138071	1.89429505	8.60337215	0.84004257	1.30795489
837.900000	128	0	0	30.7	1.213989	4095.000000	1	1.98191783	0.65270508	2.13518718	0.92680531	0.59771578	0.17250310	2.36966634	0.90449122	0.75279770	1.17999414	1.14512044	0.18132347	0.58539778	0.22597153	0.81356001	0.35686099	2.25244924	1.40857730	1.32593053	1.65666978	1.70088434	1.10806111	2.13186605	4.04225176	0.87087711	2.88968921	0.55057871	2.64133310	1.89415694	8.60484194	0.83993795	1.30795155
838.400000	128	0	0	30.7	1.212158	4095.000000	1	1.98188892	0.65268585	2.13521519	0.92675914	0.59764520	0.17248932	2.36944122	0.90446715	0.75278657	1.17999445	1.14513107	0.18132285	0.58540937	0.22597153	0.81355311	0.35685015	2.25255720	1.40847100	1.32589513	1.65668551	1.70082163	1.10802756	2.13142833	4.04213263	0.87091679	2.88938972	0.55057378	2.64128232	1.89413604	8.60436563	0.83983434	1.30785442
838.900000	128	0	0	30.7	1.212158	4095.000000	1	1.98181547	0.65270552	2.13514339	0.92673393	0.59757398	0.17247922	2.36946724	0.90444204	0.75277521	1.17997090	1.14509737	0.18132054	0.58541358	0.22596737	0.81352254	0.35684624	2.25234559	1.40840744	1.32588366	1.65654640	1.70085092	1.10796521	2.13131497	4.04213579	0.87087122	2.88926699	0.55054397	2.64099797	1.89401838	8.60548549	0.83966000	1.30788579
839.500000	128	0	0	30.7	1.212769	4095.000000	1	1.98172779	0.65267723	2.13524116	0.92678249	0.59751062	0.17246651	2.36944744	0.90441091	0.75277355	1.17994021	1.14507824	0.18131345	0.58539778	0.22596881	0.81351342	0.35684767	2.25220005	1.40832446	1.32586141	1.65652301	1.70084143	1.10796283	2.13118840	4.04195552	0.87084587	2.88922421	0.55055055	2.64114649	1.89406835	8.60549811	0.83961836	1.30788346
840.000000	128	0	0	30.7	1.211548	4095.000000	1	1.98170173	0.65268894	2.13512761	0.92678249	0.59750722	0.17245595	2.36940163	0.90439730	0.75276290	1.17996532	1.14504606	0.18131530	0.58539314	0.22596145	0.81352130	0.35685033	2.25244011	1.40833823	1.32581218	1.65642221	1.70083813	1.10795749	2.13104406	4.04212631	0.87086917	2.88914707	0.55056926	2.64104557	1.89403791	8.60570318	0.83957798	1.30788079
840.600000	128	0	0	30.7	1.212769	4095.000000	1	1.98171642	0.65267170	2.13500438	0.92682097	0.59748490	0.17244753	2.36955039	0.90442294	0.75279273	1.17998422	1.14514382	0.18131699	0.58538450	0.22596129	0.81352229	0.35684553	2.25245569	1.40830892	1.32586107	1.65641052	1.70079606	1.10794056	2.13095410	4.04193233	0.87081951	2.88936588	0.55053616	2.64102273	1.89397296	8.60450126	0.83950775	1.30779534
841.200000	128	0	0	30.7	1.212158	4095.000000	1	1.98169889	0.65268739	2.13515459	0.92677851	0.59747576	0.17243360	2.36960865	0.90434211	0.75274135	1.17996563	1.14504758	0.18131807	0.58538134	0.22595904	0.81351933	0.35684269	2.25235204	1.40831457	1.32586141	1.65625611	1.70081998	1.10794828	2.13114164	4.04216110	0.87080056	2.88905240	0.55054850	2.64108175	1.89390300	8.60502490	0.83944003	1.30781971
841.700000	128	0	0	30.7	1.213379	4095.000000	1	1.98166951	0.65267082	2.13504868	0.92677241	0.59746768	0.17242028	2.36966295	0.90437638	0.75276455	1.17997214	1.14500477	0.18131221	0.58536869	0.22595472	0.81352328	0.35684713	2.25239446	1.40834565	1.32583747	1.65637988	1.70088557	1.10798005	2.13105727	4.04187962	0.87078623	2.88923052	0.55051787	2.64094149	1.89386893	8.60522680	0.83940542	1.30778333
842.300000	128	0	0	30.7	1.213379	4095.000000	1	1.98170789	0.65265866	2.13507821	0.92678488	0.59747853	0.17241906	2.36956227	0.90439704	0.75273425	1.17998020	1.14501206	0.18131252	0.58538071	0.22595344	0.81350922	0.35684038	2.25235579	1.40837460	1.32579970	1.65634359	1.70082947	1.10795808	2.13110403	4.04188173	0.87081490	2.88904609	0.55052219	2.64098020	1.89389801	8.60249867	0.83936304	1.30779501
842.900000	128	0	0	30.7	1.212769	4095.000000	3	1.98156147	0.65266728	2.13483789	0.92676418	0.59747087	0.17241171	2.36958376	0.90439390	0.75271460	1.17999724	1.14506853	0.18130558	0.58536680	0.22595456	0.81350380	0.35683380	2.25230316	1.40846853	1.32581285	1.65641374	1.70085670	1.10792542	2.13121331	4.04266718	0.87095877	2.89007501	0.55064551	2.64354181	1.89533116	8.60769434	0.84105830	1.30849537
843.400000	128	0	0	30.7	1.212158	4095.000000	3	1.98290241	0.65301897	2.13621401	0.92709752	0.59990296	0.17264411	2.37016135	0.90460241	0.75322983	1.18039216	1.14558167	0.18135740	0.58548946	0.22601538	0.81398589	0.35697313	2.25365853	1.41011488	1.32635344	1.65825799	1.70157459	1.10834025	2.13722858	4.04392432	0.87139405	2.89177747	0.55075877	2.64645340	1.89650743	8.60909585	0.84302643	1.30899227
843.900000	128	0	0	30.7	1.212769	4095.000000	3	1.98397095	0.65322723	2.13700280	0.92736509	0.60203382	0.17290335	2.37063439	0.90469739	0.75366375	1.18070934	1.14604911	0.18140028	0.58559421	0.22605939	0.81441336	0.35705826	2.25482438	1.41151368	1.32674541	1.65964353	1.70231669	1.10871687	2.14357900	4.04522628	0.87177823	2.89389836	0.55090905	2.65042592	1.89804391	8.61055457	0.84570735	1.30954242
844.500000	128	0	0	30.7	1.212158	4095.000000	3	1.98496884	0.65349479	2.13806006	0.92765077	0.60481077	0.17322607	2.37103622	0.90486223	0.75423737	1.18110814	1.14662364	0.18144964	0.58571205	0.22611093	0.81495496	0.35717841	2.25605270	1.41299923	1.32711790	1.66137444	1.70292197	1.10900562	2.14907404	4.04585530	0.87205335	2.89494541	0.55102356	2.65287314	1.89928458	8.61573903	0.84817301	1.30999383
845.100000	128	0	0	30.7	1.212769	4095.000000	3	1.98577347	0.65368853	2.13888471	0.92781142	0.60705054	0.17349847	2.37131244	0.90489180	0.75464835	1.18146578	1.14704912	0.18148928	0.58579679	0.22614503	0.81533556	0.35727528	2.25708525	1.41402795	1.32735209	1.66268698	1.70332216	1.10925283	2.15389565	4.04658474	0.87232494	2.89600555	0.55110231	2.65486959	1.90027446	8.61788250	0.85051154	1.31030665
845.600000	128	0	0	30.7	1.211548	4095.000000	3	1.98661309	0.65383761	2.13939435	0.92791180	0.60907502	0.17374273	2.37149699	0.90498601	0.75496745	1.18176082	1.14746315	0.18153216	0.58587796	0.22618184	0.81566638	0.35734568	2.25795029	1.41503562	1.32762884	1.66383326	1.70360510	1.10944242	2.15811649	4.04726050	0.87251150	2.89659627	0.55113726	2.65654892	1.90123610	8.62185555	0.85273397	1.31057840
846.200000	128	0	0	30.7	1.212769	4095.000000	3	1.98725062	0.65398317	2.13981429	0.92810487	0.61078906	0.17396558	2.37156039	0.90502474	0.75523966	1.18199571	1.14787333	0.18155993	0.58591654	0.22620457	0.81597627	0.35740665	2.25856415	1.41587968	1.32774935	1.66488018	1.70391907	1.10961628	2.16168306	4.04768186	0.87264502	2.89715758	0.55121972	2.65794818	1.90172348	8.62360259	0.85486717	1.31082177
846.700000	128	0	0	30.7	1.212769	4095.000000	3	1.98772819	0.65406281	2.14017408	0.92820740	0.61228217	0.17414769	2.37173080	0.90501009	0.75547161	1.18221884	1.14811967	0.18158600	0.58596482	0.22622666	0.81620497	0.35745501	2.25915447	1.41649711	1.32794007	1.66580329	1.70414797	1.10978599	2.16472581	4.04780754	0.87279701	2.89772042	0.55131740	2.65927151	1.90247186	8.62496073	0.85697010	1.31095585
847.300000	128	0	0	30.7	1.211548	4095.000000	3	1.98812838	0.65417520	2.14060898	0.92827991	0.61350507	0.17431971	2.37175119	0.90508834	0.75567915	1.18237434	1.14842962	0.18160867	0.58598675	0.22624283	0.81638232	0.35749839	2.25965335	1.41707962	1.32815344	1.66660281	1.70434673	1.10984217	2.16732160	4.04813603	0.87289313	2.89818415	0.55138938	2.66022450	1.90302021	8.62605953	0.85893671	1.31115146
847.900000	128	0	0	30.7	1.212158	4095.000000	3	1.98848396	0.65424335	2.14078868	0.92833490	0.61456075	0.17446614	2.37197937	0.90513309	0.75585897	1.18249849	1.14862523	0.18162024	0.58604389	0.22625852	0.81654685	0.35752950	2.25998259	1.41751752	1.32807782	1.66708194	1.70449881	1.10994294	2.16948694	4.04826595	0.87293850	2.89864163	0.55138547	2.66097564	1.90333870	8.62482142	0.86083667	1.31129191
848.400000	128	0	0	30.7	1.211548	4095.000000	3	1.98863039	0.65428960	2.14119102	0.92839812	0.61539458	0.17459787	2.37197597	0.90510169	0.75600512	1.18264191	1.14879774	0.18164230	0.58605000	0.22627132	0.81668026	0.35755635	2.26034907	1.41796723	1.32822840	1.66768773	1.70455419	1.11001964	2.17149080	4.04850575	0.87302925	2.89894220	0.55143565	2.66155419	1.90358057	8.62702868	0.86260479	1.31137819
849.000000	128	0	0	30.7	1.212158	4095.000000	3	1.98882914	0.65435576	2.14117468	0.92846055	0.61602856	0.17471214	2.37191821	0.90512995	0.75605708	1.18268692	1.14894045	0.18165572	0.58608163	0.22627532	0.81679812	0.35757218	2.26061480	1.41835492	1.32834016	1.66818255	1.70460585	1.11006899	2.17312651	4.04878359	0.87304488	2.89919212	0.55148357	2.66224043	1.90393338	8.62697800	0.86431300	1.31143538
849.500000	128	0	0	30.7	1.212158	4095.000000	3	1.98905549	0.65437877	2.14113485	0.92849429	0.61660250	0.17480125	2.37202636	0.90520245	0.75614819	1.18275894	1.14899248	0.18166884	0.58609281	0.22628557	0.81686681	0.35758231	2.26080563	1.41853921	1.32836245	1.66853427	1.70482450	1.11014540	2.17435954	4.04866315	0.87311205	2.89923296	0.55151072	2.66279238	1.90386811	8.62774773	0.86601800	1.31154441
850.100000	128	0	0	30.7	1.213989	4095.000000	3	1.98923240	0.65445069	2.14121399	0.92846320	0.61705595	0.17489896	2.37199918	0.90521632	0.75623552	1.18284649	1.14901439	0.18167439	0.58609006	0.22629549	0.81694391	0.35759387	2.26111724	1.41875051	1.32836177	1.66889377	1.70487989	1.11015610	2.17563372	4.04859449	0.87314974	2.89925478	0.55151216	2.66320227	1.90432095	8.62635722	0.86770165	1.31158655
850.600000	128	0	0	30.7	1.212769	4095.000000	3	1.98934226	0.65446618	2.14146473	0.92849986	0.61746815	0.17497735	2.37214414	0.90526946	0.75624715	1.18288033	1.14916564	0.18168411	0.58613097	0.22629694	0.81702472	0.35759582	2.26108705	1.41890749	1.32846510	1.66920707	1.70496794	1.11021081	2.17670830	4.04876669	0.87320255	2.89937236	0.55151010	2.66352766	1.90469718	8.62893264	0.86935237	1.31165278
851.200000	128	0	0	30.7	1.211548	4095.000000	3	1.98946973	0.65449052	2.14148771	0.92847755	0.61780499	0.17505652	2.37205864	0.90525820	0.75635536	1.18291666	1.14931416	0.18169676	0.58613160	0.22630206	0.81707241	0.35761254	2.26131620	1.41911492	1.32854277	1.66947414	1.70502705	1.11021913	2.17776212	4.04886283	0.87319845	2.89982865	0.55151936	2.66380184	1.90457937	8.62702551	0.87106348	1.31173507
851.700000	128	0	0	30.7	1.211548	4095.000000	3	1.98965476	0.65452991	2.14161488	0.92851634	0.61813737	0.17512755	2.37207563	0.90521946	0.75641422	1.18300173	1.14942891	0.18170201	0.58612275	0.22631102	0.81715743	0.35761876	2.26137012	1.41928046	1.32850360	1.66974937	1.70504483	1.11031219	2.17867099	4.04905090	0.87323614	2.89966175	0.55154034	2.66430161	1.90496752	8.63133177	0.87278855	1.31174979
852.300000	128	0	0	30.7	1.213989	4095.000000	3	1.98960291	0.65453523	2.14160824	0.92853334	0.61847350	0.17519138	2.37212036	0.90525009	0.75645717	1.18304955	1.14952723	0.18171173	0.58613603	0.22631278	0.81723281	0.35762712	2.26153351	1.41955899	1.32850225	1.67004250	1.70506632	1.11029762	2.17948670	4.04864625	0.87326742	2.89991949	0.55158415	2.66453166	1.90502141	8.63339263	0.87455121	1.31180197
852.900000	128	0	0	30.7	1.213379	4095.000000	3	1.98974895	0.65455138	2.14161947	0.92855858	0.61871907	0.17525475	2.37212546	0.90523962	0.75654404	1.18309054	1.14948644	0.18171373	0.58613814	0.22631214	0.81727952	0.35763761	2.26160793	1.41974411	1.32868428	1.67030482	1.70520564	1.11034817	2.18019354	4.04845504	0.87331844	2.90011246	0.55161582	2.66495209	1.90532240	8.63548917	0.87643587	1.31184312
853.400000	128	0	0	30.7	1.213379	4095.000000	3	1.98983457	0.65459409	2.14167770	0.92854954	0.61896900	0.17531153	2.37233442	0.90522339	0.75660409	1.18314705	1.14955432	0.18172067	0.58615944	0.22632655	0.81731116	0.35765343	2.26182258	1.41986102	1.32859377	1.67051924	1.70521226	1.11041835	2.18119079	4.04891566	0.87331742	2.89989625	0.55158127	2.66519759	1.90526576	8.63826255	0.87839847	1.31189095
854.000000	128	0	0	30.7	1.213379	4095.000000	3	1.98993591	0.65459210	2.14195709	0.92857452	0.61923106	0.17536601	2.37245675	0.90524512	0.75664136	1.18324642	1.14965295	0.18172839	0.58617483	0.22632399	0.81734478	0.35767193	2.26199463	1.42007283	1.32864409	1.67075360	1.70522425	1.11041924	2.18187269	4.04900758	0.87335331	2.90020613	0.55159155	2.66539247	1.90553800	8.64018951	0.88043929	1.31193311
854.500000	128	0	0	30.7	1.212769	4095.000000	3	1.99003486	0.65462176	2.14197497	0.92862287	0.61949123	0.17541481	2.37230101	0.90520402	0.75668100	1.18327561	1.14971871	0.18173333	0.58615627	0.22632255	0.81738902	0.35766517	2.26198816	1.42018443	1.32862214	1.67097985	1.70531934	1.11039099	2.18243928	4.04909210	0.87335614	2.90029910	0.55160677	2.66589961	1.90576505	8.63877676	0.88260120	1.31200637
855.100000	128	0	0	30.7	1.213379	4095.000000	3	1.99004247	0.65462685	2.14208020	0.92860666	0.61972509	0.17547113	2.37251168	0.90520559	0.75668598	1.18328741	1.14970227	0.18173410	0.58617863	0.22632719	0.81741078	0.35767708	2.26220338	1.42029248	1.32866908	1.67118460	1.70535944	1.11048168	2.18336155	4.04927384	0.87336280	2.90028853	0.55166005	2.66598040	1.90561292	8.63891008	0.88496713	1.31204183
855.600000	128	0	0	30.7	1.213379	4095.000000	3	1.99010623	0.65464633	2.14187230	0.92863004	0.61996850	0.17551917	2.37227156	0.90528673	0.75670592	1.18330046	1.14977777	0.18174166	0.58617947	0.22633936	0.81746466	0.35768722	2.26216238	1.42053171	1.32870319	1.67134793	1.70524575	1.11045611	2.18380772	4.04928758	0.87343665	2.90074357	0.55164750	2.66613687	1.90582399	8.63864662	0.88741403	1.31202544
856.200000	128	0	0	30.7	1.212158	4095.000000	3	1.99020424	0.65465872	2.14214610	0.92859923	0.62017220	0.17557028	2.37247147	0.90528385	0.75677097	1.18327437	1.14981765	0.18174320	0.58619149	0.22633456	0.81752498	0.35768793	2.26225409	1.42057828	1.32870927	1.67161692	1.70543552	1.11049863	2.18461388	4.04905090	0.87343229	2.90119517	0.55165861	2.66632669	1.90599167	8.64017681	0.89007320	1.31209670
856.800000	128	0	0	30.7	1.213379	4095.000000	3	1.99015333	0.65466713	2.14193155	0.92865661	0.62038306	0.17561372	2.37246298	0.90534092	0.75680301	1.18334642	1.14984110	0.18175508	0.58619761	0.22634016	0.81754476	0.35769398	2.26231774	1.42068351	1.32871467	1.67167300	1.70545289	1.11051201	2.18502020	4.04940804	0.87341947	2.90103031	0.55164277	2.66673075	1.90604010	8.64115802	0.89280704	1.31210206
857.300000	128	0	0	30.7	1.213989	4095.000000	3	1.99037173	0.65467466	2.14214099	0.92866512	0.62058531	0.17565654	2.37244542	0.90528673	0.75685714	1.18339238	1.14993183	0.18175801	0.58621173	0.22633936	0.81759470	0.35770856	2.26214674	1.42072688	1.32877952	1.67181971	1.70541898	1.11050607	2.18579605	4.04917663	0.87344870	2.90126422	0.55167404	2.66699760	1.90629006	8.63934182	0.89559746	1.31212347
857.900000	128	0	0	30.8	1.212769	4095.000000	3	1.99046643	0.65469790	2.14233206	0.92865927	0.62075755	0.17570490	2.37231743	0.90530113	0.75683601	1.18340512	1.14993457	0.18175909	0.58621869	0.22634048	0.81764859	0.35771549	2.26238086	1.42093310	1.32880147	1.67206275	1.70549175	1.11059766	2.18627921	4.04927596	0.87347999	2.90134384	0.55167918	2.66723240	1.90633119	8.64090714	0.89844451	1.31214087
858.400000	128	0	0	30.8	1.213379	4095.000000	3	1.99045834	0.65471450	2.14236016	0.92875466	0.62091619	0.17574880	2.37245052	0.90533018	0.75691839	1.18343058	1.14991904	0.18177035	0.58620140	0.22634576	0.81766194	0.35771567	2.26219259	1.42105187	1.32882106	1.67223794	1.70547067	1.11056673	2.18686467	4.04906675	0.87348358	2.90133821	0.55166540	2.66756154	1.90634992	8.64045941	0.90137328	1.31215994
859.000000	128	0	0	30.8	1.213379	4095.000000	6	1.99058111	0.65471959	2.14239796	0.92874748	0.62114856	0.17579808	2.37246298	0.90532966	0.75695923	1.18345853	1.15001495	0.18177251	0.58620815	0.22634352	0.81770818	0.35773167	2.26099593	1.41860313	1.32798430	1.66756688	1.70264284	1.10901305	2.16539848	4.04337057	0.87121224	2.88751995	0.55081427	2.64541932	1.89604130	8.63395395	0.87123682	1.30835881
859.500000	128	0	0	30.8	1.212158	4095.000000	6	1.98242784	0.65276299	2.13454057	0.92653970	0.59805516	0.17404590	2.36894637	0.90432327	0.75325304	1.18067213	1.14552306	0.18142727	0.58545637	0.22601122	0.81421058	0.35691964	2.25386972	1.41020642	1.32592076	1.65954298	1.70102129	1.10823364	2.14332342	4.04133888	0.87087455	2.88781782	0.55065805	2.64311617	1.89493347	8.64221563	0.86019436	1.30799661
860.100000	128	0	0	30.8	1.213989	4095.000000	6	1.98184911	0.65268054	2.13452225	0.92656968	0.59674256	0.17351624	2.36923988	0.90433504	0.75296414	1.18033512	1.14521395	0.18138809	0.58540115	0.22598097	0.81391264	0.35685424	2.25296382	1.40953283	1.32583039	1.65858047	1.70086536	1.10809526	2.13889492	4.04168039	0.87085919	2.88856579	0.55062742	2.64294339	1.89473806	8.64129775	0.85608801	1.30791784
860.600000	131	0	0	30.8	1.213379	4095.000000	6	1.98182921	0.65270640	2.13468261	0.92656145	0.59670856	0.17327892	2.36911659	0.90438815	0.75291442	1.18022910	1.14513866	0.18137360	0.58539230	0.22596897	0.81382090	0.35685833	2.25266784	1.40933321	1.32583646	1.65822732	1.70090950	1.10808012	2.13705427	4.04204618	0.87078623	2.88943811	0.55058447	2.64274078	1.89467944	8.64090397	0.85376703	1.30781036
861.200000	131	0	0	30.8	1.212769	4095.000000	6	1.98176902	0.65270508	2.13453294	0.92659223	0.59675233	0.17313677	2.36910415	0.90435100	0.75289619	1.18017454	1.14510496	0.18136558	0.58537818	0.22596737	0.81378637	0.35685584	2.25248362	1.40932579	1.32583713	1.65798196	1.70089836	1.10810328	2.13635514	4.04153598	0.87086533	2.89001819	0.55063893	2.64289004	1.89460628	8.63004809	0.85226955	1.30785809
861.800000	131	0	0	30.8	1.213379	4095.000000	6	1.98170552	0.65267413	2.13456603	0.92660895	0.59674936	0.17303415	2.36901706	0.90435493	0.75283558	1.18017764	1.14497684	0.18135370	0.58534509	0.22595520	0.81372251	0.35685282	2.25243367	1.40929364	1.32573092	1.65776973	1.70083525	1.10802875	2.13548051	4.04152333	0.87081951	2.88982529	0.55058899	2.64260486	1.89448723	8.63026994	0.85092084	1.30775096
862.300000	131	0	0	30.8	1.210327	4095.000000	6	1.98149892	0.65267148	2.13450137	0.92663124	0.59667776	0.17293429	2.36913582	0.90436617	0.75277781	1.18009829	1.14492463	0.18134861	0.58535436	0.22595216	0.81368725	0.35684607	2.25246321	1.40918165	1.32571372	1.65754380	1.70073419	1.10794145	2.13491528	4.04149487	0.87077497	2.88979582	0.55055240	2.64268235	1.89423371	8.63010513	0.84999905	1.30776197
862.900000	131	0	0	30.8	1.212158	4095.000000	6	1.98141932	0.65265667	2.13473199	0.92661744	0.59672556	0.17287564	2.36923818	0.90439495	0.75278562	1.18005706	1.14493586	0.18134074	0.58535858	0.22596209	0.81367640	0.35683594	2.25229189	1.40916928	1.32572283	1.65735138	1.70074285	1.10797916	2.13416389	4.04154863	0.87071328	2.88999574	0.55052281	2.64237941	1.89415194	8.63033966	0.84910986	1.30772793
863.400000	131	0	0	30.8	1.210938	4095.000000	6	1.98137525	0.65262971	2.13460675	0.92654182	0.59659086	0.17280994	2.36909453	0.90436827	0.75272738	1.18004683	1.14490095	0.18133442	0.58534888	0.22595600	0.81363990	0.35683576	2.25214582	1.40899725	1.32575284	1.65718842	1.70073749	1.10794324	2.13372316	4.04107645	0.87072070	2.89025251	0.55047759	2.64224733	1.89398885	8.62914811	0.84837103	1.30768187
864.000000	131	0	0	30.8	1.214600	4095.000000	6	1.98129186	0.65263413	2.13439142	0.92656570	0.59658321	0.17275344	2.36927438	0.90436853	0.75267151	1.18003723	1.14491370	0.18133149	0.58534678	0.22594784	0.81360366	0.35682492	2.25217589	1.40889517	1.32574137	1.65702063	1.70072924	1.10790107	2.13340565	4.04119133	0.87069280	2.89033740	0.55049526	2.64218891	1.89383350	8.62855243	0.84779394	1.30756941
864.500000	131	0	0	30.8	1.212158	4095.000000	6	1.98124733	0.65261645	2.13448356	0.92655562	0.59658215	0.17271271	2.36928456	0.90437350	0.75266394	1.18004219	1.14498474	0.18132948	0.58534720	0.22594528	0.81360982	0.35682385	2.25209534	1.40896475	1.32567562	1.65692626	1.70072924	1.10791147	2.13326115	4.04103851	0.87067539	2.89030793	0.55044758	2.64219399	1.89385576	8.62742779	0.84736681	1.30759610
865.100000	131	0	0	30.8	1.213379	4095.000000	6	1.98123927	0.65263590	2.13443622	0.92657790	0.59671047	0.17268346	2.36919859	0.90434786	0.75267601	1.18004405	1.14493191	0.18132455	0.58534214	0.22594336	0.81357456	0.35683789	2.25216461	1.40890258	1.32574339	1.65680003	1.70082040	1.10792215	2.13332221	4.04083512	0.87066618	2.89011711	0.55048437	2.64242577	1.89382942	8.62493857	0.84705877	1.30761679
865.700000	131	0	0	30.8	1.212158	4095.000000	6	1.98106162	0.65264164	2.13447439	0.92659674	0.59674298	0.17265605	2.36919972	0.90432197	0.75262204	1.18007783	1.14496986	0.18132301	0.58533940	0.22594256	0.81358714	0.35682599	2.25209104	1.40885349	1.32570900	1.65679358	1.70068964	1.10794205	2.13303934	4.04082774	0.87065466	2.89008413	0.55045498	2.64228416	1.89369361	8.62183340	0.84673945	1.30759744
866.200000	131	0	0	30.8	1.212158	4095.000000	6	1.98108341	0.65263103	2.13451206	0.92657976	0.59675615	0.17262681	2.36922065	0.90431150	0.75264784	1.18006543	1.14501752	0.18132409	0.58531917	0.22594000	0.81357678	0.35682954	2.25220489	1.40884289	1.32570597	1.65663228	1.70077997	1.10793373	2.13281908	4.04069707	0.87063879	2.88993051	0.55039312	2.64212541	1.89367453	8.62274483	0.84628012	1.30756707
866.800000	131	0	0	30.8	1.212158	4095.000000	6	1.98108436	0.65260650	2.13441127	0.92656623	0.59673894	0.17259481	2.36924214	0.90429659	0.75261659	1.18002452	1.14496865	0.18132116	0.58532001	0.22594032	0.81353585	0.35682652	2.25208943	1.40883865	1.32574407	1.65661938	1.70073707	1.10797293	2.13259629	4.04100900	0.87066080	2.89027285	0.55045313	2.64213811	1.89374312	8.62179543	0.84599093	1.30758009
867.300000	131	0	0	30.8	1.212158	4095.000000	6	1.98110378	0.65260739	2.13455381	0.92661930	0.59676678	0.17256909	2.36943274	0.90436774	0.75260997	1.18000871	1.14494983	0.18132162	0.58532676	0.22593808	0.81353536	0.35681799	2.25219254	1.40879627	1.32578386	1.65653672	1.70083401	1.10789721	2.13260342	4.04122611	0.87067027	2.89000557	0.55037196	2.64195207	1.89360913	8.62199162	0.84568972	1.30760144
867.900000	131	0	0	30.8	1.211548	4095.000000	6	1.98117958	0.65260960	2.13452428	0.92661240	0.59677804	0.17254750	2.36924327	0.90430653	0.75257493	1.18000592	1.14489913	0.18131591	0.58531137	0.22593680	0.81352821	0.35681408	2.25218072	1.40881287	1.32573261	1.65639359	1.70074862	1.10792008	2.13252051	4.04087516	0.87064442	2.89009606	0.55042744	2.64172097	1.89359097	8.61908107	0.84537547	1.30758276
868.400000	131	0	0	30.8	1.213989	4095.000000	6	1.98094603	0.65259965	2.13453243	0.92659807	0.59674468	0.17252500	2.36928286	0.90433478	0.75254913	1.18003134	1.14487090	0.18131468	0.58531285	0.22593296	0.81354177	0.35681035	2.25214528	1.40875177	1.32572856	1.65633069	1.70064097	1.10794086	2.13226115	4.04063701	0.87063521	2.88990666	0.55040689	2.64180922	1.89351467	8.61932777	0.84511137	1.30752469
869.000000	131	0	0	30.8	1.213379	4095.000000	6	1.98097303	0.65259921	2.13458741	0.92658427	0.59674001	0.17249973	2.36926080	0.90433714	0.75255410	1.18000344	1.14489002	0.18130250	0.58532275	0.22592336	0.81349468	0.35682154	2.25225966	1.40870656	1.32574542	1.65620087	1.70065417	1.10795719	2.13216046	4.04086462	0.87061908	2.89015078	0.55039292	2.64176160	1.89342929	8.62059942	0.84491277	1.30756473
869.600000	131	0	0	30.8	1.211548	4095.000000	7	1.98096924	0.65257733	2.13459352	0.92657286	0.59678038	0.17248427	2.36926533	0.90434996	0.75255505	1.17996780	1.14488608	0.18130388	0.58530041	0.22593760	0.81351489	0.35681852	2.25250241	1.40939115	1.32599224	1.65760714	1.70280305	1.10909179	2.14580687	4.04598196	0.87271832	2.90231994	0.55114220	2.66309338	1.90283452	8.62741512	0.86178104	1.31130863
870.100000	131	0	0	30.8	1.212158	4095.000000	7	1.98878825	0.65444604	2.14191929	0.92867760	0.61698935	0.17414892	2.37260910	0.90533437	0.75604925	1.18252829	1.14896966	0.18163336	0.58608015	0.22627420	0.81680133	0.35761414	2.26088865	1.41963716	1.32871197	1.66829694	1.70506963	1.11028127	2.17477122	4.04833673	0.87325101	2.90441221	0.55141508	2.66764431	1.90502598	8.62743729	0.88001149	1.31184379
870.700000	131	0	0	30.8	1.212158	4095.000000	7	1.98979176	0.65466425	2.14245672	0.92880913	0.62148822	0.17487181	2.37261816	0.90535924	0.75652933	1.18310544	1.14983470	0.18169584	0.58616049	0.22631775	0.81733415	0.35769949	2.26213164	1.42080332	1.32892814	1.67011803	1.70548431	1.11040615	2.18243148	4.04886600	0.87336639	2.90428312	0.55147637	2.66857426	1.90566866	8.63098942	0.89183493	1.31196054
871.200000	131	0	0	30.8	1.211548	4095.000000	7	1.99014001	0.65470498	2.14266774	0.92879850	0.62264683	0.17520688	2.37283793	0.90535374	0.75668124	1.18333213	1.15003596	0.18172145	0.58619697	0.22632959	0.81751435	0.35772083	2.26262633	1.42103658	1.32891023	1.67062606	1.70544668	1.11045611	2.18440554	4.04872232	0.87327152	2.90264068	0.55144079	2.66750187	1.90528175	8.63693597	0.89615266	1.31180598
871.800000	131	0	0	30.8	1.212158	4095.000000	7	1.98949446	0.65456311	2.14199234	0.92859391	0.62090733	0.17527562	2.37243126	0.90526239	0.75653004	1.18324518	1.14984627	0.18171003	0.58613329	0.22630942	0.81733885	0.35767406	2.26197036	1.42029781	1.32863565	1.66986548	1.70513412	1.11028276	2.18214634	4.04828074	0.87305873	2.90102397	0.55138814	2.66536105	1.90429401	8.63393810	0.89444971	1.31149458
872.300000	131	0	0	30.8	1.212158	4095.000000	7	1.98874593	0.65436372	2.14107766	0.92835482	0.61796696	0.17519245	2.37219228	0.90511242	0.75610952	1.18294212	1.14930564	0.18167871	0.58605295	0.22627821	0.81698839	0.35759493	2.26103529	1.41919591	1.32834118	1.66877204	1.70471993	1.11009337	2.17797191	4.04745903	0.87283956	2.89958007	0.55127606	2.66288844	1.90312058	8.62563202	0.89045375	1.31107522
872.900000	131	0	0	30.8	1.210938	4095.000000	7	1.98796630	0.65415087	2.14016796	0.92817313	0.61516982	0.17504808	2.37181686	0.90501977	0.75575886	1.18270337	1.14887320	0.18164894	0.58597684	0.22624091	0.81665753	0.35750781	2.26031188	1.41824131	1.32807579	1.66757621	1.70438517	1.10983980	2.17400288	4.04724149	0.87262375	2.89818344	0.55118476	2.66111962	1.90220093	8.62578718	0.88616838	1.31072616
873.400000	131	0	0	30.8	1.212158	4095.000000	7	1.98728293	0.65398494	2.13950762	0.92795429	0.61283954	0.17488853	2.37155700	0.90495461	0.75542488	1.18240475	1.14833349	0.18161963	0.58591738	0.22621385	0.81637763	0.35743297	2.25965389	1.41737663	1.32787222	1.66665712	1.70400294	1.10967899	2.17002499	4.04643483	0.87242206	2.89711607	0.55111773	2.65922611	1.90147818	8.62437501	0.88232625	1.31047210
874.000000	131	0	0	30.8	1.213989	4095.000000	7	1.98680072	0.65386947	2.13890410	0.92784009	0.61103479	0.17474112	2.37123433	0.90491640	0.75517018	1.18225267	1.14796243	0.18159093	0.58586678	0.22619192	0.81611285	0.35738390	2.25902250	1.41666560	1.32770580	1.66563354	1.70368855	1.10953901	2.16712161	4.04591863	0.87229983	2.89663284	0.55105152	2.65795521	1.90077528	8.61757895	0.87897970	1.31024281
874.600000	131	0	0	30.8	1.213379	4095.000000	7	1.98617946	0.65374980	2.13850983	0.92769856	0.60957945	0.17460692	2.37097509	0.90490070	0.75487996	1.18199913	1.14763919	0.18156687	0.58583284	0.22616936	0.81590416	0.35732701	2.25841659	1.41605166	1.32745199	1.66489111	1.70344318	1.10940200	2.16448529	4.04616247	0.87219734	2.89605055	0.55106448	2.65682040	1.90023345	8.62211504	0.87608676	1.31002023
875.100000	131	0	0	30.8	1.213379	4095.000000	7	1.98583614	0.65366531	2.13830176	0.92762103	0.60832889	0.17447596	2.37101754	0.90487427	0.75469671	1.18180737	1.14739778	0.18155021	0.58577845	0.22615511	0.81571279	0.35728417	2.25793575	1.41550918	1.32731969	1.66413278	1.70329779	1.10929473	2.16198153	4.04584158	0.87208615	2.89559705	0.55096846	2.65582916	1.89975463	8.61227585	0.87349486	1.30985616
875.700000	131	0	0	30.8	1.213379	4095.000000	7	1.98538417	0.65356357	2.13784439	0.92751722	0.60724361	0.17435865	2.37088340	0.90486511	0.75451490	1.18165968	1.14709501	0.18153478	0.58574282	0.22613686	0.81554885	0.35725004	2.25759228	1.41496368	1.32728325	1.66356696	1.70302397	1.10917973	2.15967168	4.04505111	0.87194166	2.89542341	0.55092878	2.65492959	1.89922674	8.61415884	0.87126243	1.30961893
876.300000	131	0	0	30.8	1.212769	4095.000000	7	1.98497168	0.65349369	2.13764964	0.92741633	0.60634655	0.17424903	2.37071136	0.90483502	0.75435729	1.18156257	1.14703301	0.18151905	0.58571373	0.22612214	0.81537456	0.35722836	2.25704650	1.41465927	1.32718032	1.66311822	1.70289968	1.10907634	2.15792147	4.04463854	0.87187736	2.89504241	0.55089897	2.65398952	1.89885515	8.61368171	0.86925877	1.30952338
876.800000	131	0	0	30.8	1.213989	4095.000000	7	1.98473012	0.65342027	2.13738813	0.92736536	0.60553046	0.17414033	2.37050311	0.90481540	0.75420846	1.18145462	1.14679108	0.18150285	0.58568907	0.22611397	0.81526694	0.35719725	2.25699214	1.41414697	1.32712195	1.66250295	1.70272295	1.10896760	2.15587293	4.04441486	0.87180358	2.89450265	0.55086814	2.65328327	1.89857104	8.61163465	0.86735987	1.30935802
877.300000	131	0	0	30.8	1.214600	4095.000000	7	1.98450661	0.65337914	2.13740291	0.92730244	0.60472017	0.17404529	2.37058799	0.90473088	0.75410277	1.18132898	1.14663275	0.18148959	0.58564291	0.22609829	0.81510354	0.35716028	2.25645780	1.41373220	1.32697787	1.66191172	1.70263459	1.10891650	2.15404820	4.04411842	0.87168755	2.89425741	0.55080975	2.65244268	1.89812037	8.61376702	0.86555541	1.30922206
877.900000	131	0	0	30.8	1.213379	4095.000000	7	1.98425371	0.65329976	2.13701962	0.92723024	0.60406006	0.17394289	2.37037806	0.90470471	0.75397316	1.18125671	1.14638603	0.18147725	0.58563047	0.22608228	0.81497816	0.35713557	2.25611456	1.41334196	1.32687867	1.66164124	1.70249545	1.10880955	2.15230351	4.04345283	0.87158229	2.89393420	0.55080811	2.65168907	1.89759381	8.61722167	0.86387309	1.30910449
878.500000	131	0	0	30.8	1.214600	4095.000000	7	1.98399467	0.65322082	2.13687030	0.92717848	0.60332726	0.17383821	2.37041993	0.90465238	0.75381631	1.18106720	1.14627878	0.18145704	0.58560433	0.22607348	0.81483503	0.35710536	2.25568047	1.41291852	1.32667524	1.66123378	1.70227624	1.10870499	2.15046022	4.04319128	0.87144194	2.89335955	0.55076247	2.65068016	1.89723617	8.61525544	0.86218064	1.30893482
879.000000	131	0	0	30.8	1.212769	4095.000000	7	1.98353835	0.65317284	2.13649525	0.92713760	0.60256987	0.17372786	2.37022415	0.90459822	0.75373648	1.18096238	1.14609771	0.18144701	0.58556239	0.22605539	0.81470474	0.35707710	2.25537661	1.41245024	1.32651771	1.66073305	1.70209833	1.10859627	2.14860107	4.04273994	0.87135769	2.89320572	0.55069012	2.64974746	1.89681672	8.61543876	0.86046335	1.30874313
879.600000	131	0	0	30.8	1.211548	4095.000000	7	1.98331639	0.65309855	2.13621299	0.92702506	0.60180628	0.17360971	2.37005782	0.90456814	0.75356663	1.18086531	1.14592639	0.18142866	0.58554025	0.22603891	0.81456731	0.35702911	2.25512279	1.41208362	1.32643810	1.66015691	1.70197904	1.10853924	2.14671381	4.04286648	0.87125628	2.89256733	0.55063832	2.64883295	1.89636417	8.61631117	0.85885619	1.30857818
880.200000	0	0	0	30.8	1.212769	4095.000000	0	1.98286353	0.65302626	2.13605609	0.92693376	0.60112857	0.17349265	2.36986151	0.90454145	0.75344748	1.18076515	1.14576663	0.18141323	0.58549199	0.22602514	0.81443581	0.35700085	2.25469266	1.41166791	1.32634703	1.65977924	1.70176195	1.10849974	2.14497294	4.04273467	0.87118664	2.89255189	0.55062701	2.64818103	1.89561073	8.61500576	0.85705889	1.30830206
880.700000	0	0	0	30.8	1.212769	4095.000000	0	1.98237759	0.65289141	2.13561752	0.92688944	0.60031145	0.17336594	2.36990676	0.90454145	0.75331106	1.18067647	1.14564484	0.18141077	0.58549136	0.22601602	0.81437734	0.35699730	2.25462330	1.41163466	1.32631870	1.65948240	1.70164970	1.10841480	2.14347779	4.04237301	0.87107731	2.89194034	0.55051664	2.64659462	1.89518798	8.61105353	0.85483702	1.30807372
881.300000	0	0	0	30.8	1.212769	4095.000000	0	1.98230080	0.65288146	2.13551769	0.92685229	0.59995343	0.17328107	2.36981738	0.90455453	0.75326370	1.18063740	1.14558016	0.18140305	0.58548398	0.22601746	0.81436081	0.35700298	2.25451794	1.41174326	1.32632241	1.65946867	1.70167693	1.10843945	2.14301625	4.04213896	0.87109677	2.89233913	0.55054603	2.64701196	1.89524707	8.61474661	0.85434815	1.30815283
881.900000	0	0	0	30.8	1.212158	4095.000000	0	1.98247619	0.65288854	2.13562465	0.92687750	0.60005288	0.17324614	2.36978514	0.90453988	0.75323078	1.18063027	1.14564423	0.18140336	0.58548798	0.22602594	0.81440152	0.35700387	2.25473889	1.41181367	1.32637840	1.65940245	1.70171655	1.10839312	2.14303925	4.04246579	0.87115642	2.89252520	0.55055384	2.64723212	1.89553027	8.61322042	0.85414606	1.30825699
882.400000	0	0	0	30.8	1.212769	4095.000000	0	1.98242452	0.65291794	2.13568169	0.92691333	0.60016235	0.17323312	2.36977778	0.90458357	0.75329567	1.18065136	1.14567278	0.18140799	0.58549283	0.22602962	0.81438351	0.35701063	2.25460933	1.41183560	1.32632882	1.65956196	1.70175039	1.10843826	2.14287572	4.04216215	0.87115438	2.89269935	0.55056597	2.64756365	1.89562574	8.61365011	0.85397970	1.30831842
882.900000	0	0	0	30.8	1.212769	4095.000000	0	1.98260609	0.65294336	2.13579986	0.92694066	0.60032423	0.17322224	2.36975516	0.90457756	0.75331769	1.18063182	1.14577088	0.18140136	0.58551328	0.22602482	0.81439461	0.35701614	2.25486416	1.41194139	1.32628970	1.65961607	1.70184985	1.10844182	2.14309189	4.04260814	0.87114490	2.89272463	0.55055713	2.64774058	1.89574121	8.61358376	0.85385336	1.30830807
883.500000	0	0	0	30.8	1.212158	4095.000000	0	1.98272888	0.65295817	2.13571174	0.92695738	0.60036640	0.17321520	2.36985698	0.90460215	0.75336056	1.18062562	1.14568220	0.18140090	0.58551644	0.22602802	0.81440398	0.35701436	2.25475126	1.41197960	1.32639493	1.65952763	1.70176195	1.10851697	2.14300041	4.04216637	0.87118664	2.89293040	0.55059495	2.64766293	1.89577622	8.61249381	0.85373615	1.30840021
884.000000	0	0	0	30.9	1.213379	4095.000000	0	1.98280000	0.65299818	2.13592364	0.92695075	0.60046503	0.17321795	2.36993165	0.90458881	0.75338756	1.18063926	1.14574476	0.18140660	0.58549578	0.22603315	0.81442816	0.35702165	2.25489696	1.41194882	1.32651939	1.65947190	1.70171490	1.10852825	2.14312920	4.04234560	0.87117972	2.89248658	0.55059269	2.64799835	1.89587534	8.61602035	0.85369463	1.30847100
884.600000	0	0	0	30.9	1.212769	4095.000000	0	1.98290004	0.65300990	2.13583246	0.92697437	0.60057518	0.17321106	2.36981568	0.90455087	0.75338993	1.18067399	1.14577787	0.18140228	0.58551264	0.22602898	0.81441286	0.35702733	2.25482921	1.41200720	1.32646003	1.65959871	1.70184243	1.10848103	2.14319615	4.04214739	0.87114772	2.89258138	0.55055220	2.64802826	1.89587852	8.61617208	0.85364628	1.30843394
885.200000	0	0	0	30.9	1.212769	4095.000000	0	1.98293039	0.65300968	2.13608003	0.92702161	0.60064293	0.17320922	2.36995485	0.90454067	0.75337098	1.18066314	1.14580216	0.18140645	0.58550400	0.22603090	0.81439609	0.35703249	2.25477276	1.41201463	1.32648330	1.65972350	1.70180322	1.10850122	2.14323602	4.04233505	0.87114541	2.89272674	0.55058426	2.64828543	1.89592535	8.61166623	0.85357641	1.30846499
885.700000	0	0	0	30.9	1.213379	4095.000000	0	1.98298397	0.65302891	2.13605201	0.92701020	0.60073646	0.17320570	2.36977665	0.90453570	0.75344488	1.18067213	1.14581401	0.18140737	0.58550358	0.22603090	0.81440966	0.35704137	2.25482007	1.41208292	1.32653862	1.65977398	1.70179084	1.10850657	2.14347779	4.04224017	0.87119714	2.89277871	0.55059741	2.64831089	1.89604312	8.61268651	0.85352300	1.30848969
886.300000	0	0	0	30.9	1.212769	4095.000000	0	1.98299156	0.65305677	2.13618497	0.92699295	0.60078611	0.17321121	2.36976986	0.90459325	0.75344843	1.18073290	1.14570133	0.18140259	0.58551306	0.22603154	0.81442298	0.35703444	2.25486094	1.41212148	1.32644485	1.65983174	1.70182220	1.10853419	2.14339600	4.04232978	0.87120123	2.89263896	0.55056576	2.64847769	1.89604721	8.61304666	0.85350883	1.30842692
886.900000	0	0	0	30.8	1.212769	4095.000000	0	1.98304514	0.65304284	2.13618752	0.92706063	0.60087177	0.17320938	2.36982360	0.90456814	0.75342546	1.18070965	1.14575509	0.18140506	0.58550063	0.22603058	0.81442150	0.35703018	2.25502331	1.41213281	1.32640167	1.65982003	1.70187255	1.10855706	2.14352941	4.04249637	0.87119483	2.89273517	0.55057337	2.64853307	1.89615407	8.61205790	0.85345643	1.30847834
887.400000	0	0	0	30.8	1.212769	4095.000000	0	1.98321395	0.65305102	2.13623745	0.92708213	0.60094763	0.17320815	2.36986886	0.90457991	0.75345388	1.18075306	1.14574719	0.18140568	0.58550421	0.22603491	0.81443383	0.35703035	2.25500557	1.41210273	1.32642056	1.65978045	1.70185728	1.10850568	2.14368533	4.04252589	0.87122453	2.89291355	0.55060913	2.64866550	1.89623956	8.61170098	0.85339366	1.30844061
887.900000	0	0	0	30.8	1.212158	4095.000000	0	1.98316321	0.65308485	2.13617122	0.92707310	0.60100667	0.17320601	2.36975120	0.90458697	0.75342285	1.18076577	1.14571469	0.18140151	0.58549388	0.22603299	0.81443827	0.35703018	2.25497277	1.41218129	1.32647082	1.65983901	1.70190227	1.10853865	2.14358207	4.04271674	0.87125244	2.89307859	0.55062804	2.64867378	1.89619727	8.60967361	0.85341290	1.30843995
888.500000	0	0	0	30.8	1.212769	4095.000000	0	1.98322960	0.65307136	2.13628636	0.92706620	0.60105270	0.17321443	2.36978231	0.90461314	0.75344014	1.18073197	1.14571075	0.18140552	0.58550864	0.22603635	0.81445086	0.35703462	2.25497385	1.41217987	1.32650253	1.65982366	1.70193199	1.10857132	2.14382080	4.04254803	0.87127703	2.89331459	0.55059926	2.64871962	1.89626776	8.61088931	0.85338303	1.30845631
889.100000	0	0	0	30.9	1.211548	4095.000000	0	1.98319119	0.65308728	2.13646111	0.92708823	0.60110726	0.17321121	2.36987169	0.90463407	0.75342972	1.18070624	1.14577392	0.18140629	0.58550358	0.22603811	0.81446813	0.35703320	2.25500557	1.41219367	1.32642866	1.66001714	1.70194437	1.10853835	2.14387909	4.04214528	0.87125475	2.89309404	0.55060502	2.64880557	1.89637781	8.61008407	0.85331520	1.30854412
889.600000	0	0	0	30.9	1.213379	4095.000000	0	1.98319783	0.65308573	2.13643972	0.92709779	0.60113838	0.17322041	2.36993052	0.90459613	0.75348065	1.18073880	1.14575752	0.18140305	0.58552192	0.22603395	0.81449995	0.35703373	2.25502331	1.41210556	1.32639628	1.65989394	1.70198523	1.10852528	2.14406366	4.04213369	0.87127498	2.89303364	0.55055261	2.64887752	1.89634325	8.61339419	0.85326940	1.30853444
890.200000	0	0	0	30.9	1.212158	4095.000000	0	1.98330738	0.65309037	2.13640558	0.92709619	0.60119358	0.17322347	2.36983944	0.90457023	0.75347472	1.18072174	1.14575600	0.18139858	0.58553498	0.22603923	0.81447281	0.35704048	2.25513892	1.41215758	1.32646407	1.65994201	1.70202568	1.10856508	2.14402736	4.04226442	0.87126627	2.89321134	0.55058159	2.64897622	1.89627503	8.61415252	0.85326965	1.30850605
890.700000	0	0	0	30.9	1.212769	4095.000000	0	1.98326612	0.65309192	2.13638978	0.92712539	0.60124154	0.17322653	2.36980154	0.90453491	0.75349225	1.18072050	1.14588782	0.18140753	0.58552255	0.22603763	0.81445456	0.35704262	2.25512279	1.41217881	1.32638582	1.65987536	1.70192084	1.10853360	2.14412706	4.04197766	0.87127728	2.89306806	0.55059865	2.64885205	1.89652335	8.61240537	0.85321170	1.30850939
891.300000	0	0	0	30.9	1.213379	4095.000000	0	1.98322960	0.65309833	2.13641424	0.92708399	0.60129973	0.17322699	2.36995428	0.90455820	0.75348609	1.18070903	1.14586564	0.18140922	0.58550105	0.22604291	0.81447799	0.35704351	2.25511419	1.41223012	1.32652108	1.65992626	1.70194808	1.10850568	2.14418228	4.04252167	0.87125347	2.89311652	0.55055857	2.64899214	1.89641101	8.61066825	0.85318563	1.30850739
891.900000	0	0	0	30.9	1.210938	4095.000000	0	1.98335291	0.65310673	2.13650748	0.92709221	0.60134470	0.17322332	2.36996447	0.90453700	0.75351807	1.18076267	1.14583861	0.18141138	0.58552761	0.22603459	0.81445209	0.35704386	2.25505558	1.41233274	1.32647352	1.66008743	1.70190887	1.10858587	2.14428762	4.04239621	0.87125680	2.89310388	0.55055014	2.64905964	1.89663296	8.61105037	0.85319145	1.30857050
892.400000	0	0	0	30.9	1.213989	4095.000000	0	1.98334579	0.65309590	2.13641883	0.92708478	0.60137604	0.17322944	2.36997804	0.90457991	0.75351570	1.18078624	1.14580490	0.18141539	0.58551075	0.22603202	0.81445530	0.35703889	2.25506740	1.41229063	1.32647588	1.66007288	1.70202816	1.10860607	2.14416746	4.04269144	0.87125833	2.89313759	0.55059598	2.64901379	1.89641056	8.60848344	0.85315273	1.30856549
893.000000	0	0	0	30.8	1.212158	4095.000000	0	1.98335338	0.65309347	2.13639845	0.92710920	0.60139629	0.17323634	2.36988470	0.90452863	0.75350646	1.18074903	1.14581978	0.18140938	0.58550695	0.22603587	0.81447084	0.35703284	2.25496793	1.41231293	1.32647352	1.66008864	1.70210741	1.10864112	2.14424211	4.04277895	0.87129879	2.89347615	0.55056782	2.64911440	1.89649424	8.60924108	0.85313223	1.30858586
893.500000	0	0	0	30.8	1.213989	4095.000000	0	1.98326564	0.65313150	2.13642953	0.92707947	0.60146259	0.17323251	2.37002953	0.90460084	0.75352825	1.18080112	1.14573109	0.18140799	0.58552360	0.22603523	0.81448219	0.35704262	2.25493675	1.41236424	1.32652513	1.66012419	1.70210245	1.10861587	2.14429273	4.04284961	0.87129316	2.89342839	0.55061797	2.64919018	1.89643466	8.60876123	0.85314843	1.30852676
894.100000	0	0	0	30.8	1.210938	4095.000000	0	1.98336381	0.65310099	2.13643462	0.92714185	0.60149414	0.17323021	2.37001199	0.90460764	0.75351499	1.18078221	1.14586170	0.18140660	0.58551770	0.22603074	0.81451475	0.35703444	2.25493621	1.41236495	1.32646711	1.66018761	1.70209131	1.10857815	2.14426563	4.04285277	0.87126371	2.89342979	0.55059906	2.64920355	1.89661204	8.60792790	0.85310263	1.30859020
894.600000	0	0	0	30.8	1.212158	4095.000000	0	1.98349756	0.65311315	2.13664863	0.92713734	0.60152676	0.17323251	2.36991751	0.90462465	0.75350125	1.18078407	1.14583557	0.18140444	0.58549599	0.22603331	0.81447651	0.35703800	2.25504859	1.41236636	1.32645193	1.66013146	1.70200050	1.10860073	2.14429631	4.04290338	0.87129495	2.89339888	0.55058816	2.64911122	1.89657156	8.60924739	0.85302469	1.30859521
895.200000	0	0	0	30.8	1.212158	4095.000000	0	1.98339417	0.65310143	2.13668888	0.92707974	0.60153273	0.17323664	2.37003405	0.90466468	0.75350433	1.18077539	1.14576663	0.18140784	0.58552445	0.22603186	0.81445579	0.35704919	2.25516258	1.41227683	1.32643911	1.66008621	1.70202857	1.10858677	2.14422830	4.04282852	0.87128650	2.89338343	0.55061900	2.64918891	1.89664934	8.60677283	0.85302798	1.30858686
895.700000	0	0	0	30.8	1.213989	4095.000000	0	1.98342167	0.65311226	2.13655640	0.92708186	0.60157707	0.17324001	2.37015060	0.90469320	0.75355123	1.18075027	1.14583497	0.18140907	0.58552424	0.22603507	0.81446640	0.35703800	2.25508945	1.41230125	1.32649544	1.66007046	1.70212639	1.10854340	2.14418535	4.04300778	0.87130647	2.89327526	0.55059351	2.64910549	1.89661522	8.60761860	0.85302089	1.30858920
896.300000	0	0	0	30.9	1.213379	4095.000000	0	1.98351938	0.65312287	2.13655538	0.92711849	0.60160330	0.17324599	2.37008667	0.90465081	0.75353962	1.18077415	1.14581219	0.18140599	0.58552508	0.22603907	0.81447109	0.35704404	2.25513677	1.41222127	1.32644552	1.66007046	1.70210947	1.10854934	2.14425745	4.04270725	0.87132594	2.89325910	0.55061694	2.64922393	1.89664888	8.60783006	0.85296801	1.30860890
896.900000	0	0	0	30.9	1.212158	4095.000000	0	1.98350278	0.65312707	2.13660328	0.92711504	0.60159093	0.17324415	2.37000124	0.90459849	0.75353465	1.18075275	1.14577301	0.18140876	0.58551011	0.22603667	0.81449428	0.35704315	2.25509429	1.41235185	1.32650523	1.66010439	1.70215694	1.10857785	2.14429325	4.04247634	0.87130673	2.89309404	0.55061386	2.64931691	1.89669846	8.60622378	0.85294498	1.30858586
897.400000	0	0	0	30.9	1.213379	4095.000000	0	1.98340270	0.65312199	2.13676685	0.92714238	0.60161886	0.17324813	2.36997578	0.90459247	0.75355928	1.18080050	1.14578090	0.18141107	0.58552128	0.22603747	0.81449206	0.35704244	2.25498944	1.41231753	1.32641112	1.66013792	1.70205953	1.10858587	2.14419660	4.04266718	0.87131134	2.89299782	0.55062948	2.64923922	1.89666571	8.60781112	0.85290956	1.30864696
898.000000	0	0	0	30.8	1.211548	4095.000000	0	1.98348475	0.65311005	2.13666238	0.92709062	0.60166236	0.17324783	2.37010534	0.90458697	0.75356023	1.18078903	1.14577604	0.18141092	0.58551812	0.22604051	0.81449995	0.35704226	2.25517710	1.41231788	1.32651602	1.66015327	1.70213217	1.10855053	2.14444154	4.04287175	0.87133259	2.89319027	0.55064551	2.64926023	1.89669891	8.60720832	0.85288021	1.30857217
898.500000	0	0	0	30.8	1.212769	4095.000000	0	1.98353930	0.65314034	2.13666493	0.92717715	0.60166129	0.17324936	2.37007479	0.90457991	0.75356023	1.18080516	1.14577301	0.18141385	0.58551054	0.22603555	0.81449724	0.35704742	2.25522442	1.41233274	1.32648533	1.66014115	1.70206902	1.10861974	2.14440114	4.04269038	0.87133311	2.89323803	0.55062825	2.64922202	1.89667890	8.60664029	0.85285541	1.30857884
899.100000	0	0	0	30.8	1.213379	4095.000000	0	1.98350610	0.65313017	2.13673067	0.92713335	0.60171587	0.17324859	2.37012740	0.90463355	0.75356568	1.18086687	1.14579002	0.18141539	0.58551854	0.22603539	0.81449600	0.35703995	2.25522066	1.41233699	1.32650050	1.66026638	1.70206737	1.10862419	2.14444052	4.04303415	0.87132465	2.89339186	0.55062064	2.64929271	1.89661386	8.60647305	0.85280152	1.30859587
899.600000	0	0	0	30.8	1.213989	4095.000000	0	1.98354736	0.65314189	2.13654060	0.92715751	0.60170244	0.17325380	2.36982021	0.90460974	0.75354768	1.18083803	1.14581097	0.18141030	0.58551644	0.22603491	0.81448318	0.35703906	2.25503944	1.41238335	1.32650860	1.66023568	1.70208512	1.10860102	2.14454945	4.04292447	0.87136025	2.89347194	0.55057028	2.64898577	1.89676623	8.60648252	0.85281012	1.30857751
900.200000	0	0	0	30.9	1.212158	4095.000000	0	1.98345819	0.65313326	2.13641628	0.92717078	0.60174828	0.17325196	2.36996051	0.90462387	0.75358037	1.18083089	1.14583223	0.18141616	0.58552761	0.22603779	0.81447257	0.35704333	2.25522388	1.41245201	1.32651636	1.66024821	1.70209626	1.10863785	2.14454689	4.04291498	0.87136486	2.89327526	0.55064716	2.64921056	1.89668754	8.60705368	0.85274156	1.30859921
900.800000	0	0	0	30.9	1.213989	4095.000000	0	1.98341503	0.65314565	2.13667308	0.92718140	0.60178261	0.17325288	2.37003405	0.90462779	0.75355194	1.18081663	1.14574749	0.18140691	0.58551770	0.22603683	0.81448046	0.35704653	2.25516151	1.41247006	1.32654267	1.66022841	1.70204095	1.10862716	2.14452183	4.04303731	0.87134617	2.89338624	0.55064119	2.64932774	1.89670392	8.60705368	0.85275016	1.30857651
901.300000	0	0	0	30.8	1.212158	4095.000000	0	1.98359337	0.65313503	2.13661652	0.92718565	0.60179498	0.17325870	2.36981342	0.90467384	0.75358416	1.18079461	1.14575630	0.18140706	0.58550969	0.22603363	0.81450686	0.35704795	2.25504375	1.41241131	1.32652277	1.66018922	1.70209420	1.10858795	2.14452950	4.04289284	0.87132465	2.89327666	0.55059515	2.64926660	1.89671665	8.60775747	0.85270867	1.30864296
901.900000	0	0	0	30.9	1.213379	4095.000000	0	1.98343922	0.65315604	2.13670519	0.92717105	0.60183038	0.17325288	2.36996786	0.90462517	0.75358960	1.18078593	1.14570741	0.18140814	0.58551854	0.22603651	0.81447750	0.35704013	2.25509160	1.41240034	1.32650961	1.66018680	1.70209420	1.10861766	2.14462463	4.04282219	0.87132081	2.89353937	0.55061242	2.64936977	1.89680535	8.60649830	0.85268110	1.30868570
902.400000	0	0	0	30.9	1.212158	4095.000000	0	1.98359005	0.65317594	2.13655181	0.92719998	0.60184147	0.17325840	2.36999332	0.90463041	0.75358037	1.18079182	1.14579123	0.18140969	0.58551707	0.22603971	0.81448466	0.35704120	2.25496363	1.41241308	1.32653693	1.66017872	1.70213506	1.10859746	2.14448399	4.04265031	0.87133285	2.89352322	0.55066031	2.64934939	1.89676532	8.60696848	0.85263000	1.30862960
903.000000	0	0	0	30.9	1.212158	4095.000000	0	1.98350325	0.65316687	2.13668277	0.92715884	0.60182036	0.17326223	2.37021793	0.90460346	0.75356544	1.18077074	1.14572289	0.18141354	0.58550400	0.22604355	0.81449748	0.35704599	2.25510397	1.41239467	1.32650455	1.66019609	1.70213754	1.10866221	2.14452644	4.04251008	0.87135154	2.89363491	0.55064839	2.64935831	1.89660431	8.60650776	0.85261912	1.30865130
903.500000	0	0	0	30.9	1.212769	4095.000000	0	1.98347147	0.65317350	2.13658493	0.92718671	0.60182100	0.17325610	2.37017380	0.90454014	0.75359908	1.18080981	1.14576298	0.18140922	0.58549684	0.22603651	0.81450291	0.35704635	2.25502170	1.41246227	1.32653086	1.66020942	1.70224156	1.10863221	2.14460110	4.04256174	0.87134232	2.89351479	0.55062537	2.64939588	1.89677260	8.60530567	0.85261912	1.30855080
904.100000	0	0	0	30.9	1.213379	4095.000000	0	1.98354641	0.65319385	2.13662926	0.92716123	0.60184403	0.17325763	2.37005046	0.90453334	0.75359221	1.18080422	1.14579062	0.18141493	0.58551897	0.22603795	0.81449082	0.35705115	2.25511042	1.41238476	1.32654368	1.66024497	1.70211484	1.10862300	2.14461849	4.04263660	0.87133336	2.89331178	0.55060872	2.64961880	1.89678579	8.60491449	0.85260849	1.30862960
904.600000	0	0	0	30.9	1.212158	4095.000000	0	1.98362040	0.65317549	2.13656302	0.92717237	0.60184061	0.17326636	2.37006234	0.90457206	0.75362182	1.18078283	1.14578121	0.18141478	0.58552824	0.22603811	0.81449280	0.35703889	2.25514591	1.41242900	1.32651602	1.66030800	1.70210163	1.10861201	2.14453462	4.04253116	0.87134207	2.89326683	0.55059865	2.64965447	1.89670392	8.60677598	0.85256068	1.30859621
905.200000	0	0	0	30.8	1.213379	4095.000000	0	1.98367685	0.65319318	2.13649118	0.92714848	0.60187303	0.17326529	2.37008780	0.90460215	0.75361708	1.18084237	1.14590817	0.18141987	0.58552845	0.22603971	0.81448564	0.35704528	2.25515935	1.41244139	1.32652310	1.66026356	1.70210369	1.10860162	2.14463895	4.04246474	0.87131979	2.89339888	0.55062742	2.64950160	1.89685312	8.60400606	0.85256422	1.30863127
905.800000	0	0	0	30.9	1.212769	4095.000000	0	1.98377883	0.65317262	2.13662722	0.92719520	0.60189542	0.17326223	2.37002670	0.90459535	0.75363201	1.18081942	1.14585106	0.18141323	0.58551412	0.22603715	0.81451796	0.35704777	2.25532068	1.41249377	1.32653322	1.66033304	1.70214208	1.10857904	2.14465020	4.04247845	0.87132952	2.89336446	0.55057234	2.64957549	1.89671802	8.60682647	0.85252982	1.30861357
906.300000	0	0	0	30.9	1.213379	4095.000000	0	1.98379685	0.65316621	2.13656404	0.92718777	0.60187751	0.17326146	2.37005046	0.90458122	0.75361235	1.18081074	1.14577999	0.18141431	0.58550653	0.22603875	0.81450316	0.35705133	2.25525884	1.41248280	1.32650287	1.66028174	1.70217552	1.10860221	2.14464764	4.04289495	0.87132696	2.89332372	0.55060132	2.64953855	1.89691589	8.60532144	0.85250276	1.30858185
906.900000	0	0	0	30.9	1.210327	4095.000000	0	1.98374041	0.65317328	2.13673678	0.92719361	0.60189499	0.17326667	2.37001086	0.90459221	0.75360074	1.18082314	1.14579761	0.18141647	0.58552360	0.22603763	0.81452709	0.35704422	2.25507063	1.41254473	1.32648971	1.66042395	1.70223372	1.10860667	2.14472436	4.04259232	0.87134028	2.89340099	0.55061694	2.64958122	1.89692863	8.60638786	0.85248530	1.30863427
907.400000	0	0	0	30.9	1.212158	4095.000000	0	1.98368728	0.65316466	2.13675818	0.92721936	0.60190629	0.17327019	2.36984284	0.90463747	0.75357681	1.18079275	1.14582889	0.18141169	0.58551665	0.22603811	0.81452660	0.35704475	2.25513785	1.41253695	1.32651703	1.66022841	1.70220813	1.10863399	2.14460724	4.04276419	0.87132594	2.89341785	0.55058035	2.64952135	1.89689133	8.60737874	0.85243598	1.30863427
908.000000	0	0	0	30.9	1.212158	4095.000000	0	1.98374847	0.65318080	2.13671691	0.92715990	0.60192271	0.17326483	2.36997804	0.90463695	0.75364480	1.18080826	1.14573778	0.18141262	0.58551644	0.22604099	0.81450735	0.35704280	2.25517925	1.41250403	1.32651433	1.66021306	1.70216189	1.10861469	2.14447990	4.04284117	0.87130955	2.89360330	0.55060564	2.64954237	1.89676623	8.60669709	0.85239677	1.30869772
908.500000	0	0	0	30.9	1.212769	4095.000000	0	1.98353645	0.65316864	2.13684176	0.92718113	0.60192335	0.17327203	2.37010477	0.90464192	0.75362395	1.18078562	1.14572593	0.18141354	0.58551075	0.22603907	0.81449773	0.35703604	2.25508461	1.41247997	1.32652277	1.66022518	1.70212763	1.10857281	2.14438989	4.04272518	0.87136076	2.89344876	0.55062228	2.64955638	1.89679717	8.60659927	0.85237578	1.30864863
909.100000	0	0	0	30.8	1.212158	4095.000000	0	1.98361993	0.65318080	2.13681220	0.92711398	0.60194852	0.17327034	2.37018172	0.90461418	0.75360548	1.18076577	1.14574658	0.18141385	0.58552740	0.22604243	0.81452438	0.35705257	2.25503783	1.41241768	1.32653322	1.66023972	1.70218129	1.10858944	2.14450240	4.04287702	0.87138304	2.89364826	0.55064017	2.64970033	1.89682764	8.60676652	0.85233404	1.30867802
909.700000	0	0	0	30.8	1.212158	4095.000000	0	1.98360190	0.65318412	2.13663130	0.92714450	0.60193508	0.17327509	2.37029488	0.90460948	0.75364693	1.18075585	1.14579913	0.18141755	0.58552086	0.22604179	0.81450513	0.35705310	2.25508407	1.41243891	1.32650927	1.66023407	1.70210039	1.10858855	2.14451467	4.04272201	0.87139175	2.89379087	0.55064346	2.64965574	1.89677215	8.60454227	0.85238387	1.30865665
910.200000	0	0	0	30.8	1.214600	4095.000000	0	1.98375511	0.65318014	2.13663385	0.92716972	0.60194212	0.17327157	2.36996277	0.90452732	0.75362608	1.18076763	1.14575691	0.18142064	0.58552171	0.22604131	0.81453079	0.35705595	2.25500826	1.41248704	1.32653930	1.66039041	1.70215116	1.10860934	2.14454792	4.04268511	0.87138048	2.89358012	0.55057316	2.64947422	1.89688905	8.60557383	0.85232292	1.30867000
910.800000	0	0	0	30.9	1.212158	4095.000000	0	1.98366783	0.65317815	2.13668531	0.92719733	0.60196686	0.17327341	2.36997465	0.90456317	0.75365712	1.18079368	1.14575296	0.18141894	0.58550758	0.22603811	0.81450119	0.35705239	2.25498836	1.41247643	1.32646306	1.66043849	1.70215116	1.10861825	2.14443336	4.04253855	0.87138816	2.89373678	0.55057748	2.64963982	1.89690588	8.60590826	0.85232949	1.30868236
911.300000	0	0	0	30.9	1.211548	4095.000000	0	1.98360854	0.65318655	2.13665270	0.92723635	0.60197709	0.17327540	2.36995315	0.90458776	0.75364575	1.18080422	1.14584772	0.18142557	0.58550843	0.22604147	0.81451796	0.35705417	2.25509644	1.41255677	1.32656291	1.66052213	1.70214456	1.10857132	2.14444308	4.04270831	0.87137894	2.89366653	0.55062763	2.64960415	1.89681763	8.60523942	0.85230369	1.30869004
911.900000	0	0	0	30.9	1.215210	4095.000000	0	1.98350230	0.65317903	2.13652124	0.92715485	0.60199757	0.17328107	2.36992656	0.90458148	0.75363248	1.18081229	1.14581037	0.18141755	0.58551496	0.22603235	0.81456336	0.35705470	2.25517495	1.41251996	1.32648533	1.66026800	1.70212268	1.10863488	2.14447785	4.04266824	0.87134719	2.89381406	0.55059330	2.64974555	1.89700596	8.60426470	0.85231002	1.30872777
912.400000	0	0	0	30.9	1.213379	4095.000000	0	1.98358009	0.65318898	2.13662722	0.92713362	0.60198733	0.17327525	2.37002783	0.90454721	0.75362679	1.18080453	1.14583649	0.18141632	0.58551623	0.22603987	0.81449946	0.35705062	2.25516527	1.41254580	1.32654503	1.66055607	1.70210699	1.10862033	2.14458013	4.04270198	0.87140890	2.89368198	0.55059515	2.64960415	1.89703053	8.60444133	0.85229080	1.30868136
913.000000	0	0	0	30.9	1.211548	4095.000000	0	1.98359763	0.65317350	2.13672914	0.92714530	0.60199863	0.17328168	2.37015343	0.90457206	0.75358866	1.18076267	1.14573595	0.18142172	0.58553288	0.22604195	0.81448762	0.35705381	2.25516258	1.41248492	1.32652412	1.66040536	1.70213589	1.10864855	2.14450496	4.04306895	0.87137817	2.89412601	0.55061879	2.64965192	1.89702325	8.60506276	0.85223010	1.30872276
913.600000	0	0	0	30.9	1.214600	4095.000000	0	1.98363179	0.65319097	2.13658391	0.92712566	0.60201015	0.17327831	2.37004707	0.90455950	0.75356639	1.18075399	1.14570163	0.18140907	0.58554025	0.22604035	0.81451821	0.35705630	2.25526260	1.41252385	1.32649005	1.66034032	1.70218749	1.10860459	2.14441597	4.04278423	0.87137536	2.89412320	0.55062989	2.64954300	1.89698458	8.60516055	0.85218078	1.30865865
914.100000	128	0	0	30.9	1.213379	4095.000000	1	1.98373898	0.65320092	2.13676634	0.92718193	0.60201911	0.17327433	2.36992996	0.90458122	0.75359718	1.18078438	1.14562298	0.18141200	0.58551791	0.22603699	0.81453696	0.35706412	2.25530831	1.41243325	1.32651804	1.66051526	1.70217923	1.10866696	2.14452695	4.04270514	0.87141608	2.89395668	0.55065209	2.64969714	1.89704236	8.60540031	0.85220809	1.30867568
914.700000	128	0	0	30.9	1.213379	4095.000000	1	1.98381156	0.65320424	2.13684889	0.92713574	0.60198136	0.17327816	2.36989771	0.90457939	0.75362348	1.18080050	1.14571439	0.18141030	0.58555206	0.22604051	0.81450316	0.35705115	2.25509859	1.41236459	1.32647622	1.66024215	1.70200091	1.10858172	2.14393993	4.04211366	0.87112007	2.89219238	0.55049054	2.64622442	1.89516390	8.60316086	0.84958014	1.30788146
915.200000	128	0	0	30.9	1.212769	4095.000000	1	1.98194532	0.65276895	2.13526408	0.92668882	0.59886097	0.17298161	2.36945819	0.90441771	0.75290282	1.18030567	1.14497472	0.18135031	0.58538682	0.22596689	0.81389266	0.35689262	2.25350484	1.41010851	1.32584657	1.65771687	1.70114960	1.10812347	2.13673984	4.04092259	0.87081592	2.89120963	0.55039538	2.64397133	1.89450495	8.59848309	0.84763180	1.30769622
915.800000	128	0	0	30.8	1.213989	4095.000000	1	1.98163539	0.65271038	2.13497587	0.92665114	0.59802475	0.17279677	2.36927324	0.90434263	0.75270939	1.18013703	1.14480290	0.18132794	0.58532549	0.22594064	0.81366234	0.35685513	2.25290527	1.40961728	1.32573766	1.65711582	1.70096932	1.10800767	2.13467395	4.04055060	0.87073862	2.89099417	0.55035038	2.64354498	1.89413195	8.59459013	0.84674625	1.30761346
916.300000	128	0	0	30.8	1.212769	4095.000000	1	1.98149181	0.65266330	2.13482771	0.92660948	0.59775448	0.17269984	2.36947855	0.90431412	0.75266631	1.18005582	1.14475828	0.18132039	0.58531516	0.22594112	0.81360193	0.35684838	2.25275755	1.40942507	1.32565641	1.65678148	1.70086289	1.10798183	2.13375420	4.04051477	0.87068947	2.89117664	0.55034771	2.64376546	1.89397341	8.59802309	0.84615391	1.30753637
916.900000	128	0	0	30.8	1.213379	4095.000000	1	1.98140036	0.65264827	2.13479410	0.92658268	0.59765795	0.17264549	2.36906513	0.90430235	0.75262038	1.18007721	1.14466024	0.18131329	0.58530547	0.22593632	0.81354103	0.35684074	2.25274841	1.40935546	1.32562674	1.65676253	1.70096725	1.10804745	2.13355371	4.04067600	0.87073324	2.89126367	0.55034627	2.64364727	1.89402065	8.60113669	0.84583377	1.30754271
917.400000	128	0	0	30.8	1.214600	4095.000000	1	1.98158563	0.65265778	2.13480174	0.92662991	0.59768878	0.17261655	2.36924779	0.90428142	0.75261920	1.18004807	1.14471275	0.18131005	0.58530421	0.22594080	0.81358886	0.35684251	2.25294717	1.40937348	1.32569956	1.65670325	1.70099778	1.10797382	2.13351403	4.04058116	0.87069357	2.89120401	0.55033866	2.64381120	1.89384168	8.60160956	0.84551043	1.30748164
918.000000	128	0	0	30.9	1.212769	4095.000000	1	1.98142690	0.65262684	2.13481141	0.92659780	0.59765306	0.17258026	2.36906965	0.90426991	0.75262322	1.18003847	1.14468635	0.18131237	0.58529873	0.22593840	0.81355163	0.35684269	2.25283006	1.40931165	1.32566922	1.65654559	1.70092105	1.10795125	2.13324436	4.04042310	0.87070867	2.89145809	0.55029037	2.64359136	1.89375038	8.60228110	0.84525411	1.30743192
918.600000	128	0	0	30.9	1.212158	4095.000000	1	1.98131129	0.65262463	2.13462202	0.92657870	0.59762415	0.17255577	2.36910867	0.90429502	0.75260973	1.18005210	1.14461229	0.18130774	0.58528461	0.22593280	0.81354596	0.35682723	2.25280911	1.40933179	1.32563820	1.65649317	1.70085092	1.10796164	2.13314414	4.04040414	0.87071737	2.89122647	0.55030784	2.64378071	1.89384940	8.60310725	0.84524329	1.30749299
919.100000	128	0	0	30.9	1.211548	4095.000000	1	1.98147239	0.65263258	2.13486284	0.92664955	0.59785059	0.17256220	2.36912224	0.90433452	0.75260310	1.18008186	1.14465053	0.18131237	0.58529599	0.22594000	0.81361056	0.35684962	2.25289076	1.40952153	1.32572182	1.65655285	1.70101304	1.10802340	2.13377202	4.04078875	0.87077855	2.89155987	0.55030044	2.64390779	1.89388620	8.60257749	0.84520981	1.30754371
919.700000	128	0	0	30.9	1.212769	4095.000000	1	1.98148944	0.65263037	2.13477883	0.92663654	0.59791672	0.17255914	2.36915335	0.90434028	0.75258795	1.18013238	1.14471184	0.18131021	0.58531833	0.22593488	0.81361377	0.35684855	2.25308254	1.40948972	1.32570900	1.65655527	1.70091857	1.10803973	2.13364480	4.04079613	0.87070508	2.89146792	0.55028339	2.64367078	1.89372995	8.60102636	0.84486822	1.30740523
920.300000	128	0	0	30.8	1.213379	4095.000000	1	1.98134351	0.65260628	2.13498656	0.92659913	0.59768283	0.17253005	2.36920821	0.90437402	0.75255813	1.18009023	1.14462443	0.18129710	0.58529135	0.22593152	0.81358640	0.35683683	2.25266301	1.40925513	1.32568068	1.65634843	1.70080183	1.10795303	2.13293150	4.04054112	0.87070918	2.89125104	0.55021147	2.64329785	1.89356417	8.60309148	0.84448947	1.30736418
920.800000	128	0	0	30.9	1.212158	4095.000000	1	1.98123217	0.65258064	2.13479716	0.92655721	0.59755718	0.17248412	2.36917427	0.90433583	0.75251836	1.18002731	1.14455796	0.18130003	0.58528777	0.22592848	0.81353782	0.35681906	2.25279085	1.40913396	1.32574946	1.65617991	1.70073955	1.10792542	2.13269599	4.04047790	0.87066823	2.89187786	0.55023756	2.64331691	1.89352057	8.60093495	0.84430780	1.30734683
921.300000	128	0	0	30.9	1.212158	4095.000000	1	1.98109999	0.65259169	2.13461693	0.92659144	0.59754294	0.17247218	2.36909114	0.90429790	0.75253729	1.18002359	1.14466814	0.18129663	0.58529831	0.22592096	0.81353141	0.35682119	2.25266623	1.40913184	1.32569720	1.65622950	1.70082823	1.10793552	2.13252662	4.04038623	0.87067923	2.89177958	0.55023962	2.64311934	1.89353601	8.60172305	0.84419207	1.30736185
921.900000	128	0	0	30.9	1.212158	4095.000000	1	1.98106920	0.65256540	2.13472792	0.92659303	0.59753932	0.17246238	2.36911942	0.90430522	0.75250226	1.18003382	1.14462564	0.18129571	0.58527681	0.22591936	0.81351169	0.35682225	2.25275271	1.40907249	1.32577104	1.65610332	1.70075275	1.10795244	2.13256781	4.04029456	0.87066055	2.89154091	0.55021270	2.64330484	1.89360277	8.60239461	0.84403936	1.30733182
922.500000	128	0	0	30.9	1.212769	4095.000000	1	1.98111657	0.65257821	2.13472588	0.92661479	0.59756781	0.17245136	2.36906173	0.90430156	0.75249611	1.18007318	1.14452579	0.18129340	0.58530526	0.22592736	0.81353067	0.35681870	2.25273928	1.40918589	1.32575992	1.65612307	1.70081380	1.10789157	2.13243355	4.04001009	0.87062727	2.89136965	0.55020818	2.64307234	1.89339614	8.60167892	0.84380141	1.30730212
923.000000	128	0	0	30.9	1.212158	4095.000000	1	1.98104030	0.65255280	2.13460370	0.92660125	0.59749064	0.17242059	2.36906852	0.90426573	0.75248143	1.18003041	1.14454643	0.18129108	0.58527723	0.22591904	0.81344857	0.35681781	2.25269953	1.40903716	1.32563550	1.65586146	1.70066118	1.10784466	2.13202113	4.04005012	0.87062343	2.89154934	0.55021434	2.64303613	1.89333301	8.60074897	0.84364045	1.30726375
923.600000	128	0	0	30.9	1.212769	4095.000000	1	1.98093703	0.65254595	2.13465664	0.92657976	0.59746088	0.17240298	2.36896730	0.90428482	0.75247859	1.18006357	1.14465448	0.18129185	0.58527386	0.22591263	0.81348358	0.35682652	2.25267214	1.40908697	1.32567158	1.65582035	1.70062447	1.10788979	2.13202927	4.04014495	0.87061422	2.89139632	0.55024044	2.64314285	1.89336253	8.60005555	0.84355670	1.30728811
924.200000	128	0	0	30.9	1.213379	4095.000000	1	1.98099814	0.65254771	2.13456144	0.92655906	0.59747385	0.17238982	2.36896956	0.90425029	0.75249540	1.18008403	1.14465599	0.18129201	0.58525637	0.22592112	0.81346583	0.35681852	2.25272156	1.40907072	1.32569181	1.65594248	1.70067520	1.10785981	2.13202469	4.04035145	0.87063879	2.89134017	0.55021701	2.64310473	1.89338251	8.59970573	0.84344907	1.30725274
924.700000	128	0	0	30.9	1.211548	4095.000000	1	1.98094176	0.65254352	2.13459861	0.92655668	0.59747491	0.17238263	2.36893393	0.90425212	0.75246652	1.18008527	1.14457526	0.18128985	0.58526501	0.22591551	0.81348013	0.35681817	2.25265334	1.40901880	1.32568945	1.65600415	1.70072676	1.10787495	2.13208469	4.04025136	0.87064058	2.89153951	0.55021742	2.64295101	1.89329714	8.60201626	0.84334170	1.30723873
925.300000	128	0	0	30.9	1.212769	4095.000000	3	1.98085460	0.65253512	2.13451919	0.92655004	0.59740242	0.17236426	2.36896673	0.90425605	0.75247599	1.18005830	1.14459802	0.18128013	0.58528503	0.22590735	0.81347471	0.35681337	2.25270437	1.40952223	1.32581184	1.65644882	1.70083731	1.10807982	2.13229674	4.04065703	0.87070278	2.89254908	0.55026797	2.64460433	1.89476669	8.60499336	0.84531126	1.30818722
925.900000	128	0	0	30.8	1.213379	4095.000000	3	1.98368728	0.65320335	2.13708638	0.92723051	0.60232731	0.17281040	2.37016927	0.90461837	0.75348870	1.18073942	1.14557621	0.18137529	0.58550147	0.22601682	0.81434428	0.35703586	2.25383962	1.41053271	1.32629745	1.65737437	1.70170046	1.10826452	2.13950711	4.04197871	0.87148368	2.89503398	0.55055220	2.65192622	1.89726256	8.61594449	0.84993515	1.30894885
926.400000	128	0	0	30.8	1.212158	4095.000000	3	1.98452084	0.65341828	2.13799378	0.92744182	0.60524613	0.17322010	2.37063496	0.90478190	0.75402244	1.18126509	1.14632496	0.18143961	0.58562646	0.22607828	0.81500087	0.35718321	2.25491578	1.41126220	1.32654031	1.65795695	1.70196624	1.10832303	2.14444461	4.04247845	0.87165502	2.89544660	0.55063379	2.65358948	1.89802479	8.61505317	0.85241321	1.30921638
926.900000	128	0	0	30.8	1.212158	4095.000000	3	1.98516771	0.65352664	2.13843027	0.92760138	0.60659580	0.17343550	2.37084605	0.90483136	0.75429472	1.18154799	1.14654251	0.18146660	0.58567748	0.22609685	0.81519091	0.35722747	2.25517925	1.41149599	1.32655920	1.65825597	1.70211731	1.10831115	2.14668566	4.04273361	0.87179411	2.89572430	0.55067922	2.65464874	1.89871765	8.61441796	0.85459890	1.30949799
927.500000	128	0	0	30.8	1.214600	4095.000000	3	1.98560682	0.65363877	2.13874393	0.92765926	0.60796004	0.17362611	2.37104358	0.90489128	0.75450826	1.18169195	1.14696705	0.18149236	0.58571647	0.22612038	0.81544442	0.35727617	2.25561163	1.41163855	1.32666006	1.65835485	1.70217840	1.10833728	2.14862362	4.04286859	0.87194294	2.89598516	0.55075137	2.65597347	1.89943487	8.61346686	0.85679100	1.30968375
928.000000	128	0	0	30.8	1.212158	4095.000000	3	1.98593206	0.65375290	2.13906478	0.92775963	0.60911231	0.17379759	2.37122980	0.90493629	0.75473037	1.18186942	1.14717678	0.18151704	0.58577381	0.22613766	0.81566934	0.35732488	2.25573695	1.41182109	1.32670054	1.65866200	1.70230059	1.10842846	2.15020025	4.04304997	0.87205463	2.89649851	0.55077357	2.65698075	1.90009859	8.61162517	0.85894713	1.30992266
928.600000	128	0	0	30.8	1.212769	4095.000000	3	1.98631814	0.65384292	2.13941323	0.92781832	0.61017157	0.17394366	2.37166683	0.90493289	0.75484488	1.18202488	1.14737650	0.18152985	0.58581197	0.22615991	0.81581576	0.35736239	2.25603871	1.41194705	1.32673259	1.65888725	1.70239926	1.10845103	2.15188732	4.04319128	0.87216019	2.89695709	0.55082496	2.65806962	1.90054422	8.61273706	0.86106177	1.31004864
929.200000	128	0	0	30.9	1.213989	4095.000000	3	1.98663731	0.65388915	2.13986175	0.92786638	0.61107772	0.17407043	2.37156436	0.90492190	0.75505518	1.18219246	1.14756378	0.18155422	0.58581956	0.22617256	0.81598171	0.35739634	2.25628187	1.41218235	1.32682064	1.65910688	1.70241206	1.10846410	2.15336464	4.04337373	0.87219170	2.89720682	0.55088273	2.65858738	1.90097765	8.60985358	0.86320556	1.31011848
929.700000	128	0	0	30.9	1.213379	4095.000000	3	1.98675844	0.65397034	2.13986430	0.92793092	0.61198273	0.17418402	2.37161361	0.90494022	0.75517777	1.18229705	1.14774318	0.18156810	0.58584907	0.22618152	0.81611334	0.35742443	2.25650354	1.41227081	1.32691309	1.65921953	1.70256853	1.10842014	2.15453262	4.04325772	0.87226447	2.89730390	0.55092200	2.65958934	1.90125662	8.61096510	0.86542123	1.31032937
930.300000	128	0	0	30.9	1.212769	4095.000000	3	1.98719978	0.65401857	2.14009242	0.92800236	0.61279914	0.17429564	2.37176421	0.90500067	0.75527784	1.18236254	1.14783927	0.18158368	0.58589208	0.22619240	0.81625412	0.35744932	2.25669455	1.41237769	1.32696134	1.65946867	1.70264119	1.10850806	2.15602767	4.04337268	0.87232955	2.89741506	0.55093701	2.66012534	1.90171299	8.60879911	0.86767994	1.31039556
930.900000	128	0	0	30.9	1.212158	4095.000000	3	1.98742595	0.65405308	2.14042929	0.92803582	0.61351453	0.17438809	2.37175005	0.90502867	0.75545643	1.18251091	1.14802326	0.18159556	0.58592033	0.22620393	0.81637886	0.35746550	2.25682209	1.41253659	1.32707100	1.65960598	1.70269074	1.10850479	2.15690544	4.04362581	0.87241488	2.89757969	0.55099375	2.66069985	1.90204086	8.61308141	0.86998751	1.31053193
931.400000	128	0	0	30.9	1.212158	4095.000000	3	1.98748298	0.65408980	2.14058703	0.92808177	0.61419242	0.17448240	2.37183441	0.90500957	0.75555747	1.18257951	1.14808408	0.18160744	0.58592645	0.22621802	0.81645544	0.35748452	2.25698138	1.41267959	1.32702882	1.65976752	1.70276341	1.10849172	2.15804960	4.04399605	0.87248100	2.89783511	0.55101369	2.66148378	1.90230081	8.61346054	0.87232904	1.31065529
931.900000	128	0	0	30.9	1.212158	4095.000000	3	1.98788027	0.65413162	2.14048289	0.92816251	0.61477464	0.17456659	2.37173816	0.90505720	0.75562317	1.18266860	1.14821608	0.18161901	0.58593889	0.22621962	0.81656266	0.35750799	2.25716329	1.41277905	1.32711621	1.65978974	1.70281007	1.10854281	2.15918148	4.04393065	0.87252328	2.89765357	0.55101554	2.66186848	1.90251245	8.61495520	0.87471596	1.31069774
932.500000	128	0	0	30.9	1.212769	4095.000000	3	1.98781231	0.65418848	2.14050943	0.92821351	0.61534656	0.17464695	2.37185367	0.90509488	0.75570643	1.18272014	1.14835266	0.18162024	0.58597452	0.22623691	0.81667211	0.35752115	2.25719289	1.41285763	1.32716986	1.66001027	1.70284434	1.10853003	2.15999305	4.04403614	0.87256839	2.89825593	0.55104577	2.66228205	1.90281901	8.61645343	0.87719629	1.31077163
933.100000	128	0	0	30.9	1.211548	4095.000000	3	1.98819255	0.65423162	2.14077234	0.92825255	0.61580629	0.17472318	2.37190406	0.90510509	0.75574320	1.18276795	1.14837943	0.18163243	0.58597199	0.22624299	0.81674623	0.35751937	2.25730592	1.41292525	1.32712836	1.66001795	1.70284682	1.10859122	2.16096258	4.04389162	0.87261452	2.89819470	0.55106715	2.66266943	1.90305716	8.61876480	0.87964200	1.31087694
933.600000	128	0	0	30.9	1.211548	4095.000000	3	1.98829000	0.65426282	2.14102558	0.92831099	0.61625001	0.17479067	2.37195728	0.90514670	0.75584450	1.18282476	1.14843905	0.18164199	0.58598590	0.22625243	0.81683469	0.35754017	2.25743348	1.41303888	1.32716953	1.66008864	1.70295171	1.10858766	2.16132640	4.04431042	0.87266603	2.89858250	0.55112616	2.66311708	1.90318583	8.61879010	0.88206425	1.31090068
934.200000	128	0	0	30.9	1.212769	4095.000000	3	1.98828715	0.65428650	2.14094440	0.92825707	0.61667792	0.17485739	2.37192388	0.90518335	0.75594390	1.18287226	1.14853001	0.18165048	0.58600467	0.22624747	0.81690042	0.35754142	2.25757721	1.41306969	1.32722352	1.66024417	1.70294427	1.10859835	2.16218620	4.04401926	0.87270627	2.89856702	0.55112040	2.66352830	1.90335604	8.61729122	0.88439835	1.31097959
934.700000	128	0	0	30.9	1.213379	4095.000000	3	1.98855623	0.65430331	2.14106541	0.92830488	0.61701845	0.17492335	2.37194256	0.90515822	0.75601698	1.18291604	1.14859177	0.18166313	0.58601711	0.22626364	0.81695972	0.35755849	2.25770587	1.41310403	1.32724376	1.66041748	1.70307105	1.10856805	2.16270234	4.04396862	0.87270986	2.89876551	0.55114528	2.66386976	1.90357783	8.61900516	0.88667702	1.31110130
935.300000	128	0	0	30.9	1.211548	4095.000000	3	1.98866938	0.65433496	2.14120838	0.92834738	0.61737328	0.17497797	2.37197597	0.90514147	0.75607535	1.18298776	1.14877675	0.18167115	0.58600488	0.22626012	0.81703139	0.35757982	2.25761704	1.41317059	1.32722149	1.66055607	1.70304669	1.10858172	2.16338522	4.04411631	0.87277624	2.89868879	0.55113233	2.66425034	1.90377864	8.61919177	0.88890440	1.31113875
935.900000	128	0	0	30.9	1.212769	4095.000000	3	1.98867841	0.65436372	2.14127936	0.92838590	0.61766977	0.17503043	2.37197597	0.90513309	0.75614226	1.18299366	1.14878648	0.18167887	0.58601163	0.22627132	0.81706969	0.35758960	2.25769618	1.41319537	1.32728358	1.66050394	1.70314415	1.10863191	2.16384231	4.04432624	0.87274677	2.89876340	0.55116934	2.66442208	1.90398085	8.61899884	0.89098973	1.31113841
936.400000	128	0	0	30.9	1.212769	4095.000000	3	1.98875877	0.65439315	2.14128089	0.92837155	0.61800514	0.17508996	2.37199579	0.90518753	0.75617192	1.18305172	1.14893619	0.18168488	0.58602871	0.22627564	0.81712085	0.35759725	2.25770264	1.41323290	1.32735243	1.66065627	1.70316439	1.10861528	2.16439858	4.04474299	0.87275497	2.89897670	0.55117962	2.66475340	1.90417942	8.61940052	0.89293193	1.31118055
937.000000	128	0	0	30.9	1.213379	4095.000000	3	1.98883722	0.65439448	2.14142694	0.92841565	0.61828407	0.17513568	2.37211243	0.90515953	0.75616457	1.18314208	1.14894319	0.18168766	0.58604072	0.22628093	0.81718981	0.35761147	2.25780385	1.41337276	1.32731261	1.66070274	1.70319867	1.10861706	2.16529315	4.04484218	0.87281700	2.89938081	0.55115392	2.66486108	1.90422827	8.62724407	0.89489555	1.31127452
937.500000	128	0	0	30.9	1.213379	4095.000000	3	1.98891663	0.65442613	2.14149384	0.92844248	0.61850695	0.17517895	2.37206827	0.90521135	0.75627562	1.18320139	1.14895140	0.18169013	0.58602596	0.22627725	0.81724492	0.35760631	2.25795190	1.41332815	1.32724849	1.66079609	1.70324947	1.10862716	2.16562877	4.04463748	0.87282469	2.89917523	0.55120615	2.66533669	1.90456659	8.62824194	0.89675284	1.31127987
938.100000	128	0	0	30.9	1.215210	4095.000000	3	1.98900223	0.65444117	2.14151580	0.92842521	0.61877863	0.17521931	2.37198899	0.90521266	0.75627372	1.18322779	1.14901439	0.18169352	0.58603946	0.22628029	0.81726371	0.35761556	2.25789429	1.41344960	1.32723634	1.66086640	1.70326557	1.10865924	2.16598717	4.04503528	0.87287442	2.89936250	0.55120944	2.66556492	1.90457435	8.62840986	0.89859384	1.31138354
938.600000	128	0	0	30.9	1.213379	4095.000000	3	1.98911303	0.65446020	2.14138455	0.92842282	0.61900699	0.17526058	2.37203372	0.90522208	0.75634207	1.18329052	1.14906065	0.18170540	0.58605316	0.22629037	0.81728991	0.35761983	2.25804128	1.41340817	1.32725119	1.66095814	1.70326846	1.10866578	2.16651402	4.04523050	0.87291107	2.89947586	0.55119546	2.66570661	1.90474101	8.62746263	0.90043625	1.31137752
939.200000	128	0	0	30.9	1.212158	4095.000000	3	1.98918817	0.65448256	2.14143460	0.92847011	0.61920602	0.17530263	2.37207280	0.90520952	0.75635536	1.18328089	1.14913217	0.18170926	0.58605063	0.22628877	0.81735516	0.35763032	2.25798744	1.41345208	1.32722183	1.66087731	1.70318545	1.10863518	2.16665506	4.04503528	0.87294491	2.89976104	0.55120800	2.66606440	1.90496478	8.62760835	0.90228476	1.31146448
939.700000	128	0	0	30.9	1.212769	4095.000000	3	1.98925523	0.65449849	2.14148311	0.92849375	0.61945193	0.17534713	2.37209941	0.90530636	0.75640615	1.18331195	1.14908834	0.18171265	0.58607404	0.22628637	0.81738680	0.35764294	2.25811720	1.41342658	1.32729506	1.66104705	1.70319041	1.10863340	2.16731385	4.04518829	0.87297234	2.89973992	0.55122856	2.66634849	1.90516939	8.62817858	0.90408394	1.31146481
940.300000	128	0	0	30.9	1.212158	4095.000000	3	1.98927805	0.65451376	2.14160109	0.92854025	0.61960243	0.17538411	2.37207393	0.90530793	0.75641588	1.18330512	1.14919455	0.18171497	0.58607636	0.22629101	0.81743747	0.35765219	2.25815112	1.41335860	1.32733454	1.66100502	1.70322758	1.10866073	2.16753917	4.04484534	0.87296952	2.90004696	0.55124008	2.66644149	1.90528631	8.62808987	0.90590092	1.31154307
940.900000	128	0	0	30.9	1.212158	4095.000000	3	1.98933085	0.65451066	2.14159853	0.92850252	0.61979615	0.17542494	2.37204845	0.90529275	0.75645670	1.18331505	1.14918725	0.18172098	0.58608184	0.22629678	0.81747010	0.35764739	2.25834120	1.41351405	1.32739563	1.66104422	1.70324575	1.10867825	2.16779915	4.04512392	0.87295183	2.90004837	0.55125509	2.66649344	1.90522922	8.62392548	0.90773784	1.31156147
941.400000	128	0	0	30.9	1.213379	4095.000000	6	1.98958293	0.65457683	2.14192236	0.92853201	0.62053691	0.17549108	2.37206147	0.90524354	0.75662807	1.18337375	1.14936712	0.18173394	0.58608311	0.22630142	0.81757591	0.35768188	2.26045525	1.41762328	1.32769635	1.66466800	1.70244508	1.10875103	2.15940391	4.04238355	0.87100716	2.89056753	0.55044984	2.64624096	1.89541208	8.62473594	0.87426050	1.30778033
942.000000	128	0	0	30.9	1.212158	4095.000000	6	1.98140937	0.65262639	2.13406414	0.92639457	0.59789333	0.17377614	2.36859354	0.90424611	0.75293265	1.18065663	1.14494072	0.18138501	0.58530674	0.22595760	0.81409811	0.35686721	2.25411157	1.41014209	1.32574407	1.65774431	1.70108937	1.10805547	2.14029352	4.04048632	0.87059937	2.89035073	0.55032572	2.64399866	1.89416648	8.62966780	0.86195970	1.30746229
942.500000	128	0	0	30.9	1.212158	4095.000000	6	1.98092803	0.65254771	2.13394759	0.92642906	0.59667436	0.17327479	2.36862520	0.90423407	0.75268785	1.18026506	1.14456737	0.18134722	0.58526606	0.22593728	0.81380586	0.35682385	2.25329583	1.40964202	1.32560819	1.65713477	1.70088887	1.10797738	2.13684991	4.04031879	0.87057019	2.89112541	0.55025934	2.64406157	1.89406971	8.62988329	0.85730019	1.30738087
943.100000	131	0	0	30.9	1.213379	4095.000000	6	1.98080345	0.65254197	2.13390077	0.92642322	0.59655029	0.17304931	2.36876938	0.90426389	0.75261588	1.18019903	1.14451517	0.18133118	0.58525258	0.22592704	0.81369464	0.35681817	2.25306535	1.40945616	1.32561763	1.65688674	1.70081545	1.10793878	2.13540514	4.04029561	0.87055765	2.89111278	0.55022030	2.64388682	1.89401293	8.62427687	0.85451632	1.30730813
943.600000	131	0	0	30.9	1.212769	4095.000000	6	1.98061541	0.65252009	2.13399238	0.92646089	0.59648316	0.17289524	2.36897012	0.90426599	0.75255434	1.18013517	1.14438285	0.18131884	0.58523551	0.22592080	0.81363374	0.35680679	2.25297671	1.40932367	1.32565101	1.65661656	1.70084020	1.10789098	2.13434052	4.04035251	0.87052771	2.89131069	0.55020140	2.64397324	1.89382033	8.61964408	0.85276155	1.30727843
944.200000	131	0	0	31.0	1.213989	4095.000000	6	1.98065093	0.65253865	2.13406261	0.92646461	0.59662740	0.17280872	2.36897352	0.90430732	0.75252428	1.18012433	1.14447996	0.18131144	0.58524225	0.22591567	0.81362190	0.35681639	2.25287894	1.40937949	1.32558931	1.65665003	1.70086495	1.10794324	2.13449832	4.04027032	0.87055765	2.89183434	0.55022215	2.64425476	1.89368634	8.61446220	0.85175040	1.30734183
944.800000	131	0	0	31.0	1.213379	4095.000000	6	1.98065282	0.65252782	2.13421530	0.92644895	0.59674404	0.17275512	2.36899500	0.90430182	0.75252759	1.18016183	1.14445204	0.18131699	0.58521570	0.22591343	0.81363497	0.35681319	2.25277581	1.40931660	1.32566146	1.65646253	1.70085257	1.10793938	2.13420970	4.04019868	0.87054332	2.89145949	0.55021804	2.64390715	1.89357416	8.61206106	0.85058252	1.30725474
945.300000	131	0	0	31.0	1.212158	4095.000000	6	1.98056141	0.65250219	2.13400510	0.92646381	0.59658406	0.17267412	2.36898313	0.90423800	0.75242676	1.18011100	1.14429879	0.18130558	0.58522623	0.22591279	0.81355212	0.35680235	2.25268503	1.40920390	1.32563011	1.65628231	1.70070655	1.10786693	2.13338631	4.04008700	0.87051465	2.89146230	0.55018496	2.64381057	1.89322267	8.61318883	0.84963998	1.30719302
945.900000	131	0	0	31.0	1.210938	4095.000000	6	1.98042264	0.65248473	2.13391858	0.92644471	0.59655369	0.17261594	2.36890566	0.90427488	0.75239788	1.18006295	1.14433490	0.18129787	0.58520959	0.22590655	0.81351514	0.35680058	2.25269201	1.40914137	1.32556875	1.65605938	1.70068428	1.10782774	2.13295947	4.03984680	0.87048804	2.89117734	0.55016153	2.64380167	1.89313503	8.60937999	0.84889509	1.30717400
946.400000	131	0	0	31.0	1.213379	4095.000000	6	1.98029999	0.65247567	2.13399339	0.92645453	0.59656686	0.17257001	2.36883498	0.90429450	0.75239102	1.18005954	1.14434492	0.18128939	0.58521043	0.22590671	0.81350528	0.35678956	2.25258620	1.40905094	1.32553234	1.65588806	1.70067397	1.10789425	2.13266343	4.04021975	0.87051670	2.89154232	0.55018105	2.64366252	1.89319043	8.60812360	0.84825953	1.30711995
947.000000	131	0	0	31.0	1.212769	4095.000000	6	1.98037718	0.65245888	2.13406465	0.92645267	0.59657705	0.17252163	2.36902215	0.90430889	0.75233374	1.18001429	1.14426238	0.18129525	0.58521970	0.22590255	0.81348531	0.35678760	2.25254108	1.40890364	1.32556201	1.65599206	1.70068015	1.10785209	2.13236031	4.03997006	0.87043071	2.89167850	0.55014119	2.64351893	1.89294070	8.60294643	0.84761768	1.30707391
947.500000	131	0	0	31.0	1.211548	4095.000000	6	1.98029667	0.65245667	2.13401324	0.92643940	0.59653690	0.17248458	2.36896390	0.90428194	0.75234131	1.17998918	1.14435524	0.18128661	0.58520305	0.22589807	0.81345942	0.35679418	2.25233216	1.40891389	1.32549155	1.65580302	1.70063973	1.10780844	2.13233743	4.03995004	0.87043660	2.89161111	0.55015743	2.64352465	1.89282175	8.60092864	0.84715355	1.30710694
948.100000	131	0	0	31.0	1.210938	4095.000000	6	1.98037955	0.65245888	2.13399950	0.92644577	0.59652501	0.17245595	2.36896164	0.90429738	0.75232664	1.17998175	1.14418925	0.18128553	0.58520811	0.22589759	0.81346854	0.35679009	2.25232840	1.40888422	1.32563786	1.65579495	1.70063519	1.10783101	2.13216147	4.03968983	0.87043685	2.89124472	0.55010832	2.64355007	1.89276727	8.60053778	0.84671072	1.30706057
948.600000	131	0	0	31.0	1.213989	4095.000000	6	1.98036203	0.65246285	2.13400205	0.92643436	0.59657705	0.17242732	2.36907022	0.90422309	0.75234534	1.17997276	1.14425601	0.18128214	0.58520600	0.22590079	0.81344463	0.35680573	2.25240896	1.40887927	1.32553099	1.65571918	1.70068799	1.10780518	2.13210961	4.03954762	0.87043199	2.89149248	0.55012455	2.64330102	1.89281176	8.60038964	0.84630204	1.30704355
949.200000	131	0	0	30.9	1.212158	4095.000000	6	1.98028294	0.65246086	2.13399696	0.92645400	0.59659001	0.17240008	2.36906287	0.90422701	0.75233753	1.17998453	1.14428362	0.18127844	0.58519926	0.22590143	0.81343304	0.35679755	2.25234720	1.40887962	1.32555425	1.65562125	1.70058982	1.10779301	2.13186402	4.03976673	0.87040947	2.89145809	0.55008839	2.64345921	1.89277953	8.59877612	0.84601008	1.30712829
949.800000	131	0	0	31.0	1.212769	4095.000000	6	1.98019391	0.65245202	2.13408450	0.92644099	0.59663441	0.17238048	2.36904138	0.90420164	0.75231031	1.18005551	1.14431579	0.18128214	0.58519378	0.22589711	0.81345449	0.35680502	2.25233968	1.40875954	1.32550975	1.65562971	1.70062859	1.10783427	2.13198605	4.03961399	0.87040614	2.89133666	0.55009866	2.64340712	1.89276954	8.60006186	0.84565799	1.30705356
950.300000	131	0	0	31.0	1.213379	4095.000000	6	1.98013993	0.65245401	2.13421072	0.92647469	0.59665885	0.17235492	2.36900405	0.90423120	0.75227504	1.18005117	1.14432459	0.18127844	0.58518915	0.22589951	0.81341923	0.35679578	2.25242239	1.40888987	1.32553706	1.65552412	1.70071934	1.10784823	2.13200435	4.03966244	0.87036903	2.89127209	0.55005901	2.64341982	1.89264061	8.60160010	0.84541474	1.30700519
950.900000	131	0	0	31.0	1.212769	4095.000000	6	1.98014088	0.65243302	2.13410536	0.92643436	0.59665417	0.17234129	2.36901819	0.90422361	0.75226605	1.18006078	1.14424660	0.18127890	0.58521001	0.22589471	0.81344981	0.35679222	2.25223818	1.40887185	1.32557853	1.65561117	1.70076059	1.10780904	2.13183758	4.03975515	0.87040768	2.89144335	0.55000251	2.64346048	1.89264515	8.59779941	0.84517280	1.30712863
951.400000	131	0	0	31.0	1.213379	4095.000000	6	1.98013093	0.65244429	2.13412419	0.92640173	0.59670920	0.17231849	2.36897069	0.90424637	0.75223765	1.18006047	1.14418257	0.18127196	0.58520432	0.22589519	0.81341184	0.35678938	2.25216139	1.40883689	1.32551380	1.65549954	1.70062612	1.10781201	2.13155847	4.03980466	0.87044146	2.89166305	0.55001299	2.64332389	1.89270644	8.59829089	0.84490195	1.30704622
952.000000	131	0	0	31.0	1.210327	4095.000000	7	1.98001918	0.65244429	2.13403105	0.92641765	0.59667691	0.17230425	2.36909849	0.90423748	0.75220854	1.18003413	1.14420290	0.18126641	0.58519420	0.22589375	0.81338398	0.35678938	2.25262326	1.40960350	1.32586748	1.65707871	1.70285632	1.10903474	2.14550447	4.04517141	0.87254097	2.90364125	0.55081962	2.66473289	1.90218132	8.61399768	0.86320862	1.31083314
952.500000	131	0	0	31.0	1.213379	4095.000000	7	1.98789976	0.65431460	2.14154951	0.92852377	0.61696413	0.17396895	2.37251168	0.90523334	0.75572873	1.18258168	1.14837699	0.18160250	0.58594690	0.22623851	0.81672300	0.35757751	2.26092369	1.41953199	1.32846645	1.66742901	1.70503987	1.11006602	2.17364524	4.04754034	0.87310667	2.90588213	0.55105995	2.66904804	1.90436158	8.61835684	0.88533738	1.31138621
953.100000	131	0	0	31.0	1.212769	4095.000000	7	1.98897750	0.65452460	2.14230651	0.92862128	0.62168371	0.17468284	2.37248167	0.90530139	0.75625640	1.18316693	1.14928099	0.18166652	0.58605675	0.22628317	0.81725258	0.35768242	2.26225462	1.42075639	1.32876061	1.66928378	1.70543015	1.11032647	2.18131665	4.04779276	0.87321332	2.90567602	0.55110766	2.66971199	1.90480997	8.61816078	0.90022725	1.31149892
953.700000	131	0	0	31.0	1.213989	4095.000000	7	1.98912587	0.65456178	2.14243373	0.92861782	0.62265808	0.17500850	2.37248733	0.90529432	0.75638953	1.18331661	1.14946635	0.18169676	0.58607467	0.22628845	0.81744439	0.35768046	2.26252166	1.42084457	1.32875858	1.66967427	1.70534290	1.11033866	2.18275933	4.04768186	0.87308488	2.90387470	0.55109511	2.66816540	1.90425795	8.61755366	0.90387576	1.31122369
954.200000	131	0	0	31.0	1.211548	4095.000000	7	1.98856003	0.65437567	2.14152040	0.92836332	0.62022146	0.17503412	2.37203599	0.90517366	0.75604877	1.18318959	1.14907678	0.18166699	0.58600383	0.22626172	0.81713469	0.35761218	2.26190887	1.41986351	1.32837562	1.66866045	1.70489849	1.11009813	2.17952515	4.04682229	0.87282520	2.90209368	0.55100259	2.66550081	1.90309138	8.61558099	0.89997342	1.31084083
954.800000	131	0	0	31.0	1.213379	4095.000000	7	1.98753050	0.65414002	2.14060745	0.92810089	0.61686412	0.17491599	2.37167136	0.90502605	0.75565543	1.18288064	1.14850445	0.18163135	0.58592666	0.22622314	0.81676204	0.35751848	2.26089997	1.41863722	1.32808457	1.66728061	1.70445583	1.10982672	2.17472455	4.04568959	0.87254865	2.90042518	0.55090884	2.66303574	1.90192411	8.61254436	0.89425321	1.31041996
955.300000	131	0	0	31.0	1.212158	4095.000000	7	1.98660644	0.65393915	2.13968008	0.92785975	0.61389408	0.17473545	2.37132093	0.90491614	0.75521192	1.18251805	1.14806675	0.18160235	0.58583727	0.22619256	0.81642753	0.35742212	2.25981177	1.41765984	1.32776487	1.66588513	1.70407814	1.10961895	2.17033080	4.04522945	0.87232392	2.89922240	0.55086135	2.66109146	1.90078166	8.61400084	0.88886244	1.31013453
955.900000	131	0	0	31.0	1.213989	4095.000000	7	1.98595010	0.65376860	2.13914028	0.92771741	0.61161937	0.17457732	2.37099999	0.90487218	0.75490249	1.18228805	1.14756105	0.18156903	0.58578857	0.22615639	0.81611828	0.35735492	2.25904404	1.41683375	1.32759374	1.66490893	1.70382570	1.10948016	2.16676562	4.04484323	0.87215635	2.89803214	0.55077953	2.65944993	1.90002387	8.60875807	0.88447377	1.30984179
956.400000	131	0	0	31.0	1.211548	4095.000000	7	1.98550000	0.65364828	2.13853380	0.92757218	0.60996245	0.17442244	2.37068250	0.90481069	0.75467680	1.18208043	1.14724578	0.18154388	0.58572575	0.22613878	0.81586984	0.35730728	2.25846236	1.41618075	1.32735344	1.66424046	1.70348572	1.10931910	2.16379433	4.04421653	0.87207410	2.89714984	0.55071046	2.65818147	1.89957060	8.60373167	0.88075719	1.30959087
957.000000	131	0	0	31.0	1.212158	4095.000000	7	1.98513354	0.65355849	2.13823955	0.92752385	0.60862219	0.17428674	2.37066778	0.90476018	0.75446394	1.18191628	1.14692845	0.18152105	0.58568359	0.22610837	0.81566465	0.35726444	2.25787545	1.41557760	1.32718707	1.66342047	1.70320569	1.10922876	2.16131403	4.04411842	0.87192321	2.89670599	0.55066586	2.65719734	1.89897491	8.60512585	0.87762023	1.30937338
957.600000	131	0	0	31.0	1.212158	4095.000000	7	1.98460246	0.65346627	2.13784948	0.92740677	0.60747396	0.17416532	2.37055970	0.90472826	0.75425017	1.18176827	1.14663792	0.18150285	0.58563047	0.22610133	0.81546664	0.35723173	2.25761866	1.41506610	1.32700655	1.66285122	1.70294923	1.10909595	2.15894105	4.04385681	0.87180563	2.89629245	0.55060358	2.65618422	1.89860382	8.60253966	0.87481477	1.30914123
958.100000	131	0	0	31.0	1.213989	4095.000000	7	1.98420769	0.65338356	2.13748804	0.92731996	0.60651706	0.17405356	2.37035486	0.90468457	0.75411959	1.18158615	1.14646168	0.18148450	0.58560749	0.22608788	0.81531359	0.35718765	2.25719020	1.41465608	1.32701937	1.66230882	1.70289389	1.10898245	2.15716005	4.04358151	0.87174108	2.89607235	0.55058138	2.65547925	1.89815451	8.60187123	0.87244077	1.30907743
958.700000	131	0	0	31.0	1.212158	4095.000000	7	1.98395814	0.65333381	2.13704714	0.92722573	0.60568141	0.17395623	2.37015513	0.90466023	0.75393027	1.18145307	1.14620343	0.18147416	0.58556744	0.22607876	0.81521041	0.35715779	2.25691034	1.41423553	1.32684966	1.66184946	1.70274070	1.10889867	2.15537998	4.04321237	0.87164862	2.89558510	0.55052589	2.65458364	1.89766844	8.60502806	0.87030096	1.30896187
959.200000	131	0	0	31.0	1.212769	4095.000000	7	1.98369819	0.65326548	2.13698904	0.92715990	0.60494776	0.17385001	2.37033109	0.90463930	0.75378812	1.18137551	1.14596770	0.18145257	0.58554847	0.22606019	0.81507441	0.35713060	2.25663321	1.41386360	1.32676633	1.66140071	1.70267711	1.10887223	2.15384891	4.04278845	0.87157153	2.89538474	0.55050287	2.65378917	1.89722297	8.59948513	0.86833893	1.30881393
959.800000	131	0	0	31.0	1.214600	4095.000000	7	1.98346626	0.65320180	2.13670417	0.92714610	0.60431211	0.17376694	2.37019926	0.90464349	0.75371942	1.18125671	1.14585441	0.18144778	0.58549894	0.22604723	0.81496335	0.35711780	2.25621086	1.41336816	1.32667727	1.66106483	1.70243724	1.10880480	2.15224039	4.04240464	0.87147190	2.89528984	0.55049115	2.65319333	1.89698413	8.59881078	0.86657697	1.30867334
960.300000	131	0	0	31.0	1.213379	4095.000000	7	1.98329789	0.65314830	2.13647895	0.92710973	0.60366159	0.17366994	2.37012910	0.90461366	0.75356142	1.18114443	1.14572350	0.18142897	0.58549515	0.22603074	0.81483503	0.35707656	2.25607798	1.41313377	1.32652277	1.66050314	1.70229523	1.10868300	2.15063818	4.04228761	0.87137305	2.89478165	0.55043690	2.65236935	1.89658884	8.59887065	0.86469260	1.30853176
960.900000	131	0	0	31.0	1.212158	4095.000000	7	1.98287871	0.65306451	2.13626954	0.92703621	0.60293475	0.17357202	2.36977552	0.90452261	0.75340154	1.18100270	1.14560567	0.18141570	0.58545026	0.22602530	0.81469758	0.35705986	2.25564928	1.41263570	1.32643001	1.65999371	1.70201000	1.10855469	2.14889878	4.04174891	0.87124886	2.89434032	0.55032366	2.65121165	1.89620091	8.60024781	0.86271046	1.30837818
961.400000	131	0	0	31.0	1.211548	4095.000000	7	1.98257385	0.65298492	2.13599496	0.92695340	0.60207221	0.17345174	2.36960695	0.90445826	0.75325162	1.18089322	1.14531142	0.18140090	0.58541569	0.22600834	0.81451796	0.35701063	2.25508730	1.41219332	1.32631094	1.65948402	1.70177887	1.10845044	2.14666928	4.04169726	0.87113031	2.89395808	0.55035449	2.65040808	1.89569302	8.60357398	0.86090254	1.30818254
962.000000	131	0	0	31.0	1.213989	4095.000000	7	1.98221690	0.65292921	2.13577388	0.92686556	0.60141697	0.17334342	2.36966125	0.90441378	0.75310906	1.18080888	1.14522944	0.18138285	0.58539082	0.22599585	0.81440670	0.35698095	2.25479857	1.41176449	1.32620639	1.65892399	1.70172563	1.10839430	2.14533871	4.04109858	0.87106118	2.89408104	0.55030887	2.64977485	1.89522298	8.60434040	0.85925096	1.30803433
962.600000	0	0	0	31.0	1.212158	4095.000000	0	1.98197707	0.65284300	2.13532722	0.92684061	0.60082425	0.17323481	2.36936487	0.90439626	0.75299895	1.18071647	1.14505547	0.18137236	0.58538682	0.22597873	0.81428237	0.35695429	2.25441150	1.41147406	1.32614670	1.65868703	1.70152342	1.10835956	2.14365977	4.04095947	0.87098847	2.89348528	0.55027558	2.64911185	1.89480804	8.60255542	0.85747249	1.30772659
963.100000	0	0	0	31.0	1.212769	4095.000000	0	1.98132124	0.65273911	2.13486793	0.92669758	0.60008312	0.17312053	2.36950457	0.90436722	0.75290258	1.18062438	1.14494983	0.18136480	0.58537017	0.22598129	0.81423994	0.35696051	2.25432281	1.41143091	1.32608532	1.65846301	1.70145699	1.10830224	2.14210370	4.04071815	0.87092037	2.89273517	0.55020612	2.64768075	1.89421463	8.59929920	0.85521961	1.30756473
963.700000	0	0	0	31.0	1.211548	4095.000000	0	1.98116442	0.65268983	2.13496823	0.92671111	0.59968662	0.17303537	2.36945367	0.90436617	0.75285618	1.18062066	1.14487909	0.18136480	0.58535415	0.22597473	0.81424142	0.35695553	2.25436043	1.41155365	1.32615513	1.65850862	1.70148257	1.10837767	2.14160620	4.04089624	0.87090091	2.89329774	0.55025154	2.64805500	1.89456993	8.60033921	0.85469794	1.30771258
964.300000	0	0	0	31.0	1.210327	4095.000000	0	1.98133072	0.65273712	2.13513270	0.92673473	0.59981948	0.17300842	2.36944518	0.90441588	0.75291679	1.18064267	1.14494163	0.18135879	0.58535204	0.22597649	0.81426756	0.35696709	2.25443139	1.41153915	1.32610049	1.65849409	1.70153539	1.10837797	2.14168536	4.04085725	0.87093829	2.89348950	0.55024434	2.64833763	1.89472488	8.59815857	0.85438513	1.30776297
964.800000	0	0	0	31.0	1.213379	4095.000000	0	1.98154630	0.65276431	2.13526866	0.92673340	0.59991467	0.17298988	2.36952833	0.90439914	0.75291679	1.18059865	1.14491552	0.18136496	0.58536595	0.22598433	0.81425696	0.35696797	2.25463943	1.41162511	1.32607554	1.65859782	1.70145616	1.10831026	2.14180130	4.04091099	0.87094264	2.89380071	0.55022400	2.64854071	1.89480168	8.59896518	0.85422811	1.30786310
965.300000	0	0	0	31.0	1.213989	4095.000000	0	1.98167425	0.65278111	2.13535116	0.92672650	0.60002136	0.17298315	2.36953285	0.90442006	0.75292626	1.18060113	1.14498868	0.18136141	0.58535478	0.22598017	0.81425202	0.35697526	2.25450450	1.41172840	1.32609813	1.65860307	1.70150527	1.10836965	2.14192134	4.04088359	0.87096466	2.89404872	0.55027722	2.64871516	1.89468580	8.59935907	0.85414024	1.30785375
965.900000	0	0	0	31.0	1.213379	4095.000000	0	1.98168609	0.65280078	2.13537408	0.92680770	0.60013807	0.17297870	2.36951306	0.90444596	0.75293857	1.18063275	1.14499111	0.18136311	0.58536532	0.22598305	0.81426386	0.35697970	2.25449859	1.41172345	1.32609948	1.65863294	1.70145162	1.10838925	2.14194177	4.04088359	0.87099538	2.89385691	0.55024208	2.64894120	1.89489529	8.59788447	0.85401211	1.30791850
966.500000	0	0	0	31.0	1.215210	4095.000000	0	1.98181073	0.65282443	2.13563942	0.92685149	0.60024243	0.17298238	2.36951475	0.90446846	0.75296296	1.18063957	1.14502420	0.18136002	0.58537523	0.22598497	0.81427965	0.35698859	2.25444160	1.41171390	1.32615378	1.65863738	1.70160719	1.10837945	2.14214457	4.04108804	0.87101893	2.89406910	0.55026613	2.64887307	1.89491711	8.60073951	0.85389185	1.30792885
967.000000	0	0	0	31.0	1.213989	4095.000000	0	1.98176476	0.65284013	2.13558034	0.92684194	0.60031805	0.17297916	2.36960073	0.90442974	0.75297385	1.18066283	1.14501631	0.18136249	0.58537776	0.22598657	0.81429865	0.35698059	2.25450181	1.41183418	1.32610488	1.65869470	1.70157707	1.10836609	2.14235965	4.04105010	0.87102662	2.89400516	0.55024003	2.64891509	1.89498619	8.59945676	0.85381817	1.30793419
967.600000	0	0	0	31.0	1.212158	4095.000000	0	1.98196049	0.65287505	2.13567966	0.92687299	0.60043649	0.17298544	2.36961204	0.90443838	0.75299090	1.18063182	1.14503452	0.18136527	0.58539989	0.22598513	0.81430827	0.35698379	2.25460288	1.41182888	1.32614872	1.65878996	1.70162452	1.10839876	2.14236220	4.04112915	0.87098386	2.89387026	0.55025565	2.64922903	1.89519208	8.60062289	0.85378475	1.30795322
968.200000	0	0	0	31.0	1.213379	4095.000000	0	1.98207755	0.65288279	2.13579120	0.92687033	0.60050807	0.17298483	2.36954303	0.90444570	0.75302713	1.18066128	1.14498656	0.18137282	0.58539904	0.22598577	0.81429174	0.35699161	2.25471900	1.41187664	1.32614231	1.65880732	1.70157624	1.10838747	2.14245416	4.04081720	0.87100511	2.89403256	0.55028914	2.64921756	1.89519980	8.60099484	0.85373286	1.30796323
968.700000	0	0	0	31.0	1.213379	4095.000000	0	1.98209983	0.65289539	2.13579579	0.92687962	0.60059669	0.17298682	2.36959224	0.90442216	0.75301410	1.18068887	1.14502086	0.18137051	0.58540115	0.22598785	0.81429075	0.35699463	2.25469803	1.41188301	1.32615243	1.65887232	1.70164598	1.10838480	2.14250372	4.04094366	0.87101151	2.89414357	0.55031339	2.64931182	1.89518798	8.59983494	0.85368045	1.30797925
969.300000	0	0	0	31.0	1.210938	4095.000000	0	1.98218230	0.65290379	2.13582329	0.92686848	0.60067340	0.17298544	2.36960525	0.90446114	0.75302689	1.18069849	1.14508279	0.18136881	0.58540515	0.22598577	0.81429347	0.35699481	2.25469749	1.41198278	1.32615580	1.65896396	1.70163443	1.10842074	2.14238212	4.04098476	0.87101842	2.89411125	0.55031031	2.64939015	1.89522526	8.59964270	0.85363894	1.30801163
969.900000	0	0	0	31.0	1.213989	4095.000000	0	1.98216145	0.65290888	2.13583450	0.92688971	0.60073007	0.17299096	2.36971725	0.90447029	0.75305010	1.18071399	1.14512591	0.18136295	0.58538745	0.22599858	0.81429939	0.35699054	2.25457976	1.41194174	1.32610724	1.65896517	1.70164805	1.10841420	2.14264373	4.04091310	0.87101407	2.89409720	0.55028852	2.64964173	1.89527798	8.60073006	0.85364020	1.30797625
970.400000	0	0	0	31.0	1.213379	4095.000000	0	1.98224582	0.65291904	2.13605354	0.92690510	0.60083533	0.17299126	2.36971952	0.90445957	0.75305294	1.18068236	1.14516720	0.18136804	0.58539546	0.22599153	0.81429149	0.35699268	2.25471309	1.41207832	1.32615985	1.65909517	1.70173636	1.10851934	2.14274848	4.04122821	0.87102482	2.89424405	0.55031585	2.64966211	1.89529753	8.60110517	0.85357819	1.30794053
970.900000	0	0	0	31.0	1.213989	4095.000000	0	1.98234963	0.65292767	2.13594198	0.92697649	0.60088093	0.17299080	2.36975006	0.90446454	0.75302760	1.18073166	1.14513107	0.18136696	0.58539040	0.22599457	0.81433491	0.35700298	2.25470771	1.41208964	1.32616288	1.65903582	1.70163525	1.10838124	2.14284557	4.04115339	0.87108601	2.89432205	0.55026797	2.64971306	1.89536026	8.59954500	0.85356350	1.30794821
971.500000	0	0	0	31.0	1.212769	4095.000000	0	1.98235721	0.65293938	2.13604997	0.92693907	0.60096852	0.17300704	2.36957867	0.90445957	0.75302452	1.18075213	1.14515596	0.18137221	0.58541148	0.22599858	0.81432381	0.35699836	2.25476040	1.41197358	1.32616727	1.65901886	1.70162989	1.10841183	2.14296106	4.04104800	0.87106323	2.89421314	0.55029407	2.64976657	1.89524071	8.60148030	0.85354047	1.30798827
972.100000	0	0	0	31.0	1.212769	4095.000000	0	1.98240272	0.65294424	2.13597764	0.92694199	0.60101732	0.17300260	2.36972121	0.90449619	0.75305388	1.18074438	1.14507824	0.18136789	0.58538408	0.22599313	0.81433565	0.35699765	2.25496632	1.41205390	1.32619088	1.65909517	1.70161008	1.10841569	2.14299939	4.04112598	0.87107552	2.89435578	0.55028318	2.64977485	1.89523889	8.60125018	0.85349465	1.30802966
972.600000	0	0	0	31.0	1.212158	4095.000000	0	1.98236242	0.65293850	2.13586404	0.92694942	0.60108829	0.17300106	2.36976534	0.90444125	0.75307046	1.18077756	1.14510283	0.18136419	0.58539820	0.22599201	0.81435464	0.35700245	2.25491685	1.41208822	1.32616221	1.65908346	1.70167817	1.10845044	2.14302034	4.04136102	0.87110214	2.89449281	0.55029654	2.64987422	1.89527025	8.60356768	0.85348580	1.30803733
973.200000	0	0	0	31.0	1.211548	4095.000000	0	1.98244633	0.65296038	2.13586251	0.92691518	0.60113177	0.17300765	2.36959055	0.90442817	0.75307685	1.18077446	1.14513562	0.18137683	0.58541548	0.22599377	0.81433392	0.35699979	2.25481577	1.41214413	1.32614973	1.65915896	1.70174874	1.10844301	2.14302290	4.04131991	0.87109882	2.89455746	0.55032140	2.64994238	1.89526844	8.60126278	0.85344707	1.30804868
973.800000	0	0	0	31.0	1.212769	4095.000000	0	1.98248805	0.65295574	2.13615644	0.92696826	0.60118889	0.17300214	2.36968049	0.90443341	0.75307141	1.18076825	1.14523612	0.18137097	0.58539841	0.22599425	0.81433392	0.35700618	2.25483244	1.41210379	1.32618717	1.65919530	1.70169138	1.10839638	2.14312664	4.04125983	0.87108627	2.89458276	0.55025749	2.65009081	1.89553481	8.60119028	0.85345036	1.30806938
974.300000	0	0	0	31.0	1.212769	4095.000000	0	1.98247098	0.65295640	2.13617377	0.92699640	0.60124559	0.17301546	2.36967313	0.90443968	0.75306383	1.18078221	1.14511832	0.18137082	0.58541675	0.22599777	0.81437043	0.35700316	2.25502654	1.41213882	1.32614805	1.65918157	1.70170789	1.10843856	2.14329122	4.04129461	0.87113543	2.89461369	0.55029818	2.65005832	1.89545844	8.60278245	0.85342733	1.30802966
974.900000	0	0	0	31.1	1.210938	4095.000000	0	1.98252739	0.65297674	2.13620230	0.92696773	0.60127564	0.17300459	2.36955774	0.90446035	0.75303044	1.18076949	1.14513441	0.18137066	0.58540178	0.22599393	0.81435144	0.35700849	2.25493890	1.41214908	1.32620403	1.65908185	1.70171696	1.10847123	2.14323551	4.04135996	0.87114132	2.89480977	0.55030805	2.65019975	1.89551436	8.60009337	0.85334001	1.30808473
975.400000	0	0	0	31.1	1.211548	4095.000000	0	1.98257859	0.65297939	2.13612231	0.92696906	0.60133298	0.17301653	2.36957245	0.90449462	0.75307922	1.18074562	1.14518572	0.18136573	0.58539293	0.22599842	0.81434798	0.35700245	2.25488943	1.41217279	1.32615344	1.65921105	1.70161091	1.10844568	2.14326515	4.04136207	0.87115310	2.89468326	0.55029613	2.65004622	1.89554618	8.60171044	0.85330356	1.30806905
976.000000	0	0	0	31.0	1.212769	4095.000000	0	1.98263453	0.65298735	2.13615492	0.92701073	0.60134790	0.17301577	2.36955661	0.90451215	0.75309485	1.18073787	1.14514716	0.18137144	0.58541780	0.22599473	0.81436451	0.35699890	2.25473136	1.41214908	1.32624787	1.65917269	1.70165795	1.10844093	2.14334744	4.04142004	0.87113697	2.89441973	0.55030188	2.65006214	1.89553618	8.60060082	0.85330559	1.30808941
976.600000	0	0	0	31.0	1.211548	4095.000000	0	1.98256437	0.65298072	2.13635310	0.92694969	0.60138670	0.17302006	2.36970877	0.90448939	0.75310977	1.18073290	1.14515171	0.18136635	0.58540768	0.22599938	0.81433565	0.35698859	2.25484212	1.41221986	1.32617671	1.65935964	1.70169385	1.10845994	2.14341849	4.04162347	0.87111699	2.89460033	0.55030044	2.65001564	1.89576940	8.60087190	0.85330685	1.30802498
977.200000	0	0	0	31.0	1.211548	4095.000000	0	1.98267104	0.65298912	2.13620688	0.92697198	0.60144191	0.17302113	2.36935638	0.90447343	0.75310266	1.18076453	1.14508128	0.18136727	0.58541906	0.22599874	0.81434330	0.35701080	2.25476739	1.41221313	1.32622292	1.65924941	1.70171820	1.10849231	2.14365874	4.04163296	0.87113953	2.89481820	0.55031400	2.65015006	1.89557846	8.60240092	0.85327775	1.30804268
977.700000	0	0	0	31.0	1.212769	4095.000000	0	1.98264449	0.65300106	2.13623133	0.92697463	0.60148796	0.17302480	2.36963297	0.90452732	0.75311001	1.18072732	1.14514776	0.18136450	0.58541000	0.22599537	0.81437487	0.35700316	2.25487008	1.41215510	1.32614973	1.65938427	1.70168643	1.10848311	2.14356366	4.04153071	0.87116641	2.89475776	0.55029407	2.65024817	1.89568120	8.60151183	0.85322764	1.30809775
978.300000	0	0	0	31.0	1.212158	4095.000000	0	1.98269759	0.65300349	2.13627872	0.92699242	0.60151781	0.17303476	2.36960639	0.90450875	0.75313605	1.18076856	1.14511832	0.18136804	0.58540558	0.22599089	0.81437635	0.35701045	2.25477814	1.41221030	1.32615985	1.65937135	1.70179579	1.10849825	2.14374872	4.04144639	0.87117128	2.89511411	0.55032079	2.65018191	1.89567211	8.60031400	0.85317753	1.30806604
978.900000	0	0	0	31.0	1.212769	4095.000000	0	1.98270470	0.65299553	2.13622369	0.92700834	0.60158155	0.17303078	2.36954247	0.90449776	0.75308893	1.18073694	1.14522670	0.18137036	0.58541527	0.22599665	0.81434774	0.35701009	2.25487545	1.41225100	1.32618919	1.65930028	1.70178011	1.10847657	2.14378246	4.04138736	0.87116180	2.89519424	0.55033044	2.65024817	1.89568756	8.60161902	0.85317247	1.30807172
[truncated: 1,926 more rows]
